# Supplementary material for: An RNA-Seq based gene expression atlas of the common bean
Source: BMC Genomics. 2014 Oct 6;15(1):866. doi: 10.1186/1471-2164-15-866 (PMC4195886; doi:10.1186/1471-2164-15-866)
Supplement: Supplementary file 1 — Additional file 1: Pairwise identification of differentially expressed genes. (XLSX 76 KB) [file 12864_2014_6531_MOESM1_ESM.xlsx]

## Sheet: O'Rourke_AddFile1_PairwiseDEGs
	YS	ST	SH	S2	S1	RT	RI	RE	R5	YR	RF	PY	PH	P2	P1	NI	NE	N5	LI	LE	L5	YL	LF	FY
YS		1054	1349	844	1054	1202	1819	1792	1557	1659	1670	211	777	846	387	2019	1142	1381	1603	1323	1288	1441	1443	1183
ST	1133		1012	739	856	1012	2438	2275	2127	2187	2127	119	648	1192	446	2407	1239	1330	1697	968	891	796	1194	663
SH	3185	2674		447	502	2280	4078	3765	3503	3697	3233	352	1817	2119	930	3906	2234	2617	3361	2264	3107	3089	2274	1896
S2	5187	5877	1973		125	4147	6017	5319	4971	5128	5200	677	3531	3620	1687	6007	3088	4246	5102	3175	4447	4711	3111	3235
S1	4130	4015	1054	55		3081	4991	4447	4266	4372	4140	526	2712	3029	1212	4970	2666	3353	4244	2728	3753	3921	2686	2587
RT	2677	2483	2035	1587	1613		2661	2078	1950	1668	1879	753	2412	2522	1427	2902	1327	1438	3214	2343	2680	2742	2588	2513
RI	1542	2334	1897	1382	1507	912		157	271	653	321	633	1857	1486	827	525	594	456	1996	1879	1930	2283	2051	1949
RE	1630	2289	1775	1264	1415	445	77		171	471	221	605	1877	1614	837	806	601	436	2229	1960	1988	2314	2114	1992
R5	1505	2388	1787	1251	1347	403	496	444		700	96	661	1845	1516	822	1322	831	737	2340	2038	2147	2455	2174	2063
YR	1978	3088	2346	1483	1788	533	866	553	607		679	771	2433	2014	1060	1481	953	1163	2681	2250	2342	2648	2471	2564
RF	2008	2506	1732	1303	1434	541	1034	951	454	1197		636	1829	1588	809	1426	952	1124	2482	2061	2387	2697	2089	2038
PY	9897	12757	9322	4275	6498	10752	11578	11140	10883	9854	12096		8398	8088	2717	10879	6719	10142	8980	4396	7249	8604	4506	6501
PH	2054	2007	1344	1093	1224	2246	3461	3256	2931	3213	2733	830		1017	305	3346	1962	2508	2240	1119	1646	1860	1202	1097
P2	2391	3409	2413	1425	2018	3399	3393	3402	3280	3251	3156	1025	1471		149	2543	1763	3347	1773	1712	2478	2967	1766	2040
P1	4522	6400	4133	2006	2991	6009	5878	5756	5662	5249	5718	1105	2662	1149		5351	2768	5730	4136	2851	3939	5107	2789	2979
NI	2863	3534	2783	1816	2247	2508	1388	1715	2178	1891	2122	1294	2825	1750	1461		628	1899	1973	2075	2452	3030	2337	2758
NE	3808	4796	3557	1887	2621	3363	3289	3126	3512	3276	3661	1401	3673	2865	1597	2324		2254	3407	2586	3380	4068	2862	3540
N5	2262	2191	1755	1329	1382	902	1576	1312	1583	1694	1745	1172	2313	2336	1390	2053	675		2730	2097	2306	2485	2362	2212
LI	2982	3460	2894	1871	2394	3472	3382	3511	3502	3340	3554	1141	2425	1484	1123	2312	1963	3372		876	1571	2249	987	2547
LE	4912	5924	4825	2290	3493	6421	6618	6336	6176	5578	6971	691	3395	3509	1550	6687	3335	6181	2883		1298	1981	217	2762
L5	1996	2253	2577	1424	1847	2832	3174	3058	2983	2902	3218	601	1484	1956	950	3356	1982	2849	1429	287		337	354	1514
YL	1773	1139	1719	1252	1421	1691	3105	2845	2740	2653	2945	772	1329	1810	1089	3352	1898	2082	1709	536	271		483	1237
LF	5493	6743	5006	2435	3584	6688	6947	6736	6359	5924	6935	738	3442	3514	1435	7039	3507	6501	3210	446	2088	3283		2849
FY	2142	1141	1132	904	1040	2226	3543	3320	3107	3451	2834	696	706	1488	663	3675	2126	2446	2477	1489	1781	1946	1465
	0-1000	1001-2000	2001-3000	3001-4000	4001-5000	5001-6000	6001-7000	7001-8000	8001-9000	9001-10000	10001-11000	11001-12000	12001-13000
Table S1. Differentially expressed genes between individual samples identified by NOIseq analyses.
Approximately 25,218 genes were identified as differentially expressed in all possible pair-wise comparisons.
The number of genes in each cell represents genes up regulated in the column tissue compared to the row tissue.
The intensity of the color represents the number of differentially expressed genes in that comparison
