# Supplementary material for: An RNA-Seq based gene expression atlas of the common bean
Source: BMC Genomics. 2014 Oct 6;15(1):866. doi: 10.1186/1471-2164-15-866 (PMC4195886; doi:10.1186/1471-2164-15-866)
Supplement: Supplementary file 2 — Additional file 2: Tissue specific genes. (XLSX 172 KB) [file 12864_2014_6531_MOESM2_ESM.xlsx]

## Sheet: ORourke_AddFile2_TissueSpecific
GeneID	FY	YL	LF	L5	LE	LI	N5	NE	NI	PY	PH	P1	P2	RF	YR	R5	RE	RI	RT	SH	S1	S2	ST	YS		Tissue_Specificity		All_GOIDs	All_GO Terms
Phvul.006G031700.1	2	8	29	8	31	6	0	0	1	0	1	0	0	1	1	1	1	1	0	1	1	1	1	0		Leaf_Specific		GO:0005985 GO:0009058	sucrose metabolism_biosynthesis
Phvul.002G315100.1	2	6	7	7	7	4	0	1	1	0	1	0	0	0	0	0	0	1	0	1	1	1	2	1		Leaf_Specific
Phvul.009G243400.1	2	6	5	4	7	3	1	0	1	1	1	0	2	0	0	0	0	0	1	1	1	1	2	1		Leaf_Specific
Phvul.002G230700.1	2	8	4	10	6	3	0	0	0	1	2	0	0	0	0	0	0	0	0	1	1	1	2	0		Leaf_Specific
Phvul.002G292400.1	1	4	12	4	7	9	0	0	0	0	0	0	0	0	0	0	0	0	0	1	1	1	0	1		Leaf_Specific		GO:0004672 GO:0005524 GO:0006468	protein kinase activity_ATP binding_protein amino acid phosphorylation
Phvul.002G292400.2	1	4	12	4	7	9	0	0	0	0	0	0	0	0	0	0	0	0	0	1	1	1	0	1		Leaf_Specific		GO:0004672 GO:0005524 GO:0006468	protein kinase activity_ATP binding_protein amino acid phosphorylation
Phvul.008G030300.1	1	39	80	11	18	3	0	0	0	0	0	0	0	0	0	0	0	0	0	0	0	1	1	0		Leaf_Specific
Phvul.002G158000.1	2	3	3	5	3	3	1	1	1	1	2	1	1	1	0	1	0	1	0	2	0	0	2	1		Leaf_Specific
Phvul.002G244500.1	1	8	4	4	3	3	1	0	1	1	1	1	0	1	0	1	1	1	1	1	0	0	2	1		Leaf_Specific		GO:0006364 GO:0008152 GO:0016779	rRNA processing_metabolism_nucleotidyltransferase activity
Phvul.004G031000.1	1	4	4	3	4	4	0	0	0	0	2	1	1	0	0	0	0	0	0	1	0	0	2	1		Leaf_Specific		GO:0008152 GO:0016758	metabolism_"transferase activity, transferring hexosyl groups"
Phvul.001G174200.1	2	6	11	11	11	11	0	0	0	0	0	0	1	0	0	0	0	0	0	1	0	0	0	1		Leaf_Specific		GO:0003677	DNA binding
Phvul.001G045100.2	2	7	11	8	16	11	0	0	1	1	2	1	1	0	1	0	0	0	0	0	0	0	1	2		Leaf_Specific		GO:0004672 GO:0005524 GO:0006468	protein kinase activity_ATP binding_protein amino acid phosphorylation
Phvul.001G045100.1	2	7	10	8	15	10	0	0	0	1	2	1	1	0	1	0	0	0	0	0	0	0	1	2		Leaf_Specific		GO:0004672 GO:0005524 GO:0006468 GO:0006950	protein kinase activity_ATP binding_protein amino acid phosphorylation_response to stress
Phvul.008G259300.1	1	3	3	3	4	4	0	0	1	0	1	0	0	1	0	1	0	0	1	0	0	0	1	1		Leaf_Specific
Phvul.005G090800.1	2	20	58	16	34	6	0	0	0	0	2	0	1	0	0	0	0	0	0	0	0	0	1	1		Leaf_Specific		GO:0005509 GO:0009523 GO:0009654 GO:0015979 GO:0019898	calcium ion binding_photosystem II_oxygen evolving complex_photosynthesis_extrinsic to membrane
Phvul.010G016000.1	2	16	41	16	40	16	0	0	0	0	2	0	1	0	0	0	0	0	0	0	0	0	1	1		Leaf_Specific		GO:0005524	ATP binding
Phvul.006G213100.3	2	18	68	18	47	19	0	0	0	0	1	0	1	0	0	0	0	0	0	0	0	0	1	1		Leaf_Specific		GO:0005198 GO:0009507	structural molecule activity_chloroplast
Phvul.006G213100.2	2	17	63	16	44	18	0	0	0	0	1	0	1	0	0	0	0	0	0	0	0	0	1	1		Leaf_Specific		GO:0005198 GO:0009507	structural molecule activity_chloroplast
Phvul.006G213100.1	2	16	60	16	42	17	0	0	0	0	1	0	1	0	0	0	0	0	0	0	0	0	1	0		Leaf_Specific		GO:0005198 GO:0009507	structural molecule activity_chloroplast
Phvul.005G123200.1	1	11	12	10	16	35	0	0	0	0	1	0	1	0	0	0	0	0	0	0	0	0	0	0		Leaf_Specific
Phvul.009G160600.1	2	127	186	255	325	160	0	0	0	1	1	0	0	0	0	0	0	0	0	0	0	0	1	1		Leaf_Specific		GO:0005506 GO:0009055 GO:0046872	iron ion binding_electron carrier activity_metal ion binding
Phvul.003G033900.2	2	12	13	14	10	15	0	0	0	0	1	0	0	0	0	0	0	0	0	0	0	0	1	1		Leaf_Specific		GO:0006355 GO:0030528	regulation of transcription, DNA-dependent_transcription regulator activity
Phvul.003G033900.1	2	12	13	14	9	15	0	0	0	0	1	0	0	0	0	0	0	0	0	0	0	0	1	1		Leaf_Specific		GO:0006355 GO:0030528	regulation of transcription, DNA-dependent_transcription regulator activity
Phvul.010G060800.1	0	9	10	10	9	17	0	0	0	0	1	0	0	0	0	0	0	0	0	0	0	0	0	0		Leaf_Specific		GO:0004672 GO:0005488 GO:0005524 GO:0006468	protein kinase activity_binding_ATP binding_protein amino acid phosphorylation
Phvul.001G079700.1	1	5	12	5	9	5	0	0	0	0	1	0	0	0	0	0	0	0	0	0	0	0	0	0		Leaf_Specific
Phvul.003G004800.1	0	9	12	6	17	5	0	0	1	0	0	0	0	0	0	0	0	0	0	0	0	0	1	0		Leaf_Specific		GO:0005506 GO:0009055 GO:0016705 GO:0020037 GO:0055114	iron ion binding_electron carrier activity_"oxidoreductase activity, acting on paired donors, with incorporation or reduction of molecular oxygen"_heme binding_oxidation reduction
Phvul.008G048200.1	1	8	7	4	6	5	0	0	1	0	0	0	0	0	0	0	0	0	0	0	0	0	2	1		Leaf_Specific
Phvul.003G121400.1	1	8	4	5	5	7	0	0	0	0	0	0	0	0	0	0	0	0	0	0	0	0	0	0		Leaf_Specific
Phvul.010G023000.1	1	6	311	23	118	144	0	0	0	0	0	0	0	0	0	0	0	0	0	0	0	0	0	0		Leaf_Specific		GO:0005515 GO:0008299 GO:0046872 GO:0055114 GO:0070402	protein binding_isoprenoid biosynthesis_metal ion binding_oxidation reduction_NADPH binding
Phvul.008G030200.1	1	4	6	4	5	36	0	0	0	0	0	0	0	0	0	0	0	0	0	0	0	0	1	0		Leaf_Specific		GO:0004672 GO:0005524 GO:0006468	protein kinase activity_ATP binding_protein amino acid phosphorylation
Phvul.002G096400.2	0	3	14	3	16	9	0	0	0	0	0	0	0	0	0	0	0	0	0	0	0	0	0	0		Leaf_Specific		GO:0005515	protein binding
Phvul.003G076600.1	2	10	3	5	1	5	2	0	0	1	2	1	0	1	0	0	1	1	1	2	3	1	2	1		Leaf_Specific		GO:0016020 GO:0055085	membrane_transmembrane transport
Phvul.003G143200.1	2	4	3	4	6	2	0	0	0	0	0	0	0	0	0	0	0	0	0	1	1	1	1	2		Leaf_Specific		GO:0003779 GO:0007010	actin binding_cytoskeleton organization and biogenesis
Phvul.006G131500.2	2	5	9	9	6	1	1	0	1	0	0	0	0	2	1	1	1	1	2	2	1	0	1	0		Leaf_Specific
Phvul.008G260600.1	1	3	5	2	5	3	1	0	0	0	2	1	1	0	0	0	1	1	1	1	1	0	1	0		Leaf_Specific
Phvul.004G147000.1	1	4	5	3	4	2	0	0	1	1	2	1	1	0	0	1	1	1	0	1	1	0	2	1		Leaf_Specific
Phvul.004G147000.2	1	4	5	3	4	2	0	0	1	1	2	1	1	0	0	1	1	1	0	1	1	0	2	1		Leaf_Specific
Phvul.008G269200.1	1	12	8	7	6	1	0	0	0	1	1	0	0	0	0	0	0	0	0	1	1	0	0	0		Leaf_Specific
Phvul.007G216700.1	1	145	47	100	40	0	0	0	0	0	1	0	0	0	0	0	0	0	0	0	0	1	0	0		Leaf_Specific
Phvul.006G131500.1	2	3	7	7	4	1	0	0	1	0	0	0	0	1	1	1	1	1	1	2	0	0	1	0		Leaf_Specific
Phvul.002G265500.1	0	3	4	2	3	3	1	0	0	0	0	0	0	1	1	1	2	1	1	1	0	0	0	0		Leaf_Specific		GO:0003924 GO:0005525 GO:0005622 GO:0005634 GO:0005737 GO:0007264	GTPase activity_GTP binding_intracellular_nucleus_cytoplasm_small GTPase mediated signal transduction
Phvul.003G293600.1	1	2	3	3	3	5	1	0	1	0	1	0	1	1	1	1	0	1	0	1	0	0	1	1		Leaf_Specific		GO:0004672 GO:0005524 GO:0006468	protein kinase activity_ATP binding_protein amino acid phosphorylation
Phvul.009G176600.5	1	5	5	6	3	2	1	1	0	0	1	1	1	0	0	1	1	1	1	1	0	0	2	1		Leaf_Specific		GO:0000159 GO:0005515 GO:0007165 GO:0008601	protein phosphatase type 2A complex_protein binding_signal transduction_"protein phosphatase type 2A, intrinsic regulator activity"
Phvul.001G146800.1	2	3	9	5	5	0	0	0	0	1	1	0	0	0	0	1	0	0	0	1	0	0	2	0		Leaf_Specific		GO:0004672 GO:0005524 GO:0006468	protein kinase activity_ATP binding_protein amino acid phosphorylation
Phvul.006G128100.2	1	3	5	3	4	0	0	0	0	1	2	1	0	0	0	0	0	0	0	1	0	0	2	1		Leaf_Specific		GO:0003824 GO:0008152	catalytic activity_metabolism
Phvul.006G128100.1	1	3	4	3	3	0	0	0	0	1	2	0	0	0	0	0	0	0	0	1	0	0	2	1		Leaf_Specific		GO:0003824 GO:0008152	catalytic activity_metabolism
Phvul.008G081300.1	0	8	12	7	11	0	0	0	0	0	1	0	0	0	0	0	0	0	0	1	0	0	1	0		Leaf_Specific		GO:0004672 GO:0005524 GO:0006468	protein kinase activity_ATP binding_protein amino acid phosphorylation
Phvul.008G081300.2	0	8	12	7	11	0	0	0	0	0	1	0	0	0	0	0	0	0	0	1	0	0	1	0		Leaf_Specific		GO:0004672 GO:0005524 GO:0006468	protein kinase activity_ATP binding_protein amino acid phosphorylation
Phvul.002G178300.1	0	8	29	4	21	1	1	1	0	0	0	0	0	0	2	0	0	0	1	0	0	0	1	1		Leaf_Specific
Phvul.011G114600.1	1	2	4	3	3	4	0	0	0	0	0	0	0	0	1	1	0	1	0	0	0	0	1	0		Leaf_Specific		GO:0016020	membrane
Phvul.004G155200.1	0	3	6	3	1	20	1	1	1	0	1	0	1	0	0	1	1	1	0	0	0	0	0	1		Leaf_Specific
Phvul.005G105600.1	0	3	3	5	3	0	2	0	0	0	0	0	0	0	0	0	1	1	0	0	0	0	0	0		Leaf_Specific
Phvul.008G061500.1	2	43	139	71	81	2	0	1	1	0	0	0	1	0	0	0	0	1	0	0	0	0	1	1		Leaf_Specific
Phvul.005G166800.1	1	5	33	2	20	14	0	0	0	0	0	0	1	0	0	0	0	0	0	0	0	0	0	1		Leaf_Specific
Phvul.008G016200.1	2	5	4	3	3	0	0	0	0	0	2	0	0	0	0	0	0	0	0	0	0	0	1	0		Leaf_Specific		GO:0006796	phosphate metabolism
Phvul.009G200900.2	1	18	7	18	7	1	0	0	0	0	1	0	0	0	0	0	0	0	0	0	0	0	1	1		Leaf_Specific
Phvul.009G200900.1	0	17	7	18	7	1	0	0	0	0	1	0	0	0	0	0	0	0	0	0	0	0	1	1		Leaf_Specific
Phvul.001G118200.1	0	8	6	6	8	1	0	0	0	0	1	0	0	0	0	0	0	0	0	0	0	0	0	0		Leaf_Specific		GO:0005515 GO:0006457	protein binding_protein folding
Phvul.006G153300.1	0	8	3	10	4	1	0	0	1	0	0	0	0	0	0	0	0	0	0	0	0	0	1	0		Leaf_Specific		GO:0006355 GO:0030528	regulation of transcription, DNA-dependent_transcription regulator activity
Phvul.006G179300.1	0	1	5	7	7	31	0	0	1	0	0	0	0	0	0	0	0	0	0	0	0	0	0	0		Leaf_Specific		GO:0004970 GO:0005215 GO:0005234 GO:0006810 GO:0016020 GO:0030288	inotropic glutamate receptor activity_transporter activity_glutamate-gated ion channel activity_transport_membrane_periplasmic space (sensu Gram-negative Bacteria)
Phvul.002G175300.1	0	9	39	6	38	1	0	0	0	0	0	0	0	0	0	0	0	0	0	0	0	0	0	0		Leaf_Specific		GO:0016491 GO:0050660 GO:0055114	oxidoreductase activity_FAD binding_oxidation reduction
Phvul.007G216800.1	0	7	16	3	20	0	0	0	0	0	0	0	0	0	0	0	0	0	0	0	0	0	0	0		Leaf_Specific
Phvul.006G144200.1	1	5	3	14	2	6	0	0	0	0	0	0	0	0	0	0	0	0	0	0	0	0	1	0		Leaf_Specific		GO:0004672 GO:0005524 GO:0006468	protein kinase activity_ATP binding_protein amino acid phosphorylation
Phvul.006G144200.2	1	5	3	14	2	6	0	0	0	0	0	0	0	0	0	0	0	0	0	0	0	0	1	0		Leaf_Specific		GO:0004672 GO:0005524 GO:0006468	protein kinase activity_ATP binding_protein amino acid phosphorylation
Phvul.002G096400.1	0	3	13	2	15	8	0	0	0	0	0	0	0	0	0	0	0	0	0	0	0	0	0	0		Leaf_Specific		GO:0005515	protein binding
Phvul.002G057400.1	1	2	10	3	9	5	0	0	0	0	0	0	0	0	0	0	0	0	0	0	0	0	0	0		Leaf_Specific		GO:0006189 GO:0008864 GO:0009058 GO:0016742	'de novo' IMP biosynthesis_formyltetrahydrofolate deformylase activity_biosynthesis_"hydroxymethyl-, formyl- and related transferase activity"
Phvul.008G185600.1	2	5	2	4	3	2	1	1	2	0	2	1	1	1	1	1	1	1	1	1	1	1	2	1		Leaf_Specific		GO:0004367 GO:0005737 GO:0005975 GO:0006072 GO:0008677 GO:0009331 GO:0016614 GO:0016616 GO:0046168 GO:0051287 GO:0055114	Glycerol 3 posphate dehydrogenase activity_cytoplasm_carbohydrate metabolism_glycerol 3 phosphate metabolic process_2-dehydropantoate 2-reductase activity_glycerol 3 phosphate dehydrogenase complex_"oxidoreductase activity, acting on CH-OH group of donors"_"oxidoreductase activity, acting on the CH-OH group of donors, NAD or NADP as acceptor"_glycerol-3-phosphate catabolism_NAD binding_oxidation …
Phvul.010G073100.1	1	3	3	2	2	3	0	1	2	1	1	1	2	1	0	1	1	1	0	1	1	1	2	1		Leaf_Specific
Phvul.002G263600.1	1	6	4	2	3	1	2	0	0	1	1	0	0	0	1	1	1	1	1	1	1	0	2	1		Leaf_Specific
Phvul.008G184300.1	1	3	6	2	5	2	0	0	0	1	1	1	1	0	0	0	0	0	0	1	1	0	1	0		Leaf_Specific
Phvul.008G275800.1	1	3	3	2	4	0	0	0	0	0	1	0	0	0	0	0	0	0	0	0	1	0	1	0		Leaf_Specific		GO:0003676 GO:0008270	nucleic acid binding_zinc ion binding
Phvul.008G275800.2	1	3	3	2	4	0	0	0	0	0	1	0	0	0	0	0	0	0	0	0	1	0	1	0		Leaf_Specific		GO:0003676 GO:0008270	nucleic acid binding_zinc ion binding
Phvul.009G210600.1	2	1	5	1	4	11	0	0	0	0	1	0	0	0	0	0	0	0	0	1	0	1	2	1		Leaf_Specific
Phvul.011G202100.1	1	2	3	2	3	3	1	0	1	1	2	1	2	1	1	1	1	1	1	1	0	0	1	1		Leaf_Specific		GO:0005515 GO:0005524 GO:0006915 GO:0043531	protein binding_ATP binding_apoptotic process_ADP binding
Phvul.002G091800.1	1	3	3	2	3	1	2	0	0	0	1	1	0	0	0	1	1	1	0	1	0	0	1	1		Leaf_Specific		GO:0006412 GO:0016874 GO:0016884	protein biosynthesis_ligase activity_"carbon-nitrogen ligase activity, with glutamine as amido-N-donor"
Phvul.010G112400.1	1	5	3	2	5	1	0	0	0	1	1	0	0	0	0	0	0	0	0	1	0	0	2	0		Leaf_Specific
Phvul.001G198400.1	2	1	4	1	4	13	0	0	0	0	1	0	0	0	0	0	0	0	0	1	0	0	2	2		Leaf_Specific		GO:0005524 GO:0016020 GO:0016887	ATP binding_membrane_ATPase activity
Phvul.008G073200.1	0	1	6	1	22	26	0	0	0	0	0	0	0	0	0	0	0	0	0	1	0	0	0	0		Leaf_Specific		GO:0004097 GO:0008152 GO:0016491 GO:0055114	catechol oxidase activity_metabolism_oxidoreductase activity_oxidation reduction
Phvul.008G088800.1	1	6	1	6	2	129	0	0	1	0	0	0	1	1	2	0	0	2	0	0	0	0	2	0		Leaf_Specific
Phvul.008G088800.2	1	6	1	5	2	124	0	0	1	0	0	0	1	1	2	0	0	2	0	0	0	0	1	0		Leaf_Specific
Phvul.001G138300.1	1	1	3	2	3	7	0	0	1	1	2	1	1	1	1	0	1	1	0	0	0	0	2	1		Leaf_Specific
Phvul.006G094200.1	1	4	2	4	3	0	0	0	1	0	1	0	0	1	1	0	0	0	0	0	0	0	0	2		Leaf_Specific		GO:0006629 GO:0016788	lipid metabolism_"hydrolase activity, acting on ester bonds"
Phvul.008G005200.1	0	1	3	3	1	10	0	1	2	0	0	0	1	0	1	0	1	1	0	0	0	0	0	0		Leaf_Specific
Phvul.002G179400.1	0	7	24	2	20	1	1	1	0	0	0	0	0	0	1	0	0	0	1	0	0	0	1	1		Leaf_Specific
Phvul.003G071900.1	1	2	5	7	1	7	0	0	0	0	0	0	0	0	1	1	0	0	0	0	0	0	0	0		Leaf_Specific
Phvul.008G040600.1	2	2	4	3	1	9	0	0	0	1	0	0	0	0	1	0	0	0	0	0	0	0	1	1		Leaf_Specific		GO:0005215 GO:0006857 GO:0016020 GO:0016021 GO:0055085	transporter activity_oligopeptide transport_membrane_integral to membrane_transmembrane transport
Phvul.001G146500.1	0	1	3	2	6	4	0	0	0	2	2	2	0	1	0	0	0	0	0	0	0	0	1	1		Leaf_Specific
Phvul.009G176600.8	1	5	5	5	2	2	1	1	0	0	1	1	1	0	0	0	1	1	1	0	0	0	2	1		Leaf_Specific		GO:0000159 GO:0005515 GO:0007165 GO:0008601	protein phosphatase type 2A complex_protein binding_signal transduction_"protein phosphatase type 2A, intrinsic regulator activity"
Phvul.009G176600.7	1	5	5	5	2	2	0	1	0	0	1	1	1	0	0	0	1	1	1	0	0	0	2	1		Leaf_Specific		GO:0000159 GO:0005515 GO:0007165 GO:0008601	protein phosphatase type 2A complex_protein binding_signal transduction_"protein phosphatase type 2A, intrinsic regulator activity"
Phvul.009G176600.1	1	4	5	5	2	2	0	1	0	0	1	1	1	0	0	0	1	1	1	0	0	0	2	1		Leaf_Specific		GO:0000159 GO:0005515 GO:0007165 GO:0008601	protein phosphatase type 2A complex_protein binding_signal transduction_"protein phosphatase type 2A, intrinsic regulator activity"
Phvul.009G176600.6	1	4	5	5	2	2	0	1	0	0	1	1	1	0	0	0	1	1	1	0	0	0	2	1		Leaf_Specific		GO:0000159 GO:0005515 GO:0007165 GO:0008601	protein phosphatase type 2A complex_protein binding_signal transduction_"protein phosphatase type 2A, intrinsic regulator activity"
Phvul.009G176600.9	1	4	4	5	2	2	0	1	0	0	1	1	1	0	0	0	1	1	1	0	0	0	2	1		Leaf_Specific		GO:0000159 GO:0005515 GO:0007165 GO:0008601	protein phosphatase type 2A complex_protein binding_signal transduction_"protein phosphatase type 2A, intrinsic regulator activity"
Phvul.008G070800.2	0	2	12	2	9	5	0	0	2	0	0	1	1	0	0	1	1	1	0	0	0	0	0	1		Leaf_Specific		GO:0005524 GO:0006915 GO:0043531	ATP binding_apoptotic process_ADP binding
Phvul.008G070800.1	0	1	11	2	8	4	0	0	1	0	0	1	1	0	0	1	1	1	0	0	0	0	0	1		Leaf_Specific		GO:0005524 GO:0006915 GO:0043531	ATP binding_apoptotic process_ADP binding
Phvul.005G110700.1	0	8	9	1	11	0	0	0	2	0	0	0	0	0	0	0	0	1	0	0	0	0	0	0		Leaf_Specific
Phvul.010G019300.1	0	1	4	0	6	20	0	0	1	0	0	0	0	0	0	0	0	1	0	0	0	0	0	0		Leaf_Specific
Phvul.005G040400.1	0	1	16	10	18	2	0	0	0	2	2	2	1	0	0	0	0	0	0	0	0	0	1	0		Leaf_Specific		GO:0005524	ATP binding
Phvul.004G098800.1	0	1	4	3	4	1	0	0	0	1	0	1	0	0	0	0	0	0	0	0	0	0	1	0		Leaf_Specific		GO:0008137 GO:0042773 GO:0055114	NADH dehydrogenase (ubiquinone) activity_ATP synthesis coupled electron transport_oxidation reduction
Phvul.004G083200.1	1	5	5	5	1	2	0	0	0	0	1	0	1	0	0	0	0	0	0	0	0	0	2	1		Leaf_Specific		GO:0008080 GO:0008152	N-acetyltransferase activity_metabolism
Phvul.011G143900.1	0	1	7	3	8	0	0	0	0	0	0	0	1	0	0	0	0	0	0	0	0	0	0	0		Leaf_Specific		GO:0000287 GO:0008152 GO:0010333 GO:0016829	magnesium ion binding_metabolism_terpene synthase_lyase activity
Phvul.005G110800.1	2	1	5	0	4	34	0	0	0	0	0	0	1	0	0	0	0	0	0	0	0	0	1	1		Leaf_Specific		GO:0005529 GO:0048544	sugar binding_recognition or rejection of self pollen
Phvul.005G110800.2	2	1	4	0	4	33	0	0	0	0	0	0	1	0	0	0	0	0	0	0	0	0	1	1		Leaf_Specific		GO:0005529 GO:0048544	sugar binding_recognition or rejection of self pollen
Phvul.001G097200.1	0	0	32	0	11	65	0	0	0	0	0	0	1	0	0	0	0	0	0	0	0	0	0	0		Leaf_Specific
Phvul.003G164800.1	0	0	9	1	7	105	0	0	0	0	0	0	1	0	0	0	0	0	0	0	0	0	0	0		Leaf_Specific		GO:0004672 GO:0005524 GO:0005529 GO:0006468 GO:0048544	protein kinase activity_ATP binding_sugar binding_protein amino acid phosphorylation_recognition or rejection of self pollen
Phvul.005G023100.3	1	8	14	13	2	1	0	0	1	1	1	0	0	0	0	0	0	0	0	0	0	0	2	1		Leaf_Specific		GO:0003677 GO:0003700 GO:0006352 GO:0006355 GO:0016987	DNA binding_transcription factor activity_transcription initiation_"regulation of transcription, DNA-dependent"_sigma factor activity
Phvul.005G023100.6	1	8	14	13	2	1	0	0	1	1	1	0	0	0	0	0	0	0	0	0	0	0	2	1		Leaf_Specific		GO:0003677 GO:0003700 GO:0006352 GO:0006355 GO:0016987	DNA binding_transcription factor activity_transcription initiation_"regulation of transcription, DNA-dependent"_sigma factor activity
Phvul.006G034900.1	1	20	6	13	2	1	0	0	0	1	1	0	0	0	0	0	0	0	0	0	0	0	2	1		Leaf_Specific		GO:0005524 GO:0044267	ATP binding_cellular protein metabolism
Phvul.005G136800.1	1	2	3	7	2	5	0	1	0	1	0	0	0	0	0	0	0	0	0	0	0	0	1	0		Leaf_Specific		GO:0008219 GO:0016021	cell death_integral to membrane
Phvul.005G023100.4	1	7	13	12	2	1	0	0	1	1	0	0	0	0	0	0	0	0	0	0	0	0	2	1		Leaf_Specific		GO:0003677 GO:0003700 GO:0006352 GO:0006355 GO:0016987	DNA binding_transcription factor activity_transcription initiation_"regulation of transcription, DNA-dependent"_sigma factor activity
Phvul.005G023100.1	1	6	11	10	2	1	0	0	0	1	0	0	0	0	0	0	0	0	0	0	0	0	2	1		Leaf_Specific		GO:0003677 GO:0003700 GO:0006352 GO:0006355 GO:0016987	DNA binding_transcription factor activity_transcription initiation_"regulation of transcription, DNA-dependent"_sigma factor activity
Phvul.005G023100.5	1	6	11	10	2	1	0	0	0	1	0	0	0	0	0	0	0	0	0	0	0	0	2	1		Leaf_Specific		GO:0003677 GO:0003700 GO:0006352 GO:0006355 GO:0016987	DNA binding_transcription factor activity_transcription initiation_"regulation of transcription, DNA-dependent"_sigma factor activity
Phvul.008G030400.1	2	2	3	3	2	23	0	1	0	0	0	0	0	0	0	0	0	0	0	0	0	0	1	1		Leaf_Specific		GO:0004672 GO:0005524 GO:0006468	protein kinase activity_ATP binding_protein amino acid phosphorylation
Phvul.002G096000.1	1	16	18	14	2	0	0	0	0	0	0	0	0	0	0	0	0	0	0	0	0	0	1	0		Leaf_Specific		GO:0005975 GO:0016868	carbohydrate metabolism_"intramolecular transferase activity, phosphotransferases"
Phvul.005G121600.1	0	6	0	8	0	3	0	0	0	0	0	0	0	0	0	0	0	0	0	0	0	0	0	0		Leaf_Specific
Phvul.003G071000.1	0	3	3	2	4	1	0	0	0	0	0	0	0	0	0	0	0	0	0	0	0	0	0	0		Leaf_Specific
Phvul.009G138100.1	1	3	3	1	2	7	0	0	0	0	0	0	0	0	0	0	0	0	0	0	0	0	0	1		Leaf_Specific
Phvul.011G142500.2	1	1	4	5	3	0	0	0	0	0	0	0	0	0	0	0	0	0	0	0	0	0	2	0		Leaf_Specific		GO:0000287 GO:0008152 GO:0010333 GO:0016829	magnesium ion binding_metabolism_terpene synthase_lyase activity
Phvul.006G050500.1	0	0	4	1	3	3	0	0	0	0	0	0	0	0	0	0	0	0	0	0	0	0	1	0		Leaf_Specific
Phvul.009G142000.1	1	5	2	3	2	2	2	1	1	1	2	1	1	1	1	0	1	1	1	2	2	1	2	2		Leaf_Specific		GO:0003723 GO:0004809 GO:0008033	RNA binding_tRNA (guanine-N2-)-methyltransferase activity_tRNA processing
Phvul.001G240100.1	1	0	5	1	2	3	1	0	2	0	2	0	0	2	0	2	1	1	0	1	2	1	0	2		Leaf_Specific		GO:0003993	acid phosphatase activity
Phvul.002G046400.1	1	2	2	3	1	9	0	0	1	0	0	0	2	0	0	0	0	0	0	1	1	2	2	1		Leaf_Specific
Phvul.006G089700.3	1	4	3	2	2	2	1	1	2	1	2	1	1	1	1	1	1	2	1	2	1	1	2	2		Leaf_Specific
Phvul.007G103400.1	2	3	2	2	1	3	1	0	2	1	2	1	1	1	1	1	1	1	1	2	1	1	2	1		Leaf_Specific		GO:0003676	nucleic acid binding
Phvul.005G020100.1	2	2	3	1	2	3	1	0	1	1	2	1	2	0	0	0	1	0	1	1	1	1	2	1		Leaf_Specific
Phvul.003G007300.1	1	3	6	2	2	0	0	0	0	0	1	0	0	1	0	1	0	0	2	0	1	1	1	0		Leaf_Specific		GO:0004871 GO:0009416	signal transducer activity_response to light
Phvul.005G132900.1	0	1	5	2	4	2	0	0	1	1	2	2	1	0	0	1	1	0	0	1	1	0	1	1		Leaf_Specific
Phvul.010G013400.1	0	8	0	9	1	0	0	0	0	0	0	0	0	0	0	0	0	0	0	0	1	0	0	0		Leaf_Specific
Phvul.002G258300.1	2	2	1	3	3	1	0	0	0	0	2	0	0	1	1	1	1	1	0	1	0	1	1	1		Leaf_Specific
Phvul.L005400.1	0	1	3	1	6	1	0	0	0	0	0	0	1	2	0	0	0	0	0	0	0	1	0	1		Leaf_Specific
Phvul.008G169300.1	1	0	3	1	6	1	2	2	1	1	1	1	0	0	0	0	1	1	0	1	0	0	1	0		Leaf_Specific		GO:0009055 GO:0015035 GO:0035556 GO:0045454	electron carrier activity_protein disulfide oxidoreductase activity_intracellular signal transduction_cell redox homeostasis
Phvul.008G229600.1	1	3	0	3	1	1	2	0	0	0	0	0	0	0	0	0	1	1	0	1	0	0	1	0		Leaf_Specific		GO:0003924 GO:0005525 GO:0005622 GO:0007264	GTPase activity_GTP binding_intracellular_small GTPase mediated signal transduction
Phvul.005G088200.1	1	3	2	4	2	1	0	0	0	0	2	0	0	0	0	0	1	0	0	1	0	0	1	1		Leaf_Specific		GO:0004672 GO:0004674 GO:0005524 GO:0005529 GO:0006468 GO:0048544	protein kinase activity_protein serine/threonine kinase activity_ATP binding_sugar binding_protein amino acid phosphorylation_recognition or rejection of self pollen
Phvul.004G082300.1	1	3	2	5	1	2	0	0	0	1	1	1	1	0	0	0	0	0	0	1	0	0	1	0		Leaf_Specific
Phvul.001G097900.1	1	1	5	1	3	2	1	0	1	0	1	0	0	0	0	0	0	0	0	1	0	0	0	0		Leaf_Specific
Phvul.008G012200.1	0	2	0	8	0	8	1	0	1	0	0	0	0	0	2	0	0	1	0	0	0	0	0	0		Leaf_Specific
Phvul.008G094800.1	0	0	3	1	2	5	2	0	1	0	0	0	0	1	1	1	1	1	1	0	0	0	0	0		Leaf_Specific		GO:0003677	DNA binding
Phvul.007G069300.1	1	2	3	2	1	3	0	0	1	0	2	1	2	1	1	1	1	1	0	0	0	0	0	2		Leaf_Specific
Phvul.007G069300.2	1	2	3	2	1	3	0	0	1	0	2	1	2	1	1	1	1	1	0	0	0	0	0	2		Leaf_Specific
Phvul.008G160000.1	1	0	1	2	4	5	1	1	2	1	1	2	1	0	1	1	2	2	1	0	0	0	1	1		Leaf_Specific
Phvul.003G149500.1	1	1	0	3	0	11	1	0	1	0	0	0	0	0	1	1	2	1	0	0	0	0	2	0		Leaf_Specific		GO:0004970 GO:0005215 GO:0005234 GO:0006810 GO:0016020 GO:0030288	inotropic glutamate receptor activity_transporter activity_glutamate-gated ion channel activity_transport_membrane_periplasmic space (sensu Gram-negative Bacteria)
Phvul.008G071200.1	0	0	5	1	4	1	0	0	1	0	0	1	0	1	0	1	1	1	0	0	0	0	0	1		Leaf_Specific		GO:0005524 GO:0006915 GO:0043531	ATP binding_apoptotic process_ADP binding
Phvul.008G276300.1	1	1	3	1	1	10	1	1	1	0	0	0	1	1	0	1	1	1	0	0	0	0	1	1		Leaf_Specific		GO:0005515	protein binding
Phvul.005G049000.1	0	1	3	0	0	4	0	0	0	0	0	0	1	1	0	1	0	0	0	0	0	0	0	0		Leaf_Specific
Phvul.006G056300.1	0	0	3	0	1	3	0	0	0	0	1	1	2	1	0	0	0	0	0	0	0	0	0	1		Leaf_Specific
Phvul.005G186300.1	1	0	0	6	1	5	0	0	1	0	1	1	1	0	0	2	0	1	0	0	0	0	1	2		Leaf_Specific
Phvul.008G186200.1	1	7	1	1	2	9	0	0	0	0	1	0	2	0	0	0	0	1	0	0	0	0	2	0		Leaf_Specific
Phvul.007G048600.1	1	3	1	2	1	11	0	0	2	0	0	0	2	0	0	0	0	1	0	0	0	0	1	2		Leaf_Specific		GO:0004672 GO:0005524 GO:0006468	protein kinase activity_ATP binding_protein amino acid phosphorylation
Phvul.004G028900.1	1	1	3	3	1	1	0	0	0	1	1	1	1	0	0	0	0	0	0	0	0	0	2	1		Leaf_Specific		GO:0004888 GO:0005515 GO:0005524 GO:0005622 GO:0006915 GO:0007165 GO:0031224 GO:0043531 GO:0045087	transmembrane signaling receptor activity_protein binding_ATP binding_intracellular_apoptotic process_signal transduction_intrinsic to membrane_ADP binding_innate immune response
Phvul.009G230200.2	1	1	3	1	3	1	0	0	0	1	2	1	0	0	0	0	0	0	0	0	0	0	1	1		Leaf_Specific		GO:0004672 GO:0004674 GO:0005524 GO:0006468	protein kinase activity_protein serine/threonine kinase activity_ATP binding_protein amino acid phosphorylation
Phvul.011G142800.1	1	1	3	3	2	2	0	0	2	0	1	0	1	0	0	0	0	0	0	0	0	0	2	0		Leaf_Specific		GO:0000287 GO:0010333 GO:0016829	magnesium ion binding_terpene synthase_lyase activity
Phvul.008G257300.1	1	11	0	9	0	0	0	0	1	0	0	0	1	0	0	0	0	0	0	0	0	0	2	1		Leaf_Specific		GO:0005515	protein binding
Phvul.008G257300.2	1	11	0	9	0	0	0	0	1	0	0	0	1	0	0	0	0	0	0	0	0	0	2	1		Leaf_Specific		GO:0005515	protein binding
Phvul.008G264700.1	0	4	0	12	0	0	0	0	0	0	0	0	1	0	0	0	0	0	0	0	0	0	1	1		Leaf_Specific
Phvul.004G137300.1	0	1	1	3	0	3	0	0	0	0	0	0	1	0	0	0	0	0	0	0	0	0	0	0		Leaf_Specific		GO:0004888 GO:0005515 GO:0005524 GO:0005622 GO:0006915 GO:0007165 GO:0031224 GO:0043531 GO:0045087	transmembrane signaling receptor activity_protein binding_ATP binding_intracellular_apoptotic process_signal transduction_intrinsic to membrane_ADP binding_innate immune response
Phvul.003G190400.1	0	0	4	0	1	10	0	0	0	0	0	0	1	0	0	0	0	0	0	0	0	0	0	0		Leaf_Specific		GO:0003677	DNA binding
Phvul.003G004300.1	0	4	2	4	0	1	0	0	1	0	0	0	0	0	0	0	0	0	0	0	0	0	0	1		Leaf_Specific		GO:0031072	heat shock protein binding
Phvul.007G021100.1	0	9	1	9	0	0	0	0	0	0	0	0	0	0	0	0	0	0	0	0	0	0	0	0		Leaf_Specific
Phvul.007G021100.2	0	9	1	9	0	0	0	0	0	0	0	0	0	0	0	0	0	0	0	0	0	0	0	0		Leaf_Specific
Phvul.007G021100.3	0	9	1	9	0	0	0	0	0	0	0	0	0	0	0	0	0	0	0	0	0	0	0	0		Leaf_Specific
Phvul.005G060200.1	1	6	1	6	1	1	0	0	0	0	0	0	0	0	0	0	0	0	0	0	0	0	1	0		Leaf_Specific
Phvul.006G201700.2	1	3	1	1	3	0	0	0	0	0	0	0	0	0	0	0	0	0	0	0	0	0	1	0		Leaf_Specific
Phvul.011G143200.1	1	2	3	9	2	1	0	0	0	0	0	0	0	0	0	0	0	0	0	0	0	0	1	0		Leaf_Specific		GO:0000287 GO:0008152 GO:0010333 GO:0016829	magnesium ion binding_metabolism_terpene synthase_lyase activity
Phvul.008G176500.1	0	2	0	3	0	14	0	0	0	0	0	0	0	0	0	0	0	0	0	0	0	0	0	0		Leaf_Specific
Phvul.009G018300.1	0	1	5	2	6	2	0	0	0	0	0	0	0	0	0	0	0	0	0	0	0	0	0	0		Leaf_Specific		GO:0006629 GO:0016788	lipid metabolism_"hydrolase activity, acting on ester bonds"
Phvul.009G155500.1	2	1	3	1	4	0	0	0	0	0	0	0	0	0	0	0	0	0	0	0	0	0	0	0		Leaf_Specific		GO:0003677 GO:0005622 GO:0043565	DNA binding_intracellular_sequence-specific DNA binding
Phvul.011G142500.1	1	1	3	4	2	0	0	0	0	0	0	0	0	0	0	0	0	0	0	0	0	0	1	0		Leaf_Specific		GO:0000287 GO:0008152 GO:0010333 GO:0016829	magnesium ion binding_metabolism_terpene synthase_lyase activity
Phvul.005G103300.1	0	1	3	2	1	6	0	0	0	0	0	0	0	0	0	0	0	0	0	0	0	0	0	0		Leaf_Specific		GO:0004672 GO:0005488 GO:0005524 GO:0006468	protein kinase activity_binding_ATP binding_protein amino acid phosphorylation
Phvul.007G031900.1	0	1	2	1	4	5	0	0	0	0	0	0	0	0	0	0	0	0	0	0	0	0	0	0		Leaf_Specific
Phvul.010G079100.1	0	0	12	0	3	1	0	0	0	0	0	0	0	0	0	0	0	0	0	0	0	0	0	0		Leaf_Specific		GO:0005506 GO:0009055 GO:0016705 GO:0020037 GO:0055114	iron ion binding_electron carrier activity_"oxidoreductase activity, acting on paired donors, with incorporation or reduction of molecular oxygen"_heme binding_oxidation reduction
Phvul.003G049800.1	0	0	4	0	2	10	0	0	0	0	0	0	0	0	0	0	0	0	0	0	0	0	0	0		Leaf_Specific
Phvul.005G041000.1	0	0	3	0	1	4	0	0	0	0	0	0	0	0	0	0	0	0	0	0	0	0	0	0		Leaf_Specific		GO:0006952 GO:0009607	defense response_response to biotic stimulus
Phvul.002G283800.1	0	0	0	21	0	3	0	0	0	0	0	0	0	0	0	0	0	0	0	0	0	0	0	0		Leaf_Specific		GO:0016021	integral to membrane
Phvul.001G141600.1	2	0	0	1	0	1	3	16	14	0	0	0	1	1	1	1	2	2	1	1	3	2	0	1		Nodule_Specific		GO:0003677	DNA binding
Phvul.002G101200.1	1	1	0	1	1	1	4	3	3	0	1	1	1	2	1	1	2	2	1	2	2	1	2	1		Nodule_Specific
Phvul.002G317800.1	1	2	1	2	2	2	4	9	4	0	2	1	1	1	2	1	2	2	1	1	1	0	2	2		Nodule_Specific		GO:0008270	zinc ion binding
Phvul.006G114700.1	0	0	0	0	0	0	6	10	31	0	0	0	0	1	0	0	1	1	0	0	0	0	0	0		Nodule_Specific
Phvul.006G175300.1	0	1	1	1	1	1	3	3	6	0	0	0	0	0	0	0	1	2	0	0	0	0	1	0		Nodule_Specific		GO:0003677	DNA binding
Phvul.006G175300.2	0	1	0	1	1	1	3	3	6	0	0	0	0	0	0	0	1	2	0	0	0	0	1	0		Nodule_Specific		GO:0003677	DNA binding
Phvul.004G123400.1	2	1	1	1	1	0	3	4	2	0	2	1	1	0	0	0	1	1	1	2	2	1	2	1		Nodule_Specific
Phvul.003G105700.1	1	1	1	1	1	1	3	3	1	1	1	0	1	1	1	1	1	1	1	2	1	1	1	0		Nodule_Specific		GO:0005525 GO:0007049	GTP binding_cell cycle
Phvul.005G132500.1	1	0	0	2	1	1	0	3	3	0	2	1	2	1	1	1	1	1	1	1	1	1	2	1		Nodule_Specific
Phvul.009G241400.1	2	2	1	1	0	0	2	3	3	0	1	1	1	2	2	2	2	2	1	0	1	1	2	1		Nodule_Specific
Phvul.006G025300.2	1	1	2	2	1	2	1	5	4	0	0	0	1	1	0	1	2	1	1	0	1	1	1	2		Nodule_Specific		GO:0016021	integral to membrane
Phvul.006G025300.1	1	1	2	2	1	2	1	5	4	0	0	0	1	1	0	1	2	1	0	0	1	1	1	2		Nodule_Specific		GO:0016021	integral to membrane
Phvul.006G025300.3	1	1	2	2	1	2	1	4	4	0	0	0	1	1	0	1	2	1	0	0	1	1	1	2		Nodule_Specific		GO:0016021	integral to membrane
Phvul.006G025300.4	1	1	2	2	1	2	1	4	4	0	0	0	1	1	0	1	2	1	0	0	1	1	1	2		Nodule_Specific		GO:0016021	integral to membrane
Phvul.001G217700.1	1	1	0	1	1	1	3	6	2	0	1	1	0	1	1	1	1	1	2	1	1	0	1	1		Nodule_Specific
Phvul.002G053400.1	1	0	1	1	1	2	1	4	4	0	1	1	1	1	1	1	1	1	1	1	1	0	1	1		Nodule_Specific
Phvul.010G071300.1	2	0	1	0	0	2	3	8	1	0	1	0	1	1	0	1	1	1	0	1	1	0	1	1		Nodule_Specific
Phvul.009G148000.1	0	0	1	1	0	1	0	11	12	0	1	1	2	1	1	1	1	2	0	0	1	0	0	1		Nodule_Specific		GO:0004672 GO:0005524 GO:0006468	protein kinase activity_ATP binding_protein amino acid phosphorylation
Phvul.003G021500.1	0	0	0	2	0	0	5	7	2	0	1	0	1	0	1	0	2	2	0	1	0	1	0	1		Nodule_Specific		GO:0004857 GO:0030599	enzyme inhibitor activity_pectinesterase activity
Phvul.003G215100.1	0	0	0	0	0	0	2	8	3	0	0	0	0	1	0	1	2	2	0	2	0	0	0	0		Nodule_Specific		GO:0004252 GO:0006508	serine-type endopeptidase activity_proteolysis and peptidolysis
Phvul.003G019600.1	1	0	0	0	0	0	1	3	5	0	0	0	0	0	2	1	1	1	1	0	0	0	0	0		Nodule_Specific		GO:0005509 GO:0005578 GO:0007165	calcium ion binding_extracellular matrix_signal transduction
Phvul.004G028300.1	0	0	0	0	0	1	0	4	31	0	0	0	0	2	1	0	1	1	0	0	0	0	0	0		Nodule_Specific		GO:0003677 GO:0006355	DNA binding_"regulation of transcription, DNA-dependent"
Phvul.011G173300.1	1	0	0	0	0	1	1	8	26	0	0	0	2	1	1	0	1	2	0	0	0	0	0	0		Nodule_Specific		GO:0016021 GO:0022857 GO:0055085	integral to membrane_transmembrane transporter activity_transmembrane transport
Phvul.004G060800.1	0	0	0	0	0	2	0	4	4	0	1	1	1	2	0	0	1	2	0	0	0	0	0	0		Nodule_Specific
Phvul.001G237600.1	0	0	0	0	0	0	1	9	4	0	0	0	1	1	0	0	2	0	0	0	0	0	0	0		Nodule_Specific
Phvul.006G196000.1	0	0	0	0	0	0	0	9	9	0	0	0	0	1	0	0	1	1	0	0	0	0	0	0		Nodule_Specific
Phvul.008G196200.1	0	0	0	0	0	1	4	14	1	0	0	0	0	0	0	0	2	2	0	0	0	0	0	0		Nodule_Specific		GO:0003677	DNA binding
Phvul.010G136900.1	1	0	0	0	0	0	4	10	1	0	0	0	0	0	0	0	2	2	0	0	0	0	0	0		Nodule_Specific		GO:0005524 GO:0006810 GO:0016021 GO:0016887 GO:0042626 GO:0055085	ATP binding_transport_integral to membrane_ATPase activity_"ATPase activity, coupled to transmembrane movement of substances"_transmembrane transport
Phvul.004G082400.2	0	0	0	0	0	0	6	18	1	0	0	0	0	0	0	0	2	1	0	0	0	0	0	0		Nodule_Specific
Phvul.011G173100.1	0	0	0	0	0	0	0	5	23	0	0	0	1	0	0	0	1	1	0	0	0	0	0	0		Nodule_Specific
Phvul.004G082400.1	0	0	0	0	0	0	6	17	1	0	0	0	0	0	0	0	1	1	0	0	0	0	0	0		Nodule_Specific
Phvul.003G059200.1	0	0	1	0	1	0	3	4	1	0	0	0	0	0	0	0	1	1	0	0	0	0	0	0		Nodule_Specific
Phvul.003G059200.2	0	0	1	0	1	0	3	4	1	0	0	0	0	0	0	0	1	1	0	0	0	0	0	0		Nodule_Specific
Phvul.010G110400.1	0	0	0	0	0	0	3	3	0	0	0	0	0	0	0	0	1	1	0	0	0	0	0	0		Nodule_Specific
Phvul.002G143300.2	0	0	0	0	0	0	7	9	2	0	0	0	0	0	0	0	1	0	0	0	0	0	0	0		Nodule_Specific		GO:0005524 GO:0016020 GO:0016887	ATP binding_membrane_ATPase activity
Phvul.002G143300.1	0	0	0	0	0	0	6	7	2	0	0	0	0	0	0	0	1	0	0	0	0	0	0	0		Nodule_Specific		GO:0005524 GO:0016020 GO:0016887	ATP binding_membrane_ATPase activity
Phvul.001G028700.1	0	0	0	0	0	0	0	8	5	0	0	0	0	0	0	0	1	0	0	0	0	0	0	0		Nodule_Specific		GO:0005215 GO:0006810 GO:0016020 GO:0055085	transporter activity_transport_membrane_transmembrane transport
Phvul.003G269000.1	0	0	0	0	0	0	1	27	20	0	0	0	0	0	0	0	0	0	0	0	0	0	0	0		Nodule_Specific		GO:0005737 GO:0006535 GO:0009001	cytoplasm_cysteine biosynthesis from serine_serine O-acetyltransferase activity
Phvul.009G217800.1	0	0	0	0	0	0	1	0	0	3	106	275	207	0	0	0	0	0	0	0	0	0	0	0		Pod_Specific
Phvul.006G138700.1	0	2	0	0	0	0	2	0	1	1	60	248	1220	0	0	0	0	0	0	0	1	0	0	0		Pod_Specific
Phvul.001G135100.1	0	0	0	0	0	0	0	0	0	0	4	33	70	0	0	0	0	0	0	0	1	0	0	2		Pod_Specific		GO:0004650 GO:0005975	polygalacturonase activity_carbohydrate metabolism
Phvul.001G135100.2	0	0	0	0	0	0	0	0	0	0	4	33	70	0	0	0	0	0	0	0	1	0	0	2		Pod_Specific		GO:0004650 GO:0005975	polygalacturonase activity_carbohydrate metabolism
Phvul.003G205800.1	1	0	0	0	0	0	1	1	2	1	15	8	16	2	1	1	0	1	2	2	0	0	0	0		Pod_Specific
Phvul.004G012800.1	1	1	1	1	1	2	1	1	2	1	3	3	3	1	1	1	1	1	0	1	0	0	1	2		Pod_Specific		GO:0005524 GO:0006915 GO:0043531	ATP binding_apoptotic process_ADP binding
Phvul.007G128000.1	0	0	0	0	0	0	0	1	1	0	3	9	19	0	0	0	0	0	1	0	0	0	0	1		Pod_Specific		GO:0003700 GO:0006355	transcription factor activity_"regulation of transcription, DNA-dependent"
Phvul.005G133100.1	0	0	0	0	0	1	0	0	0	0	11	95	133	0	0	0	0	0	0	0	0	0	0	0		Pod_Specific		GO:0000287 GO:0008152 GO:0010333 GO:0016829	magnesium ion binding_metabolism_terpene synthase_lyase activity
Phvul.004G119300.1	1	0	0	1	0	0	0	0	0	1	23	38	93	0	0	0	0	0	0	0	0	0	1	2		Pod_Specific		GO:0005506 GO:0009055 GO:0016705 GO:0020037 GO:0055114	iron ion binding_electron carrier activity_"oxidoreductase activity, acting on paired donors, with incorporation or reduction of molecular oxygen"_heme binding_oxidation reduction
Phvul.005G133200.1	0	0	0	0	0	1	0	0	1	0	3	19	33	0	0	0	0	0	0	0	0	0	0	0		Pod_Specific		GO:0000287 GO:0008152 GO:0010333 GO:0016829	magnesium ion binding_metabolism_terpene synthase_lyase activity
Phvul.003G252100.1	0	0	0	0	0	0	0	0	0	2	6	9	16	0	0	0	0	0	0	0	0	0	0	0		Pod_Specific
Phvul.005G163900.1	0	0	0	0	0	2	0	0	0	1	3	7	7	0	0	0	0	0	0	0	0	0	0	0		Pod_Specific		GO:0004672 GO:0005524 GO:0006468	protein kinase activity_ATP binding_protein amino acid phosphorylation
Phvul.004G118900.1	0	0	0	0	0	0	0	0	0	1	4	6	19	0	0	0	0	0	0	0	0	0	0	1		Pod_Specific		GO:0005506 GO:0009055 GO:0016705 GO:0020037 GO:0055114	iron ion binding_electron carrier activity_"oxidoreductase activity, acting on paired donors, with incorporation or reduction of molecular oxygen"_heme binding_oxidation reduction
Phvul.004G116900.1	1	0	0	0	0	0	0	1	2	1	10	6	5	0	0	0	0	0	0	0	0	0	1	2		Pod_Specific
Phvul.004G118700.1	0	0	0	0	0	0	0	0	0	0	4	5	14	0	0	0	0	0	0	0	0	0	0	0		Pod_Specific		GO:0005506 GO:0009055 GO:0016705 GO:0020037 GO:0055114	iron ion binding_electron carrier activity_"oxidoreductase activity, acting on paired donors, with incorporation or reduction of molecular oxygen"_heme binding_oxidation reduction
Phvul.004G118800.1	0	0	0	0	0	0	0	0	0	1	4	4	15	0	0	0	0	0	0	0	0	0	0	0		Pod_Specific		GO:0005506 GO:0009055 GO:0016705 GO:0020037 GO:0055114	iron ion binding_electron carrier activity_"oxidoreductase activity, acting on paired donors, with incorporation or reduction of molecular oxygen"_heme binding_oxidation reduction
Phvul.005G073900.1	0	0	0	0	0	0	0	0	0	0	3	4	12	0	0	0	0	0	0	0	0	0	1	0		Pod_Specific
Phvul.004G169700.1	2	1	1	1	1	1	1	1	2	1	4	2	3	1	1	1	1	1	1	2	1	1	2	2		Pod_Specific		GO:0016020	membrane
Phvul.008G169400.1	0	0	0	0	0	0	0	0	0	0	1	3	4	0	0	0	0	0	0	2	1	1	0	0		Pod_Specific		GO:0008152 GO:0008415 GO:0016746	metabolism_nucleoside: sodium symporter activity_"transferase activity, transferring acyl groups"
Phvul.006G212600.1	0	0	0	0	0	0	0	2	0	0	1	3	4	0	1	0	1	1	1	2	0	1	0	1		Pod_Specific
Phvul.009G160300.1	1	0	0	0	1	2	0	0	0	1	10	2	5	0	0	0	0	1	0	1	0	0	0	0		Pod_Specific
Phvul.009G203900.1	1	0	0	0	0	0	0	0	1	0	1	12	24	0	0	0	0	0	0	1	0	0	0	0		Pod_Specific
Phvul.009G203900.2	1	0	0	0	0	0	0	0	1	0	1	12	23	0	0	0	0	0	0	1	0	0	0	0		Pod_Specific
Phvul.003G094200.1	1	1	0	0	0	0	0	0	1	1	1	4	3	2	1	2	2	1	0	0	0	0	1	1		Pod_Specific
Phvul.L010100.1	1	1	0	0	0	0	0	0	1	0	0	16	30	2	1	2	0	0	0	0	0	0	1	0		Pod_Specific
Phvul.008G281500.1	0	0	0	0	0	1	0	0	0	0	0	8	19	2	0	1	1	1	1	0	0	0	0	1		Pod_Specific		GO:0004672 GO:0005515 GO:0005524 GO:0006468	protein kinase activity_protein binding_ATP binding_protein amino acid phosphorylation
Phvul.001G078900.1	0	0	0	0	0	2	2	1	1	0	0	3	5	1	0	2	1	1	0	0	0	0	1	0		Pod_Specific		GO:0004499 GO:0016491 GO:0050660 GO:0050661 GO:0055114	dimethylaniline monooxygenase (N-oxide-forming) activity_oxidoreductase activity_FAD binding_NADPH binding_oxidation reduction
Phvul.005G105300.1	0	0	0	0	0	2	0	0	0	0	1	3	5	0	0	1	1	1	0	0	0	0	0	2		Pod_Specific
Phvul.009G138200.1	0	0	1	0	0	0	0	0	0	1	2	9	54	0	0	0	0	0	0	0	0	0	0	2		Pod_Specific
Phvul.011G143500.2	0	0	2	1	2	0	0	0	0	0	0	6	56	0	0	0	0	0	0	0	0	0	0	0		Pod_Specific		GO:0000287 GO:0008152 GO:0010333 GO:0016829	magnesium ion binding_metabolism_terpene synthase_lyase activity
Phvul.011G143500.1	0	0	2	1	2	0	0	0	0	0	0	6	50	0	0	0	0	0	0	0	0	0	0	0		Pod_Specific		GO:0000287 GO:0008152 GO:0010333 GO:0016829	magnesium ion binding_metabolism_terpene synthase_lyase activity
Phvul.005G133300.1	0	0	0	0	0	0	0	0	0	0	1	4	7	0	0	0	0	0	0	0	0	0	1	0		Pod_Specific		GO:0000287 GO:0008152 GO:0010333 GO:0016829	magnesium ion binding_metabolism_terpene synthase_lyase activity
Phvul.008G093200.1	0	0	0	0	0	1	0	0	0	0	0	3	6	0	0	0	0	0	0	0	0	0	0	0		Pod_Specific		GO:0004672 GO:0005515 GO:0005524 GO:0006468	protein kinase activity_protein binding_ATP binding_protein amino acid phosphorylation
Phvul.008G093200.2	0	0	0	0	0	1	0	0	0	0	0	3	5	0	0	0	0	0	0	0	0	0	0	0		Pod_Specific		GO:0004672 GO:0005515 GO:0005524 GO:0006468	protein kinase activity_protein binding_ATP binding_protein amino acid phosphorylation
Phvul.008G093200.3	0	0	0	0	0	1	0	0	0	0	0	3	5	0	0	0	0	0	0	0	0	0	0	0		Pod_Specific		GO:0004672 GO:0005515 GO:0005524 GO:0006468	protein kinase activity_protein binding_ATP binding_protein amino acid phosphorylation
Phvul.008G225000.1	0	0	0	0	0	2	0	0	0	0	5	2	4	0	0	0	0	0	0	0	0	0	0	0		Pod_Specific		GO:0004672 GO:0005515 GO:0005524 GO:0006468	protein kinase activity_protein binding_ATP binding_protein amino acid phosphorylation
Phvul.001G218800.1	1	0	0	0	0	0	0	0	0	1	4	1	4	0	0	0	0	0	0	0	0	0	0	0		Pod_Specific		GO:0006355 GO:0030528	regulation of transcription, DNA-dependent_transcription regulator activity
Phvul.007G246600.1	2	1	1	1	1	1	0	0	0	1	3	1	4	0	0	0	0	0	0	0	0	0	1	0		Pod_Specific		GO:0005515	protein binding
Phvul.001G061900.1	0	0	0	0	0	1	0	0	0	5	3	0	0	0	0	0	0	0	0	0	0	0	0	0		Pod_Specific		GO:0016021	integral to membrane
Phvul.008G137500.1	0	0	0	1	0	0	1	2	2	0	0	0	0	65	16	40	10	7	22	1	1	1	2	2		Root_Specific
Phvul.008G025100.2	0	0	0	0	0	0	1	0	0	0	0	0	0	12	10	7	11	4	40	0	1	1	1	0		Root_Specific
Phvul.002G172700.1	1	2	0	1	0	0	2	0	0	0	2	0	0	6	7	11	5	3	7	0	1	1	1	1		Root_Specific
Phvul.007G060900.1	1	2	0	1	0	0	1	1	0	0	1	0	0	9	7	8	8	5	17	1	1	0	2	2		Root_Specific		GO:0005515	protein binding
Phvul.001G064900.1	1	2	1	1	1	0	2	1	1	0	0	0	0	5	7	7	4	3	7	1	1	0	1	1		Root_Specific		GO:0031072	heat shock protein binding
Phvul.011G058000.1	0	0	0	0	0	0	0	0	0	0	0	0	0	7	3	5	7	3	29	1	1	0	0	0		Root_Specific		GO:0003700 GO:0006355	transcription factor activity_"regulation of transcription, DNA-dependent"
Phvul.008G025100.1	0	0	0	0	0	0	1	0	0	0	0	0	0	10	8	6	9	3	32	0	1	0	1	0		Root_Specific
Phvul.008G042200.1	1	0	0	0	0	0	0	0	0	0	0	0	0	10	5	6	5	3	11	0	1	0	1	1		Root_Specific		GO:0003677 GO:0003700 GO:0005634 GO:0006355 GO:0043565	DNA binding_transcription factor activity_nucleus_"regulation of transcription, DNA-dependent"_sequence-specific DNA binding
Phvul.008G034400.1	0	1	1	1	1	2	1	1	2	0	1	1	0	12	13	12	10	8	25	2	0	1	2	1		Root_Specific		GO:0005506 GO:0009055 GO:0016705 GO:0020037 GO:0055114	iron ion binding_electron carrier activity_"oxidoreductase activity, acting on paired donors, with incorporation or reduction of molecular oxygen"_heme binding_oxidation reduction
Phvul.008G034500.1	0	0	0	0	0	0	0	0	0	0	0	0	0	6	5	6	4	3	12	0	0	1	0	0		Root_Specific		GO:0005506 GO:0009055 GO:0016705 GO:0020037 GO:0055114	iron ion binding_electron carrier activity_"oxidoreductase activity, acting on paired donors, with incorporation or reduction of molecular oxygen"_heme binding_oxidation reduction
Phvul.008G262500.1	0	0	0	0	0	0	2	1	1	0	0	0	0	3	15	7	12	8	3	1	0	0	1	0		Root_Specific
Phvul.007G278800.1	1	0	1	0	0	0	0	0	0	1	1	0	0	9	5	8	6	3	6	1	0	0	1	1		Root_Specific
Phvul.001G201300.1	0	0	0	0	0	0	1	2	0	0	0	0	0	22	37	14	20	3	21	0	0	0	1	0		Root_Specific		GO:0004601 GO:0006979 GO:0020037 GO:0055114	peroxidase activity_response to oxidative stress_heme binding_oxidation reduction
Phvul.009G158100.1	0	0	0	0	1	0	1	2	0	0	0	0	0	76	31	104	37	6	100	0	0	0	2	0		Root_Specific		GO:0006952	defense response
Phvul.011G188900.1	0	0	0	0	0	0	0	2	0	0	0	0	0	18	27	21	22	6	70	0	0	0	0	0		Root_Specific		GO:0004857 GO:0005618 GO:0030599 GO:0042545	enzyme inhibitor activity_cell wall_pectinesterase activity_cell wall modification
Phvul.011G188700.1	0	0	0	0	0	0	0	2	0	0	0	0	0	17	27	20	12	6	116	0	0	0	0	0		Root_Specific
Phvul.004G154700.1	0	0	0	0	0	0	2	2	2	0	0	0	0	5	21	6	13	15	15	0	0	0	0	0		Root_Specific
Phvul.006G047200.1	0	0	0	0	1	0	0	1	0	0	0	0	0	54	20	58	42	5	196	0	0	0	1	0		Root_Specific
Phvul.009G244500.1	0	0	0	0	0	0	0	1	0	0	0	0	0	21	18	13	11	4	8	0	0	0	0	0		Root_Specific		GO:0004601 GO:0006979 GO:0020037 GO:0055114	peroxidase activity_response to oxidative stress_heme binding_oxidation reduction
Phvul.005G151800.1	0	0	0	0	0	1	0	1	1	0	0	0	0	10	18	18	19	10	67	0	0	0	0	0		Root_Specific		GO:0004553 GO:0005975	hydrolase activity, hydrolyzing O-glycosyl compounds_carbohydrate metabolism
Phvul.003G278100.1	0	0	0	0	0	0	0	2	0	0	0	0	0	71	17	47	26	12	80	0	0	0	2	0		Root_Specific
Phvul.011G189000.1	0	0	0	0	0	0	0	1	0	0	0	0	0	11	17	10	11	3	24	0	0	0	0	0		Root_Specific		GO:0004857 GO:0005618 GO:0030599 GO:0042545	enzyme inhibitor activity_cell wall_pectinesterase activity_cell wall modification
Phvul.005G154900.1	0	0	0	0	0	0	0	2	0	0	0	0	0	37	16	30	29	5	105	0	0	0	2	0		Root_Specific		GO:0004601 GO:0006979 GO:0020037 GO:0055114	peroxidase activity_response to oxidative stress_heme binding_oxidation reduction
Phvul.009G034300.1	0	0	0	0	0	0	0	1	2	0	0	0	0	13	16	5	10	12	3	0	0	0	1	0		Root_Specific
Phvul.008G243700.1	0	0	0	0	0	0	1	1	0	0	0	0	0	4	16	5	10	5	26	0	0	0	0	0		Root_Specific		GO:0004806 GO:0006629	triacylglycerol lipase activity_lipid metabolism
Phvul.007G008400.1	0	0	0	0	0	0	1	1	0	0	0	0	0	25	15	18	15	5	62	0	0	0	1	0		Root_Specific		GO:0004601 GO:0006979 GO:0020037 GO:0055114	peroxidase activity_response to oxidative stress_heme binding_oxidation reduction
Phvul.010G139600.1	1	0	0	0	0	0	1	1	1	0	0	0	0	5	15	4	5	4	16	0	0	0	1	0		Root_Specific		GO:0005506 GO:0009055 GO:0016705 GO:0020037 GO:0055114	iron ion binding_electron carrier activity_"oxidoreductase activity, acting on paired donors, with incorporation or reduction of molecular oxygen"_heme binding_oxidation reduction
Phvul.011G005100.1	2	0	0	0	0	0	0	1	0	0	0	0	0	37	14	25	19	6	73	0	0	0	1	0		Root_Specific		GO:0004857 GO:0030599	enzyme inhibitor activity_pectinesterase activity
Phvul.007G075100.1	0	0	0	0	0	0	2	1	0	0	0	0	0	36	13	18	34	18	45	0	0	0	1	0		Root_Specific		GO:0030001 GO:0046872	metal ion transport_metal ion binding
Phvul.004G152600.1	0	0	0	0	0	0	0	1	0	1	1	0	0	7	13	4	5	4	5	0	0	0	0	0		Root_Specific		GO:0016020	membrane
Phvul.011G104000.1	1	0	0	0	0	0	1	1	1	0	0	0	0	22	12	16	14	5	85	0	0	0	1	2		Root_Specific
Phvul.002G005900.1	0	0	0	0	0	0	1	1	0	0	0	0	0	18	12	13	15	4	55	0	0	0	1	0		Root_Specific		GO:0005506 GO:0009055 GO:0016705 GO:0020037 GO:0055114	iron ion binding_electron carrier activity_"oxidoreductase activity, acting on paired donors, with incorporation or reduction of molecular oxygen"_heme binding_oxidation reduction
Phvul.001G072800.2	0	0	0	0	0	0	1	0	0	0	0	0	0	13	12	12	14	4	25	0	0	0	0	0		Root_Specific		GO:0005737 GO:0017089 GO:0046836 GO:0051861	cytoplasm_glycolipid transporter activity_glycolipid transport_glycolipid binding
Phvul.007G089100.1	0	0	0	0	0	0	0	0	0	0	0	0	0	17	11	14	8	5	37	0	0	0	1	0		Root_Specific
Phvul.001G268600.1	0	0	0	0	0	0	1	1	2	0	0	0	0	24	10	24	14	15	9	0	0	0	1	0		Root_Specific		GO:0009058 GO:0016740	biosynthesis_transferase activity
Phvul.005G094600.1	0	0	0	0	0	0	1	1	2	0	0	0	0	12	10	6	8	7	9	0	0	0	0	0		Root_Specific		GO:0003677	DNA binding
Phvul.001G072800.1	0	0	0	0	0	0	1	0	0	0	0	0	0	11	10	10	11	3	20	0	0	0	0	0		Root_Specific		GO:0005737 GO:0017089 GO:0046836 GO:0051861	cytoplasm_glycolipid transporter activity_glycolipid transport_glycolipid binding
Phvul.002G154400.2	0	0	0	0	0	0	2	1	0	0	0	0	0	7	10	4	12	4	29	0	0	0	1	0		Root_Specific		GO:0005506 GO:0009055 GO:0016705 GO:0020037 GO:0055114	iron ion binding_electron carrier activity_"oxidoreductase activity, acting on paired donors, with incorporation or reduction of molecular oxygen"_heme binding_oxidation reduction
Phvul.002G154400.1	0	0	0	0	0	0	1	0	0	0	0	0	0	6	9	3	10	3	24	0	0	0	1	0		Root_Specific		GO:0005506 GO:0009055 GO:0016705 GO:0020037 GO:0055114	iron ion binding_electron carrier activity_"oxidoreductase activity, acting on paired donors, with incorporation or reduction of molecular oxygen"_heme binding_oxidation reduction
Phvul.010G129800.1	0	0	0	0	0	0	1	0	0	0	0	0	0	28	8	17	18	8	48	0	0	0	1	0		Root_Specific		GO:0045735	nutrient reservoir activity
Phvul.007G151700.1	0	2	0	2	1	0	2	1	0	0	1	1	1	6	8	9	7	4	8	0	0	0	1	2		Root_Specific
Phvul.006G172400.1	0	0	0	0	0	0	2	1	0	0	0	0	0	6	8	6	7	3	13	0	0	0	0	0		Root_Specific
Phvul.005G151700.1	0	0	0	0	0	0	0	1	0	0	0	0	0	4	8	8	7	4	32	0	0	0	0	0		Root_Specific		GO:0004553 GO:0005975	hydrolase activity, hydrolyzing O-glycosyl compounds_carbohydrate metabolism
Phvul.010G095400.1	0	0	0	0	0	0	0	1	1	0	0	0	0	37	7	20	21	29	22	0	0	0	1	0		Root_Specific		GO:0008152 GO:0016491	metabolism_oxidoreductase activity
Phvul.009G109200.2	0	0	0	0	0	0	0	0	0	0	0	0	0	17	7	8	13	6	5	0	0	0	1	0		Root_Specific
Phvul.009G075000.1	0	0	0	0	0	0	2	0	2	0	0	0	0	17	7	12	9	17	5	0	0	0	0	0		Root_Specific		GO:0003677	DNA binding
Phvul.011G087600.2	1	2	1	1	2	0	0	0	0	0	1	0	1	11	7	8	5	4	9	0	0	0	1	1		Root_Specific
Phvul.005G177000.1	0	0	0	0	0	0	0	0	0	0	0	0	0	26	6	17	13	3	65	0	0	0	1	0		Root_Specific		GO:0004650 GO:0005975	polygalacturonase activity_carbohydrate metabolism
Phvul.010G078400.1	0	0	0	0	0	0	1	1	1	0	0	0	0	11	6	8	10	10	4	0	0	0	0	0		Root_Specific		GO:0003677	DNA binding
Phvul.009G109200.1	0	0	0	0	0	0	0	0	0	0	0	0	0	14	5	6	11	5	4	0	0	0	0	0		Root_Specific
Phvul.001G043600.1	1	0	0	0	0	0	0	0	0	0	0	0	0	11	5	6	6	5	13	0	0	0	1	0		Root_Specific		GO:0000155 GO:0000156 GO:0000160 GO:0005524 GO:0006355 GO:0007165 GO:0016020	two-component sensor molecule activity_two-component response regulator activity_two-component signal transduction system (phosphorelay)_ATP binding_"regulation of transcription, DNA-dependent"_signal transduction_membrane
Phvul.005G044600.1	0	0	0	0	0	0	2	0	1	0	0	0	0	9	5	5	6	3	32	0	0	0	1	0		Root_Specific		GO:0003677 GO:0006355	DNA binding_"regulation of transcription, DNA-dependent"
Phvul.011G087600.1	0	2	1	1	1	0	0	0	0	0	1	0	0	8	5	6	4	3	7	0	0	0	1	1		Root_Specific
Phvul.002G143900.1	0	0	0	0	0	1	0	1	2	0	0	0	0	7	5	3	10	7	5	0	0	0	0	0		Root_Specific		GO:0003677 GO:0003700 GO:0005634 GO:0006355 GO:0043565 GO:0046983	DNA binding_transcription factor activity_nucleus_"regulation of transcription, DNA-dependent"_sequence-specific DNA binding_protein dimerization activity
Phvul.002G143900.2	0	0	0	0	0	1	0	1	2	0	0	0	0	7	5	3	10	7	5	0	0	0	0	0		Root_Specific		GO:0003677 GO:0003700 GO:0005634 GO:0006355 GO:0043565 GO:0046983	DNA binding_transcription factor activity_nucleus_"regulation of transcription, DNA-dependent"_sequence-specific DNA binding_protein dimerization activity
Phvul.001G028100.1	0	0	0	0	0	0	1	0	2	0	0	0	0	7	5	5	5	6	3	0	0	0	0	0		Root_Specific
Phvul.006G126400.1	0	0	0	0	1	0	0	0	0	0	0	0	0	18	4	19	53	3	83	0	0	0	1	0		Root_Specific
Phvul.003G016500.1	0	0	0	0	0	0	0	0	0	0	0	0	0	16	4	13	10	6	15	0	0	0	0	0		Root_Specific		GO:0008168	methyltransferase activity
Phvul.009G238400.1	0	0	0	0	0	0	1	0	2	0	0	0	0	11	4	7	7	4	13	0	0	0	0	0		Root_Specific		GO:0004601 GO:0006979 GO:0020037 GO:0055114	peroxidase activity_response to oxidative stress_heme binding_oxidation reduction
Phvul.005G169300.2	0	0	0	0	0	0	0	0	0	0	0	0	0	9	3	13	9	10	6	0	0	0	0	0		Root_Specific		GO:0005215 GO:0006857 GO:0016020	transporter activity_oligopeptide transport_membrane
Phvul.002G215500.1	1	0	0	0	1	0	1	0	1	0	0	0	0	4	3	4	8	5	5	0	0	0	0	0		Root_Specific		GO:0003677 GO:0003700 GO:0005634 GO:0006355 GO:0043565 GO:0046983	DNA binding_transcription factor activity_nucleus_"regulation of transcription, DNA-dependent"_sequence-specific DNA binding_protein dimerization activity
Phvul.001G150600.1	2	1	0	1	0	0	1	0	1	0	0	0	0	10	2	6	5	5	4	2	2	2	1	1		Root_Specific
Phvul.007G261700.1	0	1	1	0	0	1	1	1	2	0	1	0	1	30	8	25	16	10	1	2	1	1	2	2		Root_Specific
Phvul.001G096700.1	0	1	0	0	0	0	1	2	2	1	0	0	1	3	11	2	3	4	4	2	1	0	1	1		Root_Specific
Phvul.011G123200.1	1	0	1	0	1	1	1	0	1	0	2	1	1	10	1	5	3	3	6	1	1	0	1	2		Root_Specific
Phvul.003G218200.1	1	0	0	0	0	0	1	0	0	0	0	0	0	4	4	3	4	1	9	0	1	0	0	0		Root_Specific		GO:0003824 GO:0005992	catalytic activity_trehalose biosynthesis
Phvul.010G088100.2	0	0	0	0	0	1	0	0	0	0	0	0	0	13	3	4	7	10	1	0	1	0	2	0		Root_Specific		GO:0003677 GO:0003700 GO:0005634 GO:0006355 GO:0043565 GO:0046983	DNA binding_transcription factor activity_nucleus_"regulation of transcription, DNA-dependent"_sequence-specific DNA binding_protein dimerization activity
Phvul.008G018800.1	1	1	1	2	1	2	1	1	2	0	1	0	0	3	2	3	3	4	3	1	0	0	2	2		Root_Specific
Phvul.010G098400.1	0	0	0	0	0	0	1	2	0	0	0	0	0	2	31	6	4	6	3	0	0	0	0	2		Root_Specific		GO:0016491 GO:0016706 GO:0055114	oxidoreductase activity_"oxidoreductase activity, acting on paired donors, with incorporation or reduction of molecular oxygen, 2-oxoglutarate as one donor, and incorporation of one atom each of oxygen into both donors"_oxidation reduction
Phvul.004G135300.1	0	0	0	0	0	0	1	1	0	0	0	0	0	3	23	11	5	2	3	0	0	0	0	0		Root_Specific		GO:0008152 GO:0016491	metabolism_oxidoreductase activity
Phvul.001G166500.1	0	0	0	0	0	0	0	1	0	0	0	0	0	16	19	19	53	22	0	0	0	0	1	0		Root_Specific		GO:0005524 GO:0016020 GO:0016887	ATP binding_membrane_ATPase activity
Phvul.009G024400.1	0	0	0	0	0	0	2	1	0	0	0	0	0	39	15	42	13	16	0	0	0	0	1	0		Root_Specific
Phvul.011G092600.2	0	0	0	0	0	0	0	1	0	0	0	0	0	13	12	22	3	3	0	0	0	0	0	0		Root_Specific		GO:0004252 GO:0006508	serine-type endopeptidase activity_proteolysis and peptidolysis
Phvul.011G092600.1	0	0	0	0	0	0	0	1	0	0	0	0	0	12	11	20	3	3	0	0	0	0	0	0		Root_Specific		GO:0004252 GO:0006508 GO:0042802 GO:0043086	serine-type endopeptidase activity_proteolysis and peptidolysis_protein self binding_negative regulation of enzyme activity
Phvul.009G247200.1	0	0	0	0	0	0	2	1	1	0	0	1	2	17	10	15	22	17	0	0	0	0	0	0		Root_Specific
Phvul.001G245200.1	0	0	0	0	0	0	0	0	0	0	0	0	0	11	10	5	6	2	3	0	0	0	0	0		Root_Specific
Phvul.002G152900.1	0	0	0	0	0	0	0	1	0	0	0	0	0	9	9	4	5	2	3	0	0	0	0	0		Root_Specific
Phvul.011G030300.1	0	0	0	0	0	0	1	0	0	0	0	0	0	7	9	4	5	2	3	0	0	0	0	0		Root_Specific		GO:0004553 GO:0005576 GO:0005975 GO:0030246	hydrolase activity, hydrolyzing O-glycosyl compounds_extracellular_carbohydrate metabolism_carbohydrate binding
Phvul.006G036600.1	0	0	0	0	0	0	1	1	2	0	0	0	0	34	8	14	6	17	0	0	0	0	1	0		Root_Specific		GO:0016747	transferase activity, transferring groups other than amino-acyl groups
Phvul.010G088400.1	0	0	0	0	0	0	0	0	0	0	0	0	0	7	8	7	8	5	0	0	0	0	0	1		Root_Specific		GO:0004252 GO:0006508 GO:0042802 GO:0043086	serine-type endopeptidase activity_proteolysis and peptidolysis_protein self binding_negative regulation of enzyme activity
Phvul.002G279900.1	0	0	0	0	0	0	0	1	2	0	0	0	0	6	8	3	12	4	0	0	0	0	0	0		Root_Specific
Phvul.005G168700.1	0	0	1	1	1	0	0	1	0	0	0	0	0	6	8	4	4	3	2	0	0	0	0	0		Root_Specific		GO:0005089	Rho guanyl-nucleotide exchange factor activity
Phvul.006G112600.1	0	0	0	0	0	0	1	1	0	0	0	0	0	5	8	3	2	4	4	0	0	0	0	0		Root_Specific
Phvul.005G007700.1	0	0	0	0	0	0	1	0	0	0	0	0	0	12	7	6	9	2	8	0	0	0	0	0		Root_Specific		GO:0004857 GO:0030599	enzyme inhibitor activity_pectinesterase activity
Phvul.004G057800.1	0	0	0	0	0	0	1	0	0	0	0	0	0	10	7	6	4	2	3	0	0	0	1	0		Root_Specific		GO:0003677	DNA binding
Phvul.002G259900.1	0	0	0	1	0	1	0	0	2	0	0	0	0	7	6	3	6	2	18	0	0	0	1	0		Root_Specific
Phvul.007G081300.1	0	0	0	0	0	0	0	0	1	0	0	0	0	7	6	3	3	3	0	0	0	0	0	0		Root_Specific
Phvul.010G113700.1	0	0	0	0	0	0	1	0	2	0	0	0	0	5	6	3	4	4	2	0	0	0	0	0		Root_Specific
Phvul.002G135500.1	0	0	0	0	0	0	0	0	0	0	0	0	0	4	6	4	7	2	12	0	0	0	0	0		Root_Specific		GO:0004806 GO:0006629	triacylglycerol lipase activity_lipid metabolism
Phvul.002G182500.1	0	0	0	0	0	0	1	0	1	0	0	0	0	4	6	3	3	6	1	0	0	0	0	0		Root_Specific		GO:0004672 GO:0005524 GO:0006468	protein kinase activity_ATP binding_protein amino acid phosphorylation
Phvul.006G067800.1	0	0	0	0	0	0	1	0	0	0	0	0	0	4	6	6	3	1	11	0	0	0	0	1		Root_Specific
Phvul.007G254800.1	0	0	0	0	0	0	1	1	2	0	0	0	0	2	6	4	17	3	8	0	0	0	0	0		Root_Specific		GO:0006855 GO:0015238 GO:0015297 GO:0016020 GO:0055085	multidrug transport_drug transporter activity_antiporter activity_membrane_transmembrane transport
Phvul.008G141700.1	0	0	0	0	0	0	0	0	1	0	0	0	0	11	5	6	4	2	4	0	0	0	0	1		Root_Specific
Phvul.005G145700.1	0	0	0	0	0	0	0	0	0	0	0	0	0	9	5	8	4	1	33	0	0	0	1	0		Root_Specific
Phvul.007G248200.1	0	0	0	0	0	0	0	0	0	0	0	0	0	7	5	21	19	10	0	0	0	0	0	0		Root_Specific		GO:0016491 GO:0016706 GO:0055114	oxidoreductase activity_"oxidoreductase activity, acting on paired donors, with incorporation or reduction of molecular oxygen, 2-oxoglutarate as one donor, and incorporation of one atom each of oxygen into both donors"_oxidation reduction
Phvul.007G169600.1	0	0	1	0	0	0	0	0	0	0	0	0	0	7	5	4	3	2	3	0	0	0	0	0		Root_Specific		GO:0004602 GO:0006979 GO:0055114	glutathione peroxidase activity_response to oxidative stress_oxidation reduction
Phvul.006G144600.1	0	0	0	0	0	0	1	1	1	0	0	0	0	4	5	4	6	11	0	0	0	0	0	1		Root_Specific
Phvul.003G219900.1	0	0	0	0	0	1	0	0	1	0	0	0	0	4	5	3	5	4	1	0	0	0	0	0		Root_Specific		GO:0030001 GO:0046872	metal ion transport_metal ion binding
Phvul.009G058600.1	1	0	0	0	0	0	1	0	0	0	0	0	0	4	5	5	4	4	1	0	0	0	0	0		Root_Specific		GO:0005515	protein binding
Phvul.003G192400.1	1	1	0	1	0	0	1	0	0	0	1	0	0	4	5	4	4	4	1	0	0	0	1	2		Root_Specific
Phvul.011G003900.1	0	0	0	0	0	0	0	0	0	0	0	0	0	10	4	7	7	2	30	0	0	0	0	0		Root_Specific		GO:0003677 GO:0006355	DNA binding_"regulation of transcription, DNA-dependent"
Phvul.001G127500.1	0	0	0	0	0	0	1	0	1	0	0	0	0	8	4	12	5	7	0	0	0	0	0	0		Root_Specific		GO:0016491 GO:0016706 GO:0055114	oxidoreductase activity_"oxidoreductase activity, acting on paired donors, with incorporation or reduction of molecular oxygen, 2-oxoglutarate as one donor, and incorporation of one atom each of oxygen into both donors"_oxidation reduction
Phvul.006G216900.2	1	0	1	0	0	0	1	0	1	0	0	0	0	6	4	4	6	2	17	0	0	0	0	0		Root_Specific		GO:0008219 GO:0016021	cell death_integral to membrane
Phvul.011G080500.1	0	0	0	0	0	0	0	0	0	0	0	0	0	6	4	4	4	1	14	0	0	0	0	0		Root_Specific
Phvul.001G072100.1	0	2	0	1	1	0	0	0	0	0	1	0	0	4	4	6	3	3	1	0	0	0	1	1		Root_Specific
Phvul.008G188000.1	0	2	0	1	1	0	1	0	0	0	2	0	0	4	4	3	3	3	0	0	0	0	0	2		Root_Specific
Phvul.001G214300.1	1	1	0	1	0	1	0	0	1	0	0	0	0	3	4	3	6	4	2	0	0	0	2	2		Root_Specific
Phvul.010G030800.1	1	1	0	1	1	0	1	0	0	0	1	0	0	3	4	4	4	4	0	0	0	0	0	2		Root_Specific		GO:0000166 GO:0004812 GO:0005524 GO:0005737 GO:0006412 GO:0006418	nucleotide binding_tRNA ligase activity_ATP binding_cytoplasm_protein biosynthesis_amino acid activation
Phvul.001G166300.1	0	1	1	1	0	0	2	0	0	0	0	0	0	3	4	4	4	3	1	0	0	0	1	0		Root_Specific		GO:0005524 GO:0016020 GO:0016887	ATP binding_membrane_ATPase activity
Phvul.001G166400.1	0	0	1	1	0	0	2	0	0	0	0	0	0	3	4	4	4	3	1	0	0	0	1	0		Root_Specific		GO:0005524 GO:0016020 GO:0016887	ATP binding_membrane_ATPase activity
Phvul.001G166000.1	0	0	1	0	0	0	2	0	0	0	0	0	0	3	4	4	4	3	1	0	0	0	1	0		Root_Specific		GO:0005524 GO:0016020 GO:0016887	ATP binding_membrane_ATPase activity
Phvul.011G184300.1	0	1	0	2	0	0	1	0	0	0	1	0	0	3	4	3	3	4	1	0	0	0	0	2		Root_Specific
Phvul.002G218200.1	1	2	2	2	1	1	1	0	1	0	1	0	0	3	4	4	3	3	2	0	0	0	1	2		Root_Specific
Phvul.002G250400.1	0	1	0	0	0	0	0	0	0	0	2	0	0	3	4	4	3	3	1	0	0	0	1	2		Root_Specific
Phvul.007G248500.1	0	0	0	0	0	0	1	0	0	0	0	0	0	59	3	42	12	23	0	0	0	0	1	0		Root_Specific		GO:0016491 GO:0016706 GO:0055114	oxidoreductase activity_"oxidoreductase activity, acting on paired donors, with incorporation or reduction of molecular oxygen, 2-oxoglutarate as one donor, and incorporation of one atom each of oxygen into both donors"_oxidation reduction
Phvul.004G014100.1	0	0	0	0	0	0	1	1	2	0	0	0	0	11	3	14	7	5	0	0	0	0	0	0		Root_Specific		GO:0008270 GO:0016491 GO:0055114	zinc ion binding_oxidoreductase activity_oxidation reduction
Phvul.010G111500.1	0	0	0	0	0	0	0	0	0	0	0	0	0	9	3	5	5	1	8	0	0	0	1	0		Root_Specific
Phvul.006G126300.1	0	0	0	0	0	0	0	0	0	0	0	0	0	8	3	6	15	1	32	0	0	0	0	0		Root_Specific
Phvul.011G057600.1	0	0	0	0	0	0	1	0	0	0	0	0	0	8	3	11	6	2	20	0	0	0	0	0		Root_Specific		GO:0005515	protein binding
Phvul.007G217200.1	0	1	0	0	0	0	2	0	0	0	0	0	0	6	3	5	4	3	1	0	0	0	1	1		Root_Specific
Phvul.007G276000.1	0	1	0	0	0	0	0	0	0	0	0	0	0	5	3	3	8	8	0	0	0	0	0	1		Root_Specific
Phvul.006G216900.1	1	0	1	0	0	0	1	0	0	0	0	0	0	5	3	3	5	2	14	0	0	0	0	0		Root_Specific		GO:0008219 GO:0016021	cell death_integral to membrane
Phvul.010G080700.1	0	0	0	0	0	0	1	0	0	0	0	0	0	5	3	5	5	1	12	0	0	0	0	0		Root_Specific		GO:0004857 GO:0030599	enzyme inhibitor activity_pectinesterase activity
Phvul.007G056600.1	0	0	0	0	0	0	0	0	0	0	0	0	0	5	3	3	4	3	2	0	0	0	0	1		Root_Specific		GO:0005507 GO:0008131 GO:0009308 GO:0048038 GO:0055114	copper ion binding_amine oxidase activity_amine metabolism_quinone binding_oxidation reduction
Phvul.009G083300.2	0	1	0	0	0	0	1	0	1	0	0	0	0	4	3	3	6	8	0	0	0	0	0	0		Root_Specific		GO:0004672 GO:0005524 GO:0006468	protein kinase activity_ATP binding_protein amino acid phosphorylation
Phvul.009G093500.1	1	2	1	1	1	0	1	0	0	0	1	0	0	4	3	4	4	3	0	0	0	0	0	2		Root_Specific		GO:0003824 GO:0008152	catalytic activity_metabolism
Phvul.009G261300.1	0	0	0	0	0	0	2	0	1	0	0	0	0	4	3	6	3	4	1	0	0	0	0	0		Root_Specific
Phvul.008G058000.1	0	0	0	1	0	0	2	0	2	0	0	0	0	3	3	7	5	8	0	0	0	0	0	0		Root_Specific		GO:0003700 GO:0006355 GO:0043565	transcription factor activity_"regulation of transcription, DNA-dependent"_sequence-specific DNA binding
Phvul.010G034500.1	0	0	0	0	0	0	2	0	0	0	0	0	0	3	3	6	4	3	0	0	0	0	0	0		Root_Specific
Phvul.007G081400.1	0	0	0	0	0	0	0	0	0	0	0	0	0	3	3	3	3	3	2	0	0	0	0	0		Root_Specific
Phvul.011G202000.1	0	0	0	0	0	0	2	1	2	0	0	0	0	3	3	4	3	3	1	0	0	0	0	1		Root_Specific		GO:0004553 GO:0005975	hydrolase activity, hydrolyzing O-glycosyl compounds_carbohydrate metabolism
Phvul.005G169300.1	0	0	0	0	0	0	0	0	0	0	0	0	0	7	2	11	7	8	5	0	0	0	0	0		Root_Specific		GO:0005215 GO:0006857 GO:0016020	transporter activity_oligopeptide transport_membrane
Phvul.002G277000.1	0	0	0	0	0	0	2	0	0	0	0	0	0	21	1	7	9	3	6	0	0	0	1	0		Root_Specific		GO:0008519 GO:0016020 GO:0072488	ammonium transmembrane transporter activity_membrane_ammonium transmembrane transport
Phvul.001G073600.1	0	0	0	0	0	0	0	0	2	0	0	0	0	7	2	7	4	4	0	1	2	1	0	0		Root_Specific
Phvul.002G157000.1	2	1	0	0	0	0	0	0	0	0	0	0	0	6	2	4	3	1	10	2	1	1	2	0		Root_Specific		GO:0005515	protein binding
Phvul.002G158300.1	1	0	0	1	0	0	1	0	0	0	1	0	0	4	4	3	2	1	8	1	1	1	1	0		Root_Specific
Phvul.002G158300.2	1	0	0	1	0	0	1	0	0	0	1	0	0	4	4	3	2	1	8	1	1	1	1	0		Root_Specific
Phvul.002G205100.1	0	0	0	0	0	0	1	1	1	0	0	0	0	32	2	42	52	31	1	0	1	1	1	0		Root_Specific
Phvul.003G141400.1	2	1	1	2	1	2	2	1	2	0	2	1	1	4	2	2	3	3	4	1	1	0	2	2		Root_Specific		GO:0003700 GO:0005515 GO:0006355 GO:0043565	transcription factor activity_protein binding_"regulation of transcription, DNA-dependent"_sequence-specific DNA binding
Phvul.003G141400.2	2	1	1	2	1	2	2	1	2	0	2	1	1	3	2	2	3	3	4	1	1	0	2	2		Root_Specific		GO:0003700 GO:0005515 GO:0006355 GO:0043565	transcription factor activity_protein binding_"regulation of transcription, DNA-dependent"_sequence-specific DNA binding
Phvul.006G196700.1	0	0	0	0	0	0	0	1	2	0	0	0	0	6	4	0	12	6	0	0	1	0	0	0		Root_Specific		GO:0016021	integral to membrane
Phvul.006G193800.1	0	0	1	0	0	1	1	2	0	0	0	0	0	4	9	3	1	1	31	1	0	0	1	2		Root_Specific		GO:0005622 GO:0008270	intracellular_zinc ion binding
Phvul.002G042400.2	1	0	0	0	0	0	2	1	0	1	0	0	0	2	5	6	8	4	0	1	0	0	0	0		Root_Specific
Phvul.002G042400.1	1	0	0	0	0	0	2	1	0	0	0	0	0	2	4	5	6	4	0	1	0	0	0	0		Root_Specific
Phvul.001G077500.1	0	0	0	0	0	0	0	0	0	0	0	0	0	10	3	4	2	2	21	1	0	0	0	0		Root_Specific
Phvul.011G136900.2	0	0	0	0	0	0	1	1	1	0	1	0	2	5	2	7	3	3	0	1	0	0	0	0		Root_Specific
Phvul.003G224600.1	0	0	0	0	0	0	1	2	0	0	0	0	0	35	36	6	2	2	55	0	0	0	1	2		Root_Specific
Phvul.004G135000.1	0	0	0	0	0	0	1	1	0	0	0	0	0	3	19	9	4	2	2	0	0	0	0	0		Root_Specific		GO:0008152 GO:0016491	metabolism_oxidoreductase activity
Phvul.008G108400.1	0	1	0	1	0	0	2	1	2	0	0	0	1	0	13	1	3	3	3	0	0	0	1	1		Root_Specific		GO:0005515	protein binding
Phvul.008G007900.2	0	0	0	0	0	0	1	1	2	0	0	0	0	3	8	2	4	3	0	0	0	0	0	0		Root_Specific		GO:0004672 GO:0005524 GO:0006468	protein kinase activity_ATP binding_protein amino acid phosphorylation
Phvul.004G054100.1	0	0	0	0	0	0	0	0	0	0	0	0	0	6	7	8	1	16	0	0	0	0	0	0		Root_Specific
Phvul.004G168700.1	0	0	0	0	0	0	0	0	0	0	0	0	0	5	7	3	4	1	2	0	0	0	0	0		Root_Specific		GO:0004553 GO:0005618 GO:0005975 GO:0006073 GO:0016762 GO:0048046	hydrolase activity, hydrolyzing O-glycosyl compounds_cell wall_carbohydrate metabolism_glucan metabolism_xyloglucan:xyloglucosyl transferase activity_apoplast
Phvul.002G033100.1	0	0	0	0	0	0	0	0	2	0	0	0	0	4	7	3	3	1	2	0	0	0	0	0		Root_Specific
Phvul.008G007900.1	0	0	0	0	0	0	1	0	2	0	0	0	0	3	7	2	4	3	0	0	0	0	0	0		Root_Specific		GO:0004672 GO:0005524 GO:0006468	protein kinase activity_ATP binding_protein amino acid phosphorylation
Phvul.003G213800.1	0	0	0	0	0	0	0	0	0	0	0	0	0	9	6	4	6	1	2	0	0	0	0	0		Root_Specific
Phvul.007G218200.1	0	0	0	0	0	0	0	0	0	0	0	0	0	3	5	4	1	1	4	0	0	0	0	0		Root_Specific
Phvul.008G249800.1	0	0	0	0	0	0	2	0	0	0	0	0	0	18	4	4	1	3	0	0	0	0	1	0		Root_Specific		GO:0004601 GO:0006979 GO:0020037 GO:0055114	peroxidase activity_response to oxidative stress_heme binding_oxidation reduction
Phvul.L010600.1	0	0	0	0	0	0	0	0	0	0	0	0	0	4	4	4	3	1	2	0	0	0	0	0		Root_Specific		GO:0004602 GO:0006979 GO:0016209 GO:0016491 GO:0055114	glutathione peroxidase activity_response to oxidative stress_antioxidant activity_oxidoreductase activity_oxidation reduction
Phvul.001G133600.1	0	1	0	1	0	0	2	1	2	0	0	0	0	2	4	5	3	3	2	0	0	0	0	1		Root_Specific		GO:0005524 GO:0006915 GO:0043531	ATP binding_apoptotic process_ADP binding
Phvul.009G058700.1	1	2	0	1	1	0	1	0	0	0	1	0	0	2	4	4	3	3	1	0	0	0	1	2		Root_Specific
Phvul.008G244400.2	0	0	0	0	0	0	1	0	1	0	0	0	0	15	3	3	2	10	0	0	0	0	1	0		Root_Specific		GO:0004672 GO:0005515 GO:0005524 GO:0006468	protein kinase activity_protein binding_ATP binding_protein amino acid phosphorylation
Phvul.008G244400.1	0	0	0	0	0	0	0	0	1	0	0	0	0	11	3	3	1	8	0	0	0	0	1	0		Root_Specific		GO:0004672 GO:0005515 GO:0005524 GO:0006468	protein kinase activity_protein binding_ATP binding_protein amino acid phosphorylation
Phvul.010G068000.1	0	0	0	0	0	0	0	0	1	0	0	0	0	8	3	4	3	2	0	0	0	0	1	1		Root_Specific
Phvul.003G194600.1	0	0	0	1	0	0	1	0	2	0	0	0	0	5	3	2	3	3	1	0	0	0	1	0		Root_Specific
Phvul.011G055700.1	0	0	0	0	0	0	1	0	1	0	0	0	0	4	3	3	2	4	0	0	0	0	0	0		Root_Specific		GO:0004553 GO:0005975	hydrolase activity, hydrolyzing O-glycosyl compounds_carbohydrate metabolism
Phvul.010G034300.1	0	0	0	0	0	0	2	1	2	0	0	0	0	2	3	3	4	6	0	0	0	0	0	0		Root_Specific		GO:0030001 GO:0046872	metal ion transport_metal ion binding
Phvul.003G021300.1	0	0	0	0	0	0	1	1	2	0	0	0	0	30	2	9	13	10	0	0	0	0	1	0		Root_Specific		GO:0006812 GO:0008324 GO:0016021 GO:0055085	cation transport_cation transporter activity_integral to membrane_transmembrane transport
Phvul.008G042700.1	0	0	0	0	0	0	0	0	1	0	0	0	0	8	2	3	5	7	0	0	0	0	0	0		Root_Specific		GO:0016614 GO:0055114	oxidoreductase activity, acting on CH-OH group of donors_oxidation reduction
Phvul.005G072700.1	0	0	0	0	0	0	1	0	0	0	0	0	0	8	2	3	3	2	7	0	0	0	1	0		Root_Specific
Phvul.001G119000.1	0	0	0	0	0	0	0	0	0	0	0	0	0	7	2	5	3	1	6	0	0	0	0	0		Root_Specific		GO:0005215 GO:0006857 GO:0016020 GO:0016021 GO:0055085	transporter activity_oligopeptide transport_membrane_integral to membrane_transmembrane transport
Phvul.004G029500.1	0	0	0	0	0	0	0	0	1	0	0	0	0	5	2	3	4	3	1	0	0	0	0	0		Root_Specific		GO:0005975 GO:0008152 GO:0016758 GO:0030246 GO:0030259	carbohydrate metabolism_metabolism_"transferase activity, transferring hexosyl groups"_carbohydrate binding_lipid glycosylation
Phvul.011G164200.1	0	0	0	0	0	0	2	0	0	0	0	0	0	4	2	6	4	2	9	0	0	0	0	0		Root_Specific		GO:0005515	protein binding
Phvul.005G030200.1	0	0	0	1	0	0	2	2	1	0	0	0	0	3	2	5	5	5	0	0	0	0	0	0		Root_Specific		GO:0005509 GO:0005544	calcium ion binding_calcium-dependent phospholipid binding
Phvul.010G080600.1	0	0	0	0	0	0	0	0	0	0	0	0	0	3	2	3	3	0	8	0	0	0	0	0		Root_Specific		GO:0004857 GO:0030599	enzyme inhibitor activity_pectinesterase activity
Phvul.005G052500.1	0	0	0	0	0	0	0	0	1	0	0	0	0	33	1	16	19	13	0	0	0	0	1	0		Root_Specific		GO:0030410 GO:0030418	nicotianamine synthase activity_nicotianamine biosynthesis
Phvul.009G247300.1	0	0	0	0	0	0	0	1	0	0	0	0	0	8	1	3	5	7	0	0	0	0	0	1		Root_Specific
Phvul.003G161400.1	0	0	0	0	0	0	0	0	1	0	0	0	0	7	1	4	4	1	8	0	0	0	0	0		Root_Specific
Phvul.001G040100.1	0	0	0	0	0	2	1	0	2	0	1	1	2	6	1	4	8	5	1	0	0	0	0	1		Root_Specific		GO:0004672 GO:0005488 GO:0005524 GO:0006468	protein kinase activity_binding_ATP binding_protein amino acid phosphorylation
Phvul.005G069900.1	0	0	0	0	1	1	0	0	1	0	0	0	0	6	1	8	4	8	0	0	0	0	0	2		Root_Specific
Phvul.007G096100.1	0	0	0	0	0	0	0	0	0	0	0	0	0	6	1	14	4	3	0	0	0	0	0	0		Root_Specific		GO:0009058 GO:0016841	biosynthesis_ammonia-lyase activity
Phvul.003G293000.1	0	0	0	0	0	0	1	0	0	0	0	0	0	6	1	3	4	2	11	0	0	0	0	0		Root_Specific
Phvul.001G163500.2	0	0	0	0	0	0	1	0	0	0	0	0	0	6	1	3	3	4	0	0	0	0	0	0		Root_Specific		GO:0005215 GO:0006857 GO:0016020	transporter activity_oligopeptide transport_membrane
Phvul.010G121900.1	0	0	0	0	0	1	2	0	0	0	0	0	0	5	1	5	7	2	6	0	0	0	0	0		Root_Specific
Phvul.001G163500.3	0	0	0	0	0	0	1	0	0	0	0	0	0	5	1	3	3	4	0	0	0	0	0	0		Root_Specific		GO:0005215 GO:0006857 GO:0016020	transporter activity_oligopeptide transport_membrane
Phvul.001G163500.1	0	0	0	0	0	0	0	0	0	0	0	0	0	5	1	3	3	3	0	0	0	0	0	0		Root_Specific		GO:0005215 GO:0006857 GO:0016020 GO:0016021 GO:0055085	transporter activity_oligopeptide transport_membrane_integral to membrane_transmembrane transport
Phvul.011G165000.1	1	0	0	0	0	0	0	0	0	0	0	0	0	4	1	3	3	1	8	0	0	0	1	2		Root_Specific
Phvul.001G231500.1	0	0	0	0	0	0	0	0	0	0	0	0	0	4	1	3	3	1	5	0	0	0	0	0		Root_Specific		GO:0006355 GO:0030528	regulation of transcription, DNA-dependent_transcription regulator activity
Phvul.011G081800.1	0	0	0	0	0	0	0	0	0	0	0	0	0	10	0	10	3	6	0	0	0	0	0	0		Root_Specific		GO:0004672 GO:0005524 GO:0006468	protein kinase activity_ATP binding_protein amino acid phosphorylation
Phvul.001G259900.2	0	0	0	0	0	0	0	0	2	0	0	0	1	5	0	5	3	7	0	0	0	0	0	0		Root_Specific
Phvul.001G081000.1	0	0	0	0	0	0	0	0	1	0	0	0	0	5	0	10	3	4	0	0	0	0	0	0		Root_Specific		GO:0005886 GO:0006810 GO:0010044	plasma membrane_transport_response to aluminum ion
Phvul.002G244800.2	0	0	0	0	0	0	0	1	1	0	0	0	0	3	0	3	4	5	0	0	0	0	0	1		Root_Specific		GO:0016021	integral to membrane
Phvul.004G111800.1	0	1	1	2	0	0	1	0	0	0	0	0	0	4	1	3	2	1	4	0	1	1	1	1		Root_Specific		GO:0004553 GO:0005618 GO:0005975 GO:0006073 GO:0016762 GO:0048046	hydrolase activity, hydrolyzing O-glycosyl compounds_cell wall_carbohydrate metabolism_glucan metabolism_xyloglucan:xyloglucosyl transferase activity_apoplast
Phvul.007G135300.1	1	0	0	0	0	0	0	0	0	0	1	0	0	14	2	6	2	1	8	2	1	0	0	0		Root_Specific		GO:0003700 GO:0006355	transcription factor activity_"regulation of transcription, DNA-dependent"
Phvul.008G234300.1	2	1	1	1	0	2	0	1	2	1	1	1	1	3	1	2	3	2	3	1	1	0	2	0		Root_Specific		GO:0006355 GO:0030528	regulation of transcription, DNA-dependent_transcription regulator activity
Phvul.002G008500.1	1	0	0	0	0	0	2	0	0	0	0	0	0	7	0	7	1	3	1	1	1	0	2	0		Root_Specific
Phvul.008G114500.1	0	0	0	0	0	0	0	0	0	0	0	0	0	3	2	4	1	1	12	2	0	0	1	0		Root_Specific
Phvul.007G108400.1	0	1	0	1	0	0	0	2	1	0	0	0	1	3	5	2	2	4	0	1	0	0	1	1		Root_Specific
Phvul.011G100700.1	0	0	0	1	0	2	2	0	2	0	1	0	0	3	1	3	3	2	2	1	0	0	1	1		Root_Specific
Phvul.006G111200.1	1	1	0	0	1	1	1	0	2	0	0	0	1	3	1	3	2	4	1	1	0	0	1	1		Root_Specific
Phvul.001G245800.1	0	0	0	0	0	0	1	2	0	0	0	0	0	3	13	2	2	1	15	0	0	0	0	0		Root_Specific
Phvul.002G134400.1	0	0	0	0	0	0	1	0	0	0	0	0	0	3	7	2	2	2	6	0	0	0	0	0		Root_Specific		GO:0004806 GO:0006629	triacylglycerol lipase activity_lipid metabolism
Phvul.003G038500.1	0	0	0	0	0	0	0	0	0	0	0	0	0	3	7	2	2	0	23	0	0	0	0	0		Root_Specific
Phvul.006G047300.1	1	0	0	0	0	0	2	1	1	0	0	0	0	2	6	1	5	2	3	0	0	0	0	0		Root_Specific		GO:0003700 GO:0006355 GO:0043565	transcription factor activity_"regulation of transcription, DNA-dependent"_sequence-specific DNA binding
Phvul.003G277200.1	0	1	0	1	0	1	0	0	1	0	0	1	2	2	6	2	3	2	5	0	0	0	0	1		Root_Specific		GO:0009058	biosynthesis
Phvul.011G194600.1	0	0	0	0	0	0	1	0	2	0	0	0	0	1	6	0	3	5	0	0	0	0	0	2		Root_Specific		GO:0004672 GO:0004674 GO:0005524 GO:0006468	protein kinase activity_protein serine/threonine kinase activity_ATP binding_protein amino acid phosphorylation
Phvul.003G078100.1	0	0	0	0	0	0	1	1	1	0	0	0	0	0	6	3	3	2	0	0	0	0	0	0		Root_Specific
Phvul.008G127100.1	0	0	0	0	0	0	1	1	1	0	0	0	0	1	5	1	3	4	1	0	0	0	0	1		Root_Specific		GO:0004672 GO:0005524 GO:0005529 GO:0006468 GO:0048544	protein kinase activity_ATP binding_sugar binding_protein amino acid phosphorylation_recognition or rejection of self pollen
Phvul.008G068600.1	0	0	0	0	0	0	2	2	1	0	0	0	0	3	4	3	2	2	1	0	0	0	0	0		Root_Specific		GO:0008152 GO:0016491	metabolism_oxidoreductase activity
Phvul.002G262000.1	1	1	0	1	1	0	1	0	0	0	1	0	0	2	4	5	4	2	1	0	0	0	0	1		Root_Specific
Phvul.008G100700.1	0	0	0	0	0	0	1	1	1	0	0	0	0	2	4	2	3	2	5	0	0	0	0	0		Root_Specific		GO:0004601 GO:0005506 GO:0009055 GO:0016021 GO:0016491 GO:0050660 GO:0050664 GO:0055114	peroxidase activity_iron ion binding_electron carrier activity_integral to membrane_oxidoreductase activity_FAD binding_"oxidoreductase activity, acting on NADH or NADPH, with oxygen as acceptor"_oxidation reduction
Phvul.008G175100.1	0	1	0	1	0	0	0	0	0	0	0	0	0	0	4	1	5	5	1	0	0	0	0	1		Root_Specific		GO:0004672 GO:0005524 GO:0006468	protein kinase activity_ATP binding_protein amino acid phosphorylation
Phvul.008G152300.1	0	0	0	0	0	0	1	0	0	0	0	0	0	3	3	6	2	2	0	0	0	0	0	0		Root_Specific
Phvul.007G250400.1	0	2	0	0	1	0	1	0	0	0	1	0	0	3	3	3	1	2	1	0	0	0	1	1		Root_Specific
Phvul.010G027300.1	1	1	0	1	0	1	2	2	2	0	1	1	1	2	3	2	3	5	1	0	0	0	1	2		Root_Specific		GO:0004888 GO:0005515 GO:0005524 GO:0005622 GO:0006915 GO:0007165 GO:0031224 GO:0043531 GO:0045087	transmembrane signaling receptor activity_protein binding_ATP binding_intracellular_apoptotic process_signal transduction_intrinsic to membrane_ADP binding_innate immune response
Phvul.010G025300.1	1	0	0	0	0	1	1	1	2	0	1	1	1	2	3	1	3	5	1	0	0	0	0	2		Root_Specific
Phvul.002G143800.1	0	0	0	0	0	0	0	0	1	0	0	0	0	2	3	1	3	4	2	0	0	0	0	0		Root_Specific		GO:0003700 GO:0005634 GO:0006355	transcription factor activity_nucleus_"regulation of transcription, DNA-dependent"
Phvul.008G042500.1	0	0	0	2	0	0	1	0	1	0	0	0	0	1	3	3	2	5	0	0	0	0	0	0		Root_Specific		GO:0004144	diacylglycerol O-acyltransferase activity
Phvul.003G080500.1	0	0	0	0	1	1	0	1	1	0	0	0	0	1	3	8	1	4	1	0	0	0	0	0		Root_Specific
Phvul.003G080600.1	0	0	0	0	1	1	0	1	1	0	0	0	0	1	3	8	1	4	1	0	0	0	0	0		Root_Specific
Phvul.008G174400.1	0	1	0	0	0	0	1	0	0	0	0	0	0	0	3	2	3	3	1	0	0	0	0	1		Root_Specific
Phvul.005G163600.1	0	0	0	0	0	2	0	0	0	0	0	0	0	17	2	6	1	13	0	0	0	0	1	0		Root_Specific
Phvul.005G145900.1	0	0	0	0	0	0	0	0	0	0	0	0	0	4	2	4	4	1	0	0	0	0	0	0		Root_Specific		GO:0016020 GO:0030001 GO:0046873 GO:0055085	membrane_metal ion transport_metal ion transporter activity_transmembrane transport
Phvul.008G106200.1	1	1	0	0	0	0	2	1	1	1	2	0	0	4	2	4	2	4	1	0	0	0	2	1		Root_Specific
Phvul.009G083300.1	0	0	0	0	0	0	1	0	1	0	0	0	0	3	2	2	4	6	0	0	0	0	0	0		Root_Specific		GO:0004672 GO:0005524 GO:0006468	protein kinase activity_ATP binding_protein amino acid phosphorylation
Phvul.001G145400.1	0	0	0	0	0	0	0	0	1	0	0	0	0	2	2	5	3	4	0	0	0	0	0	0		Root_Specific
Phvul.002G180000.1	0	0	0	0	0	0	0	0	0	0	0	0	0	2	2	5	3	1	8	0	0	0	0	0		Root_Specific		GO:0004857 GO:0030599	enzyme inhibitor activity_pectinesterase activity
Phvul.002G027300.1	0	0	0	0	0	0	0	0	0	0	0	0	0	1	2	0	3	4	4	0	0	0	0	0		Root_Specific
Phvul.007G045800.1	0	1	0	0	0	0	0	0	0	0	0	0	0	6	1	4	2	0	4	0	0	0	1	0		Root_Specific
Phvul.001G054500.2	0	0	0	0	0	0	0	0	1	0	0	0	0	5	1	2	3	7	0	0	0	0	0	1		Root_Specific		GO:0005524 GO:0016020 GO:0016887	ATP binding_membrane_ATPase activity
Phvul.001G054500.1	0	0	0	0	0	0	0	0	0	0	0	0	0	5	1	1	3	6	0	0	0	0	0	1		Root_Specific		GO:0005524 GO:0016020 GO:0016887	ATP binding_membrane_ATPase activity
Phvul.003G180000.1	0	0	0	0	0	0	0	0	0	0	0	0	0	5	1	3	1	2	3	0	0	0	0	0		Root_Specific		GO:0003700 GO:0006355	transcription factor activity_"regulation of transcription, DNA-dependent"
Phvul.009G172000.1	0	0	0	0	0	0	0	0	0	0	0	0	0	4	1	4	2	3	0	0	0	0	0	0		Root_Specific		GO:0005506 GO:0009055 GO:0016705 GO:0020037 GO:0055114	iron ion binding_electron carrier activity_"oxidoreductase activity, acting on paired donors, with incorporation or reduction of molecular oxygen"_heme binding_oxidation reduction
Phvul.007G103700.1	0	0	0	0	0	0	1	0	1	0	0	0	0	3	1	4	2	3	0	0	0	0	0	0		Root_Specific		GO:0006629 GO:0016788	lipid metabolism_"hydrolase activity, acting on ester bonds"
Phvul.002G063500.1	0	0	0	0	0	0	0	0	0	0	0	0	0	3	1	5	1	3	1	0	0	0	0	0		Root_Specific		GO:0004650 GO:0005975	polygalacturonase activity_carbohydrate metabolism
Phvul.009G024300.1	0	0	0	0	0	0	0	0	0	0	0	0	0	68	0	1	9	11	0	0	0	0	2	0		Root_Specific
Phvul.007G116300.1	0	0	0	0	0	0	0	0	0	0	0	0	0	11	0	6	3	2	2	0	0	0	0	0		Root_Specific		GO:0004672 GO:0005515 GO:0005524 GO:0006468	protein kinase activity_protein binding_ATP binding_protein amino acid phosphorylation
Phvul.001G092100.1	0	1	0	0	0	0	1	0	2	0	0	0	0	6	0	7	2	13	0	0	0	0	0	0		Root_Specific
Phvul.002G126100.1	0	0	0	0	0	0	2	0	1	0	0	0	0	6	0	4	2	5	0	0	0	0	0	0		Root_Specific		GO:0005506 GO:0009055 GO:0016705 GO:0020037 GO:0055114	iron ion binding_electron carrier activity_"oxidoreductase activity, acting on paired donors, with incorporation or reduction of molecular oxygen"_heme binding_oxidation reduction
Phvul.007G153400.1	2	0	0	0	0	0	0	0	0	0	1	0	0	6	0	4	1	1	3	0	0	0	1	0		Root_Specific		GO:0004672 GO:0005515 GO:0005524 GO:0006468	protein kinase activity_protein binding_ATP binding_protein amino acid phosphorylation
Phvul.002G163200.1	0	2	2	1	1	1	0	0	1	0	0	0	0	4	0	4	2	5	0	0	0	0	1	0		Root_Specific
Phvul.002G126000.1	0	0	0	0	0	0	1	0	2	0	0	0	0	4	0	3	2	5	0	0	0	0	0	0		Root_Specific		GO:0005506 GO:0009055 GO:0016705 GO:0020037 GO:0055114	iron ion binding_electron carrier activity_"oxidoreductase activity, acting on paired donors, with incorporation or reduction of molecular oxygen"_heme binding_oxidation reduction
Phvul.007G113300.1	0	0	0	0	0	0	0	0	0	0	0	0	0	3	0	7	2	3	0	0	0	0	0	0		Root_Specific		GO:0008762 GO:0016491 GO:0050660 GO:0055114	UDP-N-acetylmuramate dehydrogenase activity_oxidoreductase activity_FAD binding_oxidation reduction
Phvul.002G191200.1	0	0	0	0	0	0	1	0	0	0	0	0	0	3	0	3	1	0	6	0	0	0	0	0		Root_Specific
Phvul.001G210700.1	1	1	0	1	0	2	2	1	2	1	2	2	2	2	3	2	2	2	4	2	2	1	2	2		Root_Specific
Phvul.007G211400.1	2	0	0	1	0	1	2	0	1	0	0	1	1	4	0	1	1	4	0	1	2	1	0	0		Root_Specific		GO:0004650 GO:0005975	polygalacturonase activity_carbohydrate metabolism
Phvul.008G071600.1	1	2	0	1	0	1	2	1	1	0	1	0	1	3	1	1	1	1	3	1	2	0	2	1		Root_Specific		GO:0003735 GO:0005622 GO:0005840 GO:0006412 GO:0015934	structural constituent of ribosome_intracellular_ribosome_protein biosynthesis_large ribosomal subunit
Phvul.007G013800.1	1	0	1	0	0	1	1	1	2	0	2	0	0	4	4	1	1	1	2	1	1	1	0	0		Root_Specific
Phvul.003G060500.1	0	0	0	0	0	0	1	0	0	0	0	0	0	1	1	2	4	2	6	0	1	1	0	0		Root_Specific
Phvul.008G282100.1	1	0	1	0	0	0	1	1	0	0	1	0	0	5	2	6	1	2	1	0	1	0	0	1		Root_Specific
Phvul.004G132600.1	0	0	0	0	0	0	0	0	0	0	0	0	0	5	1	3	1	1	1	0	1	0	0	0		Root_Specific
Phvul.002G124600.1	0	0	0	0	1	1	0	0	0	0	0	0	0	4	1	2	1	1	5	2	0	0	0	0		Root_Specific		GO:0009058	biosynthesis
Phvul.006G065200.1	0	0	0	0	0	0	1	0	1	0	0	0	0	2	0	4	1	3	0	2	0	0	0	0		Root_Specific
Phvul.004G136300.1	0	0	0	0	0	0	1	0	0	0	0	0	0	2	7	2	2	1	5	1	0	0	0	0		Root_Specific		GO:0005506 GO:0009055 GO:0016705 GO:0020037 GO:0055114	iron ion binding_electron carrier activity_"oxidoreductase activity, acting on paired donors, with incorporation or reduction of molecular oxygen"_heme binding_oxidation reduction
Phvul.004G136300.2	0	0	0	0	0	0	1	0	0	0	0	0	0	2	7	2	2	1	4	1	0	0	0	0		Root_Specific		GO:0005506 GO:0009055 GO:0016705 GO:0020037 GO:0055114	iron ion binding_electron carrier activity_"oxidoreductase activity, acting on paired donors, with incorporation or reduction of molecular oxygen"_heme binding_oxidation reduction
Phvul.008G101300.1	0	0	0	0	0	0	0	0	0	0	0	0	0	3	3	2	1	1	1	1	0	0	0	0		Root_Specific		GO:0003824	catalytic activity
Phvul.011G136900.1	0	0	0	0	0	0	1	1	1	0	0	0	1	4	2	6	2	2	0	1	0	0	0	0		Root_Specific
Phvul.002G199600.1	0	0	0	0	0	0	0	0	2	0	0	0	0	4	2	3	2	1	0	1	0	0	0	0		Root_Specific		GO:0008762 GO:0016491 GO:0050660 GO:0055114	UDP-N-acetylmuramate dehydrogenase activity_oxidoreductase activity_FAD binding_oxidation reduction
Phvul.010G062200.1	1	0	1	1	0	1	1	0	1	0	0	0	0	3	1	2	1	3	1	1	0	0	1	1		Root_Specific		GO:0005381 GO:0016021 GO:0034755	iron ion transporter activity_integral to membrane_iron ion transmembrane transport
Phvul.003G012600.1	0	0	0	0	0	1	0	2	0	0	0	0	0	0	33	0	5	1	0	0	0	0	0	1		Root_Specific		GO:0005507 GO:0009055	copper ion binding_electron carrier activity
Phvul.003G278400.1	2	1	0	1	0	0	0	1	0	0	0	0	0	0	28	0	1	0	20	0	0	0	1	1		Root_Specific		GO:0005506 GO:0009055 GO:0016705 GO:0020037 GO:0055114	iron ion binding_electron carrier activity_"oxidoreductase activity, acting on paired donors, with incorporation or reduction of molecular oxygen"_heme binding_oxidation reduction
Phvul.008G159700.1	0	0	0	0	0	1	0	1	1	0	0	0	0	2	19	5	2	2	1	0	0	0	0	0		Root_Specific
Phvul.011G040800.2	1	1	0	0	0	0	0	1	0	0	1	0	1	1	18	1	2	1	3	0	0	0	1	1		Root_Specific		GO:0005622 GO:0008270	intracellular_zinc ion binding
Phvul.003G051900.1	0	0	0	0	0	2	0	1	0	0	0	0	0	0	17	0	3	1	0	0	0	0	0	1		Root_Specific		GO:0005507 GO:0009055	copper ion binding_electron carrier activity
Phvul.011G040800.3	1	1	0	0	0	0	0	1	0	0	0	0	0	1	16	1	1	1	3	0	0	0	0	1		Root_Specific		GO:0005622 GO:0008270	intracellular_zinc ion binding
Phvul.006G079600.1	0	0	0	0	0	2	0	1	1	0	0	0	0	1	14	1	2	2	6	0	0	0	0	1		Root_Specific		GO:0005515	protein binding
Phvul.004G105800.1	0	0	0	0	0	0	1	1	0	0	0	0	0	1	14	1	2	1	6	0	0	0	0	1		Root_Specific		GO:0003700 GO:0006355 GO:0043565	transcription factor activity_"regulation of transcription, DNA-dependent"_sequence-specific DNA binding
Phvul.008G201700.1	0	0	2	0	1	1	0	1	1	0	0	0	1	2	13	3	2	1	0	0	0	0	0	1		Root_Specific
Phvul.009G105000.1	0	0	0	0	0	0	0	2	1	0	0	0	0	3	10	2	1	1	1	0	0	0	0	0		Root_Specific
Phvul.006G187700.1	0	0	0	0	0	0	1	1	2	0	0	0	0	2	8	1	4	2	1	0	0	0	0	0		Root_Specific		GO:0004672 GO:0005524 GO:0006468	protein kinase activity_ATP binding_protein amino acid phosphorylation
Phvul.006G177900.1	0	0	0	0	0	0	0	1	0	0	0	0	0	0	8	0	29	0	1	0	0	0	0	0		Root_Specific
Phvul.006G187700.2	0	0	0	0	0	0	1	1	2	0	0	0	0	2	7	1	4	2	1	0	0	0	0	0		Root_Specific		GO:0004672 GO:0005524 GO:0006468	protein kinase activity_ATP binding_protein amino acid phosphorylation
Phvul.009G240600.1	0	0	0	0	0	0	0	1	0	0	0	0	0	2	7	6	1	0	0	0	0	0	0	0		Root_Specific		GO:0004553 GO:0005975	hydrolase activity, hydrolyzing O-glycosyl compounds_carbohydrate metabolism
Phvul.002G135900.1	0	0	0	0	0	0	0	0	0	0	0	0	0	3	6	1	1	1	2	0	0	0	0	0		Root_Specific		GO:0004806 GO:0006629	triacylglycerol lipase activity_lipid metabolism
Phvul.006G124900.1	0	0	0	0	0	0	1	0	0	0	0	0	0	2	6	2	1	0	3	0	0	0	0	0		Root_Specific		GO:0008762 GO:0016491 GO:0050660 GO:0055114	UDP-N-acetylmuramate dehydrogenase activity_oxidoreductase activity_FAD binding_oxidation reduction
Phvul.005G067900.1	0	0	0	0	0	0	0	0	0	0	0	0	0	1	6	5	1	0	2	0	0	0	0	0		Root_Specific
Phvul.010G111100.3	0	0	0	0	0	0	1	1	0	0	0	0	0	0	6	2	3	2	2	0	0	0	0	0		Root_Specific		GO:0005515	protein binding
Phvul.007G158900.1	0	0	0	0	0	0	2	0	0	0	0	0	0	0	6	3	1	1	1	0	0	0	0	0		Root_Specific
Phvul.001G153000.1	1	1	0	0	0	0	2	2	1	0	0	0	0	2	5	2	2	1	6	0	0	0	2	0		Root_Specific
Phvul.006G152100.1	0	0	0	0	0	1	1	0	2	0	0	0	0	2	5	2	2	1	5	0	0	0	0	0		Root_Specific
Phvul.011G086600.1	0	0	0	0	0	0	0	0	0	0	0	0	0	1	5	2	5	2	2	0	0	0	0	0		Root_Specific		GO:0005622 GO:0008270	intracellular_zinc ion binding
Phvul.007G198200.1	0	0	0	0	0	0	0	0	0	0	0	0	0	6	4	2	2	1	1	0	0	0	0	0		Root_Specific		GO:0004857 GO:0005618 GO:0030599 GO:0042545	enzyme inhibitor activity_cell wall_pectinesterase activity_cell wall modification
Phvul.004G046300.1	0	1	0	2	0	0	0	0	0	0	0	0	0	1	4	2	3	2	1	0	0	0	0	1		Root_Specific
Phvul.009G001000.1	0	0	0	0	0	0	0	0	0	0	0	0	0	1	4	1	0	0	47	0	0	0	0	0		Root_Specific
Phvul.009G006100.1	0	0	0	0	0	0	0	0	0	0	0	0	0	3	3	1	1	0	1	0	0	0	0	0		Root_Specific
Phvul.009G006100.2	0	0	0	0	0	0	0	0	0	0	0	0	0	3	3	1	1	0	1	0	0	0	0	0		Root_Specific
Phvul.010G161500.1	0	0	0	0	0	0	0	0	0	0	0	0	1	2	3	2	3	1	1	0	0	0	1	0		Root_Specific		GO:0008080 GO:0008152	N-acetyltransferase activity_metabolism
Phvul.001G113500.1	1	2	1	1	1	0	1	0	0	0	1	0	0	2	3	2	2	3	0	0	0	0	1	2		Root_Specific
Phvul.001G090100.1	0	0	0	0	0	0	0	1	0	0	0	0	0	2	3	2	2	0	4	0	0	0	0	0		Root_Specific		GO:0000145 GO:0006887	exocyst_exocytosis
Phvul.008G057800.1	0	0	0	0	0	0	0	0	1	0	0	0	0	2	3	2	1	1	7	0	0	0	0	0		Root_Specific		GO:0008168	methyltransferase activity
Phvul.002G269800.1	0	0	0	0	0	0	0	0	0	0	0	0	0	2	3	3	1	1	1	0	0	0	0	0		Root_Specific
Phvul.002G135600.1	0	0	0	0	0	0	2	0	0	0	0	0	0	1	3	2	3	1	2	0	0	0	0	0		Root_Specific		GO:0005515 GO:0005524 GO:0006915 GO:0043531	protein binding_ATP binding_apoptotic process_ADP binding
Phvul.002G135700.1	0	1	1	1	0	0	2	0	1	0	0	0	0	1	3	1	3	1	2	0	0	0	1	2		Root_Specific
Phvul.011G151800.1	0	0	0	0	0	0	1	0	0	0	0	0	0	1	3	3	1	2	1	0	0	0	0	0		Root_Specific		GO:0004672 GO:0005524 GO:0005529 GO:0006468 GO:0048544	protein kinase activity_ATP binding_sugar binding_protein amino acid phosphorylation_recognition or rejection of self pollen
Phvul.010G009300.1	0	0	0	0	0	0	0	0	0	0	0	0	0	1	3	2	1	0	4	0	0	0	0	0		Root_Specific
Phvul.007G096400.1	0	0	0	0	0	0	0	0	0	0	0	0	0	1	3	1	0	0	3	0	0	0	1	0		Root_Specific
Phvul.008G244200.1	0	0	0	0	0	0	1	0	0	0	0	0	0	15	2	4	1	1	0	0	0	0	0	0		Root_Specific		GO:0006812 GO:0008324 GO:0016021 GO:0055085	cation transport_cation transporter activity_integral to membrane_transmembrane transport
Phvul.007G114000.1	0	0	0	0	0	0	1	0	2	0	0	0	0	5	2	2	7	2	1	0	0	0	0	0		Root_Specific		GO:0008168 GO:0008171 GO:0046983	methyltransferase activity_O-methyltransferase activity_protein dimerization activity
Phvul.005G169800.1	0	1	2	0	0	0	0	0	0	0	0	0	0	5	2	6	2	2	0	0	0	0	0	1		Root_Specific
Phvul.010G001300.1	0	1	0	0	1	1	1	1	0	0	2	0	1	3	2	2	3	2	0	0	0	0	1	0		Root_Specific		GO:0008152 GO:0016758	metabolism_"transferase activity, transferring hexosyl groups"
Phvul.011G055700.2	0	0	0	0	0	0	1	0	1	0	0	0	0	3	2	2	2	4	0	0	0	0	0	0		Root_Specific		GO:0004553 GO:0005975	hydrolase activity, hydrolyzing O-glycosyl compounds_carbohydrate metabolism
Phvul.003G284700.1	1	2	0	1	1	0	1	0	0	0	2	0	0	3	2	4	2	2	2	0	0	0	1	2		Root_Specific		GO:0016021	integral to membrane
Phvul.005G166600.1	0	0	0	0	0	0	0	0	0	0	0	0	0	3	2	3	2	2	1	0	0	0	0	1		Root_Specific
Phvul.005G007800.1	0	0	0	0	0	0	0	0	0	0	0	0	0	3	2	1	2	1	6	0	0	0	0	0		Root_Specific		GO:0004857 GO:0005618 GO:0030599 GO:0042545	enzyme inhibitor activity_cell wall_pectinesterase activity_cell wall modification
Phvul.009G094600.1	0	0	0	0	0	0	0	0	0	0	0	0	0	3	2	1	1	4	0	0	0	0	0	0		Root_Specific
Phvul.005G043000.2	0	1	0	1	1	0	0	0	0	0	1	0	0	3	2	4	1	2	0	0	0	0	0	1		Root_Specific
Phvul.009G013800.1	0	0	0	0	0	0	0	0	0	0	0	0	0	3	2	3	1	1	0	0	0	0	0	0		Root_Specific		GO:0016021 GO:0055085	integral to membrane_transmembrane transport
Phvul.002G199800.1	2	0	0	0	0	2	2	1	2	0	0	0	0	3	2	3	0	2	2	0	0	0	0	0		Root_Specific		GO:0008762 GO:0016491 GO:0050660 GO:0055114	UDP-N-acetylmuramate dehydrogenase activity_oxidoreductase activity_FAD binding_oxidation reduction
Phvul.001G134000.1	1	1	0	1	0	1	2	0	2	0	1	1	2	2	2	2	3	3	1	0	0	0	1	2		Root_Specific		GO:0005515 GO:0005524 GO:0006915 GO:0043531	protein binding_ATP binding_apoptotic process_ADP binding
Phvul.006G133800.1	1	2	1	2	2	1	0	0	0	0	1	0	0	2	2	3	2	3	0	0	0	0	1	1		Root_Specific		GO:0008219 GO:0016021	cell death_integral to membrane
Phvul.004G172300.1	0	0	0	0	0	0	2	1	1	0	0	0	0	2	2	4	2	1	3	0	0	0	0	0		Root_Specific		GO:0009058 GO:0016740 GO:0016769 GO:0030170	biosynthesis_transferase activity_"transferase activity, transfering nitrogenous groups"_pyridoxal phosphate binding
Phvul.009G023000.1	0	0	0	0	0	0	0	0	0	0	0	0	0	2	2	4	1	0	6	0	0	0	0	0		Root_Specific
Phvul.009G022800.1	0	0	0	0	0	0	0	0	0	0	0	0	0	2	2	4	1	0	5	0	0	0	0	0		Root_Specific
Phvul.002G123500.1	0	0	0	0	0	0	0	0	2	0	0	0	0	0	2	1	5	3	0	0	0	0	0	0		Root_Specific		GO:0004672 GO:0005515 GO:0005524 GO:0006468	protein kinase activity_protein binding_ATP binding_protein amino acid phosphorylation
Phvul.009G061600.1	0	0	0	0	0	0	0	0	0	0	0	0	1	20	1	3	0	1	0	0	0	0	1	0		Root_Specific		GO:0005506 GO:0009055 GO:0016705 GO:0020037 GO:0055114	iron ion binding_electron carrier activity_"oxidoreductase activity, acting on paired donors, with incorporation or reduction of molecular oxygen"_heme binding_oxidation reduction
Phvul.005G162100.1	0	0	0	0	0	1	0	0	1	0	0	0	0	6	1	1	1	9	0	0	0	0	0	0		Root_Specific		GO:0004672 GO:0005515 GO:0005524 GO:0006468	protein kinase activity_protein binding_ATP binding_protein amino acid phosphorylation
Phvul.008G126800.1	0	0	0	0	0	0	0	0	1	0	0	0	0	4	1	2	2	3	0	0	0	0	0	1		Root_Specific		GO:0004672 GO:0005524 GO:0005529 GO:0006468 GO:0048544	protein kinase activity_ATP binding_sugar binding_protein amino acid phosphorylation_recognition or rejection of self pollen
Phvul.009G172100.1	0	0	0	0	0	0	1	0	0	0	0	0	0	4	1	6	2	2	0	0	0	0	0	0		Root_Specific		GO:0005506 GO:0009055 GO:0016705 GO:0020037 GO:0055114	iron ion binding_electron carrier activity_"oxidoreductase activity, acting on paired donors, with incorporation or reduction of molecular oxygen"_heme binding_oxidation reduction
Phvul.002G326500.1	0	0	0	0	0	0	1	0	0	0	1	0	0	4	1	2	1	3	0	0	0	0	0	0		Root_Specific		GO:0016757	transferase activity, transferring glycosyl groups
Phvul.001G040400.1	0	0	0	0	0	2	1	0	1	0	0	0	1	3	1	2	4	2	1	0	0	0	0	0		Root_Specific		GO:0004672 GO:0005488 GO:0005524 GO:0006468	protein kinase activity_binding_ATP binding_protein amino acid phosphorylation
Phvul.007G155200.1	0	1	0	1	0	0	0	0	0	1	0	0	0	3	1	2	3	2	1	0	0	0	1	0		Root_Specific		GO:0004499 GO:0016491 GO:0050660 GO:0050661 GO:0055114	dimethylaniline monooxygenase (N-oxide-forming) activity_oxidoreductase activity_FAD binding_NADPH binding_oxidation reduction
Phvul.005G113000.1	0	0	0	0	0	0	0	0	0	0	0	0	0	3	1	2	2	1	5	0	0	0	0	0		Root_Specific		GO:0016020 GO:0016757	membrane_"transferase activity, transferring glycosyl groups"
Phvul.005G162400.2	0	0	0	0	0	1	0	0	0	0	0	0	0	3	1	1	1	6	0	0	0	0	0	0		Root_Specific		GO:0005515	protein binding
Phvul.009G256700.1	0	0	0	0	0	0	0	0	0	0	0	0	0	3	1	3	1	2	0	0	0	0	0	1		Root_Specific
Phvul.008G113100.1	0	0	0	0	0	0	0	1	1	0	0	0	0	3	1	3	1	1	1	0	0	0	1	2		Root_Specific		GO:0004866	endopeptidase inhibitor activity
Phvul.004G128000.1	0	0	0	0	0	0	0	0	0	0	0	0	0	3	1	1	1	0	6	0	0	0	0	0		Root_Specific
Phvul.001G005800.1	2	0	1	2	1	1	1	0	0	0	1	0	2	3	1	2	1	0	4	0	0	0	1	0		Root_Specific
Phvul.008G143500.1	0	0	0	0	0	0	0	0	0	0	0	0	0	3	1	2	1	0	3	0	0	0	0	0		Root_Specific		GO:0004650 GO:0005975	polygalacturonase activity_carbohydrate metabolism
Phvul.002G061200.1	1	0	0	0	0	0	1	0	0	0	0	0	0	2	1	3	4	1	1	0	0	0	1	0		Root_Specific		GO:0004564 GO:0004575	beta-fructofuranosidase activity_sucrose alpha-glucosidase activity
Phvul.005G015100.2	0	0	0	0	0	0	0	0	1	0	0	0	0	2	1	1	3	3	0	0	0	0	0	0		Root_Specific		GO:0004672 GO:0005524 GO:0006468	protein kinase activity_ATP binding_protein amino acid phosphorylation
Phvul.003G060600.1	0	0	0	0	0	0	1	0	0	0	0	0	0	2	1	2	3	1	4	0	0	0	0	0		Root_Specific		GO:0004672 GO:0005524 GO:0006468	protein kinase activity_ATP binding_protein amino acid phosphorylation
Phvul.001G138900.1	0	0	0	0	0	0	2	1	0	0	0	0	0	2	1	3	2	5	0	0	0	0	0	1		Root_Specific		GO:0005506 GO:0009055 GO:0016705 GO:0020037 GO:0055114	iron ion binding_electron carrier activity_"oxidoreductase activity, acting on paired donors, with incorporation or reduction of molecular oxygen"_heme binding_oxidation reduction
Phvul.010G104700.1	0	0	0	0	0	0	2	0	1	0	0	0	0	2	1	4	2	4	0	0	0	0	0	0		Root_Specific		GO:0003700 GO:0006355 GO:0043565	transcription factor activity_"regulation of transcription, DNA-dependent"_sequence-specific DNA binding
Phvul.001G139500.1	0	0	0	0	0	0	2	1	1	0	0	0	0	2	1	3	2	4	0	0	0	0	0	2		Root_Specific		GO:0005506 GO:0009055 GO:0016705 GO:0020037 GO:0055114	iron ion binding_electron carrier activity_"oxidoreductase activity, acting on paired donors, with incorporation or reduction of molecular oxygen"_heme binding_oxidation reduction
Phvul.007G132200.1	0	0	0	0	0	0	0	0	1	0	0	0	0	2	1	4	1	4	0	0	0	0	0	0		Root_Specific
Phvul.006G133100.1	0	0	0	0	0	0	0	0	0	0	0	0	0	2	1	3	1	1	3	0	0	0	0	0		Root_Specific		GO:0008152 GO:0008168	metabolism_methyltransferase activity
Phvul.009G176400.1	0	0	0	0	0	0	0	0	0	0	0	0	0	0	1	1	4	4	0	0	0	0	0	1		Root_Specific		GO:0005515	protein binding
Phvul.006G211100.1	0	0	0	0	0	0	0	0	1	0	0	0	0	0	1	3	4	2	1	0	0	0	0	0		Root_Specific
Phvul.002G186600.1	0	1	0	0	0	0	1	1	2	0	0	0	0	0	1	3	1	5	0	0	0	0	0	1		Root_Specific		GO:0004672 GO:0005524 GO:0006468	protein kinase activity_ATP binding_protein amino acid phosphorylation
Phvul.002G220800.1	0	0	0	0	2	0	0	1	0	0	0	0	0	6	0	2	4	1	0	0	0	0	0	0		Root_Specific
Phvul.002G330900.1	1	0	0	0	0	0	0	0	1	0	1	0	0	6	0	3	1	1	0	0	0	0	0	1		Root_Specific
Phvul.003G245100.1	0	0	0	0	0	1	2	0	0	0	0	0	0	5	0	5	1	2	1	0	0	0	0	1		Root_Specific
Phvul.007G195900.1	0	0	0	0	0	0	1	1	1	0	0	0	0	5	0	4	1	2	1	0	0	0	0	0		Root_Specific		GO:0003677 GO:0005622 GO:0043565	DNA binding_intracellular_sequence-specific DNA binding
Phvul.011G082000.1	0	0	0	0	0	0	0	0	0	0	0	0	0	4	0	0	1	7	0	0	0	0	0	0		Root_Specific
Phvul.005G162200.1	0	0	0	0	0	0	0	0	0	0	0	0	0	4	0	1	0	6	0	0	0	0	0	0		Root_Specific		GO:0004672 GO:0005524 GO:0006468	protein kinase activity_ATP binding_protein amino acid phosphorylation
Phvul.005G162500.1	0	0	0	0	0	2	0	0	0	0	0	0	0	4	0	1	0	4	0	0	0	0	0	0		Root_Specific		GO:0004672 GO:0005524 GO:0006468	protein kinase activity_ATP binding_protein amino acid phosphorylation
Phvul.007G251900.1	0	0	0	0	0	0	0	0	1	0	0	0	0	3	0	2	2	3	0	0	0	0	0	0		Root_Specific		GO:0003700 GO:0005634 GO:0006355 GO:0043565	transcription factor activity_nucleus_"regulation of transcription, DNA-dependent"_sequence-specific DNA binding
Phvul.002G205300.1	0	0	0	0	0	0	0	0	0	0	0	0	0	3	0	6	2	1	0	0	0	0	0	0		Root_Specific
Phvul.003G202100.1	0	0	0	0	0	0	1	0	1	0	0	0	0	3	0	3	1	1	0	0	0	0	0	0		Root_Specific		GO:0005515	protein binding
Phvul.005G112900.1	0	0	0	0	0	0	0	0	0	0	0	0	0	3	0	1	1	0	3	0	0	0	0	0		Root_Specific		GO:0016020 GO:0016757	membrane_"transferase activity, transferring glycosyl groups"
Phvul.002G244800.1	0	0	0	0	0	0	0	1	1	0	0	0	0	2	0	2	3	4	0	0	0	0	0	0		Root_Specific		GO:0016021	integral to membrane
Phvul.003G267000.1	0	0	0	0	0	0	0	1	0	0	0	0	0	2	0	1	3	4	0	0	0	0	0	0		Root_Specific		GO:0004672 GO:0005524 GO:0006468	protein kinase activity_ATP binding_protein amino acid phosphorylation
Phvul.003G245600.1	0	0	0	0	0	0	1	0	0	0	0	1	0	2	0	4	2	0	4	0	0	0	0	0		Root_Specific
Phvul.002G033800.1	0	0	0	0	0	0	1	0	0	0	0	0	0	2	0	4	1	3	0	0	0	0	0	0		Root_Specific		GO:0030001 GO:0046872	metal ion transport_metal ion binding
Phvul.002G033800.2	0	0	0	0	0	0	1	0	0	0	0	0	0	2	0	4	1	3	0	0	0	0	0	0		Root_Specific		GO:0030001 GO:0046872	metal ion transport_metal ion binding
Phvul.011G043600.1	0	0	0	0	0	0	0	0	0	0	0	0	0	1	0	3	1	0	3	0	0	0	0	0		Root_Specific
Phvul.009G164000.1	0	0	0	0	0	0	0	0	0	0	0	0	0	0	0	3	1	3	0	0	0	0	0	0		Root_Specific
Phvul.003G290300.1	0	0	0	0	0	0	0	0	0	0	0	0	0	0	0	0	2	0	0	16	367	76	0	0		Seed_Specific
Phvul.005G159700.1	0	0	0	0	0	0	0	0	0	0	0	0	0	0	0	0	1	0	0	113	279	39	0	0		Seed_Specific
Phvul.006G138900.1	0	0	0	0	0	0	0	0	0	0	0	0	0	0	0	0	1	0	0	14	128	43	0	0		Seed_Specific
Phvul.006G067300.1	0	0	0	0	0	0	0	0	0	0	0	0	0	0	0	0	0	0	0	17	123	11	0	0		Seed_Specific
Phvul.004G114400.1	2	0	1	0	0	0	1	0	0	1	0	0	0	0	0	0	1	0	0	353	120	60	0	0		Seed_Specific
Phvul.011G027900.2	0	0	1	0	0	1	0	0	0	0	0	0	0	0	0	0	1	0	0	158	112	38	0	0		Seed_Specific		GO:0004185 GO:0006508	serine carboxypeptidase activity_proteolysis and peptidolysis
Phvul.005G017600.1	0	0	1	0	0	0	0	0	0	0	1	0	0	0	0	0	1	0	0	55	99	9	0	0		Seed_Specific
Phvul.L007200.1	0	0	0	0	0	0	0	0	0	0	0	0	0	0	0	0	1	0	0	93	96	17	0	0		Seed_Specific
Phvul.001G240800.1	0	0	0	0	0	0	0	0	0	0	0	0	0	0	0	0	1	0	0	12	93	38	0	0		Seed_Specific		GO:0016747	transferase activity, transferring groups other than amino-acyl groups
Phvul.011G027900.1	0	0	1	0	0	1	0	0	0	0	0	0	0	0	0	0	1	0	0	132	93	33	0	0		Seed_Specific		GO:0004185 GO:0006508	serine carboxypeptidase activity_proteolysis and peptidolysis
Phvul.011G098600.1	0	0	0	0	0	0	0	0	0	0	0	0	0	0	0	0	2	0	0	25	90	72	0	0		Seed_Specific
Phvul.002G203600.1	1	0	0	0	0	0	0	0	0	0	0	0	0	0	0	0	2	0	0	11	64	63	0	0		Seed_Specific		GO:0016021	integral to membrane
Phvul.006G107500.2	1	0	0	0	0	0	0	0	0	1	0	0	0	0	0	0	1	0	0	92	64	53	0	0		Seed_Specific		GO:0000156 GO:0000160 GO:0006355	two-component response regulator activity_two-component signal transduction system (phosphorelay)_"regulation of transcription, DNA-dependent"
Phvul.004G003100.1	0	0	0	0	0	0	0	0	0	0	0	0	0	0	0	0	0	0	0	9	61	38	0	0		Seed_Specific
Phvul.006G026800.1	0	0	0	0	0	0	0	0	0	0	0	0	0	0	0	0	1	0	0	136	60	30	0	0		Seed_Specific
Phvul.003G018700.1	0	0	0	0	0	0	0	0	0	0	0	0	0	0	0	0	0	0	0	8	59	22	0	0		Seed_Specific
Phvul.011G081300.1	0	0	0	0	0	0	0	0	0	0	0	0	0	0	0	0	0	0	0	55	59	16	0	0		Seed_Specific
Phvul.009G237500.1	0	0	0	0	0	0	0	0	0	0	0	0	0	0	0	0	0	0	0	11	53	10	0	0		Seed_Specific
Phvul.006G107500.1	0	0	0	0	0	0	0	0	0	0	0	0	0	0	0	0	1	0	0	78	52	45	0	0		Seed_Specific		GO:0000156 GO:0000160 GO:0006355	two-component response regulator activity_two-component signal transduction system (phosphorelay)_"regulation of transcription, DNA-dependent"
Phvul.004G007400.1	0	0	0	0	0	0	0	0	0	0	0	0	0	0	0	0	1	0	0	4	51	41	0	1		Seed_Specific
Phvul.006G112900.1	0	0	0	0	0	0	0	0	0	0	0	0	0	0	0	0	0	0	0	9	51	5	0	0		Seed_Specific		GO:0003723 GO:0033897	RNA binding_ribonuclease T2 activity
Phvul.008G198400.1	0	0	0	0	0	0	0	0	0	0	0	0	0	0	0	0	1	0	0	6	50	22	0	0		Seed_Specific
Phvul.008G198700.1	0	0	0	0	0	0	0	0	0	0	0	0	0	0	0	0	1	0	0	41	42	13	0	0		Seed_Specific
Phvul.005G151300.1	1	0	0	0	0	0	0	0	0	0	0	0	0	0	0	0	1	0	0	54	37	25	1	1		Seed_Specific		GO:0004553 GO:0005975	hydrolase activity, hydrolyzing O-glycosyl compounds_carbohydrate metabolism
Phvul.005G059900.1	0	1	0	1	0	0	0	0	0	1	0	0	0	0	0	0	1	0	0	9	37	14	0	0		Seed_Specific		GO:0006952	defense response
Phvul.005G059800.1	0	2	0	1	0	1	0	0	0	0	0	0	0	0	0	0	0	0	0	8	34	11	0	0		Seed_Specific		GO:0006952	defense response
Phvul.002G074300.1	1	1	1	1	1	1	0	2	0	0	0	0	0	0	0	0	1	0	1	21	33	17	1	0		Seed_Specific		GO:0005506 GO:0006633 GO:0016491 GO:0055114	iron ion binding_fatty acid biosynthesis_oxidoreductase activity_oxidation reduction
Phvul.002G165800.1	0	0	0	0	0	2	0	0	0	0	0	0	0	0	0	0	1	0	0	15	30	25	0	0		Seed_Specific		GO:0005524	ATP binding
Phvul.006G169900.1	0	0	0	0	0	0	0	0	0	0	0	0	0	0	0	0	1	0	0	19	30	20	0	0		Seed_Specific
Phvul.008G122000.1	0	0	0	0	0	0	0	0	0	0	0	0	0	0	0	0	0	0	0	10	30	6	0	0		Seed_Specific
Phvul.001G008800.1	0	0	0	0	0	0	0	0	0	0	0	0	0	0	0	0	0	0	0	4	28	11	0	0		Seed_Specific
Phvul.010G022200.1	1	1	1	2	1	2	2	1	1	0	0	0	0	1	2	2	2	1	0	4	27	52	1	0		Seed_Specific		GO:0006621 GO:0016021 GO:0046923	protein-ER retention_integral to membrane_ER retention sequence binding
Phvul.001G184500.1	1	1	0	1	1	0	0	0	0	0	0	0	0	1	1	1	2	1	2	12	27	33	0	1		Seed_Specific		GO:0016020	membrane
Phvul.003G115200.1	0	0	0	1	0	0	0	0	0	1	0	0	1	1	0	1	1	0	0	73	25	20	0	0		Seed_Specific		GO:0016881	acid-D-amino acid ligase activity
Phvul.006G026300.1	0	0	0	0	0	0	0	0	0	0	0	0	0	0	0	0	1	0	0	13	25	9	0	0		Seed_Specific
Phvul.002G278500.1	0	0	1	0	0	0	0	0	0	0	0	0	0	0	0	0	0	0	0	585	24	4	0	0		Seed_Specific		GO:0006952	defense response
Phvul.005G017900.1	0	0	0	0	0	0	0	0	0	0	0	0	0	0	0	0	0	0	0	45	24	4	0	0		Seed_Specific
Phvul.005G040300.1	1	0	1	0	0	0	1	1	0	0	2	1	1	0	0	0	1	0	0	4	23	20	1	0		Seed_Specific		GO:0003824 GO:0004553 GO:0005975 GO:0043169	catalytic activity_"hydrolase activity, hydrolyzing O-glycosyl compounds"_carbohydrate metabolism_cation binding
Phvul.008G055000.1	0	0	0	0	0	0	0	0	0	0	0	0	0	0	0	0	0	0	0	25	23	5	0	0		Seed_Specific
Phvul.005G047800.1	0	0	0	0	0	0	0	0	0	0	0	0	0	0	0	0	0	0	0	16	22	13	0	0		Seed_Specific
Phvul.008G121900.1	0	0	0	0	0	0	0	0	0	1	0	0	0	0	0	0	0	0	0	29	22	9	0	0		Seed_Specific
Phvul.009G097100.1	0	0	0	0	0	0	0	0	0	0	0	0	0	0	0	0	0	0	0	39	22	4	0	0		Seed_Specific		GO:0016491 GO:0016706 GO:0055114	oxidoreductase activity_"oxidoreductase activity, acting on paired donors, with incorporation or reduction of molecular oxygen, 2-oxoglutarate as one donor, and incorporation of one atom each of oxygen into both donors"_oxidation reduction
Phvul.003G018600.1	0	0	0	0	0	0	0	0	0	0	0	0	0	0	0	0	1	0	0	31	21	17	0	0		Seed_Specific
Phvul.008G198800.1	0	0	0	0	0	0	0	0	0	0	0	0	0	0	0	0	0	0	0	3	21	12	0	0		Seed_Specific
Phvul.006G071200.1	0	0	0	0	0	0	0	0	0	0	0	0	0	0	0	0	0	0	0	63	21	9	0	0		Seed_Specific
Phvul.008G121400.1	0	0	0	0	0	0	0	0	0	0	0	0	0	0	0	0	0	0	0	5	20	5	0	0		Seed_Specific
Phvul.006G142000.1	0	0	0	0	0	1	0	0	1	1	0	0	2	0	0	0	1	1	0	42	19	14	2	0		Seed_Specific		GO:0016021 GO:0022857 GO:0055085	integral to membrane_transmembrane transporter activity_transmembrane transport
Phvul.008G198500.1	0	0	2	0	0	0	0	0	0	0	0	0	0	0	0	0	1	0	0	318	19	8	0	0		Seed_Specific
Phvul.008G198900.1	0	0	0	0	0	0	0	0	0	0	0	0	0	0	0	0	1	0	0	3	18	15	0	0		Seed_Specific
Phvul.006G071100.1	0	0	0	0	0	0	0	1	0	0	0	0	0	0	0	0	0	0	0	36	18	8	0	0		Seed_Specific
Phvul.002G188700.1	0	0	0	0	0	0	0	0	0	0	0	0	0	1	0	1	1	0	1	6	17	18	0	0		Seed_Specific
Phvul.008G065400.1	0	0	0	0	0	0	0	0	0	0	0	0	0	0	0	0	0	0	0	15	17	10	0	0		Seed_Specific
Phvul.L007100.1	0	0	2	0	0	0	0	0	0	0	0	0	0	0	0	0	1	0	0	363	17	9	0	0		Seed_Specific
Phvul.001G062300.1	0	0	1	0	0	0	0	0	0	0	0	0	0	0	0	0	1	0	0	375	17	8	0	0		Seed_Specific
Phvul.008G121800.1	0	0	0	0	0	0	0	0	0	1	0	0	0	0	0	0	0	0	0	24	17	4	0	0		Seed_Specific
Phvul.007G022400.1	0	0	0	0	0	0	0	0	0	0	0	0	0	0	0	0	0	0	0	35	15	8	0	0		Seed_Specific
Phvul.005G063800.1	0	0	0	0	0	0	0	0	0	0	0	0	0	1	0	1	1	0	1	5	15	6	0	0		Seed_Specific		GO:0005506 GO:0009055 GO:0016705 GO:0020037 GO:0055114	iron ion binding_electron carrier activity_"oxidoreductase activity, acting on paired donors, with incorporation or reduction of molecular oxygen"_heme binding_oxidation reduction
Phvul.010G130600.1	1	0	0	0	0	0	0	0	0	0	0	0	0	0	0	0	0	0	0	34	15	5	0	0		Seed_Specific		GO:0003677	DNA binding
Phvul.004G100700.1	0	0	0	0	0	0	0	0	0	0	0	0	0	0	0	0	0	0	0	23	14	10	0	0		Seed_Specific		GO:0004553 GO:0005975	hydrolase activity, hydrolyzing O-glycosyl compounds_carbohydrate metabolism
Phvul.006G026700.1	0	0	0	0	0	0	0	0	0	0	0	0	0	0	0	0	0	0	0	35	14	7	0	0		Seed_Specific
Phvul.001G192200.1	1	0	0	0	0	0	0	0	0	0	1	0	0	0	0	0	0	0	0	60	14	6	1	0		Seed_Specific		GO:0005515	protein binding
Phvul.007G103600.1	0	0	0	0	0	0	1	0	1	0	1	1	1	1	0	0	0	0	0	10	13	11	0	0		Seed_Specific		GO:0006629 GO:0016788	lipid metabolism_"hydrolase activity, acting on ester bonds"
Phvul.009G244600.1	1	1	0	0	0	0	0	0	2	1	0	0	0	0	0	0	0	1	0	15	13	10	2	0		Seed_Specific		GO:0004672 GO:0005515 GO:0005524 GO:0006468	protein kinase activity_protein binding_ATP binding_protein amino acid phosphorylation
Phvul.005G151200.1	0	0	0	0	0	0	0	0	0	0	0	0	0	0	0	0	0	0	0	20	13	8	0	0		Seed_Specific		GO:0004553 GO:0005975	hydrolase activity, hydrolyzing O-glycosyl compounds_carbohydrate metabolism
Phvul.005G151400.1	0	0	0	0	0	0	0	0	0	0	0	0	0	0	0	0	0	0	0	15	12	6	0	0		Seed_Specific		GO:0004553 GO:0005975	hydrolase activity, hydrolyzing O-glycosyl compounds_carbohydrate metabolism
Phvul.006G025700.1	0	0	0	0	0	0	0	0	0	1	0	0	0	0	0	0	0	0	0	13	12	6	0	0		Seed_Specific
Phvul.006G026900.1	0	0	0	0	0	0	0	0	0	0	0	0	0	0	0	0	0	0	0	24	12	5	0	0		Seed_Specific
Phvul.006G067000.1	0	0	0	0	0	0	0	0	0	0	0	0	0	0	0	0	0	0	0	36	11	5	0	0		Seed_Specific
Phvul.004G109200.1	0	0	0	0	0	0	0	0	0	1	0	0	0	0	0	0	0	0	0	64	11	3	0	0		Seed_Specific
Phvul.011G149300.1	0	0	0	0	0	0	0	0	0	0	0	0	0	0	0	0	0	0	0	4	10	14	0	0		Seed_Specific		GO:0005524 GO:0016020 GO:0016887	ATP binding_membrane_ATPase activity
Phvul.003G132100.1	0	0	0	0	0	0	0	0	0	1	0	0	0	0	0	0	0	0	0	49	10	4	1	0		Seed_Specific		GO:0003677	DNA binding
Phvul.006G025600.1	0	0	0	0	0	0	0	0	0	1	0	0	0	0	0	0	0	0	0	10	10	4	0	0		Seed_Specific
Phvul.005G017500.1	0	0	0	0	0	0	0	0	0	0	0	0	0	0	0	0	0	0	0	64	10	3	0	0		Seed_Specific
Phvul.005G060400.1	0	0	0	0	0	0	0	0	0	0	0	0	0	0	0	0	1	0	0	6	10	3	0	0		Seed_Specific
Phvul.006G026600.1	0	0	0	0	0	0	0	0	0	0	0	0	0	0	0	0	0	0	0	27	9	7	0	0		Seed_Specific
Phvul.008G174200.1	0	0	0	0	0	0	0	0	0	1	0	0	0	0	0	0	0	0	0	21	9	6	0	0		Seed_Specific
Phvul.005G042900.1	1	0	0	1	0	0	0	0	0	0	0	0	1	0	0	0	0	0	0	9	9	5	0	0		Seed_Specific
Phvul.004G130500.1	0	0	0	0	0	0	0	0	0	0	0	0	0	0	0	0	0	0	0	24	8	10	0	0		Seed_Specific		GO:0004866	endopeptidase inhibitor activity
Phvul.002G313600.1	2	0	0	0	0	0	0	0	0	1	2	1	2	0	0	0	0	0	0	24	8	5	1	1		Seed_Specific		GO:0003924 GO:0005525 GO:0005622 GO:0005634 GO:0005737 GO:0007264	GTPase activity_GTP binding_intracellular_nucleus_cytoplasm_small GTPase mediated signal transduction
Phvul.002G218600.1	1	1	1	0	0	0	0	0	0	0	0	0	0	2	1	2	2	1	0	33	8	4	0	2		Seed_Specific		GO:0003824 GO:0003854 GO:0006694 GO:0016616 GO:0044237 GO:0050662 GO:0055114	catalytic activity_3-beta-hydroxy-delta5-steroid dehydrogenase activity_steroid biosynthesis_"oxidoreductase activity, acting on the CH-OH group of donors, NAD or NADP as acceptor"_cellular metabolism_coenzyme binding_oxidation reduction
Phvul.003G020900.1	1	0	0	0	0	1	0	0	0	0	1	1	1	0	0	0	0	0	0	26	8	4	1	1		Seed_Specific
Phvul.009G069600.1	2	0	0	0	0	0	0	0	0	0	0	0	1	0	0	0	0	0	0	22	8	4	1	1		Seed_Specific
Phvul.007G046200.1	0	0	1	0	0	0	1	0	0	0	0	0	0	1	0	0	0	0	1	269	8	3	0	0		Seed_Specific
Phvul.011G081500.1	0	0	0	0	0	0	0	0	0	0	0	0	0	0	0	0	0	0	0	7	8	3	0	0		Seed_Specific
Phvul.011G186400.1	0	0	0	0	0	0	0	0	0	0	0	0	0	0	0	0	0	0	0	4	8	3	0	0		Seed_Specific
Phvul.010G118800.1	0	0	0	0	0	0	0	0	0	0	0	0	0	0	0	0	0	0	0	21	7	7	0	0		Seed_Specific		GO:0004252 GO:0006508 GO:0042802 GO:0043086	serine-type endopeptidase activity_proteolysis and peptidolysis_protein self binding_negative regulation of enzyme activity
Phvul.009G075700.1	0	0	0	0	0	0	0	0	0	0	0	0	0	0	0	0	0	0	0	9	7	6	0	0		Seed_Specific
Phvul.008G041400.1	0	0	0	0	0	0	0	0	0	0	0	0	0	0	0	0	0	0	0	15	7	4	0	0		Seed_Specific
Phvul.003G277000.1	0	0	0	0	0	0	0	0	0	0	0	0	0	0	0	0	0	0	0	7	7	3	0	0		Seed_Specific		GO:0004190 GO:0006508	aspartic-type endopeptidase activity_proteolysis and peptidolysis
Phvul.006G090300.1	1	0	1	0	1	0	0	0	0	0	1	1	2	0	0	0	0	0	0	21	6	6	0	0		Seed_Specific
Phvul.003G191300.1	0	0	0	0	0	0	0	0	0	0	0	0	0	0	0	0	0	0	0	11	6	6	0	0		Seed_Specific		GO:0005515	protein binding
Phvul.003G191300.2	0	0	0	0	0	0	0	0	0	0	0	0	0	0	0	0	0	0	0	11	6	6	0	0		Seed_Specific		GO:0005515	protein binding
Phvul.007G074300.1	0	0	0	0	0	0	0	0	0	0	0	0	1	0	0	0	0	0	0	45	6	4	0	0		Seed_Specific		GO:0004650 GO:0005975	polygalacturonase activity_carbohydrate metabolism
Phvul.006G025500.1	0	0	0	0	0	0	0	0	0	1	0	0	0	0	0	0	0	0	0	10	6	3	0	0		Seed_Specific
Phvul.006G025800.1	0	0	0	0	0	0	0	0	0	0	0	0	0	0	0	0	0	0	0	9	6	3	0	0		Seed_Specific
Phvul.005G151500.1	0	0	0	0	0	0	0	0	0	0	0	0	0	0	0	0	0	0	0	7	6	3	0	1		Seed_Specific		GO:0004553 GO:0005975	hydrolase activity, hydrolyzing O-glycosyl compounds_carbohydrate metabolism
Phvul.009G039700.1	0	0	1	0	1	0	0	0	0	0	1	0	0	0	0	0	0	0	0	15	5	5	1	0		Seed_Specific
Phvul.001G106700.1	1	0	0	0	0	0	0	0	0	0	0	0	0	1	1	1	0	0	1	3	5	4	0	0		Seed_Specific		GO:0003700 GO:0006355 GO:0043565	transcription factor activity_"regulation of transcription, DNA-dependent"_sequence-specific DNA binding
Phvul.003G006700.1	0	0	0	0	0	0	0	0	0	0	0	0	0	0	0	0	0	0	0	6	5	3	0	0		Seed_Specific
Phvul.004G165000.1	0	1	0	0	0	0	0	0	2	0	1	0	0	0	0	0	0	0	0	5	5	3	0	0		Seed_Specific		GO:0005089	Rho guanyl-nucleotide exchange factor activity
Phvul.005G041400.1	1	2	1	1	1	1	2	0	1	1	1	1	1	2	1	1	1	1	1	6	4	4	2	1		Seed_Specific		GO:0005525 GO:0005622	GTP binding_intracellular
Phvul.008G198300.1	0	0	1	0	0	0	0	0	0	0	0	0	0	0	0	0	0	0	0	348	4	3	0	0		Seed_Specific
Phvul.007G211000.1	1	0	0	0	0	1	0	0	0	0	1	0	2	0	0	0	0	0	0	14	4	3	1	1		Seed_Specific
Phvul.011G210800.1	1	1	1	1	1	1	1	1	1	1	1	1	1	1	0	1	0	1	1	8	4	3	1	1		Seed_Specific		GO:0003676 GO:0003677 GO:0004386 GO:0005524 GO:0016787	nucleic acid binding_DNA binding_helicase activity_ATP binding_hydrolase activity
Phvul.005G017300.1	0	0	0	0	0	0	0	0	0	0	0	0	0	0	0	0	0	0	0	14	173	1	0	0		Seed_Specific
Phvul.001G028500.1	1	1	0	0	0	0	0	0	0	0	0	0	0	0	0	0	2	0	0	1	86	115	1	0		Seed_Specific
Phvul.003G055500.1	0	1	0	0	0	0	0	0	0	0	0	0	0	0	1	0	2	0	0	0	67	40	0	0		Seed_Specific
Phvul.005G035800.1	1	0	0	0	0	0	0	0	0	0	0	0	0	0	1	0	2	1	0	0	58	61	0	0		Seed_Specific
Phvul.008G122100.1	0	0	0	0	0	0	0	0	0	0	0	0	0	0	0	0	1	0	0	1	56	51	0	0		Seed_Specific		GO:0003677 GO:0006355	DNA binding_"regulation of transcription, DNA-dependent"
Phvul.004G003200.1	0	0	0	0	0	0	0	0	0	0	0	0	0	0	0	0	0	0	0	1	51	35	0	0		Seed_Specific
Phvul.005G178300.1	1	1	0	1	0	1	0	0	0	0	0	0	1	0	0	0	2	0	1	1	50	74	1	0		Seed_Specific		GO:0005515	protein binding
Phvul.006G017800.1	0	0	0	0	0	0	1	0	0	0	0	0	0	0	0	0	1	0	0	2	45	31	0	0		Seed_Specific
Phvul.003G230300.1	0	1	0	1	0	0	0	0	1	0	0	0	0	0	1	0	1	0	0	1	42	54	0	0		Seed_Specific		GO:0009790	embryonic development
Phvul.011G061300.1	0	0	0	0	0	0	0	0	0	0	0	0	1	0	0	0	2	0	0	0	39	50	0	0		Seed_Specific		GO:0003824 GO:0008152 GO:0016491 GO:0044237 GO:0050662	catalytic activity_metabolism_oxidoreductase activity_cellular metabolism_coenzyme binding
Phvul.008G039100.1	1	1	0	0	1	0	0	1	1	0	1	0	1	1	1	1	1	2	1	0	36	32	0	1		Seed_Specific		GO:0006886 GO:0016020	intracellular protein transport_membrane
Phvul.L003000.1	0	0	0	0	0	0	0	0	0	0	0	0	0	0	0	0	1	0	0	0	35	35	0	0		Seed_Specific
Phvul.008G039100.2	1	1	0	0	1	0	0	1	1	0	1	0	1	1	1	1	1	1	1	0	35	32	0	1		Seed_Specific		GO:0006886 GO:0016020	intracellular protein transport_membrane
Phvul.007G235300.1	0	0	0	0	0	0	0	0	0	0	0	0	0	0	0	0	0	0	0	0	34	22	0	0		Seed_Specific
Phvul.011G082900.1	0	0	0	0	0	0	0	0	0	0	0	0	0	0	0	0	0	0	0	1	32	11	0	0		Seed_Specific
Phvul.008G096400.1	0	0	0	0	0	0	0	0	0	0	0	0	0	0	0	0	1	0	0	0	31	27	0	0		Seed_Specific
Phvul.007G179400.1	0	0	0	0	0	0	0	0	1	0	0	0	0	0	0	0	0	0	0	0	31	12	0	0		Seed_Specific		GO:0005515	protein binding
Phvul.007G270300.1	0	0	0	0	0	0	0	0	0	0	0	0	0	0	0	0	1	0	0	2	27	26	0	0		Seed_Specific
Phvul.007G007700.1	0	0	0	0	0	0	0	0	0	0	0	0	0	0	0	0	1	0	0	0	27	20	0	0		Seed_Specific
Phvul.011G185600.1	0	0	0	0	0	0	0	0	0	0	0	0	0	0	0	0	0	0	0	28	27	1	0	0		Seed_Specific
Phvul.010G011200.1	0	1	0	0	0	0	0	0	0	0	0	0	0	0	0	0	0	0	0	1	24	6	0	0		Seed_Specific
Phvul.008G023100.1	0	0	2	0	0	1	0	0	0	0	0	0	0	0	0	0	0	0	0	1182	24	2	0	0		Seed_Specific		GO:0007165	signal transduction
Phvul.006G067400.1	0	0	0	0	0	0	0	0	0	0	0	0	0	0	0	0	0	0	0	1	23	4	0	0		Seed_Specific
Phvul.007G119200.1	0	0	0	0	0	0	0	0	0	0	0	0	0	0	0	0	1	0	0	0	22	22	0	0		Seed_Specific
Phvul.011G093100.2	0	0	0	0	0	0	0	0	0	0	0	0	0	0	0	0	1	0	0	0	21	43	1	0		Seed_Specific		GO:0003950 GO:0005622 GO:0006471	NAD ADP-ribosyltransferase activity_intracellular_protein amino acid ADP-ribosylation
Phvul.008G222400.1	0	0	0	0	0	0	0	0	0	0	0	0	0	0	0	0	0	0	0	1	18	15	0	0		Seed_Specific		GO:0003700 GO:0006355	transcription factor activity_"regulation of transcription, DNA-dependent"
Phvul.010G094500.1	0	0	0	0	0	0	0	0	0	0	0	0	0	0	0	0	1	0	0	0	18	13	0	0		Seed_Specific
Phvul.011G093100.1	0	0	0	0	0	0	0	0	0	0	0	0	0	0	0	0	1	0	0	0	17	35	0	0		Seed_Specific		GO:0003950 GO:0005622 GO:0005634 GO:0006471	NAD ADP-ribosyltransferase activity_intracellular_nucleus_protein amino acid ADP-ribosylation
Phvul.001G167200.1	0	0	0	0	0	0	1	0	0	0	0	0	0	0	0	0	0	0	0	1	17	11	0	0		Seed_Specific		GO:0003677 GO:0005634 GO:0006352 GO:0016570	DNA binding_nucleus_transcription initiation_histone modification
Phvul.010G075000.1	0	0	0	0	0	0	0	0	0	0	0	0	0	0	0	0	2	0	0	0	16	58	0	0		Seed_Specific
Phvul.004G004500.1	0	0	0	0	0	0	0	0	0	0	0	0	0	0	0	0	1	0	0	1	16	19	0	0		Seed_Specific
Phvul.008G031900.1	0	0	0	0	0	0	0	0	0	0	0	0	0	0	0	0	0	0	0	0	16	16	0	0		Seed_Specific		GO:0016747	transferase activity, transferring groups other than amino-acyl groups
Phvul.008G062900.1	0	0	0	0	0	0	0	0	0	0	0	0	0	0	0	0	1	0	0	0	16	11	0	0		Seed_Specific
Phvul.006G017700.1	0	0	0	0	0	0	0	0	0	0	0	0	0	0	0	0	0	0	0	0	16	9	0	0		Seed_Specific
Phvul.006G067200.1	0	0	0	0	0	0	0	0	0	0	0	0	0	0	0	0	0	0	0	62	15	2	0	0		Seed_Specific
Phvul.008G024900.1	0	0	0	0	0	0	0	0	0	0	0	0	0	0	0	0	0	0	0	133	14	2	0	0		Seed_Specific		GO:0007165	signal transduction
Phvul.003G062400.1	0	0	0	0	0	0	0	0	1	0	0	0	0	0	0	0	1	1	0	0	13	24	1	0		Seed_Specific
Phvul.011G087500.1	0	0	0	0	0	0	0	0	0	0	0	0	0	1	0	1	1	1	0	0	13	10	0	0		Seed_Specific		GO:0000786 GO:0003677 GO:0005634 GO:0006334	nucleosome_DNA binding_nucleus_nucleosome assembly
Phvul.002G123000.1	0	0	0	0	0	0	0	0	0	0	0	0	0	0	0	0	1	0	0	0	12	15	0	0		Seed_Specific
Phvul.005G170500.1	1	0	0	0	0	0	0	0	0	0	0	0	0	1	0	0	1	0	1	0	11	13	0	0		Seed_Specific		GO:0006886	intracellular protein transport
Phvul.005G185200.1	2	0	1	0	0	0	0	0	0	0	0	0	0	0	0	0	0	0	0	40	11	2	1	0		Seed_Specific
Phvul.001G044400.1	0	0	0	0	0	0	0	0	0	0	0	0	0	0	0	0	0	0	0	0	10	5	0	0		Seed_Specific
Phvul.008G272100.1	0	0	0	0	0	0	0	0	0	0	0	0	0	0	0	0	0	0	0	2	10	3	0	0		Seed_Specific		GO:0005515	protein binding
Phvul.008G059900.1	0	0	0	0	0	0	0	0	0	0	0	0	0	0	0	0	0	0	0	1	9	13	0	0		Seed_Specific		GO:0016020 GO:0016757	membrane_"transferase activity, transferring glycosyl groups"
Phvul.007G268500.1	0	0	0	0	0	0	0	0	0	0	0	0	0	0	0	0	0	0	0	2	9	11	0	0		Seed_Specific
Phvul.005G035900.1	1	0	0	0	0	0	0	0	0	0	0	0	0	0	0	0	0	0	0	2	8	8	0	0		Seed_Specific		GO:0003677 GO:0003700 GO:0005634 GO:0006355 GO:0043565 GO:0046983	DNA binding_transcription factor activity_nucleus_"regulation of transcription, DNA-dependent"_sequence-specific DNA binding_protein dimerization activity
Phvul.004G072600.1	1	2	1	1	1	1	0	0	0	1	2	1	0	1	1	1	1	1	1	1	8	8	2	1		Seed_Specific		GO:0004672 GO:0005524 GO:0006468	protein kinase activity_ATP binding_protein amino acid phosphorylation
Phvul.010G089500.1	0	0	0	0	0	2	0	0	1	0	0	0	0	1	0	1	0	0	0	2	8	6	0	1		Seed_Specific		GO:0016998	cell wall catabolism
Phvul.003G278200.1	0	0	0	1	0	0	0	0	0	0	0	0	0	0	0	0	0	0	0	2	8	6	0	0		Seed_Specific		GO:0016614 GO:0050660 GO:0055114	oxidoreductase activity, acting on CH-OH group of donors_FAD binding_oxidation reduction
Phvul.004G086400.1	0	0	0	0	0	0	0	0	0	0	0	0	0	0	0	0	0	0	0	2	8	5	0	0		Seed_Specific		GO:0005507 GO:0016491 GO:0055114	copper ion binding_oxidoreductase activity_oxidation reduction
Phvul.004G006200.1	0	0	0	0	0	0	0	0	0	0	0	0	0	0	0	0	0	0	0	18	8	2	0	0		Seed_Specific		GO:0003677 GO:0005634	DNA binding_nucleus
Phvul.006G069400.1	0	0	0	0	0	0	0	0	0	0	0	0	0	0	0	0	0	0	0	12	8	1	0	0		Seed_Specific
Phvul.007G130900.2	1	0	0	0	0	0	0	0	0	0	0	0	0	0	0	0	1	0	0	0	7	29	0	0		Seed_Specific
Phvul.004G087000.1	0	0	0	0	0	0	0	0	0	0	0	0	0	0	0	0	0	0	0	2	7	16	0	0		Seed_Specific		GO:0005507 GO:0016491 GO:0055114	copper ion binding_oxidoreductase activity_oxidation reduction
Phvul.006G050200.1	1	0	0	0	0	0	0	0	0	0	0	0	0	0	0	0	0	0	0	0	7	15	0	0		Seed_Specific		GO:0006812 GO:0015299 GO:0016021 GO:0055085	cation transport_solute:hydrogen antiporter activity_integral to membrane_transmembrane transport
Phvul.011G001700.1	1	1	1	1	1	2	1	1	1	0	1	0	1	0	0	1	1	1	0	0	7	12	0	1		Seed_Specific
Phvul.004G004300.1	0	0	0	0	0	0	0	0	0	0	0	0	0	0	0	0	0	0	0	0	7	6	0	0		Seed_Specific
Phvul.007G119300.1	0	0	0	0	0	0	0	0	0	0	0	0	0	0	0	0	0	0	0	0	7	6	0	0		Seed_Specific
Phvul.001G086800.1	0	0	0	0	0	0	0	0	0	0	0	0	0	0	0	0	0	0	0	0	7	5	0	0		Seed_Specific		GO:0003677 GO:0006355	DNA binding_"regulation of transcription, DNA-dependent"
Phvul.011G083000.1	0	0	0	0	0	0	0	0	0	0	0	0	0	0	0	0	0	0	0	3	7	1	0	0		Seed_Specific
Phvul.008G121500.1	0	0	0	0	0	0	0	1	0	1	0	0	0	0	0	0	0	0	0	97	7	0	0	0		Seed_Specific
Phvul.007G130900.1	0	0	0	0	0	0	0	0	0	0	0	0	0	0	0	0	0	0	0	0	6	26	0	0		Seed_Specific
Phvul.010G022100.1	1	0	1	0	0	1	1	0	0	0	0	0	0	0	0	0	1	0	0	2	6	15	0	0		Seed_Specific		GO:0006621 GO:0016021 GO:0046923	protein-ER retention_integral to membrane_ER retention sequence binding
Phvul.001G171800.1	0	1	1	0	0	0	1	0	0	0	0	0	0	0	1	1	1	1	1	2	6	7	1	1		Seed_Specific
Phvul.011G098700.1	0	0	0	0	0	0	0	0	0	0	0	0	0	0	0	0	0	0	0	2	6	3	0	0		Seed_Specific
Phvul.003G271700.1	0	0	0	0	0	0	0	0	0	0	0	0	0	0	0	0	0	0	0	4	6	2	0	0		Seed_Specific
Phvul.005G096300.1	0	0	0	0	0	0	0	0	0	0	0	0	0	0	0	0	1	0	0	0	5	7	0	0		Seed_Specific
Phvul.008G090900.1	2	1	0	0	0	1	0	0	0	0	0	1	1	0	0	0	0	0	0	0	5	5	1	1		Seed_Specific		GO:0008152 GO:0016758	metabolism_"transferase activity, transferring hexosyl groups"
Phvul.003G189100.1	1	2	1	1	1	1	0	1	1	0	2	1	1	0	0	0	0	0	0	1	5	4	2	1		Seed_Specific		GO:0003677 GO:0003700 GO:0005634 GO:0006355 GO:0043565 GO:0046983	DNA binding_transcription factor activity_nucleus_"regulation of transcription, DNA-dependent"_sequence-specific DNA binding_protein dimerization activity
Phvul.008G163600.1	0	0	0	0	0	0	0	0	0	0	0	0	0	0	0	0	0	0	0	1	5	3	0	0		Seed_Specific		GO:0005524	ATP binding
Phvul.008G163600.2	0	0	0	0	0	0	0	0	0	0	0	0	0	0	0	0	0	0	0	1	5	3	0	0		Seed_Specific		GO:0005524	ATP binding
Phvul.008G283900.1	2	0	0	0	0	0	0	0	0	0	0	0	0	0	0	0	0	0	0	0	5	3	0	0		Seed_Specific		GO:0003677 GO:0006275 GO:0030337 GO:0043626	DNA binding_regulation of DNA replication_DNA polymerase processivity factor activity_PCNA complex
Phvul.001G044200.1	0	0	0	0	0	0	0	0	0	0	0	0	0	0	0	0	0	0	0	0	5	3	0	0		Seed_Specific
Phvul.008G121700.1	0	0	0	0	0	0	0	0	0	1	0	0	0	0	0	0	0	0	0	17	5	2	0	0		Seed_Specific
Phvul.002G285000.1	0	0	0	0	0	0	0	0	0	0	0	0	0	0	1	0	1	0	0	4	5	2	0	0		Seed_Specific		GO:0008152 GO:0016491	metabolism_oxidoreductase activity
Phvul.004G011400.1	0	0	0	0	0	0	0	0	0	0	0	0	0	0	0	0	0	0	0	17	5	1	0	0		Seed_Specific		GO:0003677	DNA binding
Phvul.011G188000.1	0	0	0	0	0	0	0	0	0	0	0	0	0	0	0	0	0	0	0	104	5	0	0	0		Seed_Specific
Phvul.005G114300.1	0	0	0	0	0	0	0	0	0	0	0	0	1	0	0	0	1	0	0	1	4	10	0	0		Seed_Specific
Phvul.003G271100.1	0	0	0	0	0	0	0	0	0	0	0	0	0	0	0	0	0	0	0	0	4	7	0	0		Seed_Specific
Phvul.002G274900.1	0	2	0	2	0	0	1	0	0	0	0	0	0	0	1	2	1	0	1	0	4	6	1	0		Seed_Specific
Phvul.008G090700.1	2	0	0	0	0	1	0	0	0	0	1	0	1	0	0	0	0	0	0	0	4	5	1	1		Seed_Specific		GO:0008152 GO:0016758	metabolism_"transferase activity, transferring hexosyl groups"
Phvul.008G075900.1	0	0	0	0	0	0	2	0	0	0	0	0	0	1	0	1	0	1	0	2	4	4	0	1		Seed_Specific
Phvul.004G047600.1	0	0	0	0	0	1	0	0	1	0	0	0	0	0	0	0	0	1	0	1	4	4	0	0		Seed_Specific		GO:0003700 GO:0006355 GO:0043565 GO:0046983	transcription factor activity_"regulation of transcription, DNA-dependent"_sequence-specific DNA binding_protein dimerization activity
Phvul.005G048500.1	2	0	0	0	0	1	1	0	1	0	1	1	1	1	0	1	1	1	0	2	4	3	1	1		Seed_Specific		GO:0000287 GO:0008152 GO:0010333 GO:0016829	magnesium ion binding_metabolism_terpene synthase_lyase activity
Phvul.011G100900.1	0	0	0	0	0	0	0	1	1	1	1	0	1	2	0	1	1	2	0	1	4	3	0	2		Seed_Specific		GO:0008152 GO:0016787	metabolism_hydrolase activity
Phvul.001G073700.1	0	0	0	0	0	2	0	0	1	0	0	0	0	0	0	0	0	0	0	1	4	3	0	0		Seed_Specific		GO:0016020	membrane
Phvul.008G188800.1	0	0	0	1	0	0	0	0	0	0	0	0	0	0	0	0	0	0	0	1	4	3	0	0		Seed_Specific		GO:0016020	membrane
Phvul.001G168200.1	0	0	0	0	0	0	0	0	0	2	0	0	0	0	0	0	0	0	0	107	4	2	0	0		Seed_Specific		GO:0006629 GO:0016788	lipid metabolism_"hydrolase activity, acting on ester bonds"
Phvul.003G040300.1	0	0	0	0	0	0	0	0	0	0	0	0	0	0	0	0	0	0	0	35	4	2	0	0		Seed_Specific		GO:0005506 GO:0009055 GO:0016705 GO:0020037 GO:0055114	iron ion binding_electron carrier activity_"oxidoreductase activity, acting on paired donors, with incorporation or reduction of molecular oxygen"_heme binding_oxidation reduction
Phvul.008G103400.1	1	0	0	0	0	1	0	0	0	0	0	0	0	0	0	0	0	0	0	24	4	2	1	1		Seed_Specific
Phvul.008G128900.1	0	0	0	0	0	0	0	0	0	0	0	0	0	0	0	0	0	0	0	8	4	2	0	0		Seed_Specific
Phvul.007G262500.1	1	1	0	1	0	0	0	0	0	0	1	0	1	2	1	1	1	1	1	5	4	2	1	1		Seed_Specific
Phvul.007G262500.2	1	1	0	1	0	0	0	0	0	0	1	0	1	2	1	1	1	1	1	5	4	2	1	1		Seed_Specific
Phvul.004G003000.1	0	0	0	0	0	0	0	0	0	0	0	0	0	0	0	0	0	0	0	3	4	2	0	0		Seed_Specific
Phvul.008G023200.1	0	0	0	0	0	0	0	0	0	0	0	0	0	0	0	0	0	0	0	62	4	1	0	0		Seed_Specific		GO:0007165	signal transduction
Phvul.007G007500.1	0	0	0	0	0	0	0	0	0	0	0	0	0	0	0	0	0	0	0	10	4	0	0	0		Seed_Specific
Phvul.008G194200.1	0	0	0	0	0	0	0	0	0	0	0	0	0	0	0	0	0	0	0	7	4	0	0	0		Seed_Specific
Phvul.001G042500.1	0	0	0	0	0	0	0	0	0	0	0	0	0	1	0	1	1	0	2	0	3	4	0	0		Seed_Specific		GO:0016020	membrane
Phvul.005G100500.1	1	0	0	0	0	0	2	2	1	0	0	0	0	0	0	1	0	1	0	11	3	3	1	1		Seed_Specific		GO:0006457 GO:0031072 GO:0051082	protein folding_heat shock protein binding_unfolded protein binding
Phvul.009G051600.1	0	1	0	0	0	0	1	1	1	0	0	0	0	0	0	1	1	1	1	4	3	3	0	0		Seed_Specific
Phvul.007G181300.1	1	1	0	0	0	1	2	1	1	0	1	0	0	0	0	0	0	0	1	3	3	3	1	1		Seed_Specific
Phvul.009G125200.2	1	1	0	1	0	0	2	0	1	0	0	0	0	1	1	1	1	1	2	10	3	1	2	0		Seed_Specific
Phvul.009G125200.1	1	1	0	1	0	0	2	0	1	0	0	0	0	1	0	1	1	1	2	10	3	1	2	0		Seed_Specific
Phvul.003G125200.1	0	0	0	0	0	0	0	2	0	0	0	0	0	0	0	0	0	0	1	6	2	3	0	0		Seed_Specific
Phvul.004G034900.1	0	0	0	0	0	0	0	0	0	0	0	0	0	0	0	0	0	0	0	6	2	3	0	0		Seed_Specific
Phvul.009G111100.1	0	0	0	0	0	0	0	0	0	0	0	0	0	1	1	1	0	0	0	3	2	3	0	0		Seed_Specific
Phvul.005G142600.1	0	0	0	0	0	0	0	0	0	0	0	0	0	0	1	0	1	0	1	3	2	3	0	0		Seed_Specific
Phvul.003G117300.1	0	0	0	0	0	0	0	0	0	0	0	0	0	2	1	2	2	1	0	6	1	4	0	0		Seed_Specific		GO:0004857 GO:0030599	enzyme inhibitor activity_pectinesterase activity
