# Supplementary material for: An RNA-Seq based gene expression atlas of the common bean
Source: BMC Genomics. 2014 Oct 6;15(1):866. doi: 10.1186/1471-2164-15-866 (PMC4195886; doi:10.1186/1471-2164-15-866)
Supplement: Supplementary file 4 — Additional file 4: Sample specific genes. (XLSX 207 KB) [file 12864_2014_6531_MOESM4_ESM.xlsx]

## Sheet: O'Rourke_AddFile4_SampleSpecifi
GeneID	FY	YL	LF	L5	LE	LI	N5	NE	NI	PY	PH	P1	P2	RF	YR	R5	RE	RI	RT	SH	S1	S2	ST	YS		Sample_Specific
Phvul.001G011300.1	5	0	0	0	0	0	0	0	0	0	0	0	0	0	0	1	0	0	0	0	0	0	0	0		FY
Phvul.001G012500.1	5	0	0	0	0	0	0	0	0	0	0	0	0	0	0	0	0	0	0	0	0	0	0	0		FY
Phvul.001G033900.1	4	0	0	0	0	0	0	0	0	0	0	0	0	0	0	0	0	0	0	0	0	0	0	0		FY
Phvul.001G051600.1	14	0	0	0	0	0	0	0	0	0	0	0	0	0	0	0	0	0	0	0	0	0	0	0		FY
Phvul.001G054300.1	32	0	0	0	0	0	0	0	1	0	0	0	0	0	0	0	0	0	0	0	0	0	0	0		FY
Phvul.001G058300.1	23	0	0	0	0	0	0	0	0	0	0	0	0	0	0	0	0	0	0	1	1	1	0	0		FY
Phvul.001G067800.1	3	0	0	0	0	0	0	0	0	0	0	0	0	0	0	0	0	0	0	0	0	0	0	0		FY
Phvul.001G068000.1	8	0	0	0	0	0	0	0	0	0	0	0	0	0	0	0	0	0	0	0	0	0	0	0		FY
Phvul.001G068200.1	411	0	0	0	2	1	0	0	0	0	0	0	0	0	0	0	0	0	0	0	0	0	0	0		FY
Phvul.001G079000.1	34	0	0	0	0	0	0	0	0	0	0	0	0	2	0	0	0	0	1	0	0	0	0	0		FY
Phvul.001G093100.1	3	0	0	0	0	0	0	0	0	0	0	0	0	0	0	0	0	0	0	0	0	0	0	0		FY
Phvul.001G097400.1	5	0	0	0	0	0	0	0	0	0	0	0	0	0	0	0	0	0	0	0	0	0	0	0		FY
Phvul.001G097500.1	3	0	0	0	0	0	0	0	0	0	0	0	0	0	0	0	0	0	0	0	0	0	0	0		FY
Phvul.001G112900.1	109	0	0	0	0	0	0	0	0	0	0	0	0	0	0	0	0	0	0	0	0	0	0	0		FY
Phvul.001G122500.1	3	2	0	2	0	0	0	0	2	0	2	1	1	0	0	0	0	0	0	2	0	0	2	1		FY
Phvul.001G125000.1	3	0	0	0	0	0	0	0	0	0	0	0	0	0	0	1	0	0	2	0	0	0	0	0		FY
Phvul.001G126900.1	17	0	0	0	0	0	0	0	0	0	0	0	0	0	0	0	0	0	0	0	0	0	0	0		FY
Phvul.001G149300.1	194	0	0	0	0	0	0	0	0	0	0	0	0	0	0	0	0	0	0	0	0	0	0	0		FY
Phvul.001G155000.1	3	0	0	0	0	0	2	0	0	0	0	0	0	0	0	0	0	0	0	0	0	0	0	0		FY
Phvul.001G177100.1	6	1	1	0	0	0	0	0	0	0	0	0	0	0	0	0	0	0	0	0	0	0	0	0		FY
Phvul.001G179500.1	8	0	0	0	0	0	0	0	0	0	1	0	0	2	0	1	1	0	1	0	0	0	0	0		FY
Phvul.001G181600.1	31	0	0	0	0	0	0	0	0	0	0	0	0	0	0	0	0	0	0	0	0	0	0	0		FY
Phvul.001G188400.1	10	0	0	0	0	0	0	0	0	0	0	0	0	0	0	0	0	0	0	0	0	0	0	0		FY
Phvul.001G195200.1	4	0	0	0	0	0	0	0	0	0	0	0	0	2	0	1	1	0	1	0	0	0	0	0		FY
Phvul.001G208600.1	28	0	0	0	0	0	0	0	0	0	0	0	0	0	0	0	0	0	0	0	0	0	0	0		FY
Phvul.001G208700.1	20	0	0	0	0	0	0	0	0	0	0	0	0	0	0	0	0	0	0	0	0	0	0	0		FY
Phvul.001G208800.1	30	0	0	0	0	0	0	0	0	0	0	0	0	0	0	0	0	0	0	0	0	0	0	0		FY
Phvul.001G208900.1	35	0	0	0	0	0	0	0	0	0	0	0	0	0	0	0	0	0	0	0	0	0	0	0		FY
Phvul.001G209000.1	23	0	0	0	0	0	0	0	0	0	0	0	0	0	0	0	0	0	0	0	0	0	0	0		FY
Phvul.001G210000.1	3	0	0	0	0	0	0	0	0	0	0	0	0	0	0	0	0	0	0	0	0	0	0	0		FY
Phvul.001G211400.1	4	0	0	0	0	0	0	0	0	0	0	0	0	0	0	0	0	0	0	0	0	0	2	0		FY
Phvul.001G213100.1	3	0	0	0	0	0	0	0	0	0	0	0	0	0	0	0	0	0	0	0	0	0	0	0		FY
Phvul.001G213900.1	37	0	0	0	0	0	0	0	0	0	0	0	0	0	0	0	0	0	0	0	0	0	0	0		FY
Phvul.001G217200.1	126	0	0	0	0	0	0	0	0	0	0	0	0	0	0	0	0	0	0	0	0	0	0	1		FY
Phvul.001G217300.1	55	0	0	0	0	0	0	0	0	0	0	0	0	0	0	0	0	0	0	0	0	0	0	0		FY
Phvul.001G217400.1	59	0	0	0	0	0	0	0	0	0	0	0	0	0	0	0	0	0	0	0	0	0	0	0		FY
Phvul.001G218000.1	11	1	1	2	1	0	0	0	0	0	1	0	0	0	2	0	0	1	0	0	0	0	1	2		FY
Phvul.001G218000.2	11	1	1	2	1	0	0	0	0	0	1	0	0	0	2	0	0	1	0	0	0	0	1	2		FY
Phvul.001G238000.1	5	0	0	0	0	0	0	0	0	0	1	0	1	0	0	0	1	1	0	1	1	1	0	1		FY
Phvul.001G241400.1	13	0	0	0	0	0	0	0	0	0	0	0	0	0	0	0	0	0	0	0	0	0	0	0		FY
Phvul.001G263500.1	3	0	0	0	0	0	0	1	1	0	0	0	0	0	0	0	0	0	0	2	0	0	0	0		FY
Phvul.001G267300.1	4	0	0	0	1	0	0	0	0	0	0	0	0	0	0	0	0	0	0	0	0	0	0	0		FY
Phvul.001G269200.1	62	0	0	0	0	0	0	0	0	0	0	0	0	0	0	0	0	0	0	0	0	0	0	0		FY
Phvul.002G048300.1	3	0	0	0	0	0	0	0	0	0	0	0	0	0	0	0	0	0	0	0	0	0	0	0		FY
Phvul.002G065800.1	13	0	0	0	0	0	0	0	1	0	0	0	0	1	0	1	1	0	0	0	0	0	0	0		FY
Phvul.002G085000.1	12	0	0	0	0	0	0	0	0	0	0	0	0	0	0	0	0	0	0	0	0	0	0	0		FY
Phvul.002G101700.1	81	0	0	0	0	0	0	0	0	0	0	0	0	0	0	0	0	0	0	0	0	0	0	0		FY
Phvul.002G101800.1	49	0	0	0	0	0	0	0	0	0	0	0	0	0	0	0	0	0	0	0	0	0	0	0		FY
Phvul.002G102500.1	10	0	0	0	0	0	0	0	0	0	0	0	0	0	0	0	0	0	0	0	0	0	0	1		FY
Phvul.002G109400.1	6	0	0	0	0	0	0	0	0	0	0	0	0	0	0	0	0	0	0	0	0	0	0	0		FY
Phvul.002G142000.1	6	0	0	0	0	0	0	0	0	0	0	0	0	0	0	0	0	0	0	0	0	0	0	0		FY
Phvul.002G151200.1	3	0	0	0	0	0	0	0	0	0	0	0	0	0	0	0	0	0	0	0	0	0	0	0		FY
Phvul.002G160200.1	4	0	0	0	0	0	0	0	0	1	0	0	0	0	0	0	0	0	0	0	0	0	0	0		FY
Phvul.002G166600.1	3	0	0	0	0	0	1	0	0	0	0	0	0	0	0	0	0	0	0	0	0	0	0	0		FY
Phvul.002G176400.1	9	0	0	0	0	0	0	0	0	0	0	0	0	0	0	0	0	0	0	0	0	0	0	0		FY
Phvul.002G179600.1	4	0	0	0	0	0	0	0	0	0	0	0	0	0	0	0	0	0	0	0	0	0	0	0		FY
Phvul.002G179600.2	5	0	0	0	0	0	0	0	0	0	0	0	0	0	0	0	0	0	0	0	0	0	0	0		FY
Phvul.002G179600.3	4	0	0	0	0	0	0	0	0	0	0	0	0	0	0	0	0	0	0	0	0	0	0	0		FY
Phvul.002G179600.4	5	0	0	0	0	0	0	0	0	0	0	0	0	0	0	0	0	0	0	0	0	0	0	0		FY
Phvul.002G204700.1	10	0	0	0	0	0	0	0	0	0	0	0	0	0	0	0	0	0	0	1	0	0	0	0		FY
Phvul.002G204700.2	12	0	0	0	0	0	0	0	0	0	0	0	0	0	0	0	0	0	0	1	0	0	0	0		FY
Phvul.002G207600.1	5	1	1	1	2	1	0	0	0	1	1	1	2	0	0	0	0	0	0	1	1	0	1	0		FY
Phvul.002G212600.1	4	1	1	1	1	1	0	1	2	0	1	1	1	1	1	1	2	2	1	1	1	0	1	1		FY
Phvul.002G217600.1	7	0	0	0	0	0	0	0	0	0	0	0	0	0	0	0	0	0	0	0	0	0	0	0		FY
Phvul.002G232400.1	3	1	0	0	0	0	0	0	0	0	0	0	1	1	0	1	0	0	0	0	0	0	0	0		FY
Phvul.002G280700.1	5	0	0	0	0	0	0	0	0	0	0	0	1	0	0	0	0	0	0	0	0	0	0	0		FY
Phvul.002G282900.1	11	0	0	0	0	0	0	0	0	0	0	0	0	0	0	0	0	0	0	0	0	0	0	0		FY
Phvul.002G297800.1	3	0	0	0	0	0	0	0	0	0	0	0	0	0	0	0	0	0	0	0	0	0	0	0		FY
Phvul.002G306700.1	3	2	0	1	1	0	1	1	0	0	1	0	0	0	1	1	1	1	0	1	1	0	1	0		FY
Phvul.002G307500.1	14	0	0	0	0	0	0	0	0	0	0	0	0	0	0	0	0	0	0	0	0	0	0	0		FY
Phvul.002G322300.1	3	0	0	0	0	0	0	0	0	0	0	0	0	0	0	0	0	0	0	0	0	0	0	0		FY
Phvul.003G009900.1	6	0	0	0	0	0	0	0	0	0	0	0	0	0	0	0	0	0	0	0	0	0	0	0		FY
Phvul.003G012900.1	4	0	0	0	0	0	0	0	0	0	0	0	0	0	0	0	0	0	0	0	0	0	0	0		FY
Phvul.003G013800.1	28	0	0	0	0	0	0	0	0	0	0	0	0	0	0	0	0	0	0	0	0	0	0	0		FY
Phvul.003G013900.1	28	0	0	0	0	0	0	0	0	0	0	0	0	0	0	0	0	0	0	0	0	0	0	0		FY
Phvul.003G027000.1	3	0	0	0	0	0	0	0	0	0	0	0	0	0	0	0	0	0	0	0	0	0	0	0		FY
Phvul.003G039200.1	81	0	0	0	0	0	0	0	0	0	0	0	0	0	0	0	0	0	0	0	0	0	0	0		FY
Phvul.003G039800.1	40	0	0	0	0	0	0	0	0	0	0	0	0	0	0	0	0	0	0	0	0	0	0	0		FY
Phvul.003G046000.1	4	1	0	0	0	0	0	0	1	0	0	0	0	0	0	0	0	0	0	0	0	0	2	0		FY
Phvul.003G069100.1	46	0	0	0	0	0	0	0	1	0	0	0	0	0	0	0	0	0	0	0	0	0	0	0		FY
Phvul.003G073900.1	13	1	0	0	0	0	1	0	0	0	0	0	0	0	0	0	1	0	1	2	0	0	1	0		FY
Phvul.003G077800.1	3	0	0	0	0	0	0	0	0	0	1	0	0	1	0	1	1	0	2	1	0	0	1	1		FY
Phvul.003G081000.1	4	0	0	0	0	0	0	0	0	0	0	0	0	0	0	0	0	0	0	0	0	0	0	0		FY
Phvul.003G101600.1	16	0	1	0	0	0	0	0	0	0	0	0	0	0	0	0	0	0	2	0	0	0	0	0		FY
Phvul.003G107300.1	47	0	0	0	0	0	0	0	0	0	0	0	0	0	0	0	0	0	0	0	0	0	0	0		FY
Phvul.003G107500.1	6	0	0	0	0	0	0	0	0	0	0	0	0	0	0	0	0	0	0	0	0	0	0	0		FY
Phvul.003G114800.1	4	0	0	0	0	0	0	0	0	0	0	0	0	0	0	0	0	0	0	2	0	0	0	0		FY
Phvul.003G114900.1	19	0	0	0	0	0	0	0	0	0	0	0	1	0	1	0	0	0	0	0	0	0	0	0		FY
Phvul.003G126700.1	11	0	0	0	0	0	0	0	0	0	0	0	0	0	0	0	0	0	0	0	0	0	0	0		FY
Phvul.003G127700.1	3	0	0	0	0	0	0	0	0	0	2	1	1	0	0	0	0	0	0	2	3	0	0	0		FY
Phvul.003G143100.1	46	0	0	0	0	0	0	0	0	0	0	0	0	0	0	0	0	0	0	0	0	0	0	0		FY
Phvul.003G148300.1	6	0	0	0	0	0	0	0	0	0	0	0	0	0	0	0	0	0	0	0	0	0	0	0		FY
Phvul.003G153000.1	5	1	0	1	0	0	0	0	0	0	0	0	0	0	1	0	0	0	0	1	3	2	1	0		FY
Phvul.003G153600.1	4	0	0	1	0	0	1	1	0	0	0	0	0	0	0	0	0	0	0	0	3	1	0	0		FY
Phvul.003G159200.1	12	0	0	0	0	0	0	0	0	0	0	0	0	0	0	0	0	0	0	0	0	0	0	0		FY
Phvul.003G204700.1	3	0	0	0	0	0	0	0	0	0	0	0	0	1	0	1	1	0	2	0	1	2	1	1		FY
Phvul.003G224700.1	22	0	0	0	0	0	0	0	0	0	0	0	0	0	0	0	0	0	0	0	0	0	0	0		FY
Phvul.003G226500.1	3	0	0	0	0	0	0	0	0	0	0	0	0	0	0	0	0	0	0	0	0	0	0	0		FY
Phvul.003G231300.1	5	0	0	0	0	0	0	0	0	0	0	0	0	0	0	0	0	0	0	0	0	0	0	0		FY
Phvul.003G252900.1	4	0	0	0	0	0	0	0	0	0	0	0	0	0	0	0	0	0	0	0	0	0	0	0		FY
Phvul.003G252900.2	4	0	0	0	0	0	0	0	0	0	0	0	0	0	0	0	0	0	0	0	0	0	0	0		FY
Phvul.003G257000.1	5	0	0	0	0	0	0	0	0	0	0	0	0	0	0	0	0	0	0	0	0	0	0	0		FY
Phvul.003G258000.1	10	0	0	0	0	0	2	0	0	0	0	0	0	0	0	0	0	0	0	0	0	0	0	0		FY
Phvul.003G261300.1	5	0	0	0	0	0	1	0	1	0	0	1	0	0	0	0	0	0	0	1	0	0	0	0		FY
Phvul.003G265500.1	10	0	0	0	0	0	0	0	0	0	0	0	0	0	0	0	0	0	0	0	0	0	0	0		FY
Phvul.003G265600.1	18	0	0	0	0	0	0	0	0	0	0	0	0	0	0	0	0	0	0	0	0	0	0	0		FY
Phvul.003G281000.1	81	0	0	0	0	0	0	0	0	1	0	0	0	0	0	0	0	0	0	0	0	0	0	0		FY
Phvul.003G285900.1	14	0	0	0	0	0	1	1	0	0	0	0	0	1	2	0	0	0	0	0	0	0	0	0		FY
Phvul.003G292500.1	3	0	0	0	0	0	0	0	0	0	0	0	0	0	0	0	0	0	0	0	0	0	0	0		FY
Phvul.003G293900.1	4	1	0	1	0	0	2	1	0	0	1	0	0	1	1	2	2	1	2	1	0	0	0	1		FY
Phvul.004G017300.1	4	0	0	0	0	0	0	0	0	0	0	0	0	0	0	0	0	0	0	0	0	0	0	0		FY
Phvul.004G026400.1	92	0	0	0	0	0	0	0	1	0	0	0	0	0	0	0	0	0	0	0	0	0	0	0		FY
Phvul.004G046900.1	9	0	0	0	0	0	0	0	0	0	0	0	0	0	0	0	0	0	0	0	0	0	0	0		FY
Phvul.004G047000.1	10	0	0	0	0	0	0	0	0	0	0	0	0	0	0	0	0	0	0	0	0	0	0	0		FY
Phvul.004G047100.1	16	0	0	0	0	0	0	0	0	0	0	0	0	0	0	0	0	0	0	0	0	0	0	0		FY
Phvul.004G047200.1	6	0	0	0	0	0	0	0	0	0	0	0	0	0	0	0	0	0	0	0	0	0	0	0		FY
Phvul.004G047300.1	35	0	0	0	0	0	0	0	0	0	0	0	0	0	0	0	0	0	0	0	0	0	0	0		FY
Phvul.004G057600.1	11	0	0	0	0	0	0	0	0	0	0	0	0	0	0	0	0	0	0	0	0	0	0	0		FY
Phvul.004G057700.1	4	0	0	0	0	0	0	0	0	0	0	0	0	0	0	0	0	0	0	0	0	0	0	0		FY
Phvul.004G059300.1	96	0	0	0	0	0	0	0	0	0	0	0	0	0	0	0	0	0	0	0	0	0	0	0		FY
Phvul.004G072100.1	34	0	0	1	0	0	0	0	0	0	0	0	0	0	0	0	0	0	0	0	0	0	1	0		FY
Phvul.004G072500.1	6	0	0	0	0	0	0	0	0	0	0	0	0	0	0	0	0	0	0	0	1	0	0	0		FY
Phvul.004G074900.1	7	0	0	0	0	0	0	0	0	0	0	0	0	0	0	0	0	0	0	1	0	0	0	0		FY
Phvul.004G082200.1	18	0	0	0	0	0	0	0	0	0	0	0	0	0	0	0	0	0	0	0	0	0	0	0		FY
Phvul.004G085400.1	114	0	0	0	0	0	0	0	0	0	0	0	0	0	0	0	0	0	0	0	0	0	0	0		FY
Phvul.004G086700.1	6	0	0	1	0	1	0	0	1	0	1	0	0	1	0	1	1	1	1	0	0	0	1	0		FY
Phvul.004G088100.1	3	0	0	0	0	0	0	0	0	0	0	0	1	0	0	0	0	0	0	0	1	0	0	1		FY
Phvul.004G088100.2	3	0	0	0	0	0	0	0	0	0	0	0	1	0	0	0	0	0	0	0	1	0	0	1		FY
Phvul.004G097100.1	22	0	0	0	0	0	0	0	0	0	0	0	0	0	0	0	0	0	0	0	0	0	0	0		FY
Phvul.004G120100.1	69	0	0	0	0	0	0	0	0	0	0	0	0	0	0	0	0	0	0	0	0	0	0	0		FY
Phvul.004G141800.1	17	0	0	0	0	0	0	0	0	0	0	0	0	0	0	0	0	0	0	0	0	0	0	0		FY
Phvul.004G154100.1	5	0	0	0	0	0	0	0	0	0	0	0	0	0	0	0	0	0	0	1	0	0	0	1		FY
Phvul.004G158600.1	3	0	0	0	0	0	0	0	0	0	0	0	0	0	0	0	0	0	0	0	0	0	0	0		FY
Phvul.004G174400.1	14	0	0	0	0	0	0	0	0	0	0	0	0	0	0	0	0	0	0	0	0	0	0	0		FY
Phvul.005G019600.1	3	0	0	0	0	0	0	0	0	0	0	0	0	0	0	0	0	0	0	0	0	0	0	0		FY
Phvul.005G019700.1	8	0	0	0	0	0	0	0	0	0	0	0	0	0	0	0	0	0	0	0	0	0	0	0		FY
Phvul.005G029700.1	8	0	0	0	0	0	0	0	0	0	0	0	0	0	0	0	0	0	0	0	0	0	0	0		FY
Phvul.005G033100.1	222	0	0	0	0	0	0	0	0	0	0	0	0	0	0	0	0	0	0	0	0	0	0	0		FY
Phvul.005G037300.1	44	0	0	0	0	0	0	0	0	0	0	0	0	0	0	0	0	0	0	0	0	0	0	0		FY
Phvul.005G049300.1	8	0	0	0	0	0	0	0	0	0	0	0	0	0	0	0	0	0	0	0	0	0	0	2		FY
Phvul.005G066700.1	4	0	0	0	0	0	0	0	0	0	0	0	0	0	0	0	0	0	0	0	0	0	0	0		FY
Phvul.005G066800.1	4	0	0	0	0	0	0	0	0	0	0	0	0	0	0	0	0	0	0	0	0	0	0	0		FY
Phvul.005G085500.1	5	1	1	0	1	1	0	0	1	0	1	1	0	0	1	1	0	0	1	1	0	0	2	0		FY
Phvul.005G087500.1	9	0	0	0	0	0	0	0	0	0	0	0	0	0	0	0	0	0	0	0	0	0	0	0		FY
Phvul.005G087600.1	5	0	0	0	0	0	0	0	0	0	2	0	0	0	1	0	0	1	0	0	0	0	0	0		FY
Phvul.005G089200.1	5	1	0	0	0	0	0	0	1	0	2	0	2	0	0	0	0	0	0	2	0	1	0	0		FY
Phvul.005G092800.1	3	0	0	0	0	0	0	0	0	0	0	0	0	1	0	0	2	0	1	0	0	0	0	0		FY
Phvul.005G094700.1	8	0	0	0	0	0	0	0	0	0	0	0	0	0	0	0	0	0	0	1	0	0	0	0		FY
Phvul.005G103800.1	130	0	0	0	0	0	0	0	0	0	0	0	0	0	0	0	0	0	0	0	0	0	0	0		FY
Phvul.005G122700.1	3	0	0	0	0	0	0	0	0	0	0	0	0	0	0	0	0	0	0	0	0	0	0	0		FY
Phvul.005G136000.1	19	0	0	0	0	0	0	0	0	0	0	0	0	0	0	0	0	0	0	0	0	0	0	0		FY
Phvul.005G136200.1	4	2	1	1	1	2	1	1	2	1	1	0	1	2	1	1	2	2	1	2	1	0	2	2		FY
Phvul.005G137200.1	16	0	0	0	0	0	0	0	0	0	0	0	0	0	0	0	0	0	0	0	0	0	0	0		FY
Phvul.005G153700.1	73	0	0	0	0	0	0	0	0	0	0	0	0	1	0	0	0	0	0	0	0	0	0	0		FY
Phvul.005G167400.1	34	0	0	0	0	0	0	0	0	0	0	0	0	0	0	0	0	0	0	0	0	0	0	0		FY
Phvul.005G180700.1	10	0	0	0	0	0	0	0	0	0	0	0	0	0	0	0	0	0	0	0	0	0	0	0		FY
Phvul.006G057300.1	148	0	0	0	0	0	0	0	0	0	0	0	0	0	0	0	0	0	0	0	0	0	0	0		FY
Phvul.006G061600.1	4	0	0	0	0	1	0	0	1	0	0	0	0	1	0	1	1	1	0	0	0	0	0	0		FY
Phvul.006G067700.1	5	0	0	0	0	0	0	0	1	0	0	0	0	0	1	0	0	0	0	0	0	0	0	0		FY
Phvul.006G067700.2	4	0	0	0	0	0	0	0	1	0	0	0	0	0	1	0	0	0	0	0	0	0	0	0		FY
Phvul.006G088200.1	52	0	0	0	0	0	0	0	0	0	0	0	0	0	0	0	0	0	0	0	0	0	0	0		FY
Phvul.006G092200.1	9	0	0	0	0	0	0	0	0	0	0	0	0	0	0	0	0	0	0	0	0	1	0	0		FY
Phvul.006G098100.1	12	0	0	0	0	0	0	0	0	0	0	0	0	0	0	0	0	0	0	0	0	0	0	0		FY
Phvul.006G103000.1	11	1	0	2	1	0	1	0	1	0	2	0	0	1	1	2	1	1	1	0	0	1	1	0		FY
Phvul.006G112300.1	411	0	0	1	0	0	0	0	0	0	0	0	0	0	0	0	0	0	1	0	0	0	0	0		FY
Phvul.006G117500.1	30	0	0	0	0	1	0	0	2	0	0	0	0	0	0	0	0	1	0	0	0	0	0	1		FY
Phvul.006G117600.1	6	0	0	0	1	2	0	0	0	0	1	0	0	0	0	0	0	0	0	1	0	0	0	1		FY
Phvul.006G120700.1	3	0	0	0	0	0	0	0	0	0	0	0	0	0	1	0	0	0	1	0	0	0	2	0		FY
Phvul.006G130600.1	69	0	0	0	0	0	0	0	0	0	0	0	0	0	0	0	0	0	0	0	0	0	0	0		FY
Phvul.006G141400.1	15	0	0	0	0	0	0	0	0	0	0	0	0	0	0	0	0	0	0	0	0	0	0	0		FY
Phvul.006G148900.1	5	0	0	0	0	0	0	0	0	0	0	0	0	0	0	0	0	0	0	0	0	0	0	0		FY
Phvul.006G155600.1	3	0	0	0	0	0	0	0	0	0	0	0	0	0	0	0	0	0	0	0	0	0	0	0		FY
Phvul.006G184900.1	68	0	0	0	0	0	0	0	0	0	0	0	0	0	2	1	0	0	1	0	0	0	0	0		FY
Phvul.006G201300.1	4	0	0	0	0	0	1	0	0	0	0	0	0	0	0	0	0	0	0	0	0	0	0	0		FY
Phvul.006G210000.1	4	0	0	0	0	0	0	0	0	0	0	0	0	0	0	0	0	0	0	0	1	0	0	0		FY
Phvul.006G215800.1	10	0	0	0	0	0	0	0	0	0	0	0	0	0	0	0	0	0	0	0	0	0	0	0		FY
Phvul.006G220800.1	4	0	1	1	2	2	1	0	0	0	0	0	0	0	0	0	0	0	0	0	0	0	0	0		FY
Phvul.007G010800.1	7	0	0	0	0	0	0	0	0	0	0	0	0	0	0	0	0	0	0	0	0	0	0	0		FY
Phvul.007G019000.1	13	0	0	0	0	0	0	0	0	0	0	0	0	0	0	0	0	0	0	0	0	0	0	0		FY
Phvul.007G041900.1	3	0	0	0	0	0	0	0	1	0	1	0	0	0	0	0	0	0	0	1	0	1	0	0		FY
Phvul.007G046100.1	21	0	0	0	0	0	1	0	0	0	0	0	0	0	0	0	0	0	0	0	0	0	0	0		FY
Phvul.007G058700.1	5	0	0	0	0	0	0	0	0	0	0	0	0	0	0	0	0	0	0	0	0	0	0	0		FY
Phvul.007G058900.1	33	0	0	0	0	0	0	0	0	0	0	0	0	0	0	0	0	0	0	0	0	0	0	0		FY
Phvul.007G059000.1	23	0	0	0	0	0	0	0	0	0	0	0	0	0	0	0	0	0	0	0	0	0	0	0		FY
Phvul.007G059100.1	69	0	0	0	0	0	0	0	0	0	0	0	0	0	0	0	0	0	0	0	0	0	0	0		FY
Phvul.007G059200.1	61	0	0	0	0	0	0	0	0	0	0	0	0	0	0	0	0	0	0	0	0	0	0	0		FY
Phvul.007G059400.1	3	0	0	0	0	0	0	0	0	0	0	0	0	0	0	0	0	0	0	0	0	0	0	0		FY
Phvul.007G059400.2	4	0	0	0	0	0	0	0	0	0	0	0	0	0	0	0	0	0	0	0	0	0	0	0		FY
Phvul.007G059500.1	5	0	0	0	0	0	0	0	0	0	0	0	0	0	0	0	0	0	0	0	0	0	0	0		FY
Phvul.007G060100.1	7	0	0	0	0	0	0	0	0	0	0	0	0	0	0	0	0	0	0	0	0	0	0	0		FY
Phvul.007G066200.1	11	0	0	0	0	0	0	0	0	0	0	0	0	0	0	0	0	0	0	0	0	1	0	1		FY
Phvul.007G067200.1	19	0	0	0	0	0	0	0	0	0	0	0	0	0	0	0	0	0	0	0	0	0	0	0		FY
Phvul.007G070500.1	6	1	0	0	0	0	1	0	0	0	0	0	0	0	1	0	0	0	1	1	0	1	1	1		FY
Phvul.007G075600.1	3	0	0	0	0	0	0	0	0	0	1	0	1	0	0	0	0	0	0	1	0	0	0	0		FY
Phvul.007G075600.2	3	0	0	0	0	0	0	0	0	0	1	0	1	0	0	0	0	0	0	1	0	0	0	0		FY
Phvul.007G082100.1	20	0	0	0	0	0	0	0	0	0	0	0	0	0	0	0	0	0	0	0	0	0	0	0		FY
Phvul.007G089800.1	105	0	0	0	0	0	0	0	0	0	0	0	0	0	0	0	0	0	0	0	0	0	0	0		FY
Phvul.007G095400.1	3	0	0	0	0	0	0	0	0	0	2	0	0	0	0	0	0	0	0	0	0	0	0	1		FY
Phvul.007G107200.1	3	0	0	0	0	0	0	0	0	0	0	0	0	0	0	0	0	0	0	0	0	0	0	0		FY
Phvul.007G115500.1	4	0	0	0	0	0	0	0	0	0	0	0	0	0	0	0	0	0	0	0	0	0	0	0		FY
Phvul.007G115800.1	10	0	0	0	0	0	0	0	0	0	0	0	0	0	0	0	0	0	0	0	0	0	0	0		FY
Phvul.007G123900.1	9	0	0	0	0	0	1	0	0	0	2	0	0	1	0	1	2	0	1	1	1	0	1	1		FY
Phvul.007G130300.1	3	0	0	0	0	0	0	0	0	0	0	0	0	0	0	0	0	0	0	0	0	0	0	0		FY
Phvul.007G138100.1	3	0	0	0	0	0	0	0	0	0	0	0	0	0	0	0	0	0	0	0	0	0	0	0		FY
Phvul.007G142100.1	4	0	0	0	0	0	0	1	0	0	0	0	0	0	0	0	0	0	0	0	0	0	0	0		FY
Phvul.007G193200.1	21	0	0	0	0	0	0	0	0	0	0	0	0	0	0	0	0	0	0	0	0	0	0	0		FY
Phvul.007G194500.1	5	0	0	0	0	0	0	0	0	0	0	0	0	0	0	0	0	0	0	0	0	0	0	0		FY
Phvul.007G210200.1	34	0	0	0	0	0	0	0	0	0	0	0	0	0	0	0	0	0	0	0	0	0	0	0		FY
Phvul.007G213500.1	22	0	0	0	0	0	0	0	0	0	0	0	0	0	0	0	0	0	0	0	0	0	0	0		FY
Phvul.007G213600.1	24	0	0	0	0	0	0	0	0	0	0	0	0	0	0	0	0	0	0	0	0	0	0	0		FY
Phvul.007G216300.1	32	0	0	0	0	0	0	0	0	0	0	0	0	0	0	0	0	0	0	0	0	0	0	0		FY
Phvul.007G233000.1	3	0	2	0	0	0	0	0	0	0	0	0	0	0	0	0	1	0	0	0	0	0	0	0		FY
Phvul.007G234100.1	3	0	0	0	0	0	0	0	0	0	0	0	0	0	0	0	0	0	0	0	0	0	0	0		FY
Phvul.007G252000.1	3	1	0	0	0	0	0	0	0	0	0	0	0	0	0	0	1	0	0	0	0	0	0	0		FY
Phvul.007G255800.1	34	0	1	0	0	0	1	0	0	0	1	0	0	1	1	0	1	0	1	0	1	1	1	1		FY
Phvul.007G262300.1	63	0	0	0	0	0	0	0	0	0	0	0	0	0	0	0	0	0	0	0	0	0	0	0		FY
Phvul.007G276300.1	146	1	0	0	0	0	0	0	0	0	2	0	0	0	0	0	1	1	0	0	0	0	0	0		FY
Phvul.007G278000.1	7	0	0	0	0	0	1	0	1	0	1	0	0	2	0	1	1	1	1	1	1	1	2	1		FY
Phvul.008G002100.1	5	0	0	0	0	0	0	0	0	0	0	0	0	0	0	0	0	0	0	0	0	0	0	0		FY
Phvul.008G007600.1	3	0	0	0	0	0	0	0	0	0	0	0	0	0	0	0	0	0	0	0	0	0	0	0		FY
Phvul.008G014900.1	4	0	0	0	0	0	0	0	0	0	0	0	0	0	0	0	0	0	0	0	0	0	0	0		FY
Phvul.008G021800.1	37	0	0	1	0	1	0	0	0	0	1	0	0	0	0	0	0	0	0	0	0	0	0	0		FY
Phvul.008G022300.1	8	0	0	0	0	0	0	0	0	0	0	0	0	0	0	0	0	0	0	0	0	0	0	0		FY
Phvul.008G022400.1	18	0	0	0	0	0	0	0	0	0	0	0	0	0	0	0	0	0	0	0	0	0	0	0		FY
Phvul.008G022500.1	34	0	0	0	0	0	0	0	0	0	0	0	0	0	0	0	0	0	0	0	0	0	0	0		FY
Phvul.008G038600.1	3	2	1	0	2	2	0	0	0	0	1	0	0	0	0	0	0	0	0	0	0	0	1	1		FY
Phvul.008G043600.1	20	0	0	0	0	0	0	0	0	0	0	0	0	0	0	0	0	0	0	0	0	0	0	0		FY
Phvul.008G045800.1	7	0	0	0	0	0	0	0	0	0	0	0	0	1	1	0	0	0	0	0	0	0	0	0		FY
Phvul.008G054100.1	4	0	1	0	0	0	1	1	0	1	2	1	1	1	1	1	1	1	2	2	1	2	1	2		FY
Phvul.008G056300.1	14	0	0	0	1	0	0	0	0	0	0	0	0	0	0	0	0	0	0	0	0	0	0	0		FY
Phvul.008G085200.1	24	0	0	0	0	0	0	0	0	0	0	0	0	0	0	0	0	0	0	0	0	0	1	0		FY
Phvul.008G085200.2	23	0	0	0	0	0	0	0	0	0	0	0	0	0	0	0	0	0	0	0	0	0	1	0		FY
Phvul.008G085500.1	3	0	0	0	0	0	0	0	0	0	0	0	0	0	0	0	0	0	0	0	0	0	0	0		FY
Phvul.008G105500.1	24	0	0	0	0	0	0	0	0	0	0	0	0	0	0	0	0	0	0	0	0	0	0	0		FY
Phvul.008G141200.1	87	0	0	0	0	0	0	0	0	0	0	0	0	0	0	0	0	0	0	0	0	0	0	0		FY
Phvul.008G155700.1	29	0	0	0	0	0	0	0	0	0	0	0	0	0	0	0	0	0	0	0	0	0	0	0		FY
Phvul.008G155900.1	30	0	0	1	0	0	0	0	0	0	0	0	0	0	0	0	0	0	0	0	0	0	0	0		FY
Phvul.008G157600.1	3	0	1	1	1	0	0	0	0	0	2	0	0	0	0	0	0	0	0	0	0	0	1	0		FY
Phvul.008G170400.1	3	0	0	0	0	0	0	1	0	0	0	0	0	0	0	0	0	0	0	0	0	0	0	0		FY
Phvul.008G171500.1	5	0	0	0	0	0	0	0	0	0	0	0	0	0	0	0	0	0	0	0	0	0	0	0		FY
Phvul.008G180600.1	8	0	0	0	0	0	0	0	0	0	0	0	0	0	0	0	0	0	0	0	0	0	0	0		FY
Phvul.008G180700.1	7	0	0	0	0	0	0	0	0	0	0	0	0	0	0	0	0	0	0	0	0	0	0	1		FY
Phvul.008G234700.1	4	0	0	0	0	0	0	0	0	0	0	0	0	0	0	0	0	0	0	0	0	0	0	0		FY
Phvul.008G239700.1	6	0	0	0	0	0	0	0	1	0	0	0	0	2	1	1	0	0	1	0	0	0	0	0		FY
Phvul.008G258100.1	54	1	0	1	0	1	0	0	0	0	0	0	0	0	0	0	0	0	0	0	0	0	0	0		FY
Phvul.008G261600.1	4	1	2	1	1	2	0	0	0	0	0	0	0	0	0	0	0	0	0	0	0	0	0	0		FY
Phvul.008G261600.2	4	0	1	1	1	1	0	0	0	0	0	0	0	0	0	0	0	0	0	0	0	0	0	0		FY
Phvul.008G270500.1	7	0	0	0	0	0	0	0	0	0	0	0	0	0	0	0	0	0	0	0	0	0	0	0		FY
Phvul.008G270500.2	7	0	0	0	0	0	0	0	0	0	0	0	0	0	0	0	0	0	0	0	0	0	0	0		FY
Phvul.008G278000.1	3	0	0	1	0	0	2	0	0	0	0	0	0	0	0	0	0	1	0	0	0	0	0	0		FY
Phvul.008G278000.2	3	0	0	1	0	0	1	0	0	0	0	0	0	0	0	0	0	1	0	0	0	0	0	0		FY
Phvul.008G280800.1	28	0	0	0	0	0	0	0	0	0	0	0	0	0	0	0	0	0	0	0	0	0	0	0		FY
Phvul.008G287600.1	3	0	0	1	0	0	1	0	0	0	1	0	0	0	0	0	0	0	0	0	0	0	0	2		FY
Phvul.008G288100.1	4	1	1	1	2	2	0	0	1	0	1	1	1	1	0	1	0	1	1	1	0	0	2	2		FY
Phvul.008G290900.1	9	2	0	1	0	0	0	0	0	0	0	0	0	0	0	0	0	0	0	0	0	0	2	0		FY
Phvul.008G291300.1	3	0	0	0	0	0	0	0	1	0	0	0	0	0	1	1	0	1	0	0	0	0	0	2		FY
Phvul.009G005000.1	3	0	0	0	0	0	0	0	0	0	0	0	0	0	0	0	0	0	0	0	0	0	0	0		FY
Phvul.009G005700.1	251	0	0	0	0	0	0	0	0	0	0	0	0	0	0	0	0	0	0	0	0	0	0	0		FY
Phvul.009G039800.1	6	0	0	0	0	0	0	0	0	0	0	0	0	0	0	0	0	0	0	0	0	0	0	0		FY
Phvul.009G100400.1	82	0	0	0	0	0	0	0	0	0	0	0	0	0	0	0	0	0	0	0	0	0	1	1		FY
Phvul.009G119400.1	26	0	0	0	0	0	0	0	0	0	0	0	0	0	0	0	0	0	0	0	0	0	1	0		FY
Phvul.009G119600.1	31	1	0	1	0	0	0	0	0	0	0	0	0	0	0	0	0	0	0	1	1	0	1	1		FY
Phvul.009G125400.1	51	1	0	1	1	0	0	0	0	0	1	0	0	0	0	0	0	0	0	0	0	0	0	0		FY
Phvul.009G125800.1	81	0	0	0	0	0	0	0	0	0	0	0	0	0	0	0	0	0	0	0	0	0	0	0		FY
Phvul.009G130000.1	269	0	0	0	0	0	0	0	0	0	0	0	0	0	0	0	0	0	0	0	0	0	0	0		FY
Phvul.009G143900.1	92	0	0	0	0	0	0	0	0	0	0	0	1	0	0	0	0	0	0	0	0	0	0	0		FY
Phvul.009G144000.1	17	0	0	0	0	0	0	0	0	0	0	1	0	0	0	0	0	0	0	0	0	0	0	0		FY
Phvul.009G171700.1	106	0	0	0	0	0	0	0	0	0	0	0	0	0	0	0	0	0	0	0	0	0	0	0		FY
Phvul.009G183800.1	6	0	0	0	0	0	0	0	0	0	0	0	0	0	0	0	0	0	0	0	0	0	0	0		FY
Phvul.009G200300.1	24	0	0	0	0	0	0	0	0	0	0	0	0	0	0	0	0	0	0	0	0	0	0	0		FY
Phvul.009G215200.1	4	0	0	0	0	0	0	0	0	0	0	0	0	0	0	0	0	0	0	0	0	0	0	0		FY
Phvul.009G215300.1	6	0	0	0	0	0	0	0	0	0	0	0	0	0	0	0	0	0	0	0	0	0	0	0		FY
Phvul.009G218600.1	45	0	0	0	0	0	0	0	0	0	0	0	0	0	0	0	0	0	1	1	0	0	0	0		FY
Phvul.009G222600.1	56	0	0	0	0	0	0	0	0	0	0	0	0	0	0	0	0	0	0	0	0	0	0	0		FY
Phvul.009G236000.1	24	0	0	0	0	0	0	0	0	0	0	0	0	0	0	0	0	0	0	0	0	0	0	0		FY
Phvul.009G249200.1	15	0	0	0	0	0	0	0	0	0	0	0	0	0	0	0	0	0	0	0	0	0	0	0		FY
Phvul.009G250100.1	9	0	0	0	0	0	0	0	0	0	0	0	0	0	0	0	0	0	0	0	0	0	0	0		FY
Phvul.010G017400.1	5	0	0	0	0	0	1	0	1	0	0	0	0	1	0	0	0	0	2	2	1	1	1	0		FY
Phvul.010G042700.1	4	0	0	0	0	0	0	0	0	1	0	0	0	0	0	0	0	0	0	0	0	0	2	0		FY
Phvul.010G052700.1	5	0	0	0	0	0	0	0	0	0	0	0	0	0	0	0	0	0	0	1	0	0	2	0		FY
Phvul.010G057200.1	5	0	1	1	1	0	0	0	0	0	0	0	1	0	0	0	0	0	0	0	0	0	1	0		FY
Phvul.010G059700.1	5	0	0	0	0	0	0	0	0	0	0	0	0	0	0	0	0	0	0	0	0	0	0	0		FY
Phvul.010G074200.1	3	0	0	0	0	0	0	0	2	0	0	0	0	0	0	0	0	0	0	0	0	0	1	1		FY
Phvul.010G086400.1	5	0	0	0	0	0	0	0	0	0	0	0	0	0	0	0	0	0	0	0	0	0	0	0		FY
Phvul.010G092600.1	5	0	0	0	0	0	0	0	0	0	0	1	1	0	0	0	0	0	0	0	0	0	0	0		FY
Phvul.010G095200.1	3	0	0	0	0	0	0	0	0	0	0	0	0	0	0	0	0	0	0	0	0	0	0	0		FY
Phvul.010G095700.1	23	0	0	0	0	0	0	0	0	0	0	0	0	0	0	0	0	0	0	0	0	0	0	0		FY
Phvul.010G095700.2	22	0	0	0	0	0	0	0	0	0	0	0	0	0	0	0	0	0	0	0	0	0	0	0		FY
Phvul.010G126900.1	20	0	0	0	0	0	0	0	0	0	0	0	0	0	0	0	0	0	0	0	0	0	0	0		FY
Phvul.010G150500.1	3	0	0	0	0	0	0	0	0	0	0	0	0	0	0	0	0	0	0	1	0	0	0	0		FY
Phvul.011G004100.1	38	0	0	0	0	0	0	0	0	0	0	0	0	0	0	0	0	0	0	0	0	0	0	0		FY
Phvul.011G015100.1	10	0	0	0	0	0	0	0	0	0	0	0	0	0	0	0	0	0	0	0	0	0	0	0		FY
Phvul.011G019600.1	3	1	0	0	0	0	0	0	1	0	0	0	0	1	0	1	0	0	1	0	1	1	1	1		FY
Phvul.011G019600.2	3	1	0	0	0	0	0	0	1	0	0	0	1	1	1	2	0	0	1	0	1	2	1	1		FY
Phvul.011G026000.1	53	0	0	0	0	0	0	0	1	0	1	0	1	1	0	1	0	1	0	0	0	0	0	0		FY
Phvul.011G035300.1	8	0	0	0	0	0	0	0	0	0	0	0	0	0	0	0	0	0	0	0	0	0	0	0		FY
Phvul.011G036600.1	3	1	1	0	0	0	0	0	0	0	0	0	0	0	0	0	0	0	0	0	0	0	1	1		FY
Phvul.011G039700.1	71	1	0	0	0	0	1	0	1	0	1	1	2	1	1	2	1	1	0	0	1	0	1	1		FY
Phvul.011G042300.1	4	0	0	0	0	0	0	0	0	0	0	0	0	0	0	0	0	0	0	0	0	0	0	0		FY
Phvul.011G105800.1	11	0	0	0	0	0	0	0	0	0	0	0	0	0	0	0	0	0	0	0	0	0	0	0		FY
Phvul.011G111200.1	3	0	0	0	0	0	0	0	0	0	0	0	0	0	0	0	0	0	0	0	0	0	0	0		FY
Phvul.011G111900.1	3	1	0	1	0	0	0	0	0	0	1	0	1	1	1	1	0	0	1	1	0	1	1	2		FY
Phvul.011G116500.1	10	0	0	0	0	0	0	0	0	0	0	0	0	0	0	0	0	0	0	0	0	0	0	0		FY
Phvul.011G135000.1	21	0	0	0	0	0	0	0	0	0	0	0	0	0	0	0	0	0	0	0	0	0	0	0		FY
Phvul.011G135100.1	25	0	0	0	0	1	0	0	0	0	0	0	0	0	0	0	0	0	0	0	0	0	0	0		FY
Phvul.011G159600.1	57	0	0	0	0	0	0	0	1	0	0	0	0	0	0	1	0	0	0	0	0	0	0	0		FY
Phvul.011G160600.1	160	0	0	0	0	0	0	0	0	0	0	0	0	0	0	0	0	0	0	0	0	0	0	0		FY
Phvul.011G169500.1	4	0	0	0	0	0	0	1	0	0	0	0	0	0	0	1	0	1	1	0	0	0	0	0		FY
Phvul.011G179400.1	78	0	0	0	0	0	0	0	0	0	0	0	0	0	0	0	0	0	0	0	0	0	0	0		FY
Phvul.011G214300.1	16	1	0	0	0	1	0	1	1	0	0	0	0	1	1	1	1	1	1	0	0	0	1	0		FY
Phvul.L007600.1	32	1	0	1	0	0	0	0	0	0	0	0	0	0	0	0	0	0	0	1	1	0	1	0		FY
Phvul.L008800.1	6	0	0	0	0	0	0	0	0	0	1	1	1	0	0	1	0	0	0	0	0	0	0	0		FY
Phvul.001G015200.1	0	2	0	4	0	0	2	0	0	0	0	0	0	0	0	2	0	0	0	0	0	0	0	2		L5
Phvul.002G056900.1	0	2	0	4	0	0	2	0	0	0	0	0	0	0	0	2	0	0	0	0	0	0	0	2		L5
Phvul.003G195300.1	0	1	0	3	0	1	0	0	2	0	0	1	2	1	1	0	1	1	0	0	0	0	0	1		L5
Phvul.003G259600.1	1	0	2	4	2	0	0	0	0	1	0	2	0	0	0	0	0	0	0	0	0	0	0	0		L5
Phvul.004G142200.1	0	1	2	3	0	1	0	0	0	0	0	0	0	0	0	0	0	0	0	0	0	0	0	0		L5
Phvul.005G155300.1	0	0	2	3	1	2	1	1	2	0	1	0	1	2	0	2	1	2	0	0	0	0	1	1		L5
Phvul.006G041300.1	0	2	1	3	1	0	1	0	0	0	0	0	0	1	1	1	1	1	1	0	0	0	1	2		L5
Phvul.007G037900.1	1	0	0	4	0	0	0	0	0	0	0	0	0	0	0	0	0	0	0	0	0	0	2	1		L5
Phvul.007G075200.1	2	1	1	3	1	0	0	0	0	0	2	0	0	1	1	1	1	1	0	1	1	1	2	2		L5
Phvul.007G208800.1	0	1	1	3	0	0	0	0	0	0	0	0	1	1	2	0	2	0	2	0	0	0	0	2		L5
Phvul.007G217700.1	0	0	0	9	0	1	0	0	0	0	0	0	0	1	1	1	0	0	1	0	0	0	1	1		L5
Phvul.007G267800.1	0	0	0	3	0	1	2	1	1	0	0	0	0	0	2	1	1	1	2	0	0	0	0	0		L5
Phvul.007G276600.1	0	1	0	4	0	0	0	0	0	0	0	0	0	0	0	0	1	1	0	0	0	0	1	0		L5
Phvul.007G277600.1	0	1	1	4	0	1	0	0	0	0	0	0	0	0	1	0	0	2	0	0	0	0	0	0		L5
Phvul.008G025900.1	1	2	2	3	1	1	2	0	1	1	1	0	0	1	1	1	0	1	1	2	2	1	2	1		L5
Phvul.008G129200.1	0	2	0	4	0	0	2	0	0	0	0	0	0	0	0	2	0	0	0	0	0	0	0	2		L5
Phvul.008G144700.1	1	0	0	15	0	0	0	0	0	0	0	0	0	0	0	0	0	0	0	0	0	0	1	0		L5
Phvul.008G144700.2	1	0	0	16	0	1	0	0	0	0	0	0	0	0	0	0	0	0	0	0	0	0	2	0		L5
Phvul.008G144700.3	1	0	0	16	0	1	0	0	0	0	0	0	0	0	0	0	0	0	0	0	0	0	2	0		L5
Phvul.008G159500.1	0	1	2	3	1	0	0	0	0	0	0	1	1	0	0	0	0	0	0	0	0	0	0	2		L5
Phvul.009G123600.1	0	1	0	3	0	0	2	0	0	0	0	0	0	0	0	1	0	0	0	0	0	0	0	1		L5
Phvul.010G003900.1	0	2	0	3	1	0	1	0	0	0	0	0	0	0	0	1	0	0	0	0	0	0	0	2		L5
Phvul.010G037500.1	1	1	2	3	1	2	0	0	0	0	0	0	0	0	0	0	0	0	0	0	0	0	0	0		L5
Phvul.010G102600.1	2	1	1	3	1	2	2	1	2	1	1	1	1	2	2	2	2	2	2	2	1	1	2	1		L5
Phvul.010G102600.2	2	1	1	3	1	2	2	1	2	1	1	1	1	2	2	2	2	2	2	2	1	1	2	1		L5
Phvul.011G110500.1	0	1	0	3	0	0	2	0	0	0	0	0	0	0	0	1	0	0	0	0	0	0	0	1		L5
Phvul.011G142700.1	1	1	2	4	1	0	0	0	0	0	0	0	0	0	0	0	0	0	0	0	0	0	2	0		L5
Phvul.011G193100.1	1	1	1	3	0	1	1	0	0	1	1	2	2	1	1	1	0	1	1	0	1	0	2	2		L5
Phvul.L006500.1	0	0	0	5	0	1	0	0	0	0	0	0	0	0	0	0	0	0	0	0	0	0	0	0		L5
Phvul.001G029700.1	0	1	2	1	3	2	0	0	0	0	0	0	0	1	0	1	0	0	0	0	0	0	1	0		LE
Phvul.002G279400.1	0	1	2	1	4	1	0	0	0	0	1	0	0	0	0	0	0	0	0	0	0	0	0	1		LE
Phvul.002G279400.2	0	1	2	1	4	1	0	0	0	0	1	0	0	0	0	0	0	0	0	0	0	0	0	1		LE
Phvul.002G324800.1	0	0	1	0	8	1	0	0	0	0	0	0	0	0	0	0	1	0	0	0	0	0	1	0		LE
Phvul.005G008400.1	0	1	2	0	3	1	1	0	0	0	2	0	1	0	0	0	0	0	1	1	0	0	1	1		LE
Phvul.005G052600.1	1	2	1	0	3	0	0	0	0	0	0	0	0	0	0	0	0	0	0	0	0	0	1	0		LE
Phvul.006G097100.1	0	0	0	0	3	1	0	0	1	0	1	0	0	0	1	0	1	1	0	0	0	0	0	0		LE
Phvul.006G201700.1	1	2	1	1	3	0	0	0	0	0	0	0	0	0	0	0	0	0	0	0	0	0	1	0		LE
Phvul.007G115900.1	1	1	1	1	3	2	1	1	2	1	1	1	0	1	2	1	1	2	2	2	1	0	2	1		LE
Phvul.008G196800.1	0	1	2	2	3	2	0	0	0	0	0	0	0	1	0	1	1	1	0	0	0	0	0	2		LE
Phvul.009G195700.1	0	0	1	0	3	1	0	0	0	0	0	0	0	0	0	0	0	0	0	0	0	0	1	0		LE
Phvul.009G204200.1	0	2	2	2	3	1	1	0	0	0	0	0	0	0	0	0	0	0	0	0	0	0	1	0		LE
Phvul.001G051100.1	1	2	4	2	2	2	0	0	0	0	1	1	1	0	0	0	1	1	0	1	0	0	1	1		LF
Phvul.002G000900.1	1	0	5	1	2	1	0	0	0	0	1	0	0	0	0	0	0	0	0	0	0	0	0	0		LF
Phvul.002G100300.1	1	2	3	1	1	2	0	0	1	0	1	1	1	1	0	0	0	1	0	1	0	0	1	1		LF
Phvul.004G006300.1	0	1	4	1	0	0	1	0	0	0	0	0	0	1	1	2	0	0	0	0	0	0	1	0		LF
Phvul.004G040800.1	0	1	3	0	0	0	0	0	0	0	0	0	0	0	0	0	0	0	0	0	0	0	0	0		LF
Phvul.004G150400.1	1	0	4	0	2	0	0	0	0	1	2	1	0	0	0	0	0	0	0	0	1	0	1	1		LF
Phvul.005G044300.1	1	2	3	2	2	1	1	0	0	1	2	1	0	1	1	1	1	1	1	1	1	1	2	1		LF
Phvul.006G035600.1	1	1	3	1	1	1	0	0	0	0	0	0	0	0	0	0	0	0	0	0	0	0	0	0		LF
Phvul.006G035600.2	1	1	3	1	1	1	0	0	0	0	0	0	0	0	0	0	0	0	0	0	0	0	0	0		LF
Phvul.006G135500.1	0	2	3	2	2	0	0	0	0	0	0	0	0	0	0	0	0	0	0	0	0	0	0	0		LF
Phvul.007G165700.1	1	0	3	0	1	0	0	0	0	0	1	1	1	0	1	0	1	1	0	0	0	0	2	1		LF
Phvul.007G178800.2	1	1	3	0	1	1	0	2	1	0	2	1	1	1	0	0	0	0	0	2	1	1	1	2		LF
Phvul.008G013300.1	1	2	3	2	1	0	0	0	0	0	0	0	0	0	0	0	0	0	1	0	0	0	1	1		LF
Phvul.008G013300.2	1	2	3	2	1	0	0	0	0	0	0	0	0	0	0	0	0	0	1	0	0	0	1	1		LF
Phvul.008G071000.1	0	1	4	1	2	1	0	1	2	0	0	0	1	1	1	1	2	2	0	0	0	0	0	1		LF
Phvul.008G171000.1	0	0	3	0	0	0	2	0	1	0	1	0	0	0	0	1	0	0	0	0	0	0	1	1		LF
Phvul.009G230200.1	1	1	3	1	2	0	0	0	0	1	2	0	0	0	0	0	0	0	0	0	0	0	1	1		LF
Phvul.009G237600.1	0	1	3	1	2	2	0	0	0	1	2	1	1	0	0	0	0	0	0	0	0	0	1	0		LF
Phvul.009G251400.1	0	1	4	0	1	1	0	0	1	0	0	0	0	0	0	0	0	0	0	0	0	0	0	1		LF
Phvul.010G005000.1	0	2	4	2	1	0	0	0	0	0	0	0	0	0	0	0	0	0	0	2	0	0	2	1		LF
Phvul.010G087000.1	2	2	3	2	2	1	0	2	2	0	1	1	1	1	0	1	0	1	0	0	1	0	1	1		LF
Phvul.001G033700.1	0	1	2	0	0	9	0	0	1	0	0	0	0	0	0	0	0	0	0	0	0	0	0	0		LI
Phvul.001G040600.1	0	0	0	0	0	4	0	0	0	0	0	0	0	0	0	0	0	0	0	0	0	0	0	0		LI
Phvul.001G066300.1	0	0	0	0	0	4	0	0	2	0	0	0	0	2	0	1	1	2	0	0	0	0	0	0		LI
Phvul.001G066400.1	0	0	0	0	0	9	0	0	1	0	0	0	0	1	1	1	1	2	0	0	0	0	0	0		LI
Phvul.001G066500.1	0	0	0	0	0	3	0	0	1	0	0	0	0	1	1	1	1	2	0	0	0	0	0	0		LI
Phvul.001G069800.1	0	0	0	0	0	3	0	0	1	0	0	0	0	0	0	0	0	1	0	0	0	0	0	0		LI
Phvul.001G069900.1	0	0	0	0	0	3	0	0	0	0	0	0	0	0	0	0	0	0	0	0	0	0	0	0		LI
Phvul.001G076300.1	2	2	1	2	1	3	0	0	2	0	1	1	2	0	1	1	1	2	0	1	1	0	2	2		LI
Phvul.001G134100.1	0	0	0	0	0	3	0	0	1	0	0	0	1	0	0	0	0	0	0	0	0	0	0	0		LI
Phvul.001G175900.1	0	0	1	0	1	12	0	0	0	0	0	0	0	0	0	0	0	0	0	0	0	0	0	0		LI
Phvul.001G175900.2	0	0	1	0	1	15	0	0	0	0	0	0	0	0	0	0	0	0	0	0	0	0	0	0		LI
Phvul.002G000100.1	0	0	0	0	0	4	1	1	2	0	0	0	0	0	1	0	1	1	0	0	0	0	0	0		LI
Phvul.002G083900.1	0	0	0	0	0	7	0	0	0	0	0	0	0	2	1	2	1	1	2	0	0	0	0	0		LI
Phvul.002G096200.1	0	0	0	0	0	3	0	1	1	0	0	0	0	0	0	0	0	0	0	0	0	0	0	0		LI
Phvul.002G107300.1	1	1	1	1	1	3	1	0	2	1	1	1	1	1	2	1	2	2	1	0	1	0	2	1		LI
Phvul.002G145400.1	1	1	1	2	1	3	2	1	1	1	2	1	1	2	1	2	2	1	2	2	1	1	2	1		LI
Phvul.002G195600.1	0	1	2	0	2	5	0	0	0	0	0	0	0	0	0	0	0	1	0	0	0	0	1	0		LI
Phvul.002G204500.1	0	0	0	0	0	17	0	0	0	0	0	0	0	0	0	0	0	0	0	0	0	0	0	1		LI
Phvul.002G247700.1	1	0	2	1	2	6	0	0	0	0	0	0	0	0	0	0	0	0	0	0	0	0	0	0		LI
Phvul.003G146900.1	1	1	2	1	2	4	0	0	1	0	0	0	0	0	0	0	0	0	0	0	0	0	1	1		LI
Phvul.003G149600.1	0	0	0	1	0	3	0	0	0	0	0	0	0	0	0	0	0	0	0	0	0	0	0	0		LI
Phvul.003G149700.1	0	0	0	0	0	3	0	0	0	0	0	0	0	0	0	0	0	0	0	0	0	0	0	0		LI
Phvul.003G164700.1	0	0	2	1	1	15	0	0	0	0	0	0	1	0	0	0	0	0	0	0	0	0	0	0		LI
Phvul.003G296600.1	0	0	0	0	0	3	0	0	0	0	0	0	0	0	0	0	0	0	0	0	0	0	0	0		LI
Phvul.003G296600.2	0	0	0	0	0	3	0	0	1	0	0	0	0	0	0	0	0	0	0	0	0	0	0	0		LI
Phvul.004G004900.1	0	0	0	0	1	3	1	0	0	0	0	0	0	0	0	0	0	0	1	1	0	0	1	0		LI
Phvul.004G021700.1	1	1	1	1	0	10	0	0	2	0	1	1	1	0	0	0	0	0	0	0	0	0	2	1		LI
Phvul.004G039200.1	0	0	0	1	0	3	0	2	0	0	0	0	0	0	0	0	0	0	0	0	2	1	0	0		LI
Phvul.004G087500.1	0	0	0	0	0	5	0	0	2	0	0	0	0	0	1	1	1	0	0	0	0	0	0	0		LI
Phvul.004G099700.1	0	0	0	0	0	4	0	0	0	0	0	0	0	0	0	0	0	0	0	0	0	0	0	0		LI
Phvul.004G099900.1	1	0	0	0	0	3	0	0	0	0	0	0	1	0	0	0	0	0	0	0	0	0	0	0		LI
Phvul.004G099900.2	1	0	0	0	0	5	0	0	1	0	0	0	1	1	0	0	0	0	0	0	0	0	0	1		LI
Phvul.004G101500.1	1	0	0	1	0	4	0	0	0	0	0	0	0	0	0	0	0	1	0	0	0	0	0	1		LI
Phvul.004G114700.1	0	1	0	1	0	5	1	0	0	0	0	0	0	0	0	1	1	1	0	0	0	0	0	0		LI
Phvul.004G130300.1	0	0	1	0	1	3	0	0	0	0	0	0	1	0	0	0	0	0	0	1	0	0	0	0		LI
Phvul.004G142400.1	0	0	0	0	0	40	0	0	2	0	0	0	0	0	0	0	0	1	0	0	0	0	0	0		LI
Phvul.004G142500.1	0	0	0	0	0	20	0	0	0	0	0	0	0	0	0	0	0	0	0	0	0	0	0	0		LI
Phvul.004G142600.1	0	0	0	0	0	26	0	0	0	0	0	0	0	0	0	0	0	0	0	0	0	0	0	0		LI
Phvul.004G142700.1	0	0	0	0	0	13	0	0	0	0	0	0	0	0	0	0	0	0	0	0	0	0	0	0		LI
Phvul.004G154600.1	0	0	0	1	0	11	0	0	0	0	0	0	0	0	0	0	0	0	0	0	0	0	0	0		LI
Phvul.004G155300.1	0	0	1	0	0	5	0	0	0	0	0	0	1	0	0	0	0	1	0	0	0	0	0	1		LI
Phvul.004G155400.1	0	0	1	0	0	6	0	0	0	0	0	0	1	0	0	0	0	1	0	0	0	0	0	1		LI
Phvul.004G155400.2	0	0	1	1	0	6	0	0	0	0	0	0	1	0	0	0	0	1	0	0	0	0	0	1		LI
Phvul.004G155900.1	0	0	0	0	0	9	1	1	2	0	0	0	0	0	0	0	1	1	1	0	0	0	0	0		LI
Phvul.004G164300.1	0	1	2	0	0	3	0	2	0	0	1	0	1	2	1	2	1	1	1	0	0	0	0	2		LI
Phvul.004G167500.1	1	0	1	0	1	3	0	1	0	0	0	0	2	1	0	1	1	1	0	0	0	0	1	2		LI
Phvul.004G172900.1	1	2	2	1	2	3	1	0	2	0	1	1	1	1	1	1	1	1	1	1	1	0	1	1		LI
Phvul.005G008800.1	1	0	0	0	0	12	0	0	2	0	0	0	2	1	0	0	2	2	0	0	0	0	0	1		LI
Phvul.005G011200.1	0	0	0	0	0	4	0	0	0	0	0	0	0	0	0	0	0	0	0	0	0	0	0	0		LI
Phvul.005G016500.1	0	0	1	1	1	3	0	0	0	0	1	0	0	0	2	0	1	1	0	0	0	0	0	2		LI
Phvul.005G046400.1	1	0	2	0	1	4	0	1	1	0	2	1	1	1	0	1	1	1	0	0	0	0	0	2		LI
Phvul.005G078700.1	1	1	0	2	1	4	0	0	2	0	0	0	0	1	0	0	0	0	0	0	0	0	1	1		LI
Phvul.005G078800.1	2	2	1	2	0	7	0	0	1	0	0	0	1	0	1	0	0	0	0	0	0	0	2	1		LI
Phvul.005G078900.1	1	1	0	1	0	5	0	0	2	0	0	0	1	0	1	0	0	0	0	0	0	0	1	1		LI
Phvul.005G079000.1	1	0	0	0	0	3	0	0	2	0	0	0	1	0	0	0	0	0	0	0	0	0	0	0		LI
Phvul.005G088700.1	0	1	1	1	0	4	0	0	1	0	0	0	0	0	0	0	0	0	0	0	0	0	0	0		LI
Phvul.005G102600.1	1	0	0	0	1	6	0	0	0	0	0	0	0	0	0	0	0	0	0	0	0	0	0	0		LI
Phvul.005G109000.1	1	0	0	0	0	17	0	0	2	0	0	0	0	0	0	0	0	0	0	0	0	0	0	0		LI
Phvul.005G163000.1	0	0	0	0	0	9	0	0	0	0	1	1	1	0	0	0	0	0	0	0	0	0	0	0		LI
Phvul.005G163100.1	0	0	0	0	0	6	0	1	0	0	0	0	0	1	0	0	0	2	0	0	0	0	0	0		LI
Phvul.005G163200.1	0	0	0	0	0	8	0	0	0	0	0	0	0	1	0	0	0	0	0	0	0	0	0	0		LI
Phvul.005G163800.1	0	0	0	0	0	4	0	0	0	2	1	2	2	0	0	0	0	0	0	0	0	0	0	1		LI
Phvul.005G164000.1	0	0	0	0	0	11	0	0	0	0	0	1	1	0	0	0	0	0	0	0	0	0	0	0		LI
Phvul.005G164100.1	0	0	0	0	0	5	0	0	0	0	0	1	1	0	0	0	0	0	0	0	0	0	0	0		LI
Phvul.005G164200.1	0	0	1	0	1	4	0	0	1	0	1	1	1	0	0	0	0	1	0	0	0	0	0	0		LI
Phvul.005G164300.1	1	0	0	0	0	79	0	0	1	0	0	0	1	0	0	0	0	0	0	0	0	0	0	0		LI
Phvul.005G164400.1	0	0	0	0	0	57	0	0	1	0	0	0	1	0	0	0	0	0	0	0	0	0	0	0		LI
Phvul.005G164500.1	0	0	0	0	0	51	0	0	1	0	0	0	1	0	0	0	0	0	0	0	0	0	0	0		LI
Phvul.006G010000.1	0	0	0	0	0	6	0	0	0	0	0	0	0	0	0	0	0	0	0	0	0	0	0	0		LI
Phvul.006G016300.1	0	0	2	0	2	4	1	0	0	0	0	0	0	0	0	0	0	0	0	0	0	0	0	0		LI
Phvul.006G038100.1	0	0	0	0	0	3	1	0	2	0	0	1	1	1	0	1	0	1	0	0	0	0	0	1		LI
Phvul.006G056100.1	0	0	1	1	0	3	0	0	0	0	0	0	0	0	0	0	0	0	0	0	0	0	0	0		LI
Phvul.006G123100.1	2	2	1	1	1	3	1	1	1	0	2	1	2	1	1	1	1	1	1	1	1	1	2	1		LI
Phvul.006G129900.1	0	1	2	0	2	4	2	0	0	0	0	0	0	1	0	1	1	1	1	0	0	0	0	1		LI
Phvul.006G130000.1	0	1	1	0	1	10	0	0	0	0	0	0	0	0	0	0	1	0	0	0	0	0	0	1		LI
Phvul.006G133200.1	0	0	0	0	0	3	0	0	2	0	0	0	2	0	0	0	0	0	0	0	0	0	0	0		LI
Phvul.006G157100.1	2	1	2	1	2	3	0	1	2	0	1	2	2	1	0	1	1	1	0	1	0	0	1	2		LI
Phvul.006G188500.1	0	0	0	0	0	19	0	0	0	1	0	0	0	0	0	0	0	0	0	0	0	0	0	0		LI
Phvul.007G030900.1	0	0	0	0	0	3	0	0	2	0	0	0	0	0	0	0	0	0	0	0	0	0	0	0		LI
Phvul.007G050500.1	0	0	0	0	0	13	0	0	0	0	0	0	0	0	0	0	0	0	0	0	0	0	0	1		LI
Phvul.007G051100.1	0	0	0	0	0	3	0	0	1	0	0	1	1	0	0	0	0	0	0	0	0	0	0	0		LI
Phvul.007G114700.1	0	0	1	0	1	4	0	0	0	0	0	1	1	1	0	1	0	0	0	0	0	0	0	2		LI
Phvul.007G138200.1	0	0	0	0	0	5	0	0	0	0	0	0	0	0	0	0	0	0	0	0	0	0	0	0		LI
Phvul.007G148700.1	0	1	2	1	1	3	0	0	0	0	1	0	0	0	0	0	0	0	0	0	0	0	0	0		LI
Phvul.007G148700.2	0	1	2	1	1	3	0	0	0	0	1	0	0	0	0	0	0	0	0	0	0	0	0	0		LI
Phvul.007G241700.1	0	0	0	0	1	5	0	0	2	0	0	0	0	0	0	0	0	1	0	0	0	0	0	0		LI
Phvul.007G244600.1	1	0	2	1	2	6	0	0	0	0	0	0	2	0	0	0	0	0	0	1	1	0	0	0		LI
Phvul.007G269600.1	0	1	1	1	1	3	0	0	2	0	1	0	2	2	2	1	1	1	0	0	0	0	1	1		LI
Phvul.007G272700.1	0	0	0	0	0	4	0	0	0	0	0	0	0	0	0	0	0	0	0	0	0	0	0	0		LI
Phvul.008G011500.1	0	0	0	0	0	8	1	0	2	0	0	0	0	1	1	1	2	1	1	0	0	0	0	0		LI
Phvul.008G020900.1	0	0	0	0	0	5	0	0	2	0	0	0	0	1	0	0	1	1	0	0	0	0	1	0		LI
Phvul.008G030700.1	0	0	1	0	0	4	0	0	0	0	0	0	0	0	0	0	0	0	0	0	0	0	0	0		LI
Phvul.008G038300.1	1	2	1	2	1	4	0	0	0	0	0	0	0	0	2	0	1	0	0	0	0	0	1	0		LI
Phvul.008G080000.1	0	0	0	0	0	11	0	0	0	0	0	0	0	0	0	0	0	1	0	0	0	0	0	0		LI
Phvul.008G094500.1	0	0	0	1	0	15	0	0	0	0	0	0	0	0	0	0	0	0	0	0	0	0	0	0		LI
Phvul.008G109500.1	0	0	0	0	0	3	0	0	0	0	0	0	0	0	0	0	0	0	0	0	0	0	0	0		LI
Phvul.008G111700.1	0	0	0	0	0	3	0	0	0	0	0	0	0	0	0	0	0	0	0	0	0	0	0	0		LI
Phvul.008G132700.1	1	0	0	0	1	3	0	0	2	0	1	1	1	1	0	1	1	1	0	1	0	0	1	1		LI
Phvul.008G164300.1	0	0	0	0	0	8	0	0	0	0	0	0	0	0	0	0	0	0	0	0	0	0	0	0		LI
Phvul.008G183100.1	2	1	1	1	1	4	1	1	2	1	1	1	1	1	0	0	1	2	0	1	1	1	1	2		LI
Phvul.008G185800.1	1	0	0	1	0	6	0	0	0	0	0	0	0	0	0	0	0	0	0	0	0	0	1	0		LI
Phvul.008G191100.1	0	0	0	0	0	3	0	0	1	0	0	0	0	0	0	0	0	1	0	0	0	0	0	0		LI
Phvul.008G211200.1	0	0	0	0	0	15	1	2	1	0	1	0	1	0	0	0	1	1	0	0	0	0	0	0		LI
Phvul.008G216200.1	0	0	0	0	0	7	0	0	0	0	0	0	0	0	0	0	0	0	0	0	0	0	0	0		LI
Phvul.008G237600.1	0	1	0	2	1	3	0	0	0	0	0	0	0	0	1	1	0	1	0	0	0	0	0	1		LI
Phvul.008G273800.1	1	0	0	0	0	3	0	0	1	0	0	1	1	0	0	0	0	0	0	0	0	0	0	0		LI
Phvul.008G276100.1	1	1	2	0	1	9	0	0	1	0	1	0	2	1	0	1	1	1	0	0	0	0	1	1		LI
Phvul.008G276400.1	0	0	0	0	1	3	0	0	1	0	0	0	1	0	0	0	1	0	0	0	0	0	1	0		LI
Phvul.008G277000.1	2	0	1	0	1	8	0	1	1	0	1	0	2	1	0	1	1	1	0	0	0	0	1	1		LI
Phvul.008G277200.1	1	0	1	0	1	5	0	0	1	0	1	0	1	0	0	0	0	1	0	0	0	0	1	1		LI
Phvul.008G277300.1	1	0	1	0	1	6	0	0	1	0	1	0	2	0	0	0	0	0	0	0	0	0	0	0		LI
Phvul.008G281000.1	1	0	2	1	0	8	0	0	2	0	0	0	2	0	0	1	0	0	0	0	0	0	1	1		LI
Phvul.008G281100.1	1	1	1	0	1	10	0	0	2	0	1	0	2	0	0	0	1	0	0	0	0	0	0	1		LI
Phvul.008G282200.1	0	0	2	0	1	64	0	0	0	0	0	0	0	0	0	0	0	0	0	0	0	0	0	1		LI
Phvul.008G282300.1	0	0	0	0	0	23	0	0	0	0	0	0	0	0	0	0	0	0	0	0	0	0	0	0		LI
Phvul.009G131900.1	0	0	0	0	0	6	0	0	0	0	0	0	0	0	0	0	0	0	0	0	0	0	0	0		LI
Phvul.009G155800.1	0	0	0	0	0	4	1	0	1	0	0	0	2	0	0	0	0	0	0	0	0	0	0	0		LI
Phvul.009G209200.1	0	0	0	0	0	3	0	0	0	0	0	0	0	0	0	0	0	0	0	0	0	0	0	0		LI
Phvul.009G239700.1	1	1	0	1	1	21	0	0	1	0	0	0	1	0	0	0	1	2	0	0	0	0	0	1		LI
Phvul.009G255800.1	0	0	0	0	0	3	0	0	0	0	0	0	0	1	0	1	0	0	0	0	0	0	0	1		LI
Phvul.010G012800.1	0	0	0	0	0	8	0	0	0	0	0	0	1	0	0	0	0	0	0	0	0	0	0	1		LI
Phvul.010G013200.1	1	1	0	1	0	3	0	0	1	0	0	0	1	1	1	1	1	2	0	1	0	0	1	2		LI
Phvul.010G019000.1	0	0	2	0	2	6	0	0	0	0	0	0	0	0	0	0	0	0	0	0	0	0	0	0		LI
Phvul.010G057300.1	1	1	0	1	0	3	1	0	0	0	1	0	1	1	1	1	1	0	1	0	0	0	1	1		LI
Phvul.010G057400.1	1	1	1	1	1	3	1	0	2	0	1	1	1	1	1	1	1	1	1	0	0	0	1	1		LI
Phvul.010G096700.1	1	0	1	1	0	19	0	0	0	0	0	0	0	0	0	0	0	0	0	0	0	0	1	0		LI
Phvul.010G096800.1	0	0	0	1	0	17	0	0	0	0	0	0	0	0	0	0	0	0	0	0	0	0	1	0		LI
Phvul.010G112600.1	0	0	0	0	0	4	0	0	1	0	0	0	0	0	0	0	0	0	0	0	0	0	0	0		LI
Phvul.010G134700.1	0	0	0	0	0	7	1	0	0	0	0	0	0	1	2	1	2	2	0	0	0	0	0	0		LI
Phvul.011G041400.1	0	0	1	0	0	4	0	0	1	0	0	0	0	0	0	0	0	0	0	0	0	0	0	0		LI
Phvul.011G050100.1	0	0	0	1	0	4	0	0	1	0	0	0	0	1	2	1	1	2	0	0	0	0	0	1		LI
Phvul.011G136500.2	2	0	0	1	0	3	1	0	1	0	1	0	1	0	1	2	1	2	1	0	1	0	1	2		LI
Phvul.011G140300.1	0	2	1	1	1	3	1	1	2	0	0	1	0	0	1	1	1	1	0	0	0	0	1	1		LI
Phvul.011G152200.1	0	0	0	0	0	3	0	0	0	0	0	0	0	0	0	0	0	0	0	0	0	0	0	0		LI
Phvul.011G152200.2	0	0	0	1	0	3	0	0	0	0	0	0	0	0	0	0	0	0	0	0	0	0	0	0		LI
Phvul.011G177400.1	1	1	2	1	1	3	1	1	2	0	1	1	1	1	1	1	1	1	1	2	1	1	1	1		LI
Phvul.011G182300.1	0	0	1	1	0	5	0	0	0	0	0	0	0	0	0	0	0	0	0	0	0	0	0	0		LI
Phvul.011G194200.1	0	0	0	0	0	6	0	0	0	0	0	0	1	0	0	0	0	0	0	0	0	0	0	0		LI
Phvul.011G214400.1	0	0	0	0	0	3	0	0	1	0	0	0	0	0	0	0	0	0	0	0	0	0	0	0		LI
Phvul.L000700.1	2	1	0	1	1	8	0	0	1	0	0	0	2	0	0	0	0	1	0	0	0	0	2	1		LI
Phvul.L000900.1	1	0	0	0	0	3	0	0	1	0	0	0	1	0	0	0	0	0	0	0	0	0	0	0		LI
Phvul.L001100.1	0	0	0	0	0	4	0	0	1	0	0	0	0	0	0	0	0	1	0	0	0	0	0	0		LI
Phvul.L001300.1	1	1	1	1	0	3	1	0	2	0	1	0	1	2	1	1	2	2	0	2	1	1	2	1		LI
Phvul.L001300.2	1	1	1	1	0	3	1	0	2	0	1	0	1	2	1	1	2	2	0	2	1	1	2	1		LI
Phvul.L008900.1	0	0	0	0	0	3	0	0	2	0	1	0	0	1	0	0	1	1	0	0	0	0	1	0		LI
Phvul.001G016400.1	1	2	0	1	0	0	7	1	1	0	0	0	0	0	0	0	2	1	1	0	2	2	1	0		N5
Phvul.001G055000.1	0	0	0	0	0	1	12	0	2	0	0	0	0	2	2	1	2	2	0	0	0	0	1	0		N5
Phvul.001G160000.1	0	0	0	0	0	0	4	0	0	0	0	0	0	0	1	0	0	0	1	0	0	0	0	0		N5
Phvul.001G171000.1	0	0	0	0	0	0	5	0	1	0	0	0	0	1	1	0	1	1	0	0	0	0	0	1		N5
Phvul.001G256800.1	0	0	0	1	0	0	42	0	1	0	0	0	0	0	0	0	1	1	0	0	0	0	0	1		N5
Phvul.002G035900.1	0	1	0	0	0	0	11	2	2	0	1	0	0	0	2	2	2	2	1	0	0	0	2	2		N5
Phvul.002G059500.1	0	0	0	0	0	0	8	2	1	0	0	0	0	1	0	1	1	2	0	0	0	0	0	0		N5
Phvul.002G183900.1	0	0	0	0	0	0	5	0	0	0	0	0	0	1	1	2	1	2	0	0	0	0	0	1		N5
Phvul.002G216700.1	0	0	0	0	0	0	5	1	0	0	0	0	0	0	0	0	1	1	0	0	0	0	0	0		N5
Phvul.002G222900.1	0	1	0	0	0	0	3	2	2	0	0	0	0	0	0	0	1	1	0	0	0	0	0	0		N5
Phvul.002G317400.1	0	0	0	0	0	0	14	1	0	0	0	0	0	0	0	1	1	2	1	0	0	0	2	1		N5
Phvul.003G068700.1	0	0	0	0	0	0	7	1	0	0	0	0	0	0	0	0	2	2	0	0	0	0	0	0		N5
Phvul.003G102500.1	0	0	0	0	0	0	6	1	0	0	0	0	0	1	1	1	1	1	1	0	0	0	0	0		N5
Phvul.003G154400.1	0	2	0	0	1	1	3	1	2	0	0	0	0	1	1	2	2	2	2	1	1	0	2	1		N5
Phvul.003G268400.1	0	0	0	0	0	0	6	1	0	0	0	0	0	2	0	1	1	1	0	0	0	0	0	0		N5
Phvul.004G098900.1	0	0	0	0	0	0	6	0	0	0	0	0	0	0	0	0	0	1	0	0	0	0	1	0		N5
Phvul.005G096900.1	0	0	0	0	0	0	21	0	0	0	0	0	0	0	1	1	2	1	0	0	0	0	0	0		N5
Phvul.005G107400.1	0	0	0	0	0	0	13	1	2	0	0	0	0	0	0	0	1	2	0	0	0	0	0	0		N5
Phvul.005G115900.1	1	1	0	1	1	0	3	0	1	0	0	0	0	1	1	1	1	1	0	0	0	0	1	2		N5
Phvul.005G120500.1	1	2	0	0	0	0	3	0	1	0	1	0	0	1	1	1	1	1	2	2	1	1	2	1		N5
Phvul.006G025200.1	1	0	1	0	0	1	3	2	0	0	1	0	0	1	0	1	1	1	1	2	1	1	1	1		N5
Phvul.006G039700.2	1	0	0	0	0	0	3	0	0	0	0	0	0	0	0	0	0	0	0	0	0	0	0	0		N5
Phvul.006G039700.3	1	0	0	0	0	0	3	0	0	0	0	0	0	0	0	0	0	0	0	0	0	0	0	0		N5
Phvul.006G075200.1	1	2	0	0	0	2	3	1	1	0	1	1	1	1	1	1	1	1	1	2	2	1	2	1		N5
Phvul.006G158700.1	0	0	0	0	0	0	3	1	2	0	0	0	0	1	1	1	1	2	0	0	0	0	0	0		N5
Phvul.006G173500.1	0	0	0	0	0	0	9	1	1	0	0	0	0	1	0	0	1	2	0	0	0	0	0	0		N5
Phvul.007G013900.1	0	1	0	0	0	0	4	2	0	0	0	0	0	1	2	1	1	0	1	1	1	1	0	0		N5
Phvul.007G048000.1	0	0	0	0	0	0	3	2	2	0	0	0	0	0	0	0	0	0	0	0	0	0	0	0		N5
Phvul.007G145600.1	0	0	0	0	0	0	8	1	1	0	0	0	0	0	0	0	1	1	0	0	0	0	0	0		N5
Phvul.008G045300.1	2	2	1	1	1	0	4	0	1	1	2	1	0	2	1	2	1	2	2	2	1	1	2	1		N5
Phvul.008G116700.1	1	0	0	0	0	0	4	0	0	1	0	0	0	0	0	0	0	0	0	0	0	0	1	0		N5
Phvul.008G116700.2	0	0	0	0	0	0	5	0	0	1	0	0	0	0	0	0	1	0	0	0	0	0	1	0		N5
Phvul.008G116800.1	0	0	0	0	0	0	8	0	0	0	0	0	0	0	0	1	0	0	0	0	0	0	0	0		N5
Phvul.008G211100.1	0	0	0	0	0	0	6	1	2	0	0	0	0	1	1	2	2	2	0	0	0	0	0	0		N5
Phvul.008G211100.2	0	0	0	0	0	0	7	1	2	0	0	0	0	2	1	2	2	2	0	0	0	0	0	0		N5
Phvul.008G277900.1	0	0	0	0	0	0	11	0	1	0	0	0	0	0	0	0	1	2	0	0	0	0	1	0		N5
Phvul.009G099500.1	1	0	0	0	0	0	3	0	0	0	0	0	0	1	0	1	1	1	2	2	0	0	2	1		N5
Phvul.009G103100.1	0	0	0	0	0	0	5	0	0	0	0	0	0	0	0	0	1	1	0	0	0	0	0	1		N5
Phvul.009G131600.1	0	0	0	0	0	0	14	0	1	0	0	0	0	0	0	0	1	1	0	0	0	0	0	0		N5
Phvul.010G113400.1	0	0	2	1	1	1	7	0	0	0	0	0	0	0	0	0	1	1	0	0	0	0	0	0		N5
Phvul.010G156900.1	1	2	0	2	0	2	3	1	2	0	1	0	1	2	1	1	1	1	2	1	1	1	2	2		N5
Phvul.011G012300.1	1	1	0	0	0	0	3	0	0	1	1	0	0	0	0	1	1	1	1	2	0	0	2	1		N5
Phvul.011G107900.1	0	1	1	1	0	1	3	1	1	0	0	2	2	1	0	0	1	1	1	0	0	0	2	1		N5
Phvul.011G139800.1	0	0	0	0	0	0	6	1	1	0	0	0	0	0	0	0	1	1	0	0	0	0	0	0		N5
Phvul.001G117800.1	0	0	0	0	0	0	0	6	0	0	0	0	0	0	0	0	0	0	0	0	0	0	0	0		NE
Phvul.001G157700.1	0	0	0	0	0	0	1	4	1	0	0	0	0	0	0	0	0	0	0	0	0	0	0	0		NE
Phvul.001G189300.1	1	1	0	0	0	0	0	3	0	0	2	0	0	0	0	0	0	0	0	1	1	1	1	0		NE
Phvul.001G236200.1	0	1	1	1	0	1	1	5	1	0	1	0	1	2	1	1	1	1	1	1	1	1	2	1		NE
Phvul.001G237300.1	0	0	0	0	0	0	0	3	1	0	0	0	0	0	0	0	0	0	0	0	0	0	0	0		NE
Phvul.001G237800.1	0	0	0	0	0	0	0	4	1	0	0	0	0	0	0	0	0	0	0	0	0	0	0	0		NE
Phvul.002G083500.1	0	0	0	0	0	0	0	4	0	0	0	0	0	0	0	0	0	0	0	0	0	0	0	0		NE
Phvul.002G286300.1	2	0	1	0	0	1	1	9	1	0	0	0	1	0	0	0	2	2	0	1	0	0	0	1		NE
Phvul.002G286300.2	2	0	0	0	0	1	1	10	2	0	0	0	1	0	0	0	2	2	0	1	0	0	0	1		NE
Phvul.002G302700.1	0	0	0	0	0	0	0	3	0	0	0	0	0	0	0	0	0	0	0	0	0	0	0	0		NE
Phvul.002G331200.1	1	1	1	1	1	1	1	4	1	0	1	0	0	1	0	1	1	1	1	0	0	0	1	0		NE
Phvul.003G103600.1	0	0	0	0	0	0	0	8	0	0	0	0	0	0	0	0	0	0	0	0	0	0	0	0		NE
Phvul.003G131100.1	2	0	0	0	0	0	1	28	1	0	0	0	0	0	0	0	2	1	0	0	0	0	0	0		NE
Phvul.003G187300.1	0	0	0	0	0	0	0	8	0	0	0	0	0	0	0	0	0	0	0	0	0	0	0	0		NE
Phvul.003G267400.1	0	0	0	0	0	0	0	14	1	0	0	0	0	0	0	0	2	0	0	0	0	0	0	0		NE
Phvul.003G276700.1	0	0	0	0	0	0	0	61	0	0	0	0	0	0	0	0	2	0	0	0	0	0	0	0		NE
Phvul.003G276800.1	0	0	0	0	0	0	0	5	0	0	0	0	0	0	0	0	0	0	0	0	0	0	0	0		NE
Phvul.004G026800.2	0	1	2	2	1	2	2	3	1	1	0	1	2	2	2	1	2	2	1	0	1	1	1	1		NE
Phvul.004G164200.1	0	0	1	0	0	1	0	11	0	0	0	0	1	1	0	1	1	1	0	0	0	0	0	0		NE
Phvul.004G164400.1	0	0	1	0	1	1	0	14	0	0	0	0	1	2	0	1	1	1	0	0	0	0	0	1		NE
Phvul.005G013200.1	0	0	0	0	0	0	0	17	1	0	0	0	0	0	0	0	1	0	0	0	0	0	0	0		NE
Phvul.005G013200.2	0	0	0	0	0	0	0	22	1	0	0	0	0	0	0	1	1	0	0	0	0	0	0	0		NE
Phvul.005G139700.1	0	0	0	0	0	0	2	4	0	0	0	0	0	0	0	0	1	1	0	0	0	0	0	0		NE
Phvul.006G024600.1	2	2	1	2	1	2	2	3	1	1	1	1	1	2	1	1	2	2	2	2	1	1	2	0		NE
Phvul.006G042300.1	0	0	0	0	0	0	0	6	1	0	0	0	0	0	0	0	0	0	0	1	0	0	0	0		NE
Phvul.006G042300.2	1	0	0	0	0	0	0	7	1	0	0	0	0	0	0	0	0	0	0	1	1	0	1	0		NE
Phvul.006G094600.1	0	0	0	0	0	0	0	4	0	0	0	0	0	0	0	0	0	0	0	0	0	0	0	0		NE
Phvul.006G105900.1	0	0	0	0	0	0	1	12	1	0	0	0	0	2	0	2	2	1	2	0	0	0	0	0		NE
Phvul.006G192000.1	1	0	0	0	0	0	0	9	0	0	2	0	0	1	0	0	1	0	0	2	1	1	0	0		NE
Phvul.007G051300.1	0	0	0	0	0	1	0	9	1	0	0	0	0	0	0	0	0	1	0	0	0	0	0	0		NE
Phvul.007G052000.1	1	0	0	0	0	0	0	3	0	0	2	2	2	0	0	0	0	0	0	0	0	0	0	0		NE
Phvul.007G111700.1	0	1	0	0	0	0	2	3	1	0	1	0	1	2	1	1	0	0	2	1	1	1	2	0		NE
Phvul.007G159900.1	0	0	0	0	0	0	0	26	0	0	0	0	0	0	0	0	1	0	0	0	0	0	0	0		NE
Phvul.007G230800.1	0	0	0	0	0	0	1	37	0	0	0	0	0	0	0	0	1	1	0	0	0	0	0	0		NE
Phvul.008G016400.1	0	0	0	0	0	0	0	6	0	0	0	0	0	0	0	0	0	0	0	0	0	0	1	0		NE
Phvul.008G055200.1	1	0	1	0	1	2	1	5	0	0	0	0	0	0	0	1	0	1	0	0	0	0	0	0		NE
Phvul.008G088100.1	2	1	1	1	1	2	1	6	2	0	2	1	2	1	1	1	2	2	1	1	1	1	2	1		NE
Phvul.008G146700.1	1	0	0	0	0	0	1	5	1	1	1	0	0	0	0	1	1	1	0	1	0	0	1	0		NE
Phvul.009G084900.1	1	1	1	1	1	0	1	6	1	0	1	1	1	1	0	0	1	2	0	1	0	0	2	1		NE
Phvul.009G100300.1	1	0	1	0	1	1	1	5	1	0	0	0	0	0	0	0	1	1	0	0	0	0	0	0		NE
Phvul.009G188800.1	0	0	0	0	0	0	1	16	0	0	0	0	0	0	0	0	1	0	0	0	0	0	0	0		NE
Phvul.009G210400.1	0	0	0	0	0	0	0	4	1	0	0	0	0	0	0	0	0	0	0	2	0	1	0	0		NE
Phvul.009G210400.2	1	0	0	0	0	0	0	5	2	0	0	0	0	0	0	0	0	0	0	2	1	1	0	0		NE
Phvul.009G211600.1	0	0	0	0	0	0	0	8	1	0	0	0	0	0	0	1	0	0	0	1	1	1	0	0		NE
Phvul.010G044600.1	0	0	0	0	0	0	0	7	1	0	0	0	0	0	0	0	1	0	0	1	0	0	0	0		NE
Phvul.011G112600.1	0	1	1	0	1	0	0	3	1	1	0	0	1	0	1	0	1	1	0	0	0	0	0	1		NE
Phvul.011G158500.1	0	2	2	1	2	0	1	5	0	0	0	0	0	0	0	0	0	0	1	0	0	0	0	0		NE
Phvul.001G056200.1	1	1	1	1	1	1	0	0	3	0	1	1	1	1	1	1	1	2	0	0	0	0	2	1		NI
Phvul.001G145700.1	0	0	0	0	0	0	0	1	18	0	0	0	0	0	0	0	0	1	0	0	0	0	0	0		NI
Phvul.001G146700.1	1	0	0	1	0	1	0	1	3	1	2	1	2	2	1	1	1	1	1	1	1	1	2	1		NI
Phvul.001G159800.1	0	0	0	0	0	0	0	0	3	0	0	0	0	0	0	0	0	0	0	0	0	0	0	0		NI
Phvul.001G228800.1	0	0	0	0	0	2	0	0	3	0	0	0	0	0	0	0	0	0	0	0	0	0	0	0		NI
Phvul.001G263100.1	0	0	0	0	0	0	0	0	3	0	0	0	0	0	0	0	0	0	1	0	1	1	0	0		NI
Phvul.002G014700.1	1	0	0	0	0	1	0	0	9	1	1	0	1	0	1	0	0	0	0	0	0	0	1	1		NI
Phvul.002G056500.1	0	0	0	0	0	1	0	1	3	0	1	1	1	0	0	0	1	1	0	0	0	0	1	1		NI
Phvul.002G116900.1	1	0	0	0	0	1	1	1	3	1	1	1	2	1	2	1	1	2	1	1	1	0	2	1		NI
Phvul.002G116900.2	1	1	0	0	0	1	1	1	3	1	1	1	2	1	2	1	1	2	1	1	1	0	2	1		NI
Phvul.002G116900.3	1	1	0	0	0	1	1	1	3	1	1	1	2	1	2	1	1	2	1	1	1	0	2	1		NI
Phvul.002G116900.4	1	0	0	0	0	1	1	1	3	1	1	1	2	1	2	1	1	2	1	1	1	0	2	1		NI
Phvul.002G138600.1	1	1	1	2	1	2	1	1	3	1	1	1	1	2	1	1	2	2	1	1	1	0	2	1		NI
Phvul.002G271900.1	0	1	0	0	0	0	0	1	3	0	0	0	0	0	0	1	1	1	0	0	0	0	1	1		NI
Phvul.002G272000.1	0	0	0	0	0	0	0	0	3	0	0	0	0	0	2	0	0	0	0	0	0	0	0	0		NI
Phvul.002G328000.1	1	1	1	1	1	2	1	1	3	1	2	2	2	1	1	1	2	2	1	1	0	0	2	1		NI
Phvul.003G005800.1	1	1	0	1	1	1	1	1	3	1	1	1	1	2	2	1	2	2	1	1	1	0	2	2		NI
Phvul.003G071500.1	1	1	0	1	0	2	0	0	3	0	1	1	0	0	1	0	1	2	0	0	0	0	2	1		NI
Phvul.003G088800.1	1	0	0	0	0	1	0	0	3	0	1	0	1	0	0	0	0	1	0	0	1	0	1	0		NI
Phvul.003G132600.1	0	1	1	1	0	1	0	0	6	0	2	1	0	2	1	2	1	0	0	2	3	2	1	2		NI
Phvul.003G215900.1	0	0	0	0	0	0	0	0	11	0	0	0	0	0	0	0	0	1	0	0	0	0	0	0		NI
Phvul.003G232700.1	0	0	0	0	0	0	0	1	6	0	0	0	0	1	0	1	0	0	0	0	0	0	0	0		NI
Phvul.003G278800.1	0	0	0	0	0	0	0	0	4	0	0	1	1	1	1	0	1	1	0	1	0	0	0	1		NI
Phvul.003G284300.1	0	0	0	0	0	0	0	0	3	0	0	0	0	0	0	0	0	0	0	0	0	0	0	0		NI
Phvul.004G030300.1	0	0	0	1	0	1	0	0	4	0	0	0	0	0	1	0	0	1	0	1	0	0	0	0		NI
Phvul.004G030700.1	1	0	0	1	2	2	0	0	3	1	2	1	2	0	0	0	1	0	0	0	0	0	1	1		NI
Phvul.004G042900.1	1	0	0	0	0	0	0	1	5	0	0	0	1	0	0	0	0	0	0	1	0	0	0	0		NI
Phvul.004G043200.1	0	0	0	0	0	0	0	0	4	0	0	0	1	0	0	0	0	0	0	1	0	1	0	0		NI
Phvul.004G043500.1	0	0	0	0	0	0	0	1	4	0	0	0	1	0	0	0	0	0	0	2	0	1	0	0		NI
Phvul.004G052100.1	1	1	0	1	1	1	1	0	3	1	2	1	1	2	1	1	0	1	2	1	1	0	1	1		NI
Phvul.004G078100.1	0	0	0	0	0	0	0	0	3	0	0	0	0	0	0	0	0	0	0	0	0	0	0	0		NI
Phvul.004G088400.1	0	0	0	0	0	2	0	0	5	0	0	0	0	0	1	0	0	0	1	0	0	0	0	0		NI
Phvul.004G114900.1	1	0	0	1	1	2	0	0	3	0	1	1	1	0	0	1	1	1	0	0	0	0	2	1		NI
Phvul.004G136100.1	0	0	0	0	0	0	0	0	3	0	0	0	0	1	1	0	1	0	1	0	0	0	0	0		NI
Phvul.004G153400.1	1	1	1	1	0	0	0	0	11	0	2	1	2	1	1	1	1	1	1	1	1	1	1	1		NI
Phvul.004G159600.1	1	0	0	0	0	0	0	0	3	0	0	0	0	0	0	1	1	0	0	0	0	0	2	0		NI
Phvul.004G175800.1	0	1	0	2	0	1	1	0	4	0	0	0	0	1	2	1	1	2	1	0	0	0	0	0		NI
Phvul.005G081300.1	0	0	0	0	0	0	0	0	6	0	0	0	0	0	0	0	0	0	0	0	0	0	0	0		NI
Phvul.005G098100.1	1	0	0	0	0	0	0	1	3	0	0	0	0	1	0	0	1	1	0	0	0	0	1	1		NI
Phvul.005G158800.1	1	0	0	1	0	0	0	1	3	0	1	1	1	1	1	1	1	2	1	1	0	0	2	1		NI
Phvul.005G162000.1	0	0	0	0	0	0	0	0	4	0	0	0	0	1	1	0	1	1	0	0	0	0	0	0		NI
Phvul.006G011400.1	0	0	0	0	0	0	0	0	3	0	0	0	0	0	0	0	0	0	0	0	0	0	0	0		NI
Phvul.006G015400.1	0	0	0	0	0	0	0	0	3	0	0	0	0	0	0	0	0	0	0	0	0	0	0	0		NI
Phvul.006G047700.1	1	1	1	1	1	2	1	1	3	0	1	1	1	2	1	1	1	2	2	1	0	0	1	1		NI
Phvul.006G096200.1	1	0	0	0	0	0	0	1	5	0	0	0	0	0	0	0	0	0	0	2	0	0	0	0		NI
Phvul.006G103800.1	0	0	0	0	0	0	1	1	27	0	0	0	0	0	0	1	0	1	0	0	0	0	2	0		NI
Phvul.006G112500.1	1	1	1	2	0	1	0	1	3	0	1	0	2	2	2	1	2	1	1	0	1	1	1	1		NI
Phvul.006G137000.1	1	1	1	1	1	2	1	1	3	0	0	1	1	0	0	0	1	1	0	0	0	0	1	0		NI
Phvul.006G151700.1	0	0	0	0	0	2	0	2	6	0	0	0	0	2	0	1	2	2	1	0	0	1	0	1		NI
Phvul.006G162500.2	1	1	1	1	0	2	1	1	3	1	1	1	1	1	1	1	2	2	1	1	0	0	1	1		NI
Phvul.007G015900.1	0	1	0	1	0	1	0	0	3	0	1	1	1	0	1	1	1	1	1	0	0	0	0	1		NI
Phvul.007G030000.1	0	0	0	0	0	2	2	1	4	0	0	1	2	1	1	1	1	1	0	0	0	0	0	1		NI
Phvul.007G041100.1	0	0	0	0	0	0	0	0	17	0	0	0	0	1	1	0	1	0	0	0	0	0	0	0		NI
Phvul.007G067000.1	1	1	1	2	1	2	2	1	3	0	1	1	2	2	1	1	1	1	1	1	1	1	1	1		NI
Phvul.007G067000.2	1	1	1	2	1	2	2	1	3	0	1	1	2	2	1	1	1	1	1	1	1	1	1	1		NI
Phvul.007G087500.1	0	0	0	0	0	2	0	0	3	0	0	0	0	0	0	0	0	0	0	0	0	0	0	0		NI
Phvul.007G095200.1	1	1	1	2	1	2	2	2	29	0	1	1	0	0	2	0	1	1	1	0	1	0	2	1		NI
Phvul.007G121600.1	0	0	0	0	0	1	0	0	4	0	0	0	0	0	0	1	0	0	0	0	0	0	0	0		NI
Phvul.007G125300.1	0	0	0	0	0	1	0	1	3	0	0	0	0	0	0	0	0	1	0	0	0	0	0	0		NI
Phvul.007G130100.1	0	0	0	0	0	0	0	0	6	0	0	0	0	0	0	0	0	0	0	0	0	0	0	0		NI
Phvul.007G143600.1	1	0	0	0	0	0	0	1	3	0	0	0	0	0	1	0	1	2	0	0	0	0	0	1		NI
Phvul.007G143600.2	1	0	0	0	0	0	0	1	3	0	0	0	0	0	1	0	1	2	0	0	0	0	0	1		NI
Phvul.007G185500.1	1	0	1	1	1	1	1	0	4	0	2	1	1	2	1	2	2	2	1	1	1	1	1	1		NI
Phvul.007G209000.1	0	0	0	0	0	1	1	1	6	0	0	0	0	0	0	0	1	2	0	0	0	0	0	0		NI
Phvul.007G221600.1	0	0	0	0	0	1	0	0	3	0	0	1	1	0	0	0	1	1	0	0	0	0	0	0		NI
Phvul.007G245600.1	2	1	1	1	1	2	1	1	3	0	2	1	2	1	1	1	1	2	1	1	1	1	2	2		NI
Phvul.007G245900.1	0	0	1	0	0	2	0	1	3	0	0	0	0	1	0	0	0	2	0	0	0	0	0	0		NI
Phvul.008G030500.1	2	1	0	0	0	0	1	1	3	0	0	0	1	1	1	0	0	1	2	1	1	1	2	1		NI
Phvul.008G031300.1	0	0	0	0	0	0	0	0	3	0	0	0	0	1	0	1	1	2	0	0	0	0	0	0		NI
Phvul.008G038400.1	0	0	0	0	0	0	0	0	3	0	0	0	0	0	0	0	0	0	0	0	0	0	0	0		NI
Phvul.008G038500.1	0	0	0	0	0	0	0	0	5	0	0	0	0	0	0	0	0	0	0	0	0	0	0	0		NI
Phvul.008G044400.1	0	0	0	0	0	1	1	1	3	0	0	0	0	0	0	0	0	0	0	0	0	0	0	0		NI
Phvul.008G044600.1	0	0	0	0	0	1	1	2	8	0	0	0	0	1	1	1	1	2	0	0	0	0	0	1		NI
Phvul.008G045200.1	0	0	0	0	0	2	1	1	5	0	0	0	0	0	1	0	0	1	0	0	0	0	0	1		NI
Phvul.008G056900.1	0	0	0	0	0	0	2	1	3	0	0	0	0	2	0	1	1	2	0	0	0	0	0	0		NI
Phvul.008G154900.1	0	1	1	1	1	1	2	2	4	0	1	0	1	1	1	1	0	1	0	0	1	0	1	1		NI
Phvul.008G171900.1	2	1	2	1	1	2	2	1	3	0	1	1	2	2	1	1	2	1	1	2	2	0	2	2		NI
Phvul.008G173500.1	1	0	0	0	0	1	0	1	3	0	1	1	1	1	0	0	1	1	0	1	1	0	1	1		NI
Phvul.008G173500.2	1	0	0	0	0	1	0	1	3	0	1	1	1	1	0	0	1	1	0	1	1	0	1	1		NI
Phvul.008G173500.3	1	0	0	0	0	1	0	1	3	0	1	1	1	1	0	0	1	1	0	1	1	0	1	1		NI
Phvul.008G173500.4	1	0	0	0	0	1	0	1	3	0	1	1	1	1	0	0	1	1	0	1	1	0	1	1		NI
Phvul.008G173500.5	1	0	0	0	0	1	0	1	3	0	0	1	1	1	0	0	1	1	0	1	0	0	1	1		NI
Phvul.008G183400.1	0	0	0	0	0	0	0	0	10	0	0	0	2	0	0	0	0	2	0	0	1	1	0	0		NI
Phvul.009G063500.1	0	0	0	0	0	0	1	0	3	0	0	0	0	0	0	0	1	1	0	0	0	0	0	0		NI
Phvul.009G122800.1	1	0	0	0	1	1	1	1	3	0	1	1	2	2	1	1	1	2	1	2	2	2	1	1		NI
Phvul.009G163000.1	1	1	0	1	2	1	1	2	3	1	1	0	2	1	0	0	2	2	1	1	0	0	1	2		NI
Phvul.009G231600.1	0	0	0	2	0	2	1	1	7	0	0	0	0	0	1	0	2	2	1	0	0	0	0	0		NI
Phvul.009G252500.1	0	1	1	1	0	0	2	1	4	0	1	1	1	1	1	1	2	0	1	1	1	1	1	1		NI
Phvul.010G001000.1	0	0	0	0	0	0	0	0	29	0	0	0	0	0	1	0	0	0	0	0	0	0	0	0		NI
Phvul.010G004200.1	1	0	0	0	0	0	0	0	4	0	0	0	1	0	1	0	1	2	0	0	0	0	0	1		NI
Phvul.010G027900.1	0	0	0	0	0	0	0	2	3	0	0	0	0	2	1	1	2	2	0	0	0	0	0	0		NI
Phvul.010G028000.1	0	0	0	0	0	0	0	2	3	0	0	0	0	2	1	1	2	2	0	0	0	0	0	0		NI
Phvul.010G028000.2	0	0	0	0	0	0	0	2	3	0	0	0	0	2	1	1	2	2	0	0	0	0	0	0		NI
Phvul.010G044400.1	0	0	0	0	0	0	0	0	4	0	0	0	0	0	0	0	0	0	0	0	0	0	0	0		NI
Phvul.010G055500.1	0	1	0	1	0	1	1	0	3	0	2	0	0	1	1	1	1	1	0	0	0	0	2	1		NI
Phvul.010G066300.1	0	0	0	0	0	0	0	0	6	0	0	0	0	0	0	0	0	0	0	0	0	0	0	0		NI
Phvul.010G082000.1	0	0	1	1	0	1	1	1	4	1	0	2	1	1	1	1	1	1	1	0	0	1	1	1		NI
Phvul.010G106400.1	0	0	0	1	0	1	0	0	3	0	0	0	0	0	0	0	0	1	0	0	0	1	0	0		NI
Phvul.010G109100.1	1	1	1	2	1	2	1	1	3	0	2	1	1	1	1	1	1	1	1	2	1	1	2	1		NI
Phvul.010G136700.1	0	0	0	0	0	1	0	1	3	0	0	0	0	1	0	0	1	2	0	0	0	0	0	0		NI
Phvul.011G004900.1	1	2	1	1	1	2	1	0	3	0	1	1	0	1	1	1	1	1	1	2	1	1	1	1		NI
Phvul.011G005900.1	1	2	1	1	1	1	0	0	4	0	1	0	0	0	0	0	0	1	0	0	0	0	1	0		NI
Phvul.011G017400.1	0	0	0	0	0	0	1	1	3	0	1	0	0	0	1	1	1	0	0	1	1	1	1	1		NI
Phvul.011G029600.1	0	1	0	0	0	1	0	1	3	0	0	1	1	1	1	1	1	1	0	1	0	1	1	0		NI
Phvul.011G041200.1	0	0	0	0	0	0	1	0	3	0	0	0	0	2	1	1	1	2	1	0	0	0	0	0		NI
Phvul.011G074300.1	1	1	1	1	0	0	1	1	5	1	1	0	0	1	0	1	1	1	0	1	0	0	2	1		NI
Phvul.011G081100.1	0	0	0	0	0	0	0	0	26	0	0	0	0	0	0	0	0	0	0	0	0	0	0	0		NI
Phvul.011G106300.1	0	0	0	0	0	2	0	1	10	0	0	0	0	1	0	0	0	1	0	0	0	0	0	0		NI
Phvul.011G137300.1	0	0	0	0	0	0	0	0	5	0	0	0	0	0	0	0	0	0	0	0	0	0	0	0		NI
Phvul.011G181600.1	0	0	0	1	1	1	0	0	3	0	1	1	0	1	1	1	1	2	0	0	0	0	1	1		NI
Phvul.011G191400.1	1	1	1	1	0	1	0	0	3	0	1	1	1	1	1	0	2	2	0	0	0	0	1	1		NI
Phvul.011G194300.1	0	0	0	0	0	0	0	0	3	0	0	0	0	1	2	0	1	1	0	0	0	0	0	0		NI
Phvul.011G194300.2	0	0	0	0	0	0	0	0	3	0	0	0	0	1	2	0	1	1	0	0	0	0	0	0		NI
Phvul.011G216800.1	1	0	0	1	1	2	0	0	3	1	0	0	1	0	0	1	0	1	0	0	0	0	2	1		NI
Phvul.L006000.1	1	1	0	2	1	1	1	1	3	1	1	1	2	1	1	0	1	1	0	0	0	0	1	0		NI
Phvul.001G079800.1	0	0	0	0	0	0	1	1	0	1	0	6	0	0	0	0	0	0	0	0	1	1	1	0		P1
Phvul.001G081800.1	1	1	1	2	1	2	0	1	2	2	2	3	2	2	1	1	2	2	1	0	1	1	2	2		P1
Phvul.009G022000.1	1	0	2	1	2	1	0	0	0	1	0	4	0	0	0	0	0	0	0	1	1	0	1	1		P1
Phvul.009G130900.1	2	0	0	1	0	1	2	0	0	1	1	4	0	0	0	0	0	0	0	1	0	0	1	1		P1
Phvul.011G195700.1	0	0	0	0	0	0	0	0	0	0	1	3	1	0	0	0	0	0	0	0	0	0	0	1		P1
Phvul.001G029500.1	0	0	0	0	0	0	0	0	0	0	2	0	5	1	0	0	1	0	2	1	0	0	0	0		P2
Phvul.001G097300.1	0	0	0	0	0	0	0	0	0	0	0	0	5	0	0	0	0	0	0	0	0	0	0	0		P2
Phvul.001G107400.1	1	1	1	1	1	0	0	0	1	0	1	1	6	1	0	1	0	0	2	0	0	0	1	0		P2
Phvul.001G125500.1	0	1	2	0	0	1	1	1	1	1	1	1	3	1	1	0	0	1	0	1	1	0	1	0		P2
Phvul.002G109600.1	0	1	0	2	0	0	0	0	0	0	0	0	3	1	0	0	0	0	0	0	0	0	0	1		P2
Phvul.002G228200.1	1	2	2	2	2	2	0	1	1	0	2	1	3	1	0	1	1	1	1	2	1	1	2	1		P2
Phvul.002G279600.2	1	1	1	1	1	1	1	1	1	1	1	1	3	2	1	1	1	1	1	2	1	1	2	1		P2
Phvul.003G130100.1	2	0	0	0	0	0	0	0	0	0	1	1	3	0	0	1	0	0	0	0	0	0	0	0		P2
Phvul.003G227500.1	0	0	0	0	0	0	0	0	0	0	0	0	6	0	0	0	0	0	0	0	0	0	0	0		P2
Phvul.004G008200.1	1	1	1	1	0	1	0	0	2	1	2	2	3	1	0	1	1	1	0	1	0	0	1	1		P2
Phvul.004G023600.1	2	0	0	1	0	1	0	0	2	0	1	1	5	0	1	1	1	1	0	1	0	0	1	1		P2
Phvul.004G031400.1	2	0	0	0	0	0	0	0	0	0	0	2	3	1	0	0	0	1	0	1	0	0	0	0		P2
Phvul.004G049700.1	0	0	0	0	0	0	0	0	0	0	0	2	3	0	0	0	0	0	0	0	1	0	0	2		P2
Phvul.004G052600.1	1	0	0	0	0	0	0	0	1	0	2	1	4	1	1	0	0	1	0	0	0	0	0	2		P2
Phvul.004G168300.1	1	0	0	1	0	1	1	2	1	1	1	1	3	0	0	1	1	0	1	0	0	0	0	0		P2
Phvul.005G060000.1	0	0	0	0	0	0	0	0	0	0	0	2	4	1	0	0	0	1	0	0	0	0	1	2		P2
Phvul.006G149500.1	2	1	1	1	2	1	2	1	2	1	1	1	3	1	2	1	1	1	1	0	0	0	2	1		P2
Phvul.008G018600.1	2	1	0	1	0	0	0	0	1	0	2	1	6	1	1	1	1	1	2	1	1	1	1	1		P2
Phvul.008G191000.1	0	0	0	0	0	0	0	0	0	0	0	1	3	2	0	1	1	0	1	0	0	0	0	0		P2
Phvul.008G246800.1	1	1	0	1	1	0	1	0	1	1	1	0	3	1	1	1	0	1	0	0	0	0	1	1		P2
Phvul.008G279100.1	1	0	0	0	0	0	0	0	0	0	1	1	3	0	0	1	0	0	0	0	0	0	0	1		P2
Phvul.009G100800.1	0	0	1	0	0	1	0	0	0	0	0	1	3	0	0	0	0	0	0	0	0	0	0	0		P2
Phvul.009G133000.1	0	0	0	0	0	1	0	0	1	0	0	1	7	1	2	1	0	0	0	1	1	0	0	0		P2
Phvul.010G084300.1	1	0	0	0	0	0	0	2	1	0	1	1	4	0	0	0	0	0	0	1	0	0	1	0		P2
Phvul.010G084300.2	1	0	0	0	0	0	0	2	1	0	1	1	4	0	0	0	0	0	0	1	0	0	1	0		P2
Phvul.011G047500.1	1	1	0	1	0	0	0	0	2	0	0	2	3	2	1	2	0	2	0	0	0	0	0	0		P2
Phvul.011G084700.1	1	1	0	0	0	0	0	0	1	0	0	2	4	2	1	2	1	1	0	2	1	1	0	1		P2
Phvul.011G099400.1	0	1	0	1	0	0	0	0	0	0	0	1	3	1	0	0	0	0	0	0	0	0	2	0		P2
Phvul.011G143300.1	0	0	2	1	2	0	0	0	0	0	0	1	11	1	0	1	1	0	0	0	0	0	0	0		P2
Phvul.011G143300.2	1	0	2	1	2	0	0	0	0	0	0	1	12	1	0	1	1	0	0	0	0	0	0	0		P2
Phvul.011G196800.1	1	0	0	0	0	0	0	0	0	0	1	1	3	1	1	1	1	1	0	0	0	0	0	2		P2
Phvul.001G145200.1	1	2	1	2	2	1	0	0	0	0	3	0	0	0	0	0	0	0	0	1	0	0	2	0		PH
Phvul.002G227000.1	0	1	0	0	1	1	0	1	1	0	3	1	1	1	0	1	1	1	0	0	0	0	0	0		PH
Phvul.002G259100.1	1	2	1	1	0	0	0	1	0	0	3	1	1	0	0	0	0	0	0	1	2	1	1	2		PH
Phvul.002G299000.1	1	0	0	0	0	0	1	0	0	2	8	0	0	2	0	1	0	0	1	0	0	0	2	2		PH
Phvul.003G013300.1	1	0	0	0	0	0	0	2	0	0	3	0	2	0	0	0	0	0	0	1	1	0	0	0		PH
Phvul.003G035700.1	1	1	1	0	0	0	1	0	0	0	3	0	0	0	0	0	0	0	0	0	0	0	0	0		PH
Phvul.003G056700.1	1	1	0	0	1	0	1	0	0	0	3	2	2	1	1	2	1	2	0	0	0	2	0	1		PH
Phvul.004G009600.1	2	1	1	1	1	1	1	1	2	1	4	2	2	1	0	1	1	1	0	1	0	1	1	2		PH
Phvul.004G040500.1	2	2	2	1	2	2	0	0	1	1	4	1	1	0	0	0	0	1	0	0	0	0	2	1		PH
Phvul.004G048700.1	0	1	0	0	0	0	0	0	0	1	7	1	0	1	0	1	1	1	0	0	0	0	1	1		PH
Phvul.004G060500.1	2	1	1	2	1	2	0	2	2	1	3	1	2	1	0	0	1	2	0	1	1	1	2	1		PH
Phvul.005G012300.1	1	1	1	1	1	0	0	0	0	1	3	0	0	2	1	1	1	0	1	1	0	0	2	2		PH
Phvul.005G046300.1	1	1	1	1	1	2	0	0	0	0	4	1	1	0	0	0	0	0	0	0	0	0	1	2		PH
Phvul.005G046300.2	1	1	1	1	1	2	0	0	0	0	5	1	1	0	0	0	0	0	0	0	0	0	1	1		PH
Phvul.005G046600.1	2	0	1	0	1	1	0	0	1	1	3	0	1	0	0	0	0	1	0	0	0	0	0	0		PH
Phvul.005G099000.1	1	0	0	0	0	0	0	0	0	0	6	0	0	0	0	0	0	0	0	0	0	1	0	0		PH
Phvul.005G170000.2	2	0	0	0	0	0	1	1	0	1	3	1	0	1	0	0	1	1	1	1	1	1	1	2		PH
Phvul.006G000400.1	2	0	0	1	0	0	0	0	0	1	3	0	0	1	0	0	0	0	0	1	0	0	2	1		PH
Phvul.006G075300.1	1	0	1	0	1	1	0	0	0	0	3	1	0	0	0	0	0	0	0	0	0	0	0	0		PH
Phvul.006G119900.1	1	1	0	1	0	0	1	0	2	0	3	0	1	0	1	0	1	1	0	1	0	0	1	1		PH
Phvul.006G122100.1	1	1	1	1	0	0	1	0	0	1	5	1	0	0	0	0	1	1	1	1	0	0	1	1		PH
Phvul.006G156700.1	0	1	1	0	1	1	0	1	0	2	9	1	2	0	0	0	0	0	0	0	0	0	0	0		PH
Phvul.007G001900.1	1	1	1	1	0	0	1	2	1	1	3	1	1	0	0	0	0	0	0	2	0	1	1	1		PH
Phvul.007G127000.1	1	0	0	0	0	0	0	0	0	1	10	0	2	0	0	0	0	0	0	0	0	0	1	1		PH
Phvul.007G146600.1	2	1	2	1	2	2	0	0	0	0	3	0	1	0	0	0	0	0	0	0	0	0	1	1		PH
Phvul.007G146600.2	2	1	2	1	2	2	0	0	0	0	3	0	1	0	0	0	0	0	0	0	0	0	1	1		PH
Phvul.007G249800.1	2	0	0	0	0	0	0	0	0	1	3	0	0	0	0	1	0	0	0	1	1	1	1	1		PH
Phvul.007G266100.1	0	0	0	0	0	0	1	0	1	0	4	1	1	1	1	1	2	1	0	1	1	0	0	1		PH
Phvul.008G043700.1	1	0	0	0	0	0	0	0	0	0	3	0	0	0	0	0	0	0	0	1	0	0	0	0		PH
Phvul.008G278800.1	0	0	0	0	0	0	0	0	0	0	3	2	1	0	0	0	0	0	1	0	0	0	0	0		PH
Phvul.009G226100.1	0	0	1	1	1	1	0	1	1	1	3	1	1	0	0	1	1	1	0	1	0	1	1	1		PH
Phvul.010G031000.1	1	0	0	0	0	0	0	0	0	1	3	0	2	0	0	0	0	0	1	0	0	0	0	0		PH
Phvul.010G075200.1	0	1	1	2	1	0	0	0	0	0	3	0	1	1	1	0	1	0	1	0	0	0	0	1		PH
Phvul.010G124300.1	0	0	0	0	0	0	0	0	0	2	3	0	0	0	0	0	0	0	0	0	0	0	2	1		PH
Phvul.010G147900.1	2	1	1	1	1	1	1	1	1	1	3	1	2	1	1	1	1	1	1	2	1	1	2	2		PH
Phvul.011G036900.1	2	1	1	1	1	1	2	1	0	0	4	2	2	0	0	1	0	0	0	1	0	0	1	1		PH
Phvul.011G037400.1	1	1	0	1	1	0	0	0	0	0	4	1	0	0	0	0	0	0	0	0	0	0	1	1		PH
Phvul.011G037600.1	2	2	2	1	1	1	0	0	1	0	5	1	2	0	0	0	0	0	0	1	0	0	1	1		PH
Phvul.011G051300.1	0	1	1	1	1	0	0	0	0	1	5	1	1	0	0	0	0	0	0	0	0	0	0	1		PH
Phvul.011G131800.1	2	1	1	1	1	1	0	0	0	0	4	1	2	0	0	0	0	0	0	0	0	0	0	0		PH
Phvul.L003300.1	1	1	0	1	0	2	1	1	2	1	3	2	2	1	1	2	2	1	0	0	0	0	1	2		PH
Phvul.001G181200.1	1	2	1	2	1	0	0	0	0	0	1	0	0	2	2	4	2	1	2	0	0	0	1	1		R5
Phvul.002G122700.1	0	0	0	0	0	0	0	0	0	0	0	0	0	1	1	4	1	1	0	0	0	0	0	0		R5
Phvul.002G308300.1	1	0	0	0	0	0	0	0	0	0	0	0	0	2	1	4	1	1	2	0	0	0	0	1		R5
Phvul.005G043000.1	0	1	0	1	1	0	0	0	0	0	1	0	0	2	2	3	1	2	0	0	0	0	0	1		R5
Phvul.005G142100.1	0	0	0	0	0	0	0	0	1	0	0	0	0	1	0	3	0	1	0	0	0	0	0	0		R5
Phvul.006G032900.1	0	0	0	0	0	0	0	0	0	0	0	0	0	2	1	4	2	2	2	0	0	0	0	0		R5
Phvul.006G116800.1	0	0	0	0	0	0	0	1	2	0	0	0	0	2	1	3	0	1	0	0	0	0	0	1		R5
Phvul.006G165100.1	0	0	0	1	0	0	1	0	0	0	1	0	1	2	1	3	1	1	0	0	0	0	0	1		R5
Phvul.007G240100.1	1	2	1	2	0	0	2	1	0	0	0	0	0	1	2	4	1	1	0	1	0	0	1	1		R5
Phvul.008G146900.1	0	0	0	0	0	0	0	0	0	0	0	0	0	2	2	3	1	0	1	0	0	0	0	0		R5
Phvul.009G135400.1	0	0	0	0	0	1	0	0	1	0	0	0	0	0	0	3	0	1	0	0	0	0	0	1		R5
Phvul.010G082500.1	0	0	0	0	0	0	0	0	1	0	0	0	0	2	1	3	2	2	0	0	0	0	0	0		R5
Phvul.011G062600.1	0	0	0	0	0	0	0	0	0	0	0	0	0	1	2	3	2	2	0	0	0	0	0	1		R5
Phvul.011G139900.1	0	2	1	2	1	0	0	0	0	0	1	0	0	2	2	3	2	1	1	1	0	0	0	2		R5
Phvul.011G199600.1	1	0	2	0	0	0	0	0	0	2	1	0	2	1	1	4	1	1	0	0	0	0	1	1		R5
Phvul.001G075700.1	0	1	1	0	0	1	1	2	1	0	0	1	0	1	2	2	3	2	2	1	1	1	0	1		RE
Phvul.001G082400.1	1	1	0	1	1	1	1	1	2	1	1	2	1	1	1	2	3	2	2	0	0	0	1	1		RE
Phvul.002G144400.1	0	0	0	0	0	0	0	0	0	0	0	0	0	1	1	2	23	1	0	1	0	0	0	0		RE
Phvul.005G111700.1	0	0	0	0	0	0	1	0	0	0	0	0	0	0	2	0	4	1	1	0	0	0	1	1		RE
Phvul.011G201600.1	1	2	1	2	2	2	2	1	2	1	2	2	2	2	2	1	3	2	2	2	1	1	2	2		RE
Phvul.011G201600.2	1	2	1	1	1	2	1	1	2	1	2	2	1	2	2	1	3	2	1	2	1	1	2	2		RE
Phvul.001G037100.1	0	0	0	0	0	0	0	0	1	0	0	0	0	9	0	2	1	2	0	0	0	0	0	0		RF
Phvul.001G037100.2	0	0	0	0	0	0	0	0	2	0	0	0	0	9	0	2	1	2	0	0	0	0	0	0		RF
Phvul.001G046300.1	0	0	0	0	0	0	0	0	0	0	0	0	0	3	1	2	2	2	2	0	0	0	0	0		RF
Phvul.001G106100.1	1	0	0	2	0	0	1	0	1	0	1	1	1	3	0	1	2	2	1	0	0	0	1	0		RF
Phvul.001G209200.1	0	0	0	0	0	0	0	0	0	0	0	0	0	5	1	2	2	1	1	0	0	0	0	0		RF
Phvul.001G220800.1	0	0	0	0	0	0	0	0	0	0	0	0	0	5	0	2	1	1	0	0	0	0	0	0		RF
Phvul.001G226900.1	0	0	0	0	0	0	0	0	0	0	0	0	0	3	0	1	0	0	0	0	0	0	0	0		RF
Phvul.001G254500.1	1	1	1	1	0	0	0	0	0	0	0	0	0	8	0	2	1	1	0	1	0	0	1	0		RF
Phvul.002G049300.1	0	0	0	0	0	0	0	0	2	0	0	0	0	3	2	2	2	2	0	0	0	0	0	0		RF
Phvul.002G178900.1	2	0	1	1	0	0	1	1	1	1	2	1	1	3	1	1	2	2	2	1	1	2	1	1		RF
Phvul.002G192800.1	1	0	1	1	0	0	1	1	1	1	2	1	1	3	1	2	2	2	2	1	2	2	2	1		RF
Phvul.003G009500.1	1	0	0	0	0	0	0	0	2	0	0	0	1	5	1	2	1	1	1	1	1	1	2	0		RF
Phvul.004G017700.1	0	0	0	0	0	0	0	0	0	0	0	0	0	3	1	0	1	1	0	0	0	0	0	0		RF
Phvul.004G017700.2	0	0	0	0	0	0	1	0	0	0	0	0	0	3	1	0	1	1	0	0	0	0	0	0		RF
Phvul.004G068900.1	0	0	0	0	0	0	1	0	0	0	0	0	0	5	0	2	1	1	2	0	0	0	0	0		RF
Phvul.005G062400.1	0	0	1	0	0	1	2	1	1	0	1	0	0	4	2	2	2	2	1	0	0	0	0	0		RF
Phvul.005G068300.1	1	0	0	0	0	0	1	0	0	0	0	0	0	3	1	1	2	1	2	0	0	0	0	0		RF
Phvul.006G046500.2	1	1	1	2	0	2	2	1	1	0	2	1	2	3	1	2	1	1	2	2	2	1	2	2		RF
Phvul.006G117200.1	0	0	1	0	0	0	1	2	0	0	0	0	0	3	0	2	0	1	0	0	0	0	0	0		RF
Phvul.007G073900.1	0	0	0	0	0	0	0	0	0	0	0	0	0	6	0	0	1	1	0	0	0	0	0	0		RF
Phvul.007G129800.1	0	0	0	0	0	0	1	0	0	0	0	0	0	3	0	2	1	2	0	0	0	0	0	2		RF
Phvul.007G210100.1	0	0	0	0	0	0	0	0	0	0	0	1	0	5	0	0	2	0	0	0	0	0	0	0		RF
Phvul.008G042400.1	0	0	1	0	2	0	1	0	0	0	0	0	0	3	1	2	2	1	1	1	2	2	0	0		RF
Phvul.008G090600.1	0	0	0	0	0	0	0	0	1	0	0	0	0	3	0	1	0	1	0	0	0	0	0	0		RF
Phvul.008G189400.1	0	0	0	0	0	0	0	2	0	0	0	1	0	3	0	2	1	1	1	0	0	0	1	0		RF
Phvul.008G259100.1	0	0	0	0	0	0	0	1	2	0	0	0	0	4	0	1	1	1	0	0	0	0	0	0		RF
Phvul.010G070400.1	2	1	1	1	0	1	0	0	1	0	2	0	1	3	1	2	1	1	1	1	0	1	1	2		RF
Phvul.011G043900.1	0	0	0	0	0	0	0	0	0	0	0	0	0	3	0	2	1	0	1	0	0	0	0	0		RF
Phvul.011G122800.1	0	0	0	0	0	0	0	0	0	0	0	0	0	6	1	1	0	0	1	0	0	0	0	0		RF
Phvul.011G147000.1	0	0	0	0	0	0	0	0	0	0	0	0	0	3	0	1	1	2	0	0	0	0	0	0		RF
Phvul.011G179500.1	0	0	0	0	0	1	0	0	0	0	0	0	0	3	0	1	1	1	0	0	0	0	0	0		RF
Phvul.011G179500.2	0	0	0	0	0	2	0	0	0	0	0	0	0	4	0	1	1	1	0	0	0	0	0	0		RF
Phvul.011G211800.1	0	0	0	0	0	0	0	0	0	0	0	0	0	5	0	0	0	0	0	1	0	0	0	0		RF
Phvul.001G017000.1	0	1	0	1	0	1	1	0	2	0	0	0	0	1	2	1	0	3	1	0	0	0	1	0		RI
Phvul.001G050000.1	1	0	0	0	0	1	1	0	2	0	1	1	1	1	1	1	2	3	0	1	0	0	2	2		RI
Phvul.001G213400.1	0	0	0	0	0	0	0	0	1	0	0	0	0	0	1	1	1	3	0	0	0	0	0	0		RI
Phvul.001G235000.1	0	1	0	1	0	0	0	0	1	0	0	0	0	1	0	2	2	3	0	1	0	1	1	0		RI
Phvul.002G141600.1	0	0	0	0	0	0	0	0	0	0	0	0	0	0	0	0	0	3	0	0	0	0	0	0		RI
Phvul.002G189900.1	0	0	0	0	0	0	1	0	1	0	0	0	0	2	1	1	1	3	0	0	0	0	0	0		RI
Phvul.002G192600.1	1	0	1	1	1	0	0	1	1	1	1	1	1	2	1	1	2	3	2	1	2	1	1	1		RI
Phvul.002G249500.1	0	0	0	0	0	0	1	1	1	0	0	2	1	1	2	1	2	3	1	1	1	1	0	1		RI
Phvul.003G185500.2	0	0	0	0	0	2	0	0	2	0	0	0	0	0	0	0	0	3	0	0	0	0	0	0		RI
Phvul.003G264600.1	0	1	1	1	1	1	0	0	1	0	0	0	0	2	1	1	1	4	0	0	0	0	0	0		RI
Phvul.004G031900.1	0	0	0	0	0	1	0	0	0	0	0	0	0	1	0	0	0	3	0	0	0	0	0	0		RI
Phvul.004G134800.1	0	0	0	0	0	0	0	0	1	0	0	0	0	0	0	0	1	4	0	0	0	0	0	0		RI
Phvul.005G162400.1	0	0	0	0	0	0	0	0	0	0	0	0	0	2	1	0	1	4	0	0	0	0	0	0		RI
Phvul.006G206100.1	0	0	0	0	0	0	0	0	1	0	0	0	0	1	1	2	2	3	0	0	0	1	0	0		RI
Phvul.007G030800.1	0	1	0	1	0	0	1	0	0	0	0	0	0	0	1	1	1	4	0	0	0	0	0	2		RI
Phvul.007G118300.1	0	0	0	0	0	0	0	0	0	0	0	0	0	0	0	0	1	3	0	0	0	0	0	0		RI
Phvul.007G228200.1	0	0	0	0	0	0	0	0	1	0	0	0	0	1	1	1	1	3	0	0	0	0	0	0		RI
Phvul.007G228400.1	0	0	0	0	0	0	0	2	1	0	0	0	0	1	0	1	0	3	0	0	0	0	0	0		RI
Phvul.008G174300.1	0	0	0	0	0	0	0	0	0	0	0	0	0	0	1	2	2	3	1	0	0	0	0	0		RI
Phvul.008G221100.1	0	0	0	0	0	0	0	0	1	1	1	1	1	1	1	1	2	3	1	0	0	0	1	0		RI
Phvul.008G248900.1	1	0	1	0	1	2	1	0	1	0	0	0	0	2	1	2	1	3	1	0	3	2	0	1		RI
Phvul.009G006800.1	0	0	0	0	0	0	1	0	1	0	0	0	0	1	0	1	1	3	0	0	1	0	0	0		RI
Phvul.009G105800.1	2	0	0	0	0	0	0	0	1	0	1	1	1	2	1	1	2	3	0	0	0	0	0	1		RI
Phvul.009G105800.2	2	0	0	0	0	0	0	0	1	0	1	1	1	2	2	1	2	4	0	0	0	0	0	1		RI
Phvul.009G105800.3	2	0	0	0	0	0	0	0	1	0	1	1	1	2	2	1	2	3	0	0	0	0	0	1		RI
Phvul.010G004000.1	1	1	0	1	0	0	0	0	2	0	0	0	1	0	1	0	2	3	0	0	0	0	0	1		RI
Phvul.010G027800.1	1	1	1	1	1	1	1	1	2	0	1	1	1	2	2	1	2	3	1	0	0	0	1	1		RI
Phvul.010G027800.2	1	1	1	1	1	1	1	1	2	0	1	1	1	2	2	1	2	3	1	0	0	0	1	1		RI
Phvul.011G166800.1	0	1	0	1	0	0	1	0	0	0	0	0	0	1	1	1	1	4	0	0	0	0	0	1		RI
Phvul.001G046900.1	1	1	1	2	0	0	2	0	0	0	0	0	0	1	1	1	1	1	8	2	0	0	1	2		RT
Phvul.001G218700.1	1	2	0	1	0	0	1	0	0	0	0	0	0	2	1	1	1	0	4	0	1	0	2	0		RT
Phvul.001G241600.1	0	0	0	0	0	0	0	0	0	0	0	0	0	1	1	1	1	1	5	1	0	0	0	0		RT
Phvul.002G012400.1	0	0	0	0	0	0	0	0	0	0	0	0	0	1	2	1	1	0	4	0	0	0	0	0		RT
Phvul.002G062000.1	0	0	0	0	0	0	0	0	0	0	0	0	0	2	2	0	0	0	8	0	0	0	0	0		RT
Phvul.002G075100.1	0	0	0	1	0	0	1	0	1	0	1	0	1	2	2	2	1	1	4	0	0	0	1	2		RT
Phvul.002G096800.1	1	0	0	0	0	0	0	0	0	0	1	0	2	2	1	1	1	1	3	2	1	1	0	1		RT
Phvul.002G177300.1	1	1	1	1	1	1	0	0	1	0	1	0	1	1	2	1	1	1	3	0	0	0	1	1		RT
Phvul.002G247300.1	0	0	0	0	0	0	2	1	1	0	0	0	0	2	1	2	2	2	3	0	0	0	0	1		RT
Phvul.002G249400.1	0	0	0	0	0	0	0	0	0	0	0	1	1	2	0	2	1	1	4	0	0	0	0	1		RT
Phvul.002G316900.1	2	1	2	1	1	0	2	0	0	0	0	0	0	1	1	1	0	0	3	0	0	0	1	1		RT
Phvul.002G318000.1	2	1	1	1	1	0	1	0	0	0	0	0	0	2	1	2	2	1	4	0	0	0	0	0		RT
Phvul.003G036700.1	0	0	0	0	0	0	0	0	0	0	0	0	0	0	1	1	1	0	3	0	0	0	0	0		RT
Phvul.003G038200.1	2	0	0	0	0	0	1	0	0	0	0	0	0	1	1	0	1	1	4	0	0	0	0	0		RT
Phvul.003G136500.1	0	0	0	0	0	0	0	0	0	0	0	0	0	1	1	1	1	0	4	0	0	0	0	0		RT
Phvul.004G076800.1	0	0	0	0	0	0	1	1	0	0	0	1	2	1	1	2	1	1	4	0	0	0	1	0		RT
Phvul.004G120900.1	1	0	0	0	0	0	0	0	0	0	0	0	0	1	1	0	1	1	3	1	0	0	2	0		RT
Phvul.004G162400.1	1	0	0	0	0	0	0	0	0	0	0	0	0	0	1	1	2	0	5	0	0	0	0	0		RT
Phvul.005G058800.1	1	0	0	0	0	0	0	0	0	0	1	0	0	1	1	1	1	1	3	0	0	0	1	0		RT
Phvul.005G170600.1	1	0	0	0	0	1	0	0	2	0	2	1	1	2	1	1	1	1	3	1	0	0	0	2		RT
Phvul.006G015700.1	0	0	0	0	0	0	1	0	0	1	1	0	0	2	0	1	1	0	5	0	0	0	0	1		RT
Phvul.006G064700.1	1	0	0	0	0	1	0	0	1	0	0	0	0	1	1	2	1	1	5	1	0	0	0	0		RT
Phvul.006G084700.1	0	0	0	0	0	0	0	0	1	0	0	0	0	2	1	2	2	0	4	0	0	0	0	0		RT
Phvul.006G172300.1	0	0	0	0	0	0	0	0	0	0	0	0	0	1	2	1	1	1	4	0	0	0	0	0		RT
Phvul.007G154500.1	1	0	0	0	0	0	0	0	0	0	0	0	0	1	1	1	1	1	3	1	1	1	1	0		RT
Phvul.007G238900.1	0	0	0	0	0	0	0	0	0	0	0	0	0	1	1	0	1	0	3	0	0	0	0	0		RT
Phvul.008G100100.1	1	0	0	0	0	0	0	0	0	0	0	0	0	1	2	1	1	1	3	0	0	0	0	0		RT
Phvul.008G104200.1	1	1	0	1	0	0	2	2	1	0	0	0	0	1	1	1	1	2	4	1	1	0	1	1		RT
Phvul.008G115500.1	0	0	0	0	0	0	0	0	0	0	0	0	0	1	2	1	1	0	7	0	0	0	0	0		RT
Phvul.008G241100.1	0	1	0	0	0	0	1	0	0	0	0	0	0	1	1	1	1	1	3	1	0	0	1	0		RT
Phvul.009G068900.1	1	1	0	0	0	0	2	0	0	1	2	0	0	2	1	1	1	1	4	2	2	2	2	2		RT
Phvul.009G110800.1	0	0	0	0	0	0	0	0	0	0	0	0	0	0	1	1	0	0	11	0	0	0	0	0		RT
Phvul.009G137100.1	0	1	0	1	2	1	2	0	0	0	0	1	1	2	1	2	1	1	3	0	0	0	1	0		RT
Phvul.010G010600.1	0	1	0	1	1	0	0	0	0	1	2	0	1	1	1	0	1	1	3	2	1	1	2	1		RT
Phvul.010G079800.1	0	0	0	0	0	0	0	0	0	0	0	0	0	1	0	1	1	0	3	0	0	0	0	1		RT
Phvul.010G104800.1	1	0	0	0	0	0	0	0	0	0	0	0	0	1	0	1	0	0	3	0	0	2	0	0		RT
Phvul.010G105300.1	0	0	0	0	0	0	0	0	0	0	1	0	1	1	1	1	1	0	3	2	1	1	0	0		RT
Phvul.011G165200.1	0	0	0	0	0	0	1	0	2	0	0	1	0	2	0	2	2	2	8	0	0	0	0	0		RT
Phvul.011G172900.1	0	0	0	0	0	0	0	0	0	0	0	0	0	1	1	2	1	1	3	0	0	0	0	1		RT
Phvul.001G044300.1	0	0	0	0	0	0	0	0	0	0	0	0	0	0	0	0	0	0	0	0	4	2	0	0		S1
Phvul.001G046100.1	0	0	0	0	0	0	0	0	0	0	0	0	0	0	0	0	0	0	0	1	7	1	0	0		S1
Phvul.002G159100.1	0	0	0	0	0	0	0	0	0	0	0	0	0	0	0	0	0	0	0	1	9	1	0	0		S1
Phvul.003G015200.1	0	0	0	0	0	0	0	0	0	0	0	0	0	0	0	0	0	0	0	2	5	0	0	0		S1
Phvul.004G003800.1	0	0	0	0	0	0	0	0	0	0	0	0	0	0	0	0	0	0	0	0	4	2	0	0		S1
Phvul.005G017700.1	0	0	0	0	0	0	0	0	0	0	0	0	0	0	0	0	0	0	0	1	9	1	0	0		S1
Phvul.006G112700.1	0	0	0	0	0	0	0	0	0	0	0	0	0	0	0	0	0	0	0	1	9	2	0	0		S1
Phvul.007G202100.1	0	0	0	0	0	0	0	0	0	0	0	0	0	0	0	0	0	0	0	0	4	2	0	0		S1
Phvul.009G233400.1	1	1	1	1	0	1	0	0	1	1	2	1	0	0	2	0	0	1	0	0	5	2	1	0		S1
Phvul.010G145000.1	1	1	2	1	1	1	0	0	0	1	0	0	0	0	0	0	0	0	0	0	4	1	1	0		S1
Phvul.011G011900.1	1	0	0	0	0	0	0	1	0	0	0	0	0	0	0	0	0	0	0	0	7	1	1	0		S1
Phvul.011G130200.1	1	0	0	0	0	0	1	0	0	0	1	1	0	1	0	0	0	0	2	1	3	2	2	0		S1
Phvul.001G114200.1	0	0	0	0	0	0	0	0	0	0	0	0	0	0	0	0	0	0	0	0	1	3	0	0		S2
Phvul.001G188300.1	0	0	0	0	0	0	0	2	0	0	0	0	0	0	0	0	1	0	0	1	3	3	1	0		S2
Phvul.001G246900.1	0	0	0	0	0	0	0	0	0	0	0	0	0	0	0	0	0	0	0	2	3	3	0	0		S2
Phvul.001G254600.1	0	1	0	1	0	0	0	0	0	0	0	0	0	2	1	2	0	0	0	1	3	4	0	0		S2
Phvul.003G018500.1	0	0	0	0	0	0	0	0	0	0	0	0	0	0	0	0	0	0	0	0	3	3	0	0		S2
Phvul.003G091300.1	0	0	0	0	0	0	0	0	0	0	0	0	0	0	0	0	1	0	0	0	3	89	0	0		S2
Phvul.003G110800.1	0	0	0	0	0	0	0	0	0	0	0	0	0	0	0	0	0	0	0	0	2	4	0	0		S2
Phvul.003G151500.1	1	0	0	0	0	2	1	0	2	0	0	0	0	1	0	0	1	1	0	0	2	3	1	0		S2
Phvul.003G295100.1	0	0	0	0	0	1	1	2	1	0	0	0	0	0	1	1	0	1	0	2	2	3	1	1		S2
Phvul.004G158800.1	1	0	0	0	0	1	0	2	0	0	0	0	0	0	0	0	0	1	0	0	1	4	1	1		S2
Phvul.006G057500.1	0	0	0	0	0	0	0	0	0	0	0	0	0	0	0	0	0	0	0	0	2	6	0	0		S2
Phvul.007G064000.1	0	0	0	0	0	0	0	0	0	0	0	0	0	0	0	0	0	0	0	1	3	3	2	0		S2
Phvul.007G102600.1	0	0	0	0	0	0	0	0	0	0	0	0	0	0	0	0	0	0	0	0	1	4	0	0		S2
Phvul.009G218700.1	0	0	0	0	0	0	0	0	0	0	0	0	0	0	0	0	0	0	0	0	3	4	0	0		S2
Phvul.010G019600.1	1	0	1	1	0	0	0	0	0	1	1	1	1	0	0	0	0	0	0	1	3	3	1	1		S2
Phvul.011G081600.1	0	0	0	0	0	0	0	0	0	0	0	0	0	0	0	0	0	0	0	0	1	4	0	0		S2
Phvul.001G062200.1	0	0	0	0	0	0	0	0	0	1	0	0	0	0	0	0	0	0	0	158	0	0	0	0		SH
Phvul.001G062400.1	0	0	0	0	0	0	0	0	0	0	0	0	0	0	0	0	0	0	0	6	0	0	0	0		SH
Phvul.001G062500.1	0	0	0	0	0	0	0	0	0	0	0	0	0	0	0	0	0	0	0	24	0	0	0	0		SH
Phvul.001G071000.1	1	0	0	0	0	0	0	0	0	0	1	0	1	0	1	0	0	0	1	10	2	1	1	1		SH
Phvul.001G116000.1	0	0	0	0	0	0	0	0	0	0	0	0	0	0	0	0	0	0	0	28	0	0	0	0		SH
Phvul.001G116100.1	0	0	0	0	0	0	0	0	0	1	0	0	0	0	0	0	0	0	0	17	0	0	0	0		SH
Phvul.001G144500.1	0	0	0	0	0	0	0	0	0	0	0	0	0	0	0	0	0	0	0	4	3	0	0	0		SH
Phvul.001G158700.1	1	0	0	0	0	0	0	0	0	1	0	0	0	0	0	0	0	0	0	4	1	1	0	0		SH
Phvul.001G189000.1	2	2	1	2	1	0	0	0	0	0	0	0	0	0	1	0	0	0	0	8	2	2	1	1		SH
Phvul.001G223100.1	0	0	0	0	0	0	0	0	0	0	0	0	0	0	0	0	0	0	0	13	0	0	0	0		SH
Phvul.001G268100.1	0	0	0	0	0	0	0	0	0	0	0	0	0	0	0	0	0	0	0	43	0	0	0	0		SH
Phvul.002G029000.1	2	1	1	1	1	0	2	2	1	0	0	0	0	0	0	0	1	1	0	3	1	1	1	1		SH
Phvul.002G061000.1	1	1	1	2	1	0	0	0	0	0	0	0	0	1	1	0	1	1	0	5	0	1	1	1		SH
Phvul.002G061000.2	1	1	1	2	1	0	0	0	0	0	0	0	0	1	1	0	1	1	0	5	0	1	1	1		SH
Phvul.002G081800.1	0	0	0	0	0	0	0	0	0	0	0	0	0	0	0	0	0	0	0	4	0	0	0	0		SH
Phvul.002G081900.1	0	0	0	0	0	0	0	0	0	0	0	0	0	0	0	0	0	0	0	3	0	0	0	0		SH
Phvul.002G084600.1	0	0	0	0	0	0	1	0	0	1	0	0	0	1	1	0	0	0	0	33	2	2	0	0		SH
Phvul.002G100200.1	2	2	0	1	0	0	1	0	0	0	0	1	1	0	0	0	0	0	0	4	1	1	1	1		SH
Phvul.002G100200.2	2	2	0	2	0	0	1	0	0	0	0	1	1	0	0	0	0	0	0	5	2	2	2	1		SH
Phvul.002G100200.3	2	2	0	2	0	0	1	0	0	0	0	1	1	0	0	0	0	0	0	5	2	1	2	1		SH
Phvul.002G100200.4	2	2	0	1	0	0	1	0	0	0	0	1	1	0	0	0	0	0	0	4	1	1	1	1		SH
Phvul.002G118200.1	0	0	0	0	0	0	0	0	0	0	0	0	0	0	0	0	0	0	0	3	2	2	0	0		SH
Phvul.002G171300.1	0	0	0	0	0	0	0	0	0	0	0	0	0	0	0	0	0	0	0	13	0	0	0	0		SH
Phvul.002G187900.1	0	0	0	0	0	0	0	0	0	0	0	0	0	0	0	0	0	0	0	3	0	0	0	0		SH
Phvul.002G196100.1	2	0	0	0	0	0	0	0	0	0	0	0	0	0	1	0	0	0	1	33	0	0	0	0		SH
Phvul.002G199500.1	0	0	0	0	0	0	0	0	0	0	0	0	0	0	0	0	0	0	0	3	1	1	0	0		SH
Phvul.002G221800.1	0	0	0	0	0	0	0	0	0	2	0	0	0	0	0	0	0	0	0	23	0	0	0	0		SH
Phvul.002G221900.1	0	0	0	0	0	0	0	0	0	1	0	0	0	0	0	0	0	0	0	5	0	0	0	0		SH
Phvul.002G222000.1	0	0	0	0	0	0	0	0	0	0	0	0	0	0	0	0	0	0	0	4	0	0	0	0		SH
Phvul.002G226400.1	0	0	0	0	0	0	0	0	0	0	0	1	1	0	0	0	0	0	0	13	1	0	0	0		SH
Phvul.002G229800.1	0	0	0	0	0	0	0	1	0	0	0	0	0	0	0	0	0	0	0	4	0	0	0	0		SH
Phvul.002G229800.2	0	0	0	0	0	0	0	1	0	0	0	0	0	0	0	0	0	0	0	4	0	0	0	0		SH
Phvul.002G260400.1	1	1	1	1	0	1	0	0	0	0	0	0	0	0	0	0	0	0	0	3	1	0	1	1		SH
Phvul.002G271000.1	1	0	0	0	0	0	0	0	0	1	0	0	1	0	2	0	0	0	0	4	0	0	0	0		SH
Phvul.002G282600.1	1	0	1	0	0	0	0	0	0	1	2	1	0	2	2	1	1	1	2	6	2	1	2	2		SH
Phvul.002G282600.2	1	0	1	0	0	0	0	0	0	1	2	1	0	2	2	1	1	1	2	6	2	1	2	2		SH
Phvul.002G282600.3	1	0	1	0	0	0	0	0	0	1	2	1	0	2	1	1	1	1	2	6	2	1	2	2		SH
Phvul.003G003800.1	0	0	0	0	0	0	0	0	0	1	0	0	0	0	0	0	0	0	0	7	1	1	0	0		SH
Phvul.003G005700.1	0	0	0	0	0	0	0	0	0	0	0	0	0	0	0	0	0	0	0	19	0	0	0	0		SH
Phvul.003G015300.1	0	0	0	0	0	0	0	0	0	0	0	0	0	0	0	0	0	0	0	27	2	0	0	0		SH
Phvul.003G018400.1	0	0	0	0	0	0	0	0	0	1	0	0	0	0	0	0	0	0	0	4	0	0	0	0		SH
Phvul.003G030800.1	0	0	0	0	0	0	0	0	0	1	0	0	0	0	0	0	0	0	0	16	1	1	0	0		SH
Phvul.003G035900.1	0	1	0	0	0	0	0	0	0	0	0	0	0	0	0	0	0	0	0	14	1	2	0	0		SH
Phvul.003G056500.1	0	0	0	0	0	0	0	0	0	0	0	0	0	0	0	0	0	0	0	11	1	1	0	0		SH
Phvul.003G056600.1	0	0	0	0	0	0	0	0	0	0	0	0	0	0	0	0	0	0	0	15	1	1	0	0		SH
Phvul.003G060700.1	1	0	0	0	0	0	0	0	0	1	0	0	0	0	0	0	0	0	0	4	0	0	1	0		SH
Phvul.003G060700.2	1	0	0	0	0	0	0	0	0	1	0	0	0	0	0	0	0	0	0	5	0	0	1	0		SH
Phvul.003G069000.1	0	0	0	0	0	0	0	2	1	0	0	0	1	0	0	0	0	0	0	8	3	2	0	0		SH
Phvul.003G069000.2	0	0	0	0	0	0	0	2	1	0	0	0	1	0	0	0	0	0	0	8	3	2	0	0		SH
Phvul.003G072900.1	0	0	0	0	0	2	0	0	0	0	0	0	0	2	2	2	1	0	1	4	2	1	0	2		SH
Phvul.003G081700.1	0	0	0	0	0	0	0	0	0	0	0	0	0	0	0	0	0	0	0	5	2	2	0	0		SH
Phvul.003G085100.1	2	1	0	0	0	1	1	0	0	0	0	0	0	0	0	1	0	0	1	3	1	0	2	0		SH
Phvul.003G123300.1	0	0	0	0	0	0	0	0	0	0	0	0	0	0	0	0	0	0	0	14	2	1	1	0		SH
Phvul.003G137900.1	0	0	0	0	0	0	0	0	0	0	0	0	0	0	0	0	0	0	0	5	0	0	0	0		SH
Phvul.003G138000.1	0	0	0	0	0	0	0	0	0	0	0	0	0	0	0	0	0	0	0	31	2	0	0	0		SH
Phvul.003G165100.1	1	0	0	0	0	0	0	0	0	0	1	0	1	0	0	0	0	0	0	11	3	2	1	1		SH
Phvul.003G172800.1	1	0	0	0	0	1	0	0	2	0	0	0	1	0	1	1	1	1	0	9	1	0	1	1		SH
Phvul.003G191500.1	1	0	0	0	0	0	1	0	0	2	0	0	0	0	0	0	0	0	0	42	3	1	0	0		SH
Phvul.003G200400.1	0	1	0	0	0	1	1	0	0	0	0	0	1	0	0	0	0	0	0	3	2	2	1	0		SH
Phvul.003G239700.1	1	0	0	0	0	0	0	0	0	0	0	0	0	0	0	0	0	0	0	5	0	0	0	0		SH
Phvul.003G242500.1	0	0	0	0	0	0	0	0	0	0	0	0	0	0	0	0	0	0	0	3	0	0	0	0		SH
Phvul.003G242800.1	0	0	0	0	0	0	0	0	0	0	0	0	0	0	0	0	0	0	0	3	0	1	0	0		SH
Phvul.003G275600.1	0	0	0	0	0	0	0	0	0	1	0	0	0	0	0	0	0	0	0	35	0	0	0	0		SH
Phvul.003G277100.1	0	0	0	0	0	0	0	0	0	0	0	0	2	0	0	0	0	0	0	4	0	0	0	0		SH
Phvul.003G287600.1	0	1	0	0	0	1	0	0	0	0	0	0	0	0	0	0	0	0	0	8	3	1	2	0		SH
Phvul.004G002900.1	0	0	0	0	0	0	0	0	0	0	0	0	0	0	0	0	0	0	0	6	0	0	0	0		SH
Phvul.004G023000.1	0	0	0	0	0	0	0	0	0	0	0	0	0	0	0	0	0	0	0	4	0	0	0	0		SH
Phvul.004G042800.1	0	0	0	0	0	0	0	0	0	1	0	0	0	0	0	0	0	0	0	28	0	0	0	0		SH
Phvul.004G047800.1	0	0	0	0	0	0	0	0	0	1	0	0	0	0	0	0	0	0	0	16	0	0	0	0		SH
Phvul.004G057100.1	0	0	0	0	0	0	0	0	0	2	0	0	0	0	0	0	0	0	0	96	0	0	0	0		SH
Phvul.004G064600.1	1	0	0	0	0	0	0	2	2	0	1	0	1	0	0	0	0	1	0	14	0	0	1	1		SH
Phvul.004G119000.1	0	0	0	0	0	0	0	0	0	0	0	0	0	0	0	0	0	0	0	6	0	0	0	0		SH
Phvul.004G120500.1	0	2	0	2	1	0	1	0	0	0	0	0	0	0	2	1	1	1	1	12	2	2	1	1		SH
Phvul.004G130700.1	0	0	0	0	0	0	0	0	0	0	0	0	0	0	0	0	0	0	0	5	0	0	0	0		SH
Phvul.004G130800.1	0	0	0	0	0	0	0	0	0	1	0	0	0	0	0	0	0	0	0	36	2	1	0	0		SH
Phvul.004G131000.1	0	0	0	0	0	0	0	0	0	1	0	0	0	0	0	0	0	0	0	55	3	1	0	0		SH
Phvul.004G131100.1	0	0	0	0	0	0	0	0	0	0	0	0	0	0	0	0	0	0	0	3	0	0	0	0		SH
Phvul.004G145600.1	0	0	0	0	0	0	0	0	0	0	0	0	0	0	0	0	0	0	0	13	0	0	0	0		SH
Phvul.004G160600.1	0	0	0	0	0	0	0	0	0	0	0	0	0	0	0	0	0	0	0	3	0	0	0	0		SH
Phvul.005G007300.1	0	0	0	0	0	0	0	0	0	0	0	0	0	0	0	0	0	0	0	23	2	0	0	0		SH
Phvul.005G007400.1	0	0	0	0	0	0	0	0	0	0	0	0	0	0	0	0	0	0	0	15	2	0	0	0		SH
Phvul.005G007500.1	0	0	0	0	0	0	0	0	0	0	0	0	0	0	0	0	0	0	0	4	0	0	0	0		SH
Phvul.005G011600.1	0	0	0	0	0	0	0	0	0	0	0	0	0	0	0	0	0	0	0	4	1	0	0	0		SH
Phvul.005G017400.1	0	0	0	0	0	0	0	0	0	0	0	0	0	0	0	0	0	0	0	51	3	0	0	0		SH
Phvul.005G017800.1	0	0	0	0	0	0	0	0	0	1	1	0	0	0	0	0	0	0	0	4	1	0	0	0		SH
Phvul.005G021400.1	0	0	0	0	0	0	0	0	0	0	0	0	0	0	0	0	0	0	0	18	1	0	0	0		SH
Phvul.005G026200.1	0	0	0	0	0	0	0	0	0	0	0	0	0	0	0	0	0	0	0	3	0	0	0	0		SH
Phvul.005G033900.1	0	0	0	0	0	0	0	0	0	1	0	0	0	0	0	0	0	0	0	8	0	0	0	0		SH
Phvul.005G046100.1	0	0	0	0	0	0	0	0	0	0	0	0	0	0	0	0	0	0	0	6	0	0	0	0		SH
Phvul.005G081800.1	2	0	0	0	0	0	0	0	0	0	0	0	0	0	0	0	0	0	0	4	0	0	0	0		SH
Phvul.005G084300.1	0	0	0	0	0	0	0	0	0	0	0	0	0	0	0	0	0	0	0	6	1	1	0	0		SH
Phvul.005G104300.1	1	1	0	1	0	1	2	1	1	1	1	0	1	1	1	1	1	2	2	3	2	1	2	1		SH
Phvul.005G135500.1	1	1	0	1	0	0	1	0	0	1	1	0	0	0	1	1	1	0	1	3	1	0	1	0		SH
Phvul.005G135500.2	1	1	0	1	0	0	1	0	0	0	1	0	0	0	1	1	1	0	1	3	1	0	1	0		SH
Phvul.005G136400.1	0	0	0	0	0	0	0	0	0	0	0	0	0	0	0	0	0	0	0	10	2	1	0	0		SH
Phvul.005G145800.1	0	0	0	0	0	0	0	0	0	0	0	0	0	0	0	0	0	0	0	5	0	0	0	0		SH
Phvul.005G150900.1	0	0	0	0	0	0	2	0	0	0	0	0	0	2	1	1	2	1	1	3	0	0	0	0		SH
Phvul.005G159600.1	0	0	0	0	0	0	0	0	0	0	0	0	0	0	0	0	0	0	0	3	2	1	0	0		SH
Phvul.006G011100.1	0	0	0	0	0	0	0	0	0	0	0	0	0	0	0	1	0	0	0	7	0	0	0	0		SH
Phvul.006G023400.1	0	0	0	0	0	0	0	0	0	1	0	0	0	0	0	0	0	0	0	46	0	0	0	0		SH
Phvul.006G025900.1	0	0	0	0	0	0	0	0	0	0	0	0	0	0	0	0	0	0	0	4	2	1	0	0		SH
Phvul.006G026000.1	0	0	0	0	0	0	0	0	0	0	0	0	0	0	0	0	0	0	0	4	3	2	0	0		SH
Phvul.006G026200.1	0	0	0	0	0	0	0	0	0	2	0	0	0	0	0	0	0	0	0	17	0	0	0	0		SH
Phvul.006G026400.1	0	0	0	0	0	0	0	0	0	1	0	0	0	0	0	0	0	0	0	8	0	0	0	0		SH
Phvul.006G028700.1	1	0	0	0	0	0	0	0	0	0	0	0	0	0	0	0	0	0	0	18	3	1	1	0		SH
Phvul.006G032400.1	1	1	0	0	0	0	2	1	1	0	2	0	0	1	1	1	1	1	1	3	2	2	1	0		SH
Phvul.006G043500.1	0	0	0	0	0	0	0	0	0	0	0	0	0	0	0	0	0	0	0	4	0	0	0	0		SH
Phvul.006G057800.1	0	0	0	0	0	0	0	0	0	0	0	0	0	0	0	0	0	0	0	5	0	0	0	0		SH
Phvul.006G066700.1	0	0	0	0	0	0	0	0	0	2	0	0	0	0	0	0	0	0	0	7	0	0	0	0		SH
Phvul.006G067100.1	0	0	0	0	0	0	0	0	0	1	0	0	0	0	0	0	0	0	0	17	0	0	0	0		SH
Phvul.006G077700.1	0	0	0	0	0	0	0	0	0	0	0	0	0	0	0	0	0	0	0	5	0	0	0	0		SH
Phvul.006G077800.1	0	0	0	0	0	0	0	0	0	0	0	0	0	0	0	0	0	0	0	7	1	1	0	0		SH
Phvul.006G095500.1	0	0	0	0	0	0	0	0	0	0	0	0	0	0	0	0	0	0	0	8	0	0	0	0		SH
Phvul.006G117900.1	0	0	0	0	0	0	0	0	0	0	1	0	0	0	0	0	0	0	0	5	0	0	1	0		SH
Phvul.006G126500.1	0	0	0	0	0	0	0	0	0	0	0	0	0	0	0	0	0	0	0	3	2	1	0	0		SH
Phvul.006G150900.1	2	0	0	0	0	0	0	0	1	0	0	0	0	0	0	0	0	0	0	4	1	1	0	0		SH
Phvul.006G152300.1	0	0	0	0	0	0	0	0	0	0	0	0	0	0	0	0	0	0	0	3	2	2	0	0		SH
Phvul.006G152400.1	0	0	0	0	0	0	0	0	0	0	0	0	0	0	0	0	0	0	0	3	1	0	0	0		SH
Phvul.006G159400.1	0	0	0	0	0	1	0	1	0	0	2	0	1	0	0	0	1	1	0	5	0	0	0	1		SH
Phvul.006G159400.2	0	0	0	0	0	1	0	1	0	0	2	0	1	0	0	0	1	1	0	5	0	0	0	1		SH
Phvul.006G170100.1	0	0	0	0	0	0	0	0	0	0	0	0	0	0	0	0	0	0	0	4	1	0	0	0		SH
Phvul.006G195500.1	0	0	0	0	0	0	0	0	0	0	0	0	0	0	0	0	0	0	0	4	0	0	0	0		SH
Phvul.007G023900.1	0	0	0	0	0	0	0	0	0	0	0	0	0	0	0	0	0	0	0	3	0	0	0	0		SH
Phvul.007G024000.1	0	0	0	0	0	0	0	0	0	0	0	0	0	0	0	0	0	0	0	4	0	0	0	0		SH
Phvul.007G024200.1	0	0	0	0	0	0	0	0	0	0	0	0	0	0	0	0	0	0	0	10	0	0	0	0		SH
Phvul.007G024300.1	0	0	0	0	0	0	0	0	0	0	0	0	0	0	0	0	0	0	0	49	1	0	0	0		SH
Phvul.007G030200.1	0	0	0	0	0	0	0	0	0	0	0	0	0	0	0	0	0	0	0	5	0	0	0	0		SH
Phvul.007G030500.1	0	0	0	0	0	0	0	0	0	0	0	0	0	0	0	0	0	0	0	6	0	0	0	0		SH
Phvul.007G045600.1	1	0	0	0	0	0	0	0	0	0	1	0	2	0	0	0	0	0	0	5	1	1	0	1		SH
Phvul.007G045600.2	1	0	0	0	0	0	0	0	0	0	1	0	2	0	0	0	0	0	0	6	1	1	0	1		SH
Phvul.007G047900.1	0	0	0	0	0	0	0	0	0	1	1	0	0	0	0	0	0	0	0	13	0	0	0	0		SH
Phvul.007G068700.1	0	0	0	0	0	0	0	0	0	0	0	0	0	0	0	0	0	0	0	19	0	0	0	0		SH
Phvul.007G078900.1	0	0	0	0	0	0	0	0	0	0	0	0	0	0	0	0	0	0	0	3	0	0	0	0		SH
Phvul.007G086900.1	1	1	0	1	0	0	0	0	0	0	2	0	0	0	0	0	0	0	0	5	0	0	0	0		SH
Phvul.007G090200.1	0	0	0	0	0	0	1	0	0	0	0	0	0	2	0	2	1	1	0	10	1	1	0	0		SH
Phvul.007G095600.1	2	0	0	0	0	0	0	0	0	0	0	0	0	1	0	1	0	0	0	9	1	0	0	1		SH
Phvul.007G108100.1	0	0	0	0	0	0	0	0	0	0	0	0	0	0	0	0	0	0	0	7	1	0	0	0		SH
Phvul.007G116100.1	1	0	0	0	0	0	0	0	0	1	2	1	1	1	1	1	2	1	2	3	1	0	1	2		SH
Phvul.007G119400.1	0	0	0	0	0	0	0	0	0	0	0	0	0	0	0	0	0	0	0	12	0	0	0	0		SH
Phvul.007G119500.1	0	0	0	0	0	0	2	0	0	0	0	0	1	0	0	0	0	0	0	3	1	1	0	0		SH
Phvul.007G133800.1	1	0	0	0	0	0	0	0	0	0	0	0	0	0	0	0	0	0	0	6	1	0	0	0		SH
Phvul.007G154200.1	2	0	0	0	0	0	0	0	1	0	0	0	0	0	0	0	0	0	0	9	1	1	0	0		SH
Phvul.007G176400.1	0	0	1	0	0	1	0	0	1	0	1	0	1	0	1	0	0	0	1	3	1	0	1	1		SH
Phvul.007G192900.1	0	0	0	0	0	0	0	0	0	0	0	0	0	0	0	0	0	0	0	4	2	1	0	0		SH
Phvul.007G195600.1	0	0	0	0	0	0	0	0	0	0	0	0	0	0	0	0	0	0	0	3	0	0	0	0		SH
Phvul.007G198800.1	0	0	0	0	0	0	0	0	0	0	0	0	0	0	0	0	0	0	0	11	0	0	0	0		SH
Phvul.007G222700.1	0	0	1	0	0	0	0	0	0	2	0	0	0	0	0	0	0	0	0	243	0	0	0	0		SH
Phvul.007G237100.1	0	0	0	0	0	0	0	0	0	0	0	0	0	0	0	0	0	0	0	16	0	0	0	0		SH
Phvul.007G237200.1	0	0	0	0	0	0	0	0	0	0	0	0	0	0	0	0	0	0	0	25	0	0	0	0		SH
Phvul.007G237300.1	0	0	0	0	0	0	0	0	0	0	0	0	0	0	0	0	0	0	0	17	0	0	0	0		SH
Phvul.007G240800.1	1	0	0	0	0	0	0	0	0	0	0	0	0	0	0	0	0	0	0	4	1	0	2	0		SH
Phvul.007G240800.2	1	0	0	0	0	0	0	0	0	0	0	0	0	0	0	0	0	0	0	4	1	0	2	0		SH
Phvul.007G240800.3	1	0	0	0	0	0	0	0	0	0	0	0	0	0	0	0	0	0	0	4	1	0	2	0		SH
Phvul.007G251000.1	0	0	1	0	0	1	0	0	2	0	1	0	1	2	1	1	1	1	1	89	0	1	1	0		SH
Phvul.008G005300.1	0	0	0	0	0	0	0	0	0	0	0	0	0	0	0	0	0	0	0	32	0	0	0	0		SH
Phvul.008G008900.1	0	0	0	0	0	0	0	0	0	0	0	0	0	0	0	0	0	0	0	3	0	0	0	0		SH
Phvul.008G023300.1	0	0	0	0	0	0	0	0	0	0	0	0	0	0	0	0	0	0	0	17	0	0	0	0		SH
Phvul.008G033100.1	0	1	0	1	0	0	0	0	0	0	0	0	0	1	1	0	0	0	0	3	0	0	1	0		SH
Phvul.008G034700.1	0	0	0	0	0	0	0	0	0	0	0	0	0	0	0	0	0	0	0	7	2	1	0	0		SH
Phvul.008G062600.2	2	1	0	1	0	0	0	0	0	0	1	0	0	1	0	1	0	0	0	3	1	1	1	0		SH
Phvul.008G063300.1	1	0	0	0	0	0	0	0	0	0	0	0	0	0	0	0	0	0	0	9	0	0	0	0		SH
Phvul.008G063400.1	0	0	0	0	0	0	0	0	0	0	0	0	0	0	0	0	0	0	0	37	0	0	0	0		SH
Phvul.008G063700.1	0	0	0	0	0	0	0	0	0	0	0	0	0	0	0	0	0	0	0	7	0	0	0	0		SH
Phvul.008G064100.1	0	0	0	0	0	0	0	0	0	0	0	0	0	0	0	0	0	0	0	3	0	0	0	0		SH
Phvul.008G064500.1	0	0	0	0	0	0	0	0	0	0	0	0	0	0	0	0	0	0	0	7	1	1	0	0		SH
Phvul.008G064700.1	0	0	0	0	0	0	0	0	0	0	0	0	0	0	0	0	0	0	0	9	2	1	0	0		SH
Phvul.008G064800.1	0	0	0	0	0	0	0	0	0	0	0	0	0	0	0	0	0	0	0	4	3	1	0	0		SH
Phvul.008G065100.1	0	0	0	0	0	0	0	0	0	0	0	0	0	0	0	0	0	0	0	11	0	0	0	0		SH
Phvul.008G065300.1	2	0	0	0	0	0	0	0	0	0	0	0	0	0	0	0	0	0	0	12	1	1	0	0		SH
Phvul.008G073400.1	0	0	0	0	0	0	0	0	0	0	0	0	0	0	0	0	0	0	0	13	0	0	0	0		SH
Phvul.008G094200.1	0	0	0	0	0	0	0	0	0	0	0	0	0	0	0	0	0	0	0	4	1	1	0	0		SH
Phvul.008G094200.2	0	0	0	0	0	0	0	0	0	0	0	0	0	0	0	0	0	0	0	4	1	1	0	0		SH
Phvul.008G121600.1	0	0	0	0	0	0	0	0	0	1	0	0	0	0	0	0	0	0	0	16	1	0	0	0		SH
Phvul.008G147500.1	0	0	0	0	0	0	0	0	0	0	0	1	1	0	0	0	0	0	0	5	0	0	0	1		SH
Phvul.008G147500.2	0	0	0	0	0	0	0	0	0	0	0	1	1	0	0	0	0	0	0	6	0	0	0	1		SH
Phvul.008G156100.1	0	0	0	0	0	0	0	0	0	0	0	0	0	0	0	0	0	0	0	8	1	1	0	0		SH
Phvul.008G157800.1	1	0	1	0	1	0	0	1	0	0	0	0	0	1	1	1	2	1	1	3	3	1	0	0		SH
Phvul.008G157800.2	1	0	1	0	1	0	0	1	0	0	0	0	0	1	1	1	2	1	1	3	3	1	0	0		SH
Phvul.008G184100.1	1	1	2	1	1	0	0	0	0	1	1	0	0	0	0	0	0	0	0	3	0	0	1	0		SH
Phvul.008G197900.1	0	0	0	0	0	0	0	0	0	0	0	0	0	0	0	0	0	0	0	44	0	0	0	0		SH
Phvul.008G198000.1	0	0	0	0	0	0	0	0	0	1	0	0	0	0	0	0	0	0	0	113	0	0	0	0		SH
Phvul.008G198100.1	0	0	0	0	0	0	0	0	0	0	0	0	0	0	0	0	0	0	0	66	0	0	0	0		SH
Phvul.008G198200.1	0	0	0	0	0	0	0	0	0	0	0	0	0	0	0	0	0	0	0	31	0	0	0	0		SH
Phvul.008G200900.1	0	0	0	0	0	0	0	0	0	0	0	0	0	0	0	0	0	0	0	14	0	0	0	0		SH
Phvul.008G210500.1	0	0	0	1	0	1	1	0	0	0	0	0	1	2	2	2	0	0	0	4	2	1	1	1		SH
Phvul.008G214500.1	0	0	0	0	0	0	0	0	0	0	0	0	0	0	0	0	0	0	0	3	1	1	0	0		SH
Phvul.008G236200.1	0	0	0	0	0	0	0	0	1	0	0	0	0	0	0	0	0	0	0	3	1	1	0	0		SH
Phvul.008G240200.1	0	0	0	0	0	0	0	0	0	0	0	0	0	0	0	0	0	0	0	11	1	0	0	0		SH
Phvul.008G243900.1	0	0	0	0	0	0	0	0	0	0	0	0	0	0	0	0	0	0	0	4	1	0	1	0		SH
Phvul.008G247900.1	0	0	0	0	0	1	0	0	0	0	0	0	0	0	0	0	0	0	0	5	0	0	0	0		SH
Phvul.008G265200.1	0	0	0	0	0	0	0	0	0	0	0	0	0	0	0	0	0	0	0	3	0	0	0	0		SH
Phvul.008G265500.1	2	1	2	2	0	1	1	0	1	1	2	1	1	2	1	1	2	2	1	3	1	0	1	1		SH
Phvul.009G051200.1	0	0	0	0	0	0	0	0	0	0	0	0	0	0	0	0	0	0	0	32	0	0	0	0		SH
Phvul.009G072700.1	2	1	0	0	0	0	2	0	0	0	1	0	1	0	0	0	0	1	0	3	0	0	2	1		SH
Phvul.009G105900.1	0	0	0	0	0	0	0	0	0	0	0	0	0	0	0	0	0	0	0	19	1	0	0	0		SH
Phvul.009G148100.1	2	0	1	0	0	0	0	0	0	1	0	1	2	2	0	1	0	0	0	7	1	0	2	1		SH
Phvul.009G148600.1	1	2	0	0	1	0	2	1	1	0	1	0	0	1	1	1	1	1	1	3	1	1	2	1		SH
Phvul.009G148600.2	1	2	0	0	1	0	2	1	1	0	1	0	0	1	1	1	1	1	1	3	2	1	2	1		SH
Phvul.009G149200.1	1	0	0	0	0	0	0	0	0	0	0	0	0	0	0	0	0	0	0	9	1	1	0	0		SH
Phvul.009G173500.1	0	0	0	0	0	0	0	0	0	0	0	0	0	0	0	0	0	0	0	3	0	0	0	0		SH
Phvul.009G204700.1	2	0	0	0	0	0	1	1	1	1	1	1	1	0	0	1	1	1	1	4	1	0	1	2		SH
Phvul.009G207700.1	0	0	0	0	0	0	0	0	0	0	0	0	0	0	0	0	0	0	0	45	2	1	0	0		SH
Phvul.009G211500.1	0	0	0	0	0	0	0	0	0	0	0	0	0	0	0	0	0	0	0	3	1	1	0	0		SH
Phvul.009G225700.1	0	0	0	0	0	0	1	0	0	0	0	0	0	0	0	0	0	0	0	5	2	2	0	0		SH
Phvul.009G259900.1	1	0	0	0	0	0	0	0	0	0	1	0	0	0	0	0	0	0	0	7	1	1	0	0		SH
Phvul.010G002300.1	0	0	0	0	0	0	0	0	0	0	0	0	0	0	0	0	0	0	0	57	0	0	0	0		SH
Phvul.010G002400.1	0	0	0	0	0	0	0	0	0	0	0	0	0	0	0	0	0	0	0	13	0	0	0	0		SH
Phvul.010G021600.1	0	0	0	0	0	0	0	0	0	0	1	0	0	0	0	0	0	0	0	3	1	0	1	0		SH
Phvul.010G021900.1	0	0	0	0	0	0	0	0	0	1	0	0	0	0	0	0	0	0	0	49	0	0	0	0		SH
Phvul.010G037300.1	0	0	0	0	0	0	0	0	0	0	0	0	0	0	0	0	0	0	0	9	2	1	0	0		SH
Phvul.010G083500.1	0	0	0	0	0	0	0	0	0	0	0	0	0	0	0	0	0	0	0	12	0	0	0	0		SH
Phvul.010G119000.1	0	0	0	0	0	0	0	0	0	0	0	0	0	0	0	0	0	0	0	7	1	1	0	0		SH
Phvul.010G149600.1	1	0	0	1	0	0	0	0	0	0	0	0	0	0	0	0	0	0	0	5	3	2	0	0		SH
Phvul.010G150700.1	0	0	0	0	0	0	0	0	0	0	0	0	0	0	0	0	0	0	0	3	0	0	0	0		SH
Phvul.010G156100.1	0	0	0	0	0	0	0	0	0	1	0	0	0	0	0	0	0	0	0	4	0	0	0	0		SH
Phvul.011G025900.1	2	1	1	1	1	1	1	1	2	1	2	1	2	2	1	2	1	1	1	4	1	2	2	1		SH
Phvul.011G050800.1	2	0	0	0	0	0	0	0	0	1	1	0	0	0	0	0	0	0	0	5	1	1	0	0		SH
Phvul.011G083100.1	0	0	0	0	0	0	0	0	0	1	0	0	0	0	0	0	0	0	0	18	0	0	0	0		SH
Phvul.011G083200.1	0	0	0	0	0	0	0	0	0	0	0	0	0	0	0	0	0	0	0	7	1	0	0	0		SH
Phvul.011G085000.1	0	0	0	0	0	0	0	0	0	1	0	0	0	0	0	0	0	0	0	22	1	0	0	0		SH
Phvul.011G102300.1	0	0	0	0	0	0	0	0	0	0	0	0	0	0	0	0	0	0	0	5	0	2	0	1		SH
Phvul.011G106700.1	0	0	0	0	0	0	0	0	1	0	0	0	0	0	1	1	0	0	0	3	1	1	0	0		SH
Phvul.011G114700.1	0	0	0	0	0	0	0	0	0	0	0	0	0	0	0	0	0	0	0	4	0	0	0	0		SH
Phvul.011G123000.1	0	0	0	0	0	0	0	0	0	0	0	0	0	0	0	0	0	0	0	10	0	0	0	0		SH
Phvul.011G123100.1	0	0	0	0	0	0	0	0	0	0	0	0	0	0	0	0	0	0	0	3	0	0	0	0		SH
Phvul.011G126100.1	0	0	0	0	0	0	0	0	0	0	0	0	0	0	0	0	0	0	0	17	0	0	0	0		SH
Phvul.011G126200.1	0	0	0	0	0	0	0	0	0	0	0	0	0	0	0	0	0	0	0	12	0	0	0	0		SH
Phvul.011G126300.1	0	0	0	0	0	0	0	0	0	0	0	0	0	0	0	0	0	0	0	8	0	0	0	0		SH
Phvul.011G126400.1	0	0	0	0	0	0	0	0	0	0	0	0	0	0	0	0	0	0	0	7	0	0	0	0		SH
Phvul.011G126800.1	0	0	0	0	0	0	0	0	0	0	0	0	0	0	0	0	0	0	0	17	0	0	0	0		SH
Phvul.011G126900.1	0	0	0	0	0	0	0	0	0	0	0	0	0	0	0	0	0	0	0	8	0	0	0	0		SH
Phvul.011G135300.1	0	0	0	0	0	0	0	0	0	0	0	0	0	0	0	0	0	0	0	10	0	0	0	0		SH
Phvul.011G137600.1	0	0	0	0	0	1	0	0	1	1	0	0	0	1	0	0	1	0	0	53	0	0	0	0		SH
Phvul.011G137700.1	0	0	0	0	0	0	0	0	1	1	0	0	0	0	0	0	1	0	0	38	0	0	0	0		SH
Phvul.011G137800.1	0	0	1	0	0	1	0	0	1	1	0	0	0	1	0	0	2	0	0	47	0	0	0	0		SH
Phvul.011G140500.1	0	0	0	0	0	0	0	0	0	1	0	0	0	0	0	0	0	0	0	4	0	0	0	0		SH
Phvul.011G141600.1	0	0	1	0	0	0	0	0	0	0	0	0	0	0	0	0	0	0	0	337	2	0	0	0		SH
Phvul.011G141600.2	0	0	2	0	0	0	0	0	0	0	0	0	0	0	0	0	0	0	0	412	3	0	0	0		SH
Phvul.011G141700.1	0	0	0	0	0	0	0	0	0	0	0	0	0	0	0	0	0	0	0	24	0	0	0	0		SH
Phvul.011G141800.1	0	0	1	0	0	0	0	0	0	2	0	0	0	0	0	0	0	0	0	435	3	0	0	0		SH
Phvul.011G147600.1	0	0	2	0	0	1	1	0	0	1	0	0	0	0	0	0	0	0	0	748	3	0	0	0		SH
Phvul.011G147700.1	0	0	1	0	0	0	0	0	0	1	0	0	0	0	0	0	0	0	0	364	2	0	0	0		SH
Phvul.011G151500.1	1	0	0	0	0	0	0	0	0	0	0	0	0	2	0	0	1	0	2	5	0	0	2	0		SH
Phvul.011G167900.1	0	0	0	0	0	0	0	0	0	0	0	0	0	0	0	0	0	0	0	12	0	0	0	0		SH
Phvul.011G170400.1	1	0	0	0	0	0	0	0	0	0	1	0	0	0	0	0	0	0	0	8	2	0	0	0		SH
Phvul.011G171100.1	0	0	0	0	0	0	0	0	0	0	1	0	0	0	0	0	0	0	0	3	1	1	0	0		SH
Phvul.011G171400.1	0	0	0	0	0	0	0	0	0	0	1	0	0	0	0	0	0	0	0	4	1	1	0	0		SH
Phvul.011G185700.1	0	0	0	0	0	0	0	0	0	1	0	0	0	0	0	0	0	0	0	88	1	0	0	0		SH
Phvul.011G185800.1	0	0	0	0	0	0	0	0	0	0	0	0	0	0	0	0	0	0	0	20	3	0	0	0		SH
Phvul.011G186200.1	0	0	0	0	0	0	0	0	0	0	0	0	0	0	0	0	0	0	0	8	0	0	0	0		SH
Phvul.011G187900.1	0	0	0	0	0	0	0	0	0	0	0	0	0	0	0	0	0	0	0	21	1	0	0	0		SH
Phvul.011G188100.1	0	0	0	0	0	0	0	0	0	0	0	0	0	0	0	0	0	0	0	34	2	0	0	0		SH
Phvul.011G188200.1	0	0	0	0	0	0	0	0	0	0	0	0	0	0	0	0	0	0	0	18	0	0	0	0		SH
Phvul.011G188300.1	0	0	0	0	0	0	0	0	0	0	0	0	0	0	0	0	0	0	0	6	0	0	0	0		SH
Phvul.011G188800.1	0	0	0	0	0	0	0	0	0	0	0	0	0	0	1	0	0	0	2	3	0	0	0	0		SH
Phvul.011G207500.1	0	0	0	0	0	0	0	0	0	1	0	0	0	0	0	0	0	0	0	86	0	0	0	0		SH
Phvul.011G208600.1	0	0	0	0	0	0	0	0	0	0	0	0	0	0	0	0	0	0	0	3	2	0	0	0		SH
Phvul.011G208700.1	0	0	0	0	0	0	0	0	0	0	0	0	0	0	0	0	0	0	0	6	0	0	0	0		SH
Phvul.011G208800.1	0	0	0	0	0	0	0	0	0	0	0	0	0	0	0	0	0	0	0	80	2	0	0	0		SH
Phvul.011G209000.1	0	0	0	0	0	0	0	0	0	0	0	0	0	0	0	0	0	0	0	18	2	1	0	0		SH
Phvul.L001200.1	0	0	0	0	0	0	0	0	0	0	0	0	0	0	0	0	0	0	0	8	0	0	0	0		SH
Phvul.L004600.1	0	0	0	0	0	0	0	0	0	0	0	0	0	0	0	0	0	0	0	8	0	0	0	0		SH
Phvul.L007900.1	0	0	0	0	0	0	0	0	0	0	0	0	0	0	0	0	0	0	0	15	0	0	0	0		SH
Phvul.001G023000.1	1	2	0	0	0	0	2	1	0	0	0	0	0	0	1	1	1	1	2	1	1	1	3	2		ST
Phvul.001G054600.1	0	1	0	0	0	0	0	0	1	0	0	0	0	0	0	0	0	0	0	2	1	1	5	0		ST
Phvul.001G150900.1	1	0	0	0	0	0	0	0	0	0	0	0	0	0	0	0	0	0	1	1	1	1	6	0		ST
Phvul.001G184800.1	0	1	0	0	0	0	0	0	0	0	0	0	0	0	0	0	0	0	0	0	0	0	8	0		ST
Phvul.001G184900.1	0	2	0	0	0	0	0	0	0	0	0	0	0	0	0	0	0	0	0	0	0	0	14	0		ST
Phvul.001G188000.1	2	2	1	2	1	2	1	1	2	1	2	2	2	2	1	1	2	2	2	1	1	1	3	2		ST
Phvul.001G188000.2	1	2	1	2	1	1	1	1	2	1	2	1	1	2	1	1	2	1	1	1	0	1	3	2		ST
Phvul.001G215000.1	1	0	0	1	0	0	0	0	0	0	0	0	0	2	0	1	1	0	2	0	0	0	4	0		ST
Phvul.002G004400.1	1	1	0	1	0	1	2	0	1	0	1	0	1	1	1	1	1	1	1	2	1	0	3	1		ST
Phvul.002G084800.1	2	1	0	0	0	0	0	0	0	0	0	1	0	0	0	0	0	0	0	2	0	0	3	1		ST
Phvul.002G087300.1	1	1	1	1	1	1	1	1	2	1	1	1	1	1	1	1	1	1	2	1	1	0	4	1		ST
Phvul.002G087300.2	1	1	1	1	1	1	1	1	2	1	1	1	1	1	1	1	1	1	2	1	1	0	4	1		ST
Phvul.002G087300.3	1	1	1	1	1	1	1	1	2	1	1	1	1	1	1	1	1	1	2	1	1	0	4	1		ST
Phvul.002G087300.4	1	1	1	1	1	1	1	1	2	1	1	1	1	1	1	1	1	1	2	1	1	0	4	1		ST
Phvul.002G108200.1	2	1	0	1	1	1	0	1	1	0	0	1	1	1	1	0	1	1	0	0	0	0	3	1		ST
Phvul.002G122400.1	1	1	0	1	0	0	2	0	0	0	1	0	1	1	1	1	1	1	2	2	1	1	3	1		ST
Phvul.002G149500.1	0	2	0	1	0	0	0	0	0	0	0	0	0	0	0	0	0	0	0	0	0	0	3	0		ST
Phvul.002G193300.1	0	0	0	0	0	0	0	0	0	0	0	0	0	0	0	0	0	0	0	0	1	1	5	1		ST
Phvul.002G203100.1	0	0	1	0	2	1	1	0	1	1	0	1	0	1	1	0	1	1	0	0	0	0	3	1		ST
Phvul.002G229100.1	1	2	1	1	0	0	0	0	0	0	0	0	0	0	0	0	0	0	0	0	0	0	3	2		ST
Phvul.002G279200.2	2	2	1	2	1	2	1	0	1	1	0	0	0	1	1	0	1	1	1	2	1	1	3	0		ST
Phvul.002G279200.3	2	2	1	2	1	2	1	0	1	1	0	0	0	1	1	0	1	1	1	2	1	1	3	0		ST
Phvul.002G284900.1	1	1	0	1	0	0	1	0	0	1	0	0	0	1	0	1	1	0	2	2	1	1	3	1		ST
Phvul.002G290600.1	1	1	1	1	1	0	1	0	0	0	1	0	0	0	0	0	0	0	1	2	1	1	3	0		ST
Phvul.002G306000.1	1	1	0	0	0	0	0	0	0	0	0	0	0	0	0	0	0	0	0	0	0	0	3	0		ST
Phvul.003G007800.1	1	0	0	0	0	0	0	0	0	0	0	0	0	0	0	0	0	0	0	0	0	0	5	0		ST
Phvul.003G016200.1	0	0	0	0	0	0	0	0	0	0	0	0	0	0	0	0	0	0	0	0	0	0	6	0		ST
Phvul.003G026800.1	1	0	0	1	0	0	2	2	1	0	0	0	0	1	1	1	0	1	1	2	1	0	4	0		ST
Phvul.003G026800.2	1	0	0	1	0	0	2	2	1	0	0	0	0	1	1	1	0	1	1	2	1	0	4	0		ST
Phvul.003G029600.1	2	2	1	2	1	1	1	1	2	1	2	1	1	1	1	1	1	2	2	1	1	1	3	2		ST
Phvul.003G113900.1	1	1	0	0	0	0	1	0	0	1	1	0	0	2	0	1	1	1	2	1	1	0	3	1		ST
Phvul.003G114000.1	0	0	0	0	0	0	0	0	0	0	0	0	0	0	0	0	0	0	0	0	0	0	4	0		ST
Phvul.003G138500.1	2	2	1	2	1	1	2	2	2	1	2	1	1	2	2	1	2	2	2	2	1	1	3	2		ST
Phvul.003G138500.2	2	2	0	1	1	1	1	2	2	1	2	1	1	2	1	1	1	2	2	2	1	1	3	2		ST
Phvul.003G153900.1	1	2	0	1	0	1	1	0	1	1	1	1	1	1	1	0	1	1	1	1	0	0	3	1		ST
Phvul.003G178800.1	1	0	0	0	0	0	1	0	0	0	0	0	0	0	0	0	0	0	0	0	0	0	3	0		ST
Phvul.003G183000.1	2	0	0	0	0	0	0	0	0	1	1	0	0	0	0	0	0	0	1	2	0	1	3	1		ST
Phvul.003G207500.1	1	1	0	0	0	0	0	0	1	0	0	0	0	0	0	0	1	1	0	1	0	1	4	0		ST
Phvul.003G245000.1	1	1	0	1	0	0	2	0	0	1	1	0	0	1	1	1	1	1	2	2	0	0	3	1		ST
Phvul.003G266100.1	0	0	0	0	0	0	0	0	0	0	0	0	0	0	0	0	0	0	0	0	0	0	11	0		ST
Phvul.003G270700.1	1	1	0	0	0	0	0	0	0	0	0	0	0	0	0	0	0	0	0	1	0	0	3	0		ST
Phvul.003G289700.1	1	0	0	0	0	0	0	0	0	0	0	0	0	0	0	0	0	0	0	0	1	1	4	0		ST
Phvul.004G100400.1	1	1	0	1	0	2	2	1	2	1	1	1	1	1	1	1	1	1	2	2	1	1	3	1		ST
Phvul.004G104800.1	2	1	1	0	0	1	1	1	2	0	1	1	1	2	2	1	2	1	2	2	2	1	3	1		ST
Phvul.004G124000.1	1	0	0	0	0	0	0	0	0	0	0	0	0	0	0	0	0	0	0	0	0	0	3	0		ST
Phvul.004G126100.1	2	2	0	2	0	1	0	0	0	0	0	0	0	0	0	0	0	0	0	2	1	1	9	0		ST
Phvul.004G126800.1	0	0	0	0	1	1	0	0	0	1	0	1	0	0	0	0	0	0	0	0	0	0	3	0		ST
Phvul.004G140100.1	0	2	0	2	1	2	0	0	2	0	0	0	0	0	2	0	1	1	0	0	0	0	4	1		ST
Phvul.004G164600.2	1	2	1	2	2	1	1	1	1	1	1	1	1	1	1	0	1	1	2	1	1	0	3	1		ST
Phvul.005G019000.1	1	1	0	1	0	1	2	1	1	1	1	1	1	1	1	1	1	2	2	2	2	1	3	2		ST
Phvul.005G071100.1	0	1	0	0	0	0	0	0	0	0	0	0	0	0	0	0	0	0	0	0	0	0	3	0		ST
Phvul.005G112100.1	1	0	0	0	0	0	0	0	0	0	0	0	0	0	0	0	0	0	1	1	0	1	3	0		ST
Phvul.005G171300.1	1	2	0	1	1	0	2	0	1	1	1	1	0	2	1	1	1	1	2	2	2	0	4	1		ST
Phvul.005G181000.1	2	2	2	1	1	1	0	0	0	1	1	0	0	1	0	1	1	1	1	0	1	0	3	1		ST
Phvul.006G004500.4	1	1	0	1	1	2	2	1	2	1	2	1	1	1	1	2	2	2	1	1	1	0	3	2		ST
Phvul.006G023000.1	0	2	2	1	1	0	0	0	0	0	2	0	0	0	0	0	0	0	0	1	1	1	3	1		ST
Phvul.006G029800.1	2	1	0	1	1	1	1	1	1	1	1	1	1	1	1	1	1	1	2	1	1	1	3	1		ST
Phvul.006G045700.1	2	2	0	2	1	1	2	0	1	1	2	0	1	1	1	1	1	1	2	2	1	1	3	1		ST
Phvul.006G052500.1	2	1	1	1	1	1	0	0	0	0	1	0	0	0	0	0	0	0	0	1	0	0	3	0		ST
Phvul.006G053900.1	2	1	0	0	1	0	2	0	0	1	0	0	0	0	0	1	0	0	2	0	0	0	4	0		ST
Phvul.006G053900.2	2	1	0	0	1	0	2	0	0	1	0	0	0	0	0	1	0	0	2	0	0	0	4	0		ST
Phvul.006G070000.1	2	0	0	0	0	0	1	0	0	0	0	0	1	2	1	2	1	0	2	0	0	0	4	0		ST
Phvul.006G076700.1	1	0	0	0	0	0	0	0	0	0	0	0	0	0	0	0	0	0	0	0	0	0	4	0		ST
Phvul.006G103900.1	2	1	0	0	0	0	0	1	0	0	1	1	1	1	1	0	1	1	2	2	1	0	3	1		ST
Phvul.006G109400.1	1	1	1	1	1	0	1	0	0	0	0	0	0	0	0	0	0	1	0	1	1	0	3	2		ST
Phvul.006G128700.1	1	2	1	0	0	0	0	0	0	0	1	1	2	0	0	0	0	0	0	0	0	0	3	1		ST
Phvul.006G170400.1	2	1	0	0	0	0	1	0	0	0	0	0	0	0	0	0	0	0	1	0	0	0	13	0		ST
Phvul.006G212000.1	1	1	0	0	0	0	1	0	0	1	1	0	0	1	0	1	1	1	2	2	1	0	4	1		ST
Phvul.007G012800.1	1	0	0	0	0	0	0	0	0	0	2	2	2	0	0	0	0	0	1	1	1	0	3	0		ST
Phvul.007G017000.1	2	2	1	1	2	0	2	0	1	2	2	1	0	2	1	1	1	1	2	2	1	0	5	1		ST
Phvul.007G034600.1	2	1	0	0	0	2	1	2	0	0	0	0	0	0	0	0	0	0	0	2	0	0	3	1		ST
Phvul.007G070100.1	0	0	0	0	0	0	0	0	0	0	0	0	0	0	0	0	0	0	0	0	0	0	3	0		ST
Phvul.007G086500.1	0	2	0	0	0	0	0	0	0	0	0	0	0	0	0	0	0	0	0	0	0	0	3	0		ST
Phvul.007G099900.1	1	0	0	0	0	0	1	1	0	0	0	0	0	0	0	0	0	0	0	0	0	0	9	1		ST
Phvul.007G100100.1	2	0	0	0	0	0	0	0	0	0	0	0	0	0	0	0	0	0	0	0	0	0	5	0		ST
Phvul.007G144100.2	1	1	0	1	0	1	1	2	2	1	1	1	1	2	1	1	2	2	1	2	1	1	3	1		ST
Phvul.007G175100.1	2	2	1	2	1	0	1	1	1	1	2	1	0	1	1	1	1	2	1	1	1	0	3	2		ST
Phvul.007G178200.1	2	1	1	1	1	1	1	1	2	0	2	1	1	1	1	1	1	1	0	1	0	0	3	2		ST
Phvul.007G229800.1	1	1	1	1	1	1	1	0	1	1	2	1	1	1	1	1	1	1	1	2	2	1	3	1		ST
Phvul.007G240900.1	1	0	0	0	0	0	0	0	0	0	0	0	0	0	0	0	0	0	0	1	3	1	4	0		ST
Phvul.007G242900.1	2	2	1	1	1	2	1	0	2	0	0	0	0	1	1	1	2	2	0	1	1	1	4	0		ST
Phvul.007G263800.1	1	1	0	1	0	0	1	0	1	0	2	1	2	1	0	1	0	1	1	2	1	1	3	1		ST
Phvul.007G278200.1	1	1	0	0	0	1	0	0	0	1	0	0	1	0	0	0	0	0	0	1	1	1	3	2		ST
Phvul.008G039800.1	2	1	0	0	0	0	1	0	0	1	1	0	0	1	1	1	1	1	1	2	0	0	4	1		ST
Phvul.008G039800.2	2	1	0	0	0	0	1	0	0	1	1	0	0	1	1	1	1	1	1	1	0	0	4	1		ST
Phvul.008G039800.3	2	1	0	0	0	0	1	0	0	1	1	0	0	1	1	1	1	1	1	2	0	0	4	2		ST
Phvul.008G047000.1	1	2	0	1	0	0	1	0	0	0	0	0	0	0	0	0	0	0	0	0	0	0	3	0		ST
Phvul.008G120900.1	1	1	1	1	2	2	1	0	1	0	1	0	0	1	1	1	1	2	2	0	0	0	3	1		ST
Phvul.008G122800.1	2	0	0	0	0	0	0	0	0	0	0	0	0	0	0	0	0	0	0	0	0	0	3	0		ST
Phvul.008G193500.1	0	0	0	0	0	0	1	0	1	0	0	0	0	0	0	0	0	0	0	0	0	0	3	0		ST
Phvul.009G008000.1	1	1	0	0	0	0	0	0	0	0	0	0	1	0	0	0	0	0	0	0	0	0	6	0		ST
Phvul.009G010000.1	1	2	1	1	1	1	2	2	2	1	2	2	2	1	1	1	2	2	2	1	1	1	3	2		ST
Phvul.009G098100.1	1	1	0	1	0	1	1	0	1	0	1	1	0	1	1	1	1	2	1	1	2	1	3	2		ST
Phvul.009G098200.1	1	1	0	0	0	0	1	0	0	0	1	0	0	1	1	0	1	1	1	0	1	1	3	1		ST
Phvul.009G098200.2	1	1	0	0	0	0	1	0	0	0	1	0	0	1	1	0	1	1	1	1	1	1	3	1		ST
Phvul.009G102700.1	2	2	1	1	0	0	2	1	1	1	1	1	1	1	1	1	2	2	2	2	2	1	3	2		ST
Phvul.009G113100.1	1	1	0	0	0	0	0	0	1	0	0	0	0	0	0	0	1	2	0	0	1	0	5	1		ST
Phvul.009G113100.2	2	1	0	0	0	0	0	0	0	1	1	0	0	0	0	0	0	1	0	0	1	0	6	1		ST
Phvul.009G175200.1	1	0	0	0	0	0	1	1	0	0	0	0	0	1	1	2	1	1	0	0	0	0	6	0		ST
Phvul.009G191900.1	2	1	0	0	0	1	0	0	0	0	1	1	1	0	0	0	0	0	0	2	1	0	3	1		ST
Phvul.009G191900.2	2	1	1	0	0	1	0	0	0	1	1	1	1	0	0	0	0	0	0	2	1	0	3	1		ST
Phvul.009G191900.3	2	1	1	0	0	1	0	0	0	1	1	1	1	0	0	0	0	0	0	2	1	0	3	1		ST
Phvul.009G191900.4	2	1	0	0	0	1	0	0	0	1	1	1	1	0	0	0	0	0	0	2	1	0	3	1		ST
Phvul.009G200600.1	0	1	1	0	0	1	0	0	0	0	1	0	1	0	0	0	0	0	0	0	0	0	3	0		ST
Phvul.009G246100.1	1	1	1	2	1	1	2	1	2	1	2	2	1	2	2	2	2	2	2	2	1	1	3	2		ST
Phvul.010G081100.1	2	1	0	1	0	1	2	1	1	1	2	1	0	2	1	1	1	1	2	2	1	1	3	1		ST
Phvul.010G104300.1	1	0	0	0	0	0	0	0	1	0	0	0	0	1	1	1	1	1	0	0	0	0	4	1		ST
Phvul.010G149500.1	1	1	0	0	0	0	2	0	0	0	0	0	0	1	1	1	1	1	2	1	1	0	3	1		ST
Phvul.010G155300.1	1	0	0	0	0	0	0	0	0	0	0	0	0	0	1	0	0	0	1	1	0	0	3	1		ST
Phvul.010G155400.1	0	0	0	0	0	0	0	0	0	0	0	0	0	0	0	0	0	0	0	0	0	0	3	0		ST
Phvul.011G000500.1	1	2	1	2	1	2	2	1	2	1	1	1	1	2	2	1	2	2	2	2	1	1	4	2		ST
Phvul.011G046900.1	1	1	0	0	0	0	0	1	0	1	2	0	0	1	1	0	1	0	1	1	1	1	3	2		ST
Phvul.011G097300.1	1	2	1	0	0	1	0	1	0	0	0	0	0	0	0	0	0	0	0	0	0	0	6	0		ST
Phvul.011G111400.1	2	2	1	1	1	2	2	1	2	1	2	2	1	2	1	2	2	2	2	2	1	1	3	2		ST
Phvul.011G163500.1	0	1	0	0	0	0	0	0	0	1	0	0	0	0	0	0	0	0	0	0	0	0	3	0		ST
Phvul.011G175100.1	1	1	0	0	0	0	1	0	1	1	1	0	1	1	1	0	1	1	1	1	1	1	3	1		ST
Phvul.011G175100.2	1	1	0	0	0	0	1	0	1	1	1	1	1	1	1	1	1	1	2	2	1	1	5	1		ST
Phvul.011G175100.3	1	1	0	0	0	0	1	0	1	1	1	0	1	1	1	0	1	1	1	1	1	1	3	1		ST
Phvul.011G175100.4	1	1	0	0	0	0	1	0	1	1	1	0	1	1	1	1	1	1	2	2	1	1	4	1		ST
Phvul.011G180800.1	1	0	1	1	2	1	1	0	1	2	2	2	0	0	0	1	0	0	0	0	0	0	3	1		ST
Phvul.L007800.1	2	1	0	0	0	0	0	0	0	0	0	0	0	0	0	0	0	0	0	0	0	0	3	0		ST
Phvul.002G084700.1	1	3	1	2	2	2	2	0	1	0	1	0	1	1	1	1	1	1	1	1	1	0	2	1		YL
Phvul.002G094900.1	0	3	0	1	0	0	1	1	1	0	0	0	0	0	2	0	1	2	2	0	0	0	1	2		YL
Phvul.002G096100.1	1	3	2	0	1	2	1	0	1	0	1	0	1	1	1	2	1	2	2	1	1	1	1	1		YL
Phvul.002G160800.1	0	3	0	0	0	0	1	0	0	0	0	0	0	0	1	1	1	1	0	0	0	0	1	1		YL
Phvul.002G196700.1	1	3	1	2	1	1	1	0	1	1	1	0	1	1	1	1	0	1	1	1	1	1	2	1		YL
Phvul.003G122200.1	1	3	1	1	1	1	1	0	1	1	2	1	1	1	1	1	1	1	1	1	1	1	2	1		YL
Phvul.003G162300.1	1	3	2	1	2	1	1	0	0	0	1	0	0	0	1	0	0	0	1	1	1	1	2	1		YL
Phvul.003G193200.1	1	3	0	2	0	0	0	0	0	0	0	0	0	0	0	0	0	0	0	0	0	0	1	0		YL
Phvul.003G236400.1	1	3	0	1	1	1	1	1	2	0	0	1	1	1	1	1	1	2	1	1	0	0	2	1		YL
Phvul.004G111500.2	2	3	1	2	1	1	0	0	1	0	0	0	1	0	0	0	0	0	0	0	1	0	2	1		YL
Phvul.004G157400.1	0	3	1	2	0	0	1	1	2	0	1	1	1	1	1	1	1	1	1	1	1	0	2	1		YL
Phvul.005G079300.2	2	3	2	1	1	2	1	0	2	0	0	0	0	1	0	1	1	1	1	0	0	0	1	1		YL
Phvul.005G124400.1	1	3	2	2	2	1	1	0	1	0	1	0	0	0	0	0	0	1	1	1	1	1	2	1		YL
Phvul.006G046000.1	0	5	0	0	0	0	0	0	0	0	0	0	0	0	1	0	0	0	1	0	1	1	1	0		YL
Phvul.006G163700.1	1	3	0	1	0	0	2	0	2	0	0	0	0	0	2	1	0	0	1	0	0	0	1	1		YL
Phvul.007G135000.1	2	3	1	2	1	1	1	0	1	1	1	1	1	1	0	1	1	1	1	2	1	1	2	1		YL
Phvul.007G212400.1	1	3	0	2	0	1	0	0	1	1	0	0	0	0	0	0	0	0	0	0	0	0	1	0		YL
Phvul.008G044500.1	1	3	0	0	0	0	0	0	0	1	0	0	0	0	0	0	0	0	0	0	0	0	2	0		YL
Phvul.008G225200.1	1	4	1	1	1	0	1	0	0	0	0	0	0	0	0	0	0	0	1	1	1	0	2	0		YL
Phvul.008G252300.1	0	3	0	1	1	2	1	0	2	0	1	0	1	0	1	1	1	2	0	0	0	0	1	1		YL
Phvul.010G046200.1	1	3	1	1	1	2	1	0	1	0	1	0	0	0	1	0	1	1	1	1	1	0	2	1		YL
Phvul.010G081000.1	2	3	2	2	2	2	1	1	2	1	2	1	2	1	1	1	1	2	1	1	1	1	2	1		YL
Phvul.010G143000.1	1	3	1	2	1	0	1	0	0	0	1	0	0	0	1	1	1	0	2	2	1	1	1	0		YL
Phvul.011G036800.1	1	3	1	1	0	0	0	0	0	0	1	0	1	0	0	0	0	0	0	0	0	0	0	0		YL
Phvul.011G140400.1	1	3	0	1	1	2	0	1	1	0	0	0	1	0	0	0	0	1	0	0	0	0	2	0		YL
Phvul.001G006600.1	0	0	0	0	0	2	0	0	0	0	0	0	0	1	3	1	1	0	0	0	1	0	0	0		YR
Phvul.001G052400.1	0	1	0	2	0	0	1	1	1	0	0	0	0	1	4	1	2	2	2	0	0	0	1	0		YR
Phvul.001G065300.1	0	0	0	0	0	0	0	1	0	0	0	0	0	1	26	0	1	0	1	0	0	0	0	0		YR
Phvul.001G076000.1	1	0	0	0	0	0	1	0	1	0	0	0	0	0	3	1	2	2	1	0	0	0	1	0		YR
Phvul.001G148100.1	0	0	0	0	0	0	0	0	0	0	0	0	0	0	6	1	1	1	0	0	0	0	0	0		YR
Phvul.001G183000.1	0	0	0	0	0	0	0	1	1	0	0	0	0	0	3	0	0	0	0	0	0	0	0	0		YR
Phvul.001G183300.1	0	0	0	0	0	0	1	2	0	0	0	0	0	1	4	2	1	1	1	0	0	0	0	1		YR
Phvul.002G106300.1	2	0	0	2	0	0	0	1	0	0	0	0	0	0	5	0	0	0	0	0	0	0	0	1		YR
Phvul.002G134800.1	0	0	0	0	0	0	0	0	0	0	0	0	0	2	5	1	1	1	2	0	0	0	0	0		YR
Phvul.002G148700.1	2	1	0	1	0	0	1	0	0	0	0	0	0	0	3	0	1	1	0	1	0	0	0	0		YR
Phvul.002G160100.1	0	0	0	0	0	0	0	0	0	0	0	0	0	0	3	0	0	0	0	0	0	0	0	0		YR
Phvul.002G232800.1	2	1	0	2	0	1	0	1	1	0	0	0	1	0	3	0	1	1	0	0	0	0	0	1		YR
Phvul.002G305000.1	0	0	0	0	0	0	2	0	0	0	0	0	0	1	5	2	2	1	0	0	0	0	0	0		YR
Phvul.003G003200.1	0	0	0	0	0	0	0	0	1	0	0	0	0	0	6	0	0	1	0	0	0	0	0	0		YR
Phvul.003G062700.1	1	0	0	1	0	0	1	0	1	0	0	0	0	1	4	1	2	1	2	1	0	0	2	2		YR
Phvul.003G294500.1	0	1	1	2	0	0	0	1	2	1	2	1	1	1	3	1	2	2	1	0	0	0	1	0		YR
Phvul.004G019000.1	1	0	0	0	0	0	0	1	1	0	0	0	1	2	6	1	1	1	0	0	0	0	0	0		YR
Phvul.004G069500.1	1	0	1	0	0	0	0	0	1	0	1	0	0	2	3	2	2	2	1	0	0	0	0	1		YR
Phvul.004G071800.1	0	0	0	1	0	0	0	0	1	0	0	0	0	2	3	0	0	1	0	0	0	0	0	0		YR
Phvul.004G143100.1	1	1	0	2	1	0	0	0	0	0	2	0	0	1	3	2	1	2	0	0	1	0	1	2		YR
Phvul.004G169000.2	1	1	2	1	1	1	1	0	1	0	0	0	0	2	3	2	2	2	2	1	1	0	1	1		YR
Phvul.005G080200.1	0	0	0	0	0	0	0	0	0	0	0	0	0	0	3	0	1	1	1	0	0	0	0	0		YR
Phvul.006G004800.1	1	0	0	0	0	0	0	0	0	0	0	0	0	0	3	1	1	1	0	0	0	0	0	0		YR
Phvul.006G069500.1	0	0	0	1	0	0	0	0	0	0	0	0	0	0	4	2	1	2	2	0	0	0	0	1		YR
Phvul.006G071800.1	0	0	0	0	0	0	1	0	0	0	0	0	0	1	3	0	1	1	0	0	0	0	0	0		YR
Phvul.006G087300.1	0	1	1	1	1	0	0	0	0	0	1	0	0	2	3	2	2	2	1	0	0	0	0	1		YR
Phvul.006G124700.1	0	0	0	0	0	0	0	0	0	0	0	0	0	1	3	1	0	0	1	0	0	0	0	0		YR
Phvul.006G178000.1	1	2	0	1	0	1	2	1	1	0	1	0	0	1	4	1	2	1	2	2	1	1	2	2		YR
Phvul.006G193300.1	0	0	0	0	0	0	1	0	0	0	1	1	1	1	3	1	1	1	1	1	1	1	0	0		YR
Phvul.007G184800.1	1	0	0	0	0	0	1	0	0	0	0	0	0	0	3	0	0	0	0	0	0	0	0	0		YR
Phvul.007G190900.1	1	1	0	0	0	1	2	2	2	0	0	0	0	1	3	1	1	1	1	2	0	0	1	0		YR
Phvul.007G193800.1	0	0	0	0	0	0	0	0	0	0	0	0	0	1	7	1	1	0	2	0	0	0	0	0		YR
Phvul.007G254200.1	0	0	0	0	0	0	1	0	1	0	0	0	0	1	3	1	1	1	0	0	0	0	0	0		YR
Phvul.007G254300.1	0	0	0	0	0	0	1	0	1	0	0	0	0	1	3	1	2	1	1	0	0	0	0	0		YR
Phvul.008G112100.1	0	0	0	0	0	0	1	1	1	0	0	0	0	0	8	1	1	1	0	0	0	0	0	0		YR
Phvul.008G151300.1	0	0	0	0	0	0	0	1	2	0	0	0	0	1	13	0	1	1	1	0	0	0	0	0		YR
Phvul.008G232600.1	0	0	0	0	0	0	1	0	1	0	0	0	0	1	3	0	1	1	0	0	0	0	0	0		YR
Phvul.008G244600.1	0	0	0	0	0	0	0	1	2	0	0	0	0	2	3	1	2	2	0	0	0	0	0	0		YR
Phvul.008G244800.1	0	0	0	0	0	1	0	1	2	0	0	0	0	2	3	1	2	2	0	0	0	0	0	0		YR
Phvul.008G245300.1	0	0	0	0	0	1	0	0	2	0	0	0	0	1	3	1	2	2	0	0	0	0	0	0		YR
Phvul.009G102100.1	0	1	0	1	0	0	0	0	0	0	1	0	0	1	3	1	1	1	2	0	0	0	1	1		YR
Phvul.010G032300.1	1	2	0	2	1	0	1	0	0	0	1	0	0	2	3	2	2	2	1	0	0	0	1	2		YR
Phvul.010G111100.1	0	0	0	0	0	0	1	1	0	0	0	0	0	0	6	2	2	2	2	0	0	0	0	0		YR
Phvul.010G111100.2	0	0	0	0	0	0	1	1	0	0	0	0	0	0	6	2	2	2	2	0	0	0	0	0		YR
Phvul.011G007700.1	0	0	0	1	0	0	1	1	0	0	0	0	0	1	4	0	0	0	1	0	0	0	0	0		YR
Phvul.011G007700.2	0	0	0	1	0	0	1	1	0	0	0	0	0	1	4	0	0	0	1	0	0	0	0	0		YR
Phvul.011G008100.1	0	0	0	0	0	0	1	0	0	0	0	0	1	1	3	1	2	1	1	1	1	0	0	2		YR
Phvul.011G040800.1	1	1	0	0	0	0	0	1	0	0	1	0	0	1	15	1	1	1	2	0	0	0	0	1		YR
Phvul.011G152100.1	0	1	1	2	1	2	0	0	1	0	0	0	0	2	3	2	1	2	1	0	0	0	1	2		YR
Phvul.011G152100.2	0	1	1	2	1	2	0	0	1	0	0	0	0	2	3	2	1	2	1	0	0	0	1	2		YR
Phvul.011G194400.1	0	0	0	0	0	0	0	1	2	0	0	0	0	2	13	1	2	2	0	0	0	0	0	0		YR
Phvul.001G034600.1	0	1	0	2	0	0	1	0	0	0	0	0	0	0	0	1	0	0	0	0	0	0	0	3		YS
Phvul.001G034600.2	0	1	0	2	0	0	1	0	0	0	0	0	0	0	0	1	0	0	0	0	0	0	0	3		YS
Phvul.001G038600.1	1	1	1	0	1	2	1	0	1	0	2	2	1	2	0	2	1	1	0	0	0	0	1	3		YS
Phvul.001G038600.2	1	1	1	0	1	2	1	0	1	0	2	2	1	2	0	2	1	1	0	0	0	0	1	3		YS
Phvul.001G093900.1	1	0	0	1	0	1	1	1	2	0	1	1	1	0	0	0	1	1	0	0	0	0	2	3		YS
Phvul.001G134800.1	0	0	0	0	0	0	1	0	0	0	0	0	0	0	0	1	1	0	0	0	0	0	0	4		YS
Phvul.001G134800.2	0	0	0	0	0	0	1	0	0	0	0	0	0	0	0	1	1	1	0	0	0	0	0	4		YS
Phvul.001G164100.1	2	1	0	0	0	0	0	0	0	0	1	0	0	2	1	2	1	1	1	0	0	0	0	10		YS
Phvul.001G187100.1	0	0	0	0	0	0	0	0	0	0	0	0	0	0	0	0	0	0	0	0	0	0	0	12		YS
Phvul.001G188500.1	0	0	0	0	0	0	0	0	0	0	0	0	0	1	0	1	0	0	0	0	0	0	0	4		YS
Phvul.001G205700.1	0	0	0	0	0	0	0	0	0	0	1	0	0	2	0	2	1	1	0	0	0	0	0	4		YS
Phvul.002G062500.1	1	2	1	1	1	0	0	0	1	0	1	0	0	2	2	2	2	2	0	1	2	1	1	3		YS
Phvul.002G131000.1	2	1	1	2	1	1	0	0	1	0	2	2	2	1	1	1	1	1	0	0	0	0	2	3		YS
Phvul.002G159300.1	1	1	0	2	1	1	2	2	2	0	1	0	1	1	1	2	1	1	2	1	1	2	2	3		YS
Phvul.002G188600.1	2	1	1	2	1	0	0	0	0	0	1	1	1	1	1	1	1	1	0	0	0	0	1	3		YS
Phvul.002G193400.1	1	2	1	2	1	0	0	1	0	0	2	0	0	1	2	2	1	2	0	0	0	0	1	3		YS
Phvul.002G310800.1	0	2	2	0	0	2	0	0	0	0	0	0	2	0	0	0	0	0	0	0	0	0	1	4		YS
Phvul.003G003600.1	0	0	0	0	0	0	0	0	1	0	0	0	0	0	0	0	0	0	0	0	0	0	0	3		YS
Phvul.003G013500.1	0	1	1	1	1	0	0	0	0	0	0	0	0	1	0	1	0	1	0	0	0	0	0	3		YS
Phvul.003G029400.1	0	0	0	0	0	0	0	0	1	0	0	0	0	2	1	2	1	2	0	0	0	0	0	3		YS
Phvul.003G032100.1	0	0	0	0	0	0	0	0	0	0	0	0	0	1	0	2	0	1	0	0	0	0	0	53		YS
Phvul.003G080900.1	2	1	1	1	0	0	0	0	0	0	2	0	0	2	0	1	1	1	1	2	2	1	2	3		YS
Phvul.003G099800.1	0	0	0	0	0	0	0	0	0	0	0	0	0	0	0	0	0	1	0	0	0	0	1	5		YS
Phvul.003G108900.1	1	2	0	1	1	0	0	0	0	0	1	0	0	2	2	2	1	1	0	0	0	0	1	3		YS
Phvul.003G169600.1	0	0	0	0	0	1	0	0	0	0	0	0	0	0	0	0	0	0	0	0	0	0	0	3		YS
Phvul.003G260500.1	1	1	1	1	0	0	1	0	1	0	0	0	0	2	2	1	1	1	2	1	0	0	2	3		YS
Phvul.003G270200.1	1	0	0	0	0	0	1	0	0	0	0	0	0	1	1	1	1	1	1	0	0	0	0	3		YS
Phvul.003G273200.1	1	1	1	2	1	0	0	0	0	0	1	1	2	1	1	2	1	2	0	1	0	0	1	4		YS
Phvul.004G163500.1	2	2	0	2	1	0	2	0	0	0	1	0	0	1	0	2	1	0	0	2	2	1	1	3		YS
Phvul.005G034000.1	0	0	2	1	0	0	0	0	0	0	0	0	0	1	0	0	0	0	0	0	0	0	0	3		YS
Phvul.005G049800.1	1	1	0	0	0	0	0	0	0	0	0	0	0	0	2	0	1	0	1	0	0	0	2	15		YS
Phvul.005G058700.1	2	2	1	2	1	1	0	0	1	0	0	1	1	1	0	1	1	2	0	1	0	0	1	3		YS
Phvul.005G112700.1	0	0	0	0	0	0	0	0	1	0	0	0	0	2	0	2	1	1	0	0	0	0	0	3		YS
Phvul.005G119800.1	0	2	0	2	1	0	0	0	0	0	1	0	0	1	2	1	0	1	1	0	0	0	1	3		YS
Phvul.005G132800.1	0	0	0	0	0	0	0	0	0	0	0	0	0	0	0	0	0	0	0	0	0	0	0	19		YS
Phvul.005G132800.2	0	0	0	0	0	0	0	0	0	0	0	0	0	0	0	0	0	0	0	0	0	0	0	21		YS
Phvul.005G180600.1	0	1	1	1	1	0	1	1	1	0	0	1	0	1	2	1	1	1	0	1	1	0	1	4		YS
Phvul.006G006600.1	1	1	0	0	0	0	0	0	0	0	0	0	0	0	0	0	0	0	0	0	0	0	1	4		YS
Phvul.006G059400.1	0	1	0	0	0	0	0	0	0	0	2	1	0	0	1	1	0	0	0	0	0	0	0	3		YS
Phvul.006G144400.1	0	0	1	1	0	1	0	1	1	0	0	0	0	0	0	1	0	1	0	0	0	0	0	14		YS
Phvul.006G160000.1	0	0	0	0	0	0	0	0	0	0	0	0	0	0	0	0	0	0	0	0	0	0	0	4		YS
Phvul.006G172800.1	0	0	0	0	0	0	0	0	0	0	0	0	0	1	1	0	0	0	1	0	0	0	0	3		YS
Phvul.006G174600.1	1	0	0	1	0	0	1	0	0	0	0	1	2	2	2	2	2	1	0	0	0	0	1	6		YS
Phvul.007G001200.1	0	0	0	0	0	0	0	0	0	0	0	0	0	0	0	0	0	0	0	0	0	0	0	13		YS
Phvul.007G011400.1	1	1	1	1	1	1	2	0	1	0	2	0	0	1	1	1	1	1	2	1	1	1	1	4		YS
Phvul.007G016100.1	1	0	0	0	0	0	0	0	1	0	0	0	0	0	0	0	0	0	0	0	0	0	1	12		YS
Phvul.007G101800.1	0	1	1	1	1	0	0	0	0	0	1	0	0	1	0	1	1	1	0	0	0	0	0	5		YS
Phvul.007G140700.1	1	0	1	1	1	0	1	0	0	0	1	0	0	0	0	0	0	0	0	0	0	0	0	4		YS
Phvul.007G190300.1	0	0	0	0	0	0	0	0	0	0	0	0	0	1	1	1	1	2	0	0	0	0	0	4		YS
Phvul.007G222600.1	0	0	0	0	0	0	0	0	0	0	0	0	0	0	0	0	0	0	0	1	0	0	0	7		YS
Phvul.008G017100.1	0	0	0	1	0	0	0	0	0	0	0	0	0	0	0	0	0	0	0	0	0	0	0	20		YS
Phvul.008G203900.1	0	1	0	1	1	0	0	0	0	0	1	0	0	0	0	1	0	0	0	0	0	0	0	5		YS
Phvul.008G204300.1	0	1	1	2	1	0	0	0	0	0	1	0	0	1	1	1	1	1	1	0	0	0	0	4		YS
Phvul.008G212600.1	2	2	1	1	1	0	2	1	1	0	2	0	1	2	1	2	1	2	1	1	0	0	1	5		YS
Phvul.008G214000.1	1	2	0	1	1	0	0	0	0	0	1	0	0	0	1	1	1	1	0	0	0	0	1	3		YS
Phvul.008G214000.2	1	2	0	2	1	0	0	0	0	0	1	0	0	0	1	1	1	1	0	0	0	0	1	3		YS
Phvul.009G032800.1	1	0	0	0	0	0	1	0	0	0	1	0	1	1	1	1	1	2	0	1	0	0	1	3		YS
Phvul.009G044000.1	0	1	0	1	0	0	0	1	1	0	0	0	2	1	1	2	1	1	1	0	0	0	0	4		YS
Phvul.009G063300.1	0	0	0	0	0	0	0	0	0	0	0	0	0	0	0	0	0	0	0	0	0	0	0	3		YS
Phvul.009G083100.1	0	0	0	0	0	0	0	0	0	0	0	0	0	0	0	0	0	0	0	0	0	0	0	6		YS
Phvul.009G133700.1	0	0	0	0	0	0	0	0	2	0	0	1	2	1	0	1	1	1	0	0	0	0	0	3		YS
Phvul.009G147100.1	0	0	0	0	0	0	0	0	0	0	0	0	0	0	0	0	0	0	0	0	0	0	0	3		YS
Phvul.009G151100.1	0	1	1	1	1	0	0	0	0	0	0	0	1	2	1	2	1	1	0	0	0	0	1	4		YS
Phvul.009G226200.1	1	0	0	0	0	0	0	0	0	0	1	0	1	0	0	0	1	1	0	1	0	0	1	3		YS
Phvul.009G226200.2	1	1	0	0	1	1	0	0	0	0	1	0	2	0	0	0	1	1	0	1	0	0	1	3		YS
Phvul.009G228800.1	1	1	1	1	1	2	0	0	1	0	0	0	0	1	0	0	0	1	0	0	0	0	0	3		YS
Phvul.009G253700.1	1	0	1	1	0	2	0	0	0	0	0	0	0	2	0	1	0	1	0	0	1	0	0	3		YS
Phvul.010G018300.1	0	0	0	0	0	0	0	0	0	0	0	0	0	2	1	2	1	1	0	0	0	0	1	3		YS
Phvul.010G056300.1	1	1	1	1	1	0	0	0	0	0	0	0	0	1	0	1	0	0	0	0	0	0	1	4		YS
Phvul.010G073400.1	2	0	0	0	0	0	0	0	0	1	1	0	0	1	0	1	0	0	0	0	0	0	0	3		YS
Phvul.010G075700.1	2	1	0	0	0	0	0	0	0	0	0	0	0	2	1	2	2	2	0	0	0	0	0	3		YS
Phvul.010G116800.1	0	0	0	0	0	2	1	1	0	0	0	0	0	1	0	0	1	1	0	0	0	0	0	12		YS
Phvul.010G152200.1	0	1	1	0	0	0	0	0	0	0	0	0	0	0	0	1	0	0	0	0	0	0	0	11		YS
Phvul.011G005700.1	2	2	1	2	1	0	0	0	0	0	1	0	0	2	1	1	2	1	1	1	0	0	2	5		YS
Phvul.011G082300.2	1	0	0	1	1	0	0	0	0	0	0	2	2	2	2	2	2	2	0	0	0	0	1	7		YS
Phvul.011G108700.1	0	0	0	0	0	2	1	0	1	0	0	0	1	1	1	1	0	1	0	0	0	0	1	4		YS
Phvul.011G115300.1	0	0	0	0	0	0	0	0	0	0	0	0	0	1	0	2	1	1	0	0	0	0	0	8		YS
Phvul.011G127300.1	0	0	0	0	0	0	0	0	0	0	0	0	0	0	0	0	0	0	0	0	0	0	0	8		YS
Phvul.011G127400.1	0	0	0	0	0	0	1	0	0	0	0	0	0	0	1	1	2	2	0	0	0	0	0	15		YS
Phvul.011G175000.2	1	1	1	1	1	1	0	0	0	0	1	1	1	2	0	1	1	2	0	0	0	0	2	3		YS
Phvul.011G175300.1	1	1	1	1	1	1	0	0	0	1	1	1	1	1	0	0	1	2	0	0	0	0	1	3		YS
Phvul.011G175400.1	1	1	1	1	1	1	0	0	1	1	1	1	1	2	0	1	1	2	0	1	0	0	2	4		YS
Phvul.011G176400.2	2	0	0	0	1	1	0	0	0	0	2	0	1	1	1	1	1	1	1	0	0	0	2	3		YS
Phvul.011G181400.1	1	1	0	1	1	1	0	0	0	0	1	1	1	2	1	1	2	2	0	0	0	0	2	3		YS
Phvul.011G212000.1	0	1	0	1	1	0	0	0	0	0	0	0	0	2	1	2	1	1	0	0	0	0	0	6		YS
