# Supplementary material for: An RNA-Seq based gene expression atlas of the common bean
Source: BMC Genomics. 2014 Oct 6;15(1):866. doi: 10.1186/1471-2164-15-866 (PMC4195886; doi:10.1186/1471-2164-15-866)
Supplement: Supplementary file 6 — Additional file 6: qPCR results. (XLSX 65 KB) [file 12864_2014_6531_MOESM6_ESM.xlsx]

## Sheet: O'Rourke_AddFile6_qPCRresults
P. vulgaris Gene ID	Forward Primer (5' -> 3')	Reverse Primer (5' -> 3')	RNA-Seq Tissue A	RNA-Seq Tissue B	RNA-Seq Fold Change	p-value		qPCR Rep1_FC	qPCR Rep2_FC	qPCR Rep3_FC
			N5	NE	N5/NE
Phvul.007G242300.1	TATTCGGCAATGGTGCTACA	TGAATCAGGCCAAGTTCCAT	250	0	8.96578	0.000229955		12.1064	91.9833	1.03397
Phvul.001G007800.1	ACCTGGGAGAGCAATGAATG	TATGGAGGAGGAAGCATTGG	146	2	6.18982	0.000311552		6.35459	66.2432	10.2518
Phvul.002G300900.1	GGACCCTCTACGGTCTACCC	ACAATTTCAGCGCGTTTCTT	0	108	-7.75489	0.000432261		-109.759	-81.1883	-108.143
Phvul.011G216100.1	TATCTATCCGCCATGGCTTC	AGAGCCATCTAGCCGTTTCA	2	158	-6.30378	0.00029267		-20.82	-5.5871	-16.5413
			N5	NI	N5/NI
Phvul.007G151200.1	CCAAACCCAATTCCACAATC	CATGGAACAGCAAAGCTCAA	61	2	4.93074	0.000894934		27.1485	28.1449	33.4886
Phvul.011G097000.1	TCCATTTCTGGGAACAAAGC	CCGAATACCGAATTCTCCAA	82	2	5.35755	0.000489927		132.863	178.008	31.7173
Phvul.009G256400.2	TGAGTCCTGTTGGAGGTTCC	CCTTGTGATGGAGGGTAGGA	2	146	-6.18982	0.000173108		-53.5457	-4.42354	-9.57651
Phvul.007G028400.1	TGAAGTGCTGCAAAATCCAG	CACACTCCCCAAGTCGTTTT	1	111	-6.79442	0.000278932		-1008.71	-149.365	-170.414
			N5	R5	N5/R5
Phvul.006G017500.1	TTTCCAGCAAAGCCCATAAC	TTAGGTCCCATGGAGCAGAC	138	4	5.10852	0.000181519		3.35427	238.923	484.684
Phvul.001G112800.1	TCAAGTGTGGTGGCATTTGT	TCCGTGTGAACGTGACATTT	105	0	7.71425	0.000274223		251.393	1557.59	2329.65
Phvul.005G126400.1	TCTCCATCCCTTTTGTGAGC	TGAAAGGAGTCATGGGGTTC	1	160	-7.32193	0.000134194		-4741.41	-3.79395	1.38828
Phvul.009G158100.1	TGCTTCAGTTTGCCATCTTG	ACAAACCAACGCAAAACACA	1	104	-6.70044	0.000278113		-517.997	-20.3111	-66.1102
			NE	RE	NE/RE
Phvul.005G108900.1	TCATCATCAGTGCAGCGAAT	GTTTTCCCATTCCACACACC	17	1	4.08746	0.00960294		17.0926	301.393	145.917
Phvul.010G152400.1	ACTAATGTGGCCTGCTGGAT	GTGAGGATGCAGTCCCAAAT	1	56	-5.80735	0.000934915		-40.9531	-56.1533	-55.4379
Phvul.002G144400.1	GGTGGCTCAACCAGCTAAAA	GGGACCCATGCATACAAGTT	0	23	-5.52356	0.00500861		-1.88766	-19764.2	-3966.64
Phvul.009G028500.1	ATTGCGAGTCTTTGCATTCC	CCCCAACAAGAGAGAAACCA	18	2	3.16993	0.0147394		10.5751	26.7933	26.0534
			NI	NE	NI/NE
Phvul.009G135800.1	GATCAGTGGATCCGGAGAAA	CTCCGGTGGTCCTGAATAGA	73	1	6.18982	0.000706341		-1.26549	48.372	22.6635
Phvul.001G131000.1	AACAGCATTGGCCTTTCATC	CCAAGGCACACCTCAAGATT	154	2	6.26679	0.000276718		1.10107	50.6538	108.933
Phvul.001G116300.1	ACTGGTGGATTGTGGGAAGA	CATCAGAAGGGCATTTGTCA	2	83	-5.37504	0.000602825		-4.49307	-28.6785	-46.9645
Phvul.008G218800.1	ACAGTGGGAGAAGGAACGTG	GGGCATCACTTGTGGCTAAT	5	180	-5.16993	0.000252361		-4.06597	-144.969	-20.8027
			NI	RE	NI/RE
Phvul.001G036600.1	GGATGGGCTGGTCTACAGAG	GCCTGTGATGCAGTGATACC	23	2	3.52356	0.00873472		18.0659	7.818	7.7366
Phvul.011G081100.1	CCAACATTGCTATGCCACAC	TGGATCATGGTGTGACTGCT	26	0	5.70044	0.00453756		-2.85997	-4.15169	-13.4655
Phvul.009G122200.1	ATCAGTGTCCCCCTCACAAG	CATCGCACCTTTAGCTGACA	1	76	-6.24793	0.000579249		-95.4319	-140.692	-23.6096
Phvul.008G008100.1	GGGGGTACCCTTTATCAGGA	CCAATCTCTTGACCCCTTGA	0	50	-6.64386	0.00122556		-56.4538	-2.07053	1.20339
			NI	RI	NI/RI
Phvul.011G101500.1	TCTTTCCCTTGGTTTGTTGC	AATGGGTGGTTCAAGGACAG	171	4	5.41785	8.30854e-05		79.8046	53.3716	54.5346
Phvul.011G105500.1	GAGAGGAACAATGGGGTTGA	TCAACAGCTCCTGGCCTAGT	25	0	5.64386	0.00485953		17.2557	65.7446	163.869
Phvul.005G058600.1	CAGTGCCCCATTCTCCTTTA	CAAAAATGGCATGCTCTCAA	0	31	-5.9542	0.00299301		-177.036	-71.5163	-11.1417
Phvul.006G109000.1	CCAGAAGAGAGGCATCAAGG	TTCACCACCACCAACTTCAA	0	50	-6.64386	0.00110716		-277.684	-981.198	-17.089
			R5	R	R5/R
Phvul.010G090100.1	AGGTCCAATGCACCAAATTC	AATGACCCCGTTTCTCTTCC	252	6	5.39232	5.42675e-05		-27.3828	-1.06032	-215.688
Phvul.001G170800.1	TGGCAAAGTGTCTTTTGCTG	ATTCTTGGCCACAGATGGAG	136	2	6.08746	0.000156264		151.66	-16.4635	1.20172
Phvul.004G076400.1	TCCAGGACATGATCAACGAA	CAGCCTCACGAATCATCTCA	3	193	-6.00749	8.43435e-05		-2.07053	1.17113	1.28761
Phvul.002G259700.1	CAGTGCATGCAGAAAGGAAA	ACCAGTTTACGAGCCACCAC	1	337	-8.3966	3.72681e-05		-418.505	-1530.62	-1.20689
			R5	RE	R5/RE
Phvul.011G083500.1	TGCCAGTTGATTCTGAGCAC	ACAAACTGCACCCATTGTGA	73	2	5.18982	0.00078929		-1.03419	4.35146	-1.03419
Phvul.010G025800.1	AGAAATTCGCGCTTTTGAAG	GCACCACGTCGATAAAGTCA	14	1	3.80735	0.0200766		7.82993	12.2797	7.82993
Phvul.009G178900.1	GGACAGAACCATCCTCTGGA	TGGTGTTTGCTTGCTCTGAC	1	76	-6.24793	0.000716423		-6.02558	-2.54665	-6.02558
Phvul.007G152300.1	CCCATCCATTCTCAAAGGAA	CGGGAATTCTTTGCACCTAA	0	78	-7.2854	0.000691919		-4.40487	-9.79605	-4.40487
			R5	RI	R5/RI
Phvul.002G332100.1	TCCTCACCCTCTTCATCACC	TTTCCCATCTGGAAAGCAAC	109	2	5.76818	0.000282104		296.153	116.76	85.1008
Phvul.007G040200.1	GCCTTATCGAGCAGACCTTG	TCCAAGGCTTCGACAACTCT	23	0	5.52356	0.00661913		733.016	140.235	74.5585
Phvul.002G333200.1	AGAGCCTAGGAAGCCAGGTC	CGCACATGAGCATAGCAACT	0	177	-8.46761	0.000109492		-381.516	-341.112	-26.7247
Phvul.002G205000.1	CGAGAAGCAAACCCAGAAAG	AACCAATCCTGCAAAACCAG	1	95	-6.56986	0.000366477		-67.7618	-76.8461	-27.7574
			RE	R	RE/R
Phvul.004G055200.1	AGAACCCCATCCCCATTAAG	GGTTTGTGGAGGAAGTGGAA	79	1	6.30378	0.000606131		36.0868	1.91242	2.39297
Phvul.010G090100.1	AGGTCCAATGCACCAAATTC	AATGACCCCGTTTCTCTTCC	373	6	5.95807	4.25581e-05		60.6569	1.34416	8.20271
Phvul.008G184900.1	AAGCCGTGTGTCAATTGGAT	GTGGCAAAGATTGAGGGTTG	1	32	-5	0.00345237		-54.8797	-1.75431	1.14886
			RE	RI	RE/RI
Phvul.006G093600.1	TCTCTGGTGAGGCCTTGACT	AGGCCAGTGGAGAAGTGCTA	35	0	6.12928	0.00215965		-80.1205	-19.2702	-3.08827
Phvul.004G136000.1	TCATGCATGCTCCATCAAAT	ACCAGGTGTTGGAGTTGGAC	49	0	6.61471	0.0010409		-7.03622	-3.25307	-3.75445
Phvul.011G084300.3	CCCATAGTTCAGGGACAGTGA	CTCCCAACACCATCCACTTC	1	14	-3.80735	0.0171646		-6.36517	-3.77768	-3.7249
			RI	R	RI/R
Phvul.005G089900.1	GGCAAAAGTTGATGGAGGAA	CCATTGATGGACACAGCATC	268	2	7.06609	4.32615e-05		144.007	8.68605	66.1331
Phvul.009G143800.1	GCGTCGAACCCTATTGATGT	GTTCGAGGGTGACAAAGAGC	153	4	5.25739	0.000132367		34.1852	2.80247	20.8013
Phvul.011G048700.1	TATGGCACCCCATCAATTTT	CATTTAAGAACCGGCGTTGT	5	210	-5.39232	7.42549e-05		-82.7737	-18.256	-49.953
Phvul.010G036100.1	AATTTGGAAGATGGCAGCAG	TGGAAGAAACCCCATTTCTG	1	29	-4.85798	0.00353453		-86.211	-5.45394	1.19143
			S1	S2	S1/S2
Phvul.003G091300.1	TGCCTTCACGAGAGGTCTTT	TTTGGATGGAGGACTTGACC	3	89	-4.89077	0.00098674		-67.884	-295.149	-43.1623
			SH	S1	SH/S1
Phvul.011G207500.1	TACCATTGGTGGGGTGAAGT	TGGTGTGATTGAGGGCATAA	86	0	7.42626	0.000768963		41.8832	19.7462	17.3902
Phvul.002G221800.1	GGTGTCATTGTTGCATGGAG	CAGGCTCCACCCTTATGAAA	23	0	5.52356	0.00666458		5.68752	9.67526	1.43217
Phvul.001G189400.1	CTCTCCCTGCACCTCTATGC	CATTGCACCGTTGTTATTCG	1	92	-6.52356	0.000714683		1	-3.29459	-2.34616
Phvul.001G184600.1	TCTCTATGACGCTCCACACG	TGAGGGTGCAGGATAAGGAC	0	8	-4	0.0464662		-3.50181	0.359011	-5.43658
			P1	P2	P1/P2
Phvul.001G238300.1	GGATGCAAAAATTATGGAGCA	ATGTGGTGGGATTCAGTGGT	1	37	-5.20945	0.00189024		-174.284	-2.94609	-41.7267
Phvul.011G198600.1	AGGTGCAGCTCCCTATCTCA	AAGGGCACAAGTTCATGAGG	0	26	-5.70044	0.00300561		-15502.4	-3.91795	-21.1766
			P2	S2	P2/S2
Phvul.004G168400.1	TTTTTGCCTGGACCCTATTC	ATTTCAAGCCCATCAACAGC	102	0	7.67243	0.000838835		757.867	1.48175	4.98157
Phvul.008G237200.1	TGGACGAATCCAAAAAGGAG	TTGCATCAGAAACGCTCATC	2	85	-5.40939	0.000988263		-37.0705	-33.773	6.409
Phvul.L003000.1	CCAGAGATCATGGGGTGAGT	AACAAGGGTTTCTGCCACAC	0	35	-6.12928	0.00256473		-144.487	-37.0731	-11.2215
			PH	P1	PH/P1
Phvul.004G059200.1	TCTGCAGGTAAGTGCACCAG	TGAGGATGCTCCACAGAGTG	96	1	6.58496	0.000806463		26.7933	23.4774	47.0884
Phvul.011G077400.1	GGGTAGCAAGTGGAATTGGA	AGCCACACAAGTTTCCAACC	4	87	-4.44294	0.000928507		-109.213	-4.26841	-5.42529
Phvul.011G044000.1	CCAGGAGAAGCTGGAAACAG	TCTCCCGCCAAGATCAATAC	2	38	-4.24793	0.00235767		-10.8303	1.27615	-14.418
			PH	P2	PH/P2
Phvul.005G122600.1	TGGTCTCTGGGAAGGTCAAC	ATACCCTCAGCATGCCAAAC	200	0	8.64386	0.000297825		3995.61	531.601	373.535
Phvul.008G237800.1	CGTCGGCGTAGAAGTAGGAG	CAACAAATGGTGCTGGACAC	2	76	-5.24793	0.000849378		-84.8475	-3.24114	-3.55045
Phvul.008G129900.1	CCGTCTTTGGTTTGACCCTA	CCCACTCCAATGTTCGTCTT	0	45	-6.49185	0.00175032		-2307.32	-32.2964	-474.052
			PH	SH	PH/SH
Phvul.004G066300.1	TTGTTCAACCCACAACTGGA	GCCTTTTCTGATGGATGGAA	112	0	7.80735	0.000460401		106.322	-2.21407	10.5839
Phvul.001G078500.1	GGTGGTGGCATATTTGTTCC	ACGACGTTGAAAACCACTCC	80	1	6.32193	0.000701217		467.882	-1.93818	64.5704
Phvul.008G009000.1	AACCCAACACATGTCTGCAA	TTTTGCTGGCTGGAGTTCTT	1	54	-5.75489	0.00122862		-14.2946	-51.4964	-3.71304
			PY	P1	PY/P1
Phvul.009G180600.1	GATGGGAATAGGGTTAAAGCTG	TTGCAAACCAGAGAAGGTTG	6	0	3.58496	0.0296051		12571.8	3464.18	10784
Phvul.008G180500.1	AAAAGAGTTGACCCGGTGTG	GGGATACCACCATCATCGAC	16	0	5	0.00386156		17.9935	47.4028	33.8809
Phvul.009G186000.1	GGGAGGTTGTGGACAGAGAA	GGGAAATCTCTGGTGGGAATG	0	33	-6.04439	0.00144953		-7.55274	-189.94	-413.975
Phvul.003G284800.1	GTTGCAAGATTGTGGGGACT	TCTTCTCTTGGCCGTTCTGT	1	73	-6.18982	0.000913518		-40.6223	-9.02296	-27.6901
			PY	P2	PY/S2
Phvul.003G262100.1	ATCGAACGATTCTCCGATTG	TCACAGCCTCTTCCTCCACT	35	0	6.12928	0.00186017		-1.5089	103.566	79.5561
Phvul.010G098500.2	GGGAATCCAAAGCATGAGAA	TCACTCCTCTGCAGGCCTAT	13	0	4.70044	0.010048		127.054	80.5772	29.8985
Phvul.002G114100.1	AGTTGGTGATCCTCCTGTGG	CAATTGCTGAAACACCGAAA	0	38	-6.24793	0.00169661		-10070.2	-8.83298	-179.831
Phvul.009G205100.1	ATGCCAAAGAGAGCTGCATT	AGTACAAACCCGCAAAGGTG	1	69	-6.10852	0.00097444		-96.7105	-63.1233	-40.6646
			PY	PH	PY/PH
Phvul.010G048000.1	GGAACAAGCACTGGTGGAC	CGTTCGTCAATGTCTCACTC	20	0	5.32193	0.00503235		185.156	95.2535	188.106
Phvul.007G070300.1	ACGTTGGCGATCCAAGATAC	AACCCATTCAGGAAGCACTG	6	0	3.58496	0.0514679		5994.82	217.58	69.633
Phvul.002G229400.1	GGAATGGATCTGGTTGGAGA	CCCCTATCCTGGCAATTGTA	2	140	-6.12928	0.000517128		-2.02539	-3.83148	-3.37363
Phvul.008G021100.1	TGATTTCTTCCCACGGAGTC	AACGTGTTTTCTGGGGAGTG	0	22	-5.45943	0.00420789		-17.7396	-12.638	-13.3152
			P1	S1	P1/S1
Phvul.008G107100.1	TGTTGCTTTTCATTGCTTGC	AAGAGTGGGTCCTGGGAACT	20	0	5.32193	0.00693077		394.341	9.07816	3.09127
Phvul.005G119300.2	CCCAGAGGCAAGAACTTCAG	TGGCTTTGATTTGTGCAGAG	32	0	6	0.00339607		14.1232	12.4011	23.312
Phvul.010G079200.1	TGTCCTCCTCATCCACTTCC	TTGGTGCAATGACCACATCT	0	44	-6.45943	0.00222927		-239.005	-345.634	-1524.16
Phvul.001G240800.1	CGATGTAGACGTAGCCGTCA	TCTCTTCACCACCCCATCTC	0	93	-7.53916	0.00102884		-13.2673	-153.479	-190.217
			YL	L5	L	LE	LI	YS	ST	FY
Phvul.006G165300.1	AACAATGCCCTGACCAGTTC	CGTCATATCCCTGCCATTCT	27	18	15	15	28	29	34	20
Tissue for RT-PCR analysis was grown at three different times in the same growth chamber. Tissue was harvested at the same developmental stages as for the RNA-seq experiment.
