# Supplementary material for: An RNA-Seq based gene expression atlas of the common bean
Source: BMC Genomics. 2014 Oct 6;15(1):866. doi: 10.1186/1471-2164-15-866 (PMC4195886; doi:10.1186/1471-2164-15-866)
Supplement: Supplementary file 7 — Additional file 7: Transcription factors. (XLSX 514 KB) [file 12864_2014_6531_MOESM7_ESM.xlsx]

## Sheet: O'Rourke_AddFile7_TFs
GeneID	FY	YL	LF	L5	LE	LI	N5	NE	NI	PY	PH	P1	P2	RF	YR	R5	RE	RI	RT	SH	S1	S2	ST	YS	TF Family	RPKM >3
Phvul.001G036200.1	59	108	109	61	58	2	64	6	4	38	87	9	4	65	19	59	40	21	74	89	37	24	69	75	ZIM	*
Phvul.001G055100.1	3	4	1	3	1	1	4	0	2	1	2	0	0	1	1	1	1	1	2	9	4	2	8	3	ZIM	*
Phvul.002G002000.1	49	531	7	67	204	91	215	91	339	3	17	2	21	1	73	137	549	998	49	1	4	0	276	390	ZIM	*
Phvul.002G086300.1	3	5	4	3	1	1	15	54	4	1	4	0	2	6	5	5	9	6	14	7	3	3	11	5	ZIM	*
Phvul.002G187000.1	39	74	26	39	44	53	87	38	46	13	37	12	23	44	48	48	78	76	55	41	45	24	61	38	ZIM	*
Phvul.002G213800.1	8	8	6	6	5	14	7	11	23	3	9	6	13	15	10	10	13	16	8	9	8	6	14	8	ZIM	*
Phvul.002G259200.1	18	39	31	30	19	6	15	5	6	7	32	10	9	18	11	17	14	12	17	27	27	23	28	33	ZIM	*
Phvul.002G259200.2	18	39	31	30	19	6	15	5	6	7	32	10	9	18	11	17	14	12	17	27	27	23	27	33	ZIM	*
Phvul.002G319600.1	38	32	24	66	19	58	43	18	45	7	40	15	33	31	68	39	78	77	24	9	17	20	31	31	ZIM	*
Phvul.003G021000.1	9	7	21	12	13	17	3	1	4	1	9	6	14	7	8	6	10	9	8	9	3	1	3	7	ZIM	*
Phvul.003G049200.1	31	41	26	48	20	37	60	17	12	8	25	4	6	80	36	81	46	31	47	29	14	13	45	37	ZIM	*
Phvul.003G108600.1	13	22	4	12	5	14	28	8	15	7	11	7	9	21	14	13	18	16	35	21	24	11	32	18	ZIM	*
Phvul.003G108600.2	14	24	4	13	6	15	30	9	17	8	12	8	10	23	15	14	20	18	38	23	27	12	34	20	ZIM	*
Phvul.003G125700.1	61	101	37	191	35	60	42	22	27	26	67	17	53	17	56	35	73	88	5	93	21	17	98	79	ZIM	*
Phvul.003G129200.1	5	127	0	28	16	4	189	101	196	1	1	1	2	3	68	126	431	834	44	2	2	1	102	127	ZIM	*
Phvul.003G161300.1	6	3	6	4	2	9	4	11	22	2	8	7	10	11	8	7	9	12	5	4	4	3	4	4	ZIM	*
Phvul.003G161300.2	6	3	6	4	2	9	4	11	21	2	7	6	10	10	7	6	9	12	5	4	3	3	4	4	ZIM	*
Phvul.003G161300.3	6	3	5	4	2	8	4	10	19	2	7	6	9	10	7	6	9	11	5	4	3	3	4	4	ZIM	*
Phvul.003G161300.4	6	3	6	4	2	8	4	10	20	2	7	6	10	11	7	7	9	11	5	4	4	3	4	4	ZIM	*
Phvul.003G161300.5	6	3	5	4	2	8	4	10	19	2	7	6	9	10	7	6	9	11	5	4	3	3	4	4	ZIM	*
Phvul.003G161300.6	6	3	6	4	2	8	4	10	20	2	7	6	10	11	7	7	9	11	5	4	4	3	4	4	ZIM	*
Phvul.003G161300.7	5	3	5	4	2	8	4	10	18	2	6	6	8	10	6	6	8	10	5	4	3	3	4	4	ZIM	*
Phvul.003G161300.8	5	3	5	4	2	8	4	10	19	2	6	6	9	10	7	6	9	11	5	4	3	3	4	4	ZIM	*
Phvul.004G148100.1	5	1	0	0	0	0	2	1	1	0	0	0	0	1	0	1	1	2	0	0	0	0	8	3	ZIM	*
Phvul.004G149500.1	4	25	35	24	21	10	9	3	5	1	3	2	3	13	42	17	37	23	25	0	2	2	9	10	ZIM	*
Phvul.004G149500.2	4	26	35	24	22	10	9	3	5	1	3	2	3	15	46	18	41	26	27	0	2	2	9	11	ZIM	*
Phvul.004G165200.1	13	8	4	9	5	6	16	9	14	4	14	5	7	18	11	14	13	13	21	29	22	17	18	11	ZIM	*
Phvul.006G165800.1	16	519	1	156	103	27	256	114	129	1	2	1	5	1	216	213	540	921	27	0	3	0	130	634	ZIM	*
Phvul.007G061400.1	29	10	3	4	3	11	5	5	10	5	10	3	7	9	4	8	10	13	8	23	31	26	57	13	ZIM	*
Phvul.007G061400.2	39	14	4	5	5	14	6	7	13	6	13	5	10	12	5	11	13	17	11	31	41	35	76	17	ZIM	*
Phvul.007G196000.1	0	0	0	0	0	0	0	0	0	0	0	0	0	0	0	0	0	0	0	0	0	0	0	0	ZIM
Phvul.007G244200.1	41	45	31	33	23	87	72	58	74	11	76	35	87	58	36	52	42	42	66	73	69	50	89	78	ZIM	*
Phvul.008G143700.1	3	4	2	3	3	4	4	3	4	1	4	2	3	3	2	3	2	3	3	4	2	2	5	4	ZIM	*
Phvul.008G254600.1	17	16	10	18	12	13	34	14	14	7	21	9	18	24	17	21	19	17	23	23	21	15	32	20	ZIM	*
Phvul.009G035300.1	17	25	16	29	17	73	19	28	80	4	21	15	31	34	23	27	32	54	17	12	8	8	11	25	ZIM	*
Phvul.009G035400.1	25	26	13	21	8	18	23	25	25	6	33	15	26	24	16	20	28	24	21	37	34	28	30	23	ZIM	*
Phvul.009G095200.1	6	4	5	6	4	12	7	10	17	3	7	4	8	10	9	8	9	12	8	10	5	4	8	7	ZIM	*
Phvul.009G097300.1	13	12	5	6	4	7	17	8	9	6	15	7	10	14	6	12	13	11	13	23	15	9	37	13	ZIM	*
Phvul.009G097300.2	13	13	5	6	4	7	17	8	9	6	15	8	10	15	6	12	13	11	13	23	15	9	37	13	ZIM	*
Phvul.009G221800.1	102	148	50	126	45	188	160	120	256	12	60	31	86	97	313	121	302	322	140	60	44	35	155	215	ZIM	*
Phvul.009G225300.1	35	511	11	129	106	135	567	223	792	7	24	14	42	25	235	297	735	987	132	13	24	13	361	434	ZIM	*
Phvul.010G127400.1	50	142	6	70	36	30	145	37	114	6	10	8	25	9	91	48	169	230	29	17	12	9	139	168	ZIM	*
Phvul.002G031000.1	9	7	3	5	3	6	0	0	0	2	4	1	1	0	0	0	0	0	0	5	2	2	18	4	ZD_HD	*
Phvul.002G085400.1	4	1	0	1	0	11	1	1	3	1	2	1	2	2	4	1	2	2	3	1	11	14	7	3	ZD_HD	*
Phvul.002G148900.1	42	21	1	7	2	1	9	2	6	4	3	0	1	1	2	2	2	4	0	1	25	22	87	3	ZD_HD	*
Phvul.002G171000.1	12	18	19	7	19	4	0	0	0	3	3	0	1	0	1	1	0	0	0	0	4	4	32	3	ZD_HD	*
Phvul.002G186800.1	6	6	2	5	3	5	3	5	10	2	7	4	5	6	6	4	6	8	6	7	4	3	11	6	ZD_HD	*
Phvul.002G186800.2	5	6	2	5	3	5	3	5	10	2	7	3	5	6	6	4	6	8	6	7	4	3	11	6	ZD_HD	*
Phvul.002G186800.3	7	7	3	6	4	5	3	5	12	3	8	4	6	8	7	5	7	9	7	8	5	4	13	8	ZD_HD	*
Phvul.002G186800.4	7	7	3	6	4	5	3	5	12	3	8	4	6	7	7	5	7	9	7	8	5	3	13	8	ZD_HD	*
Phvul.002G332400.1	21	3	3	2	1	1	1	0	0	7	10	2	1	3	0	1	1	1	1	1	4	7	13	3	ZD_HD	*
Phvul.003G091100.1	40	27	13	33	18	23	2	0	1	11	9	1	2	0	0	0	0	1	1	30	24	21	84	8	ZD_HD	*
Phvul.003G190300.1	5	0	1	1	1	8	9	2	3	0	1	0	3	1	0	1	1	1	0	0	0	0	8	6	ZD_HD	*
Phvul.003G254200.1	5	2	1	3	1	2	0	0	0	1	2	1	1	0	0	0	0	0	0	4	2	2	11	9	ZD_HD	*
Phvul.003G289700.1	1	0	0	0	0	0	0	0	0	0	0	0	0	0	0	0	0	0	0	0	1	1	4	0	ZD_HD	*
Phvul.004G028600.1	44	11	15	11	17	27	1	1	6	8	20	3	5	1	1	1	3	0	1	12	78	89	29	27	ZD_HD	*
Phvul.004G146200.1	70	58	12	21	8	2	1	0	1	10	5	0	0	3	0	1	1	1	1	6	8	5	84	11	ZD_HD	*
Phvul.007G114300.1	0	0	0	0	0	0	0	0	0	0	1	0	0	1	0	0	0	0	0	1	0	0	0	0	ZD_HD
Phvul.007G273900.1	1	0	0	0	0	0	1	1	1	0	0	0	1	0	0	0	1	0	0	1	0	0	1	1	ZD_HD
Phvul.007G273900.2	1	0	0	0	0	0	1	1	1	0	0	0	1	0	0	0	1	0	0	1	0	0	1	1	ZD_HD
Phvul.008G041300.1	81	29	15	21	9	26	3	1	0	32	25	10	13	1	2	2	2	2	0	52	61	44	92	37	ZD_HD	*
Phvul.008G179200.1	47	35	5	16	8	2	1	0	0	12	11	0	1	1	2	3	1	1	1	10	3	4	110	4	ZD_HD	*
Phvul.009G037900.1	112	85	34	77	42	32	0	0	1	30	49	9	19	0	0	0	2	0	0	37	94	85	120	3	ZD_HD	*
Phvul.009G154900.1	5	4	1	1	1	1	7	3	5	2	2	1	2	4	3	3	4	4	8	6	4	2	14	4	ZD_HD	*
Phvul.009G154900.2	5	3	1	1	1	1	6	3	4	1	2	1	2	4	3	2	3	3	7	6	3	2	13	4	ZD_HD	*
Phvul.009G187500.1	0	0	0	1	0	2	4	6	6	0	1	0	1	43	26	52	37	45	18	0	0	0	2	15	ZD_HD	*
Phvul.001G039900.1	0	0	0	0	0	74	1	1	24	0	0	0	1	0	0	0	0	1	0	0	0	0	1	1	WRKY	*
Phvul.001G042100.1	1	15	1	20	0	33	3	3	10	0	0	0	0	0	4	1	0	0	0	0	0	0	6	5	WRKY	*
Phvul.001G042100.2	1	17	1	23	0	38	3	3	11	0	0	0	0	0	4	1	0	0	0	0	0	0	7	5	WRKY	*
Phvul.001G042100.3	1	15	1	21	0	35	3	3	10	0	0	0	0	0	4	1	0	0	0	0	0	0	6	5	WRKY	*
Phvul.001G042200.1	2	3	0	19	0	103	4	3	20	0	0	1	3	0	6	5	6	5	1	0	0	0	2	2	WRKY	*
Phvul.001G060200.1	36	66	6	46	22	61	54	35	116	10	28	18	52	82	287	121	159	138	120	61	27	19	133	65	WRKY	*
Phvul.001G088200.1	2	7	3	9	2	30	9	17	88	1	0	9	35	4	57	7	11	19	6	0	1	1	5	13	WRKY	*
Phvul.001G164700.1	66	222	200	341	142	275	142	79	34	16	41	14	30	65	94	66	70	68	96	27	47	31	122	76	WRKY	*
Phvul.001G164700.2	65	218	197	338	140	272	141	79	34	16	41	14	30	65	93	65	69	68	95	27	47	31	121	76	WRKY	*
Phvul.001G173700.1	42	5	3	5	3	6	1	0	0	7	16	5	11	4	1	1	2	1	7	80	21	9	12	5	WRKY	*
Phvul.001G173700.2	42	5	3	5	3	6	1	0	0	7	16	5	11	4	1	1	2	1	7	80	21	9	12	5	WRKY	*
Phvul.001G213600.1	9	12	8	15	4	7	8	2	21	0	2	1	3	24	20	20	20	21	29	0	1	0	18	12	WRKY	*
Phvul.001G214400.1	4	9	1	11	2	11	52	59	94	4	17	5	14	13	167	15	33	44	36	21	8	5	6	28	WRKY	*
Phvul.001G218500.1	3	4	1	4	1	16	4	4	37	0	1	1	1	13	18	9	15	32	6	0	0	0	3	1	WRKY	*
Phvul.002G016100.1	18	55	8	40	16	47	31	28	60	5	29	14	36	35	31	45	32	48	41	17	9	8	77	59	WRKY	*
Phvul.002G060800.1	62	73	15	25	18	73	199	51	74	28	88	27	60	139	108	131	109	99	231	131	113	76	134	119	WRKY	*
Phvul.002G060800.2	68	79	16	28	20	78	216	55	80	31	95	29	65	151	117	142	118	107	251	141	123	83	146	131	WRKY	*
Phvul.002G081600.1	3	4	4	6	3	27	7	11	14	2	12	8	17	7	4	7	9	13	2	2	1	1	4	9	WRKY	*
Phvul.002G089700.1	0	0	0	0	0	0	1	0	0	0	0	0	0	0	0	0	0	0	0	0	0	0	0	0	WRKY
Phvul.002G091100.1	6	6	3	6	4	28	7	3	15	1	4	3	8	14	20	11	14	15	10	0	0	0	6	5	WRKY	*
Phvul.002G091100.2	6	6	3	7	4	32	7	3	17	1	5	3	9	16	22	12	15	17	11	1	0	0	6	5	WRKY	*
Phvul.002G103400.1	2	4	2	7	1	10	2	1	9	0	0	0	1	11	8	6	9	11	5	0	0	0	1	2	WRKY	*
Phvul.002G160100.1	0	0	0	0	0	0	0	0	0	0	0	0	0	0	3	0	0	0	0	0	0	0	0	0	WRKY	*
Phvul.002G163400.1	0	0	0	0	0	0	0	0	0	0	0	0	0	0	0	0	0	0	0	0	0	0	0	0	WRKY
Phvul.002G196800.1	2	25	1	20	3	12	21	29	16	2	1	2	7	1	12	6	14	23	4	1	1	0	13	10	WRKY	*
Phvul.002G202000.1	1	0	0	0	0	0	17	1	2	0	0	0	0	3	4	3	5	3	8	0	0	0	1	1	WRKY	*
Phvul.002G202500.1	1	1	2	2	1	2	2	0	9	1	0	0	0	4	5	2	3	4	5	0	0	0	1	0	WRKY	*
Phvul.002G240900.1	3	3	0	3	1	2	25	20	221	1	1	5	9	166	142	76	100	149	82	1	1	1	9	2	WRKY	*
Phvul.002G265400.1	2	13	0	15	2	54	34	33	196	0	1	1	1	10	27	31	48	41	16	0	0	0	5	7	WRKY	*
Phvul.002G285800.1	0	0	0	0	0	2	0	1	0	0	0	0	0	0	0	0	0	0	0	0	0	0	0	0	WRKY
Phvul.002G293200.1	1	3	2	11	1	4	5	3	6	0	0	0	0	7	37	4	2	5	5	0	0	0	3	0	WRKY	*
Phvul.002G297100.1	1	108	1	139	45	32	31	17	82	0	14	2	43	1	40	38	48	162	19	0	1	0	76	46	WRKY	*
Phvul.002G316600.1	4	5	2	5	2	6	2	4	6	2	4	2	4	4	2	2	4	5	3	7	2	3	6	3	WRKY	*
Phvul.003G002300.1	4	5	5	7	4	10	2	2	11	3	8	8	7	7	5	4	7	10	3	1	1	0	10	8	WRKY	*
Phvul.003G064500.1	20	10	1	1	2	0	2	0	0	1	7	2	1	1	6	3	1	1	9	5	1	0	8	6	WRKY	*
Phvul.003G068700.1	0	0	0	0	0	0	7	1	0	0	0	0	0	0	0	0	2	2	0	0	0	0	0	0	WRKY	*
Phvul.003G116300.1	1	6	0	6	1	11	46	29	68	0	0	2	5	9	133	11	36	27	73	2	0	0	5	15	WRKY	*
Phvul.003G124000.1	0	0	0	0	0	1	0	0	2	0	0	0	0	0	0	1	0	0	0	0	0	0	0	0	WRKY
Phvul.003G136300.1	8	19	8	10	11	15	4	4	11	3	6	3	6	6	2	3	6	8	5	7	5	2	13	5	WRKY	*
Phvul.003G139500.1	22	105	5	211	56	83	118	122	258	4	34	13	71	86	137	209	273	352	140	20	22	20	161	223	WRKY	*
Phvul.003G156300.1	14	13	4	8	5	21	13	9	29	3	15	8	21	20	12	19	17	29	15	20	14	11	36	24	WRKY	*
Phvul.003G192000.1	0	0	0	0	0	1	1	1	5	0	0	0	0	18	16	9	14	19	12	0	0	0	1	0	WRKY	*
Phvul.003G240900.1	35	114	15	112	41	119	69	38	253	8	23	33	100	85	229	102	106	130	104	22	10	8	129	104	WRKY	*
Phvul.004G020900.1	3	4	4	4	4	6	1	2	4	2	4	3	4	3	2	1	3	3	3	3	2	1	6	3	WRKY	*
Phvul.004G105800.1	0	0	0	0	0	0	1	1	0	0	0	0	0	1	14	1	2	1	6	0	0	0	0	1	WRKY	*
Phvul.004G156500.1	17	41	17	26	27	16	8	6	12	9	20	9	13	11	5	5	8	10	8	12	9	5	21	11	WRKY	*
Phvul.004G156500.2	17	41	17	26	27	16	8	6	12	9	20	9	13	11	5	5	8	10	8	12	9	5	21	11	WRKY	*
Phvul.005G005800.1	10	9	8	8	10	10	11	7	11	4	18	8	12	25	11	16	12	16	8	12	13	9	17	20	WRKY	*
Phvul.005G005800.2	10	9	8	8	10	10	11	7	11	4	18	8	12	25	11	16	12	16	8	13	13	9	17	20	WRKY	*
Phvul.005G005800.3	9	8	7	7	9	9	10	7	10	3	16	7	11	23	11	15	11	15	8	11	12	9	16	18	WRKY	*
Phvul.005G080200.1	0	0	0	0	0	0	0	0	0	0	0	0	0	0	3	0	1	1	1	0	0	0	0	0	WRKY	*
Phvul.005G080300.1	0	1	0	1	0	1	2	0	10	0	0	0	0	1	6	4	1	4	0	0	0	0	0	0	WRKY	*
Phvul.005G080400.1	0	0	0	0	0	0	0	0	0	0	0	0	0	0	0	0	0	1	0	0	0	0	0	0	WRKY
Phvul.005G093800.1	12	38	2	40	6	54	107	68	381	1	8	11	47	169	284	235	166	199	168	5	4	5	20	36	WRKY	*
Phvul.005G116000.1	3	12	0	12	1	8	15	16	18	0	1	1	2	12	27	16	36	42	8	2	1	0	10	11	WRKY	*
Phvul.005G146900.1	92	77	55	73	43	93	151	96	163	13	107	48	123	161	107	145	133	125	114	149	104	88	97	80	WRKY	*
Phvul.005G146900.2	71	58	38	53	32	72	118	78	128	11	85	38	97	124	84	116	98	91	90	119	79	69	77	64	WRKY	*
Phvul.005G181800.1	6	270	1	193	87	118	198	111	313	1	13	4	24	9	180	126	320	499	65	1	2	1	121	178	WRKY	*
Phvul.006G047300.1	1	0	0	0	0	0	2	1	1	0	0	0	0	2	6	1	5	2	3	0	0	0	0	0	WRKY	*
Phvul.006G053300.1	12	10	5	12	6	15	20	17	26	3	10	7	14	22	22	15	18	19	20	16	14	10	20	16	WRKY	*
Phvul.006G074600.1	0	0	0	1	0	13	4	3	45	0	0	0	0	3	13	2	6	12	1	0	0	0	0	0	WRKY	*
Phvul.006G111700.1	2	17	1	35	8	84	5	5	30	0	3	2	17	1	4	9	5	15	2	1	1	0	26	17	WRKY	*
Phvul.006G119100.1	5	7	1	7	2	20	34	23	57	1	5	3	7	9	31	5	10	19	5	1	3	2	18	55	WRKY	*
Phvul.006G123000.1	2	0	0	0	0	1	14	4	6	0	0	0	0	18	50	13	15	12	32	0	0	0	3	3	WRKY	*
Phvul.006G147800.1	5	95	4	88	16	81	93	47	197	1	3	2	12	25	180	76	154	153	80	1	1	0	29	37	WRKY	*
Phvul.007G075400.1	0	1	0	1	1	4	1	4	23	0	1	0	1	4	28	3	4	4	7	1	1	1	1	3	WRKY	*
Phvul.007G087000.1	2	2	2	4	2	4	3	3	20	1	3	3	3	5	6	3	5	6	5	3	1	1	4	4	WRKY	*
Phvul.007G126200.1	10	27	13	14	11	12	7	3	7	5	9	3	4	5	2	4	4	7	4	8	6	3	16	7	WRKY	*
Phvul.007G177900.1	21	11	7	9	6	23	9	5	33	8	31	25	42	30	16	18	14	19	12	28	23	17	28	25	WRKY	*
Phvul.007G201600.1	6	5	2	2	3	6	11	6	8	2	8	4	8	9	5	7	6	6	10	9	6	4	7	7	WRKY	*
Phvul.007G209000.1	0	0	0	0	0	1	1	1	6	0	0	0	0	0	0	0	1	2	0	0	0	0	0	0	WRKY	*
Phvul.007G212900.1	17	8	3	10	3	48	43	26	123	4	22	13	28	34	28	20	39	41	26	4	1	2	15	23	WRKY	*
Phvul.008G039900.1	21	28	9	42	13	34	17	20	70	3	18	14	47	29	45	26	23	26	26	14	9	10	24	22	WRKY	*
Phvul.008G043000.1	0	0	0	3	0	0	148	85	68	0	0	0	0	6	43	12	39	33	19	0	0	0	0	0	WRKY	*
Phvul.008G048100.1	1	2	1	3	0	2	1	0	0	0	0	0	0	1	1	3	0	3	0	1	0	0	3	26	WRKY	*
Phvul.008G054100.1	4	0	1	0	0	0	1	1	0	1	2	1	1	1	1	1	1	1	2	2	1	2	1	2	WRKY	*
Phvul.008G058000.1	0	0	0	1	0	0	2	0	2	0	0	0	0	3	3	7	5	8	0	0	0	0	0	0	WRKY	*
Phvul.008G058300.1	4	36	3	76	11	6	65	20	22	2	10	3	9	11	205	34	55	38	49	8	2	2	33	65	WRKY	*
Phvul.008G081800.1	90	80	1	84	9	302	6	1	20	1	12	2	9	2	22	8	7	7	31	1	0	0	217	32	WRKY	*
Phvul.008G090300.1	3	45	0	35	11	41	32	27	154	1	4	3	22	13	42	43	67	157	12	1	1	0	54	26	WRKY	*
Phvul.008G119400.1	1	4	0	5	1	1	3	0	0	0	1	0	0	3	1	3	3	2	0	1	0	1	1	0	WRKY	*
Phvul.008G167600.1	0	0	1	0	0	2	0	0	0	0	0	0	0	0	0	0	0	0	0	0	0	0	1	0	WRKY
Phvul.008G185700.1	1	0	0	0	0	0	0	0	0	0	0	0	0	0	0	0	0	0	0	0	0	0	0	0	WRKY
Phvul.008G185800.1	1	0	0	1	0	6	0	0	0	0	0	0	0	0	0	0	0	0	0	0	0	0	1	0	WRKY	*
Phvul.008G192800.1	0	1	1	1	1	12	2	6	3	0	0	0	1	1	2	1	1	4	0	0	0	0	2	2	WRKY	*
Phvul.008G251300.1	10	177	3	140	40	177	104	61	311	1	7	6	25	29	207	76	219	380	77	1	2	0	95	114	WRKY	*
Phvul.008G251300.2	9	177	3	140	39	177	104	61	310	1	7	6	25	29	207	76	218	377	77	1	2	0	95	113	WRKY	*
Phvul.008G251700.1	0	1	0	1	0	3	0	0	4	0	1	0	1	1	2	0	1	1	0	0	0	0	1	1	WRKY	*
Phvul.008G251800.1	3	1	1	2	1	3	1	2	7	1	3	2	2	3	12	2	4	5	3	2	1	1	4	2	WRKY	*
Phvul.008G252100.1	0	1	0	1	0	3	1	1	3	0	0	1	1	1	0	3	1	3	0	0	0	0	0	0	WRKY	*
Phvul.008G252400.1	1	1	0	1	0	2	0	0	1	0	1	0	1	0	0	1	0	0	0	1	0	0	1	1	WRKY
Phvul.008G257000.1	0	0	0	0	0	0	0	0	0	0	0	0	0	0	0	0	0	0	0	0	0	0	0	0	WRKY
Phvul.008G257100.1	1	9	0	9	2	4	9	3	9	0	2	1	2	2	3	8	5	6	3	1	0	0	9	5	WRKY	*
Phvul.008G257100.2	1	10	0	10	3	4	10	3	10	0	2	1	2	2	3	8	5	6	4	1	0	0	10	5	WRKY	*
Phvul.008G270500.1	7	0	0	0	0	0	0	0	0	0	0	0	0	0	0	0	0	0	0	0	0	0	0	0	WRKY	*
Phvul.008G270500.2	7	0	0	0	0	0	0	0	0	0	0	0	0	0	0	0	0	0	0	0	0	0	0	0	WRKY	*
Phvul.008G275300.1	8	11	4	11	5	6	11	6	9	3	8	5	5	14	11	9	11	13	11	7	9	5	13	15	WRKY	*
Phvul.008G286100.1	9	8	9	8	9	27	15	17	41	3	10	10	17	23	9	11	20	26	8	11	9	7	9	10	WRKY	*
Phvul.009G043100.1	5	16	2	27	4	90	3	5	36	0	3	1	5	2	10	3	4	8	2	1	0	0	22	26	WRKY	*
Phvul.009G043200.1	0	1	0	2	0	1	0	0	4	0	0	0	0	0	3	1	2	7	0	0	0	0	0	1	WRKY	*
Phvul.009G080000.1	1	0	0	0	0	3	0	1	7	0	0	0	0	4	1	2	2	5	0	0	0	0	0	0	WRKY	*
Phvul.009G087400.1	0	5	0	3	0	20	4	1	125	0	0	0	0	1	8	1	3	5	2	0	0	0	4	5	WRKY	*
Phvul.009G101900.1	17	22	2	25	6	19	103	108	55	2	5	4	15	45	381	63	132	90	114	3	5	5	59	51	WRKY	*
Phvul.009G137500.1	0	14	0	22	4	9	14	7	21	0	0	0	2	0	13	5	17	43	4	0	0	0	6	25	WRKY	*
Phvul.009G138600.1	3	1	1	2	1	2	0	1	1	1	2	0	0	1	1	1	1	1	0	1	0	0	8	9	WRKY	*
Phvul.009G138600.2	3	1	2	2	1	2	0	0	1	1	3	1	0	2	2	1	2	2	0	1	1	0	10	10	WRKY	*
Phvul.009G138900.1	5	2	0	9	0	85	1	0	29	0	0	0	2	5	4	7	6	15	0	0	0	0	8	2	WRKY	*
Phvul.009G189700.1	2	0	0	0	0	0	4	3	1	0	0	0	0	11	45	8	10	9	12	0	0	0	0	0	WRKY	*
Phvul.009G195200.1	3	2	0	1	0	1	2	1	2	2	7	2	3	3	2	2	3	3	3	3	3	2	8	5	WRKY	*
Phvul.009G195200.2	3	2	0	1	0	1	2	1	2	2	7	2	3	3	2	2	3	3	3	3	3	2	8	5	WRKY	*
Phvul.009G220700.1	0	1	0	1	0	6	5	4	33	0	0	0	0	15	8	11	14	28	1	0	0	0	1	2	WRKY	*
Phvul.009G233900.1	20	89	4	137	38	70	84	67	242	6	35	34	90	43	239	104	140	215	62	18	9	7	131	222	WRKY	*
Phvul.010G057900.1	4	1	0	0	0	13	1	1	0	0	0	0	0	1	14	3	12	4	1	0	0	0	7	3	WRKY	*
Phvul.010G062500.1	1	33	0	30	8	7	21	21	62	0	0	1	6	2	10	20	43	114	7	0	0	0	24	7	WRKY	*
Phvul.010G104200.1	0	0	0	0	0	0	0	0	0	0	0	0	0	0	1	1	1	1	1	0	1	1	0	0	WRKY
Phvul.010G104700.1	0	0	0	0	0	0	2	0	1	0	0	0	0	2	1	4	2	4	0	0	0	0	0	0	WRKY	*
Phvul.010G111900.1	15	158	2	150	51	96	81	27	233	1	22	3	18	10	90	92	118	186	46	0	0	0	174	97	WRKY	*
Phvul.010G161100.1	8	139	2	97	14	26	153	51	125	3	6	3	9	4	87	73	238	354	29	8	4	2	83	104	WRKY	*
Phvul.010G161100.2	3	133	0	94	11	25	149	48	122	1	0	1	7	1	85	69	233	350	25	0	0	0	72	100	WRKY	*
Phvul.011G101900.1	2	5	1	5	1	7	22	11	7	0	0	0	1	3	29	5	15	13	6	0	0	0	2	2	WRKY	*
Phvul.001G066600.1	14	15	6	5	6	20	10	11	17	4	15	6	18	19	12	16	20	25	16	19	16	10	17	15	Whirly	*
Phvul.002G089800.1	4	10	5	7	5	7	5	4	6	1	4	1	2	5	4	5	6	6	8	4	3	2	6	5	Whirly	*
Phvul.003G068800.1	25	79	33	31	54	50	55	22	24	12	26	11	25	27	15	22	24	25	42	36	46	22	41	32	Whirly	*
Phvul.003G068800.2	25	79	33	31	54	50	55	22	24	12	25	11	25	28	15	22	23	25	42	36	45	23	41	32	Whirly	*
Phvul.005G119200.1	0	0	0	1	0	0	1	0	0	0	0	0	0	0	2	0	0	0	0	0	0	0	0	0	Whirly
Phvul.006G106800.1	9	11	4	6	4	10	14	5	10	3	9	2	6	11	7	8	10	10	12	15	8	8	15	9	Whirly	*
Phvul.007G267800.1	0	0	0	3	0	1	2	1	1	0	0	0	0	0	2	1	1	1	2	0	0	0	0	0	Whirly	*
Phvul.010G015000.1	9	11	3	11	5	4	12	11	13	3	14	6	12	14	21	16	16	13	19	10	6	4	16	16	Whirly	*
Phvul.001G186700.1	8	8	4	7	6	8	12	8	13	3	9	5	7	10	8	7	9	9	11	12	12	9	13	9	VOZ	*
Phvul.001G214600.1	11	15	10	16	13	18	14	11	23	5	14	9	18	16	14	12	13	15	19	14	13	12	21	15	VOZ	*
Phvul.001G214600.2	11	15	10	16	13	18	14	11	23	5	15	9	18	16	14	12	13	15	19	14	13	13	21	15	VOZ	*
Phvul.001G214600.3	10	15	9	15	12	17	14	11	22	5	14	9	18	15	14	12	12	14	18	14	12	12	20	14	VOZ	*
Phvul.001G214600.4	10	14	9	15	12	17	13	11	22	5	14	9	17	15	13	12	12	14	17	14	12	12	20	14	VOZ	*
Phvul.002G160300.1	85	88	24	52	31	117	137	79	106	23	120	41	88	109	107	112	96	118	147	110	76	55	153	138	VOZ	*
Phvul.003G046600.1	20	32	19	31	18	40	62	33	29	7	29	11	21	57	36	56	41	35	69	30	30	20	33	33	VOZ	*
Phvul.004G160100.1	15	12	10	11	9	14	12	11	17	6	23	14	19	25	21	16	20	22	29	18	16	10	24	24	VOZ	*
Phvul.006G124300.1	3	3	0	1	1	0	6	0	1	1	1	0	0	4	2	2	3	2	7	7	2	1	6	2	VOZ	*
Phvul.007G103200.1	21	23	13	22	13	32	27	19	44	6	23	14	35	33	25	30	28	32	27	28	24	25	33	25	VOZ	*
Phvul.007G103200.2	21	24	13	22	13	33	27	19	44	6	23	14	35	33	25	30	29	32	27	28	24	25	34	25	VOZ	*
Phvul.007G103200.3	20	21	11	21	12	31	25	17	40	6	22	13	33	31	23	28	25	29	26	26	22	23	31	24	VOZ	*
Phvul.001G077900.1	6	5	2	5	2	2	6	1	2	2	6	2	3	6	4	5	4	3	6	10	10	7	9	3	Trihelix	*
Phvul.001G087400.1	0	0	0	0	0	0	0	0	0	0	0	0	0	0	0	0	0	0	0	0	0	0	0	0	Trihelix
Phvul.001G187000.1	17	13	8	10	9	3	20	21	18	4	12	8	10	7	2	10	8	15	1	15	16	11	35	72	Trihelix	*
Phvul.001G192300.2	7	11	4	11	4	13	11	6	19	2	9	7	13	10	10	9	12	14	9	7	5	4	16	13	Trihelix	*
Phvul.001G258700.1	11	15	5	8	5	14	13	23	29	3	12	7	17	11	15	11	14	17	13	16	18	13	18	15	Trihelix	*
Phvul.002G023700.1	19	19	8	10	10	12	28	7	16	9	20	8	14	25	11	17	20	18	27	36	36	21	32	20	Trihelix	*
Phvul.002G126400.1	3	7	0	7	2	6	6	3	10	1	3	2	5	4	9	6	8	8	7	5	4	2	8	8	Trihelix	*
Phvul.002G140000.1	19	4	1	2	2	4	17	25	15	1	16	17	36	26	250	25	24	21	50	33	20	31	15	66	Trihelix	*
Phvul.002G217000.1	3	3	3	3	2	5	3	2	9	1	4	2	4	5	3	3	5	6	4	4	3	2	4	3	Trihelix	*
Phvul.002G281800.1	0	0	0	0	0	0	0	0	0	0	0	0	0	0	0	0	0	0	0	1	1	0	1	0	Trihelix
Phvul.002G333600.1	12	38	21	27	23	23	8	12	12	3	13	4	8	9	7	10	9	10	9	12	11	6	15	9	Trihelix	*
Phvul.003G007800.1	1	0	0	0	0	0	0	0	0	0	0	0	0	0	0	0	0	0	0	0	0	0	5	0	Trihelix	*
Phvul.003G097500.1	47	28	21	27	25	60	46	22	52	11	59	27	48	54	28	45	36	39	41	43	34	24	69	51	Trihelix	*
Phvul.003G209600.2	7	18	3	6	2	5	8	2	3	4	4	2	3	4	2	2	4	3	6	5	4	2	13	5	Trihelix	*
Phvul.004G095200.1	11	21	29	18	31	62	1	1	2	0	8	2	6	5	6	3	3	3	6	1	1	0	6	16	Trihelix	*
Phvul.004G095400.1	72	99	38	87	66	69	35	23	35	15	61	17	42	92	113	56	77	70	162	46	80	60	79	93	Trihelix	*
Phvul.004G125500.1	0	0	0	0	0	0	0	0	0	0	0	0	0	0	0	0	0	0	0	0	0	0	0	0	Trihelix
Phvul.004G161800.1	55	40	25	44	28	63	58	59	85	12	64	24	59	58	48	56	55	63	45	89	72	58	78	64	Trihelix	*
Phvul.005G040900.1	6	1	4	2	2	30	4	7	58	1	5	19	37	37	16	19	29	41	5	4	3	2	4	10	Trihelix	*
Phvul.005G075900.1	0	0	0	0	0	0	0	0	0	0	0	0	0	0	0	0	0	0	0	0	0	0	0	0	Trihelix
Phvul.005G095000.1	5	4	1	4	2	11	9	6	12	1	5	2	7	7	5	6	6	7	5	8	4	3	10	4	Trihelix	*
Phvul.005G128000.1	2	2	1	2	1	1	3	2	2	1	1	1	1	2	2	2	3	3	2	3	3	2	4	2	Trihelix	*
Phvul.005G171600.1	8	8	11	10	10	12	4	7	10	1	6	4	8	8	5	5	5	8	4	6	7	5	5	7	Trihelix	*
Phvul.006G064500.1	26	111	132	193	77	186	50	25	50	3	5	16	28	16	15	19	32	42	20	18	25	23	48	66	Trihelix	*
Phvul.006G100300.1	45	27	12	36	13	1	8	4	2	8	28	8	5	7	2	4	3	2	5	20	15	13	19	5	Trihelix	*
Phvul.006G139200.1	6	6	2	4	1	3	21	33	7	1	6	2	5	4	4	2	7	9	4	12	10	4	16	8	Trihelix	*
Phvul.006G176000.1	64	46	24	61	26	78	93	76	155	15	61	35	92	83	85	75	60	72	89	77	67	67	101	82	Trihelix	*
Phvul.006G185600.1	9	4	2	4	3	4	8	8	20	3	9	4	4	7	3	4	5	6	8	10	5	6	11	6	Trihelix	*
Phvul.006G185600.2	9	4	2	4	3	4	7	8	20	3	9	4	4	6	3	4	5	6	7	10	5	5	11	6	Trihelix	*
Phvul.007G000400.1	3	3	2	5	2	11	11	13	15	1	4	4	10	7	3	5	6	9	2	4	2	2	6	4	Trihelix	*
Phvul.007G000400.2	3	3	2	5	2	12	12	13	16	1	5	4	11	7	3	5	6	10	2	4	2	2	6	4	Trihelix	*
Phvul.007G005100.1	6	4	1	1	1	0	8	4	1	3	3	1	1	3	2	2	4	3	5	9	5	3	16	5	Trihelix	*
Phvul.007G079700.1	35	25	11	17	16	26	4	2	14	12	64	21	62	45	23	37	25	24	67	30	44	40	18	23	Trihelix	*
Phvul.007G079700.2	39	27	12	18	17	28	4	2	16	13	70	23	69	49	26	40	28	26	74	33	49	45	20	26	Trihelix	*
Phvul.007G079800.1	9	11	6	5	7	17	2	2	11	2	14	4	14	47	32	41	40	41	57	21	11	8	8	20	Trihelix	*
Phvul.007G100500.1	5	3	0	0	0	0	0	0	0	0	0	0	0	0	0	0	0	0	1	1	0	1	25	1	Trihelix	*
Phvul.007G100500.2	7	5	0	0	0	0	0	0	0	0	0	0	0	0	0	0	0	0	1	1	1	1	34	1	Trihelix	*
Phvul.007G104900.1	13	1	0	4	0	0	25	5	15	2	3	3	2	2	2	2	4	6	9	0	2	1	31	12	Trihelix	*
Phvul.007G153100.1	15	12	6	10	8	20	20	7	30	6	17	11	16	19	13	16	18	24	19	20	11	8	29	19	Trihelix	*
Phvul.007G153100.2	15	12	6	10	8	20	20	7	30	6	17	11	16	19	13	16	18	24	19	20	11	8	29	19	Trihelix	*
Phvul.007G186700.1	27	14	7	9	6	12	1	9	1	9	32	12	21	9	2	5	2	4	6	7	12	11	17	6	Trihelix	*
Phvul.007G222800.1	7	1	0	1	0	0	10	13	7	3	16	8	13	1	1	2	2	3	1	2	2	1	6	7	Trihelix	*
Phvul.008G002300.1	26	25	11	16	12	11	21	12	13	12	36	22	25	19	14	12	21	22	25	37	24	20	49	34	Trihelix	*
Phvul.008G019400.1	5	3	2	4	2	11	46	78	27	1	12	12	29	18	18	15	22	23	18	25	14	16	6	16	Trihelix	*
Phvul.008G049300.1	121	108	32	86	58	130	80	53	173	23	160	221	525	105	122	125	102	102	154	132	125	136	201	196	Trihelix	*
Phvul.008G061000.1	11	9	4	9	6	9	12	7	21	4	12	9	9	14	14	8	14	17	14	16	10	8	19	14	Trihelix	*
Phvul.008G098300.1	6	30	3	26	9	43	36	15	34	2	23	27	63	10	175	20	53	62	36	3	1	1	7	66	Trihelix	*
Phvul.008G225600.1	6	15	0	5	6	1	2	1	2	0	2	1	2	1	1	1	1	1	2	1	0	1	4	5	Trihelix	*
Phvul.008G225600.2	6	17	0	6	8	1	2	1	2	0	3	1	3	1	2	1	1	1	2	1	0	1	5	6	Trihelix	*
Phvul.009G098400.1	0	0	0	0	0	0	0	0	0	0	0	0	0	0	0	0	0	0	0	0	0	0	0	0	Trihelix
Phvul.009G147500.1	13	64	15	59	28	56	39	13	87	2	6	3	9	14	43	18	26	41	34	1	1	1	61	51	Trihelix	*
Phvul.009G167400.1	5	20	9	13	8	5	4	7	3	3	3	1	2	2	1	1	2	2	3	2	1	0	8	3	Trihelix	*
Phvul.010G000200.1	1	2	0	4	1	1	68	94	114	0	1	3	14	7	112	18	54	75	7	0	1	0	2	35	Trihelix	*
Phvul.010G018700.1	17	14	9	14	9	24	18	26	23	4	19	10	24	18	11	15	21	19	17	23	22	22	17	17	Trihelix	*
Phvul.010G018700.2	15	11	7	12	8	22	16	23	22	4	18	9	21	16	10	13	19	17	16	21	19	20	16	15	Trihelix	*
Phvul.010G069600.1	0	0	0	0	0	0	0	0	1	0	0	0	0	0	0	0	0	0	0	0	0	0	0	0	Trihelix
Phvul.010G085200.1	0	0	0	0	0	0	0	0	0	0	0	0	0	0	0	0	0	0	0	0	0	0	0	0	Trihelix
Phvul.010G100100.1	8	9	6	7	7	13	8	7	17	2	8	8	9	8	7	4	9	12	8	8	6	5	13	8	Trihelix	*
Phvul.010G101900.1	0	0	0	0	0	0	0	0	0	0	0	0	0	0	0	0	0	0	0	0	0	0	0	0	Trihelix
Phvul.011G031000.1	4	4	2	4	5	5	3	4	5	1	3	2	3	2	3	2	3	3	3	3	2	2	5	3	Trihelix	*
Phvul.001G013500.1	12	2	2	2	2	1	1	0	0	2	7	2	3	9	3	4	2	2	10	6	2	1	8	4	TLP	*
Phvul.001G013500.2	11	2	2	2	2	1	1	0	0	2	7	2	3	9	3	4	2	2	10	6	2	1	8	4	TLP	*
Phvul.001G078300.1	9	24	17	18	19	21	8	5	10	3	8	4	7	11	8	8	10	11	10	7	2	2	16	12	TLP	*
Phvul.002G031500.1	55	82	18	40	22	32	98	65	48	12	58	15	37	40	72	44	45	44	58	47	29	32	91	87	TLP	*
Phvul.002G255400.1	26	16	8	14	7	18	7	2	8	7	35	23	40	48	17	36	27	39	32	25	21	17	40	32	TLP	*
Phvul.002G317900.1	4	4	2	3	2	3	6	4	6	2	6	4	5	8	7	5	4	5	6	5	4	4	6	5	TLP	*
Phvul.003G100700.1	4	5	3	5	3	9	3	3	14	1	3	2	5	11	7	8	7	11	5	3	1	2	7	8	TLP	*
Phvul.003G254900.1	33	22	32	26	19	40	21	18	38	12	44	22	44	31	20	30	23	26	32	21	18	14	45	36	TLP	*
Phvul.003G254900.2	37	24	35	27	20	44	24	19	43	13	47	24	48	36	23	35	26	29	37	23	19	15	50	40	TLP	*
Phvul.004G095000.1	14	25	6	25	8	31	32	31	74	1	11	7	21	44	102	44	62	82	37	8	7	8	34	43	TLP	*
Phvul.005G082200.1	26	39	9	27	13	28	48	60	67	4	34	25	53	35	55	37	38	46	40	31	18	21	53	45	TLP	*
Phvul.005G183800.1	5	4	0	1	0	0	8	0	0	2	1	0	0	4	2	2	4	3	8	7	3	2	15	2	TLP	*
Phvul.006G076000.1	5	7	4	6	4	11	7	7	28	2	5	5	9	14	12	12	13	18	8	4	3	2	8	7	TLP	*
Phvul.006G161100.1	33	56	23	65	19	37	28	54	70	6	29	15	31	32	46	26	31	34	46	23	21	17	59	62	TLP	*
Phvul.006G210500.1	29	26	16	28	11	20	53	16	36	9	31	11	24	44	36	40	38	39	37	35	30	22	41	32	TLP	*
Phvul.006G210500.2	30	27	17	29	11	20	53	16	37	9	32	11	24	44	36	40	39	39	37	35	30	22	42	33	TLP	*
Phvul.007G079900.1	11	27	4	30	11	43	35	34	88	1	10	8	23	44	201	31	50	67	50	8	7	6	35	62	TLP	*
Phvul.007G192300.1	7	6	11	11	7	9	7	7	9	4	12	9	13	12	8	8	7	9	7	7	8	6	12	14	TLP	*
Phvul.007G192300.2	7	6	11	11	7	9	7	7	9	4	12	9	13	12	8	8	7	9	7	7	8	6	12	14	TLP	*
Phvul.008G249400.1	2	2	1	2	1	2	3	1	4	1	2	1	1	2	4	2	3	3	2	2	1	1	3	2	TLP	*
Phvul.009G070000.1	0	0	0	0	0	0	1	0	1	0	0	0	0	0	0	0	1	1	1	0	0	0	0	0	TLP
Phvul.001G082900.1	78	115	88	122	84	182	19	14	24	12	55	40	103	87	17	58	16	21	9	67	113	105	32	3	TCP	*
Phvul.001G089100.1	12	15	11	21	9	61	32	34	105	3	24	23	61	68	41	68	50	76	33	13	18	14	20	58	TCP	*
Phvul.001G117000.1	136	259	63	118	84	205	366	116	145	62	159	62	99	288	194	250	252	204	375	230	318	145	267	237	TCP	*
Phvul.001G117100.1	46	69	18	39	21	32	86	26	34	24	49	20	25	98	47	78	66	56	111	86	99	42	87	65	TCP	*
Phvul.001G117100.2	46	69	18	39	21	32	86	26	33	24	48	20	25	98	47	77	66	56	111	86	99	42	87	65	TCP	*
Phvul.002G086600.1	16	42	22	36	31	50	3	2	9	7	31	20	53	11	5	11	9	14	4	19	5	5	31	29	TCP	*
Phvul.003G003300.1	47	46	23	26	18	23	29	13	35	16	64	14	41	32	24	46	29	30	14	42	24	26	86	36	TCP	*
Phvul.003G003300.2	46	46	23	25	17	22	28	13	34	15	63	13	39	31	24	46	29	29	14	41	24	26	84	36	TCP	*
Phvul.003G177300.1	1	0	0	0	0	0	3	0	2	0	1	0	1	0	0	0	0	1	0	1	0	0	13	0	TCP	*
Phvul.003G183700.1	4	4	2	2	2	4	0	0	0	0	1	0	1	0	0	0	0	0	0	1	17	8	4	0	TCP	*
Phvul.003G190900.1	34	48	23	40	25	12	1	1	1	18	36	17	37	18	10	28	11	16	7	26	3	2	37	32	TCP	*
Phvul.003G213300.1	5	2	1	2	1	15	4	2	12	1	3	1	8	4	6	6	3	4	2	2	1	1	6	3	TCP	*
Phvul.004G037700.1	6	30	18	24	18	40	0	0	0	1	6	2	9	0	0	0	0	0	0	0	0	0	9	0	TCP	*
Phvul.004G037700.2	7	33	20	26	20	44	0	0	0	1	6	2	10	0	0	0	0	0	0	0	0	0	9	0	TCP	*
Phvul.004G072100.1	34	0	0	1	0	0	0	0	0	0	0	0	0	0	0	0	0	0	0	0	0	0	1	0	TCP	*
Phvul.005G097200.1	28	34	46	115	23	163	9	2	7	16	158	114	139	9	2	7	5	8	2	41	16	6	34	4	TCP	*
Phvul.006G166600.1	63	88	46	81	45	96	108	71	72	23	88	33	69	37	29	30	46	40	7	146	58	53	70	10	TCP	*
Phvul.006G217800.1	15	11	5	16	8	15	21	11	51	4	30	24	47	28	19	29	21	30	12	18	22	19	33	23	TCP	*
Phvul.006G217800.2	15	11	5	16	8	15	21	11	50	4	30	24	47	27	19	29	21	30	12	18	22	19	33	23	TCP	*
Phvul.007G015000.1	65	65	56	61	35	39	42	18	54	26	142	35	66	78	21	109	60	90	22	63	28	26	79	77	TCP	*
Phvul.007G060100.1	7	0	0	0	0	0	0	0	0	0	0	0	0	0	0	0	0	0	0	0	0	0	0	0	TCP	*
Phvul.007G065900.1	2	9	0	9	1	5	26	4	12	0	3	0	5	2	9	9	11	15	12	1	0	0	6	10	TCP	*
Phvul.007G149700.1	13	23	7	9	6	10	34	16	24	3	13	9	18	19	18	21	20	14	27	39	43	35	27	9	TCP	*
Phvul.008G020400.1	15	2	1	3	1	2	0	0	0	1	3	1	1	0	0	0	0	0	0	0	0	0	5	1	TCP	*
Phvul.009G188100.1	13	14	7	14	14	9	1	1	2	3	4	1	2	10	3	11	6	8	1	14	4	4	18	20	TCP	*
Phvul.009G200600.1	0	1	1	0	0	1	0	0	0	0	1	0	1	0	0	0	0	0	0	0	0	0	3	0	TCP	*
Phvul.009G202200.1	10	2	3	4	2	6	0	0	0	1	5	2	17	0	0	0	0	0	0	0	18	6	4	0	TCP	*
Phvul.010G059100.1	1	6	4	5	3	6	0	0	0	0	1	0	0	0	0	0	0	0	0	2	13	7	3	1	TCP	*
Phvul.010G059100.2	1	6	4	5	3	6	0	0	0	0	1	0	0	0	0	0	0	0	0	2	13	7	3	1	TCP	*
Phvul.010G089100.1	20	13	6	21	5	17	10	6	18	3	27	12	18	18	9	19	11	11	7	18	12	7	20	7	TCP	*
Phvul.011G082500.1	0	0	0	0	0	0	0	0	0	0	0	0	0	0	0	0	0	0	0	2	0	0	0	0	TCP
Phvul.011G120300.1	4	6	6	6	7	8	0	0	0	1	2	1	2	0	0	0	0	0	0	0	1	1	1	0	TCP	*
Phvul.011G156900.1	74	72	78	57	54	21	8	2	2	9	7	2	2	4	1	3	4	3	2	47	13	7	14	1	TCP	*
Phvul.001G001100.1	13	16	3	5	2	3	5	9	15	1	11	2	5	9	19	8	6	8	14	4	2	3	22	16	TAZ	*
Phvul.001G001100.2	13	16	2	5	2	2	4	9	13	1	11	2	5	7	17	7	5	6	12	4	2	3	21	16	TAZ	*
Phvul.001G104200.1	0	0	0	0	0	0	0	0	0	0	0	0	0	0	0	0	0	0	0	0	0	0	0	0	TAZ
Phvul.001G104300.1	0	0	0	0	0	0	0	0	0	0	0	0	0	0	0	0	0	0	0	0	0	0	0	0	TAZ
Phvul.001G104400.1	0	0	0	0	0	0	0	0	0	0	0	0	0	0	0	0	0	0	0	2	2	1	0	0	TAZ
Phvul.001G104500.2	21	26	10	16	12	28	32	25	46	5	28	11	26	31	32	31	30	33	38	26	28	23	33	27	TAZ	*
Phvul.001G113200.1	13	17	13	11	14	20	20	17	14	5	20	10	10	22	18	21	12	13	27	15	16	20	18	15	TAZ	*
Phvul.001G113200.2	13	17	13	11	14	20	20	17	14	5	21	10	10	22	18	21	12	13	27	15	16	20	18	15	TAZ	*
Phvul.001G148400.1	23	30	17	24	14	38	35	23	47	6	28	13	29	36	33	39	39	40	29	28	28	24	36	31	TAZ	*
Phvul.001G151300.1	3	2	0	1	0	0	3	0	0	1	2	1	0	3	1	3	2	2	5	6	5	3	7	2	TAZ	*
Phvul.001G195900.1	6	30	4	37	7	5	15	8	11	2	7	2	5	12	30	13	17	15	23	6	4	3	10	15	TAZ	*
Phvul.001G195900.2	6	31	4	37	7	5	15	8	11	2	8	3	6	12	31	13	17	15	23	6	4	3	11	15	TAZ	*
Phvul.001G236400.1	31	29	14	28	18	65	57	71	110	6	26	14	37	42	49	43	45	61	27	53	40	35	40	35	TAZ	*
Phvul.001G236400.2	32	30	14	29	19	67	59	75	114	6	27	15	38	44	51	44	46	63	28	55	42	36	42	36	TAZ	*
Phvul.001G248300.1	2	0	0	0	0	0	1	1	1	0	0	2	1	20	5	22	10	9	4	0	1	1	1	3	TAZ	*
Phvul.001G248300.2	2	0	0	0	0	0	2	1	1	0	0	2	1	27	7	31	14	12	5	0	2	2	2	4	TAZ	*
Phvul.002G011700.1	0	0	0	0	0	0	0	0	0	0	0	0	0	0	0	0	0	0	0	0	0	0	0	0	TAZ
Phvul.002G011700.2	0	0	0	0	0	0	0	0	0	0	0	0	0	0	0	0	0	0	0	0	0	0	0	0	TAZ
Phvul.002G047400.1	13	10	4	10	4	8	9	11	22	4	14	10	19	14	17	11	17	19	17	15	10	8	22	13	TAZ	*
Phvul.002G047400.2	13	10	4	10	3	7	9	10	21	4	13	9	18	13	16	10	16	18	17	15	10	8	22	13	TAZ	*
Phvul.002G162900.1	32	29	8	18	10	22	40	12	31	7	27	9	17	28	23	24	25	28	39	44	26	19	53	24	TAZ	*
Phvul.002G165600.1	23	102	81	83	92	24	8	3	8	9	30	8	13	7	8	6	6	6	11	15	11	10	35	20	TAZ	*
Phvul.002G212900.1	25	88	126	60	155	51	2	1	1	5	38	11	25	2	1	2	1	2	2	9	4	2	12	12	TAZ	*
Phvul.002G224600.1	3	8	3	9	3	9	34	26	28	2	5	4	6	11	21	10	24	28	7	6	3	2	5	11	TAZ	*
Phvul.002G274300.1	4	3	1	1	0	1	6	2	4	2	3	2	2	5	4	3	4	4	10	8	3	2	11	4	TAZ	*
Phvul.003G032800.1	0	0	0	0	0	0	0	0	0	0	0	0	0	0	0	0	0	0	0	0	0	0	0	0	TAZ
Phvul.003G105900.1	9	7	8	6	6	12	8	8	14	2	8	6	13	13	6	9	8	10	8	8	10	8	10	7	TAZ	*
Phvul.003G200000.1	0	0	0	0	0	0	0	0	0	0	0	0	0	0	0	0	0	0	0	0	0	0	0	0	TAZ
Phvul.003G207300.1	55	220	14	47	24	21	81	54	29	6	39	7	59	46	423	37	89	62	261	12	7	6	204	319	TAZ	*
Phvul.003G216400.1	0	0	0	0	0	0	1	0	0	0	0	0	0	0	0	0	0	0	1	0	0	0	0	0	TAZ
Phvul.004G051000.1	40	52	26	60	42	85	63	43	80	9	41	28	52	58	66	56	76	84	74	41	52	24	60	63	TAZ	*
Phvul.005G031100.1	2	3	6	8	6	13	1	3	10	0	2	2	3	6	4	4	6	10	1	1	1	0	2	2	TAZ	*
Phvul.005G031100.2	2	2	4	6	4	10	1	2	7	0	2	1	3	4	3	3	4	7	0	1	0	0	1	2	TAZ	*
Phvul.005G031100.3	2	2	4	6	4	10	1	2	7	0	2	1	3	4	3	3	4	7	0	1	0	0	1	1	TAZ	*
Phvul.005G082300.1	5	4	4	5	3	9	8	6	14	2	7	6	6	9	10	6	9	11	7	5	4	2	9	7	TAZ	*
Phvul.005G082300.2	5	4	4	5	3	9	8	6	14	3	7	6	6	9	10	6	9	11	8	5	4	2	9	7	TAZ	*
Phvul.006G001300.1	0	0	0	0	0	0	0	0	0	0	0	0	0	0	0	0	0	0	0	0	0	0	0	0	TAZ
Phvul.006G034500.1	4	6	4	5	3	7	7	4	7	2	5	3	4	7	5	6	5	6	4	6	6	4	6	4	TAZ	*
Phvul.006G059800.1	6	5	6	7	5	37	8	30	107	1	15	23	39	29	11	19	26	42	2	25	10	6	6	17	TAZ	*
Phvul.006G099200.1	10	9	5	11	4	11	9	11	28	3	13	11	19	18	16	10	14	17	16	12	8	7	17	14	TAZ	*
Phvul.006G189200.1	5	7	3	9	4	7	9	13	21	2	7	6	11	11	16	8	12	14	9	4	3	3	7	12	TAZ	*
Phvul.006G189200.2	6	7	3	10	4	8	10	14	23	2	8	7	12	11	18	9	13	15	9	4	3	3	8	12	TAZ	*
Phvul.006G202000.1	28	29	13	30	13	27	42	22	29	6	34	14	45	39	40	42	29	21	33	41	30	22	28	40	TAZ	*
Phvul.007G054500.1	12	11	7	12	7	15	9	12	22	3	13	8	17	15	13	10	16	18	16	14	13	12	19	13	TAZ	*
Phvul.007G110400.1	1	14	3	9	5	7	2	1	5	0	1	0	1	1	3	2	3	7	1	0	0	0	5	8	TAZ	*
Phvul.007G169300.1	23	71	10	76	20	33	89	54	107	6	25	14	35	30	88	50	92	129	47	30	31	25	54	105	TAZ	*
Phvul.007G181100.1	0	0	1	0	1	0	0	0	0	0	0	0	0	0	0	0	1	0	0	0	0	0	0	0	TAZ
Phvul.007G185300.1	5	6	4	7	5	6	3	11	10	3	6	5	8	6	6	4	6	8	7	5	4	3	8	5	TAZ	*
Phvul.007G231400.1	29	20	22	19	17	25	24	16	27	8	43	10	18	38	26	37	25	27	12	34	22	20	32	31	TAZ	*
Phvul.008G025700.1	5	4	3	4	3	7	9	7	14	2	8	11	9	10	6	6	8	9	7	10	7	6	8	9	TAZ	*
Phvul.008G160100.1	5	8	5	4	3	12	10	8	11	2	8	6	11	9	7	8	11	10	5	11	9	6	8	11	TAZ	*
Phvul.008G195900.1	4	3	2	3	1	20	11	7	21	0	2	2	7	10	6	8	11	19	0	1	1	1	6	8	TAZ	*
Phvul.009G012400.1	9	17	9	13	8	20	21	5	21	3	11	5	9	21	16	18	17	21	11	7	5	3	16	17	TAZ	*
Phvul.009G127400.1	4	3	2	2	2	3	2	1	5	1	4	2	4	4	2	4	3	4	2	4	3	2	4	4	TAZ	*
Phvul.009G130700.1	7	9	4	11	4	14	10	16	18	2	7	6	13	8	19	10	9	10	13	9	6	6	11	12	TAZ	*
Phvul.009G170600.1	0	0	0	0	0	0	12	75	5	0	8	1	4	1	0	1	8	6	0	0	0	1	0	0	TAZ	*
Phvul.010G116400.1	4	8	3	6	5	9	6	3	11	1	4	3	4	7	7	6	8	12	5	2	1	1	8	6	TAZ	*
Phvul.010G157200.1	16	54	90	35	106	27	6	5	3	10	24	8	11	4	1	2	5	6	4	5	4	1	17	11	TAZ	*
Phvul.010G157200.2	16	55	92	36	108	28	6	5	3	10	24	8	11	4	1	2	5	6	4	5	4	1	17	11	TAZ	*
Phvul.010G165900.1	12	11	7	11	8	17	12	10	26	4	15	12	14	14	20	9	13	18	14	12	8	7	19	15	TAZ	*
Phvul.011G101100.1	9	14	5	13	5	10	19	13	18	2	6	4	6	14	30	12	24	25	21	8	11	7	14	15	TAZ	*
Phvul.011G169000.1	6	6	5	7	4	7	7	12	15	2	8	7	12	10	9	8	11	12	6	7	7	5	6	8	TAZ	*
Phvul.001G009800.1	6	3	1	1	1	3	6	2	7	1	0	0	0	2	1	2	1	2	0	16	2	2	6	1	SRS	*
Phvul.002G166700.1	23	2	1	3	2	6	29	8	21	3	6	3	5	3	1	2	4	6	0	18	1	1	30	5	SRS	*
Phvul.003G258100.1	8	2	2	5	1	7	57	14	38	4	5	1	3	1	1	1	4	8	0	8	1	0	22	1	SRS	*
Phvul.005G018200.1	0	1	0	0	0	0	1	0	1	0	0	0	0	1	1	0	1	1	1	1	0	0	1	1	SRS
Phvul.005G026300.1	7	3	1	1	1	1	9	7	4	2	10	2	3	6	1	5	3	4	4	12	4	2	7	7	SRS	*
Phvul.006G030400.1	22	4	1	5	2	98	20	24	94	2	1	5	14	14	2	8	9	14	1	7	2	1	39	24	SRS	*
Phvul.008G200700.1	47	3	2	6	4	18	168	41	96	5	15	24	53	30	13	20	31	49	5	32	9	8	50	12	SRS	*
Phvul.009G004300.1	0	0	0	1	0	0	1	1	2	0	0	0	0	0	1	0	1	2	1	0	0	0	1	0	SRS
Phvul.009G004300.2	0	0	0	1	0	0	1	1	2	0	0	0	0	0	1	0	1	2	1	0	0	0	1	0	SRS
Phvul.009G013700.1	7	0	0	0	0	0	10	3	5	1	1	0	0	2	1	2	2	3	0	5	0	0	9	8	SRS	*
Phvul.011G041200.1	0	0	0	0	0	0	1	0	3	0	0	0	0	2	1	1	1	2	1	0	0	0	0	0	SRS	*
Phvul.011G058100.1	88	83	123	97	68	226	113	117	236	19	143	77	168	180	146	179	154	208	83	93	70	65	102	178	SRS	*
Phvul.011G206400.1	16	2	1	1	1	4	28	97	18	4	10	5	5	5	1	3	13	11	0	24	7	13	19	10	SRS	*
Phvul.011G206400.2	16	2	1	1	1	4	28	97	18	4	10	5	5	5	1	3	13	11	0	24	7	13	19	10	SRS	*
Phvul.011G206400.3	15	2	1	1	1	3	28	94	17	4	9	5	4	5	1	3	13	11	0	24	7	13	19	9	SRS	*
Phvul.001G091400.1	14	14	18	17	6	7	28	12	22	7	31	6	14	41	11	16	18	24	12	21	3	3	18	16	SBP	*
Phvul.001G125100.1	16	15	14	15	11	11	27	23	10	3	12	6	11	30	24	25	24	17	32	25	23	18	11	15	SBP	*
Phvul.001G141000.1	18	9	4	8	5	5	1	1	3	13	25	3	9	4	1	4	4	5	6	11	1	1	51	9	SBP	*
Phvul.001G262600.1	16	1	4	4	1	6	1	1	1	18	65	14	16	2	1	1	2	2	2	48	6	3	11	5	SBP	*
Phvul.002G230300.1	3	4	12	4	5	2	1	1	1	3	21	2	2	2	8	1	2	1	1	28	7	3	14	1	SBP	*
Phvul.002G230300.2	3	4	14	4	5	3	1	1	1	4	24	3	2	2	9	1	2	1	2	32	8	3	16	1	SBP	*
Phvul.002G286000.1	12	8	3	4	11	2	1	0	2	5	6	0	0	2	1	1	2	1	1	3	0	0	47	5	SBP	*
Phvul.002G286000.2	12	8	3	4	11	2	1	0	2	5	6	0	0	2	1	1	2	1	1	3	0	0	46	5	SBP	*
Phvul.003G008800.1	18	20	8	17	10	24	20	16	39	5	24	13	26	26	30	20	23	28	19	16	9	8	29	30	SBP	*
Phvul.003G039600.1	4	3	3	3	3	6	3	2	3	1	4	1	1	8	4	7	9	11	7	1	1	1	9	3	SBP	*
Phvul.003G120700.1	9	4	2	3	2	3	6	34	7	3	12	4	7	3	2	3	4	5	1	13	9	5	7	6	SBP	*
Phvul.003G182900.1	23	4	2	3	2	5	1	3	9	5	12	5	12	4	2	2	3	5	5	9	2	1	18	3	SBP	*
Phvul.004G084400.1	2	1	0	1	0	0	5	0	0	2	1	0	0	2	1	1	2	1	4	3	1	1	5	1	SBP	*
Phvul.005G074000.1	47	1	0	0	0	0	0	0	2	2	33	9	9	1	0	0	1	1	1	5	0	0	20	1	SBP	*
Phvul.005G101900.1	8	12	17	23	24	53	0	0	0	0	0	1	3	0	0	0	0	0	0	0	0	0	1	1	SBP	*
Phvul.006G183900.1	141	9	23	4	11	6	5	1	2	43	547	297	224	11	2	4	5	2	1	759	105	62	72	19	SBP	*
Phvul.007G012900.1	8	8	4	6	4	9	10	7	13	3	8	4	6	8	7	6	8	9	8	9	6	4	13	7	SBP	*
Phvul.007G176800.1	30	73	27	33	33	44	27	17	23	9	25	11	25	20	18	16	14	14	25	33	19	16	56	28	SBP	*
Phvul.007G210600.1	44	49	29	37	30	58	48	30	66	13	43	22	40	69	53	50	68	78	62	41	30	24	68	56	SBP	*
Phvul.007G258400.1	1	3	3	1	2	1	0	0	1	0	0	0	0	2	0	1	1	1	3	0	0	0	5	1	SBP	*
Phvul.007G258400.2	1	3	3	1	2	1	0	0	1	0	0	0	0	2	0	1	1	1	3	0	0	0	5	1	SBP	*
Phvul.008G157100.1	10	17	5	34	6	5	1	0	0	0	0	0	0	0	0	2	0	0	0	1	0	1	63	9	SBP	*
Phvul.008G157200.1	16	9	3	4	5	4	3	0	1	2	15	3	8	2	0	3	1	2	0	1	1	2	26	17	SBP	*
Phvul.008G157200.2	16	9	3	4	5	4	3	0	1	2	15	3	8	2	0	3	1	2	0	1	1	2	26	17	SBP	*
Phvul.008G200000.1	88	79	55	71	42	188	124	145	288	16	175	67	139	200	156	194	182	200	97	130	127	123	102	215	SBP	*
Phvul.009G112700.1	4	5	2	3	2	5	4	4	9	2	5	3	3	4	3	3	4	6	3	6	3	2	7	5	SBP	*
Phvul.009G165100.1	20	2	1	2	1	2	0	0	2	7	15	2	6	1	0	0	1	1	0	19	3	2	29	8	SBP	*
Phvul.009G165100.2	25	3	1	2	1	3	0	0	2	9	18	2	8	1	0	1	1	2	1	23	3	2	37	11	SBP	*
Phvul.009G219200.1	22	10	8	10	11	21	15	7	14	11	44	18	26	14	11	11	14	16	14	16	13	10	18	18	SBP	*
Phvul.010G056000.1	94	27	7	14	9	14	36	4	8	69	114	29	21	24	12	44	30	30	1	50	10	14	145	155	SBP	*
Phvul.010G056200.1	8	5	1	1	1	0	0	0	0	4	3	0	0	0	0	0	0	0	0	0	0	0	18	0	SBP	*
Phvul.011G164800.1	97	2	14	1	10	10	0	0	0	19	111	9	3	0	0	0	0	0	0	291	3	2	4	1	SBP	*
Phvul.002G126900.1	15	16	7	11	8	15	21	9	18	5	14	8	10	14	12	11	14	17	19	19	11	7	26	14	SAP	*
Phvul.002G247200.1	30	118	226	117	188	110	2	2	2	9	36	8	18	1	0	1	1	1	0	9	3	3	15	14	SAP	*
Phvul.004G104600.1	36	36	23	31	18	110	64	32	73	13	49	34	49	90	77	84	79	84	59	35	30	20	49	69	SAP	*
Phvul.004G104600.2	36	36	23	31	18	109	64	32	73	13	49	34	49	89	77	84	79	83	58	35	30	20	49	68	SAP	*
Phvul.006G045600.1	12	14	6	13	8	16	14	12	22	3	16	7	13	16	17	13	16	22	15	14	6	5	21	19	SAP	*
Phvul.008G000100.1	22	27	14	21	20	21	22	14	27	8	17	9	12	22	16	14	23	22	23	19	13	9	37	18	SAP	*
Phvul.008G268700.1	9	10	4	7	6	11	12	5	17	4	10	5	8	15	14	12	15	19	15	12	6	5	18	12	SAP	*
Phvul.001G113400.1	1	0	0	0	0	0	0	1	0	0	0	0	0	0	0	0	0	0	0	1	0	0	0	0	S1Fa
Phvul.001G113400.2	1	0	0	0	0	0	0	1	0	0	0	0	0	0	0	0	0	0	0	1	0	0	0	0	S1Fa
Phvul.005G048400.1	21	25	17	18	10	21	26	13	24	6	24	15	22	32	22	28	21	22	24	38	35	22	29	28	S1Fa	*
Phvul.005G170000.1	2	0	0	0	0	0	0	1	0	1	2	1	0	1	0	0	0	0	1	1	1	1	1	1	S1Fa
Phvul.005G170000.2	2	0	0	0	0	0	1	1	0	1	3	1	0	1	0	0	1	1	1	1	1	1	1	2	S1Fa	*
Phvul.009G212500.1	12	10	7	10	5	14	11	11	23	2	11	8	17	20	19	16	18	17	13	11	8	7	12	14	S1Fa	*
Phvul.011G179200.1	31	70	20	77	25	64	82	158	158	6	40	31	51	90	169	85	122	132	80	38	32	30	60	73	S1Fa	*
Phvul.001G183400.1	2	3	5	2	2	1	4	1	1	0	8	4	6	8	6	11	5	5	8	0	0	0	0	6	PLATZ	*
Phvul.002G041400.1	5	1	3	2	1	7	2	6	12	1	3	7	17	8	5	4	3	6	2	2	2	2	3	3	PLATZ	*
Phvul.002G061300.1	0	1	0	3	0	0	0	0	0	0	0	2	8	0	1	0	0	0	0	0	0	0	1	1	PLATZ	*
Phvul.002G140600.1	70	351	26	239	99	224	159	103	408	4	67	48	145	151	179	98	116	176	192	4	14	11	343	296	PLATZ	*
Phvul.002G190500.1	5	1	0	0	0	0	0	0	1	0	0	0	0	1	1	1	1	0	6	1	2	1	6	0	PLATZ	*
Phvul.002G324100.1	5	5	2	3	2	3	15	4	4	3	5	3	3	6	4	4	3	4	4	11	7	3	10	11	PLATZ	*
Phvul.003G173300.1	1	0	0	1	0	0	30	3	4	0	0	0	0	6	10	5	8	8	36	0	0	0	0	2	PLATZ	*
Phvul.003G284800.1	43	48	12	41	16	87	47	52	397	1	21	73	320	185	133	74	89	119	90	5	6	8	86	85	PLATZ	*
Phvul.004G014000.1	4	9	5	8	4	2	3	1	1	1	9	7	9	30	17	24	16	12	4	8	11	4	6	38	PLATZ	*
Phvul.007G226200.1	7	4	7	5	5	2	44	38	10	0	7	1	1	43	49	59	45	34	39	5	5	5	5	11	PLATZ	*
Phvul.008G142900.1	1	2	0	0	0	0	1	0	0	0	1	0	1	0	1	0	0	0	1	3	0	0	7	0	PLATZ	*
Phvul.009G003600.1	70	101	38	67	34	74	130	74	115	26	84	33	75	99	89	90	115	102	132	98	106	75	123	88	PLATZ	*
Phvul.009G241300.1	3	1	0	0	0	0	3	0	3	0	0	0	0	3	1	2	1	1	7	5	1	0	28	2	PLATZ	*
Phvul.011G018500.1	14	5	17	6	7	38	4	13	173	1	22	41	123	41	9	23	19	36	8	6	8	7	6	11	PLATZ	*
Phvul.011G087600.1	0	2	1	1	1	0	0	0	0	0	1	0	0	8	5	6	4	3	7	0	0	0	1	1	PLATZ	*
Phvul.011G087600.2	1	2	1	1	2	0	0	0	0	0	1	0	1	11	7	8	5	4	9	0	0	0	1	1	PLATZ	*
Phvul.001G067000.1	5	6	3	4	4	6	4	2	6	2	4	2	4	4	4	3	3	5	5	5	4	3	8	4	PHD	*
Phvul.001G082200.1	10	10	6	9	6	14	9	11	25	3	10	8	12	12	11	8	11	15	11	10	7	6	18	10	PHD	*
Phvul.001G109900.1	21	15	7	14	9	24	26	20	29	4	14	8	17	24	29	18	23	26	23	25	19	13	24	19	PHD	*
Phvul.001G142800.1	1	1	0	1	0	0	0	0	1	0	1	0	0	1	0	1	1	1	0	0	0	0	0	0	PHD
Phvul.001G152900.1	0	0	0	0	0	0	0	0	0	0	0	0	0	0	0	0	0	0	0	2	0	0	0	0	PHD
Phvul.001G171200.1	39	83	28	27	50	83	45	12	22	22	35	15	31	23	16	25	22	24	44	42	51	30	83	39	PHD	*
Phvul.001G177900.1	3	0	0	1	0	0	0	0	1	1	4	3	4	3	2	2	3	4	2	4	1	1	6	2	PHD	*
Phvul.001G177900.2	3	0	0	1	0	0	0	0	1	1	4	3	4	3	2	2	3	4	2	4	1	1	6	2	PHD	*
Phvul.001G183200.1	0	0	0	0	0	0	0	0	0	0	0	0	0	0	0	0	0	0	0	0	0	0	0	0	PHD
Phvul.001G229300.1	3	4	2	3	1	3	3	2	4	1	4	3	3	3	4	3	4	3	6	2	2	1	5	4	PHD	*
Phvul.001G229300.2	3	4	2	3	1	3	3	2	4	1	4	3	3	3	4	3	4	3	6	2	2	1	6	5	PHD	*
Phvul.001G260300.1	17	15	34	27	24	44	14	6	17	5	30	16	31	15	17	11	11	11	13	8	8	8	16	16	PHD	*
Phvul.002G022700.1	3	2	0	1	0	0	6	0	1	1	1	0	0	3	2	2	3	2	6	6	2	1	6	1	PHD	*
Phvul.002G041700.1	13	11	10	10	10	22	12	20	22	4	13	10	13	12	12	7	11	13	9	14	14	11	17	11	PHD	*
Phvul.002G045600.1	15	13	9	13	10	14	19	12	30	6	20	14	16	18	16	12	19	27	13	15	9	8	30	21	PHD	*
Phvul.002G045700.1	14	14	9	12	11	19	20	12	28	6	21	12	17	20	28	13	21	24	24	15	9	7	26	22	PHD	*
Phvul.002G070900.1	1	1	0	1	0	0	1	0	0	0	0	0	0	0	1	0	1	0	0	0	0	0	1	1	PHD
Phvul.002G085000.1	12	0	0	0	0	0	0	0	0	0	0	0	0	0	0	0	0	0	0	0	0	0	0	0	PHD	*
Phvul.002G111600.1	15	20	7	23	10	21	21	12	40	4	14	9	16	21	27	15	27	37	21	13	6	5	26	25	PHD	*
Phvul.002G111700.1	16	56	6	62	30	39	42	36	116	3	17	8	23	17	68	38	99	159	34	11	7	4	54	81	PHD	*
Phvul.002G157500.1	4	5	2	4	2	6	4	3	9	2	3	3	4	5	4	3	5	7	6	4	2	1	8	5	PHD	*
Phvul.002G175000.1	6	9	7	19	5	13	5	6	17	2	5	3	6	9	12	7	6	9	4	5	6	5	11	10	PHD	*
Phvul.002G191300.1	5	4	3	4	4	6	8	4	10	2	6	4	5	5	6	4	5	8	5	5	3	2	9	6	PHD	*
Phvul.002G248300.1	0	0	0	0	0	0	0	0	0	0	0	0	0	0	0	0	0	0	0	0	0	0	0	0	PHD
Phvul.002G299600.1	5	4	3	4	3	9	5	9	18	2	7	6	8	9	11	6	8	11	8	6	3	3	9	6	PHD	*
Phvul.002G331600.1	5	15	3	19	8	14	15	8	23	1	8	3	12	11	25	18	18	13	15	7	7	6	11	13	PHD	*
Phvul.003G008600.1	0	1	0	0	0	1	8	5	27	1	0	0	0	7	4	13	9	12	0	0	0	0	1	1	PHD	*
Phvul.003G093600.1	17	20	23	31	28	47	16	25	39	21	32	42	22	20	37	25	25	27	18	9	15	8	62	29	PHD	*
Phvul.003G123200.1	3	3	0	1	1	3	4	4	7	1	3	2	5	5	2	6	4	4	5	7	5	4	9	5	PHD	*
Phvul.003G164800.1	0	0	9	1	7	105	0	0	0	0	0	0	1	0	0	0	0	0	0	0	0	0	0	0	PHD	*
Phvul.003G181800.1	13	16	8	13	10	24	13	12	23	3	15	6	15	17	20	14	14	17	22	13	9	7	19	14	PHD	*
Phvul.003G230900.1	3	2	1	2	1	4	2	5	10	1	4	4	5	5	7	4	5	7	8	4	3	2	7	4	PHD	*
Phvul.003G295500.1	9	16	8	5	10	15	8	22	28	1	7	4	11	12	12	11	15	21	10	7	9	9	14	19	PHD	*
Phvul.003G296100.1	2	1	0	1	0	0	5	0	1	1	1	0	0	3	1	2	2	2	3	5	2	1	4	1	PHD	*
Phvul.004G017600.1	3	3	2	3	1	2	4	2	5	2	3	3	3	4	4	2	3	3	3	3	2	2	5	3	PHD	*
Phvul.004G035100.1	5	6	2	5	4	8	5	4	14	2	6	4	6	6	7	4	8	10	8	6	3	2	10	6	PHD	*
Phvul.004G035100.2	5	6	2	6	4	8	5	4	14	2	6	4	6	6	7	4	8	10	8	6	3	2	10	6	PHD	*
Phvul.004G048500.1	2	3	1	1	1	0	2	0	1	1	1	0	0	2	2	1	1	1	3	3	2	1	4	2	PHD	*
Phvul.004G063200.1	4	2	3	4	3	4	1	2	3	2	4	3	4	3	2	2	3	3	3	3	8	4	5	3	PHD	*
Phvul.004G063200.2	4	2	3	4	3	4	1	2	4	2	4	4	5	3	3	2	3	3	3	3	9	4	6	3	PHD	*
Phvul.004G063200.3	4	2	3	4	3	4	1	2	3	2	4	4	5	3	3	2	3	3	3	3	9	4	6	3	PHD	*
Phvul.004G063200.4	4	2	3	4	3	4	1	2	3	2	4	4	4	3	3	2	3	3	3	3	9	4	6	3	PHD	*
Phvul.004G063200.5	4	2	3	4	3	4	1	2	4	2	4	4	5	3	3	2	3	3	3	3	9	4	6	3	PHD	*
Phvul.004G063400.1	1	1	1	2	1	1	1	1	2	1	2	2	2	1	2	1	2	2	2	1	7	3	3	2	PHD	*
Phvul.004G063500.1	2	2	0	1	0	1	3	0	2	2	2	1	0	2	1	1	2	2	5	4	4	2	6	2	PHD	*
Phvul.004G100400.1	1	1	0	1	0	2	2	1	2	1	1	1	1	1	1	1	1	1	2	2	1	1	3	1	PHD	*
Phvul.004G133700.1	4	4	4	3	4	8	6	9	10	1	4	3	4	5	4	4	6	8	5	5	8	5	7	5	PHD	*
Phvul.005G031400.1	44	121	36	49	41	50	158	37	51	31	70	24	42	117	75	98	104	70	172	96	117	62	97	87	PHD	*
Phvul.005G031400.2	51	139	41	55	47	56	183	42	55	36	79	28	49	136	86	113	122	80	195	108	136	68	110	98	PHD	*
Phvul.005G067300.1	5	8	4	9	4	5	10	6	8	3	6	4	4	10	7	6	8	9	7	8	13	8	12	6	PHD	*
Phvul.005G094300.1	14	14	6	6	6	15	29	33	19	4	14	9	17	15	6	13	16	20	16	17	20	18	34	11	PHD	*
Phvul.005G128100.1	5	15	3	9	9	9	12	6	16	2	6	3	5	6	12	7	16	23	7	6	3	2	10	14	PHD	*
Phvul.005G129800.1	15	12	8	13	7	17	12	11	30	5	15	10	15	17	16	10	17	19	18	16	15	9	22	15	PHD	*
Phvul.005G133500.1	3	3	2	2	2	3	3	1	3	1	3	2	2	2	2	2	2	3	3	4	2	1	5	3	PHD	*
Phvul.005G133500.2	3	3	2	2	2	3	3	1	3	2	3	3	2	2	2	2	2	3	3	4	2	1	5	3	PHD	*
Phvul.005G137000.1	7	10	5	9	6	13	12	10	17	3	9	7	10	11	14	8	13	16	13	8	6	4	15	12	PHD	*
Phvul.005G137000.2	6	10	5	9	5	12	11	9	17	3	8	7	10	11	13	8	12	15	12	7	5	4	14	12	PHD	*
Phvul.005G147700.1	3	3	1	2	1	0	13	1	1	3	4	2	1	8	4	5	6	4	15	9	8	3	10	5	PHD	*
Phvul.005G182900.1	3	3	1	2	2	0	2	0	1	2	6	1	1	3	1	2	1	1	2	2	1	1	7	7	PHD	*
Phvul.006G005100.1	3	2	4	2	0	3	1	1	8	4	104	30	19	4	1	1	2	3	1	3	3	3	0	1	PHD	*
Phvul.006G012000.1	29	28	13	21	12	33	50	31	56	8	33	26	40	41	38	38	39	43	34	41	38	30	41	41	PHD	*
Phvul.006G049800.1	11	11	6	11	6	16	11	8	19	3	13	7	12	11	10	9	12	15	10	13	8	7	20	14	PHD	*
Phvul.006G069100.1	0	0	0	0	0	0	0	0	0	0	0	0	0	0	0	0	0	0	0	0	0	0	0	0	PHD
Phvul.006G105100.1	0	0	0	0	0	0	2	0	0	0	0	1	0	0	0	0	1	0	0	2	2	0	1	0	PHD
Phvul.006G113000.1	5	17	13	10	21	7	2	1	3	5	7	3	2	2	1	1	2	2	2	3	2	1	10	4	PHD	*
Phvul.006G113000.2	5	17	13	10	21	7	2	1	3	5	7	3	2	2	1	1	2	2	2	3	2	1	10	4	PHD	*
Phvul.006G113000.3	5	17	13	10	21	7	2	1	3	5	7	3	2	2	1	1	2	2	2	3	2	1	10	4	PHD	*
Phvul.006G180200.1	0	0	0	1	0	2	10	8	11	0	0	0	0	16	41	9	16	12	3	0	0	0	1	0	PHD	*
Phvul.007G025100.1	49	80	37	93	55	60	78	29	57	20	70	28	44	53	52	53	62	72	66	94	68	61	102	63	PHD	*
Phvul.007G078100.1	3	0	0	0	0	0	2	1	0	0	2	1	1	1	0	0	0	0	1	5	1	1	4	0	PHD	*
Phvul.007G095600.1	2	0	0	0	0	0	0	0	0	0	0	0	0	1	0	1	0	0	0	9	1	0	0	1	PHD	*
Phvul.007G114100.1	25	19	9	19	8	34	31	55	106	5	38	17	55	41	45	28	43	52	37	41	33	38	30	28	PHD	*
Phvul.007G114100.2	31	24	12	24	10	43	38	71	133	7	49	20	68	51	57	33	53	66	44	53	39	47	36	36	PHD	*
Phvul.007G142700.1	2	4	5	4	8	5	2	4	4	2	5	4	2	4	2	3	3	4	3	6	5	2	7	3	PHD	*
Phvul.007G157900.1	18	20	13	16	14	24	20	42	42	5	24	11	25	21	10	12	20	28	17	14	9	8	29	23	PHD	*
Phvul.007G157900.2	17	20	13	16	14	24	19	42	41	5	24	11	25	21	10	12	20	28	17	14	9	8	29	23	PHD	*
Phvul.007G158700.1	3	5	1	3	1	1	6	2	2	1	3	1	2	4	3	3	4	3	6	6	17	11	7	3	PHD	*
Phvul.007G158700.2	3	5	1	3	1	1	6	2	3	1	3	1	2	4	3	3	4	3	6	6	17	11	7	3	PHD	*
Phvul.007G172900.1	13	23	5	14	14	13	29	16	32	4	12	6	8	15	21	12	28	33	20	15	11	8	48	22	PHD	*
Phvul.007G181600.1	7	17	5	18	3	1	9	1	2	1	2	0	1	3	0	2	3	3	2	10	1	1	5	0	PHD	*
Phvul.007G199500.1	22	18	15	13	17	34	21	30	45	4	23	8	22	27	50	13	29	31	36	22	15	9	29	22	PHD	*
Phvul.007G199500.2	23	19	16	14	18	36	23	32	47	5	24	9	23	29	53	14	31	33	38	24	16	10	30	23	PHD	*
Phvul.007G215300.1	6	5	2	2	2	6	13	10	5	2	8	3	5	9	6	10	7	6	14	13	8	7	11	5	PHD	*
Phvul.007G226700.1	11	17	7	11	7	13	10	4	17	5	12	7	10	9	7	8	10	12	13	12	9	6	23	12	PHD	*
Phvul.007G238400.1	8	7	3	5	4	10	10	7	9	3	6	4	7	6	6	7	7	9	7	13	8	5	11	6	PHD	*
Phvul.007G255000.1	2	2	1	2	2	2	2	2	3	1	3	2	1	2	2	1	2	2	2	3	1	1	3	2	PHD	*
Phvul.008G015700.1	2	3	0	2	1	0	7	1	1	1	1	0	0	4	2	3	3	2	8	5	4	2	6	3	PHD	*
Phvul.008G139200.1	0	21	0	23	7	3	15	5	6	0	3	1	2	2	6	9	9	15	2	1	0	0	10	4	PHD	*
Phvul.008G150100.1	21	30	13	26	16	53	27	21	75	6	24	22	39	32	25	25	35	49	24	21	15	11	52	29	PHD	*
Phvul.008G156800.1	20	8	4	14	4	18	49	13	178	9	23	7	45	12	6	7	11	17	25	19	2	2	16	5	PHD	*
Phvul.008G179400.1	10	24	8	31	23	93	43	35	133	1	18	31	49	23	56	45	66	101	29	13	13	9	14	29	PHD	*
Phvul.008G186300.1	2	2	1	1	1	3	2	0	4	1	2	1	1	2	1	2	2	3	2	1	1	0	3	2	PHD	*
Phvul.008G186300.2	2	2	1	1	1	3	2	0	4	1	2	1	1	2	1	2	2	3	2	1	1	0	3	2	PHD	*
Phvul.008G190100.1	8	5	13	2	2	7	10	7	14	2	13	12	30	25	8	13	11	9	9	9	10	11	5	5	PHD	*
Phvul.008G238400.1	0	0	0	0	0	0	0	0	0	0	0	0	0	0	0	0	0	0	0	0	0	0	0	0	PHD
Phvul.008G260100.1	0	0	0	0	0	0	0	0	0	0	0	0	0	0	0	0	0	0	0	0	0	0	0	0	PHD
Phvul.008G272900.1	6	7	2	3	3	9	7	5	11	2	6	2	5	5	5	4	6	8	6	7	3	3	11	6	PHD	*
Phvul.008G273400.1	2	4	1	2	2	1	3	2	2	1	1	1	1	1	1	1	1	2	2	2	2	1	4	1	PHD	*
Phvul.008G273400.2	2	4	1	2	2	2	3	2	2	1	1	1	1	1	1	1	1	2	2	2	2	1	4	2	PHD	*
Phvul.008G273400.3	2	3	1	1	1	1	2	1	1	1	1	1	0	1	1	1	1	1	1	1	1	1	3	1	PHD	*
Phvul.008G273400.4	2	3	1	1	1	1	2	1	1	1	1	1	0	1	1	1	1	1	1	2	1	1	3	1	PHD	*
Phvul.009G003300.1	20	20	10	14	12	31	22	18	36	6	19	13	21	23	19	14	21	26	26	23	21	16	36	20	PHD	*
Phvul.009G004500.1	35	31	20	29	14	35	28	41	53	9	41	19	43	36	37	27	29	33	39	44	40	44	50	33	PHD	*
Phvul.009G025800.1	15	19	10	17	11	19	11	9	25	4	13	8	14	12	12	7	12	16	13	13	8	6	30	13	PHD	*
Phvul.009G053400.1	8	10	4	9	5	11	11	4	22	2	9	4	8	12	16	9	14	18	16	8	5	4	16	11	PHD	*
Phvul.009G088700.1	22	20	9	15	10	22	25	21	39	9	20	14	16	26	24	14	30	32	31	28	18	10	41	21	PHD	*
Phvul.009G088700.2	22	20	9	15	10	22	25	21	39	9	20	14	16	26	24	14	30	32	31	28	18	10	41	21	PHD	*
Phvul.009G094300.1	14	50	24	35	28	27	9	6	15	6	27	6	15	9	8	6	8	8	15	9	13	10	27	24	PHD	*
Phvul.009G099000.1	6	10	7	16	5	23	1	9	10	1	10	4	15	10	5	10	11	11	1	4	9	13	16	47	PHD	*
Phvul.009G099000.2	6	10	7	16	5	23	1	9	10	1	10	4	14	10	5	10	11	11	1	4	9	13	16	48	PHD	*
Phvul.009G099000.3	6	10	7	16	5	23	1	9	10	1	10	4	14	10	5	10	11	11	1	4	10	13	16	48	PHD	*
Phvul.009G099000.4	5	9	6	14	4	20	1	9	9	1	9	4	13	9	5	10	10	9	1	4	9	12	14	42	PHD	*
Phvul.009G117100.1	5	4	3	5	4	6	4	6	10	2	6	6	7	4	3	4	5	7	5	7	5	3	8	6	PHD	*
Phvul.009G117100.2	5	4	3	5	4	6	4	6	10	2	6	6	7	4	3	4	5	7	5	7	5	3	8	6	PHD	*
Phvul.009G117100.3	5	4	3	5	4	6	4	6	10	2	6	6	7	4	3	4	5	7	5	7	5	3	8	6	PHD	*
Phvul.009G117100.4	5	4	3	5	4	6	4	6	10	2	6	6	7	4	3	4	5	7	5	7	5	3	8	6	PHD	*
Phvul.009G130800.1	13	13	4	10	6	10	22	15	20	5	11	5	8	16	28	10	19	21	21	19	17	10	25	21	PHD	*
Phvul.009G148600.1	1	2	0	0	1	0	2	1	1	0	1	0	0	1	1	1	1	1	1	3	1	1	2	1	PHD	*
Phvul.009G148600.2	1	2	0	0	1	0	2	1	1	0	1	0	0	1	1	1	1	1	1	3	2	1	2	1	PHD	*
Phvul.009G190800.1	2	1	1	2	1	3	1	2	5	1	3	1	2	2	2	1	3	3	2	3	1	1	4	2	PHD	*
Phvul.009G190800.2	2	2	1	2	1	3	1	2	5	1	3	1	2	2	2	1	3	3	2	3	1	1	4	2	PHD	*
Phvul.010G042800.1	1	0	0	0	0	0	0	0	0	0	0	0	0	0	0	0	0	0	0	1	0	0	2	0	PHD
Phvul.010G042800.2	1	0	0	0	0	0	0	0	0	0	0	0	0	0	0	0	0	0	0	1	0	0	2	0	PHD
Phvul.010G043600.1	1	0	0	0	0	1	5	1	12	0	1	2	1	37	4	17	16	33	0	0	0	0	3	10	PHD	*
Phvul.010G056400.1	8	32	4	44	6	97	21	123	113	6	10	7	32	4	32	15	17	20	41	163	16	6	54	5	PHD	*
Phvul.010G086600.1	38	19	11	18	13	22	13	5	11	6	20	8	22	28	8	16	11	10	35	34	30	26	37	8	PHD	*
Phvul.010G114100.1	3	18	13	10	22	26	0	0	0	3	4	2	6	0	0	0	0	0	0	1	0	0	5	2	PHD	*
Phvul.010G164800.1	4	13	8	12	10	6	1	1	3	3	5	2	3	2	2	1	2	2	3	3	3	1	6	4	PHD	*
Phvul.011G001400.1	2	8	2	2	4	1	14	33	5	1	3	1	3	3	67	4	6	7	37	25	15	11	18	13	PHD	*
Phvul.011G004000.1	16	9	9	9	5	9	6	4	13	4	17	6	15	13	3	8	7	8	6	14	6	4	20	8	PHD	*
Phvul.011G010000.1	10	11	5	10	6	9	9	6	14	4	10	4	6	7	10	6	10	12	11	13	7	4	18	10	PHD	*
Phvul.011G017900.1	6	8	4	12	4	7	7	9	14	2	7	6	7	6	6	5	8	9	6	7	5	5	11	8	PHD	*
Phvul.011G017900.2	8	11	5	15	5	8	9	10	17	3	9	7	8	8	8	6	10	12	7	8	6	5	13	10	PHD	*
Phvul.011G017900.3	8	11	5	15	5	8	9	10	17	3	9	7	8	8	8	6	10	12	7	8	6	5	13	10	PHD	*
Phvul.011G017900.4	7	10	4	13	5	8	8	9	15	3	8	7	7	7	7	6	9	11	6	7	6	5	11	9	PHD	*
Phvul.011G017900.5	7	10	4	13	5	8	8	9	15	3	8	7	7	7	7	6	9	11	6	7	6	5	11	9	PHD	*
Phvul.011G017900.6	7	9	4	13	5	7	8	9	15	3	8	7	7	7	7	6	9	11	6	7	6	5	11	9	PHD	*
Phvul.011G017900.7	7	10	4	13	5	7	8	9	15	3	8	7	7	7	7	6	9	11	6	7	6	5	11	9	PHD	*
Phvul.011G017900.8	7	9	4	13	5	8	8	10	16	3	8	7	7	7	7	6	9	10	6	8	6	5	12	9	PHD	*
Phvul.011G017900.9	7	8	4	12	4	7	7	9	14	2	7	6	7	7	6	5	8	9	6	7	5	5	11	8	PHD	*
Phvul.011G023900.1	6	7	3	8	4	7	10	6	18	3	8	6	5	9	10	7	10	13	8	6	2	2	14	9	PHD	*
Phvul.011G023900.2	6	7	3	8	4	7	10	6	18	3	8	6	5	9	10	7	10	13	8	6	2	2	14	9	PHD	*
Phvul.011G050100.1	0	0	0	1	0	4	0	0	1	0	0	0	0	1	2	1	1	2	0	0	0	0	0	1	PHD	*
Phvul.011G050100.2	0	1	0	2	0	7	0	1	3	0	0	0	0	3	3	2	2	4	0	0	0	0	1	1	PHD	*
Phvul.011G050100.4	0	0	0	1	0	5	0	0	2	0	0	0	0	2	2	1	1	3	0	0	0	0	0	1	PHD	*
Phvul.011G073200.1	17	25	12	22	17	36	17	21	50	5	18	15	28	25	38	17	34	40	26	17	10	9	30	29	PHD	*
Phvul.011G086000.1	3	3	2	2	1	5	2	2	5	1	4	2	3	4	3	3	3	4	2	4	2	2	3	3	PHD	*
Phvul.011G086000.2	4	4	3	2	1	6	3	3	7	1	5	3	4	6	4	3	5	5	3	6	3	3	3	3	PHD	*
Phvul.011G087000.1	0	0	0	0	0	0	0	0	0	0	0	0	0	0	0	0	0	0	0	1	0	0	0	0	PHD
Phvul.011G089200.1	5	8	4	5	4	8	10	5	14	2	7	4	6	7	10	6	9	12	11	8	6	5	11	7	PHD	*
Phvul.011G089300.1	2	3	1	2	1	2	4	1	3	1	2	2	1	2	4	2	3	4	4	2	1	1	4	3	PHD	*
Phvul.011G157300.1	43	48	10	26	13	26	47	18	27	12	41	12	29	36	19	28	27	25	48	45	41	34	90	32	PHD	*
Phvul.011G157300.2	46	52	10	28	15	29	51	20	30	13	45	12	32	39	21	30	29	28	53	49	45	37	97	35	PHD	*
Phvul.011G158300.1	34	39	13	25	18	22	43	11	21	11	33	10	18	30	17	23	25	22	42	59	31	18	73	25	PHD	*
Phvul.011G158300.2	33	38	12	25	18	22	42	10	21	11	32	10	18	30	17	23	24	21	42	57	31	18	71	25	PHD	*
Phvul.011G170000.1	7	8	1	2	1	0	11	1	3	4	5	1	0	7	5	8	7	5	21	18	15	10	23	4	PHD	*
Phvul.011G170000.2	7	8	1	2	1	0	10	1	3	3	5	1	0	7	5	7	7	5	21	18	15	10	23	4	PHD	*
Phvul.011G180100.1	6	7	2	5	3	5	5	4	8	3	6	4	5	7	6	4	8	8	8	6	4	3	13	7	PHD	*
Phvul.L006100.1	2	1	1	1	1	1	1	1	2	1	3	2	2	1	1	0	1	2	1	2	1	1	5	2	PHD	*
Phvul.001G047700.1	2	3	2	3	2	2	1	1	3	1	2	1	2	1	1	1	1	2	1	1	1	0	5	3	PcG	*
Phvul.001G047700.2	2	3	2	3	2	2	1	1	3	1	2	1	2	1	1	1	1	2	1	1	1	0	5	3	PcG	*
Phvul.001G047700.3	2	3	2	3	2	2	1	1	3	1	2	1	2	1	1	1	1	2	1	1	1	0	5	3	PcG	*
Phvul.001G047700.4	2	3	2	3	2	2	1	1	3	1	2	1	2	1	1	1	1	2	1	1	1	0	5	3	PcG	*
Phvul.001G083500.1	6	5	1	2	1	0	10	1	1	4	4	2	0	7	3	4	6	5	12	13	12	6	14	3	PcG	*
Phvul.001G083700.1	4	5	1	1	1	0	8	0	1	4	4	2	0	6	3	4	6	5	10	10	9	3	12	3	PcG	*
Phvul.001G104500.1	23	28	11	17	12	30	35	26	50	5	31	11	28	34	34	34	32	35	41	29	31	26	36	29	PcG	*
Phvul.001G208500.1	1	2	0	1	0	0	3	0	1	1	1	0	0	2	2	2	3	2	5	3	2	2	4	1	PcG	*
Phvul.001G213300.1	0	0	0	0	0	1	0	0	0	0	0	0	0	0	0	0	0	0	0	1	1	0	0	0	PcG
Phvul.002G017200.1	9	9	3	8	4	4	15	4	8	4	7	2	3	15	12	10	14	11	22	11	7	4	19	13	PcG	*
Phvul.002G024600.1	5	4	2	4	2	4	9	4	6	2	5	3	4	4	7	3	5	6	6	6	3	2	8	5	PcG	*
Phvul.002G024600.2	5	4	2	4	2	4	9	4	6	2	5	3	4	4	7	3	5	6	6	6	3	2	7	5	PcG	*
Phvul.002G029000.1	2	1	1	1	1	0	2	2	1	0	0	0	0	0	0	0	1	1	0	3	1	1	1	1	PcG	*
Phvul.002G170100.1	9	3	0	2	1	0	20	1	1	3	4	0	0	7	6	10	6	4	21	17	4	2	16	5	PcG	*
Phvul.002G256200.1	3	2	4	2	3	19	1	1	1	1	2	1	3	1	1	0	1	1	0	1	1	2	2	1	PcG	*
Phvul.003G104100.1	4	2	3	2	4	8	2	2	4	1	5	4	4	5	2	3	4	5	3	4	5	3	4	4	PcG	*
Phvul.003G104100.2	4	2	3	2	4	8	2	2	4	1	6	4	4	5	3	3	4	5	3	4	5	4	4	4	PcG	*
Phvul.004G085300.1	0	0	0	0	0	1	0	0	1	0	0	0	0	0	0	0	0	0	0	0	0	0	0	0	PcG
Phvul.004G131700.1	8	7	2	6	2	10	8	7	21	3	8	5	10	11	8	9	12	16	17	13	7	3	12	6	PcG	*
Phvul.004G131700.2	9	8	2	6	2	11	9	8	24	4	10	6	11	13	9	10	14	18	19	15	8	3	14	7	PcG	*
Phvul.006G102500.1	16	14	6	17	7	19	18	20	37	4	17	10	20	23	28	15	27	30	28	21	15	10	22	19	PcG	*
Phvul.006G102500.2	16	15	6	18	8	20	18	21	38	4	18	11	21	24	29	15	28	31	29	22	16	11	23	21	PcG	*
Phvul.007G054000.1	5	8	2	6	5	6	7	5	9	2	6	3	7	7	7	4	9	12	8	7	6	4	15	9	PcG	*
Phvul.007G102500.1	24	17	9	13	9	26	56	30	21	6	23	9	17	33	23	31	25	25	56	28	25	19	36	25	PcG	*
Phvul.007G213900.1	11	10	15	14	25	34	8	15	27	3	11	11	16	12	11	8	14	22	4	8	5	3	14	21	PcG	*
Phvul.008G018500.1	7	8	2	5	3	5	8	3	7	3	6	3	4	6	5	4	7	7	10	9	5	3	15	8	PcG	*
Phvul.008G046800.1	31	45	18	37	22	31	74	87	58	9	72	25	53	33	12	28	32	43	21	21	16	14	57	51	PcG	*
Phvul.008G254000.1	13	15	7	15	8	13	24	9	12	3	17	5	8	17	14	18	11	11	33	17	11	9	19	17	PcG	*
Phvul.008G289300.1	10	12	3	5	2	6	32	6	7	5	6	2	2	15	7	11	14	13	23	17	34	14	29	8	PcG	*
Phvul.009G195400.1	4	4	0	1	1	0	7	0	1	3	3	1	0	5	3	3	4	4	9	9	6	3	11	3	PcG	*
Phvul.009G241600.1	4	4	2	4	2	4	2	2	5	2	4	4	3	5	5	3	5	6	6	3	2	1	5	5	PcG	*
Phvul.010G050100.1	2	1	0	0	0	0	5	3	1	2	4	1	1	2	1	2	2	3	2	2	1	0	8	5	PcG	*
Phvul.010G113900.1	8	8	3	7	5	9	7	5	12	3	7	3	6	7	8	6	7	10	9	10	8	7	13	8	PcG	*
Phvul.011G190200.1	3	2	2	1	2	5	6	3	6	2	4	2	3	5	3	4	3	4	4	6	2	2	6	2	PcG	*
Phvul.001G100300.1	0	0	0	0	0	0	0	0	0	0	0	0	0	0	0	0	0	0	0	0	0	0	0	0	NZZ
Phvul.001G163000.1	6	5	5	4	3	10	6	34	13	1	12	4	7	11	4	7	9	9	3	4	3	3	5	6	NZZ	*
Phvul.003G114100.1	11	18	25	18	27	33	0	0	0	3	15	4	11	0	0	0	0	0	0	5	3	2	12	10	NZZ	*
Phvul.003G133100.1	18	13	13	58	8	114	60	30	348	4	6	35	91	91	207	47	82	89	38	10	6	4	30	57	NZZ	*
Phvul.005G076200.1	0	0	0	0	0	0	0	0	0	0	0	0	0	0	0	0	0	0	0	0	0	0	0	0	NZZ
Phvul.005G177800.1	2	3	1	0	1	2	2	4	7	1	26	77	100	3	1	3	2	6	0	2	45	30	3	8	NZZ	*
Phvul.005G177800.2	3	4	1	0	1	3	3	6	10	1	37	105	139	4	1	4	3	8	0	2	63	41	4	11	NZZ	*
Phvul.006G159700.1	7	10	4	8	5	9	8	6	20	3	18	21	20	12	12	11	15	16	10	7	5	4	13	17	NZZ	*
Phvul.007G149400.1	221	161	70	131	59	221	373	155	263	62	198	82	174	413	262	353	292	283	374	271	214	192	260	213	NZZ	*
Phvul.007G156500.1	94	99	45	84	41	117	178	72	140	29	124	49	92	189	140	196	170	139	180	148	115	94	134	131	NZZ	*
Phvul.007G215200.1	23	209	5	36	20	8	76	57	43	2	10	5	6	46	173	72	50	40	362	36	20	19	113	98	NZZ	*
Phvul.009G064000.1	14	13	5	17	5	20	24	20	41	2	16	10	23	28	32	30	29	35	27	20	12	13	17	19	NZZ	*
Phvul.009G086900.1	4	4	0	1	0	0	3	0	1	1	3	1	1	2	3	2	2	2	8	3	1	0	8	3	NZZ	*
Phvul.009G175800.1	2	0	0	1	0	3	9	35	46	0	1	1	8	5	4	4	8	12	1	1	55	71	3	8	NZZ	*
Phvul.010G122200.1	81	81	45	54	40	86	165	63	92	27	89	39	61	147	125	136	115	106	153	130	94	67	107	96	NZZ	*
Phvul.010G164000.1	66	69	34	52	34	83	123	57	84	21	66	28	43	124	109	111	104	93	139	89	73	54	90	75	NZZ	*
Phvul.011G054900.1	10	11	3	7	4	8	18	8	14	4	10	5	7	14	9	11	12	13	17	14	12	8	20	11	NZZ	*
Phvul.011G083800.1	8	5	4	4	3	5	11	5	3	3	8	5	6	4	1	3	3	3	2	18	17	11	7	6	NZZ	*
Phvul.011G104900.1	0	0	0	0	0	0	0	0	0	0	0	0	0	0	0	0	0	0	0	0	0	0	0	0	NZZ
Phvul.011G118300.1	0	0	0	0	0	0	0	0	0	0	0	0	0	0	0	0	0	0	0	0	0	0	0	0	NZZ
Phvul.001G049600.1	10	21	15	23	23	66	12	18	77	2	25	11	28	27	52	27	53	70	7	9	4	3	13	42	NIN	*
Phvul.001G049600.2	9	19	13	21	21	59	11	16	69	2	22	10	25	25	47	24	47	62	6	8	4	3	12	38	NIN	*
Phvul.002G116000.1	2	1	1	1	0	1	1	1	1	0	1	0	2	1	3	1	2	2	1	3	4	3	3	7	NIN	*
Phvul.003G082400.1	18	36	7	14	15	24	25	8	20	8	13	6	11	18	21	14	15	18	22	21	19	10	36	21	NIN	*
Phvul.003G172500.1	2	3	3	3	4	2	4	0	8	0	1	1	1	4	2	2	3	3	3	2	1	1	2	0	NIN	*
Phvul.003G189900.1	0	0	0	0	0	0	0	0	0	0	0	0	0	0	0	0	0	0	0	0	0	0	0	0	NIN
Phvul.003G238100.1	0	0	0	0	0	0	0	0	12	0	0	0	0	3	0	5	1	4	0	0	0	0	0	1	NIN	*
Phvul.004G114100.1	1	5	4	12	2	4	1	1	18	0	3	6	8	13	3	6	7	13	1	0	0	0	3	5	NIN	*
Phvul.005G155100.1	2	2	1	3	1	5	3	4	14	0	1	1	2	5	4	2	4	7	2	1	1	1	4	3	NIN	*
Phvul.005G155100.2	2	2	1	3	1	5	2	4	14	0	1	1	2	5	4	2	4	7	2	1	1	1	4	3	NIN	*
Phvul.005G155100.3	2	2	1	3	1	5	3	4	14	0	1	1	2	5	4	2	4	7	2	1	1	1	4	3	NIN	*
Phvul.006G219000.1	12	8	4	8	5	18	11	14	27	4	14	10	16	16	13	10	15	21	12	11	10	7	17	20	NIN	*
Phvul.007G071900.1	7	11	15	18	11	13	3	2	2	1	4	2	6	10	17	7	7	4	13	7	5	5	9	7	NIN	*
Phvul.007G170300.1	11	23	20	20	12	30	21	20	33	4	19	11	22	51	46	52	33	34	39	11	14	9	13	22	NIN	*
Phvul.008G291800.1	0	0	0	2	0	0	121	116	30	0	0	0	0	4	1	7	28	26	0	0	0	0	0	0	NIN	*
Phvul.008G291800.2	0	0	0	2	0	0	121	116	29	0	0	0	0	4	1	7	28	26	0	0	0	0	0	0	NIN	*
Phvul.009G011200.1	3	3	10	20	6	26	9	9	54	1	4	3	5	27	11	13	14	33	10	2	2	1	4	6	NIN	*
Phvul.009G091100.1	4	7	3	6	4	20	9	9	18	2	6	3	6	12	11	10	12	17	7	5	2	1	6	14	NIN	*
Phvul.009G091100.2	3	7	3	5	4	19	9	9	17	2	6	3	6	11	10	10	12	17	7	5	2	1	5	13	NIN	*
Phvul.009G115800.1	0	0	0	1	0	0	84	164	43	0	0	0	0	2	4	3	24	23	3	0	0	0	0	0	NIN	*
Phvul.009G186900.1	0	0	0	0	0	0	0	0	0	0	0	0	0	0	0	0	0	0	0	0	0	0	0	0	NIN
Phvul.009G212300.1	7	4	4	3	7	3	9	5	21	2	8	4	4	6	3	3	6	7	6	6	2	1	7	1	NIN	*
Phvul.011G052100.1	0	4	3	5	4	3	2	56	19	0	0	0	0	1	1	0	4	4	0	0	0	0	2	1	NIN	*
Phvul.001G023400.1	7	16	2	19	5	12	36	21	24	3	12	8	15	14	15	28	17	23	19	12	8	7	26	18	NAC	*
Phvul.001G059900.1	0	0	0	0	0	0	1	1	13	0	0	0	0	3	2	3	3	10	0	0	0	0	0	0	NAC	*
Phvul.001G059900.2	0	0	0	0	0	0	1	1	14	0	0	0	0	3	2	3	3	10	0	0	0	0	0	0	NAC	*
Phvul.001G072200.1	25	51	11	54	29	187	35	30	27	2	16	13	75	39	112	59	120	138	50	13	10	13	44	48	NAC	*
Phvul.001G091100.1	4	2	9	3	4	6	4	17	3	0	3	1	3	9	2	10	7	6	0	22	9	6	5	7	NAC	*
Phvul.001G100200.1	18	17	9	25	10	148	89	191	1134	0	6	8	85	8	95	23	61	77	34	1	1	0	29	55	NAC	*
Phvul.001G100500.1	3	15	1	15	4	43	123	170	461	1	3	18	36	35	165	87	137	179	51	1	2	1	13	16	NAC	*
Phvul.001G161700.1	0	0	0	1	1	0	0	0	8	0	9	22	53	2	1	2	1	3	0	0	0	0	1	1	NAC	*
Phvul.001G176100.1	0	0	0	0	0	0	0	0	6	0	0	0	0	7	0	8	6	15	0	0	0	0	0	0	NAC	*
Phvul.001G192000.1	1	7	0	5	0	54	2	0	6	0	0	0	0	0	2	1	3	3	2	0	0	0	4	1	NAC	*
Phvul.002G061000.1	1	1	1	2	1	0	0	0	0	0	0	0	0	1	1	0	1	1	0	5	0	1	1	1	NAC	*
Phvul.002G061000.2	1	1	1	2	1	0	0	0	0	0	0	0	0	1	1	0	1	1	0	5	0	1	1	1	NAC	*
Phvul.002G085700.1	0	0	0	0	0	0	0	0	0	0	0	0	0	1	0	1	1	0	2	0	0	0	0	0	NAC
Phvul.002G110900.1	2	2	1	3	1	1	1	0	1	1	3	1	1	2	1	1	2	2	1	2	0	0	2	3	NAC	*
Phvul.002G170200.1	14	1	0	0	0	0	11	13	119	0	0	1	2	7	119	7	21	21	5	8	1	1	16	6	NAC	*
Phvul.002G171600.1	0	0	0	0	0	0	1	0	0	0	0	0	0	1	0	0	0	0	2	0	0	0	0	0	NAC
Phvul.002G202100.1	14	24	10	17	11	17	16	11	18	7	24	12	19	17	13	12	17	21	15	22	18	17	26	20	NAC	*
Phvul.002G224900.1	24	0	0	0	0	0	0	2	0	0	0	0	0	0	0	0	0	0	0	5	6	4	0	1	NAC	*
Phvul.002G271700.1	8	7	6	8	5	11	5	9	15	2	15	8	12	8	6	8	8	10	6	12	7	7	10	10	NAC	*
Phvul.002G273100.1	1	0	0	2	0	0	0	0	1	0	0	2	10	1	4	1	1	1	0	3	0	0	1	3	NAC	*
Phvul.002G275000.1	8	224	1	192	38	137	321	201	249	1	16	4	24	28	299	216	287	385	111	4	2	1	254	300	NAC	*
Phvul.002G275500.1	13	13	5	12	6	27	13	16	42	4	16	9	18	18	27	15	20	22	22	16	14	12	20	14	NAC	*
Phvul.002G275500.2	13	13	5	12	6	26	13	16	41	4	16	8	18	18	26	15	19	22	21	16	13	12	19	13	NAC	*
Phvul.002G283600.1	1	1	0	0	0	2	1	1	1	0	4	3	1	6	1	5	2	2	2	1	1	1	1	1	NAC	*
Phvul.002G307000.1	2	1	1	2	1	2	1	1	5	1	2	1	2	4	4	3	3	7	0	1	0	0	3	6	NAC	*
Phvul.002G316500.1	1	1	0	1	0	1	7	1	4	0	0	0	0	7	7	11	9	18	0	0	0	0	0	0	NAC	*
Phvul.002G328700.1	4	3	2	7	3	11	9	2	4	0	17	41	55	10	7	15	8	11	0	2	1	1	5	35	NAC	*
Phvul.002G328700.2	4	3	2	7	3	11	9	2	4	0	17	40	54	10	7	15	8	11	0	2	1	1	5	34	NAC	*
Phvul.003G027100.1	11	42	4	47	16	24	29	11	47	3	9	4	7	15	46	19	37	59	34	12	4	2	48	38	NAC	*
Phvul.003G045600.1	0	0	0	0	0	3	4	4	122	0	0	4	17	22	33	17	17	32	7	0	0	0	1	1	NAC	*
Phvul.003G189000.1	2	0	0	0	0	5	2	2	35	1	1	3	9	8	7	9	8	17	1	8	7	10	1	3	NAC	*
Phvul.003G217600.1	3	5	2	4	3	0	1	0	0	1	2	0	1	4	3	3	5	3	1	2	1	0	3	7	NAC	*
Phvul.003G217600.2	3	5	2	4	2	0	1	0	0	1	2	0	1	3	3	3	4	3	1	2	1	0	3	6	NAC	*
Phvul.003G229600.1	1	0	1	0	0	3	2	2	5	0	4	2	1	2	1	1	1	2	0	2	2	2	1	3	NAC	*
Phvul.003G260500.1	1	1	1	1	0	0	1	0	1	0	0	0	0	2	2	1	1	1	2	1	0	0	2	3	NAC	*
Phvul.004G004900.1	0	0	0	0	1	3	1	0	0	0	0	0	0	0	0	0	0	0	1	1	0	0	1	0	NAC	*
Phvul.004G028300.1	0	0	0	0	0	1	0	4	31	0	0	0	0	2	1	0	1	1	0	0	0	0	0	0	NAC	*
Phvul.004G029900.1	1	0	0	0	0	1	0	0	0	0	0	0	0	0	0	0	0	0	0	0	0	0	0	0	NAC
Phvul.004G075500.1	3	85	1	56	23	43	161	77	272	1	0	1	1	3	74	50	301	713	17	0	4	1	84	122	NAC	*
Phvul.004G075500.2	3	92	1	58	24	46	174	82	289	1	0	1	1	3	80	54	324	770	18	0	4	1	90	133	NAC	*
Phvul.004G076900.1	1	3	0	2	1	4	19	12	145	0	0	1	0	9	18	15	24	43	8	1	0	0	3	19	NAC	*
Phvul.004G077400.1	10	1	0	1	0	14	2	4	17	0	0	0	2	0	18	1	2	1	1	0	0	0	9	11	NAC	*
Phvul.004G143100.1	1	1	0	2	1	0	0	0	0	0	2	0	0	1	3	2	1	2	0	0	1	0	1	2	NAC	*
Phvul.004G156700.1	0	0	0	0	0	0	3	0	3	0	0	0	0	2	2	3	2	5	0	0	0	0	0	0	NAC	*
Phvul.004G174000.1	5	2	2	5	1	4	1	1	3	1	5	6	9	5	5	4	5	8	6	1	0	1	4	9	NAC	*
Phvul.004G174000.2	4	2	2	5	1	3	1	1	3	1	5	5	9	5	5	4	5	8	6	1	0	1	4	9	NAC	*
Phvul.004G174000.3	4	2	2	5	1	3	1	1	3	1	5	5	9	5	5	4	5	8	6	1	0	1	4	9	NAC	*
Phvul.005G007900.1	2	2	1	3	1	0	0	0	0	0	1	0	0	4	3	3	3	3	0	1	0	0	1	3	NAC	*
Phvul.005G044600.1	0	0	0	0	0	0	2	0	1	0	0	0	0	9	5	5	6	3	32	0	0	0	1	0	NAC	*
Phvul.005G047300.1	1	1	0	0	0	0	1	0	1	0	0	0	0	1	1	1	1	1	1	0	0	0	1	0	NAC
Phvul.005G055400.1	13	1	2	2	1	24	51	3	19	2	12	9	23	85	13	45	48	71	5	2	1	2	6	2	NAC	*
Phvul.005G059000.1	0	0	0	0	0	0	1	0	1	0	0	0	0	1	0	1	2	2	0	0	0	0	0	0	NAC
Phvul.005G074500.1	4	1	0	0	0	0	0	0	1	1	0	0	0	1	0	1	0	1	1	0	0	0	14	0	NAC	*
Phvul.005G084500.1	42	95	1	20	6	28	31	26	156	2	8	3	22	6	114	14	35	43	35	2	5	4	172	81	NAC	*
Phvul.005G084600.1	35	0	1	0	1	62	1	1	3	1	25	60	249	0	1	1	1	2	0	37	34	32	0	2	NAC	*
Phvul.005G100100.1	5	4	2	4	2	2	4	1	3	0	3	24	35	12	11	10	10	8	2	0	0	0	8	39	NAC	*
Phvul.005G121800.1	2	2	1	2	1	3	1	1	2	0	2	1	2	1	3	1	1	1	3	2	1	1	5	2	NAC	*
Phvul.005G122500.1	0	2	0	3	1	1	2	1	1	0	0	0	0	0	0	2	2	3	0	0	0	0	0	1	NAC	*
Phvul.005G136400.1	0	0	0	0	0	0	0	0	0	0	0	0	0	0	0	0	0	0	0	10	2	1	0	0	NAC	*
Phvul.006G023100.1	5	11	5	7	3	105	0	0	2	1	0	0	1	0	0	0	0	0	0	0	0	0	10	1	NAC	*
Phvul.006G087000.1	0	1	0	0	0	0	0	0	0	0	0	0	0	1	1	1	1	1	0	0	0	0	0	0	NAC
Phvul.006G181500.1	2	5	1	5	1	14	8	6	83	0	1	6	11	6	51	12	32	45	8	1	0	0	2	18	NAC	*
Phvul.006G181500.2	2	5	1	5	1	14	8	6	83	0	1	6	11	6	51	12	32	45	8	1	0	0	2	18	NAC	*
Phvul.006G188900.1	9	0	0	0	0	6	0	0	2	0	0	1	3	0	0	0	1	3	0	0	0	1	0	0	NAC	*
Phvul.006G208600.1	4	3	3	6	2	1	3	2	3	0	4	0	1	2	5	2	1	2	1	2	1	0	5	2	NAC	*
Phvul.007G085600.1	18	94	18	55	40	80	64	40	135	4	24	18	47	46	98	68	79	111	65	19	14	9	67	73	NAC	*
Phvul.007G089600.1	1	1	1	2	1	0	1	0	1	0	1	0	1	1	1	1	1	1	0	1	0	0	1	1	NAC
Phvul.007G140300.1	14	14	7	6	6	22	17	16	31	3	12	13	33	16	8	15	14	16	9	17	14	11	29	20	NAC	*
Phvul.007G140300.2	15	15	8	6	7	22	19	17	33	3	13	14	35	18	9	17	17	18	10	18	16	12	33	20	NAC	*
Phvul.007G140500.1	19	31	14	16	13	44	42	37	58	6	30	13	35	32	29	32	28	39	32	18	14	14	43	32	NAC	*
Phvul.007G192100.1	2	3	0	4	1	4	2	2	65	1	2	6	11	42	18	46	19	35	4	2	1	1	2	17	NAC	*
Phvul.008G001000.1	22	35	32	46	26	55	31	28	289	8	45	61	182	71	193	50	40	42	49	4	5	4	56	28	NAC	*
Phvul.008G001000.2	47	66	52	97	42	114	80	83	961	14	65	169	429	190	390	138	94	114	102	9	9	9	145	52	NAC	*
Phvul.008G037900.1	0	0	0	0	0	1	1	2	2	0	0	0	0	1	3	1	6	4	0	1	6	4	0	0	NAC	*
Phvul.008G037900.2	0	0	0	0	0	1	1	2	2	0	0	0	0	1	3	1	6	4	0	1	8	4	0	0	NAC	*
Phvul.008G159200.1	2	2	0	0	0	2	5	0	5	1	1	0	0	1	1	1	1	2	2	9	2	1	4	1	NAC	*
Phvul.008G159200.2	2	2	0	0	0	3	5	0	6	1	1	0	0	1	1	1	1	2	3	11	2	1	5	1	NAC	*
Phvul.008G189100.1	10	7	3	9	4	19	12	16	38	2	11	7	14	12	27	8	14	15	11	10	6	6	13	15	NAC	*
Phvul.008G194600.1	1	1	1	1	0	6	1	1	16	0	0	0	0	1	6	1	3	4	1	0	0	0	1	1	NAC	*
Phvul.008G241200.1	1	1	0	1	0	0	0	0	0	0	0	0	0	1	1	1	1	1	1	0	0	0	1	1	NAC
Phvul.009G008000.1	1	1	0	0	0	0	0	0	0	0	0	0	1	0	0	0	0	0	0	0	0	0	6	0	NAC	*
Phvul.009G039000.1	15	148	4	119	107	124	120	54	277	4	34	13	35	15	48	66	120	190	74	14	17	18	81	84	NAC	*
Phvul.009G104400.1	0	0	0	0	0	0	1	1	6	0	0	0	0	3	5	3	2	8	0	0	0	0	0	0	NAC	*
Phvul.009G104400.2	0	0	0	0	0	0	1	1	6	0	0	0	0	3	5	3	2	8	0	0	0	0	0	0	NAC	*
Phvul.009G125900.1	48	411	33	325	202	512	236	246	360	9	75	25	102	161	393	308	347	427	195	35	47	54	297	234	NAC	*
Phvul.009G150100.1	14	11	7	11	5	18	13	27	29	4	20	6	15	13	7	10	17	22	12	13	9	7	20	13	NAC	*
Phvul.009G152800.1	14	958	2	485	113	113	686	477	382	2	13	5	25	20	1017	614	1009	1203	722	4	6	1	998	1163	NAC	*
Phvul.009G152900.1	15	1101	2	529	129	122	733	486	411	2	14	5	26	22	1038	618	1105	1331	726	5	6	2	1087	1258	NAC	*
Phvul.009G156300.1	0	0	0	0	0	0	0	1	6	0	0	4	7	6	21	3	4	5	1	0	1	0	0	20	NAC	*
Phvul.009G163200.1	0	0	0	0	0	0	0	0	0	0	1	0	0	1	0	0	0	0	0	0	0	0	0	0	NAC
Phvul.009G186000.1	1	0	0	0	0	47	1	1	5	0	3	33	78	3	2	2	5	7	1	2	5	6	0	0	NAC	*
Phvul.010G118700.1	7	3	3	7	3	10	3	0	1	2	16	13	27	6	4	7	3	4	1	0	0	0	13	86	NAC	*
Phvul.010G120600.1	1	1	0	0	0	1	1	0	0	0	1	0	0	1	0	0	0	0	0	0	0	0	1	0	NAC
Phvul.010G120700.1	4	6	1	4	3	17	6	7	23	1	15	3	6	10	3	5	8	12	6	3	2	3	11	6	NAC	*
Phvul.010G121000.1	2	1	1	1	0	2	1	3	8	0	1	1	2	2	2	1	2	2	2	1	1	0	5	2	NAC	*
Phvul.010G121100.1	3	2	1	2	1	14	2	3	15	0	3	2	6	3	6	3	4	6	5	1	2	2	4	6	NAC	*
Phvul.010G121100.2	3	2	1	2	1	14	2	4	15	0	3	2	6	3	6	3	4	6	5	1	2	2	4	6	NAC	*
Phvul.011G003900.1	0	0	0	0	0	0	0	0	0	0	0	0	0	10	4	7	7	2	30	0	0	0	0	0	NAC	*
Phvul.011G005700.1	2	2	1	2	1	0	0	0	0	0	1	0	0	2	1	1	2	1	1	1	0	0	2	5	NAC	*
Phvul.011G024700.1	8	49	5	51	21	244	34	7	79	1	10	10	24	21	11	45	30	50	8	2	6	5	26	94	NAC	*
Phvul.011G095500.1	1	6	0	5	1	33	3	1	11	0	0	0	5	1	10	4	2	4	1	0	0	0	4	2	NAC	*
Phvul.011G095500.2	1	7	0	6	1	39	4	1	13	0	0	0	6	1	12	5	3	5	1	0	0	0	4	2	NAC	*
Phvul.011G123400.1	3	2	1	2	2	1	3	1	4	0	1	1	1	8	5	7	6	12	0	0	0	0	3	21	NAC	*
Phvul.011G123400.2	3	2	1	2	2	1	3	1	4	0	1	1	1	8	5	7	6	12	0	0	0	0	3	21	NAC	*
Phvul.011G147800.1	10	50	0	3	0	2	14	13	25	0	4	0	2	1	31	12	8	7	31	0	1	0	49	17	NAC	*
Phvul.011G148000.1	23	0	2	1	2	16	4	46	88	1	35	39	78	5	0	1	5	9	0	54	28	24	0	10	NAC	*
Phvul.011G160400.1	11	10	4	10	4	14	6	180	25	5	13	2	7	8	8	7	15	11	6	5	4	6	17	8	NAC	*
Phvul.L010000.1	4	16	8	13	9	10	1	1	0	0	1	0	1	0	0	0	0	0	0	0	0	0	4	1	NAC	*
Phvul.001G014200.1	12	10	12	8	5	19	26	6	14	5	12	4	5	24	14	14	18	20	28	21	10	5	25	12	MYB_related	*
Phvul.001G014300.1	9	9	1	1	0	7	0	0	0	0	0	0	1	0	0	0	0	0	0	0	0	0	8	15	MYB_related	*
Phvul.001G071900.1	11	13	5	7	6	18	17	9	26	4	11	6	11	14	7	11	14	17	11	16	11	8	17	13	MYB_related	*
Phvul.001G120300.1	2	1	0	0	0	0	2	0	0	0	0	0	0	1	0	1	1	0	2	2	1	1	2	1	MYB_related
Phvul.001G154100.1	7	2	1	2	1	1	4	1	1	3	6	2	2	4	4	4	3	4	6	3	2	2	21	8	MYB_related	*
Phvul.001G174200.1	2	6	11	11	11	11	0	0	0	0	0	0	1	0	0	0	0	0	0	1	0	0	0	1	MYB_related	*
Phvul.001G204800.1	1	1	1	1	1	1	1	1	2	0	1	1	1	2	1	1	1	1	1	1	2	1	1	1	MYB_related
Phvul.001G204800.2	1	1	1	1	1	1	1	1	2	0	1	1	1	2	1	1	1	1	1	1	2	1	1	1	MYB_related
Phvul.001G214900.1	6	4	2	4	3	6	7	4	11	2	5	2	5	7	5	4	7	7	6	9	5	3	8	4	MYB_related	*
Phvul.001G217600.1	5	2	1	5	1	1	23	57	35	0	9	1	3	17	9	27	18	20	36	1	2	1	2	2	MYB_related	*
Phvul.001G232700.1	21	22	23	16	23	25	21	16	64	3	32	14	30	32	63	26	41	36	58	14	9	9	17	24	MYB_related	*
Phvul.001G233900.1	0	0	0	0	0	0	0	0	0	0	0	0	0	0	0	0	0	0	0	0	0	0	0	0	MYB_related
Phvul.002G010300.1	9	8	6	8	4	7	7	7	11	4	11	6	9	11	11	8	12	10	9	13	9	5	13	10	MYB_related	*
Phvul.002G030400.1	0	0	0	0	0	0	2	0	1	0	0	0	0	0	2	0	0	0	1	0	0	0	0	0	MYB_related
Phvul.002G031300.1	0	0	0	0	0	0	16	6	8	0	0	0	0	9	0	17	5	32	0	0	0	0	0	25	MYB_related	*
Phvul.002G039700.1	3	3	1	4	2	2	3	2	4	1	2	1	2	3	3	2	3	3	3	2	2	1	5	2	MYB_related	*
Phvul.002G078600.1	37	36	66	36	80	171	32	32	33	10	76	35	125	92	69	96	46	61	51	30	18	20	63	65	MYB_related	*
Phvul.002G168600.1	8	11	8	11	7	12	11	6	15	3	9	5	8	10	12	10	15	14	9	8	6	5	10	7	MYB_related	*
Phvul.002G168600.2	11	16	12	16	10	16	16	8	21	4	12	7	11	14	16	15	20	20	13	12	8	7	14	10	MYB_related	*
Phvul.002G224000.1	2	3	1	1	1	3	3	5	6	1	2	1	2	1	4	1	7	7	2	3	2	2	6	5	MYB_related	*
Phvul.002G267200.1	3	3	1	2	1	4	5	4	8	2	2	1	2	5	5	3	6	5	6	5	6	3	6	2	MYB_related	*
Phvul.002G304400.1	2	21	28	9	36	3	91	23	18	0	2	0	0	3	0	4	13	18	0	1	0	0	2	0	MYB_related	*
Phvul.003G006600.1	4	3	2	4	2	6	6	6	10	1	4	2	6	8	8	6	5	6	6	4	4	3	4	5	MYB_related	*
Phvul.003G006600.2	6	4	3	5	3	8	8	8	14	1	6	3	8	10	11	9	7	8	8	6	6	4	5	6	MYB_related	*
Phvul.003G006600.3	6	4	3	5	3	8	8	8	14	1	6	3	8	11	11	9	8	8	8	6	6	4	5	6	MYB_related	*
Phvul.003G013600.1	14	14	12	9	4	18	11	14	10	5	10	6	9	12	7	11	8	10	10	11	6	3	11	10	MYB_related	*
Phvul.003G013600.2	14	14	12	9	4	18	12	14	10	5	10	6	9	12	7	11	8	10	10	11	6	3	11	10	MYB_related	*
Phvul.003G013600.3	13	13	12	9	4	18	11	14	9	5	10	6	9	11	7	10	8	10	9	10	6	3	11	10	MYB_related	*
Phvul.003G050200.2	78	40	34	44	27	82	49	50	122	14	105	39	106	99	77	76	87	87	67	114	94	69	82	94	MYB_related	*
Phvul.003G072800.1	4	2	0	1	1	2	7	17	3	0	2	1	1	6	3	6	4	2	17	6	4	4	4	2	MYB_related	*
Phvul.003G100600.1	2	2	2	4	1	1	2	0	0	1	7	1	1	6	2	5	3	2	2	2	0	0	3	5	MYB_related	*
Phvul.003G101700.1	29	20	4	10	6	6	35	9	17	12	16	8	7	26	22	15	24	25	47	46	17	11	75	20	MYB_related	*
Phvul.003G102800.1	6	4	3	4	4	9	5	7	14	4	7	9	7	9	7	6	9	10	7	5	5	3	10	6	MYB_related	*
Phvul.003G102900.1	4	5	3	5	2	6	5	5	11	2	5	6	7	7	5	5	7	8	6	5	4	4	7	7	MYB_related	*
Phvul.003G165900.1	15	32	63	32	20	94	19	43	52	2	19	21	77	40	29	27	23	29	28	19	14	17	34	49	MYB_related	*
Phvul.003G195700.1	106	120	113	89	72	156	69	39	110	13	75	35	141	185	163	208	98	100	174	41	36	37	122	111	MYB_related	*
Phvul.003G222900.1	66	58	19	30	17	46	60	81	168	10	87	32	116	70	66	68	66	81	66	102	64	60	129	68	MYB_related	*
Phvul.003G234600.1	5	5	3	4	3	4	8	8	8	2	4	3	2	5	4	3	5	5	6	8	5	4	8	4	MYB_related	*
Phvul.003G234600.2	5	5	3	4	3	4	8	8	8	2	4	3	2	5	4	3	5	5	6	8	5	4	8	4	MYB_related	*
Phvul.003G234600.3	5	5	3	4	3	4	8	8	8	2	4	3	2	5	4	3	5	5	6	8	5	4	8	4	MYB_related	*
Phvul.003G234600.4	5	5	3	4	3	4	7	8	8	2	4	3	2	5	4	3	5	5	6	8	5	4	8	4	MYB_related	*
Phvul.003G261500.1	4	6	4	4	3	5	8	4	6	2	5	2	3	6	7	6	7	6	8	6	5	4	7	5	MYB_related	*
Phvul.004G107600.1	5	11	4	3	4	6	4	5	10	1	3	2	5	6	6	5	7	6	6	5	7	4	6	6	MYB_related	*
Phvul.004G143400.1	15	36	49	47	76	63	6	4	9	2	30	17	32	7	6	9	6	9	7	8	9	8	12	26	MYB_related	*
Phvul.004G171200.1	1	25	46	12	51	1	0	0	0	0	1	0	0	1	1	1	1	1	0	0	0	0	9	12	MYB_related	*
Phvul.005G010800.1	25	25	11	24	16	39	29	18	55	7	23	13	28	31	33	25	29	35	35	32	24	20	43	26	MYB_related	*
Phvul.005G039500.1	21	22	5	18	8	23	18	10	27	5	19	7	18	13	13	13	14	19	13	27	10	8	32	11	MYB_related	*
Phvul.005G144900.1	2	0	1	1	0	2	2	3	6	1	3	4	7	5	4	3	5	6	2	4	3	2	2	4	MYB_related	*
Phvul.005G144900.2	2	0	1	1	0	2	2	3	6	1	2	4	7	4	4	3	5	6	2	4	3	2	2	4	MYB_related	*
Phvul.005G144900.3	2	0	1	1	0	2	2	3	6	1	2	4	7	4	4	3	4	6	2	4	3	2	2	4	MYB_related	*
Phvul.005G154800.1	12	20	7	22	9	30	21	19	38	3	16	9	19	21	23	19	22	29	20	19	15	10	18	20	MYB_related	*
Phvul.005G166300.1	13	88	5	37	28	17	55	28	69	2	18	9	24	12	84	37	55	68	74	7	10	6	60	89	MYB_related	*
Phvul.005G166300.2	12	84	5	35	27	17	53	27	67	2	17	8	23	12	81	37	53	65	72	7	10	6	58	87	MYB_related	*
Phvul.006G004000.1	4	7	3	5	4	3	6	3	4	1	6	3	3	5	5	3	4	4	7	6	3	2	10	8	MYB_related	*
Phvul.006G004100.1	3	6	2	3	4	2	5	3	6	2	5	3	3	4	4	3	5	5	5	5	3	2	9	6	MYB_related	*
Phvul.006G078200.1	8	7	5	7	4	8	6	7	13	3	9	3	8	8	9	5	7	8	10	8	5	4	13	8	MYB_related	*
Phvul.006G086700.1	5	2	2	4	6	12	12	5	9	1	13	10	19	16	9	13	22	17	1	6	7	8	3	10	MYB_related	*
Phvul.006G123700.1	14	11	8	12	6	23	17	14	35	5	15	9	17	22	21	18	16	23	17	19	17	11	18	14	MYB_related	*
Phvul.006G123700.2	14	11	8	12	6	23	17	14	35	5	15	9	17	22	21	18	16	23	17	19	17	11	18	14	MYB_related	*
Phvul.006G123700.3	14	10	8	11	6	22	17	14	35	4	15	9	17	22	21	18	16	22	17	19	17	11	18	13	MYB_related	*
Phvul.006G140900.1	7	6	3	5	3	7	10	8	13	2	6	3	5	8	7	7	9	9	8	8	6	5	9	6	MYB_related	*
Phvul.006G149800.1	4	3	3	3	3	4	4	3	6	1	3	1	3	4	3	2	3	4	3	4	3	2	6	3	MYB_related	*
Phvul.006G149900.1	3	2	2	2	3	3	4	2	4	1	3	2	1	3	2	2	2	3	2	2	1	1	4	2	MYB_related	*
Phvul.006G162200.1	21	17	9	15	11	23	13	19	40	5	22	18	33	21	19	11	22	32	15	26	17	12	35	20	MYB_related	*
Phvul.006G190000.1	3	2	1	2	1	2	1	1	3	1	3	1	3	2	2	2	2	2	1	4	1	1	3	2	MYB_related	*
Phvul.007G060600.1	20	18	5	14	6	1	10	2	1	12	25	9	5	7	7	8	7	5	19	28	8	4	43	17	MYB_related	*
Phvul.007G074500.1	1	2	2	2	1	1	0	1	1	1	1	1	1	0	0	0	1	1	0	0	0	0	1	1	MYB_related
Phvul.007G074500.2	1	1	1	2	1	1	0	1	1	1	1	1	1	0	0	0	1	1	0	0	0	0	1	1	MYB_related
Phvul.007G093100.1	20	22	13	19	15	25	28	16	45	6	19	16	22	27	27	18	22	30	24	19	14	12	36	25	MYB_related	*
Phvul.007G093100.2	20	22	13	19	15	25	28	16	45	6	19	16	22	27	27	18	22	30	24	19	14	12	36	25	MYB_related	*
Phvul.007G097300.1	9	9	6	8	5	9	15	9	16	3	18	5	12	15	18	15	16	14	24	14	12	11	11	13	MYB_related	*
Phvul.007G150100.1	6	9	7	8	7	8	8	11	13	3	7	7	9	9	8	7	11	13	9	8	8	4	10	9	MYB_related	*
Phvul.007G150100.2	6	9	7	8	7	9	9	11	14	4	8	7	9	10	8	7	12	14	9	8	8	4	10	9	MYB_related	*
Phvul.007G150100.3	6	9	7	8	7	9	9	11	14	4	8	7	9	10	8	7	12	14	9	8	9	4	10	9	MYB_related	*
Phvul.007G154900.1	45	44	18	21	22	62	39	36	64	11	49	20	49	45	54	19	53	57	62	44	37	13	85	49	MYB_related	*
Phvul.007G154900.2	49	48	20	22	24	68	42	39	69	12	54	21	53	48	59	20	58	62	68	48	40	14	92	53	MYB_related	*
Phvul.007G154900.3	49	48	20	22	24	68	42	39	69	12	54	22	53	49	59	20	58	62	68	48	40	14	92	54	MYB_related	*
Phvul.007G154900.4	45	44	18	21	22	62	39	36	63	11	49	20	49	44	54	19	53	57	62	44	37	13	84	49	MYB_related	*
Phvul.007G162800.1	15	18	34	23	56	102	6	4	10	2	23	16	33	7	4	9	7	9	3	9	7	5	12	12	MYB_related	*
Phvul.007G162800.2	17	21	40	26	64	116	7	5	12	3	27	19	38	9	4	10	8	10	4	11	9	6	13	14	MYB_related	*
Phvul.007G162800.3	14	15	34	21	56	87	5	4	10	2	24	18	37	8	4	9	7	9	3	8	8	5	10	11	MYB_related	*
Phvul.007G174000.1	8	4	4	4	4	12	7	10	24	3	29	19	19	31	22	25	25	32	7	11	4	3	9	24	MYB_related	*
Phvul.007G179500.1	7	6	3	4	3	5	6	9	9	2	6	4	6	6	5	4	6	7	7	9	6	4	12	7	MYB_related	*
Phvul.007G184100.1	20	18	20	16	11	45	19	23	56	6	35	12	39	40	37	30	45	48	31	17	16	15	23	36	MYB_related	*
Phvul.007G242300.1	9	4	20	12	10	6	250	0	23	0	0	0	0	0	1	0	17	34	0	0	0	0	3	0	MYB_related	*
Phvul.007G259200.1	3	4	3	3	3	5	4	4	7	2	4	4	3	4	4	3	4	6	4	4	4	3	7	4	MYB_related	*
Phvul.008G056600.1	4	2	2	2	1	4	3	1	6	1	3	2	2	6	2	3	3	5	4	5	4	3	7	3	MYB_related	*
Phvul.008G056600.2	5	3	2	2	1	4	4	1	6	1	4	2	3	6	2	3	3	5	4	5	4	3	7	3	MYB_related	*
Phvul.008G056600.3	5	2	2	2	1	4	3	1	6	1	3	2	2	6	2	3	3	5	4	5	4	3	7	3	MYB_related	*
Phvul.008G056600.4	5	2	2	2	1	4	4	1	6	1	4	2	3	6	2	3	3	5	4	5	4	3	7	3	MYB_related	*
Phvul.008G056600.5	5	2	2	2	1	4	4	1	6	1	4	2	3	6	2	3	3	5	4	5	4	3	7	3	MYB_related	*
Phvul.008G056600.6	5	2	2	2	1	4	3	1	6	1	4	2	2	6	2	3	3	5	4	5	4	3	7	3	MYB_related	*
Phvul.008G059000.1	1	2	12	1	8	12	1	2	5	1	2	2	5	1	0	1	1	2	1	1	1	1	2	1	MYB_related	*
Phvul.008G103000.1	0	0	0	0	0	0	0	0	0	0	0	0	0	0	0	0	0	0	0	0	0	0	0	0	MYB_related
Phvul.008G107000.1	15	0	4	1	3	5	4	8	7	7	72	57	101	49	5	28	13	19	13	41	23	16	6	28	MYB_related	*
Phvul.008G133500.1	1	1	1	1	1	1	1	0	0	0	1	0	0	1	1	0	1	1	1	1	1	1	2	1	MYB_related
Phvul.008G139600.1	3	0	0	0	0	0	1	0	0	2	3	1	0	0	0	0	0	0	0	10	3	2	0	0	MYB_related	*
Phvul.008G182100.1	3	3	1	4	2	2	2	1	4	0	2	0	0	1	2	1	1	3	1	1	1	0	3	2	MYB_related	*
Phvul.008G240700.1	2	2	3	10	11	6	2	2	8	0	4	4	5	12	2	8	8	12	0	0	1	1	1	2	MYB_related	*
Phvul.008G240700.2	2	3	3	13	14	7	3	3	10	0	5	5	6	15	3	10	10	15	0	0	1	1	1	3	MYB_related	*
Phvul.008G240700.3	1	2	2	8	9	5	2	2	7	0	4	3	4	10	2	5	7	10	0	0	1	1	1	1	MYB_related	*
Phvul.008G262900.1	16	13	19	22	7	11	4	12	2	3	21	12	19	13	4	11	6	4	3	5	6	4	14	13	MYB_related	*
Phvul.009G008500.1	13	12	5	8	6	14	15	11	22	4	11	5	12	14	12	11	15	17	14	16	13	7	22	12	MYB_related	*
Phvul.009G025400.1	3	3	2	4	2	6	2	3	8	1	5	4	8	4	3	3	4	4	4	3	2	1	5	4	MYB_related	*
Phvul.009G036300.1	4	4	2	3	2	5	7	3	7	1	5	3	4	8	6	4	5	7	7	5	3	2	8	5	MYB_related	*
Phvul.009G058100.1	0	0	6	2	1	1	29	0	2	0	3	0	2	2	5	0	2	3	9	11	0	0	1	25	MYB_related	*
Phvul.009G077300.1	1	0	0	0	0	0	1	3	0	0	0	0	0	21	36	31	2	2	4	0	1	0	0	1	MYB_related	*
Phvul.009G127700.1	12	14	7	9	8	18	11	16	29	3	11	6	14	14	12	9	14	20	12	17	9	7	19	14	MYB_related	*
Phvul.009G132800.1	16	23	7	12	8	13	18	14	27	4	16	9	14	17	22	15	21	23	19	18	14	9	27	21	MYB_related	*
Phvul.009G183300.1	15	9	4	7	4	9	55	147	110	4	46	23	49	68	58	68	68	69	107	27	5	6	18	75	MYB_related	*
Phvul.009G259400.1	9	7	38	29	55	71	1	2	2	2	28	8	17	1	0	2	1	2	0	2	1	1	3	6	MYB_related	*
Phvul.009G259600.1	64	38	189	130	294	386	4	4	7	8	196	50	110	8	3	18	11	19	2	15	4	8	19	35	MYB_related	*
Phvul.009G259600.2	64	36	181	126	288	377	4	4	7	7	192	49	108	8	3	17	11	19	2	14	4	8	19	34	MYB_related	*
Phvul.009G259700.1	21	17	95	68	130	167	2	5	5	4	69	21	40	3	1	5	4	5	1	5	3	2	7	14	MYB_related	*
Phvul.009G259700.2	33	26	152	107	205	268	3	8	7	7	111	32	64	5	2	8	5	8	1	8	4	4	12	22	MYB_related	*
Phvul.010G018800.1	5	5	4	5	4	8	3	3	12	2	7	4	5	5	5	3	6	8	4	4	2	1	10	5	MYB_related	*
Phvul.010G018800.2	5	5	4	5	4	8	3	3	12	2	7	4	5	5	5	3	6	8	4	4	2	1	10	5	MYB_related	*
Phvul.010G018800.3	5	5	4	5	4	8	3	3	12	2	7	5	5	5	5	3	6	8	4	4	2	1	10	5	MYB_related	*
Phvul.010G018800.4	5	5	4	5	4	8	3	3	12	2	7	5	5	5	5	3	6	8	4	4	2	1	10	5	MYB_related	*
Phvul.010G018800.5	5	5	4	5	4	8	3	3	12	2	7	5	5	5	5	3	6	8	4	4	2	1	10	5	MYB_related	*
Phvul.010G018800.6	5	5	4	5	4	8	3	3	12	2	7	4	5	5	5	3	6	8	4	4	2	1	10	5	MYB_related	*
Phvul.010G018800.7	5	5	4	5	4	8	3	3	12	2	7	5	5	5	5	3	6	8	4	4	2	1	10	5	MYB_related	*
Phvul.010G018800.8	5	5	4	5	4	8	3	3	12	2	7	5	5	5	5	3	6	8	4	4	2	1	10	5	MYB_related	*
Phvul.010G103200.1	13	19	7	12	13	32	15	32	95	2	15	13	38	34	102	29	32	41	51	13	12	11	20	25	MYB_related	*
Phvul.010G120400.1	52	65	208	170	191	265	13	13	24	14	136	54	122	21	10	30	19	38	9	22	10	8	47	50	MYB_related	*
Phvul.010G131400.1	11	9	7	11	7	16	13	21	23	3	11	6	10	10	5	7	9	15	6	19	11	9	15	7	MYB_related	*
Phvul.010G131400.2	11	9	7	11	7	16	13	21	23	3	11	6	10	10	5	7	9	15	6	19	11	9	15	7	MYB_related	*
Phvul.010G136000.1	22	27	12	18	15	21	31	27	36	7	21	9	17	31	32	23	28	34	33	30	28	16	34	23	MYB_related	*
Phvul.010G136100.1	21	24	10	18	13	19	30	24	34	7	21	8	16	29	33	22	27	32	30	28	24	15	32	23	MYB_related	*
Phvul.011G032900.1	46	45	27	36	23	63	32	37	58	13	71	35	84	57	23	47	52	67	37	49	31	24	75	58	MYB_related	*
Phvul.011G044900.1	4	2	0	5	0	0	1	0	0	0	0	0	0	1	0	0	1	1	1	3	1	0	5	2	MYB_related	*
Phvul.011G045500.1	33	35	10	10	8	20	19	34	62	4	40	21	76	34	64	26	20	20	60	23	26	35	47	39	MYB_related	*
Phvul.011G046200.1	8	9	3	6	5	8	10	5	11	3	8	5	6	8	7	5	8	9	11	10	6	3	13	8	MYB_related	*
Phvul.011G052400.1	5	8	4	6	3	12	10	8	21	1	6	3	6	7	10	6	9	12	4	6	5	2	7	7	MYB_related	*
Phvul.011G052600.1	2	6	5	5	7	8	5	6	11	4	5	4	4	6	5	5	7	10	3	4	2	1	5	7	MYB_related	*
Phvul.011G063400.1	9	13	10	19	10	20	12	16	36	3	6	7	10	18	11	9	20	25	8	7	14	13	16	12	MYB_related	*
Phvul.011G105600.1	3	2	1	6	0	0	4	2	0	0	0	0	0	49	16	27	40	28	4	59	22	9	5	3	MYB_related	*
Phvul.011G187000.1	20	22	8	15	11	20	35	17	24	6	21	11	16	25	18	20	20	23	35	32	28	24	38	20	MYB_related	*
Phvul.011G196900.1	8	0	1	0	1	6	2	1	3	1	18	16	68	31	7	21	10	11	0	0	1	0	3	28	MYB_related	*
Phvul.001G019200.1	0	0	0	0	0	0	0	0	1	0	0	0	0	0	0	0	0	0	0	0	0	0	1	0	MYB
Phvul.001G025200.1	45	135	3	56	59	180	139	84	331	5	50	15	87	46	144	147	94	180	112	43	93	121	137	181	MYB	*
Phvul.001G032100.1	1	4	1	3	1	4	5	2	7	1	0	0	0	6	9	6	5	4	11	0	0	0	4	0	MYB	*
Phvul.001G032600.1	1	12	0	6	1	0	7	2	1	0	1	0	0	5	34	8	15	5	21	8	2	2	10	6	MYB	*
Phvul.001G061200.1	7	7	2	4	2	3	8	2	5	3	5	2	3	6	4	5	6	5	10	11	5	3	15	8	MYB	*
Phvul.001G064600.1	0	0	0	0	0	0	0	0	0	0	0	0	0	0	0	0	0	0	0	0	1	1	0	0	MYB
Phvul.001G071000.1	1	0	0	0	0	0	0	0	0	0	1	0	1	0	1	0	0	0	1	10	2	1	1	1	MYB	*
Phvul.001G106800.1	1	0	0	0	0	0	2	3	0	1	2	0	0	2	1	2	2	1	5	0	20	15	13	4	MYB	*
Phvul.001G107600.1	22	17	24	14	20	40	0	0	1	2	14	6	21	1	0	0	0	0	0	12	3	2	19	5	MYB	*
Phvul.001G161000.1	2	7	0	8	0	0	51	12	7	0	0	0	0	1	18	2	24	20	5	0	0	0	10	12	MYB	*
Phvul.001G179400.1	1	1	0	3	1	12	11	6	46	0	0	2	5	16	15	12	10	17	2	1	2	2	2	3	MYB	*
Phvul.001G211700.1	1	3	1	3	2	0	0	0	0	1	2	0	0	0	0	0	0	0	0	0	0	0	4	0	MYB	*
Phvul.001G215100.1	0	5	0	13	1	6	11	12	41	0	0	0	2	0	35	15	21	93	18	0	0	0	1	16	MYB	*
Phvul.001G215200.1	0	0	0	0	0	0	0	0	0	0	0	0	0	0	0	1	0	0	0	0	0	0	1	0	MYB
Phvul.001G219000.1	16	5	5	6	4	7	2	0	0	1	12	10	16	1	2	2	1	1	1	9	6	5	9	10	MYB	*
Phvul.001G220500.1	44	127	111	105	167	158	17	6	12	19	42	11	28	11	5	8	9	9	8	28	19	12	54	21	MYB	*
Phvul.001G221500.1	2	0	0	0	0	0	3	8	0	2	9	1	1	22	38	25	23	16	18	17	16	12	2	5	MYB	*
Phvul.001G229900.1	2	8	1	7	3	1	17	3	2	0	4	0	1	4	8	4	8	6	2	1	5	4	9	30	MYB	*
Phvul.001G240300.1	9	3	3	3	15	2	12	16	26	1	4	1	2	19	7	28	9	24	4	8	6	7	6	14	MYB	*
Phvul.001G240300.2	9	2	3	3	14	2	11	16	25	1	4	1	2	19	7	26	9	24	4	8	6	7	6	13	MYB	*
Phvul.001G251500.1	0	0	0	0	0	0	0	0	1	0	0	0	0	0	1	0	0	0	0	0	0	0	0	0	MYB
Phvul.002G008800.1	2202	86	428	741	807	1004	174	69	76	4929	718	3655	1900	115	184	216	131	109	176	1794	1871	2200	293	777	MYB	*
Phvul.002G015100.1	53	105	29	61	80	196	106	52	281	13	95	33	180	118	67	134	38	57	127	90	42	39	192	128	MYB	*
Phvul.002G040900.1	0	0	0	0	0	0	1	0	0	0	0	0	0	1	1	2	1	2	0	0	0	0	0	0	MYB
Phvul.002G056900.1	0	2	0	4	0	0	2	0	0	0	0	0	0	0	0	2	0	0	0	0	0	0	0	2	MYB	*
Phvul.002G060500.1	0	0	0	0	0	0	1	0	0	0	0	1	8	3	1	4	2	2	0	0	0	0	1	5	MYB	*
Phvul.002G083800.1	2	0	2	1	1	1	0	0	0	0	0	0	0	0	0	0	0	0	0	3	0	0	5	0	MYB	*
Phvul.002G088900.1	13	5	2	5	2	3	1	1	2	6	10	1	1	10	8	6	16	19	2	3	1	1	12	12	MYB	*
Phvul.002G088900.2	13	5	2	4	2	3	1	1	2	6	10	1	1	9	8	6	15	19	2	3	1	1	12	12	MYB	*
Phvul.002G088900.3	13	5	2	4	2	3	1	1	2	6	10	1	1	9	8	6	15	19	2	3	1	1	12	12	MYB	*
Phvul.002G091700.1	7	4	2	4	2	3	6	3	4	2	6	2	4	6	4	4	4	4	5	6	4	3	6	5	MYB	*
Phvul.002G092100.1	3	0	0	0	0	0	0	0	0	0	1	0	1	0	0	0	0	0	0	12	3	0	1	0	MYB	*
Phvul.002G092900.1	9	7	5	9	4	11	21	43	48	4	25	14	16	39	18	21	30	38	11	12	6	5	12	15	MYB	*
Phvul.002G112900.1	21	18	12	19	9	27	25	18	48	5	44	20	44	42	36	42	38	44	41	44	24	23	32	39	MYB	*
Phvul.002G139500.1	0	1	0	0	0	0	6	4	3	0	0	0	0	4	12	18	26	22	0	0	0	0	1	0	MYB	*
Phvul.002G155900.1	2	5	10	5	6	3	7	2	1	1	3	2	2	3	3	2	4	5	1	18	8	6	5	7	MYB	*
Phvul.002G159700.1	0	0	0	0	0	1	1	0	0	0	0	8	8	7	9	11	7	9	0	0	0	0	1	39	MYB	*
Phvul.002G169300.1	4	4	3	4	4	4	8	6	7	1	2	2	2	7	5	6	6	7	5	3	3	3	5	4	MYB	*
Phvul.002G170000.1	2	5	0	0	0	0	0	0	0	0	0	0	0	0	0	0	0	0	0	0	0	0	17	0	MYB	*
Phvul.002G170500.1	6	0	1	1	0	0	0	0	0	1	1	0	0	0	0	0	0	0	0	12	1	0	5	0	MYB	*
Phvul.002G184600.1	2	5	2	4	3	9	45	48	72	1	0	0	1	2	141	54	254	298	13	1	1	0	3	1	MYB	*
Phvul.002G221000.1	1	3	1	7	1	3	20	2	2	0	0	0	0	0	7	1	5	5	1	0	0	0	1	2	MYB	*
Phvul.002G254100.1	8	3	1	2	1	1	8	1	1	2	4	1	1	4	2	3	4	3	8	10	9	5	12	5	MYB	*
Phvul.002G269900.1	35	24	15	33	18	37	50	25	37	12	60	16	40	86	71	91	46	40	99	63	26	31	54	61	MYB	*
Phvul.002G279000.1	0	0	0	0	0	0	0	0	0	0	0	0	0	0	0	0	0	0	0	0	0	1	0	0	MYB
Phvul.002G287700.1	10	8	7	8	5	7	5	1	2	3	6	8	8	14	9	9	10	11	9	18	7	5	9	14	MYB	*
Phvul.002G292600.1	1	0	0	1	0	1	0	0	0	0	6	3	3	0	1	0	0	0	1	0	0	0	2	4	MYB	*
Phvul.002G306000.1	1	1	0	0	0	0	0	0	0	0	0	0	0	0	0	0	0	0	0	0	0	0	3	0	MYB	*
Phvul.002G317000.1	2	6	0	5	0	1	8	1	9	0	0	0	2	1	6	1	1	1	1	0	0	0	3	16	MYB	*
Phvul.003G004600.1	2	2	1	1	1	3	2	2	4	1	2	1	2	2	2	1	2	3	1	2	1	1	2	2	MYB	*
Phvul.003G036400.1	0	0	0	0	0	0	0	0	0	0	0	0	0	0	1	1	1	2	0	0	0	0	0	0	MYB
Phvul.003G037700.1	0	0	0	0	0	0	0	0	0	0	0	0	0	0	0	0	0	0	0	0	0	0	0	0	MYB
Phvul.003G045800.1	2	1	0	0	0	0	0	0	0	0	0	0	0	0	0	0	0	0	0	0	0	0	2	0	MYB
Phvul.003G045900.1	2	1	0	0	0	0	0	0	0	0	0	0	0	0	0	0	0	0	0	0	0	0	2	0	MYB
Phvul.003G045900.2	2	1	0	0	0	0	0	0	0	0	0	0	0	0	0	0	0	0	0	0	0	0	2	0	MYB
Phvul.003G046000.1	4	1	0	0	0	0	0	0	1	0	0	0	0	0	0	0	0	0	0	0	0	0	2	0	MYB	*
Phvul.003G046200.1	1	1	0	0	0	0	0	0	0	0	0	0	0	0	0	0	0	0	0	0	0	0	2	0	MYB
Phvul.003G046300.1	2	1	0	0	0	0	0	0	0	0	0	0	0	0	0	0	0	0	0	0	0	0	2	0	MYB
Phvul.003G046400.1	0	3	0	0	0	0	0	0	0	0	0	0	0	0	0	0	0	0	0	0	0	0	7	0	MYB	*
Phvul.003G054100.1	5	14	4	17	2	9	9	15	20	1	8	4	11	11	31	9	13	16	22	3	3	2	10	15	MYB	*
Phvul.003G054100.2	5	14	4	17	2	9	9	16	20	1	8	4	11	12	31	9	13	16	22	3	3	2	10	15	MYB	*
Phvul.003G067800.1	7	3	2	4	2	1	4	1	2	4	12	3	2	6	4	6	5	6	10	2	1	1	9	8	MYB	*
Phvul.003G094600.1	0	0	0	0	0	0	0	0	0	0	0	0	0	0	0	0	0	0	0	0	0	0	0	0	MYB
Phvul.003G132100.1	0	0	0	0	0	0	0	0	0	1	0	0	0	0	0	0	0	0	0	49	10	4	1	0	MYB	*
Phvul.003G148200.1	0	0	0	1	0	0	25	10	10	0	0	0	0	9	9	7	9	10	3	0	0	0	0	0	MYB	*
Phvul.003G176800.1	5	4	23	2	9	9	0	0	0	1	9	5	8	0	0	0	1	0	0	11	38	31	2	2	MYB	*
Phvul.003G190400.1	0	0	4	0	1	10	0	0	0	0	0	0	1	0	0	0	0	0	0	0	0	0	0	0	MYB	*
Phvul.003G200100.2	5	0	0	0	0	0	0	0	0	12	1	0	0	0	0	0	0	0	0	1	0	0	1	0	MYB	*
Phvul.003G201300.1	0	0	0	0	0	0	0	0	0	0	0	0	0	0	0	0	0	0	0	0	0	0	0	0	MYB
Phvul.003G203900.1	0	2	0	0	0	0	0	0	0	0	5	4	7	1	2	1	1	1	0	2	3	2	2	4	MYB	*
Phvul.003G214300.1	3	1	1	2	1	1	1	0	4	0	0	1	2	7	3	8	2	6	0	1	0	0	2	16	MYB	*
Phvul.003G222400.1	3	0	0	0	0	0	0	0	0	1	1	0	0	0	0	0	0	0	0	22	7	0	2	0	MYB	*
Phvul.003G232300.1	0	0	0	0	0	0	8	5	13	0	0	0	0	4	11	9	23	31	1	0	0	0	0	0	MYB	*
Phvul.003G240200.1	35	169	5	126	51	170	131	50	241	5	39	9	58	59	178	238	112	198	92	5	4	5	325	214	MYB	*
Phvul.003G284000.1	0	0	0	0	0	0	0	0	0	0	0	0	0	0	0	1	2	0	0	0	0	0	0	0	MYB
Phvul.004G011400.1	0	0	0	0	0	0	0	0	0	0	0	0	0	0	0	0	0	0	0	17	5	1	0	0	MYB	*
Phvul.004G012000.1	1	0	0	0	0	0	0	0	0	0	0	0	0	0	0	0	0	0	0	0	0	0	0	0	MYB
Phvul.004G024200.1	1	0	0	0	0	0	0	0	0	0	0	0	0	0	0	0	0	0	0	0	0	0	0	0	MYB
Phvul.004G028500.1	1	12	0	20	2	3	0	0	0	0	2	1	4	0	0	0	0	0	2	1	1	1	24	4	MYB	*
Phvul.004G029800.1	6	11	5	7	4	4	0	0	0	2	4	0	2	0	0	0	0	0	0	14	6	4	11	1	MYB	*
Phvul.004G043700.1	5	1	1	5	1	0	3	4	2	1	7	2	2	12	4	9	5	5	2	4	6	8	3	10	MYB	*
Phvul.004G046000.1	1	1	0	1	0	0	2	0	0	0	1	1	1	2	3	2	2	2	0	0	0	0	3	12	MYB	*
Phvul.004G053500.1	4	1	2	2	1	1	5	3	1	1	1	2	2	1	0	1	1	2	2	4	8	5	5	0	MYB	*
Phvul.004G053600.1	5	1	0	1	0	1	4	2	1	2	1	3	3	1	0	1	3	2	2	13	12	7	6	1	MYB	*
Phvul.004G057800.1	0	0	0	0	0	0	1	0	0	0	0	0	0	10	7	6	4	2	3	0	0	0	1	0	MYB	*
Phvul.004G090900.1	15	11	4	6	5	9	18	10	12	4	12	7	10	12	10	7	9	12	18	18	14	9	24	12	MYB	*
Phvul.004G116500.1	1	0	0	0	0	0	8	3	2	0	0	0	0	15	47	17	16	21	7	0	0	0	2	1	MYB	*
Phvul.004G144900.1	1	0	0	0	0	1	1	0	2	0	0	1	1	4	2	4	4	6	0	0	0	0	1	4	MYB	*
Phvul.004G151600.1	2	2	1	1	1	3	2	2	3	1	2	2	3	2	2	2	2	2	2	2	2	1	3	3	MYB	*
Phvul.004G173500.1	0	0	0	0	0	0	0	0	0	0	0	0	0	0	0	0	0	0	0	1	0	0	0	0	MYB
Phvul.005G012900.1	1	0	0	1	0	1	0	0	1	0	1	0	1	0	0	0	0	1	0	1	1	0	1	1	MYB
Phvul.005G047400.1	0	0	0	0	0	0	0	0	1	0	0	0	0	2	2	1	1	1	0	0	0	0	0	0	MYB
Phvul.005G060000.1	0	0	0	0	0	0	0	0	0	0	0	2	4	1	0	0	0	1	0	0	0	0	1	2	MYB	*
Phvul.005G087400.1	0	1	0	1	0	0	7	2	2	0	0	0	0	0	4	1	2	3	1	0	0	0	1	1	MYB	*
Phvul.005G109100.1	0	0	0	0	0	0	1	0	0	0	0	0	0	0	0	0	0	0	0	0	0	0	0	0	MYB
Phvul.005G109700.1	0	0	0	0	0	2	0	0	0	0	0	0	0	0	0	0	0	0	0	0	0	0	0	0	MYB
Phvul.005G109800.1	0	1	0	2	0	0	1	0	0	0	0	0	0	0	0	1	0	0	0	0	0	0	0	1	MYB
Phvul.005G109900.1	0	0	0	0	0	0	0	0	0	0	0	0	0	0	0	0	0	0	0	0	0	0	1	0	MYB
Phvul.005G115500.1	2	0	0	0	0	0	0	0	0	0	0	0	0	0	0	0	0	0	0	0	1	0	0	0	MYB
Phvul.005G131300.1	0	0	0	0	0	0	8	1	5	0	0	0	0	11	5	4	6	7	1	0	0	0	1	0	MYB	*
Phvul.005G141200.1	1	9	101	4	42	132	3	2	65	0	0	0	2	205	6	44	27	157	3	0	0	0	6	23	MYB	*
Phvul.005G141200.3	1	12	138	6	57	179	4	3	88	0	0	1	3	280	8	59	37	214	3	1	1	0	8	32	MYB	*
Phvul.005G147500.1	2	0	1	2	1	0	2	0	0	0	1	1	0	3	4	3	5	3	1	0	0	0	2	10	MYB	*
Phvul.005G157600.1	0	0	0	1	0	0	0	0	0	0	1	0	0	1	0	0	0	0	0	0	0	0	0	1	MYB
Phvul.005G157600.2	0	0	1	1	0	0	0	0	0	0	2	0	0	1	0	1	0	1	0	0	0	0	0	2	MYB
Phvul.006G011000.1	2	1	1	1	1	5	3	6	8	0	1	3	5	5	4	3	5	7	3	2	1	1	2	2	MYB	*
Phvul.006G011000.2	2	1	1	1	1	5	3	6	8	0	1	3	5	5	4	4	6	7	4	2	1	1	2	2	MYB	*
Phvul.006G018200.1	22	7	4	5	3	3	5	5	11	4	16	8	10	8	5	7	4	5	16	22	11	10	24	9	MYB	*
Phvul.006G020200.1	2	1	1	2	0	2	1	1	2	0	1	1	2	2	2	1	2	1	2	1	1	1	1	1	MYB
Phvul.006G028900.1	9	13	2	6	2	9	33	5	11	5	5	3	4	21	12	14	17	14	41	23	11	4	28	12	MYB	*
Phvul.006G045300.1	0	0	0	0	0	0	0	0	0	0	0	0	0	0	0	0	0	0	0	0	0	0	0	0	MYB
Phvul.006G061600.1	4	0	0	0	0	1	0	0	1	0	0	0	0	1	0	1	1	1	0	0	0	0	0	0	MYB	*
Phvul.006G064600.1	0	0	0	0	0	0	0	0	0	0	0	0	0	0	0	0	0	0	0	0	0	0	0	0	MYB
Phvul.006G065700.1	36	26	18	36	14	43	9	7	8	5	38	35	42	20	14	19	22	20	14	22	19	14	35	37	MYB	*
Phvul.006G105200.1	0	0	0	1	0	0	2	1	1	0	0	0	0	1	1	2	4	4	1	0	0	0	1	3	MYB	*
Phvul.006G114800.1	1	0	0	0	0	0	3	1	7	0	0	0	0	3	5	4	3	5	4	44	26	11	1	0	MYB	*
Phvul.006G120800.1	2	2	0	0	0	1	5	17	37	1	0	2	2	7	102	11	52	23	8	0	0	0	2	1	MYB	*
Phvul.006G121700.1	28	37	9	32	16	40	31	27	66	9	30	17	36	37	32	26	39	38	43	40	34	23	63	41	MYB	*
Phvul.006G192900.1	0	0	1	0	0	0	1	0	0	0	0	0	0	0	0	1	0	0	0	0	0	0	0	0	MYB
Phvul.006G217200.1	11	15	4	8	7	13	21	6	9	4	8	4	7	16	12	11	12	12	23	13	13	8	21	13	MYB	*
Phvul.007G023600.1	11	64	1	8	5	13	55	16	38	1	5	1	4	4	82	20	47	32	29	3	21	14	35	105	MYB	*
Phvul.007G028700.1	2	0	0	0	0	0	0	0	0	0	1	0	0	0	0	0	0	0	0	0	0	0	1	0	MYB
Phvul.007G069200.1	0	0	0	0	0	0	3	0	0	0	0	0	0	7	3	6	11	4	2	0	0	0	0	0	MYB	*
Phvul.007G069400.1	3	1	0	2	0	0	0	0	0	0	0	0	0	0	1	0	1	1	2	2	1	0	6	1	MYB	*
Phvul.007G069400.2	3	1	0	2	0	0	0	0	0	0	0	0	0	0	1	0	1	1	1	2	1	0	4	0	MYB	*
Phvul.007G099900.1	1	0	0	0	0	0	1	1	0	0	0	0	0	0	0	0	0	0	0	0	0	0	9	1	MYB	*
Phvul.007G100100.1	2	0	0	0	0	0	0	0	0	0	0	0	0	0	0	0	0	0	0	0	0	0	5	0	MYB	*
Phvul.007G108500.1	4	5	1	13	0	10	21	18	76	1	13	7	16	20	46	26	26	36	30	10	17	17	7	11	MYB	*
Phvul.007G122400.1	9	8	5	5	6	12	13	8	15	4	9	6	8	13	7	7	10	11	14	12	10	7	16	9	MYB	*
Phvul.007G132300.1	0	0	0	0	0	0	15	2	27	0	0	0	0	1	7	1	5	25	0	0	0	0	0	1	MYB	*
Phvul.007G147600.1	6	1	0	2	0	1	25	14	71	1	0	1	1	92	79	71	65	89	11	68	18	14	4	3	MYB	*
Phvul.007G154100.1	6	5	2	3	1	5	7	4	5	2	6	3	4	7	3	5	7	6	7	9	10	5	10	6	MYB	*
Phvul.007G192900.1	0	0	0	0	0	0	0	0	0	0	0	0	0	0	0	0	0	0	0	4	2	1	0	0	MYB	*
Phvul.007G206200.1	1	0	0	0	0	0	0	1	0	0	3	0	0	10	14	11	9	6	8	1	10	8	2	5	MYB	*
Phvul.007G208400.1	0	1	1	1	0	0	0	0	0	1	2	0	0	3	3	3	2	1	2	1	0	0	1	9	MYB	*
Phvul.007G211800.1	4	43	0	46	13	7	23	10	82	0	6	15	72	0	34	34	34	74	30	0	1	1	25	40	MYB	*
Phvul.007G211900.1	0	1	0	3	0	0	4	2	2	0	0	0	0	0	30	4	13	20	3	0	0	0	1	1	MYB	*
Phvul.007G215800.1	17	23	10	9	16	20	0	0	0	4	16	0	0	0	0	0	0	0	0	0	0	0	15	1	MYB	*
Phvul.007G231800.1	0	0	0	0	0	0	0	1	21	0	0	0	0	1	6	1	10	3	0	0	0	0	0	0	MYB	*
Phvul.007G262000.1	31	31	15	34	15	46	43	24	59	8	30	13	35	45	50	42	38	41	48	33	31	28	49	49	MYB	*
Phvul.007G273400.1	0	2	0	9	0	12	3	3	19	0	1	1	7	3	9	5	9	7	1	1	0	0	0	3	MYB	*
Phvul.008G025600.1	2	3	2	3	2	0	3	0	0	1	1	0	0	2	1	1	2	1	4	2	3	2	6	2	MYB	*
Phvul.008G028000.1	0	0	0	0	0	0	1	0	2	0	0	0	0	0	0	0	0	1	0	0	0	0	0	0	MYB
Phvul.008G038000.1	7	10	1	2	2	3	0	0	0	0	0	0	0	0	0	0	0	0	0	1	0	0	5	1	MYB	*
Phvul.008G038200.1	5	4	2	1	3	4	0	0	0	0	2	0	1	0	0	0	0	0	0	0	0	0	1	2	MYB	*
Phvul.008G038400.1	0	0	0	0	0	0	0	0	3	0	0	0	0	0	0	0	0	0	0	0	0	0	0	0	MYB	*
Phvul.008G038500.1	0	0	0	0	0	0	0	0	5	0	0	0	0	0	0	0	0	0	0	0	0	0	0	0	MYB	*
Phvul.008G038600.1	3	2	1	0	2	2	0	0	0	0	1	0	0	0	0	0	0	0	0	0	0	0	1	1	MYB	*
Phvul.008G041500.1	1	7	1	6	2	3	0	0	0	0	9	1	1	0	0	0	0	0	0	0	2	1	7	2	MYB	*
Phvul.008G067300.1	10	0	0	0	0	0	0	0	0	0	0	0	0	0	0	0	0	0	0	2	0	0	5	0	MYB	*
Phvul.008G102000.1	4	4	3	4	4	6	3	4	11	1	4	3	5	6	5	5	6	6	7	3	3	2	6	4	MYB	*
Phvul.008G102300.1	44	34	23	21	18	59	6	7	15	10	33	11	14	7	2	7	7	9	11	27	77	48	78	10	MYB	*
Phvul.008G113300.1	77	3	1	0	1	0	0	0	0	0	0	0	0	0	0	0	0	0	0	1	0	1	0	0	MYB	*
Phvul.008G146900.1	0	0	0	0	0	0	0	0	0	0	0	0	0	2	2	3	1	0	1	0	0	0	0	0	MYB	*
Phvul.008G155700.1	29	0	0	0	0	0	0	0	0	0	0	0	0	0	0	0	0	0	0	0	0	0	0	0	MYB	*
Phvul.008G155900.1	30	0	0	1	0	0	0	0	0	0	0	0	0	0	0	0	0	0	0	0	0	0	0	0	MYB	*
Phvul.008G156100.1	0	0	0	0	0	0	0	0	0	0	0	0	0	0	0	0	0	0	0	8	1	1	0	0	MYB	*
Phvul.008G176800.1	4	4	1	3	1	3	5	4	3	1	5	2	4	4	1	3	4	4	5	6	4	4	7	4	MYB	*
Phvul.008G205000.1	0	0	0	0	0	0	0	0	0	0	0	0	0	0	0	0	0	0	0	0	0	0	0	0	MYB
Phvul.008G207400.1	7	3	4	6	4	5	4	3	2	3	11	5	3	5	3	3	4	3	3	8	6	4	5	6	MYB	*
Phvul.008G222600.1	1	0	0	0	0	0	0	1	0	0	0	0	0	0	0	0	0	0	0	0	0	0	0	0	MYB
Phvul.008G226600.1	8	7	13	11	7	21	15	16	56	0	9	8	47	29	23	28	11	22	3	5	4	4	5	70	MYB	*
Phvul.008G227400.1	0	0	0	0	0	0	0	0	0	0	0	0	0	0	0	0	0	0	0	0	0	0	0	0	MYB
Phvul.008G233800.1	0	0	0	0	0	0	0	0	0	0	0	0	2	0	0	0	0	0	0	0	0	0	0	0	MYB
Phvul.008G236500.1	2	2	0	1	0	58	1	1	3	0	1	0	1	8	5	7	3	3	2	0	0	0	5	2	MYB	*
Phvul.008G262700.1	0	0	0	0	0	0	0	0	0	0	0	0	0	0	0	0	0	0	0	0	0	0	0	0	MYB
Phvul.009G031200.1	0	0	0	0	0	0	3	1	3	0	0	0	0	7	5	10	5	7	0	0	0	0	0	0	MYB	*
Phvul.009G062700.1	1	58	0	12	11	5	191	91	62	1	34	2	3	7	58	124	121	137	126	3	1	0	14	39	MYB	*
Phvul.009G068000.1	11	26	1	7	9	4	7	4	18	1	15	2	17	2	13	12	5	9	13	3	6	7	11	15	MYB	*
Phvul.009G071800.1	6	4	1	2	2	1	12	2	2	2	8	2	2	4	2	4	4	4	4	20	10	6	11	5	MYB	*
Phvul.009G075000.1	0	0	0	0	0	0	2	0	2	0	0	0	0	17	7	12	9	17	5	0	0	0	0	0	MYB	*
Phvul.009G106700.1	6	4	0	2	1	0	10	1	1	4	3	1	2	6	4	5	4	4	10	12	3	2	12	5	MYB	*
Phvul.009G119900.1	15	17	4	14	4	15	36	9	23	2	16	12	36	14	20	30	33	36	8	5	4	5	26	18	MYB	*
Phvul.009G133700.1	0	0	0	0	0	0	0	0	2	0	0	1	2	1	0	1	1	1	0	0	0	0	0	3	MYB	*
Phvul.009G151000.1	0	0	0	0	0	0	0	0	0	0	0	0	0	0	0	0	0	0	0	0	0	0	0	0	MYB
Phvul.009G158200.1	14	5	3	4	3	10	10	8	21	2	9	2	4	25	8	28	24	26	9	21	5	4	18	10	MYB	*
Phvul.009G174900.1	1	20	1	32	3	2	2	1	0	0	1	2	3	1	12	3	3	3	1	0	0	0	6	43	MYB	*
Phvul.009G177100.1	0	0	0	0	0	0	0	0	0	0	0	0	0	0	0	0	0	0	0	0	0	0	0	0	MYB
Phvul.009G177900.1	0	0	0	0	0	0	0	0	0	0	0	0	0	0	0	0	0	0	0	0	0	0	0	0	MYB
Phvul.009G183800.1	6	0	0	0	0	0	0	0	0	0	0	0	0	0	0	0	0	0	0	0	0	0	0	0	MYB	*
Phvul.009G187700.1	8	3	1	10	0	5	0	0	0	0	4	3	8	0	1	0	1	0	0	0	0	0	4	5	MYB	*
Phvul.009G204500.1	45	42	26	42	34	34	39	32	35	12	80	35	54	47	46	45	36	36	45	31	19	18	64	51	MYB	*
Phvul.009G227600.1	2	2	2	2	1	3	1	1	1	1	3	2	2	4	3	2	3	2	5	1	1	1	3	4	MYB	*
Phvul.009G228200.1	3	4	7	4	2	3	0	0	0	2	2	1	2	0	0	0	0	0	0	0	0	0	5	2	MYB	*
Phvul.010G007400.1	2	5	0	7	0	0	12	4	3	0	2	1	4	2	10	3	17	19	6	2	1	1	2	9	MYB	*
Phvul.010G009800.1	24	16	14	13	6	12	5	2	4	6	20	12	22	5	2	4	4	6	4	7	16	13	30	13	MYB	*
Phvul.010G009900.1	12	8	5	5	3	3	2	0	1	3	5	2	3	2	1	1	1	1	4	8	7	4	27	2	MYB	*
Phvul.010G012500.1	0	0	0	0	0	0	0	0	0	0	0	0	0	0	0	0	0	0	0	0	0	0	0	0	MYB
Phvul.010G053200.1	0	0	0	0	0	0	0	0	0	0	0	0	0	0	0	0	0	0	0	0	0	0	0	0	MYB
Phvul.010G075500.1	3	2	1	3	0	2	5	3	6	0	3	1	2	5	3	5	3	3	5	3	3	4	5	4	MYB	*
Phvul.010G078300.1	0	0	0	0	0	0	0	0	0	0	0	0	0	0	0	0	0	0	0	1	0	0	0	0	MYB
Phvul.010G079300.1	3	3	3	3	2	2	2	0	0	0	0	1	1	6	1	3	3	3	9	0	0	0	5	0	MYB	*
Phvul.010G096400.1	20	2	0	0	0	1	7	9	19	1	0	1	0	13	3	7	13	17	6	0	0	0	11	1	MYB	*
Phvul.010G115500.1	0	0	0	0	0	0	23	12	44	0	0	0	0	38	108	46	63	55	45	0	0	0	1	0	MYB	*
Phvul.010G130500.1	1	0	0	0	0	0	0	0	0	0	0	0	0	0	0	0	0	0	0	0	0	0	1	0	MYB
Phvul.010G130600.1	1	0	0	0	0	0	0	0	0	0	0	0	0	0	0	0	0	0	0	34	15	5	0	0	MYB	*
Phvul.010G137500.1	2	0	0	0	0	0	0	0	0	0	0	0	0	0	0	0	0	0	0	0	0	0	1	0	MYB
Phvul.011G019200.1	0	0	0	0	0	0	1	0	0	0	0	0	0	1	0	0	0	1	0	0	0	0	0	0	MYB
Phvul.011G034900.1	23	21	6	10	5	14	8	4	23	4	17	2	10	18	15	22	18	17	18	3	5	6	34	16	MYB	*
Phvul.011G059800.1	2	1	1	2	1	2	2	0	1	0	2	2	3	3	4	4	3	3	1	0	0	0	3	16	MYB	*
Phvul.011G067000.1	1	12	18	33	8	156	10	15	181	0	1	4	17	111	91	110	65	99	9	0	0	0	6	84	MYB	*
Phvul.011G067000.2	1	16	23	41	10	193	12	18	224	1	1	4	21	136	112	136	79	122	11	1	0	0	8	104	MYB	*
Phvul.011G084500.1	0	0	0	0	0	2	22	9	21	0	0	0	1	14	17	10	23	30	1	0	0	0	1	0	MYB	*
Phvul.011G109400.1	0	0	0	0	0	0	0	0	2	0	0	0	0	0	0	0	0	0	0	0	0	0	0	0	MYB
Phvul.011G109500.1	1	0	0	0	0	0	0	0	0	0	1	1	2	0	0	0	0	1	0	0	0	0	0	0	MYB
Phvul.011G109600.1	0	19	0	7	4	1	64	21	75	0	0	0	0	0	11	74	84	232	9	0	0	0	12	15	MYB	*
Phvul.011G109700.1	0	6	0	2	0	0	44	10	43	0	0	0	0	0	8	36	77	209	3	0	1	0	3	4	MYB	*
Phvul.011G109800.1	0	0	0	0	0	0	1	0	0	0	0	0	0	0	0	1	1	1	0	0	0	0	0	0	MYB
Phvul.011G110500.1	0	1	0	3	0	0	2	0	0	0	0	0	0	0	0	1	0	0	0	0	0	0	0	1	MYB	*
Phvul.011G191300.1	4	1	1	1	1	2	0	1	2	0	2	1	2	1	3	1	2	2	1	2	1	1	2	2	MYB	*
Phvul.011G212000.1	0	1	0	1	1	0	0	0	0	0	0	0	0	2	1	2	1	1	0	0	0	0	0	6	MYB	*
Phvul.011G215300.1	0	0	0	0	0	1	0	0	1	0	0	0	0	0	0	0	1	0	0	0	0	0	0	0	MYB
Phvul.005G094400.1	171	213	106	115	98	285	326	207	286	40	210	112	227	309	275	289	263	265	308	263	233	155	252	264	MBF1	*
Phvul.011G128800.1	38	33	20	18	12	38	50	71	79	12	85	63	159	79	71	77	78	74	62	43	42	36	39	61	MBF1	*
Phvul.001G168800.1	53	48	25	37	23	90	111	67	99	14	59	31	66	105	81	99	88	76	112	81	67	59	75	65	MADS / NZZ	*
Phvul.001G068200.1	411	0	0	0	2	1	0	0	0	0	0	0	0	0	0	0	0	0	0	0	0	0	0	0	MADS	*
Phvul.001G124100.1	15	6	8	10	7	14	89	23	44	1	1	0	0	5	3	7	11	13	2	1	4	4	24	12	MADS	*
Phvul.001G186400.1	0	0	0	0	0	0	0	0	0	0	0	0	0	0	0	0	0	0	0	0	0	0	0	0	MADS
Phvul.001G196900.1	0	0	0	0	0	0	0	0	0	0	0	0	0	0	0	0	0	0	0	0	0	0	0	0	MADS
Phvul.001G228600.1	0	0	0	0	0	0	0	0	0	0	0	0	0	0	0	1	0	1	0	0	0	0	0	0	MADS
Phvul.001G263400.1	166	0	2	0	0	1	1	0	0	12	15	11	35	0	0	0	2	0	0	520	141	72	0	0	MADS	*
Phvul.001G263400.2	164	0	2	0	0	1	1	0	0	12	14	11	36	0	0	0	2	0	0	516	139	72	0	0	MADS	*
Phvul.002G049800.1	0	0	0	0	0	0	0	0	0	0	0	0	0	0	0	0	0	0	0	0	0	0	0	0	MADS
Phvul.002G112200.1	306	2	3	1	3	2	0	1	0	13	68	50	111	1	1	1	1	1	0	65	35	22	2	1	MADS	*
Phvul.002G112200.2	305	2	3	1	3	2	0	1	0	13	67	50	110	1	1	1	1	1	0	65	34	22	2	1	MADS	*
Phvul.002G147600.1	2	17	7	18	11	92	55	21	97	0	0	1	0	28	13	26	30	53	11	0	0	0	52	28	MADS	*
Phvul.002G170400.1	1	1	0	1	1	1	1	0	2	0	0	0	0	0	1	0	1	1	0	0	0	0	1	0	MADS
Phvul.002G172300.1	123	0	1	0	0	0	0	0	0	6	5	3	14	0	0	0	1	0	0	249	62	32	0	0	MADS	*
Phvul.002G172300.2	155	0	1	0	0	0	0	0	0	8	6	3	18	0	0	0	1	0	0	324	77	40	0	0	MADS	*
Phvul.002G183400.1	0	0	0	0	0	0	0	0	0	0	0	0	0	0	0	0	0	0	0	0	0	0	0	0	MADS
Phvul.002G194600.1	0	0	0	0	0	0	0	0	0	0	0	0	0	0	0	0	0	0	0	0	0	0	0	0	MADS
Phvul.002G212500.1	2	3	8	5	4	11	0	1	4	1	1	2	3	14	13	8	22	25	4	0	0	0	8	1	MADS	*
Phvul.002G215500.1	1	0	0	0	1	0	1	0	1	0	0	0	0	4	3	4	8	5	5	0	0	0	0	0	MADS	*
Phvul.002G243200.1	35	0	0	0	0	0	0	0	0	6	25	13	19	0	0	0	0	0	0	24	3	3	0	0	MADS	*
Phvul.002G271800.1	7	4	2	3	1	2	9	5	6	1	3	1	1	13	6	7	6	7	14	3	7	7	18	4	MADS	*
Phvul.002G309200.1	0	0	0	0	0	0	0	0	0	0	0	0	0	0	0	0	0	0	0	0	0	0	0	0	MADS
Phvul.002G309400.1	0	0	0	0	0	0	0	0	0	0	0	0	0	0	0	0	0	0	0	0	0	0	0	0	MADS
Phvul.002G309500.1	0	0	0	0	0	0	1	0	0	0	0	0	0	0	0	0	0	0	0	0	0	0	0	0	MADS
Phvul.002G330000.1	11	28	11	19	17	21	22	12	24	7	14	7	14	19	20	16	16	16	21	12	8	6	22	20	MADS	*
Phvul.003G003800.1	0	0	0	0	0	0	0	0	0	1	0	0	0	0	0	0	0	0	0	7	1	1	0	0	MADS	*
Phvul.003G039200.1	81	0	0	0	0	0	0	0	0	0	0	0	0	0	0	0	0	0	0	0	0	0	0	0	MADS	*
Phvul.003G039300.1	47	0	0	0	0	0	1	0	0	18	60	70	107	0	0	0	0	0	0	33	11	5	1	1	MADS	*
Phvul.003G055600.1	9	16	9	37	8	17	36	20	37	2	5	3	6	14	130	29	115	105	25	4	4	3	11	48	MADS	*
Phvul.003G107400.1	0	0	0	0	0	0	0	0	0	0	0	0	0	0	0	0	0	0	0	0	0	0	0	0	MADS
Phvul.003G139900.1	0	0	0	0	0	0	0	0	0	0	0	0	0	0	0	0	0	0	0	0	0	0	0	0	MADS
Phvul.003G182700.1	1	0	0	0	0	1	3	2	7	0	1	1	3	5	18	2	3	9	1	0	0	0	0	0	MADS	*
Phvul.003G182800.1	39	0	0	0	0	0	0	0	0	6	34	19	43	0	0	0	0	0	0	4	1	0	0	0	MADS	*
Phvul.003G189100.1	1	2	1	1	1	1	0	1	1	0	2	1	1	0	0	0	0	0	0	1	5	4	2	1	MADS	*
Phvul.003G213600.1	1	15	13	15	9	18	8	6	16	0	0	1	0	9	3	5	11	11	4	1	0	0	19	4	MADS	*
Phvul.003G281000.1	81	0	0	0	0	0	0	0	0	1	0	0	0	0	0	0	0	0	0	0	0	0	0	0	MADS	*
Phvul.003G290800.1	58	47	25	32	25	55	98	49	61	18	63	33	66	95	68	73	78	66	106	78	57	44	71	62	MADS	*
Phvul.004G042300.1	75	0	1	0	0	0	0	0	0	31	169	86	173	0	0	0	1	0	0	114	48	26	0	0	MADS	*
Phvul.004G042300.2	72	0	0	0	0	0	0	0	0	29	161	84	168	0	0	0	1	0	0	112	42	24	0	0	MADS	*
Phvul.004G060500.1	2	1	1	2	1	2	0	2	2	1	3	1	2	1	0	0	1	2	0	1	1	1	2	1	MADS	*
Phvul.004G060900.1	0	0	0	0	0	0	0	0	0	0	0	0	0	0	0	0	0	0	0	0	0	0	0	0	MADS
Phvul.004G061000.1	0	0	0	0	0	0	0	0	0	0	0	0	0	0	0	0	0	0	0	0	0	0	0	0	MADS
Phvul.004G061100.1	0	0	0	0	0	0	0	0	0	0	0	0	0	0	0	0	0	0	0	0	0	0	0	0	MADS
Phvul.004G061300.1	0	0	0	0	0	0	0	0	0	0	0	0	0	0	0	0	0	0	0	0	0	0	0	0	MADS
Phvul.004G061500.1	0	0	0	0	0	0	0	0	0	0	0	0	0	0	0	0	0	0	0	0	0	0	0	0	MADS
Phvul.004G061600.1	0	0	0	0	0	0	0	0	0	0	0	0	0	0	0	0	0	0	0	0	0	0	0	0	MADS
Phvul.004G123500.1	3	2	0	2	5	3	3	1	7	1	2	2	4	3	4	3	5	3	1	1	3	1	2	1	MADS	*
Phvul.005G000900.1	3	0	1	0	0	0	0	0	0	8	4	1	1	0	0	0	2	0	0	362	121	62	0	0	MADS	*
Phvul.005G000900.2	4	0	1	0	0	0	0	0	0	9	4	2	1	0	0	0	2	0	0	403	139	71	0	0	MADS	*
Phvul.005G000900.3	4	0	1	0	0	0	0	0	0	9	4	2	1	0	0	0	2	0	0	407	141	70	0	0	MADS	*
Phvul.005G035900.1	1	0	0	0	0	0	0	0	0	0	0	0	0	0	0	0	0	0	0	2	8	8	0	0	MADS	*
Phvul.005G069600.1	4	3	2	3	3	4	9	5	12	2	4	3	4	6	3	5	7	9	5	5	3	3	8	4	MADS	*
Phvul.005G161700.1	24	14	8	31	7	22	24	9	21	6	27	13	23	37	19	34	30	25	22	49	33	28	22	20	MADS	*
Phvul.006G010700.1	0	0	0	0	0	0	0	0	0	0	0	0	0	0	0	0	0	0	0	0	0	0	0	0	MADS
Phvul.006G034300.1	5	0	1	0	0	0	0	0	0	19	51	77	86	0	0	0	1	0	0	123	60	54	0	0	MADS	*
Phvul.006G077400.1	0	0	0	0	0	0	0	0	0	0	0	0	0	0	0	0	0	0	0	0	0	0	0	0	MADS
Phvul.006G077700.1	0	0	0	0	0	0	0	0	0	0	0	0	0	0	0	0	0	0	0	5	0	0	0	0	MADS	*
Phvul.006G077800.1	0	0	0	0	0	0	0	0	0	0	0	0	0	0	0	0	0	0	0	7	1	1	0	0	MADS	*
Phvul.006G077900.1	0	0	0	0	0	0	0	0	0	0	0	0	0	0	0	0	0	0	1	0	0	0	0	0	MADS
Phvul.006G078000.1	0	0	0	0	0	0	0	0	0	0	0	0	0	0	0	0	0	0	0	1	0	0	0	0	MADS
Phvul.006G078100.1	0	0	0	0	0	0	0	0	0	0	0	0	0	0	0	0	0	0	0	0	0	0	0	0	MADS
Phvul.006G169600.1	43	0	0	0	0	3	1	0	0	17	81	65	164	0	0	0	1	0	0	47	28	22	0	0	MADS	*
Phvul.006G200300.1	4	2	1	6	1	1	26	26	62	2	5	2	1	88	153	77	102	73	113	3	2	2	23	18	MADS	*
Phvul.006G200300.2	4	2	1	6	1	1	24	24	56	2	4	2	1	80	139	71	92	65	103	3	2	2	21	16	MADS	*
Phvul.006G200300.3	4	2	1	6	1	1	24	24	57	2	4	2	1	81	141	72	93	66	104	3	2	2	21	16	MADS	*
Phvul.006G200300.4	4	2	1	6	1	1	27	27	62	2	5	2	1	89	155	78	104	73	114	3	2	2	23	18	MADS	*
Phvul.006G200300.5	3	2	1	5	1	0	24	24	56	1	3	2	1	80	133	71	91	65	103	3	2	2	15	12	MADS	*
Phvul.006G200300.6	3	2	1	5	1	0	23	24	56	1	3	2	1	79	131	70	89	64	102	3	2	2	15	12	MADS	*
Phvul.006G200300.7	3	2	1	5	1	0	26	26	61	1	4	2	1	87	144	77	99	72	112	3	2	2	16	13	MADS	*
Phvul.006G200300.8	3	2	1	6	1	0	26	26	61	1	4	2	1	88	146	77	101	72	113	3	2	2	16	13	MADS	*
Phvul.006G202300.1	1	2	7	4	2	6	0	0	0	0	0	1	1	0	0	0	0	0	0	0	0	0	8	2	MADS	*
Phvul.007G047800.1	0	0	0	0	0	0	0	0	0	0	0	0	0	0	0	0	0	0	0	0	0	0	0	0	MADS
Phvul.007G047900.1	0	0	0	0	0	0	0	0	0	1	1	0	0	0	0	0	0	0	0	13	0	0	0	0	MADS	*
Phvul.007G048000.1	0	0	0	0	0	0	3	2	2	0	0	0	0	0	0	0	0	0	0	0	0	0	0	0	MADS	*
Phvul.007G065100.1	4	0	0	0	1	0	0	0	0	1	0	1	1	2	0	1	4	4	0	0	0	0	0	17	MADS	*
Phvul.007G065100.2	4	0	0	0	1	0	0	0	0	1	0	1	1	2	0	1	4	4	0	0	0	0	0	18	MADS	*
Phvul.007G065500.1	0	0	0	0	0	1	0	0	0	0	0	0	0	1	1	0	0	0	1	0	0	0	0	0	MADS
Phvul.007G065600.1	0	0	0	1	0	0	0	0	0	0	0	0	0	1	1	1	1	0	1	0	0	0	0	0	MADS
Phvul.007G166600.1	49	61	20	34	22	63	89	31	57	16	52	17	47	52	44	57	53	50	82	81	65	44	95	61	MADS	*
Phvul.007G194200.1	8	8	2	4	3	14	22	5	9	3	5	4	6	9	4	7	6	7	9	15	13	8	12	6	MADS	*
Phvul.007G205500.1	0	0	0	0	0	0	0	0	0	0	0	0	0	0	0	0	0	0	0	0	0	0	0	0	MADS
Phvul.007G205700.1	0	0	0	0	0	0	0	0	0	0	0	0	0	0	0	0	0	0	0	0	0	0	0	0	MADS
Phvul.007G248000.1	6	1	2	1	1	0	34	35	46	0	0	0	0	1	0	0	5	8	0	0	12	10	14	11	MADS	*
Phvul.007G251600.1	5	0	0	0	0	1	0	0	2	0	1	6	11	0	0	1	1	1	0	30	15	14	0	1	MADS	*
Phvul.007G266800.1	0	0	0	0	0	0	0	0	0	0	0	0	0	0	0	0	0	0	0	0	0	0	0	0	MADS
Phvul.008G027800.1	9	0	5	1	4	10	10	10	10	0	0	1	2	17	1	2	11	7	0	2	1	0	1	1	MADS	*
Phvul.008G027800.2	9	0	5	1	4	10	10	10	10	0	0	1	2	17	1	2	11	7	0	2	1	0	1	1	MADS	*
Phvul.008G027900.1	77	0	1	1	1	1	1	0	0	24	110	63	128	0	0	0	1	0	0	103	30	18	4	0	MADS	*
Phvul.008G073800.1	7	7	26	10	21	41	14	16	27	0	0	0	0	34	16	16	31	32	13	0	0	0	24	3	MADS	*
Phvul.008G123600.1	43	7	124	2	1	1	1	0	2	1	4	2	20	5	0	1	0	0	0	9	1	6	2	1	MADS	*
Phvul.008G123700.1	8	13	13	1	4	2	1	7	13	0	2	0	9	9	6	3	2	2	9	9	2	2	7	5	MADS	*
Phvul.008G126600.1	7	7	4	6	5	10	7	5	14	3	7	6	6	7	6	4	7	10	7	7	3	3	14	7	MADS	*
Phvul.008G126600.2	7	7	4	6	6	10	7	5	14	3	7	6	6	7	6	4	7	10	7	7	3	3	14	7	MADS	*
Phvul.008G126600.3	7	7	4	6	5	10	7	5	14	3	7	6	6	7	6	4	7	10	7	7	3	3	14	7	MADS	*
Phvul.008G126600.4	7	7	4	6	6	10	7	5	14	3	7	6	6	7	6	4	7	10	7	7	3	3	14	7	MADS	*
Phvul.008G170400.1	3	0	0	0	0	0	0	1	0	0	0	0	0	0	0	0	0	0	0	0	0	0	0	0	MADS	*
Phvul.008G183700.1	5	3	12	5	7	7	12	11	21	5	11	4	4	39	73	31	37	40	45	2	1	1	7	4	MADS	*
Phvul.008G183700.2	4	2	6	3	4	4	10	10	18	3	7	2	3	30	59	27	30	32	37	2	1	1	4	3	MADS	*
Phvul.008G190600.1	7	1	1	3	0	1	2	0	0	35	117	99	136	0	0	1	1	0	0	216	71	46	0	3	MADS	*
Phvul.008G190600.2	7	1	1	3	0	1	2	0	0	34	113	95	131	0	0	1	1	0	0	209	69	44	0	3	MADS	*
Phvul.009G013900.1	128	0	0	0	0	0	0	0	0	1	1	1	1	1	0	0	1	1	0	20	3	2	1	0	MADS	*
Phvul.009G037300.1	3	103	18	65	19	46	32	24	34	0	0	1	0	48	65	51	75	91	87	0	0	0	150	20	MADS	*
Phvul.009G038900.1	7	12	6	5	4	7	5	3	9	1	5	3	4	17	7	13	9	9	6	6	3	3	8	5	MADS	*
Phvul.009G127200.1	9	8	1	16	1	4	22	6	8	1	7	4	9	5	26	8	32	25	2	14	6	9	11	34	MADS	*
Phvul.009G130000.1	269	0	0	0	0	0	0	0	0	0	0	0	0	0	0	0	0	0	0	0	0	0	0	0	MADS	*
Phvul.009G150200.1	9	5	13	4	11	6	4	3	6	2	12	5	12	7	3	5	4	4	6	11	8	8	8	5	MADS	*
Phvul.009G203400.1	31	0	10	1	13	62	1	12	17	14	94	63	207	55	11	4	57	45	1	0	0	0	2	1	MADS	*
Phvul.009G213800.1	0	0	0	0	0	0	0	0	0	0	0	0	0	0	0	0	0	0	0	0	0	0	0	0	MADS
Phvul.009G217000.1	7	6	3	3	3	4	5	4	5	2	8	4	3	10	29	7	7	9	6	5	4	2	10	10	MADS	*
Phvul.009G217000.2	7	6	3	3	3	4	5	4	5	2	8	4	3	10	28	7	6	8	6	5	3	2	10	10	MADS	*
Phvul.009G217000.3	7	6	3	3	3	4	5	4	5	2	8	4	3	10	28	7	6	8	6	5	3	2	10	10	MADS	*
Phvul.010G020300.1	1	2	1	2	1	0	0	0	1	0	1	0	0	1	1	1	1	2	0	0	0	0	1	1	MADS
Phvul.010G087900.1	65	0	0	0	0	0	0	0	0	2	0	0	0	0	0	0	0	0	0	48	9	4	0	0	MADS	*
Phvul.010G124300.1	0	0	0	0	0	0	0	0	0	2	3	0	0	0	0	0	0	0	0	0	0	0	2	1	MADS	*
Phvul.010G125200.1	8	10	1	5	2	7	15	5	10	4	4	3	4	15	8	7	10	11	22	12	8	3	21	10	MADS	*
Phvul.010G142600.1	9	7	4	9	3	5	9	8	16	3	11	7	9	15	13	12	14	15	3	16	18	17	10	12	MADS	*
Phvul.010G142700.1	18	14	31	13	21	24	4	2	2	6	21	8	12	4	3	4	2	3	2	32	12	12	14	6	MADS	*
Phvul.010G151600.1	15	25	10	16	12	18	28	17	21	9	18	11	15	27	19	18	23	21	36	22	25	15	31	26	MADS	*
Phvul.011G005800.1	1	0	0	0	0	2	2	13	13	0	1	1	1	39	56	30	30	58	26	0	0	0	1	16	MADS	*
Phvul.011G012900.1	32	25	12	23	12	38	58	40	63	9	33	13	24	72	58	59	62	60	75	39	27	18	43	31	MADS	*
Phvul.011G012900.2	31	25	12	23	11	37	56	40	62	9	32	13	23	71	57	58	61	60	73	38	26	18	42	31	MADS	*
Phvul.011G172800.1	0	0	0	0	0	0	0	0	0	0	0	0	0	0	0	0	0	0	0	0	0	0	0	0	MADS
Phvul.001G046100.1	0	0	0	0	0	0	0	0	0	0	0	0	0	0	0	0	0	0	0	1	7	1	0	0	LUG	*
Phvul.002G041300.1	2	1	1	1	1	1	1	1	2	1	2	1	1	2	1	1	1	1	1	2	1	1	2	1	LUG
Phvul.002G041300.2	2	1	1	1	1	1	1	1	2	1	2	1	1	2	1	1	1	1	1	2	1	1	2	1	LUG
Phvul.005G033500.1	5	3	1	4	1	2	4	1	3	1	4	2	2	3	1	3	2	2	3	5	4	3	4	2	LUG	*
Phvul.007G214500.1	3	4	2	3	2	4	4	3	7	1	4	3	3	5	6	4	5	6	6	3	1	1	6	5	LUG	*
Phvul.007G214600.1	4	5	2	3	3	6	4	4	10	1	5	3	4	5	4	4	6	8	6	4	2	2	7	6	LUG	*
Phvul.009G145100.1	7	15	10	11	12	12	10	6	7	2	9	4	7	8	6	6	4	4	7	11	11	9	12	6	LUG	*
Phvul.009G256200.1	3	5	3	5	4	4	3	3	4	1	3	1	2	3	3	2	4	5	4	3	2	1	6	4	LUG	*
Phvul.001G017100.1	6	14	2	12	5	12	13	10	37	2	6	3	6	12	34	15	31	44	14	5	3	2	12	19	LIM	*
Phvul.001G017100.2	6	14	2	12	5	12	14	10	37	2	6	3	6	12	34	15	31	44	14	5	3	2	12	19	LIM	*
Phvul.001G028200.1	12	29	6	17	5	3	36	9	4	5	57	13	18	60	67	88	51	36	65	21	9	4	25	85	LIM	*
Phvul.001G028200.2	11	29	6	17	5	3	36	9	4	5	57	13	18	60	67	88	51	36	65	21	9	4	25	85	LIM	*
Phvul.001G237100.1	2	2	3	2	2	9	2	2	2	1	3	1	4	6	4	5	4	7	3	2	2	1	2	7	LIM	*
Phvul.001G239700.1	45	62	27	38	18	11	55	14	18	20	81	20	26	77	74	70	77	55	89	60	35	25	71	82	LIM	*
Phvul.001G239700.2	45	62	26	38	17	11	56	14	18	20	81	19	26	77	74	68	76	54	88	60	35	26	71	82	LIM	*
Phvul.002G024700.1	15	7	5	6	3	7	13	7	20	5	17	7	14	32	12	19	14	16	26	47	12	13	25	23	LIM	*
Phvul.002G024700.2	15	7	5	6	3	7	13	7	20	5	17	7	14	32	12	19	14	16	26	47	12	12	25	23	LIM	*
Phvul.002G024900.1	2	2	2	2	2	6	2	5	9	1	3	3	5	3	1	2	3	5	2	3	2	2	2	5	LIM	*
Phvul.002G024900.2	2	2	2	2	2	6	2	5	9	1	3	3	5	3	1	2	3	5	2	3	3	2	2	5	LIM	*
Phvul.002G024900.3	2	2	2	2	2	6	2	5	9	1	3	3	5	3	1	2	3	5	2	3	3	2	2	5	LIM	*
Phvul.002G024900.4	2	2	2	2	2	6	2	5	8	1	3	3	5	3	1	2	3	5	2	3	2	2	2	5	LIM	*
Phvul.002G024900.5	2	2	2	2	2	6	2	5	9	1	3	3	5	3	1	2	3	5	2	3	3	2	2	5	LIM	*
Phvul.003G197600.1	0	0	0	0	0	0	1	1	1	0	1	1	0	3	6	4	2	3	1	0	0	0	0	5	LIM	*
Phvul.003G250400.1	9	6	3	6	3	3	12	2	4	4	18	24	39	11	5	13	8	15	2	24	6	4	15	19	LIM	*
Phvul.003G250800.1	3	4	3	3	3	11	12	31	31	0	8	9	14	15	16	13	20	26	7	3	3	2	4	12	LIM	*
Phvul.003G250800.2	3	4	3	3	3	11	12	31	31	0	8	9	14	15	16	13	20	26	7	3	3	2	4	12	LIM	*
Phvul.007G046100.1	21	0	0	0	0	0	1	0	0	0	0	0	0	0	0	0	0	0	0	0	0	0	0	0	LIM	*
Phvul.008G067500.1	1	0	0	0	0	0	0	0	0	0	0	0	0	0	0	0	0	0	0	0	0	0	0	0	LIM
Phvul.008G229800.1	1	1	1	1	1	2	0	2	1	0	2	0	2	3	4	4	3	3	2	0	0	0	1	3	LIM	*
Phvul.009G072200.1	51	131	55	50	39	12	9	5	4	7	87	64	140	36	58	49	35	27	17	5	5	5	57	192	LIM	*
Phvul.009G181200.1	7	3	2	8	2	9	23	15	28	5	13	6	8	18	12	18	18	20	8	55	69	61	11	10	LIM	*
Phvul.010G095700.1	23	0	0	0	0	0	0	0	0	0	0	0	0	0	0	0	0	0	0	0	0	0	0	0	LIM	*
Phvul.010G095700.2	22	0	0	0	0	0	0	0	0	0	0	0	0	0	0	0	0	0	0	0	0	0	0	0	LIM	*
Phvul.003G064400.1	60	103	71	86	64	197	10	4	37	9	28	12	65	15	17	17	12	24	16	25	13	10	64	60	LFY	*
Phvul.003G064400.2	60	104	71	86	64	198	10	4	37	9	28	12	65	15	17	17	12	24	16	25	13	10	64	60	LFY	*
Phvul.003G263300.1	56	70	17	51	26	57	179	64	69	19	71	27	73	83	62	107	71	53	142	118	169	120	103	90	LFY	*
Phvul.008G199800.1	8	9	7	11	9	17	10	12	26	4	13	11	13	15	16	9	17	21	14	8	6	5	17	15	LFY	*
Phvul.009G038400.1	151	248	79	102	101	132	339	123	103	83	183	73	112	284	143	239	225	178	406	228	185	101	278	225	LFY	*
Phvul.009G044200.1	94	171	41	72	63	85	204	53	80	35	80	31	60	123	78	109	95	83	210	145	148	75	179	80	LFY	*
Phvul.009G099400.1	4	4	2	3	2	6	5	5	10	2	6	5	5	8	5	5	8	9	7	4	4	3	6	5	LFY	*
Phvul.009G099400.2	5	4	3	4	3	6	6	5	11	2	7	5	6	8	5	5	9	9	8	4	4	3	7	6	LFY	*
Phvul.009G160900.1	9	0	0	0	0	0	0	3	1	0	0	0	0	0	0	0	0	0	1	0	0	0	7	0	LFY	*
Phvul.011G002900.1	5	5	5	5	5	8	4	4	8	2	6	4	6	6	6	4	7	7	8	5	3	2	8	7	LFY	*
Phvul.011G002900.2	5	5	5	5	5	8	4	4	8	2	6	4	6	6	6	3	7	7	8	5	3	2	8	7	LFY	*
Phvul.011G002900.3	5	5	5	5	5	8	4	4	8	2	6	4	6	7	6	3	7	7	8	5	3	2	8	7	LFY	*
Phvul.001G161600.1	2	2	1	2	1	1	2	2	3	1	2	1	2	3	2	1	3	3	2	3	2	1	3	2	JUMONJI	*
Phvul.001G161600.2	2	2	1	2	1	1	2	2	3	1	2	1	2	3	2	1	3	3	2	3	2	1	3	2	JUMONJI	*
Phvul.001G198700.1	2	4	1	4	2	4	11	9	3	1	3	1	3	4	3	4	4	4	4	5	6	3	3	3	JUMONJI	*
Phvul.001G243800.1	2	6	2	9	3	7	10	3	9	0	1	0	1	3	12	10	11	16	3	1	1	1	4	3	JUMONJI	*
Phvul.002G023000.1	13	9	9	11	7	18	12	21	23	3	15	14	18	19	10	10	11	16	13	17	10	7	19	14	JUMONJI	*
Phvul.002G120400.1	2	2	1	2	1	2	3	2	2	0	3	2	3	2	1	2	2	2	3	6	2	2	5	3	JUMONJI	*
Phvul.002G133200.1	57	51	24	52	20	43	62	35	67	30	90	35	64	97	56	92	87	93	78	61	35	40	82	109	JUMONJI	*
Phvul.002G137100.1	5	26	3	13	11	2	32	9	11	1	5	0	0	9	30	13	30	36	22	3	2	1	14	23	JUMONJI	*
Phvul.002G220900.1	7	11	3	7	4	4	8	3	7	2	7	3	3	6	10	4	7	8	12	8	5	4	25	10	JUMONJI	*
Phvul.002G223700.1	39	42	21	30	16	55	89	36	94	17	50	23	46	75	66	68	70	77	60	93	35	24	59	62	JUMONJI	*
Phvul.002G251900.1	1	0	0	0	0	0	0	0	1	0	0	0	0	0	0	0	0	1	0	0	1	1	0	0	JUMONJI
Phvul.002G272000.1	0	0	0	0	0	0	0	0	3	0	0	0	0	0	2	0	0	0	0	0	0	0	0	0	JUMONJI	*
Phvul.002G291900.1	21	32	17	27	23	25	25	9	8	6	16	5	13	20	18	18	16	16	34	32	20	14	32	27	JUMONJI	*
Phvul.003G025500.1	12	12	5	8	7	15	15	11	15	4	11	4	7	10	10	6	10	13	11	14	7	4	26	11	JUMONJI	*
Phvul.003G031500.1	8	6	2	5	2	2	9	6	5	3	5	2	2	6	4	4	5	5	9	11	6	4	16	4	JUMONJI	*
Phvul.003G081400.1	2	3	6	7	4	4	4	4	6	1	2	1	1	3	5	2	4	4	2	1	1	0	3	4	JUMONJI	*
Phvul.003G163700.1	4	0	0	0	0	0	0	0	0	1	0	0	0	0	0	0	0	0	0	5	1	1	5	0	JUMONJI	*
Phvul.003G207700.1	7	3	3	3	4	5	6	5	9	3	9	5	6	6	3	4	5	8	4	10	4	3	10	5	JUMONJI	*
Phvul.003G232200.1	19	14	9	14	14	21	15	18	33	7	23	14	18	21	15	15	24	35	16	21	14	9	28	21	JUMONJI	*
Phvul.003G232200.2	19	14	9	14	14	21	15	18	32	7	23	14	18	21	15	15	24	34	16	21	14	9	28	21	JUMONJI	*
Phvul.003G283100.1	4	12	1	14	5	4	8	7	3	1	3	1	1	2	31	5	24	19	7	2	1	1	9	9	JUMONJI	*
Phvul.005G022900.1	1	4	2	3	2	1	1	1	1	1	1	1	1	1	1	1	1	1	1	1	0	0	3	1	JUMONJI	*
Phvul.005G040900.2	6	1	4	2	2	30	5	7	59	1	5	19	38	37	16	20	30	42	5	4	3	2	4	10	JUMONJI	*
Phvul.005G103600.1	0	0	0	0	0	0	0	0	0	0	0	0	0	0	0	0	0	0	0	0	0	0	0	0	JUMONJI
Phvul.005G106900.1	0	0	0	0	0	0	0	0	0	0	0	0	0	0	0	0	0	0	0	0	0	0	0	0	JUMONJI
Phvul.006G068400.1	1	1	0	1	0	0	2	0	1	1	0	0	1	6	2	5	4	3	5	2	1	1	4	0	JUMONJI	*
Phvul.006G096000.1	9	8	5	9	5	12	8	7	14	3	12	6	13	14	11	13	14	14	15	8	6	5	9	8	JUMONJI	*
Phvul.006G121800.1	0	0	0	0	0	0	0	0	0	0	0	0	0	0	0	0	0	0	0	0	0	0	0	0	JUMONJI
Phvul.006G146500.1	1	0	0	0	0	0	0	0	0	0	0	0	0	0	0	0	0	0	0	0	0	0	0	0	JUMONJI
Phvul.006G190200.1	2	3	2	2	1	14	9	14	19	0	5	5	10	21	18	17	18	26	2	2	4	1	6	9	JUMONJI	*
Phvul.006G193200.1	2	3	2	3	2	2	2	1	2	1	2	1	1	2	3	1	2	3	2	2	1	1	3	2	JUMONJI	*
Phvul.006G193200.2	2	3	2	3	2	2	2	1	2	1	2	1	1	2	2	1	2	2	2	2	1	1	3	2	JUMONJI	*
Phvul.007G004900.1	15	12	6	13	6	19	15	13	26	8	19	10	14	21	16	16	21	25	22	19	10	8	30	24	JUMONJI	*
Phvul.007G004900.2	15	12	6	13	6	19	15	13	26	8	19	10	14	21	16	16	21	25	22	19	10	8	30	24	JUMONJI	*
Phvul.007G016300.1	16	9	5	8	5	14	16	34	22	5	11	8	13	14	13	9	16	17	15	22	13	8	34	11	JUMONJI	*
Phvul.007G016300.2	16	9	5	8	5	14	16	34	23	5	11	8	14	14	13	9	16	18	15	22	13	8	34	11	JUMONJI	*
Phvul.007G016300.3	15	9	5	7	5	13	16	32	21	5	10	8	13	14	13	9	15	16	15	21	12	8	32	11	JUMONJI	*
Phvul.007G016300.4	15	9	5	8	5	13	16	32	21	5	10	8	13	14	13	9	15	17	15	21	12	8	33	11	JUMONJI	*
Phvul.007G096500.1	4	5	2	4	3	4	6	3	7	2	4	3	2	4	7	3	4	5	4	5	3	2	8	4	JUMONJI	*
Phvul.007G107900.1	13	15	12	17	12	20	16	17	20	4	18	10	11	25	22	21	24	29	18	9	7	6	16	22	JUMONJI	*
Phvul.007G107900.2	13	15	12	17	12	20	15	17	20	4	18	10	11	24	21	20	24	29	18	8	7	6	15	22	JUMONJI	*
Phvul.007G117400.1	4	5	2	5	3	5	7	4	8	2	5	4	3	6	7	5	6	6	7	4	3	2	7	6	JUMONJI	*
Phvul.007G117400.2	4	5	2	5	3	5	7	4	8	2	5	4	4	6	7	5	6	6	7	4	3	2	7	6	JUMONJI	*
Phvul.007G163000.1	7	2	0	1	1	1	1	0	2	3	11	3	3	2	2	1	2	2	2	8	2	2	6	2	JUMONJI	*
Phvul.007G175000.1	4	3	3	5	3	4	2	5	8	1	7	4	5	6	2	3	5	7	5	3	3	2	6	5	JUMONJI	*
Phvul.007G191400.1	12	26	6	19	8	20	48	26	40	3	9	5	9	20	30	17	33	41	26	15	9	6	25	27	JUMONJI	*
Phvul.007G191400.3	12	27	6	19	8	21	48	26	41	3	10	5	9	20	31	17	33	41	26	15	9	6	25	27	JUMONJI	*
Phvul.007G196300.1	13	14	4	12	5	7	10	8	22	4	17	10	17	15	16	12	13	17	20	12	8	8	21	16	JUMONJI	*
Phvul.007G196300.2	13	14	4	12	5	7	10	8	22	4	17	10	17	15	16	12	13	17	20	12	8	8	21	16	JUMONJI	*
Phvul.007G207200.1	14	105	19	30	52	20	14	6	6	9	13	4	7	9	7	7	10	8	17	15	11	6	34	19	JUMONJI	*
Phvul.007G274600.2	7	10	4	8	4	18	12	13	30	3	8	7	8	20	28	18	26	32	11	11	7	4	13	23	JUMONJI	*
Phvul.008G020600.1	37	34	13	27	24	43	38	22	69	12	31	10	19	37	41	25	47	63	41	42	12	7	73	29	JUMONJI	*
Phvul.008G094700.1	9	8	5	8	8	18	14	9	38	3	14	8	13	13	10	11	9	14	8	11	6	5	13	12	JUMONJI	*
Phvul.009G032400.1	5	9	3	6	4	9	13	12	19	1	6	4	7	7	26	8	27	31	13	6	4	4	11	21	JUMONJI	*
Phvul.009G038000.1	11	2	2	2	2	1	8	3	10	2	8	2	5	18	11	20	8	15	12	14	7	6	12	6	JUMONJI	*
Phvul.009G044500.1	1	2	3	4	2	2	2	2	3	0	2	1	1	2	3	1	2	2	1	1	1	0	2	2	JUMONJI	*
Phvul.009G150300.1	0	0	0	0	0	0	0	0	0	0	0	0	0	0	0	0	0	0	0	1	0	0	0	0	JUMONJI
Phvul.009G150300.2	0	0	0	0	0	0	0	0	0	0	0	0	0	0	0	0	0	0	0	1	0	0	0	0	JUMONJI
Phvul.009G169700.1	14	11	4	6	5	5	16	5	11	4	14	7	7	13	8	7	10	12	16	16	7	6	26	9	JUMONJI	*
Phvul.009G175900.1	1	2	2	3	2	4	1	1	3	0	1	1	2	2	1	1	1	1	2	1	1	1	2	1	JUMONJI	*
Phvul.009G218300.1	2	2	1	1	1	2	3	8	2	0	1	1	1	1	7	1	2	3	5	2	2	2	2	1	JUMONJI	*
Phvul.010G078500.1	0	0	0	0	0	0	0	0	0	0	0	0	0	0	0	0	0	0	0	0	0	0	0	0	JUMONJI
Phvul.011G003100.1	0	10	0	24	4	29	10	3	8	0	2	1	13	1	7	10	6	11	3	2	0	0	5	8	JUMONJI	*
Phvul.011G006700.1	36	41	16	30	21	51	48	29	74	12	41	23	44	41	34	36	37	42	47	40	35	34	64	41	JUMONJI	*
Phvul.011G013100.1	4	5	10	7	7	11	8	7	3	2	4	1	2	10	6	11	6	5	5	4	6	5	9	8	JUMONJI	*
Phvul.011G054300.1	3	2	1	1	1	0	0	0	0	0	1	0	0	0	0	0	0	0	0	6	2	1	3	0	JUMONJI	*
Phvul.011G056900.1	2	3	0	3	0	1	4	1	3	0	1	1	2	4	3	3	2	3	5	3	2	2	6	2	JUMONJI	*
Phvul.011G070200.1	9	6	5	6	3	6	7	6	9	2	9	2	7	12	5	7	6	7	5	11	7	7	9	7	JUMONJI	*
Phvul.011G112500.1	34	36	23	37	19	46	88	91	96	13	52	29	48	56	49	58	64	60	78	47	39	37	38	51	JUMONJI	*
Phvul.011G112500.2	38	39	26	40	20	50	95	99	104	14	56	32	52	60	54	64	69	64	85	51	42	40	41	56	JUMONJI	*
Phvul.011G113800.1	10	22	4	16	6	10	26	13	27	6	13	5	5	16	15	13	16	20	19	13	8	7	23	22	JUMONJI	*
Phvul.011G210600.1	6	4	4	5	4	5	7	5	6	2	7	5	6	6	2	4	4	5	4	9	7	7	8	5	JUMONJI	*
Phvul.011G210600.2	6	4	4	5	4	5	7	5	6	2	7	5	6	5	2	4	4	5	4	9	7	7	8	5	JUMONJI	*
Phvul.011G210800.1	1	1	1	1	1	1	1	1	1	1	1	1	1	1	0	1	0	1	1	8	4	3	1	1	JUMONJI	*
Phvul.001G018700.1	7	10	4	6	3	17	13	8	19	2	13	13	28	33	17	26	23	24	37	13	10	9	18	24	HSF	*
Phvul.001G022900.1	2	0	0	0	0	0	2	0	0	1	3	1	1	5	1	3	1	1	5	4	1	1	7	3	HSF	*
Phvul.001G037000.1	0	0	0	0	0	4	0	0	3	0	0	0	0	1	0	0	0	1	0	0	0	0	0	0	HSF	*
Phvul.001G037000.2	0	0	0	0	0	4	0	0	3	0	0	0	0	1	0	0	0	1	0	0	0	0	0	0	HSF	*
Phvul.001G131000.1	6	1	0	1	0	4	6	2	154	0	0	1	2	15	11	4	11	22	3	0	0	0	1	2	HSF	*
Phvul.001G154700.1	1	8	6	4	4	7	7	2	5	0	1	1	2	1	8	2	2	2	23	0	0	0	3	3	HSF	*
Phvul.002G019100.1	1	49	1	9	4	14	158	104	193	0	2	1	2	22	386	130	352	640	57	0	3	0	47	220	HSF	*
Phvul.002G040500.1	7	5	4	8	4	11	5	4	15	2	7	5	10	9	6	5	8	9	6	7	7	4	8	7	HSF	*
Phvul.002G138500.1	8	6	4	5	4	10	12	5	11	2	8	5	9	13	8	10	7	8	8	9	8	8	11	7	HSF	*
Phvul.002G155300.1	15	17	1	1	4	17	20	24	15	3	34	5	34	21	25	21	12	17	44	17	8	13	49	32	HSF	*
Phvul.002G246600.1	56	37	26	23	27	97	77	134	218	12	56	39	91	110	58	85	73	111	64	84	65	51	85	47	HSF	*
Phvul.002G246600.2	22	22	23	14	23	75	23	44	71	7	26	19	42	39	21	25	29	43	20	32	26	17	31	21	HSF	*
Phvul.003G135400.1	1	1	0	1	1	3	1	1	7	2	12	6	18	0	0	1	0	1	1	3	2	2	2	2	HSF	*
Phvul.003G244000.1	10	11	3	8	4	30	32	25	128	2	8	20	60	66	134	97	82	114	37	13	12	13	23	69	HSF	*
Phvul.003G283300.1	5	10	8	13	4	8	8	5	10	2	5	3	5	8	8	4	7	7	7	5	5	3	9	7	HSF	*
Phvul.003G288600.1	4	2	1	2	1	1	4	0	2	1	7	7	11	2	1	2	1	1	0	3	1	0	3	8	HSF	*
Phvul.006G012700.1	4	4	2	3	2	1	1	0	0	2	6	1	1	2	2	3	3	2	3	4	1	0	7	3	HSF	*
Phvul.006G015700.1	0	0	0	0	0	0	1	0	0	1	1	0	0	2	0	1	1	0	5	0	0	0	0	1	HSF	*
Phvul.007G061800.1	0	0	0	0	0	0	1	0	0	0	0	0	0	0	1	0	0	0	1	0	0	0	1	0	HSF
Phvul.007G067800.1	5	11	2	5	2	22	8	7	25	1	14	5	24	11	12	8	9	7	20	12	11	24	18	27	HSF	*
Phvul.007G174800.1	2	4	24	1	7	13	0	8	28	0	10	2	16	5	1	3	3	12	0	0	0	0	1	2	HSF	*
Phvul.007G174800.2	2	4	24	1	7	13	0	8	28	0	9	2	15	5	1	3	3	12	0	0	0	0	1	2	HSF	*
Phvul.007G209100.1	4	3	0	1	1	0	9	1	1	2	2	0	0	5	4	5	4	3	9	8	1	1	10	4	HSF	*
Phvul.007G223400.1	1	11	1	12	5	6	16	7	25	0	1	1	2	1	6	10	15	20	2	0	0	0	11	25	HSF	*
Phvul.007G251900.1	0	0	0	0	0	0	0	0	1	0	0	0	0	3	0	2	2	3	0	0	0	0	0	0	HSF	*
Phvul.007G277400.1	12	13	5	8	4	17	25	11	13	7	12	6	9	19	11	15	14	18	20	25	16	9	22	16	HSF	*
Phvul.007G278200.1	1	1	0	0	0	1	0	0	0	1	0	0	1	0	0	0	0	0	0	1	1	1	3	2	HSF	*
Phvul.008G177200.1	8	6	0	2	1	0	18	8	1	5	3	0	0	7	5	5	10	6	16	17	2	1	17	4	HSF	*
Phvul.008G177200.2	10	8	0	3	1	0	23	10	1	6	4	0	0	9	7	7	12	8	20	21	3	2	21	5	HSF	*
Phvul.008G202500.1	1	2	0	2	0	0	2	0	0	0	0	0	0	5	2	4	3	1	10	1	2	1	3	1	HSF	*
Phvul.008G212800.1	3	1	0	1	0	1	1	0	1	2	2	1	1	2	1	1	1	2	2	7	2	1	4	3	HSF	*
Phvul.009G033700.1	4	3	0	1	0	0	6	0	1	2	3	1	6	3	2	3	2	2	6	14	4	3	7	2	HSF	*
Phvul.009G033700.2	4	3	0	1	0	0	6	1	1	2	3	1	6	3	2	3	2	2	6	14	4	3	7	2	HSF	*
Phvul.009G065800.1	11	4	2	3	1	0	22	5	3	2	8	2	4	8	5	7	6	5	20	3	11	4	20	11	HSF	*
Phvul.009G078300.1	2	15	1	1	0	3	6	3	5	0	1	0	1	1	5	1	3	3	6	0	0	1	28	7	HSF	*
Phvul.009G078300.2	2	15	1	1	0	3	6	3	5	0	1	0	1	1	5	1	3	3	6	0	0	1	28	7	HSF	*
Phvul.009G089800.1	6	3	1	1	0	0	13	0	1	1	5	0	0	4	1	3	2	2	6	6	2	1	14	6	HSF	*
Phvul.009G099700.1	10	9	4	6	6	9	16	9	14	4	11	7	10	14	10	10	11	11	15	12	10	8	17	11	HSF	*
Phvul.011G090500.1	11	18	2	16	1	4	12	10	9	4	10	6	9	8	3	7	8	10	7	16	7	6	21	8	HSF	*
Phvul.002G211400.1	1	0	1	1	0	1	1	0	1	0	1	1	1	2	1	2	2	5	0	1	1	1	2	8	HRT	*
Phvul.006G019600.1	2	2	1	3	1	12	8	7	33	0	1	2	7	18	27	12	16	20	3	0	0	0	4	17	HRT	*
Phvul.006G019700.1	1	1	1	1	1	2	1	1	2	0	1	1	2	2	1	1	2	1	1	1	0	0	1	1	HRT
Phvul.006G019700.2	1	1	1	1	1	2	1	1	2	0	1	1	2	2	1	1	2	1	1	1	0	0	1	1	HRT
Phvul.006G203600.1	4	7	6	5	6	8	1	1	1	1	8	3	6	2	0	1	1	1	1	0	0	0	2	3	HRT	*
Phvul.007G070700.1	17	19	5	12	7	17	38	18	23	4	16	8	21	30	20	23	21	18	40	29	32	19	32	22	HRT	*
Phvul.007G131900.1	2	5	7	4	5	3	1	0	0	0	1	1	1	3	3	2	2	2	7	2	2	1	3	3	HRT	*
Phvul.007G131900.2	2	4	6	4	4	3	1	0	0	0	0	1	1	2	3	2	2	2	6	2	2	1	2	2	HRT	*
Phvul.007G243900.1	28	30	9	25	9	9	96	63	17	9	39	8	14	32	25	31	29	26	51	27	29	18	59	28	HRT	*
Phvul.007G243900.2	28	30	10	25	9	9	96	63	17	9	39	8	14	32	25	31	29	26	51	27	29	18	59	28	HRT	*
Phvul.007G243900.3	24	23	7	19	7	7	90	60	15	7	35	7	12	27	20	25	25	23	43	22	24	16	51	25	HRT	*
Phvul.007G243900.4	28	29	9	24	9	9	95	62	17	8	38	8	14	32	24	30	28	25	50	27	28	18	58	27	HRT	*
Phvul.008G204700.1	7	10	5	9	4	11	10	10	17	1	12	5	12	13	9	11	8	11	7	8	11	13	11	8	HRT	*
Phvul.008G204700.2	7	10	5	9	4	11	10	10	17	1	12	5	12	13	9	11	8	11	7	8	11	13	11	8	HRT	*
Phvul.008G241800.1	2	1	1	1	0	2	3	2	2	1	2	1	1	3	2	1	2	2	2	3	3	2	2	3	HRT	*
Phvul.011G120200.1	18	19	7	19	9	23	27	15	31	6	19	7	16	24	23	23	25	24	25	24	14	11	31	18	HRT	*
Phvul.001G024900.1	8	11	5	7	4	1	6	0	1	5	8	0	1	14	4	11	4	3	8	9	11	9	20	15	HMG	*
Phvul.001G156000.1	12	12	5	8	5	12	13	10	22	3	12	6	13	10	10	10	10	14	15	17	10	10	23	11	HMG	*
Phvul.001G172600.1	211	212	109	251	118	308	246	201	400	62	217	109	287	337	305	276	304	320	307	269	257	200	356	259	HMG	*
Phvul.001G172600.2	200	203	105	243	113	294	236	192	383	59	207	105	276	322	290	264	290	306	293	256	246	190	339	247	HMG	*
Phvul.001G172700.1	81	70	42	76	50	109	100	72	142	22	84	40	106	126	112	87	112	109	129	113	101	80	131	82	HMG	*
Phvul.002G015500.1	2	5	1	3	2	1	3	0	1	2	4	0	1	3	1	3	2	2	0	12	2	2	4	2	HMG	*
Phvul.002G042000.1	5	5	9	7	8	16	1	1	1	2	10	6	8	1	1	2	1	3	0	3	1	1	5	5	HMG	*
Phvul.002G042000.2	6	6	12	10	10	21	1	1	1	2	13	8	10	1	1	2	1	3	0	4	1	1	7	6	HMG	*
Phvul.002G042000.3	5	5	10	8	8	17	1	1	1	2	10	7	8	1	1	2	1	3	0	3	1	1	5	5	HMG	*
Phvul.002G074800.1	15	33	49	24	28	6	10	6	3	12	70	40	49	25	15	21	18	18	8	8	7	6	34	41	HMG	*
Phvul.002G148600.1	6	3	2	2	2	2	5	2	1	2	7	3	4	7	3	4	3	2	9	7	4	3	8	5	HMG	*
Phvul.002G194900.1	21	26	13	25	11	19	21	23	29	9	28	15	18	16	11	9	16	24	14	36	26	14	40	21	HMG	*
Phvul.002G296700.1	34	20	1	8	3	1	53	3	4	15	12	0	0	20	14	12	22	20	45	56	14	5	78	16	HMG	*
Phvul.003G240500.1	26	17	3	6	1	1	70	18	10	6	21	3	2	22	13	20	20	22	34	72	35	27	55	29	HMG	*
Phvul.003G280300.1	1	0	0	0	0	0	1	0	0	0	0	0	0	0	0	0	0	0	1	0	0	0	0	0	HMG
Phvul.004G026200.1	33	22	7	15	9	28	53	18	49	9	25	16	27	32	18	24	27	36	36	45	19	14	60	27	HMG	*
Phvul.005G096700.1	18	25	25	33	23	83	11	16	80	7	17	10	25	23	26	15	28	56	12	9	5	4	29	23	HMG	*
Phvul.005G096700.2	19	25	26	33	24	84	11	16	82	7	17	11	25	23	26	15	29	57	12	9	6	4	29	24	HMG	*
Phvul.005G096700.3	19	26	27	34	25	87	12	16	85	7	18	11	26	24	27	16	30	59	13	10	6	5	31	25	HMG	*
Phvul.005G096700.4	19	26	26	34	25	87	12	16	84	7	17	11	26	24	27	16	29	59	13	10	6	5	31	24	HMG	*
Phvul.006G121000.1	7	6	4	6	5	9	11	8	15	3	8	6	8	11	8	7	9	12	11	8	8	4	10	9	HMG	*
Phvul.006G136000.1	1	1	1	2	0	1	4	1	2	1	0	0	0	3	2	2	3	4	1	3	0	0	3	16	HMG	*
Phvul.006G171400.1	13	13	10	16	8	30	12	19	49	2	13	9	20	20	29	25	16	22	10	12	7	8	13	13	HMG	*
Phvul.007G012700.1	57	39	4	10	5	2	107	4	7	27	39	8	1	52	31	53	47	33	105	149	117	62	123	25	HMG	*
Phvul.007G038400.1	23	28	3	21	2	0	33	2	2	16	9	2	1	12	7	15	9	9	11	49	8	5	51	31	HMG	*
Phvul.007G125900.1	1	5	12	7	13	28	0	0	1	0	0	0	1	1	1	1	2	4	0	0	0	0	2	1	HMG	*
Phvul.007G200200.1	1	1	0	1	0	0	2	0	0	0	1	0	0	2	1	1	1	1	4	2	1	1	4	1	HMG	*
Phvul.008G134500.1	3	2	1	1	1	1	4	0	1	1	3	2	1	3	1	4	2	2	2	4	2	2	5	8	HMG	*
Phvul.008G134500.2	3	3	1	1	1	1	4	1	1	1	3	2	1	3	1	4	3	2	3	5	3	2	6	9	HMG	*
Phvul.008G141500.1	2	2	1	3	3	9	1	2	12	2	4	4	4	2	2	2	3	5	3	1	1	1	8	4	HMG	*
Phvul.009G012000.1	1145	921	787	1138	633	1242	1611	1051	1881	377	1240	852	1166	1649	1046	1271	1555	1718	1215	2245	1510	1092	1262	906	HMG	*
Phvul.009G012000.2	1118	893	764	1111	617	1211	1563	1025	1836	367	1212	832	1135	1604	1017	1232	1507	1678	1180	2178	1471	1061	1228	880	HMG	*
Phvul.009G012000.3	969	770	680	1002	543	1072	1379	900	1611	318	1107	736	1043	1437	917	1100	1283	1472	1066	1941	1253	969	1082	785	HMG	*
Phvul.009G067600.1	28	8	4	6	4	0	21	1	2	18	45	6	4	7	2	5	5	6	3	74	15	10	33	7	HMG	*
Phvul.010G029900.1	14	17	12	19	10	31	18	20	34	4	16	12	24	19	23	21	25	33	14	15	6	4	27	23	HMG	*
Phvul.010G029900.2	15	17	12	19	10	31	18	20	34	4	16	12	24	19	23	21	25	33	14	15	6	4	27	23	HMG	*
Phvul.011G135800.1	23	19	9	17	12	44	25	17	65	6	21	17	26	29	26	15	29	37	26	25	13	9	40	23	HMG	*
Phvul.011G212400.1	7	6	4	5	5	6	9	4	5	2	4	2	3	4	3	3	5	5	5	10	5	4	6	3	HMG	*
Phvul.001G011000.1	8	8	6	6	7	20	10	4	33	2	10	7	13	21	14	22	15	22	1	12	6	4	10	14	HB	*
Phvul.001G011000.2	8	8	6	6	6	18	9	4	31	2	10	6	12	20	13	21	15	21	1	11	6	4	9	14	HB	*
Phvul.001G011100.1	5	8	6	4	5	24	9	3	31	1	5	5	9	16	11	17	15	20	1	8	4	3	8	12	HB	*
Phvul.001G023600.1	7	1	4	7	1	1	1	0	1	17	12	2	1	4	0	3	0	1	0	0	0	0	12	41	HB	*
Phvul.001G026100.1	22	18	7	13	20	33	13	3	13	1	96	454	1722	33	29	55	19	19	6	19	20	19	14	36	HB	*
Phvul.001G032200.1	4	0	0	0	0	0	1	1	2	0	0	0	0	3	1	2	2	6	0	0	1	1	16	48	HB	*
Phvul.001G032200.2	4	0	0	0	0	0	1	1	2	0	0	0	0	3	1	2	2	6	0	0	1	1	16	48	HB	*
Phvul.001G034200.1	4	1	0	1	0	0	0	0	0	1	0	0	0	0	0	0	0	0	0	1	2	1	10	1	HB	*
Phvul.001G106700.1	1	0	0	0	0	0	0	0	0	0	0	0	0	1	1	1	0	0	1	3	5	4	0	0	HB	*
Phvul.001G143500.1	1	0	0	0	0	0	0	0	0	0	0	0	0	16	1	6	1	3	1	0	1	0	2	5	HB	*
Phvul.001G176300.1	10	4	3	4	2	7	20	10	7	4	8	3	4	15	9	10	9	7	19	25	28	38	11	7	HB	*
Phvul.001G184800.1	0	1	0	0	0	0	0	0	0	0	0	0	0	0	0	0	0	0	0	0	0	0	8	0	HB	*
Phvul.001G184900.1	0	2	0	0	0	0	0	0	0	0	0	0	0	0	0	0	0	0	0	0	0	0	14	0	HB	*
Phvul.001G195800.1	50	53	49	60	67	198	99	201	120	8	80	49	140	38	21	28	53	80	1	8	15	11	44	115	HB	*
Phvul.001G203800.1	3	2	4	6	2	1	1	6	1	1	1	0	1	10	3	6	3	3	4	0	1	1	2	8	HB	*
Phvul.001G210700.1	1	1	0	1	0	2	2	1	2	1	2	2	2	2	3	2	2	2	4	2	2	1	2	2	HB	*
Phvul.001G224900.1	5	0	1	0	0	1	2	1	1	1	2	5	10	3	1	3	2	5	1	0	1	1	7	12	HB	*
Phvul.001G228500.1	0	56	0	218	42	243	124	49	216	0	23	12	76	6	125	344	185	454	42	2	2	0	37	100	HB	*
Phvul.001G241000.1	0	0	0	0	0	0	1	0	0	0	0	0	0	0	0	0	0	0	0	0	0	0	0	0	HB
Phvul.001G254000.1	183	34	98	52	35	183	30	10	71	28	176	149	263	345	57	153	116	153	43	54	43	41	79	82	HB	*
Phvul.002G008600.1	5	7	5	7	11	20	13	6	40	1	7	2	9	30	32	36	42	55	2	36	12	12	11	53	HB	*
Phvul.002G024800.1	19	14	9	12	12	33	32	24	79	0	0	4	19	42	12	31	40	68	1	1	16	16	19	14	HB	*
Phvul.002G027200.1	3	0	0	0	0	1	9	6	1	1	3	1	2	13	84	16	46	35	118	2	0	0	9	0	HB	*
Phvul.002G048200.1	13	21	0	4	0	0	0	0	0	1	0	0	0	0	0	0	0	0	0	4	3	3	56	0	HB	*
Phvul.002G048200.2	13	21	0	4	0	0	0	0	0	1	0	0	0	0	0	0	0	0	0	4	3	2	55	0	HB	*
Phvul.002G056300.1	22	2	17	24	6	7	93	5	16	5	22	11	19	43	15	20	24	23	134	24	2	3	34	18	HB	*
Phvul.002G064100.1	6	0	0	0	0	0	1	0	0	1	0	0	1	1	3	2	1	1	2	0	0	0	11	17	HB	*
Phvul.002G064100.2	6	0	0	0	0	0	1	0	0	1	0	0	1	1	3	2	1	1	2	0	0	0	11	17	HB	*
Phvul.002G067200.1	16	22	8	17	10	20	47	16	75	4	39	15	25	22	12	17	32	51	11	12	14	7	42	41	HB	*
Phvul.002G088600.1	20	7	10	18	5	7	20	8	4	12	44	8	7	52	79	43	64	61	98	5	32	25	44	58	HB	*
Phvul.002G094100.1	1	1	0	2	0	4	1	1	3	1	3	2	8	3	11	3	3	7	2	9	2	2	2	4	HB	*
Phvul.002G095800.1	6	1	0	0	0	0	1	0	0	7	3	0	0	0	0	0	0	0	0	20	0	0	8	0	HB	*
Phvul.002G109400.1	6	0	0	0	0	0	0	0	0	0	0	0	0	0	0	0	0	0	0	0	0	0	0	0	HB	*
Phvul.002G128400.1	4	4	2	3	1	1	5	2	3	1	3	1	1	7	5	7	6	5	10	4	3	2	6	4	HB	*
Phvul.002G137000.1	18	32	2	21	6	9	1	0	0	2	1	2	17	0	0	0	0	0	0	7	10	8	36	1	HB	*
Phvul.002G150600.1	17	44	15	35	20	32	41	24	29	4	17	10	19	13	32	20	24	29	18	21	16	12	36	43	HB	*
Phvul.002G150600.2	22	59	21	47	27	43	55	32	39	5	22	13	25	18	44	26	32	39	24	29	21	16	48	57	HB	*
Phvul.002G153300.1	44	27	26	17	18	116	6	3	29	6	20	16	71	22	20	24	23	38	3	21	30	37	39	48	HB	*
Phvul.002G159000.1	5	18	26	19	35	164	50	40	224	1	2	7	29	25	3	10	21	48	0	29	7	7	1	9	HB	*
Phvul.002G216500.1	6	6	3	4	3	9	7	7	11	2	7	4	6	9	13	7	8	8	11	7	5	3	9	8	HB	*
Phvul.002G232200.1	7	6	6	6	6	16	10	9	18	3	9	6	9	8	8	5	9	14	6	7	4	3	13	10	HB	*
Phvul.002G232200.2	7	6	6	6	6	16	10	9	18	3	9	6	9	8	8	5	9	14	6	7	4	3	13	10	HB	*
Phvul.002G246800.1	11	4	1	2	1	1	2	2	2	3	3	3	4	6	3	3	4	4	7	38	10	7	28	13	HB	*
Phvul.002G260700.1	403	158	96	203	58	341	351	370	744	110	600	318	557	1033	528	440	487	662	345	251	140	87	612	464	HB	*
Phvul.002G270100.1	2	2	1	1	1	1	3	1	1	1	2	1	1	2	2	2	3	2	5	4	3	1	6	2	HB	*
Phvul.002G292000.1	10	2	11	4	5	40	89	51	279	1	5	9	34	36	23	29	39	73	1	12	1	1	2	0	HB	*
Phvul.002G303200.1	4	8	1	5	2	5	6	2	5	3	2	2	2	5	2	3	4	4	7	5	4	2	9	4	HB	*
Phvul.002G329500.1	2	3	0	1	0	0	0	0	0	0	0	0	1	0	0	0	0	0	0	0	5	1	3	0	HB	*
Phvul.002G331800.1	0	0	0	0	0	0	1	0	1	0	0	0	0	0	0	0	0	0	0	0	0	0	0	0	HB
Phvul.002G333100.1	0	1	0	0	0	0	0	1	0	0	0	0	0	0	0	0	0	0	0	0	0	0	1	0	HB
Phvul.003G048200.1	10	19	6	18	17	7	15	4	13	2	21	7	39	9	9	24	12	10	15	8	1	1	8	20	HB	*
Phvul.003G062500.1	8	0	0	0	0	0	0	0	0	1	0	0	0	2	2	3	1	2	1	0	0	0	17	22	HB	*
Phvul.003G062500.2	8	0	0	0	0	0	0	0	0	1	0	0	0	2	2	3	1	2	1	0	0	0	17	22	HB	*
Phvul.003G066900.1	5	4	2	1	1	0	4	1	1	2	2	1	1	2	1	2	2	2	4	4	4	2	9	2	HB	*
Phvul.003G067700.1	35	7	10	9	6	14	9	6	6	15	53	20	24	51	14	31	27	24	28	5	6	9	34	37	HB	*
Phvul.003G070300.1	0	1	0	3	0	3	1	1	3	0	0	0	1	0	0	0	1	1	0	2	1	0	2	1	HB	*
Phvul.003G073400.1	0	0	0	0	0	0	0	0	0	0	0	0	0	0	0	0	0	0	0	1	0	0	0	0	HB
Phvul.003G081800.1	3	0	0	0	0	0	0	0	0	0	5	1	2	0	0	0	0	0	0	0	0	0	6	14	HB	*
Phvul.003G102100.1	15	13	10	9	10	1	6	1	1	9	30	9	5	7	3	5	6	6	12	17	8	6	26	6	HB	*
Phvul.003G130300.1	9	29	2	16	21	3	55	25	30	3	8	2	5	10	10	23	15	17	29	58	14	10	22	16	HB	*
Phvul.003G138200.1	0	0	0	1	1	12	6	3	36	0	0	2	9	16	12	6	18	21	1	0	0	0	1	2	HB	*
Phvul.003G141400.1	2	1	1	2	1	2	2	1	2	0	2	1	1	4	2	2	3	3	4	1	1	0	2	2	HB	*
Phvul.003G141400.2	2	1	1	2	1	2	2	1	2	0	2	1	1	3	2	2	3	3	4	1	1	0	2	2	HB	*
Phvul.003G143700.1	7	3	4	1	2	0	0	0	0	3	4	0	0	1	0	1	0	0	3	3	0	0	5	1	HB	*
Phvul.003G174900.1	74	71	38	69	40	140	215	92	155	5	37	25	74	51	22	51	76	94	12	63	27	13	43	13	HB	*
Phvul.003G192900.1	144	67	91	165	46	179	171	95	878	26	140	123	375	501	211	230	297	385	282	11	11	6	163	206	HB	*
Phvul.003G213500.1	14	9	1	4	1	6	6	7	6	1	6	4	13	21	30	25	25	22	5	17	13	12	15	17	HB	*
Phvul.003G223200.1	45	17	3	17	3	16	31	10	96	2	15	12	48	43	47	74	54	31	188	5	7	7	67	31	HB	*
Phvul.003G232000.1	59	17	13	25	9	80	27	68	250	7	36	48	140	56	53	75	76	97	6	101	22	14	28	54	HB	*
Phvul.003G236800.1	3	5	7	3	9	9	1	0	0	0	1	1	1	0	0	0	0	1	1	0	0	0	1	2	HB	*
Phvul.003G236800.2	3	4	7	3	8	8	1	0	0	0	1	1	1	0	0	0	0	1	1	0	0	0	1	2	HB	*
Phvul.003G250500.1	17	20	16	20	27	62	64	69	90	2	11	4	10	9	2	6	19	29	0	2	36	35	12	5	HB	*
Phvul.003G250500.2	17	20	16	20	27	62	64	68	90	2	11	4	10	9	2	6	19	29	0	2	36	35	12	5	HB	*
Phvul.003G251800.1	0	0	0	0	0	0	0	0	0	0	1	1	1	0	0	0	0	0	0	0	0	1	0	0	HB
Phvul.004G017500.1	255	23	43	77	28	44	74	54	325	3	40	23	84	334	139	279	173	171	174	28	15	14	69	167	HB	*
Phvul.004G027500.1	11	0	1	2	1	1	2	1	0	3	2	1	2	32	14	21	15	7	36	22	24	13	8	2	HB	*
Phvul.004G053700.1	0	0	0	0	0	0	0	0	0	0	0	0	0	1	0	0	0	0	2	0	1	1	0	0	HB
Phvul.004G099000.1	4	4	1	4	2	3	9	7	11	2	4	4	5	10	10	6	10	11	9	10	5	4	10	4	HB	*
Phvul.004G120500.1	0	2	0	2	1	0	1	0	0	0	0	0	0	0	2	1	1	1	1	12	2	2	1	1	HB	*
Phvul.004G124600.1	8	4	0	1	0	0	0	0	0	2	1	0	0	0	0	0	0	0	0	21	5	4	29	0	HB	*
Phvul.004G143500.1	8	7	2	3	1	3	0	1	0	3	7	6	10	0	0	0	0	0	0	12	7	5	19	0	HB	*
Phvul.004G147500.1	0	1	0	5	0	3	8	3	12	0	0	0	0	0	20	7	6	13	1	0	0	0	0	1	HB	*
Phvul.005G040000.1	2	3	1	2	1	4	4	5	7	1	7	10	18	4	4	3	4	5	2	6	2	1	9	4	HB	*
Phvul.005G114600.1	19	22	7	17	7	16	0	0	0	3	7	3	7	0	0	0	0	0	0	14	11	7	27	3	HB	*
Phvul.005G119300.1	14	3	11	8	13	150	4	2	11	1	13	32	96	5	1	4	3	13	0	0	0	0	5	37	HB	*
Phvul.005G119300.2	14	3	11	8	13	149	4	2	11	1	13	32	96	5	1	4	3	13	0	0	0	0	5	38	HB	*
Phvul.005G132700.1	2	0	0	0	0	0	0	2	1	0	1	0	0	0	0	0	0	0	0	0	0	0	8	7	HB	*
Phvul.005G142900.1	0	0	0	0	0	0	0	0	0	0	0	0	0	0	0	0	0	0	0	0	0	0	0	0	HB
Phvul.005G166900.1	26	11	6	18	6	13	8	6	18	15	70	50	57	45	25	30	34	37	18	39	15	10	56	113	HB	*
Phvul.005G172700.1	8	10	3	5	4	5	13	5	7	4	10	8	8	10	6	7	8	8	17	11	12	8	18	11	HB	*
Phvul.006G013200.1	2	0	0	1	1	0	1	1	0	1	2	1	0	0	0	0	0	0	0	1	0	0	1	0	HB
Phvul.006G016600.1	3	3	3	3	2	5	2	2	6	1	4	2	3	3	2	2	3	5	2	3	1	1	4	2	HB	*
Phvul.006G016600.2	3	3	3	3	2	5	2	2	6	1	4	2	3	3	2	2	3	5	2	3	2	1	4	2	HB	*
Phvul.006G030100.1	5	2	2	3	2	6	7	8	9	2	5	4	5	3	4	2	4	6	3	5	5	4	6	5	HB	*
Phvul.006G030100.2	6	3	2	4	2	6	7	8	10	2	5	5	6	4	5	2	4	6	3	6	6	4	6	5	HB	*
Phvul.006G074100.1	7	8	4	5	4	7	9	5	12	4	8	4	7	11	6	7	8	10	12	7	7	6	13	9	HB	*
Phvul.006G090700.1	25	27	12	28	17	19	27	16	26	11	45	17	24	47	34	33	41	33	66	29	25	21	32	37	HB	*
Phvul.006G090700.2	25	28	12	28	18	19	28	16	26	11	46	17	24	48	35	33	41	33	67	29	26	21	33	37	HB	*
Phvul.006G113800.1	2	2	1	2	1	3	3	2	3	1	2	1	1	2	1	2	2	2	3	3	3	2	4	2	HB	*
Phvul.006G116000.1	0	0	0	0	0	0	0	0	1	0	0	0	0	0	0	0	0	0	0	0	0	0	0	0	HB
Phvul.006G126500.1	0	0	0	0	0	0	0	0	0	0	0	0	0	0	0	0	0	0	0	3	2	1	0	0	HB	*
Phvul.006G126600.1	0	0	0	0	0	0	0	0	0	0	0	0	0	0	0	0	0	0	0	2	1	0	0	0	HB
Phvul.006G128600.1	16	13	6	12	6	4	11	3	3	4	6	0	0	20	8	12	14	15	8	10	13	7	60	46	HB	*
Phvul.006G145800.1	29	0	0	0	0	0	1	2	1	2	0	0	0	0	0	0	0	0	0	0	1	1	42	80	HB	*
Phvul.006G162800.1	6	9	4	7	3	1	3	2	2	3	11	4	5	5	4	3	4	4	7	9	18	15	11	4	HB	*
Phvul.006G179900.1	5	0	0	0	0	0	0	0	0	1	0	0	0	0	0	0	0	0	0	17	2	1	2	0	HB	*
Phvul.006G182000.1	21	14	12	15	12	29	11	18	39	7	25	14	22	19	19	12	23	28	20	22	12	10	35	20	HB	*
Phvul.006G182000.2	21	14	12	15	12	29	10	18	39	7	25	13	22	18	18	11	22	27	19	22	12	10	34	19	HB	*
Phvul.006G206200.1	2	2	1	1	1	2	8	3	6	1	3	2	3	3	3	3	3	5	4	5	3	2	5	4	HB	*
Phvul.007G011600.1	12	11	18	10	17	21	35	13	34	4	29	10	15	22	18	19	17	21	8	19	4	5	4	24	HB	*
Phvul.007G041800.1	5	8	2	5	4	6	6	4	9	3	5	3	4	7	6	4	6	7	11	6	4	3	11	5	HB	*
Phvul.007G053200.1	1	1	0	1	0	0	0	0	0	0	0	0	0	0	0	0	0	0	0	5	11	12	3	0	HB	*
Phvul.007G064100.1	46	24	13	21	9	1	7	3	1	14	31	1	1	10	1	7	6	3	7	53	75	86	46	6	HB	*
Phvul.007G067500.1	15	19	8	24	9	10	1	0	1	2	8	1	6	1	4	1	1	1	5	9	4	3	36	4	HB	*
Phvul.007G067500.2	15	20	8	25	9	11	1	0	1	2	8	1	6	1	4	1	1	1	5	9	4	3	36	4	HB	*
Phvul.007G078300.1	6	6	3	5	3	7	7	5	14	1	6	4	8	8	8	6	6	9	7	8	7	7	11	7	HB	*
Phvul.007G101200.1	0	0	0	0	0	0	0	0	0	0	0	0	0	0	0	0	0	0	0	2	0	0	0	0	HB
Phvul.007G140800.1	13	18	7	18	6	7	18	7	9	8	20	9	7	24	19	25	21	17	34	18	14	10	20	20	HB	*
Phvul.007G148900.1	0	0	0	1	0	0	0	0	0	0	0	0	0	0	0	0	0	0	0	0	0	0	0	0	HB
Phvul.007G180900.1	8	33	26	26	31	11	1	0	4	3	16	4	8	2	2	3	2	2	0	4	2	1	10	12	HB	*
Phvul.007G180900.2	8	33	27	26	31	11	1	0	4	3	16	4	8	2	2	3	2	2	0	4	2	1	10	12	HB	*
Phvul.007G180900.3	9	37	30	29	35	12	1	0	5	3	18	4	9	3	2	3	2	2	0	4	2	1	11	14	HB	*
Phvul.007G201400.1	6	1	0	0	1	1	1	2	9	1	4	3	5	2	1	1	2	6	1	0	0	0	10	28	HB	*
Phvul.007G224800.1	5	5	0	0	0	0	0	0	0	1	0	0	0	0	0	0	0	0	0	1	0	0	19	0	HB	*
Phvul.007G260900.1	10	15	4	7	3	1	7	1	2	4	14	9	9	3	11	5	4	3	10	2	2	2	21	8	HB	*
Phvul.007G266500.1	2	2	2	2	2	3	2	1	2	0	2	2	2	2	2	2	2	3	1	2	2	1	3	2	HB	*
Phvul.007G267100.1	0	0	1	1	0	0	77	19	21	0	0	0	0	1	0	0	15	18	0	1	19	9	0	0	HB	*
Phvul.007G267100.2	0	0	1	1	0	0	74	19	20	0	0	0	0	1	0	0	15	17	0	1	18	9	0	0	HB	*
Phvul.007G267900.1	19	14	15	27	18	121	10	26	75	2	11	14	26	27	27	14	22	35	1	8	6	7	14	27	HB	*
Phvul.008G014000.1	20	14	16	15	16	21	35	21	27	6	33	12	23	23	23	27	23	28	6	30	15	11	15	30	HB	*
Phvul.008G042200.1	1	0	0	0	0	0	0	0	0	0	0	0	0	10	5	6	5	3	11	0	1	0	1	1	HB	*
Phvul.008G045100.1	2	18	0	11	1	0	89	76	10	1	1	0	0	2	19	2	19	15	18	4	8	8	15	24	HB	*
Phvul.008G072700.1	22	30	11	26	16	31	0	0	1	3	12	4	13	2	1	1	2	1	6	11	7	6	39	4	HB	*
Phvul.008G080100.1	5	4	2	4	1	1	4	1	3	1	3	1	3	5	4	5	2	3	2	5	2	1	5	2	HB	*
Phvul.008G098800.1	5	2	1	1	1	2	27	2	2	6	12	0	0	1	2	2	2	3	1	0	0	0	10	123	HB	*
Phvul.008G100800.1	2	0	0	0	0	0	0	0	0	0	0	0	0	0	0	0	0	0	0	0	3	1	1	0	HB	*
Phvul.008G108800.1	15	21	7	16	8	25	30	17	34	5	19	10	20	31	27	31	29	28	41	24	18	17	29	24	HB	*
Phvul.008G114300.1	8	1	2	3	2	5	4	4	11	1	2	2	5	3	1	2	2	5	2	5	5	5	14	21	HB	*
Phvul.008G200300.1	23	13	10	13	12	17	14	8	18	7	30	12	18	20	9	13	15	18	16	17	11	7	28	15	HB	*
Phvul.008G200400.1	11	7	8	8	7	15	29	31	31	2	13	8	15	19	24	15	17	18	12	11	10	10	13	10	HB	*
Phvul.008G212100.1	21	0	0	0	0	0	0	0	0	2	0	0	0	0	0	0	0	0	0	0	1	1	27	30	HB	*
Phvul.008G226100.1	0	0	0	0	0	0	0	0	0	0	0	0	0	0	0	0	0	0	0	0	0	0	0	0	HB
Phvul.008G238500.1	1	57	0	173	27	126	242	86	464	1	10	6	46	28	265	567	362	953	88	1	3	1	30	94	HB	*
Phvul.009G004800.1	4	13	3	7	5	1	2	0	0	1	2	1	2	0	0	0	0	0	0	1	2	1	7	3	HB	*
Phvul.009G012200.1	0	0	0	0	0	1	2	1	18	1	2	1	1	10	4	6	4	9	1	0	0	0	0	8	HB	*
Phvul.009G060400.1	3	3	1	2	1	3	4	3	4	0	3	3	4	11	7	8	10	8	1	2	0	0	5	16	HB	*
Phvul.009G060400.2	3	3	1	2	1	3	4	3	4	0	3	3	4	11	7	8	10	8	1	2	0	0	4	16	HB	*
Phvul.009G060500.1	4	1	1	1	0	1	1	0	1	4	13	3	4	0	0	0	1	1	0	6	1	0	7	1	HB	*
Phvul.009G070500.1	12	7	63	6	23	3	8	3	15	4	39	14	25	51	7	51	11	12	1	19	11	15	12	26	HB	*
Phvul.009G075300.1	0	0	0	0	0	0	0	0	1	0	0	0	1	0	0	0	0	0	0	0	0	0	1	1	HB
Phvul.009G077100.1	6	1	0	0	0	0	0	0	0	1	1	0	0	0	0	0	0	0	0	3	1	0	5	1	HB	*
Phvul.009G077100.2	6	1	0	0	0	0	0	0	0	1	1	0	0	0	0	0	0	0	0	3	1	0	5	1	HB	*
Phvul.009G077100.3	6	1	0	0	0	0	0	0	0	1	1	0	0	0	0	0	0	0	0	3	1	0	5	1	HB	*
Phvul.009G086300.1	2	2	1	3	1	3	3	1	3	1	1	1	1	3	2	1	2	3	3	2	2	1	3	1	HB	*
Phvul.009G090500.1	32	78	23	94	15	127	18	140	36	8	31	36	82	9	36	9	19	15	10	25	32	27	40	51	HB	*
Phvul.009G090500.2	33	81	24	97	16	131	18	144	37	8	32	37	85	10	37	9	20	16	10	25	33	28	42	52	HB	*
Phvul.009G110500.1	9	8	3	7	4	9	6	4	10	2	4	11	16	16	17	12	13	13	7	11	5	3	18	45	HB	*
Phvul.009G111400.1	6	6	3	6	3	8	5	2	5	2	5	3	5	6	4	4	6	5	6	9	4	3	12	7	HB	*
Phvul.009G176800.1	0	0	0	0	0	0	0	0	0	0	0	0	0	0	0	0	1	1	0	0	0	0	0	0	HB
Phvul.009G190200.1	30	17	45	36	14	28	11	1	8	5	36	18	41	19	3	11	13	12	5	13	43	20	41	28	HB	*
Phvul.009G209500.1	68	83	49	61	57	218	152	165	535	10	57	45	168	168	104	157	160	221	13	62	20	19	50	41	HB	*
Phvul.009G209500.2	68	82	49	61	56	217	151	163	532	10	56	44	167	167	104	156	159	219	13	61	20	19	49	41	HB	*
Phvul.009G226900.1	31	20	4	17	5	1	294	790	93	8	25	2	1	70	35	76	130	96	66	58	15	16	49	67	HB	*
Phvul.009G233400.1	1	1	1	1	0	1	0	0	1	1	2	1	0	0	2	0	0	1	0	0	5	2	1	0	HB	*
Phvul.009G236200.1	4	2	1	2	2	5	4	6	9	2	5	4	6	4	3	2	4	6	3	4	2	1	5	4	HB	*
Phvul.009G238800.1	20	25	21	18	28	1	0	0	0	5	10	0	0	2	0	1	1	1	1	9	2	1	15	2	HB	*
Phvul.009G262100.1	14	18	6	28	12	11	33	15	38	4	31	12	25	12	19	21	15	25	13	16	9	10	33	27	HB	*
Phvul.010G010500.1	2	1	1	1	0	3	2	3	2	1	3	4	5	4	1	3	2	2	0	1	1	0	3	4	HB	*
Phvul.010G011900.1	8	2	2	2	2	11	10	10	16	1	3	3	4	3	1	3	2	6	0	0	2	3	22	15	HB	*
Phvul.010G052200.1	8	1	0	1	1	2	2	2	2	3	10	5	5	3	1	1	1	2	2	9	4	4	4	1	HB	*
Phvul.010G090300.1	15	20	4	15	9	17	0	0	0	5	24	10	22	2	1	2	2	1	9	17	8	6	34	4	HB	*
Phvul.010G117200.1	1	0	1	0	0	2	3	2	7	1	4	14	47	4	3	3	9	21	0	0	0	0	0	3	HB	*
Phvul.010G124400.1	41	12	6	12	4	2	38	12	35	23	108	27	37	17	9	18	15	24	2	51	18	19	55	40	HB	*
Phvul.010G145800.1	5	3	2	3	1	4	3	3	5	1	5	2	4	3	2	3	3	4	3	4	4	3	6	4	HB	*
Phvul.010G146200.1	14	8	4	13	4	9	5	5	15	6	38	34	50	27	17	18	18	26	18	17	7	5	32	74	HB	*
Phvul.010G148700.1	13	11	2	14	2	1	0	1	1	2	4	1	3	1	3	1	2	3	1	0	0	0	18	3	HB	*
Phvul.011G034700.1	53	22	11	27	12	8	45	14	18	17	100	22	42	18	9	23	16	21	26	70	38	40	46	40	HB	*
Phvul.011G064900.1	0	0	1	1	0	0	17	1	1	0	0	0	0	0	0	0	1	3	0	0	0	0	0	0	HB	*
Phvul.011G073300.1	3	5	6	5	6	3	1	1	2	2	3	1	2	2	2	1	2	2	3	3	2	1	6	2	HB	*
Phvul.011G076100.1	13	11	4	7	3	17	15	7	24	9	16	9	7	15	12	8	19	21	23	25	11	9	22	15	HB	*
Phvul.011G076100.2	16	13	5	8	4	21	19	9	30	11	20	12	9	18	15	10	23	26	28	31	13	12	28	18	HB	*
Phvul.011G076200.1	11	8	3	5	3	14	15	5	15	9	13	11	5	13	9	8	11	13	21	19	6	6	18	13	HB	*
Phvul.011G079800.1	28	15	9	15	8	20	12	9	18	16	51	26	44	25	12	20	22	39	9	25	20	15	49	71	HB	*
Phvul.011G082200.1	8	1	1	1	1	1	0	0	0	1	8	3	9	0	0	0	0	1	0	0	0	0	17	18	HB	*
Phvul.011G082200.2	8	1	1	1	1	1	0	0	0	1	8	3	9	0	0	0	0	1	0	0	0	0	17	18	HB	*
Phvul.011G082200.3	8	1	1	1	1	1	0	0	0	1	8	3	9	0	0	0	0	1	0	0	0	0	17	18	HB	*
Phvul.011G099100.1	6	3	7	3	8	28	0	0	2	1	11	24	79	2	1	2	1	3	0	0	0	0	6	30	HB	*
Phvul.011G099100.2	6	3	7	3	8	28	0	0	2	1	11	24	79	2	1	2	1	3	0	0	0	0	6	30	HB	*
Phvul.011G104700.1	25	19	5	12	7	5	0	0	0	4	6	1	4	0	0	0	0	0	0	35	11	6	36	1	HB	*
Phvul.011G156800.1	0	0	1	1	0	0	0	0	0	0	0	0	0	0	0	0	0	0	0	0	0	0	0	0	HB
Phvul.011G158200.1	5	4	2	5	4	6	5	5	9	2	4	3	4	5	4	5	6	6	5	5	3	3	8	5	HB	*
Phvul.L002200.1	1	3	0	1	0	0	1	1	0	0	0	0	0	0	0	0	0	0	0	6	0	0	3	1	HB	*
Phvul.001G188000.1	2	2	1	2	1	2	1	1	2	1	2	2	2	2	1	1	2	2	2	1	1	1	3	2	GRF	*
Phvul.001G188000.2	1	2	1	2	1	1	1	1	2	1	2	1	1	2	1	1	2	1	1	1	0	1	3	2	GRF	*
Phvul.003G264900.1	15	13	1	3	1	0	49	1	2	9	5	0	0	18	10	16	11	9	44	33	5	2	40	7	GRF	*
Phvul.009G021600.1	17	10	4	6	5	4	8	32	5	6	14	2	3	6	2	6	4	8	2	45	10	8	13	18	GRF	*
Phvul.001G064500.1	5	62	6	60	28	76	91	42	125	1	7	6	23	21	121	51	90	149	33	16	7	8	31	74	GRAS	*
Phvul.001G064500.2	5	62	6	60	28	76	90	42	124	1	7	6	23	21	121	51	89	148	32	16	7	8	31	74	GRAS	*
Phvul.001G064500.3	5	62	6	59	27	76	90	42	125	1	7	6	23	21	121	51	90	148	33	16	7	8	31	73	GRAS	*
Phvul.001G089900.1	0	0	0	0	0	0	0	0	0	0	0	0	0	0	0	0	0	0	0	2	1	0	0	0	GRAS
Phvul.001G165500.1	7	3	1	3	1	1	4	3	5	3	7	4	5	6	4	3	5	5	5	9	13	13	13	4	GRAS	*
Phvul.001G213400.1	0	0	0	0	0	0	0	0	1	0	0	0	0	0	1	1	1	3	0	0	0	0	0	0	GRAS	*
Phvul.001G230500.1	147	83	57	103	79	114	391	179	306	8	40	10	20	289	109	281	166	204	192	54	49	56	134	181	GRAS	*
Phvul.002G010700.1	13	15	5	20	8	19	23	14	26	2	6	2	4	54	61	69	53	63	51	21	11	11	24	14	GRAS	*
Phvul.002G027500.1	4	2	2	2	2	11	0	2	3	1	2	2	5	12	6	7	3	4	6	1	1	1	3	8	GRAS	*
Phvul.002G109100.1	7	8	3	8	2	10	8	13	13	2	5	4	7	6	6	5	6	9	7	10	7	5	15	7	GRAS	*
Phvul.002G165500.1	7	2	4	2	2	8	5	3	12	1	1	2	7	5	1	4	3	5	1	10	28	27	7	1	GRAS	*
Phvul.002G209800.1	1	2	2	2	1	5	2	4	6	1	3	3	4	3	2	2	4	4	2	2	3	2	4	3	GRAS	*
Phvul.002G269800.1	0	0	0	0	0	0	0	0	0	0	0	0	0	2	3	3	1	1	1	0	0	0	0	0	GRAS	*
Phvul.002G331300.1	29	34	17	26	18	47	41	14	42	7	25	14	31	46	33	43	36	37	55	32	38	33	49	46	GRAS	*
Phvul.003G085000.1	9	105	6	148	72	183	100	57	338	2	47	13	86	23	51	144	111	232	54	7	5	5	45	75	GRAS	*
Phvul.003G208600.1	0	0	0	0	0	0	0	0	1	0	0	0	0	0	0	0	0	0	1	0	0	0	0	0	GRAS
Phvul.003G212200.1	21	11	2	6	3	3	16	2	2	13	13	0	0	18	10	12	14	11	41	30	5	3	45	15	GRAS	*
Phvul.003G235000.1	16	25	4	16	5	3	30	7	18	3	2	0	0	18	11	30	22	30	28	5	11	8	49	6	GRAS	*
Phvul.003G236300.1	0	2	0	0	0	0	2	0	1	0	0	0	0	5	1	4	4	6	2	2	4	0	3	0	GRAS	*
Phvul.003G252200.1	12	6	5	5	6	26	2	3	3	1	9	4	12	6	12	10	11	13	2	2	2	1	6	16	GRAS	*
Phvul.003G291500.1	50	44	10	40	13	40	60	35	78	7	37	13	28	57	31	72	37	43	51	36	35	39	95	59	GRAS	*
Phvul.003G291500.2	50	44	9	40	13	40	60	34	78	7	37	12	28	57	30	72	36	43	51	36	35	39	95	58	GRAS	*
Phvul.004G084800.1	1	0	0	0	0	0	0	0	0	0	0	0	0	1	0	0	0	1	0	0	0	0	1	0	GRAS
Phvul.004G100800.1	0	0	0	0	0	0	0	0	0	0	0	0	0	0	0	0	0	0	0	0	0	0	0	0	GRAS
Phvul.004G100900.1	1	0	0	0	0	1	2	4	7	0	0	2	4	0	0	0	1	1	0	0	0	0	1	0	GRAS	*
Phvul.004G109900.1	30	38	4	54	22	41	130	103	269	3	33	15	45	42	123	91	77	117	61	28	17	19	54	70	GRAS	*
Phvul.005G032800.1	0	0	0	0	0	0	0	0	0	0	0	0	0	0	0	0	0	0	0	0	0	0	0	0	GRAS
Phvul.005G032900.1	0	0	0	0	0	0	0	0	0	0	0	0	0	0	0	0	0	0	0	0	0	0	0	0	GRAS
Phvul.005G056400.1	1	1	1	1	1	3	1	2	4	1	2	2	2	2	1	1	2	2	1	1	0	0	2	2	GRAS	*
Phvul.005G089900.1	2	53	0	105	21	50	101	61	132	0	19	3	29	2	69	116	157	268	20	1	3	2	53	109	GRAS	*
Phvul.005G111800.1	0	2	0	1	0	0	0	0	4	0	0	0	0	6	0	5	1	8	0	0	1	0	1	0	GRAS	*
Phvul.005G145000.1	1	0	1	0	2	2	0	0	0	0	1	0	0	0	0	0	0	0	0	0	0	0	0	0	GRAS
Phvul.005G145100.1	6	7	3	11	2	12	11	8	21	1	4	2	4	11	11	11	19	21	5	13	6	5	7	6	GRAS	*
Phvul.005G145200.1	2	6	1	10	1	5	7	4	15	0	7	2	7	17	7	18	11	16	4	0	0	0	6	1	GRAS	*
Phvul.005G154500.1	3	0	0	1	0	5	0	0	1	1	1	2	6	20	1	14	5	18	0	0	1	0	5	15	GRAS	*
Phvul.006G053400.1	4	30	6	21	12	39	10	17	22	1	4	3	10	6	14	6	11	23	2	2	6	7	17	21	GRAS	*
Phvul.006G053900.2	2	1	0	0	1	0	2	0	0	1	0	0	0	0	0	1	0	0	2	0	0	0	4	0	GRAS	*
Phvul.006G117200.1	0	0	1	0	0	0	1	2	0	0	0	0	0	3	0	2	0	1	0	0	0	0	0	0	GRAS	*
Phvul.006G141700.1	3	85	5	61	78	80	56	40	232	1	14	5	30	5	28	41	59	178	20	9	2	1	42	48	GRAS	*
Phvul.007G035300.1	15	17	6	10	7	39	28	24	42	4	20	13	26	28	33	25	28	34	26	23	18	18	25	31	GRAS	*
Phvul.007G044300.1	6	7	1	2	1	1	6	1	1	1	3	1	1	14	11	11	11	5	45	4	7	4	31	5	GRAS	*
Phvul.007G073500.1	10	10	5	14	7	28	26	31	59	1	16	6	18	24	29	34	24	34	9	9	6	7	10	40	GRAS	*
Phvul.007G077900.1	4	9	7	7	11	15	2	1	32	1	8	3	6	4	8	3	5	6	3	11	5	2	7	5	GRAS	*
Phvul.007G078000.1	5	1	1	2	1	1	0	0	1	1	3	7	3	2	2	1	2	1	1	10	4	3	3	1	GRAS	*
Phvul.007G090700.1	0	0	0	0	0	0	0	0	0	0	0	0	0	0	0	0	0	0	0	0	0	0	2	0	GRAS
Phvul.007G131200.1	19	9	3	13	4	17	24	12	31	6	50	49	114	28	9	35	14	19	18	54	43	47	36	23	GRAS	*
Phvul.007G153800.1	5	5	1	9	3	7	9	7	23	1	1	2	5	7	11	6	13	17	4	4	2	2	5	9	GRAS	*
Phvul.007G191300.1	0	0	0	0	0	0	2	1	0	0	0	0	0	2	1	1	1	1	0	0	0	0	0	0	GRAS
Phvul.008G056000.1	2	4	1	3	2	4	2	4	7	1	2	2	4	4	4	3	6	6	6	2	3	1	5	5	GRAS	*
Phvul.008G077000.1	10	6	1	4	2	1	16	1	1	2	1	1	1	8	2	7	5	4	8	1	7	3	40	2	GRAS	*
Phvul.008G094400.1	0	0	0	0	0	3	21	3	21	0	0	0	1	1	0	2	4	5	0	0	0	0	0	0	GRAS	*
Phvul.008G119700.1	7	4	4	5	4	9	5	6	8	2	8	4	6	9	4	7	8	9	5	5	4	3	7	6	GRAS	*
Phvul.008G142000.1	0	0	0	0	0	1	0	0	0	0	0	0	0	0	0	0	0	0	0	0	0	0	0	0	GRAS
Phvul.008G143400.1	9	4	10	6	9	19	33	22	23	3	16	7	13	29	7	23	17	16	20	18	19	17	14	8	GRAS	*
Phvul.008G143400.2	9	4	10	6	9	19	34	22	24	3	16	7	13	29	7	23	17	16	20	18	19	17	14	8	GRAS	*
Phvul.008G165200.1	1	1	0	1	0	1	23	4	7	0	1	0	1	39	16	49	16	14	29	6	3	2	4	1	GRAS	*
Phvul.008G196300.1	4	6	2	4	3	3	10	3	4	2	3	2	2	6	5	4	5	4	12	8	6	4	10	5	GRAS	*
Phvul.008G235500.1	2	1	0	1	0	1	4	0	3	1	1	3	11	3	1	4	4	2	4	38	77	103	3	4	GRAS	*
Phvul.008G275500.1	4	10	1	17	4	19	38	16	49	1	4	1	3	5	32	31	85	140	6	2	1	1	7	20	GRAS	*
Phvul.008G286000.1	6	16	9	16	9	8	16	6	52	2	8	18	23	28	24	27	19	21	20	8	4	4	14	14	GRAS	*
Phvul.009G122700.1	1	0	1	1	0	0	9	7	28	0	1	1	2	5	1	6	3	4	1	0	0	0	1	1	GRAS	*
Phvul.009G133800.1	3	3	3	2	2	17	5	10	184	2	13	8	20	73	42	24	35	66	5	47	11	12	3	18	GRAS	*
Phvul.009G133800.2	2	3	3	2	2	17	5	10	185	2	13	8	20	73	42	24	35	66	5	48	11	12	3	18	GRAS	*
Phvul.010G072700.1	8	4	8	5	4	8	11	7	12	3	10	7	11	12	6	9	8	9	10	16	17	13	11	7	GRAS	*
Phvul.010G072900.1	8	4	8	6	6	11	11	10	16	2	10	5	10	16	13	12	12	9	12	12	9	7	9	5	GRAS	*
Phvul.010G123500.1	5	7	3	4	4	11	5	8	24	1	6	8	10	12	16	7	13	18	4	3	2	2	5	9	GRAS	*
Phvul.010G129400.1	0	0	0	1	0	0	35	3	24	0	0	0	0	7	4	16	10	12	5	0	0	0	0	0	GRAS	*
Phvul.010G136900.1	1	0	0	0	0	0	4	10	1	0	0	0	0	0	0	0	2	2	0	0	0	0	0	0	GRAS	*
Phvul.011G015000.1	0	0	0	0	0	0	0	0	0	0	0	0	0	0	0	0	0	0	0	0	0	0	0	0	GRAS
Phvul.011G020600.1	34	12	8	16	13	51	17	9	16	6	31	9	28	13	8	15	9	9	28	40	14	19	54	49	GRAS	*
Phvul.011G024100.1	3	3	6	5	4	12	3	5	2	2	6	2	4	7	3	7	5	7	3	9	8	6	10	10	GRAS	*
Phvul.011G024100.2	3	3	6	5	5	12	3	5	2	2	6	2	4	7	3	7	5	8	3	9	8	6	10	10	GRAS	*
Phvul.011G024600.1	22	7	11	8	13	25	7	3	39	4	26	18	50	19	8	23	10	14	5	17	12	10	18	9	GRAS	*
Phvul.011G037800.1	7	8	5	8	3	5	12	9	14	4	14	6	8	14	10	11	14	12	24	10	13	7	16	8	GRAS	*
Phvul.011G063000.1	5	8	3	8	5	26	28	14	41	1	7	6	31	15	12	26	16	28	5	4	2	2	9	14	GRAS	*
Phvul.011G063100.1	1	6	1	4	1	3	5	1	5	0	1	1	2	2	2	3	3	4	2	0	0	0	3	2	GRAS	*
Phvul.011G063200.1	7	7	2	6	2	9	9	5	16	2	6	3	7	8	6	6	7	10	4	7	1	1	13	8	GRAS	*
Phvul.011G063200.2	11	12	2	10	3	14	14	7	26	3	10	4	10	13	9	10	12	15	7	11	2	2	22	13	GRAS	*
Phvul.011G063300.1	4	2	2	2	3	5	5	3	9	0	2	2	4	5	3	3	4	4	3	4	1	2	3	3	GRAS	*
Phvul.011G142300.1	0	68	0	94	7	7	30	17	5	0	2	1	1	0	153	3	41	38	9	1	1	0	18	41	GRAS	*
Phvul.011G142300.2	0	69	0	96	7	7	30	17	5	0	2	1	1	0	156	3	42	38	10	1	1	0	18	42	GRAS	*
Phvul.011G176900.1	0	0	0	0	0	0	0	0	0	0	0	0	0	0	0	0	0	0	0	0	0	0	0	0	GRAS
Phvul.001G250400.1	13	8	6	9	6	15	18	13	16	4	17	5	14	27	14	26	15	16	25	15	12	12	14	14	GIF	*
Phvul.006G080400.1	6	12	13	13	8	4	0	0	0	1	19	1	4	0	0	1	0	0	1	0	0	0	1	9	GIF	*
Phvul.007G198500.1	5	27	37	36	28	3	0	0	0	2	8	2	1	0	1	1	0	0	2	3	2	2	10	2	GIF	*
Phvul.001G019000.1	3	3	3	4	2	4	4	5	7	1	4	3	5	4	3	4	3	5	4	3	3	3	4	4	GeBP	*
Phvul.001G118200.1	0	8	6	6	8	1	0	0	0	0	1	0	0	0	0	0	0	0	0	0	0	0	0	0	GeBP	*
Phvul.002G034200.1	3	1	1	2	1	1	1	2	3	1	4	2	1	5	2	2	3	5	1	1	1	1	4	4	GeBP	*
Phvul.002G099900.1	0	0	0	0	0	0	0	0	0	0	0	0	0	0	0	0	0	0	0	0	0	0	0	0	GeBP
Phvul.002G272400.1	0	2	0	1	0	1	0	0	0	0	0	0	0	0	0	0	0	0	0	0	0	0	1	2	GeBP
Phvul.003G208800.1	1	1	0	1	0	1	2	0	1	1	0	0	0	1	0	1	1	1	2	1	1	1	2	1	GeBP
Phvul.009G147000.1	3	1	1	1	1	1	2	1	2	1	3	1	2	1	1	1	1	1	2	4	2	2	3	2	GeBP	*
Phvul.009G156600.1	1	1	1	1	1	0	5	2	2	0	0	0	0	2	1	1	2	2	0	1	0	0	2	5	GeBP	*
Phvul.011G078000.1	4	5	3	4	3	5	6	4	12	2	6	5	7	6	9	4	9	10	6	5	4	3	9	8	GeBP	*
Phvul.011G134900.1	0	0	0	0	0	0	0	0	0	0	0	0	0	0	0	0	0	0	0	0	0	0	0	0	GeBP
Phvul.011G201500.1	25	16	18	14	9	27	43	35	34	4	19	17	47	38	21	39	24	26	29	47	37	24	32	25	GeBP	*
Phvul.001G018300.1	1	5	7	5	13	9	3	3	4	0	0	0	0	19	6	13	11	11	45	0	2	2	3	1	GARP_G2	*
Phvul.001G101100.1	14	27	23	25	20	31	11	12	33	2	12	7	14	18	17	19	21	31	17	11	6	6	20	16	GARP_G2	*
Phvul.001G101100.2	14	27	23	25	20	31	11	12	33	2	12	7	14	18	17	19	21	31	17	11	6	6	20	16	GARP_G2	*
Phvul.001G101100.3	17	32	28	31	25	38	14	15	40	3	15	9	18	22	21	23	26	38	21	13	7	7	25	19	GARP_G2	*
Phvul.001G101100.4	17	33	29	31	25	39	14	15	40	3	15	9	18	23	21	24	26	39	21	14	7	7	25	19	GARP_G2	*
Phvul.001G119500.1	18	20	11	19	14	20	18	5	18	4	17	4	12	30	15	36	15	13	39	16	7	7	22	18	GARP_G2	*
Phvul.001G141600.1	2	0	0	1	0	1	3	16	14	0	0	0	1	1	1	1	2	2	1	1	3	2	0	1	GARP_G2	*
Phvul.001G141700.1	7	0	20	0	0	0	0	0	1	0	0	0	1	2	0	0	0	0	1	1	0	1	0	0	GARP_G2	*
Phvul.001G163900.1	11	11	9	11	7	15	16	26	26	5	10	9	15	15	11	10	15	20	8	14	10	7	15	12	GARP_G2	*
Phvul.001G163900.2	11	11	9	11	7	16	16	26	26	5	10	9	15	15	11	10	16	21	8	14	10	7	15	12	GARP_G2	*
Phvul.001G227900.1	7	3	5	4	5	6	1	0	2	3	10	2	8	2	1	1	2	3	7	9	5	3	8	2	GARP_G2	*
Phvul.002G004800.1	31	23	23	29	21	48	16	9	13	15	63	15	19	17	23	12	14	13	34	10	29	29	69	100	GARP_G2	*
Phvul.002G004800.2	31	23	24	29	21	48	16	9	13	15	64	15	19	17	23	12	14	13	34	10	29	29	70	100	GARP_G2	*
Phvul.002G021400.1	4	10	2	5	2	1	16	12	2	1	3	1	2	3	10	3	9	9	16	39	14	10	21	18	GARP_G2	*
Phvul.002G084100.1	3	7	4	4	3	3	8	7	22	2	5	1	1	5	2	2	3	4	5	6	2	1	10	4	GARP_G2	*
Phvul.002G132500.1	5	4	7	11	4	1	63	60	64	4	27	18	12	49	15	27	49	46	60	11	10	7	7	12	GARP_G2	*
Phvul.002G132500.2	6	5	9	14	5	1	76	73	76	5	32	21	15	58	18	33	59	56	71	14	12	8	8	15	GARP_G2	*
Phvul.002G137300.1	35	27	21	30	28	68	31	20	44	7	20	11	26	40	31	34	44	48	37	27	35	18	46	33	GARP_G2	*
Phvul.002G170700.1	4	4	3	4	3	4	10	12	13	1	3	2	2	9	6	7	5	9	3	6	2	2	6	7	GARP_G2	*
Phvul.002G239100.1	0	2	0	0	1	0	4	2	10	0	0	0	0	7	4	4	7	8	2	0	0	0	1	0	GARP_G2	*
Phvul.002G239100.2	0	2	0	0	1	0	4	2	9	0	0	0	0	6	4	4	7	7	2	0	0	0	1	0	GARP_G2	*
Phvul.002G246700.1	57	114	56	37	112	44	71	35	40	23	51	23	40	36	33	30	28	28	50	57	46	28	87	45	GARP_G2	*
Phvul.003G008400.1	1	2	0	1	0	0	0	0	0	0	0	0	0	0	0	0	0	0	0	0	0	0	2	0	GARP_G2
Phvul.003G012400.1	1	0	0	0	0	0	1	1	13	1	5	0	1	3	4	1	6	5	1	1	2	1	3	2	GARP_G2	*
Phvul.003G028000.1	5	36	8	4	1	1	23	57	4	1	7	5	24	38	40	32	12	4	63	6	7	4	20	31	GARP_G2	*
Phvul.003G068200.1	13	6	3	6	4	8	3	3	6	5	15	5	8	4	3	3	6	4	9	14	8	6	14	12	GARP_G2	*
Phvul.003G105700.1	1	1	1	1	1	1	3	3	1	1	1	0	1	1	1	1	1	1	1	2	1	1	1	0	GARP_G2	*
Phvul.003G159800.1	4	2	2	1	2	4	1	0	1	0	7	1	5	3	1	3	1	2	1	1	1	1	3	7	GARP_G2	*
Phvul.003G170900.1	4	7	8	6	7	8	5	3	8	2	6	4	4	6	6	4	5	5	3	4	6	4	5	4	GARP_G2	*
Phvul.003G228600.1	19	4	8	10	6	12	1	0	0	5	14	7	6	0	0	0	1	0	0	25	26	12	24	11	GARP_G2	*
Phvul.003G246900.1	4	4	8	1	9	3	1	5	0	1	10	5	5	1	1	1	1	1	0	8	3	3	3	5	GARP_G2	*
Phvul.003G293800.1	6	6	2	2	2	1	6	14	2	4	12	2	2	11	18	6	14	7	17	10	4	5	10	15	GARP_G2	*
Phvul.003G294200.1	18	18	6	5	5	20	33	28	22	11	38	12	24	52	17	47	33	37	51	43	26	17	22	50	GARP_G2	*
Phvul.004G078200.1	1	1	3	1	4	5	1	0	1	0	1	0	1	3	1	2	1	2	0	0	0	0	1	3	GARP_G2	*
Phvul.004G146800.1	3	1	0	3	0	1	2	1	2	0	0	0	1	2	1	2	1	4	1	0	0	0	8	4	GARP_G2	*
Phvul.004G146800.2	3	1	0	3	0	1	2	1	3	0	0	0	1	2	2	3	2	4	1	0	0	0	8	5	GARP_G2	*
Phvul.005G047600.1	6	7	8	8	4	18	2	1	2	1	8	3	6	6	3	5	4	5	2	1	0	1	4	11	GARP_G2	*
Phvul.005G047600.2	6	7	8	8	5	19	2	1	2	1	8	3	7	6	3	6	5	5	2	1	0	1	4	11	GARP_G2	*
Phvul.005G092900.1	4	5	2	5	2	5	4	1	3	2	4	1	1	3	5	3	3	4	10	2	5	3	13	17	GARP_G2	*
Phvul.005G100700.1	21	40	92	47	58	10	0	0	0	0	6	3	17	0	0	0	0	0	0	0	18	17	7	7	GARP_G2	*
Phvul.005G123900.1	2	4	5	3	3	1	0	0	0	0	3	1	2	2	1	1	1	1	0	0	0	0	1	2	GARP_G2	*
Phvul.006G025400.1	0	0	0	0	0	1	0	0	1	0	0	1	1	0	1	0	0	1	0	0	0	0	0	1	GARP_G2
Phvul.006G104700.1	8	15	11	19	11	36	19	23	36	2	5	4	7	20	11	15	14	23	7	7	6	5	10	9	GARP_G2	*
Phvul.006G134700.1	41	54	24	51	22	76	63	31	148	10	30	18	39	110	75	81	91	106	75	58	31	23	78	50	GARP_G2	*
Phvul.006G134700.2	43	55	24	52	22	79	67	32	152	10	31	19	40	114	78	84	93	110	78	60	32	24	80	52	GARP_G2	*
Phvul.006G134800.1	38	27	13	27	7	24	47	33	65	8	42	17	32	83	62	68	65	63	62	95	75	66	67	53	GARP_G2	*
Phvul.006G175300.1	0	1	1	1	1	1	3	3	6	0	0	0	0	0	0	0	1	2	0	0	0	0	1	0	GARP_G2	*
Phvul.006G175300.2	0	1	0	1	1	1	3	3	6	0	0	0	0	0	0	0	1	2	0	0	0	0	1	0	GARP_G2	*
Phvul.007G019900.1	10	4	1	2	0	2	1	1	11	0	0	0	0	1	1	1	2	5	0	0	1	0	8	0	GARP_G2	*
Phvul.007G102900.1	9	20	3	1	1	0	26	13	5	2	8	4	5	15	68	23	8	4	59	3	1	1	26	60	GARP_G2	*
Phvul.007G139300.1	21	33	12	22	13	25	30	12	27	6	12	5	9	28	16	23	22	25	38	32	19	6	48	19	GARP_G2	*
Phvul.007G190100.1	2	2	3	3	2	5	2	10	11	0	0	1	1	11	12	8	11	11	12	1	11	12	1	17	GARP_G2	*
Phvul.007G190100.2	2	2	3	3	2	5	2	10	11	0	0	1	1	10	11	7	10	10	11	1	11	11	1	15	GARP_G2	*
Phvul.007G244100.1	4	7	1	3	1	4	11	1	7	1	3	1	1	7	3	7	6	7	6	5	5	3	9	3	GARP_G2	*
Phvul.007G258700.1	0	0	0	0	0	1	1	1	0	0	0	0	0	2	2	1	1	0	0	0	0	0	0	1	GARP_G2
Phvul.008G094800.1	0	0	3	1	2	5	2	0	1	0	0	0	0	1	1	1	1	1	1	0	0	0	0	0	GARP_G2	*
Phvul.008G103100.1	0	0	0	1	0	0	0	0	0	0	0	0	0	0	0	0	0	0	0	0	0	0	0	0	GARP_G2
Phvul.008G163200.1	21	20	16	22	19	43	45	21	39	6	25	12	24	40	28	39	28	29	44	31	16	16	32	26	GARP_G2	*
Phvul.008G238900.1	6	1	0	1	0	0	2	1	2	2	4	1	2	2	1	2	2	1	2	18	8	5	7	3	GARP_G2	*
Phvul.009G011800.1	10	14	5	16	8	24	12	13	18	2	9	4	10	7	15	5	9	9	13	16	9	6	14	13	GARP_G2	*
Phvul.009G061700.1	1	3	0	0	0	0	3	0	1	0	0	0	0	0	0	1	1	2	0	3	1	1	5	1	GARP_G2	*
Phvul.009G120200.1	6	2	2	3	1	1	10	4	5	3	16	7	6	10	10	8	8	8	13	15	7	5	7	9	GARP_G2	*
Phvul.009G199700.1	3	1	1	1	1	1	1	1	3	0	2	1	2	8	5	6	3	4	5	0	0	0	1	5	GARP_G2	*
Phvul.010G078400.1	0	0	0	0	0	0	1	1	1	0	0	0	0	11	6	8	10	10	4	0	0	0	0	0	GARP_G2	*
Phvul.011G033400.1	43	49	23	33	27	47	55	28	86	11	56	44	76	50	47	45	36	45	62	44	46	42	76	51	GARP_G2	*
Phvul.011G062100.1	5	14	0	5	1	2	20	12	33	1	1	2	3	12	51	12	21	16	19	5	4	7	16	19	GARP_G2	*
Phvul.011G094300.1	3	4	6	5	6	32	1	2	3	0	4	5	8	6	1	4	1	3	0	1	0	0	2	6	GARP_G2	*
Phvul.011G124200.1	7	8	19	16	26	14	9	9	2	10	34	14	17	6	2	6	4	4	3	2	9	7	11	10	GARP_G2	*
Phvul.011G179300.1	5	5	7	5	7	13	2	2	3	0	4	3	9	9	4	6	4	7	0	0	0	0	3	11	GARP_G2	*
Phvul.001G041700.1	17	14	4	6	3	17	10	2	6	1	5	1	4	4	5	4	5	6	4	10	8	2	20	10	GARP_ARR	*
Phvul.001G046300.1	0	0	0	0	0	0	0	0	0	0	0	0	0	3	1	2	2	2	2	0	0	0	0	0	GARP_ARR	*
Phvul.001G258000.1	1	1	2	1	1	2	3	1	2	0	0	0	0	6	2	5	3	5	1	0	0	0	2	5	GARP_ARR	*
Phvul.001G258000.2	1	1	1	1	1	1	3	1	2	0	0	0	0	6	2	5	4	5	1	0	0	0	2	5	GARP_ARR	*
Phvul.002G107100.1	0	0	0	0	0	0	1	2	7	0	0	0	0	15	4	11	8	14	0	0	0	0	0	3	GARP_ARR	*
Phvul.002G173000.1	13	23	11	17	16	30	35	27	68	3	10	8	16	29	110	25	50	57	12	7	6	5	17	29	GARP_ARR	*
Phvul.002G177100.1	0	0	0	0	0	1	2	4	4	0	0	0	0	7	3	6	3	5	0	0	0	0	0	2	GARP_ARR	*
Phvul.002G322000.1	0	0	0	0	0	0	0	0	0	0	0	0	0	0	0	0	0	0	0	0	0	0	0	0	GARP_ARR
Phvul.002G322300.1	3	0	0	0	0	0	0	0	0	0	0	0	0	0	0	0	0	0	0	0	0	0	0	0	GARP_ARR	*
Phvul.002G324900.1	13	3	2	2	5	4	21	20	3	4	13	5	4	25	6	17	12	13	9	9	2	2	19	12	GARP_ARR	*
Phvul.002G324900.2	13	3	2	2	5	4	21	20	3	4	13	5	4	25	6	17	12	13	9	9	2	2	19	12	GARP_ARR	*
Phvul.002G324900.3	13	3	2	2	5	4	21	20	3	4	13	5	4	25	6	17	12	13	9	9	2	2	19	12	GARP_ARR	*
Phvul.003G015500.1	2	2	0	1	1	2	13	5	7	1	1	1	1	10	8	7	9	11	12	0	0	0	8	9	GARP_ARR	*
Phvul.003G015500.2	2	2	0	1	1	2	13	5	7	1	1	1	1	10	8	7	9	11	12	0	0	0	9	9	GARP_ARR	*
Phvul.003G017000.1	5	7	3	5	4	8	5	3	8	1	4	2	3	4	2	3	3	5	3	6	5	4	9	4	GARP_ARR	*
Phvul.003G110100.1	21	24	8	14	9	24	27	13	46	5	21	10	21	35	46	38	39	54	44	20	11	8	43	39	GARP_ARR	*
Phvul.003G158200.1	2	1	0	0	0	0	1	0	0	0	2	0	0	0	0	0	0	1	0	1	0	0	2	0	GARP_ARR
Phvul.003G235400.1	10	5	3	7	2	2	1	0	1	2	5	0	0	3	2	3	2	4	1	8	8	5	15	7	GARP_ARR	*
Phvul.003G235700.1	9	3	1	2	1	1	6	3	9	1	3	1	2	19	8	12	13	15	27	2	2	1	13	5	GARP_ARR	*
Phvul.003G235700.2	9	3	1	2	1	1	6	3	9	1	3	1	2	19	8	12	13	15	27	2	2	1	13	5	GARP_ARR	*
Phvul.006G199500.1	88	185	23	291	146	235	139	75	321	18	102	38	115	113	140	139	159	256	100	70	58	49	211	140	GARP_ARR	*
Phvul.008G285800.1	6	6	4	6	4	6	4	4	12	2	6	4	5	10	4	6	7	12	5	4	3	2	10	6	GARP_ARR	*
Phvul.009G084900.1	1	1	1	1	1	0	1	6	1	0	1	1	1	1	0	0	1	2	0	1	0	0	2	1	GARP_ARR	*
Phvul.009G088900.1	9	5	4	4	5	7	23	13	19	2	5	4	7	15	12	11	13	17	13	6	10	8	12	7	GARP_ARR	*
Phvul.009G194200.1	10	7	4	7	4	10	15	8	30	2	8	5	8	22	23	21	20	27	24	6	4	4	17	12	GARP_ARR	*
Phvul.009G253200.1	7	6	4	6	3	8	15	8	19	2	5	2	5	20	20	23	21	22	40	4	4	3	12	9	GARP_ARR	*
Phvul.010G092800.1	2	3	3	5	3	4	1	3	13	1	4	1	2	4	2	2	4	7	2	2	1	1	4	2	GARP_ARR	*
Phvul.011G008200.1	0	0	0	0	0	0	0	0	0	0	0	0	0	0	0	0	0	0	0	0	0	0	0	0	GARP_ARR
Phvul.001G196800.1	3	1	3	14	2	26	559	165	191	1	7	19	50	98	18	79	133	203	2	1	3	2	8	8	FHA	*
Phvul.001G196800.2	3	1	3	14	2	26	557	164	191	1	7	19	50	98	18	79	133	202	2	1	3	2	8	8	FHA	*
Phvul.001G196800.3	3	1	2	14	2	26	554	163	190	1	7	18	50	97	18	78	132	201	2	1	3	2	7	8	FHA	*
Phvul.001G196800.4	3	1	2	13	2	26	490	154	182	1	7	18	50	96	18	77	123	188	2	1	3	2	7	8	FHA	*
Phvul.001G200200.1	7	7	5	7	5	10	7	6	11	2	8	5	8	8	6	8	7	9	7	8	7	6	10	8	FHA	*
Phvul.001G204600.1	6	5	2	6	3	6	5	4	10	2	7	4	5	7	7	4	7	7	7	6	4	3	9	5	FHA	*
Phvul.001G214100.1	28	22	8	17	12	30	33	25	49	8	24	15	30	37	26	24	25	28	29	36	34	34	43	22	FHA	*
Phvul.001G255500.1	2	4	4	4	3	11	3	5	11	1	3	3	7	14	12	14	10	12	3	1	2	3	3	5	FHA	*
Phvul.001G268400.1	8	15	6	14	7	5	12	2	5	5	7	2	4	9	4	8	7	6	14	15	23	11	23	9	FHA	*
Phvul.002G018700.1	2	2	1	1	1	5	2	2	3	1	3	1	4	10	4	7	10	5	3	15	5	4	2	4	FHA	*
Phvul.002G037900.2	29	30	10	16	16	42	29	23	52	9	36	13	26	37	27	14	37	42	38	30	21	10	58	33	FHA	*
Phvul.002G047600.1	6	6	3	6	3	8	10	10	17	2	8	5	12	14	15	11	14	15	14	7	6	6	11	11	FHA	*
Phvul.002G078100.1	4	2	2	3	1	0	5	1	1	1	3	2	0	6	2	3	2	2	12	4	8	6	5	2	FHA	*
Phvul.002G151500.1	5	0	1	1	2	2	23	3	8	0	1	0	1	8	12	12	4	6	1	1	1	1	1	2	FHA	*
Phvul.002G154600.1	0	5	0	9	1	2	40	18	10	0	0	0	0	1	37	20	32	63	5	0	0	0	3	52	FHA	*
Phvul.002G164000.1	30	29	25	25	20	82	50	35	138	7	26	18	34	93	81	77	79	78	70	29	24	21	27	33	FHA	*
Phvul.002G234900.1	53	58	27	55	25	73	90	40	68	21	48	22	41	79	59	66	63	62	82	76	62	42	106	67	FHA	*
Phvul.002G279600.1	1	1	1	1	1	1	1	1	0	0	1	1	2	1	1	1	1	1	1	1	0	0	2	1	FHA
Phvul.002G279600.2	1	1	1	1	1	1	1	1	1	1	1	1	3	2	1	1	1	1	1	2	1	1	2	1	FHA	*
Phvul.002G297800.1	3	0	0	0	0	0	0	0	0	0	0	0	0	0	0	0	0	0	0	0	0	0	0	0	FHA	*
Phvul.002G301000.1	97	82	50	72	45	166	71	60	93	21	118	52	129	159	134	197	144	147	125	93	64	66	123	243	FHA	*
Phvul.002G328500.1	6	7	1	2	1	1	15	2	5	3	4	1	3	5	3	6	4	5	10	15	6	3	14	6	FHA	*
Phvul.003G016600.1	4	1	0	0	0	1	5	10	4	1	4	2	2	5	1	2	3	3	1	3	3	2	7	1	FHA	*
Phvul.003G016600.2	4	1	0	0	0	1	5	11	4	1	4	2	2	5	1	2	3	3	1	3	3	2	7	1	FHA	*
Phvul.003G016600.3	4	1	0	0	0	1	5	11	4	1	4	2	2	5	1	2	3	3	1	3	3	2	7	1	FHA	*
Phvul.003G016800.1	0	0	0	0	0	0	0	0	0	0	0	0	0	0	0	0	0	0	0	0	0	0	0	0	FHA
Phvul.003G033800.1	0	0	0	0	0	0	0	0	0	0	0	0	0	0	0	0	0	0	0	0	0	1	0	0	FHA
Phvul.003G088100.1	39	23	9	15	11	48	46	48	79	10	53	44	99	52	27	36	31	41	38	59	51	45	68	45	FHA	*
Phvul.003G119700.1	1	1	0	1	0	0	4	1	1	1	1	0	0	2	2	2	2	2	3	2	0	0	4	2	FHA	*
Phvul.003G196100.1	5	7	1	5	1	1	10	7	3	2	4	2	3	26	12	17	16	20	17	5	3	2	13	25	FHA	*
Phvul.003G198500.1	3	2	1	1	0	2	3	1	3	1	2	2	2	2	1	1	2	2	2	3	2	2	5	2	FHA	*
Phvul.003G204200.1	12	19	5	21	6	20	16	14	31	5	15	8	18	18	18	12	22	23	16	17	20	13	22	21	FHA	*
Phvul.003G212600.1	0	1	0	10	0	2	3	3	1	0	0	0	1	0	33	1	2	1	1	0	0	0	0	13	FHA	*
Phvul.003G223900.1	0	0	0	1	0	1	13	3	7	0	0	0	1	5	4	2	3	2	4	0	1	1	0	1	FHA	*
Phvul.003G243800.1	61	132	215	158	243	385	0	0	1	18	61	10	49	1	1	1	1	1	2	8	6	4	40	38	FHA	*
Phvul.003G258600.1	14	11	13	14	11	15	8	10	15	2	16	9	13	11	11	9	9	11	9	13	11	11	9	9	FHA	*
Phvul.003G281500.1	38	25	8	18	11	37	47	40	63	11	40	25	57	49	22	33	34	42	43	52	44	36	60	37	FHA	*
Phvul.003G293500.1	2	2	0	1	0	0	2	0	0	3	1	0	0	2	1	2	2	2	5	4	1	0	9	3	FHA	*
Phvul.004G085700.1	10	0	0	1	0	1	13	11	13	1	1	1	4	32	12	32	16	12	26	3	1	1	9	21	FHA	*
Phvul.004G121900.1	0	0	0	1	0	0	45	4	11	0	0	0	0	2	7	4	9	10	3	0	0	0	1	2	FHA	*
Phvul.004G178400.1	7	4	0	2	1	0	8	1	1	4	4	0	0	8	3	5	4	3	12	11	5	3	16	4	FHA	*
Phvul.005G050600.1	13	36	11	64	20	74	28	73	146	2	12	13	35	33	43	33	50	73	22	7	6	5	24	29	FHA	*
Phvul.005G050600.2	15	44	13	79	25	92	34	90	180	2	15	16	44	41	52	41	62	91	27	8	8	7	29	36	FHA	*
Phvul.006G005400.1	2	2	0	1	1	3	1	1	3	0	1	1	2	3	3	2	1	2	2	1	1	0	3	2	FHA	*
Phvul.006G005500.1	20	12	13	13	13	27	26	19	29	4	21	17	24	28	24	29	23	24	17	27	18	17	17	23	FHA	*
Phvul.006G008100.1	8	57	76	48	62	22	0	0	0	7	22	16	16	0	0	0	1	2	0	5	20	6	12	13	FHA	*
Phvul.006G035200.1	13	23	14	16	11	27	52	13	26	8	22	14	19	47	30	41	35	32	56	23	13	9	27	33	FHA	*
Phvul.006G035200.2	15	26	16	18	13	31	59	15	30	9	25	15	22	53	34	47	39	37	63	26	15	10	31	38	FHA	*
Phvul.006G037500.1	24	23	10	18	15	24	24	17	33	9	25	14	23	24	15	18	25	27	28	32	29	24	44	24	FHA	*
Phvul.006G039200.1	9	9	3	8	3	4	10	5	6	3	9	6	9	9	10	8	9	6	15	10	6	6	16	12	FHA	*
Phvul.006G079800.1	17	25	10	19	16	22	17	10	21	7	16	7	15	15	13	13	18	18	26	21	20	17	33	15	FHA	*
Phvul.006G090900.1	13	12	9	10	8	22	17	14	24	3	11	8	14	19	13	15	14	14	13	17	22	13	15	11	FHA	*
Phvul.006G107600.1	7	7	3	5	3	3	6	2	3	3	8	4	4	6	5	5	6	5	7	10	6	5	9	7	FHA	*
Phvul.006G107700.1	13	13	10	16	8	7	13	4	8	3	19	6	8	12	12	11	13	11	16	27	16	16	19	13	FHA	*
Phvul.006G127000.1	1	1	0	1	0	0	1	0	0	1	1	0	0	1	1	1	0	1	0	1	1	0	2	2	FHA
Phvul.006G191100.1	16	18	6	13	9	18	26	12	26	5	15	7	13	20	13	14	17	19	20	21	17	12	26	16	FHA	*
Phvul.006G191500.1	17	22	6	14	10	18	31	14	29	6	18	8	15	24	13	16	20	24	25	26	25	16	33	19	FHA	*
Phvul.007G090600.1	1	0	0	0	0	0	1	0	0	0	0	0	0	0	0	0	0	0	1	1	0	0	1	0	FHA
Phvul.007G272200.1	2	2	0	1	0	0	5	0	0	1	0	0	0	1	1	1	2	1	3	4	2	3	8	1	FHA	*
Phvul.008G024500.1	13	13	6	9	8	15	16	12	20	3	13	8	15	18	20	11	16	18	20	14	13	8	22	16	FHA	*
Phvul.008G075200.1	6	5	2	3	3	3	3	3	5	2	5	3	3	3	2	2	3	4	5	5	3	2	11	4	FHA	*
Phvul.008G083800.1	0	0	0	0	0	0	24	6	2	0	0	0	0	17	6	6	12	9	13	0	0	0	0	0	FHA	*
Phvul.008G083800.2	0	0	0	0	0	0	24	6	2	0	0	0	0	15	5	5	12	9	12	0	0	0	0	0	FHA	*
Phvul.008G089500.1	1	2	1	1	1	1	3	1	2	1	1	1	1	1	1	1	1	1	2	3	1	1	3	1	FHA	*
Phvul.008G131300.1	24	28	8	24	18	31	49	22	63	5	32	18	49	32	35	46	30	39	55	50	29	31	65	37	FHA	*
Phvul.008G131400.1	11	21	9	15	12	21	26	10	23	4	17	13	16	16	19	20	17	20	24	24	18	15	28	20	FHA	*
Phvul.008G163100.1	16	27	6	10	12	9	19	5	14	7	29	6	9	13	10	12	13	15	20	13	8	7	26	16	FHA	*
Phvul.008G185200.1	0	0	1	0	1	0	0	0	0	0	0	0	0	0	0	0	0	0	0	0	0	0	2	1	FHA
Phvul.008G214500.1	0	0	0	0	0	0	0	0	0	0	0	0	0	0	0	0	0	0	0	3	1	1	0	0	FHA	*
Phvul.008G229900.1	26	14	7	11	8	17	40	22	24	6	23	12	22	27	21	33	26	29	27	44	27	22	36	24	FHA	*
Phvul.008G242800.1	2	2	2	1	1	3	2	2	3	1	2	2	2	2	2	1	3	3	3	3	2	1	4	2	FHA	*
Phvul.009G014000.1	3	7	1	2	2	3	6	2	3	1	2	1	1	2	3	2	5	5	5	5	3	2	11	5	FHA	*
Phvul.009G093700.1	3	2	1	1	1	3	3	2	3	1	4	2	2	4	2	3	2	2	2	4	3	3	3	3	FHA	*
Phvul.009G124800.1	2	1	0	1	0	0	6	1	0	1	4	0	0	2	1	1	1	2	3	3	5	2	1	1	FHA	*
Phvul.009G183200.1	17	10	5	15	6	3	18	5	5	5	62	21	38	14	12	12	11	12	12	23	13	14	22	31	FHA	*
Phvul.009G183200.2	17	10	5	15	6	3	18	5	5	5	62	21	38	14	12	12	11	12	12	23	13	14	22	31	FHA	*
Phvul.009G193800.1	19	13	9	14	9	20	22	13	31	4	15	8	14	23	26	24	25	24	17	11	8	6	19	18	FHA	*
Phvul.009G202600.1	2	2	1	1	1	2	5	1	4	1	1	0	1	3	1	2	2	3	3	5	2	1	4	1	FHA	*
Phvul.009G216900.1	29	36	16	25	17	11	57	22	33	9	30	7	11	49	84	54	48	36	86	21	27	16	45	32	FHA	*
Phvul.010G068200.1	0	0	0	0	0	0	0	0	0	0	0	0	0	2	1	1	2	1	1	0	0	0	0	0	FHA
Phvul.010G139400.1	23	25	10	20	12	30	33	21	36	6	23	14	27	29	23	22	27	29	36	30	24	20	31	24	FHA	*
Phvul.011G214600.1	2	0	0	0	1	4	1	1	2	1	3	3	6	2	1	2	2	3	0	3	4	2	1	6	FHA	*
Phvul.001G251100.1	0	0	0	0	0	0	0	0	0	0	0	0	0	0	0	0	0	0	0	0	0	0	0	0	EIL
Phvul.002G253900.1	0	0	0	0	0	0	0	0	0	0	0	0	0	0	0	0	0	0	0	0	0	0	0	0	EIL
Phvul.003G172900.1	7	8	18	6	19	5	16	3	8	1	7	3	2	8	6	12	17	7	10	3	4	4	9	18	EIL	*
Phvul.004G071400.1	21	18	10	15	8	13	37	11	19	6	28	9	14	31	24	40	31	27	40	35	17	16	35	25	EIL	*
Phvul.005G012200.1	0	0	0	0	0	0	0	0	0	0	0	0	0	0	0	0	0	0	0	0	0	0	0	0	EIL
Phvul.005G150100.1	10	9	10	11	11	21	10	11	22	2	10	8	14	15	29	13	13	16	14	9	6	5	9	12	EIL	*
Phvul.006G011200.1	57	61	28	50	23	53	66	32	168	6	59	43	103	96	83	72	81	96	62	34	13	11	74	84	EIL	*
Phvul.006G011300.1	42	43	17	33	16	60	84	75	165	5	51	48	91	81	86	70	81	111	58	36	16	15	50	79	EIL	*
Phvul.008G207000.1	61	39	34	38	23	254	23	21	86	8	53	75	180	78	58	66	47	53	53	43	34	32	33	62	EIL	*
Phvul.009G170000.1	6	10	2	7	4	7	6	5	12	2	6	3	6	7	10	6	9	11	9	8	6	4	11	11	EIL	*
Phvul.009G170000.2	6	9	2	7	4	7	6	5	12	2	5	3	6	7	10	6	9	11	9	8	6	4	11	11	EIL	*
Phvul.009G212000.1	2	7	0	0	0	0	0	0	0	1	0	0	0	2	1	2	1	0	3	0	0	0	12	0	EIL	*
Phvul.001G090700.1	26	19	14	20	11	30	28	9	31	7	35	16	32	49	26	46	28	31	47	30	21	21	36	35	E2F	*
Phvul.001G167900.1	4	7	4	4	4	1	5	2	3	3	7	3	2	6	5	4	6	5	10	4	1	1	10	7	E2F	*
Phvul.002G039800.1	8	18	5	13	8	16	12	13	23	3	10	5	11	12	19	10	15	20	14	9	9	6	15	15	E2F	*
Phvul.002G039800.2	11	24	6	18	10	23	17	17	30	4	13	8	15	17	26	13	21	27	20	12	13	8	20	21	E2F	*
Phvul.002G039800.3	8	18	5	13	7	17	12	13	22	3	10	6	11	12	19	10	15	20	14	9	9	6	15	15	E2F	*
Phvul.002G039800.4	11	24	6	18	10	23	17	17	30	4	13	8	15	17	26	13	21	27	20	12	13	8	20	21	E2F	*
Phvul.002G039800.5	11	25	6	18	10	22	17	17	31	4	13	7	16	17	26	13	21	27	20	12	13	9	20	21	E2F	*
Phvul.002G039800.6	8	18	5	13	7	17	12	13	22	3	10	6	11	12	19	10	15	20	14	9	9	6	15	15	E2F	*
Phvul.002G133400.1	0	3	0	4	3	17	4	3	13	0	0	1	15	2	12	11	9	11	2	0	0	0	1	6	E2F	*
Phvul.002G133600.1	1	6	1	4	2	9	4	5	26	0	0	0	1	7	30	11	6	9	10	0	0	0	2	6	E2F	*
Phvul.002G133600.2	1	7	1	5	2	11	5	6	32	0	0	1	2	9	38	13	8	11	13	0	0	0	2	7	E2F	*
Phvul.002G166400.1	2	7	0	5	2	8	5	3	12	0	3	1	3	4	4	7	9	14	3	2	0	0	7	5	E2F	*
Phvul.002G293400.1	37	45	23	44	24	43	60	34	58	10	36	21	43	63	44	54	46	44	59	47	46	33	58	43	E2F	*
Phvul.003G005200.1	0	0	0	0	0	0	0	0	0	0	0	0	0	0	0	0	0	0	0	0	0	0	0	0	E2F
Phvul.003G133500.1	14	15	16	18	16	40	15	39	49	6	23	15	20	31	32	24	33	39	26	11	5	4	24	27	E2F	*
Phvul.003G196600.1	9	4	1	2	1	0	8	0	1	5	7	0	0	11	4	6	5	3	18	20	10	5	15	5	E2F	*
Phvul.005G014200.1	1	4	1	4	1	1	2	0	0	0	0	0	0	0	0	0	1	1	0	0	0	0	4	0	E2F	*
Phvul.006G051500.1	0	0	0	0	0	0	0	0	0	0	0	0	0	0	0	0	0	0	1	0	0	0	0	0	E2F
Phvul.006G052300.1	5	4	1	1	1	1	0	0	0	1	1	0	0	0	0	0	0	0	0	2	1	0	8	0	E2F	*
Phvul.006G052400.1	5	7	3	3	3	3	0	0	0	1	2	0	0	0	0	0	0	0	0	1	0	0	8	0	E2F	*
Phvul.006G052500.1	2	1	1	1	1	1	0	0	0	0	1	0	0	0	0	0	0	0	0	1	0	0	3	0	E2F	*
Phvul.006G052600.1	3	3	3	4	2	4	1	1	9	1	2	1	1	2	2	2	3	3	1	1	2	1	5	2	E2F	*
Phvul.006G088900.1	36	100	33	175	50	74	79	51	132	6	38	35	104	62	201	85	104	141	80	49	29	22	50	137	E2F	*
Phvul.006G088900.2	36	101	34	176	51	75	80	51	132	6	38	35	104	63	202	86	105	142	81	49	29	22	50	138	E2F	*
Phvul.006G103900.1	2	1	0	0	0	0	0	1	0	0	1	1	1	1	1	0	1	1	2	2	1	0	3	1	E2F	*
Phvul.006G106000.1	43	40	58	35	25	104	73	94	95	11	57	40	90	107	46	81	72	80	57	53	46	37	61	59	E2F	*
[truncated: 1,727 more rows]
