# Supplementary material for: An RNA-Seq based gene expression atlas of the common bean
Source: BMC Genomics. 2014 Oct 6;15(1):866. doi: 10.1186/1471-2164-15-866 (PMC4195886; doi:10.1186/1471-2164-15-866)
Supplement: Supplementary file 8 — Additional file 8: Genes differentially expressed between SH and PH. (XLSX 592 KB) [file 12864_2014_6531_MOESM8_ESM.xlsx]

## Sheet: O'Rourke_AddFile8_PHvSH
GeneID	PH	SH	FoldChange	Prob DE	PfamID	Pfam_Description			PANTHER_ID	Panther_Description	KOG_ID	KOG_Description	EC_ID	EC_Description	KO_ID	KO_Description	GO_ID	GO_Description	Transcription Factor Family	Gmax_BLASTN_TopHit	Gmax_BLASTN_TopHit_Evalue	Gmax_BLASTN_TopHit_%ID	Gmax_BLASTN_Hit2	Gmax_BLASTN_Hit2_Evalue	Gmax_BLASTN_Hit2_%ID	Glyma_BP_GO	Glyma_MF_GO
Phvul.001G000500.1	22	109	-2.30875	0.952313	PF00069	protein phosphorylation			PTHR24056,PTHR24056:SF101		KOG0594	Protein kinase PCTAIRE and related kinases	2.7.1.-	Phosphotransferases with an alcohol group as acceptor.	K00924	phosphatidylinositol-4-phosphate 3-kinase [EC:2.7.1.154]	GO:0004672 GO:0005524 GO:0006468	protein kinase activity_ATP binding_protein amino acid phosphorylation		Glyma17g38210.1	0	90.9483	Glyma14g39760.1	0	91.0383	GO:0006468	GO:0004672 GO:0005524
Phvul.001G001000.1	16	3	2.41504	0.944273	PF00199,PF06628	Catalase,catalase activity			PTHR11465	CATALASE	KOG0047	Catalase	1.11.1.6	Catalase.	K03781	catalase [EC:1.11.1.6]	GO:0004096 GO:0005506 GO:0006979 GO:0020037 GO:0055114	catalase activity_iron ion binding_response to oxidative stress_heme binding_oxidation reduction		Glyma14g39810.1	0	90.6694	Glyma17g38140.1	0	90.3989	GO:0006979 GO:0055114	GO:0004096 GO:0005506 GO:0020037
Phvul.001G002100.1	178	14	3.66838	0.998608	PF00085	cell redox homeostasis			PTHR10438,PTHR10438:SF71	,glycerol ether metabolic process	KOG0907	Thioredoxin					GO:0006662 GO:0009055 GO:0015035 GO:0045454	glycerol ether metabolic process_electron carrier activity_protein disulfide oxidoreductase activity_cell redox homeostasis		Glyma14g39940.1	0	89.0859	Glyma17g38090.1	2e-14	88.3117	GO:0006662 GO:0045454	GO:0009055 GO:0015035
Phvul.001G002200.1	50	4	3.64386	0.997147																Glyma14g39950.1	4e-64	85.5219	Glyma14g39950.1	1e-45	83.9357
Phvul.001G004000.1	38	396	-3.38143	0.997339	PF00107,PF08240	oxidoreductase activity			PTHR11695,PTHR11695:SF285	QUINONE OXIDOREDUCTASE-RELATED,oxidoreductase activity	KOG0023	Alcohol dehydrogenase, class V					GO:0008270 GO:0016491 GO:0055114	zinc ion binding_oxidoreductase activity_oxidation reduction		Glyma14g40170.1	0	84.5124	Glyma17g37960.1	0	83.5564	GO:0055114	GO:0008270 GO:0016491
Phvul.001G004400.1	18	1	4.16993	0.989458	PF00657	lipid metabolic process			PTHR22835,PTHR22835:SF39	,ZINC FINGER FYVE DOMAIN CONTAINING PROTEIN							GO:0006629 GO:0016788	lipid metabolism_"hydrolase activity, acting on ester bonds"		Glyma17g37920.1	0	85.9738	Glyma14g40210.1	0	86.189	GO:0006629	GO:0016788
Phvul.001G005000.1	29	4	2.85798	0.980454	PF00314	Thaumatin family														Glyma17g37800.1	0	85.881	Glyma15g43060.1	1e-130	85.1789
Phvul.001G005000.2	22	4	2.45943	0.951821	PF00314	Thaumatin family														Glyma17g37800.1	0	87.3039	Glyma15g43060.1	1e-130	85.1789
Phvul.001G005500.1	7	0	3.80735	0.938875	PF00168	protein binding			PTHR10774,PTHR10774:SF2	CALCIUM LIPID BINDING PROTEIN,CALCIUM-DEPENDENT LIPID-BINDING PROTEIN (CALB RELATED)							GO:0005515	protein binding		Glyma17g37850.1	0	91.3665	Glyma14g40290.1	0	91.3665		GO:0005515
Phvul.001G005900.1	7	0	3.80735	0.938875	PF00005,PF00664	ATPase activity,"ATPase activity, coupled to transmembrane movement of substances"			PTHR24221		KOG0055	Multidrug/pheromone exporter, ABC superfamily					GO:0005524 GO:0006810 GO:0016021 GO:0016887 GO:0042626 GO:0055085	ATP binding_transport_integral to membrane_ATPase activity_"ATPase activity, coupled to transmembrane movement of substances"_transmembrane transport		Glyma17g37860.1	0	92.8882	Glyma14g40280.1	0	92.8487	GO:0006810 GO:0055085	GO:0005524 GO:0016887 GO:0042626
Phvul.001G006300.1	2	61	-4.93074	0.998742	PF02704	Gibberellin regulated protein														Glyma17g37760.1	2e-88	88.8514	Glyma14g40400.1	7e-79	87.6712
Phvul.001G007500.1	40	9	2.152	0.948373																Glyma14g40490.1	1e-149	89.3939	Glyma17g37680.1	6e-68	92.1053
Phvul.001G008200.1	2	20	-3.32193	0.988067	PF02309,PF02362,PF06507	nucleus,"regulation of transcription, D-dependent",response to hormone stimulus									K14486	auxin response factor	GO:0003677 GO:0005634 GO:0006355 GO:0009725	DNA binding_nucleus_"regulation of transcription, DNA-dependent"_response to hormone stimulus	ARF	Glyma14g40540.1	0	89.8914	Glyma14g40540.1	0	93.864	GO:0006355 GO:0009725	GO:0003677
Phvul.001G008300.1	1	13	-3.70044	0.97976	PF02309	nucleus											GO:0005634 GO:0006355	nucleus_"regulation of transcription, DNA-dependent"		Glyma17g37580.1	3e-63	93.8272	Glyma17g37580.1	8e-30	93.3333	GO:0006355
Phvul.001G008900.1	8	1	3	0.947103	PF00067	oxidoreductase activity, acting on paired donors, with incorporation or reduction of molecular oxygen			PTHR24298,PTHR24298:SF44		KOG0156	Cytochrome P450 CYP2 subfamily					GO:0005506 GO:0009055 GO:0016705 GO:0020037 GO:0055114	iron ion binding_electron carrier activity_"oxidoreductase activity, acting on paired donors, with incorporation or reduction of molecular oxygen"_heme binding_oxidation reduction		Glyma17g37520.1	0	81.25				GO:0055114	GO:0005506 GO:0009055 GO:0016705 GO:0020037
Phvul.001G009200.1	3	23	-2.9386	0.977862	PF07250,PF09118	Domain of unknown function (DUF1929),Glyoxal oxidase N-terminus														Glyma14g40600.1	1e-166	82.3123	Glyma14g40600.1	7e-46	83.4459
Phvul.001G009800.1	0	16	-5	0.986927	PF05142	Domain of unknown function (DUF702)													SRS	Glyma17g37410.1	1e-107	88.6427	Glyma17g37410.1	1e-83	83.3703
Phvul.001G010700.1	11	1	3.45943	0.971353	PF02190	ATP-dependent peptidase activity			PTHR23327	UNCHARACTERIZED							GO:0004176 GO:0006508	ATP-dependent peptidase activity_proteolysis and peptidolysis		Glyma14g07680.1	1e-122	84.5754	Glyma04g03100.1	3e-65	87.6	GO:0006508	GO:0004176
Phvul.001G012700.1	1	693	-9.43671	0.999878	PF01370	coenzyme binding			PTHR10366,PTHR10366:SF9	D DEPENDENT EPIMERASE/DEHYDRATASE,D(P)H STEROID DEHYDROGESE-RELATED	KOG1502	Flavonol reductase/cinnamoyl-CoA reductase	1.1.1.219,1.1.1.234	Dihydrokaempferol 4-reductase.,Flavonone 4-reductase.	K13082	bifunctional dihydroflavonol 4-reductase/flavanone 4-reductase [EC:1.1.1.219 1.1.1.234]	GO:0003824 GO:0003854 GO:0006694 GO:0008152 GO:0016491 GO:0016616 GO:0044237 GO:0050662 GO:0055114	catalytic activity_3-beta-hydroxy-delta5-steroid dehydrogenase activity_steroid biosynthesis_metabolism_oxidoreductase activity_"oxidoreductase activity, acting on the CH-OH group of donors, NAD or NADP as acceptor"_cellular metabolism_coenzyme binding_oxidation reduction		Glyma14g07940.1	0	89.6341	Glyma02g18380.1	0	83.7977	GO:0006694 GO:0008152 GO:0044237 GO:0055114	GO:0003824 GO:0003854 GO:0016491 GO:0016616 GO:0050662
Phvul.001G012800.1	1	300	-8.22882	0.999765	PF01370	coenzyme binding			PTHR10366,PTHR10366:SF9	D DEPENDENT EPIMERASE/DEHYDRATASE,D(P)H STEROID DEHYDROGESE-RELATED	KOG1502	Flavonol reductase/cinnamoyl-CoA reductase	1.1.1.219,1.1.1.234	Dihydrokaempferol 4-reductase.,Flavonone 4-reductase.	K13082	bifunctional dihydroflavonol 4-reductase/flavanone 4-reductase [EC:1.1.1.219 1.1.1.234]	GO:0003824 GO:0003854 GO:0006694 GO:0008152 GO:0016491 GO:0016616 GO:0044237 GO:0050662 GO:0055114	catalytic activity_3-beta-hydroxy-delta5-steroid dehydrogenase activity_steroid biosynthesis_metabolism_oxidoreductase activity_"oxidoreductase activity, acting on the CH-OH group of donors, NAD or NADP as acceptor"_cellular metabolism_coenzyme binding_oxidation reduction		Glyma17g37060.1	0	89.1079	Glyma14g07940.1	0	84.2799	GO:0006694 GO:0008152 GO:0044237 GO:0055114	GO:0003824 GO:0003854 GO:0016491 GO:0016616 GO:0050662
Phvul.001G013300.1	36	3	3.58496	0.995757	PF00646	protein binding											GO:0005515	protein binding		Glyma14g08000.1	1e-137	82.8205	Glyma17g37010.1	1e-102	85.2632		GO:0005515
Phvul.001G013400.1	32	7	2.19265	0.947721	PF00646	protein binding											GO:0005515	protein binding		Glyma14g08000.1	1e-152	83.5897	Glyma17g37010.1	1e-112	83.689		GO:0005515
Phvul.001G013400.2	32	7	2.19265	0.947721	PF00646	protein binding											GO:0005515	protein binding		Glyma14g08000.1	1e-152	83.5897	Glyma17g37010.1	1e-112	83.689		GO:0005515
Phvul.001G014000.1	12	3	2	0.921188	PF00083	transmembrane transporter activity			PTHR24063,PTHR24063:SF74		KOG0254	Predicted transporter (major facilitator superfamily)					GO:0016021 GO:0022857 GO:0055085	integral to membrane_transmembrane transporter activity_transmembrane transport		Glyma14g08070.1	0	93.3607	Glyma17g36950.1	0	93.1554	GO:0055085	GO:0022857
Phvul.001G014400.1	12	3	2	0.921188	PF00069,PF00560	protein binding,protein phosphorylation			PTHR24420,PTHR24420:SF797		KOG1187	Serine/threonine protein kinase					GO:0004672 GO:0005515 GO:0005524 GO:0006468	protein kinase activity_protein binding_ATP binding_protein amino acid phosphorylation		Glyma14g08120.1	0	88.4928	Glyma17g36910.1	0	88.1417	GO:0006468	GO:0004672 GO:0005515 GO:0005524
Phvul.001G014700.1	52	6	3.11548	0.992059																Glyma17g36860.1	0	89.8747	Glyma14g08170.4	0	89.9476
Phvul.001G014700.2	53	6	3.14296	0.992127																Glyma17g36860.1	0	89.8747	Glyma14g08170.4	0	89.9476
Phvul.001G014700.3	45	5	3.16993	0.991993																Glyma17g36860.1	0	89.8747	Glyma14g08170.4	0	89.9476
Phvul.001G014800.1	34	5	2.76553	0.979863	PF00650,PF03765	CRAL/TRIO domain,"CRAL/TRIO, N-terminus"			PTHR10174,PTHR10174:SF78	,RETILDEHYDE BINDING PROTEIN-RELATED	KOG1470	Phosphatidylinositol transfer protein PDR16 and related proteins								Glyma14g08180.3	0	91.4355	Glyma14g08180.1	0	91.4355
Phvul.001G017400.1	4	19	-2.24793	0.940025	PF01554	antiporter activity			PTHR11206,PTHR11206:SF46	MULTI ANTIMICROBIAL EXTRUSION (MATE) FAMILY TRANSPORTER,antiporter activity	KOG1347	Uncharacterized membrane protein, predicted efflux pump					GO:0006855 GO:0015238 GO:0015297 GO:0016020 GO:0055085	multidrug transport_drug transporter activity_antiporter activity_membrane_transmembrane transport		Glyma17g36590.1	0	89.3635	Glyma14g08480.1	0	88.6097	GO:0006855 GO:0055085	GO:0015238 GO:0015297
Phvul.001G018100.1	8	1	3	0.947103																Glyma14g08590.1	1e-114	91.0494	Glyma17g36510.1	1e-113	90.8257
Phvul.001G018800.1	10	1	3.32193	0.966196	PF00560,PF00931,PF05659	Arabidopsis broad-spectrum mildew resistance protein RPW8,apoptosis,protein binding			PTHR23155,PTHR23155:SF282	,LEUCINE-RICH REPEAT-CONTAINING PROTEIN	KOG4658	Apoptotic ATPase					GO:0005515 GO:0005524 GO:0006915 GO:0043531	protein binding_ATP binding_apoptotic process_ADP binding		Glyma17g36420.1	0	88.2036	Glyma14g08700.1	0	88.189	GO:0006915	GO:0005515 GO:0005524 GO:0043531
Phvul.001G021500.1	12	0	4.58496	0.977606
Phvul.001G022700.1	11	70	-2.66985	0.982572	PF03763	Remorin, C-termil region														Glyma14g09170.1	0	90.6912	Glyma17g36000.1	0	87.0061
Phvul.001G022800.1	1	11	-3.45943	0.971353	PF01764	triglyceride lipase activity			PTHR10992,PTHR10992:SF274	,ALPHA/BETA HYDROLASE RELATED	KOG4569	Predicted lipase					GO:0004806 GO:0006629	triacylglycerol lipase activity_lipid metabolism		Glyma17g35990.1	0	86.7635	Glyma14g09180.1	1e-108	93.0909	GO:0006629	GO:0004806
Phvul.001G023600.1	12	0	4.58496	0.977606	PF00046	sequence-specific D binding											GO:0003700 GO:0006355 GO:0043565	transcription factor activity_"regulation of transcription, DNA-dependent"_sequence-specific DNA binding	HB	Glyma14g09310.2	0	87.3082	Glyma14g09310.1	0	87.3082	GO:0006355	GO:0003700 GO:0043565
Phvul.001G024200.1	32	7	2.19265	0.947721	PF00225	microtubule motor activity			PTHR24115,PTHR24115:SF174		KOG0244	Kinesin-like protein			K10395	kinesin family member 4/7/21/27	GO:0003777 GO:0005524 GO:0007018	microtubule motor activity_ATP binding_microtubule-based movement		Glyma17g35780.1	0	93.8622	Glyma14g09390.1	0	93.2163	GO:0007018	GO:0003777 GO:0005524
Phvul.001G025000.1	581	111	2.38798	0.960846	PF01112	hydrolase activity			PTHR10188	hydrolase activity	KOG1592	Asparaginase	3.4.19.5	Beta-aspartyl-peptidase.	K13051	beta-aspartyl-peptidase (threonine type) [EC:3.4.19.5]	GO:0016787	hydrolase activity		Glyma17g35650.1	0	90.5834	Glyma14g09510.1	0	90.6736		GO:0016787
Phvul.001G026100.1	96	19	2.33703	0.960143	PF00082,PF02225,PF05922	PA domain,identical protein binding,serine-type endopeptidase activity			PTHR10795,PTHR10795:SF17	SUBTILISIN/KEXIN-RELATED SERINE PROTEASE,gb def: possible protease [sinorhizobium meliloti]							GO:0004252 GO:0006508 GO:0042802 GO:0043086	serine-type endopeptidase activity_proteolysis and peptidolysis_protein self binding_negative regulation of enzyme activity	HB	Glyma17g35490.1	0	85.8151	Glyma17g35490.1	1e-100	82.6955	GO:0006508 GO:0043086	GO:0004252 GO:0042802
Phvul.001G026400.1	5	36	-2.848	0.982079																Glyma14g09710.1	2e-17	81.9876	Glyma14g09710.1	6e-12	85.5556
Phvul.001G026400.2	5	33	-2.72247	0.97961																Glyma14g09710.1	2e-17	81.9876	Glyma14g09710.1	6e-12	85.5556
Phvul.001G026700.1	37	4	3.20945	0.991064					PTHR26374,PTHR26374:SF459										C2H2	Glyma14g09760.1	7e-50	80.123	Glyma14g09760.1	1e-36	87.1951
Phvul.001G029200.1	0	19	-5.24793	0.990518	PF06404	cell proliferation											GO:0005576 GO:0008083 GO:0008283	extracellular_growth factor activity_cell proliferation		Glyma17g35170.1	3e-25	90.4255	Glyma14g09990.1	5e-24	87.5	GO:0008283	GO:0008083
Phvul.001G032600.1	1	8	-3	0.947103	PF00249	Myb-like D-binding domain			PTHR10641	MYB-RELATED	KOG0048	Transcription factor, Myb superfamily			K09422	myb proto-oncogene protein, plant	GO:0003677	DNA binding	MYB	Glyma17g35020.1	7e-91	89.8246	Glyma17g35020.1	2e-23	88.4615		GO:0003677
Phvul.001G033800.1	1	19	-4.24793	0.990433	PF00481	catalytic activity			PTHR13832,PTHR13832:SF94	,PROTEIN PHOSPHATASE 2C	KOG0698	Serine/threonine protein phosphatase					GO:0003824	catalytic activity		Glyma17g34880.1	0	89.2308	Glyma14g10640.1	3e-87	90.3346		GO:0003824
Phvul.001G035000.2	12	3	2	0.921188
Phvul.001G035000.3	12	3	2	0.921188
Phvul.001G035200.1	1	6	-2.58496	0.908177					PTHR23213,PTHR23213:SF81	,FORMIN-RELATED										Glyma17g34720.1	0	92.3513	Glyma17g34720.1	4e-14	84.4037
Phvul.001G036700.1	13	0	4.70044	0.980723	PF00251,PF08244	Glycosyl hydrolases family 32 C termil,Glycosyl hydrolases family 32 N-termil domain					KOG0228	Beta-fructofuranosidase (invertase)								Glyma17g34570.1	0	89.1652	Glyma14g11000.1	0	84.214
Phvul.001G036700.2	17	0	5.08746	0.988344	PF00251	Glycosyl hydrolases family 32 N-termil domain														Glyma17g34570.1	0	88.3218	Glyma14g11000.1	0	84.2311
Phvul.001G036700.3	14	0	4.80735	0.983177	PF00251,PF08244	Glycosyl hydrolases family 32 C termil,Glycosyl hydrolases family 32 N-termil domain					KOG0228	Beta-fructofuranosidase (invertase)								Glyma17g34570.1	0	88.7097	Glyma14g11000.1	0	83.592
Phvul.001G037200.1	5	23	-2.20163	0.943497	PF00612	protein binding			PTHR10699,PTHR10699:SF9	,FAMILY NOT MED							GO:0005515	protein binding		Glyma14g11050.1	1e-157	89.7275	Glyma14g11050.1	1e-134	83.4821		GO:0005515
Phvul.001G037200.2	8	38	-2.24793	0.949251																Glyma14g11050.1	0	84.8668	Glyma17g34520.1	1e-150	82.3317		GO:0005515
Phvul.001G037900.1	170	11	3.94996	0.999155																Glyma17g34420.1	1e-116	87.5294	Glyma17g34420.1	4e-39	89.8551
Phvul.001G039200.1	201	23	3.12749	0.993547	PF06596	photosystem II											GO:0009523 GO:0015979 GO:0016020	photosystem II_photosynthesis_membrane		Glyma06g05810.1	2e-15	81.8182	Glyma04g05800.1	4e-07	92.5	GO:0015979
Phvul.001G039500.1	4	49	-3.61471	0.997078	PF00628,PF12165	Domain of unknown function (DUF3594),protein binding			PTHR23123	PHD/F-BOX CONTAINING PROTEIN	KOG1632	Uncharacterized PHD Zn-finger protein					GO:0005515	protein binding	Alfin	Glyma14g11400.1	0	91.9585	Glyma14g11400.2	0	91.8462		GO:0005515
Phvul.001G041400.1	10	100	-3.32193	0.996829	PF02298	electron carrier activity											GO:0005507 GO:0009055	copper ion binding_electron carrier activity		Glyma14g11760.1	1e-109	84.7784	Glyma17g34040.1	1e-100	84.2004		GO:0005507 GO:0009055
Phvul.001G044700.1	118	3	5.29768	0.999451	PF07911	Protein of unknown function (DUF1677)														Glyma17g33500.2	5e-81	83.0549	Glyma17g33500.1	5e-81	83.0549
Phvul.001G045000.1	7	1	2.80735	0.926704																Glyma17g33450.1	6e-57	86.5854	Glyma17g33450.1	1e-39	88.7417
Phvul.001G045500.1	8	1	3	0.947103	PF03092	BT1 family			PTHR24003,PTHR24003:SF331		KOG0254	Predicted transporter (major facilitator superfamily)								Glyma14g13070.1	0	91.555	Glyma17g33360.1	0	91.6094
Phvul.001G047500.1	14	2	2.80735	0.96648	PF00411	intracellular			PTHR11759,PTHR11759:SF3	30S RIBOSOMAL PROTEIN S11,intracellular	KOG0407	40S ribosomal protein S14			K02948	small subunit ribosomal protein S11	GO:0003735 GO:0005622 GO:0005840 GO:0006412	structural constituent of ribosome_intracellular_ribosome_protein biosynthesis								GO:0006412	GO:0003735
Phvul.001G050300.1	1511	113	3.74111	0.998961	PF00234	Protease inhibitor/seed storage/LTP family														Glyma17g32100.1	1e-107	87.9581	Glyma14g14220.1	1e-104	87.6963
Phvul.001G053100.1	548	65	3.07566	0.993734	PF04862	Protein of unknown function, DUF642														Glyma14g15120.1	0	87.6251	Glyma17g31330.1	0	87.5341
Phvul.001G054800.1	1	164	-7.35755	0.999612	PF03171	oxidoreductase activity			PTHR10209	FE(II)/ ASCORBATE OXIDASE SUPERFAMILY	KOG0143	Iron/ascorbate family oxidoreductases					GO:0016491 GO:0016706 GO:0055114	oxidoreductase activity_"oxidoreductase activity, acting on paired donors, with incorporation or reduction of molecular oxygen, 2-oxoglutarate as one donor, and incorporation of one atom each of oxygen into both donors"_oxidation reduction		Glyma04g07490.1	2e-20	80.1619	Glyma04g07490.1	2e-11	91.0714	GO:0055114	GO:0016491 GO:0016706
Phvul.001G054900.1	1	50	-5.64386	0.998335					PTHR10209	FE(II)/ ASCORBATE OXIDASE SUPERFAMILY										Glyma04g07490.1	1e-11	91.0714	Glyma04g07490.1	6e-07	94.4444
Phvul.001G055100.1	2	9	-2.16993	0.907464	PF06200	tify domain													ZIM	Glyma17g30790.1	1e-154	86.3192	Glyma06g07640.3	1e-84	82.5516
Phvul.001G059100.1	1	133	-7.05528	0.999518	PF00141	peroxidase activity											GO:0004601 GO:0006979 GO:0020037 GO:0055114	peroxidase activity_response to oxidative stress_heme binding_oxidation reduction		Glyma17g29320.1	0	89.9693	Glyma14g17400.1	3e-87	84.949	GO:0006979 GO:0055114	GO:0004601 GO:0020037
Phvul.001G061000.1	9	0	4.16993	0.961579	PF01925	integral to membrane			PTHR14255	ATP-DEPENDENT PROTEASE (CEREBLON)							GO:0016021	integral to membrane		Glyma14g21270.2	0	92.2801	Glyma14g21270.2	0	88.1864
Phvul.001G061400.1	12	2	2.58496	0.957695	PF04539,PF04542,PF04545	sigma factor activity									K03093	RNA polymerase sigma factor	GO:0003677 GO:0003700 GO:0006352 GO:0006355 GO:0016987	DNA binding_transcription factor activity_transcription initiation_"regulation of transcription, DNA-dependent"_sigma factor activity		Glyma13g08390.1	0	90.4483	Glyma14g31370.1	0	89.9935	GO:0006352 GO:0006355	GO:0003677 GO:0003700 GO:0016987
Phvul.001G062200.1	0	158	-8.30378	0.999594
Phvul.001G062300.1	0	375	-9.55075	0.999797	PF00234	Protease inhibitor/seed storage/LTP family														Glyma14g03660.1	2e-08	87.0968
Phvul.001G062400.1	0	6	-3.58496	0.919823	PF00234	Protease inhibitor/seed storage/LTP family
Phvul.001G062500.1	0	24	-5.58496	0.993878	PF00234	Protease inhibitor/seed storage/LTP family
Phvul.001G064000.1	0	221	-8.7879	0.999702	PF00107,PF08240	oxidoreductase activity			PTHR11695,PTHR11695:SF4	ARYL-ALCOHOL DEHYDROGESE,oxidoreductase activity	KOG0022	Alcohol dehydrogenase, class III	1.1.1.1	Alcohol dehydrogese.	K00001	alcohol dehydrogenase [EC:1.1.1.1]	GO:0008270 GO:0016491 GO:0055114	zinc ion binding_oxidoreductase activity_oxidation reduction		Glyma14g27940.1	0	91.6078	Glyma04g41990.1	0	86.3472	GO:0055114	GO:0008270 GO:0016491
Phvul.001G064100.1	1	207	-7.69349	0.999685	PF03405	acyl-[acyl-carrier-protein] desaturase activity							1.14.19.2	acyl-[acyl-carrier-protein] desaturase	K03921	acyl-[acyl-carrier-protein] desaturase [EC:1.14.19.2]	GO:0006631 GO:0045300 GO:0055114	fatty acid metabolism_acyl-[acyl-carrier protein] desaturase activity_oxidation reduction		Glyma14g27990.1	0	86.3539	Glyma13g08970.1	8e-82	86.3905	GO:0006631 GO:0055114	GO:0045300
Phvul.001G064300.1	84	1	6.39232	0.999214	PF03083	integral to membrane			PTHR10791	integral to membrane	KOG1623	Multitransmembrane protein					GO:0016021	integral to membrane		Glyma14g27610.1	0	87.6972	Glyma13g09140.1	1e-175	86.8502
Phvul.001G066100.1	65	9	2.85244	0.984339	PF00421	photosystem											GO:0009521 GO:0009767 GO:0016020 GO:0016168 GO:0019684	photosystem_photosynthetic electron transport_membrane_chlorophyll binding_"photosynthesis, light reaction"		Glyma08g38510.1	4e-70	95.6522				GO:0009767 GO:0019684	GO:0016168
Phvul.001G067300.1	2354	89	4.72517	0.999968	PF00107,PF08240	oxidoreductase activity			PTHR11695,PTHR11695:SF4	ARYL-ALCOHOL DEHYDROGESE,oxidoreductase activity	KOG0022	Alcohol dehydrogenase, class III					GO:0008270 GO:0016491 GO:0055114	zinc ion binding_oxidoreductase activity_oxidation reduction		Glyma13g09530.1	0	90.9171	Glyma14g24860.1	0	90.3167	GO:0055114	GO:0008270 GO:0016491
Phvul.001G067400.1	20	0	5.32193	0.991373	PF00036	EF hand			PTHR10891,PTHR10891:SF141	,CALMODULIN	KOG0027	Calmodulin and related proteins (EF-Hand superfamily)								Glyma14g24810.1	1e-105	84.8361	Glyma13g09550.1	4e-66	91.3706
Phvul.001G070800.1	30	7	2.09954	0.945718	PF01513	D+ kise activity			PTHR20275	D+ kise activity							GO:0003951 GO:0008152	NAD kinase activity_metabolism		Glyma14g24520.1	1e-136	95.082	Glyma13g09950.1	1e-130	94.1368	GO:0008152	GO:0003951
Phvul.001G071000.1	1	10	-3.32193	0.966196	PF00249	Myb-like D-binding domain			PTHR10641	MYB-RELATED	KOG0048	Transcription factor, Myb superfamily			K09422	myb proto-oncogene protein, plant	GO:0003677	DNA binding	MYB	Glyma13g09980.1	1e-150	91.1058	Glyma13g09980.1	6e-33	90.5172		GO:0003677
Phvul.001G073800.1	11	1	3.45943	0.971353	PF00847	sequence-specific D binding transcription factor activity									K09286	EREBP-like factor	GO:0003700 GO:0006355	transcription factor activity_"regulation of transcription, DNA-dependent"	AP2	Glyma14g22740.1	8e-87	90	Glyma14g22740.1	7e-38	84.7222	GO:0006355	GO:0003700
Phvul.001G074900.1	1	10	-3.32193	0.966196	PF06203	protein binding											GO:0005515	protein binding		Glyma04g41490.4	1e-104	81.9505	Glyma04g41490.3	1e-104	81.9505		GO:0005515
Phvul.001G074900.2	1	9	-3.16993	0.956377	PF06203	protein binding											GO:0005515	protein binding		Glyma04g41490.4	1e-104	81.9505	Glyma04g41490.3	1e-104	81.9505		GO:0005515
Phvul.001G077000.1	27	111	-2.03953	0.951002	PF01490	Transmembrane amino acid transporter protein			PTHR22950	AMINO ACID TRANSPORTER	KOG1303	Amino acid transporters								Glyma17g26590.1	0	89.0339	Glyma17g26590.1	1e-154	85.4962
Phvul.001G077400.1	2	12	-2.58496	0.957695	PF04654	Protein of unknown function, DUF599														Glyma17g24930.1	0	92.3538	Glyma14g19970.1	0	91.7541
Phvul.001G077800.1	13	1	3.70044	0.97976	PF00854	oligopeptide transport			PTHR11654,PTHR11654:SF57	,OLIGOPEPTIDE TRANSPORTER-RELATED	KOG1237	H+/oligopeptide symporter					GO:0005215 GO:0006857 GO:0016020	transporter activity_oligopeptide transport_membrane		Glyma14g19010.1	0	87.7069	Glyma14g19010.2	0	87.6314	GO:0006857	GO:0005215
Phvul.001G078400.1	50	0	6.64386	0.998335					PTHR14255	ATP-DEPENDENT PROTEASE (CEREBLON)										Glyma14g21230.3	1e-102	89.5062	Glyma14g21230.2	1e-102	89.5062
Phvul.001G078500.1	80	1	6.32193	0.999163	PF01925	integral to membrane			PTHR14255	ATP-DEPENDENT PROTEASE (CEREBLON)							GO:0016021	integral to membrane		Glyma14g21230.1	0	87.373	Glyma14g21230.1	5e-49	89.8204
Phvul.001G081300.1	33	5	2.72247	0.97961	PF03226	Yippee putative zinc-binding protein			PTHR13847,PTHR13847:SF40	,FAD D BINDING OXIDOREDUCTASES	KOG3399	Predicted Yippee-type zinc-binding protein								Glyma10g31650.1	1e-106	90.4459	Glyma20g35950.1	4e-96	88.785
Phvul.001G082100.1	10	1	3.32193	0.966196	PF00561	alpha/beta hydrolase fold			PTHR10992,PTHR10992:SF217	,ALPHA/BETA HYDROLASE RELATED	KOG1454	Predicted hydrolase/acyltransferase (alpha/beta hydrolase superfamily)					GO:0016787	hydrolase activity		Glyma20g36000.1	0	84.7334	Glyma10g31580.1	0	88.538		GO:0016787
Phvul.001G083000.1	250	1129	-2.17505	0.952874	PF00195,PF02797	acyltransferase activity			PTHR11877,PTHR11877:SF9	GERANYL GERANYL DIPHOSPHATE SYNTHASE,HYDROXYMETHYLGLUTARYL-COA SYNTHASE			2.3.1.74	ringenin-chalcone synthase.	K00660	chalcone synthase [EC:2.3.1.74]	GO:0004315 GO:0006633 GO:0008415 GO:0008610 GO:0009058 GO:0016020 GO:0016746 GO:0016747	3-oxoacyl-[acyl-carrier protein] synthase activity_fatty acid biosynthesis_nucleoside: sodium symporter activity_lipid biosynthesis_biosynthesis_membrane_"transferase activity, transferring acyl groups"_"transferase activity, transferring groups other than amino-acyl groups"		Glyma19g27930.1	0	86.2862	Glyma05g28610.1	1e-43	79.5547	GO:0006633 GO:0008610 GO:0009058	GO:0004315 GO:0008415 GO:0016746 GO:0016747
Phvul.001G085200.1	47	10	2.23266	0.950421	PF07207	Light regulated protein Lir1														Glyma16g05350.1	1e-122	88.4804	Glyma19g27530.1	1e-117	87.9902
Phvul.001G085600.1	4	40	-3.32193	0.994797	PF00106	oxidoreductase activity			PTHR24322		KOG0725	Reductases with broad range of substrate specificities					GO:0008152 GO:0016491	metabolism_oxidoreductase activity		Glyma16g05400.2	0	88.8521	Glyma16g05400.1	0	88.2675	GO:0008152	GO:0016491
Phvul.001G086200.1	18	2	3.16993	0.982645																Glyma19g27440.1	2e-58	86.1789	Glyma16g05420.1	2e-46	86.5385
Phvul.001G087600.1	3	19	-2.66297	0.972177	PF04535	Domain of unknown function (DUF588)			PTHR11615,PTHR11615:SF54	,"NITRATE, FROMATE, IRON DEHYDROGESE"										Glyma16g05560.1	1e-106	85.5895	Glyma19g27220.1	2e-87	85.3165
Phvul.001G090800.1	3	12	-2	0.921188	PF00069	protein phosphorylation			PTHR24420,PTHR24420:SF700		KOG0198	MEKK and related serine/threonine protein kinases					GO:0004672 GO:0005524 GO:0006468	protein kinase activity_ATP binding_protein amino acid phosphorylation		Glyma16g05660.1	0	91.851	Glyma19g27110.1	0	90.1278	GO:0006468	GO:0004672 GO:0005524
Phvul.001G091100.1	3	22	-2.87447	0.977074	PF02365	regulation of transcription, D-dependent											GO:0003677 GO:0006355	DNA binding_"regulation of transcription, DNA-dependent"	NAC	Glyma16g05620.1	2e-65	79.8732	Glyma19g26950.1	8e-59	79.7771	GO:0006355	GO:0003677
Phvul.001G092200.1	14	2	2.80735	0.96648	PF11820	Protein of unknown function (DUF3339)														Glyma16g05940.1	1e-79	92.823	Glyma19g26220.1	8e-75	91.866
Phvul.001G092400.1	21	4	2.39232	0.950565	PF11820	Protein of unknown function (DUF3339)														Glyma19g26200.1	3e-71	91.3043	Glyma16g05960.1	2e-66	90.3382
Phvul.001G092900.1	0	63	-6.97728	0.998842	PF00141	peroxidase activity							1.11.1.7	Peroxidase.	K00430	peroxidase [EC:1.11.1.7]	GO:0004601 GO:0006979 GO:0020037 GO:0055114	peroxidase activity_response to oxidative stress_heme binding_oxidation reduction		Glyma19g25980.1	0	86.4263	Glyma16g06030.1	0	85.2598	GO:0006979 GO:0055114	GO:0004601 GO:0020037
Phvul.001G094200.1	13	0	4.70044	0.980723	PF00067	oxidoreductase activity, acting on paired donors, with incorporation or reduction of molecular oxygen			PTHR24296		KOG0157	Cytochrome P450 CYP4/CYP19/CYP26 subfamilies					GO:0005506 GO:0009055 GO:0016705 GO:0020037 GO:0055114	iron ion binding_electron carrier activity_"oxidoreductase activity, acting on paired donors, with incorporation or reduction of molecular oxygen"_heme binding_oxidation reduction		Glyma19g25810.1	0	89.1951	Glyma16g06140.1	0	87.9797	GO:0055114	GO:0005506 GO:0009055 GO:0016705 GO:0020037
Phvul.001G094700.1	14	2	2.80735	0.96648	PF00571,PF00654	protein binding,voltage-gated chloride channel activity			PTHR11689,PTHR11689:SF11	CHLORIDE CHANNEL,voltage-gated chloride channel activity	KOG0474	Cl- channel CLC-7 and related proteins (CLC superfamily)					GO:0005247 GO:0005515 GO:0006821 GO:0016020 GO:0055085	voltage-gated chloride channel activity_protein binding_chloride transport_membrane_transmembrane transport		Glyma19g25680.1	0	93.2903	Glyma16g06190.1	0	92.4847	GO:0006821 GO:0055085	GO:0005247 GO:0005515
Phvul.001G094700.2	15	2	2.90689	0.968922	PF00571,PF00654	protein binding,voltage-gated chloride channel activity			PTHR11689,PTHR11689:SF11	CHLORIDE CHANNEL,voltage-gated chloride channel activity	KOG0474	Cl- channel CLC-7 and related proteins (CLC superfamily)					GO:0005247 GO:0005515 GO:0006821 GO:0016020 GO:0055085	voltage-gated chloride channel activity_protein binding_chloride transport_membrane_transmembrane transport		Glyma19g25680.1	0	93.4441	Glyma16g06190.1	0	92.4847	GO:0006821 GO:0055085	GO:0005247 GO:0005515
Phvul.001G096200.1	1	7	-2.80735	0.926704	PF00023	protein binding			PTHR24198,PTHR24198:SF302		KOG4412	26S proteasome regulatory complex, subunit PSMD10					GO:0005515	protein binding		Glyma19g25000.1	0	89.8927	Glyma16g06590.1	0	89.4263		GO:0005515
Phvul.001G098100.1	456	44	3.37346	0.997361	PF00044,PF02800	Glyceraldehyde 3-phosphate dehydrogese, D binding domain,"oxidoreductase activity, acting on the aldehyde or oxo group of donors, D or DP as acceptor"			PTHR10836	oxidoreductase activity, acting on the aldehyde or oxo group of donors, D or DP as acceptor	KOG0657	Glyceraldehyde 3-phosphate dehydrogenase	1.2.1.13	Glyceraldehyde-3-phosphate dehydrogese (DP+) (phosphorylating).	K05298	glyceraldehyde-3-phosphate dehydrogenase (NADP+) (phosphorylating) [EC:1.2.1.13]	GO:0016620 GO:0055114	oxidoreductase activity, acting on the aldehyde or oxo group of donors, NAD or NADP as acceptor_oxidation reduction		Glyma16g04940.1	0	92.2442	Glyma19g28240.1	0	92.1617	GO:0055114	GO:0016620
Phvul.001G098200.1	36	4	3.16993	0.990886	PF00722,PF06955	cellular glucan metabolic process,"hydrolase activity, hydrolyzing O-glycosyl compounds"							2.4.1.207	Xyloglucan:xyloglucosyl transferase.	K08235	xyloglucan:xyloglucosyl transferase [EC:2.4.1.207]	GO:0004553 GO:0005618 GO:0005975 GO:0006073 GO:0016762 GO:0048046	hydrolase activity, hydrolyzing O-glycosyl compounds_cell wall_carbohydrate metabolism_glucan metabolism_xyloglucan:xyloglucosyl transferase activity_apoplast		Glyma19g28220.1	0	91.5802	Glyma16g04950.1	0	90.7955	GO:0005975 GO:0006073	GO:0004553 GO:0016762
Phvul.001G099900.1	7	0	3.80735	0.938875	PF01150	hydrolase activity			PTHR11782,PTHR11782:SF8	GUANOSINE-DIPHOSPHATASE,hydrolase activity	KOG1385	Nucleoside phosphatase					GO:0016787	hydrolase activity		Glyma16g04750.1	1e-137	81.7783	Glyma16g04750.1	2e-33	87.2483		GO:0016787
Phvul.001G100200.1	6	1	2.58496	0.908177	PF02365	regulation of transcription, D-dependent											GO:0003677 GO:0006355	DNA binding_"regulation of transcription, DNA-dependent"	NAC	Glyma16g04740.1	0	89.2019	Glyma19g28480.1	1e-143	85.4785	GO:0006355	GO:0003677
Phvul.001G102300.1	17	443	-4.7037	0.999815	PF03959	Serine hydrolase (FSH1)			PTHR22778	OVARIAN CANCER GENE-2 PROTEIN-RELATED	KOG2551	Phospholipase/carboxyhydrolase								Glyma19g30110.1	0	91.8919	Glyma03g00660.1	0	90.2758
Phvul.001G103500.1	3	13	-2.11548	0.926091	PF00682	catalytic activity			PTHR10277,PTHR10277:SF9	2-ISOPROPYLMALATE SYNTHASE-RELATED,ISOPROPYLMALATE SYNTHASE RELATED	KOG2368	Hydroxymethylglutaryl-CoA lyase					GO:0003824	catalytic activity		Glyma19g29920.1	1e-104	81.2256	Glyma03g00800.1	1e-104	89.426		GO:0003824
Phvul.001G105300.1	1	6	-2.58496	0.908177	PF03735	ENT domain														Glyma19g29510.1	0	88.8466
Phvul.001G105500.1	13	3	2.11548	0.926091	PF01699	transmembrane transport			PTHR12266	/CA EXCHANGER	KOG2399	K+-dependent Na+:Ca2+ antiporter					GO:0016021 GO:0055085	integral to membrane_transmembrane transport		Glyma19g29530.1	0	88.2601	Glyma06g16100.1	5e-59	80.9426	GO:0055085
Phvul.001G106200.1	15	2	2.90689	0.968922																Glyma19g29590.1	1e-40	82.3333	Glyma16g03960.1	2e-30	95.1807
Phvul.001G106300.1	76	1	6.24793	0.999106																Glyma19g29600.2	9e-66	86.1702	Glyma03g01040.1	5e-55	84.6429
Phvul.001G107900.1	45	2	4.49185	0.997923	PF00657	lipid metabolic process			PTHR22835,PTHR22835:SF39	,ZINC FINGER FYVE DOMAIN CONTAINING PROTEIN							GO:0006629 GO:0016788	lipid metabolism_"hydrolase activity, acting on ester bonds"		Glyma19g29810.1	0	93.3457	Glyma03g00860.1	0	90.1869	GO:0006629	GO:0016788
Phvul.001G108500.1	6	1	2.58496	0.908177	PF02519	Auxin responsive protein									K14488	SAUR family protein				Glyma01g17300.1	1e-78	88.806
Phvul.001G108700.1	198	47	2.07477	0.951374	PF02915	metal ion binding							1.14.13.81	magnesium-protoporphyrin IX monomethyl ester (oxidative) cyclase	K04035	magnesium-protoporphyrin IX monomethyl ester (oxidative) cyclase [EC:1.14.13.81]	GO:0016491 GO:0046872 GO:0055114	oxidoreductase activity_metal ion binding_oxidation reduction		Glyma19g30350.1	0	92.7347	Glyma03g27380.1	0	92.5103	GO:0055114	GO:0016491 GO:0046872
Phvul.001G109700.1	19	251	-3.72362	0.998732	PF00106	oxidoreductase activity			PTHR24322		KOG0725	Reductases with broad range of substrate specificities	1.1.1.100	3-oxoacyl-[acyl-carrier protein] reductase.	K00059	3-oxoacyl-[acyl-carrier protein] reductase [EC:1.1.1.100]	GO:0008152 GO:0016491	metabolism_oxidoreductase activity		Glyma16g04630.1	0	86.8594				GO:0008152	GO:0016491
Phvul.001G110000.1	2	16	-3	0.979134					PTHR12794	spliceosome assembly							GO:0000245 GO:0000398	spliceosomal complex assembly_"nuclear mRNA splicing, via spliceosome"		Glyma19g28690.1	0	88.2099	Glyma19g28690.1	3e-36	92.7273	GO:0000245 GO:0000398
Phvul.001G110000.2	2	15	-2.90689	0.968922					PTHR12794	spliceosome assembly							GO:0000245 GO:0000398	spliceosomal complex assembly_"nuclear mRNA splicing, via spliceosome"		Glyma19g28690.1	0	88.2099	Glyma19g28690.1	3e-36	92.7273	GO:0000245 GO:0000398
Phvul.001G111000.1	15	100	-2.73697	0.983141	PF01583	sulfate assimilation			PTHR11055	ADENYLSULFATE KISE/SULFATE ADENYLTRANSFERASE	KOG0635	Adenosine 5'-phosphosulfate kinase	2.7.1.25	Adenylylsulfate kise.	K00860	adenylylsulfate kinase [EC:2.7.1.25]	GO:0000103 GO:0004020 GO:0005524 GO:0016301 GO:0016772	sulfate assimilation_adenylyl-sulfate kinase activity_ATP binding_kinase activity_"transferase activity, transferring phosphorus-containing groups"		Glyma19g28900.3	0	93.3977	Glyma19g28900.2	0	93.3977	GO:0000103	GO:0004020 GO:0005524 GO:0016301 GO:0016772
Phvul.001G111000.2	19	129	-2.7633	0.983333	PF01583	sulfate assimilation			PTHR11055	ADENYLSULFATE KISE/SULFATE ADENYLTRANSFERASE	KOG0635	Adenosine 5'-phosphosulfate kinase	2.7.1.25	Adenylylsulfate kise.	K00860	adenylylsulfate kinase [EC:2.7.1.25]	GO:0000103 GO:0004020 GO:0005524 GO:0016301 GO:0016772	sulfate assimilation_adenylyl-sulfate kinase activity_ATP binding_kinase activity_"transferase activity, transferring phosphorus-containing groups"		Glyma19g28900.3	0	93.3977	Glyma19g28900.2	0	93.3977	GO:0000103	GO:0004020 GO:0005524 GO:0016301 GO:0016772
Phvul.001G112100.1	178	21	3.08342	0.993495																Glyma19g29030.2	3e-29	90	Glyma19g29030.2	2e-17	85.3448
Phvul.001G112700.1	1	7	-2.80735	0.926704	PF00933,PF01915	hydrolase activity, hydrolyzing O-glycosyl compounds											GO:0004553 GO:0005975	hydrolase activity, hydrolyzing O-glycosyl compounds_carbohydrate metabolism		Glyma19g29060.1	0	91.7019	Glyma16g04340.1	0	91.6088	GO:0005975	GO:0004553
Phvul.001G114100.1	5036	879	2.51834	0.961303	PF00257	response to water											GO:0006950 GO:0009415	response to stress_response to water		Glyma19g29210.2	1e-43	89.4737	Glyma19g29210.3	2e-33	94.5652	GO:0006950 GO:0009415
Phvul.001G114800.1	0	7	-3.80735	0.938875	PF07847	cysteamine dioxygese activity			PTHR22966	UNCHARACTERIZED	KOG4281	Uncharacterized conserved protein					GO:0047800 GO:0055114	cysteamine dioxygenase activity_oxidation reduction		Glyma16g04150.1	0	86.8357	Glyma19g29300.1	0	86.578	GO:0055114	GO:0047800
Phvul.001G114800.2	0	7	-3.80735	0.938875	PF07847	cysteamine dioxygese activity			PTHR22966	UNCHARACTERIZED	KOG4281	Uncharacterized conserved protein					GO:0047800 GO:0055114	cysteamine dioxygenase activity_oxidation reduction		Glyma16g04150.1	0	87.1515	Glyma19g29300.1	0	86.8932	GO:0055114	GO:0047800
Phvul.001G116000.1	0	28	-5.80735	0.995442																Glyma19g30460.1	4e-31	84.6591	Glyma19g30150.1	2e-20	87.7551
Phvul.001G116100.1	0	17	-5.08746	0.988344	PF06964	L-arabinose metabolic process											GO:0046373 GO:0046556	L-arabinose metabolism_alpha-N-arabinofuranosidase activity		Glyma19g30460.1	0	83.6614	Glyma03g27470.1	2e-76	82.1839	GO:0046373	GO:0046556
Phvul.001G116200.1	0	19	-5.24793	0.990518	PF06964	L-arabinose metabolic process											GO:0046373 GO:0046556	L-arabinose metabolism_alpha-N-arabinofuranosidase activity		Glyma19g30460.1	0	86.5963	Glyma03g27470.1	6e-99	83.1615	GO:0046373	GO:0046556
Phvul.001G117400.1	26	4	2.70044	0.977245																Glyma19g30570.1	0	91.2226	Glyma19g30570.1	3e-45	90.1961
Phvul.001G117600.1	40	6	2.73697	0.980851																Glyma12g36150.1	4e-96	91.4062
Phvul.001G118300.1	10	1	3.32193	0.966196	PF00892	membrane											GO:0016020	membrane		Glyma03g27760.2	0	92.5676	Glyma03g27760.1	0	92.4831
Phvul.001G119700.1	11	46	-2.06413	0.948874	PF00134,PF02984	Cyclin, N-termil domain,nucleus			PTHR10177,PTHR10177:SF24	CYCLINS,G2/MITOTIC-SPECIFIC CYCLIN B	KOG0653	Cyclin B and related kinase-activating proteins			K05868	cyclin B	GO:0005634	nucleus		Glyma19g30720.1	0	87.9059	Glyma19g30720.1	3e-66	86.6197
Phvul.001G121100.1	1	12	-3.58496	0.976646	PF03547	transmembrane transport											GO:0016021 GO:0055085	integral to membrane_transmembrane transport		Glyma19g30900.1	0	85.2293	Glyma03g28130.1	1e-179	84.8939	GO:0055085
Phvul.001G122400.1	8	0	4	0.952197
Phvul.001G124800.1	6	0	3.58496	0.919823	PF08241	methyltransferase activity			PTHR10108,PTHR10108:SF276	,METHYLTRANSFERASE	KOG3010	Methyltransferase					GO:0008152 GO:0008168	metabolism_methyltransferase activity		Glyma03g28490.1	0	86.071				GO:0008152	GO:0008168
Phvul.001G125300.1	17	3	2.5025	0.946564	PF00462	protein disulfide oxidoreductase activity			PTHR10168,PTHR10168:SF44	,GLUTAREDOXIN	KOG2824	Glutaredoxin-related protein					GO:0009055 GO:0015035 GO:0045454	electron carrier activity_protein disulfide oxidoreductase activity_cell redox homeostasis		Glyma19g31260.1	0	92.4699	Glyma19g31260.1	6e-52	95.9677	GO:0045454	GO:0009055 GO:0015035
Phvul.001G125900.1	14	123	-3.13516	0.993318	PF03088	strictosidine synthase activity			PTHR10426,PTHR10426:SF5	MUCIN-RELATED,STRICTOSIDINE SYNTHASE-RELATED	KOG1520	Predicted alkaloid synthase/Surface mucin Hemomucin					GO:0009058 GO:0016844	biosynthesis_strictosidine synthase activity		Glyma19g31330.1	0	89.2086	Glyma03g28580.1	0	88.759	GO:0009058	GO:0016844
Phvul.001G127600.1	7	1	2.80735	0.926704																Glyma19g31470.1	2e-80	88.5305	Glyma03g28730.1	2e-68	93.7143
Phvul.001G129300.1	10	2	2.32193	0.92372	PF01210,PF07479	glycerol-3-phosphate catabolic process,"oxidoreductase activity, acting on CH-OH group of donors"			PTHR11728	glycerol-3-phosphate metabolic process	KOG2711	Glycerol-3-phosphate dehydrogenase/dihydroxyacetone 3-phosphate reductase					GO:0004367 GO:0005737 GO:0005975 GO:0006072 GO:0009331 GO:0016614 GO:0016616 GO:0046168 GO:0051287 GO:0055114	Glycerol 3 posphate dehydrogenase activity_cytoplasm_carbohydrate metabolism_glycerol 3 phosphate metabolic process_glycerol 3 phosphate dehydrogenase complex_"oxidoreductase activity, acting on CH-OH group of donors"_"oxidoreductase activity, acting on the CH-OH group of donors, NAD or NADP as acceptor"_glycerol-3-phosphate catabolism_NAD binding_oxidation reduction		Glyma19g31730.1	0	93.9986	Glyma03g28970.1	0	93.6148	GO:0005975 GO:0006072 GO:0046168 GO:0055114	GO:0004367 GO:0016614 GO:0016616 GO:0051287
Phvul.001G129400.1	2	10	-2.32193	0.92372	PF07498	transcription termition factor activity											GO:0003715 GO:0006353 GO:0006353	transcription termination factor activity _"regulation of transcription, DNA-dependent"_transcription termination		Glyma19g31740.1	1e-133	86.6538	Glyma19g31740.1	4e-38	83.2558	GO:0006353	GO:0003715
Phvul.001G129400.2	2	10	-2.32193	0.92372	PF07498	transcription termition factor activity											GO:0003715 GO:0006353	transcription termination factor activity _transcription termination		Glyma19g31740.1	1e-133	86.6538	Glyma19g31740.1	4e-38	83.2558	GO:0006353	GO:0003715
Phvul.001G129900.1	1	19	-4.24793	0.990433	PF00201	transferase activity, transferring hexosyl groups			PTHR11926,PTHR11926:SF15	UDP-GLUCURONOSYLTRANSFERASE RELATED,"transferase activity, transferring hexosyl groups"	KOG1192	UDP-glucuronosyl and UDP-glucosyl transferase					GO:0008152 GO:0016758	metabolism_"transferase activity, transferring hexosyl groups"		Glyma19g31820.1	0	86.1858	Glyma02g32020.1	2e-49	80.8962	GO:0008152	GO:0016758
Phvul.001G131600.1	23	2	3.52356	0.990402																Glyma19g31980.1	9e-85	81.3559	Glyma19g31980.1	9e-14	89.7059
Phvul.001G132200.1	168	21	3	0.99347	PF02514,PF11965	biosynthetic process,magnesium chelatase activity			PTHR23304,PTHR23304:SF77	,UNCHARACTERIZED			6.6.1.1	magnesium chelatase	K03403	magnesium chelatase subunit H [EC:6.6.1.1]	GO:0009058 GO:0016851	biosynthesis_magnesium chelatase activity		Glyma19g32070.1	0	93.756	Glyma03g29330.1	0	93.5919	GO:0009058	GO:0016851
Phvul.001G135500.1	198	2	6.62936	0.999668	PF03763	Remorin, C-termil region														Glyma19g32280.1	0	92.3387	Glyma02g31460.1	1e-101	89.2638
Phvul.001G135500.2	149	1	7.21917	0.999571	PF03763	Remorin, C-termil region														Glyma19g32280.1	3e-95	89.8693	Glyma03g29460.1	2e-87	87.5817
Phvul.001G136700.1	58	8	2.85798	0.98408					PTHR10593	SERINE/THREONINE-PROTEIN KISE RIO									C2H2	Glyma19g32430.1	0	90.6532	Glyma03g29610.1	0	92.8571
Phvul.001G137700.1	13	3	2.11548	0.926091																Glyma19g32540.1	0	92.3961	Glyma19g32540.1	0	90.927
Phvul.001G138800.1	67	1	6.06609	0.99894																Glyma03g29770.1	6e-23	93.2432	Glyma19g32620.1	3e-09	85.9155
Phvul.001G140000.1	0	10	-4.32193	0.968421	PF00560,PF08263	Leucine rich repeat N-termil domain,protein binding			PTHR24420,PTHR24420:SF918								GO:0005515	protein binding		Glyma19g32700.1	0	85.9935	Glyma15g26790.1	3e-13	95.7447		GO:0005515
Phvul.001G140100.1	0	8	-4	0.952197	PF00170	protein dimerization activity			PTHR22952,PTHR22952:SF54	,CAMP-RESPONSE ELEMENT BINDING PROTEIN-RELATED					K14431	transcription factor TGA	GO:0003700 GO:0006355 GO:0043565 GO:0046983	transcription factor activity_"regulation of transcription, DNA-dependent"_sequence-specific DNA binding_protein dimerization activity	bZIP	Glyma19g32710.1	0	92.2023	Glyma19g32710.1	7e-21	93.0556	GO:0006355	GO:0003700 GO:0043565 GO:0046983
Phvul.001G140100.2	0	8	-4	0.952197	PF00170	protein dimerization activity			PTHR22952,PTHR22952:SF54	,CAMP-RESPONSE ELEMENT BINDING PROTEIN-RELATED					K14431	transcription factor TGA	GO:0003700 GO:0006355 GO:0043565 GO:0046983	transcription factor activity_"regulation of transcription, DNA-dependent"_sequence-specific DNA binding_protein dimerization activity	bZIP	Glyma19g32710.1	0	92.2023	Glyma19g32710.1	7e-21	93.0556	GO:0006355	GO:0003700 GO:0043565 GO:0046983
Phvul.001G140700.1	46	7	2.71621	0.981497	PF00581	Rhodanese-like domain					KOG1530	Rhodanese-related sulfurtransferase								Glyma19g32770.1	0	93.1276	Glyma03g29870.1	0	91.8994
Phvul.001G141500.1	6	1	2.58496	0.908177																Glyma19g32890.1	1e-78	86.3636	Glyma19g32890.1	1e-48	85.8407
Phvul.001G142000.1	8	1	3	0.947103	PF03760	embryo development											GO:0009790	embryonic development		Glyma19g32920.1	9e-45	85.3881	Glyma19g32920.1	6e-09	90.1961	GO:0009790
Phvul.001G143100.1	14	1	3.80735	0.982738	PF03760	embryo development											GO:0009790	embryonic development		Glyma03g30040.1	3e-91	84.2217	Glyma19g32920.1	1e-75	89.7119	GO:0009790
Phvul.001G143600.1	50	11	2.18442	0.950554	PF03005	Arabidopsis proteins of unknown function			PTHR13533,PTHR13533:SF3	FAMILY NOT MED,gb def: unknown protein [takifugu rubripes]										Glyma19g33110.1	0	88.1229	Glyma19g33110.1	2e-62	86.2963
Phvul.001G143700.1	22	5	2.1375	0.941553	PF00085	cell redox homeostasis			PTHR10438,PTHR10438:SF76	,glycerol ether metabolic process	KOG0907	Thioredoxin					GO:0006662 GO:0009055 GO:0015035 GO:0045454	glycerol ether metabolic process_electron carrier activity_protein disulfide oxidoreductase activity_cell redox homeostasis		Glyma03g30220.1	1e-158	87.4346	Glyma19g33130.1	4e-85	92.8251	GO:0006662 GO:0045454	GO:0009055 GO:0015035
Phvul.001G143700.2	25	6	2.05889	0.943168	PF00085	cell redox homeostasis			PTHR10438,PTHR10438:SF76	,glycerol ether metabolic process	KOG0907	Thioredoxin					GO:0006662 GO:0009055 GO:0015035 GO:0045454	glycerol ether metabolic process_electron carrier activity_protein disulfide oxidoreductase activity_cell redox homeostasis		Glyma03g30220.1	1e-113	86.0759	Glyma19g33120.1	3e-48	82.9582	GO:0006662 GO:0045454	GO:0009055 GO:0015035
Phvul.001G144900.1	8	0	4	0.952197					PTHR11389,PTHR11389:SF374	KRAB-RELATED,ZINC FINGER PROTEIN									C2H2	Glyma19g33260.1	1e-42	95.3704	Glyma19g33260.1	1e-27	91.5789
Phvul.001G145100.1	10	2	2.32193	0.92372	PF03018	Dirigent-like protein			PTHR21495	NUCLEOPORIN-RELATED										Glyma19g33290.1	1e-109	85.6531	Glyma19g33300.1	1e-106	85.7143
Phvul.001G147100.1	65	4	4.02237	0.998614	PF00083	transmembrane transporter activity			PTHR24063,PTHR24063:SF74		KOG0254	Predicted transporter (major facilitator superfamily)					GO:0016021 GO:0022857 GO:0055085	integral to membrane_transmembrane transporter activity_transmembrane transport		Glyma03g30550.1	0	90.7997	Glyma19g33480.1	0	90.4295	GO:0055085	GO:0022857
Phvul.001G147400.1	1	65	-6.02237	0.998893	PF03372	Endonuclease/Exonuclease/phosphatase family														Glyma19g33500.1	0	89.0472	Glyma03g30600.1	0	91.2075
Phvul.001G147800.1	11	2	2.45943	0.930291							KOG4176	Uncharacterized conserved protein								Glyma03g30640.1	0	89.0314	Glyma19g33540.1	0	87.8944
Phvul.001G149100.1	7	0	3.80735	0.938875	PF08137	DVL family														Glyma03g30810.1	2e-32	93.617	Glyma10g03020.1	2e-19	93.75
Phvul.001G150400.1	1	7	-2.80735	0.926704	PF06581	regulation of exit from mitosis											GO:0005634 GO:0007096	nucleus_regulation of exit from mitosis		Glyma03g30960.1	0	89.2903	Glyma03g30960.2	0	89.6389
Phvul.001G151000.1	3	14	-2.22239	0.930912																Glyma19g33850.1	0	88.017	Glyma03g31010.1	0	88.3277
Phvul.001G151500.1	7	1	2.80735	0.926704	PF00119	proton-transporting ATP synthase complex, coupling factor F(o)			PTHR11410	proton-transporting ATP synthase complex, coupling factor F(o)							GO:0015078 GO:0015986 GO:0045263	hydrogen ion transporter activity_ATP synthesis coupled proton transport_"proton-transporting ATP synthase complex, coupling factor F(o)"								GO:0015986	GO:0015078
Phvul.001G152100.1	0	13	-4.70044	0.980723	PF01397,PF03936	lyase activity							5.5.1.13		K04120	ent-copalyl diphosphate synthase [EC:5.5.1.13]	GO:0000287 GO:0008152 GO:0010333 GO:0016829	magnesium ion binding_metabolism_terpene synthase_lyase activity		Glyma19g33950.1	0	89.7012	Glyma03g31110.1	0	88.239	GO:0008152	GO:0000287 GO:0016829
Phvul.001G152100.2	0	13	-4.70044	0.980723	PF01397,PF03936	lyase activity							5.5.1.13		K04120	ent-copalyl diphosphate synthase [EC:5.5.1.13]	GO:0000287 GO:0008152 GO:0010333 GO:0016829	magnesium ion binding_metabolism_terpene synthase_lyase activity		Glyma19g33950.1	0	89.7012	Glyma03g31110.1	0	88.239	GO:0008152	GO:0000287 GO:0016829
Phvul.001G153200.1	34	4	3.08746	0.990094	PF04570	Protein of unknown function (DUF581)														Glyma19g34060.1	0	88.0282	Glyma03g31210.1	0	86.8235
Phvul.001G154200.1	22	0	5.45943	0.992755	PF00916,PF01740	STAS domain,transport			PTHR11814,PTHR11814:SF46	,SULFATE TRANSPORTER	KOG0236	Sulfate/bicarbonate/oxalate exchanger SAT-1 and related transporters (SLC26 family)					GO:0005215 GO:0006810 GO:0016021 GO:0055085	transporter activity_transport_integral to membrane_transmembrane transport		Glyma19g34160.1	0	91.9003	Glyma03g31310.1	0	91.8442	GO:0006810 GO:0055085	GO:0005215
Phvul.001G154400.1	1	10	-3.32193	0.966196	PF05703,PF08458	Plant pleckstrin homology-like region,Plant protein of unknown function (DUF828)			PTHR24730,PTHR24730:SF7											Glyma03g31340.1	0	90.1572	Glyma03g31340.1	4e-53	92.7632
Phvul.001G155800.1	26	2	3.70044	0.993349																Glyma19g34310.2	1e-108	86.2471	Glyma03g31470.1	1e-102	84.4488
Phvul.001G156500.1	59	3	4.29768	0.998554	PF02309	nucleus											GO:0005634 GO:0006355	nucleus_"regulation of transcription, DNA-dependent"	AUX	Glyma19g34370.1	0	89.0851	Glyma03g31520.1	1e-164	87.3754	GO:0006355
Phvul.001G156900.1	326	63	2.37145	0.960752	PF01764	triglyceride lipase activity					KOG4569	Predicted lipase					GO:0004806 GO:0006629	triacylglycerol lipase activity_lipid metabolism		Glyma03g31570.1	0	82.0207	Glyma03g31570.3	1e-170	82.439	GO:0006629	GO:0004806
Phvul.001G157100.1	465	60	2.9542	0.985527	PF07123	photosystem II											GO:0009507 GO:0009523 GO:0015979	chloroplast_photosystem II_photosynthesis		Glyma19g34410.1	1e-129	88.9706	Glyma03g31580.1	1e-115	87.5912	GO:0015979
Phvul.001G157100.2	459	59	2.95971	0.985525	PF07123	photosystem II											GO:0009507 GO:0009523 GO:0015979	chloroplast_photosystem II_photosynthesis		Glyma19g34410.1	1e-110	86.7647	Glyma03g31580.1	5e-96	85.4015	GO:0015979
Phvul.001G157300.1	17	1	4.08746	0.988151	PF01544	metal ion transport			PTHR13890	R SPLICING PROTEIN MRS2, MITOCHONDRIAL	KOG2662	Magnesium transporters: CorA family					GO:0016020 GO:0030001 GO:0046873 GO:0055085	membrane_metal ion transport_metal ion transporter activity_transmembrane transport		Glyma19g34430.1	0	93.1579	Glyma03g31600.1	0	92.193	GO:0030001 GO:0055085	GO:0046873
Phvul.001G161700.1	9	0	4.16993	0.961579	PF02365	regulation of transcription, D-dependent											GO:0003677 GO:0006355	DNA binding_"regulation of transcription, DNA-dependent"	NAC	Glyma19g34880.1	0	94.2792	Glyma03g32120.1	1e-180	93.3333	GO:0006355	GO:0003677
Phvul.001G162800.1	2	15	-2.90689	0.968922	PF00732,PF05199	oxidoreductase activity, acting on CH-OH group of donors			PTHR10668,PTHR10668:SF14	PHYTOENE DEHYDROGESE							GO:0009055 GO:0016491 GO:0016614 GO:0050660 GO:0055114	electron carrier activity_oxidoreductase activity_"oxidoreductase activity, acting on CH-OH group of donors"_FAD binding_oxidation reduction		Glyma19g34960.1	0	90.8249	Glyma19g34960.1	0	88.2507	GO:0055114	GO:0009055 GO:0016491 GO:0016614 GO:0050660
Phvul.001G163600.1	8	38	-2.24793	0.949251																Glyma19g35040.1	0	85.9086	Glyma19g35040.1	5e-12	91.2281
Phvul.001G168200.1	0	107	-7.74147	0.999401	PF00657	lipid metabolic process			PTHR22835,PTHR22835:SF39	,ZINC FINGER FYVE DOMAIN CONTAINING PROTEIN							GO:0006629 GO:0016788	lipid metabolism_"hydrolase activity, acting on ester bonds"		Glyma03g32690.1	1e-161	82.8235	Glyma03g32690.1	2e-11	91.0714	GO:0006629	GO:0016788
Phvul.001G168900.1	0	37	-6.20945	0.997248																Glyma03g32830.1	8e-76	85.3107	Glyma19g35530.1	6e-55	82.6331
Phvul.001G169300.1	0	12	-4.58496	0.977606	PF00999	cation transport			PTHR16254	POTASSIUM/PROTON ANTIPORTER-RELATED	KOG1650	Predicted K+/H+-antiporter					GO:0006812 GO:0015299 GO:0016021 GO:0055085	cation transport_solute:hydrogen antiporter activity_integral to membrane_transmembrane transport		Glyma03g32890.1	0	81.9876	Glyma03g32890.1	1e-91	79.3035	GO:0006812 GO:0055085	GO:0015299
Phvul.001G170400.1	33	1	5.04439	0.996586	PF00892	membrane											GO:0016020	membrane		Glyma19g35720.1	0	92.7065	Glyma03g33020.1	0	93.0836
Phvul.001G171400.1	6	1	2.58496	0.908177	PF00403	metal ion transport			PTHR22814,PTHR22814:SF50	,COPPER TRANSPORT PROTEIN ATOX1-RELATED	KOG1603	Copper chaperone					GO:0030001 GO:0046872	metal ion transport_metal ion binding		Glyma03g33150.1	0	88.1279	Glyma19g35870.1	0	87.8824	GO:0030001	GO:0046872
Phvul.001G172900.1	36	7	2.36257	0.956963	PF03649	Uncharacterised protein family (UPF0014)									K02069	putative ABC transport system permease protein				Glyma03g33290.1	0	90.29	Glyma10g05420.1	1e-119	81.9948
Phvul.001G173100.1	6	1	2.58496	0.908177	PF00481	catalytic activity			PTHR13832,PTHR13832:SF97	,PROTEIN PHOSPHATASE 2C	KOG0700	Protein phosphatase 2C/pyruvate dehydrogenase (lipoamide) phosphatase					GO:0003824	catalytic activity		Glyma19g36040.1	0	91.1357	Glyma03g33320.1	0	90.7895		GO:0003824
Phvul.001G173300.1	0	11	-4.45943	0.973595					PTHR11260,PTHR11260:SF42	,"GLUTATHIONE S-TRANSFERASE, GST, SUPERFAMILY, GST DOMAIN CONTAINING"	KOG0406	Glutathione S-transferase								Glyma03g33340.4	0	91.2979	Glyma03g33340.1	0	91.2979
Phvul.001G173700.1	16	80	-2.32193	0.959903	PF03106	sequence-specific D binding											GO:0003700 GO:0006355 GO:0043565	transcription factor activity_"regulation of transcription, DNA-dependent"_sequence-specific DNA binding	WRKY	Glyma19g36100.1	0	89.1873	Glyma03g33380.1	1e-164	90.1499	GO:0006355	GO:0003700 GO:0043565
Phvul.001G173700.2	16	80	-2.32193	0.959903	PF03106	sequence-specific D binding											GO:0003700 GO:0006355 GO:0043565	transcription factor activity_"regulation of transcription, DNA-dependent"_sequence-specific DNA binding	WRKY	Glyma19g36100.1	0	89.3768	Glyma03g33380.1	1e-164	90.1499	GO:0006355	GO:0003700 GO:0043565
Phvul.001G173900.1	41	2	4.35755	0.997556	PF00578	antioxidant activity					KOG4498	Uncharacterized conserved protein					GO:0016209 GO:0016491 GO:0055114	antioxidant activity_oxidoreductase activity_oxidation reduction		Glyma19g36130.1	0	91.6991	Glyma03g33400.1	1e-131	94.9495	GO:0055114	GO:0016209 GO:0016491
Phvul.001G175400.1	1	7	-2.80735	0.926704																Glyma19g36320.1	2e-53	86.9565	Glyma19g36320.1	5e-11	80
Phvul.001G176400.1	52	4	3.70044	0.997296	PF02469	Fasciclin domain			PTHR10900,PTHR10900:SF23	,TRANSFORMING GROWTH FACTOR										Glyma03g33720.1	0	89.2962	Glyma19g36470.1	0	89.1176
Phvul.001G177700.1	5	102	-4.3505	0.999305	PF00221	biosynthetic process			PTHR10362,PTHR10362:SF3	IMIDAZOLONEPROPIOSE AND HISTIDINE AMMONIA-LYASE,PHENYLALANINE AMMONIA-LYASE	KOG0222	Phenylalanine and histidine ammonia-lyase					GO:0009058 GO:0016841	biosynthesis_ammonia-lyase activity		Glyma19g36620.1	0	92.007	Glyma19g36620.1	0	91.7012	GO:0009058	GO:0016841
Phvul.001G177800.1	8	93	-3.53916	0.996878	PF00221	biosynthetic process			PTHR10362,PTHR10362:SF3	IMIDAZOLONEPROPIOSE AND HISTIDINE AMMONIA-LYASE,PHENYLALANINE AMMONIA-LYASE	KOG0222	Phenylalanine and histidine ammonia-lyase	4.3.1.24	phenylalanine ammonia-lyase	K10775	phenylalanine ammonia-lyase [EC:4.3.1.24]	GO:0009058 GO:0016841	biosynthesis_ammonia-lyase activity		Glyma19g36620.1	0	92.2115	Glyma03g33880.1	0	91.3169	GO:0009058	GO:0016841
Phvul.001G178000.1	0	12	-4.58496	0.977606	PF00294	pfkB family carbohydrate kise			PTHR10584,PTHR10584:SF24	SUGAR KISE RELATED,adenosine kise activity	KOG2854	Possible pfkB family carbohydrate kinase	2.7.1.20	Adenosine kise.	K00856	adenosine kinase [EC:2.7.1.20]	GO:0004001 GO:0006166	Adenosine kinase activity _purine ribonucleoside salvage		Glyma03g33910.1	0	90.2534	Glyma03g33910.2	0	91.37		GO:0004001
Phvul.001G178900.1	16	1	4	0.986734	PF02519	Auxin responsive protein									K14488	SAUR family protein				Glyma03g34020.1	5e-74	89.5833	Glyma19g36770.1	9e-42	88.6076
Phvul.001G179900.1	31	1	4.9542	0.99619	PF00722,PF06955	cellular glucan metabolic process,"hydrolase activity, hydrolyzing O-glycosyl compounds"							2.4.1.207	Xyloglucan:xyloglucosyl transferase.	K08235	xyloglucan:xyloglucosyl transferase [EC:2.4.1.207]	GO:0004553 GO:0005618 GO:0005975 GO:0006073 GO:0016762 GO:0048046	hydrolase activity, hydrolyzing O-glycosyl compounds_cell wall_carbohydrate metabolism_glucan metabolism_xyloglucan:xyloglucosyl transferase activity_apoplast		Glyma19g36870.1	0	95.2381	Glyma03g34170.1	0	94.2177	GO:0005975 GO:0006073	GO:0004553 GO:0016762
Phvul.001G180400.1	158	34	2.21632	0.952528	PF00181	intracellular			PTHR13691,PTHR13691:SF5	intracellular,transferase activity					K02886	large subunit ribosomal protein L2	GO:0003723 GO:0003735 GO:0005622 GO:0005840 GO:0006412 GO:0015934 GO:0016740	RNA binding_structural constituent of ribosome_intracellular_ribosome_protein biosynthesis_large ribosomal subunit_transferase activity		Glyma10g09550.1	3e-94	92.4686	Glyma08g36570.1	2e-52	93.0556	GO:0006412	GO:0003723 GO:0003735 GO:0016740
Phvul.001G181100.1	4588	328	3.8061	0.999535	PF00230	transport			PTHR19139,PTHR19139:SF52	,transport	KOG0223	Aquaporin (major intrinsic protein family)			K09873	aquaporin TIP	GO:0005215 GO:0006810 GO:0016020	transporter activity_transport_membrane		Glyma03g34310.1	0	89.5086	Glyma19g37000.1	0	89.3758	GO:0006810	GO:0005215
Phvul.001G181300.1	42	5	3.07039	0.991277	PF00071	Ras family			PTHR24073,PTHR24073:SF482		KOG0080	GTPase Rab18, small G protein superfamily			K07976	Rab family, other	GO:0005525 GO:0005622 GO:0005634 GO:0005737 GO:0007264	GTP binding_intracellular_nucleus_cytoplasm_small GTPase mediated signal transduction		Glyma03g34330.1	0	94.9686	Glyma19g37020.1	0	94.4969	GO:0007264	GO:0005525
Phvul.001G182100.1	0	21	-5.39232	0.992144	PF00201	transferase activity, transferring hexosyl groups			PTHR11926,PTHR11926:SF15	UDP-GLUCURONOSYLTRANSFERASE RELATED,"transferase activity, transferring hexosyl groups"	KOG1192	UDP-glucuronosyl and UDP-glucosyl transferase	2.4.1.-	Hexosyltransferases.	K13496	UDP-glucosyl transferase 73C [EC:2.4.1.-]	GO:0008152 GO:0016758	metabolism_"transferase activity, transferring hexosyl groups"		Glyma03g34420.1	0	88.2079	Glyma19g37100.1	0	87.0299	GO:0008152	GO:0016758
Phvul.001G182800.1	8	0	4	0.952197	PF00201	transferase activity, transferring hexosyl groups			PTHR11926,PTHR11926:SF15	UDP-GLUCURONOSYLTRANSFERASE RELATED,"transferase activity, transferring hexosyl groups"	KOG1192	UDP-glucuronosyl and UDP-glucosyl transferase					GO:0008152 GO:0016758	metabolism_"transferase activity, transferring hexosyl groups"		Glyma18g50980.1	0	84.9719	Glyma10g07110.1	7e-21	89.1304	GO:0008152	GO:0016758
Phvul.001G183400.1	8	0	4	0.952197	PF04640	PLATZ transcription factor													PLATZ	Glyma19g37220.1	1e-159	86.9947	Glyma03g34530.1	1e-150	86.2917
Phvul.001G183900.1	1	9	-3.16993	0.956377	PF00076,PF00658	R binding,nucleic acid binding			PTHR24011,PTHR24011:SF69		KOG0123	Polyadenylate-binding protein (RRM superfamily)					GO:0003676 GO:0003723	nucleic acid binding_RNA binding		Glyma19g37270.1	0	88.558	Glyma03g34580.1	0	88.2784		GO:0003676 GO:0003723
Phvul.001G184500.1	0	12	-4.58496	0.977606	PF03016	membrane			PTHR11062,PTHR11062:SF1	EXOSTOSIN (HEPARAN SULFATE GLYCOSYLTRANSFERASE)-RELATED,EXOSTOSIN RELATED	KOG1021	Acetylglucosaminyltransferase EXT1/exostosin 1					GO:0016020	membrane		Glyma19g37340.1	0	86.6456	Glyma03g34670.1	0	87.931
Phvul.001G185100.1	0	22	-5.45943	0.992755																Glyma03g34730.1	0	86.8102	Glyma03g34730.1	2e-98	90.4762
Phvul.001G185100.2	0	22	-5.45943	0.992755																Glyma03g34730.1	0	86.8102	Glyma03g34730.1	2e-98	90.4762
Phvul.001G185300.1	9	1	3.16993	0.956377																Glyma19g37430.1	1e-25	88.785	Glyma03g34750.1	3e-23	87.8505
Phvul.001G185400.1	179	19	3.23589	0.993902	PF00069,PF00560,PF08263	Leucine rich repeat N-termil domain,protein binding,protein phosphorylation			PTHR24420,PTHR24420:SF922		KOG1187	Serine/threonine protein kinase					GO:0004672 GO:0005515 GO:0005524 GO:0006468	protein kinase activity_protein binding_ATP binding_protein amino acid phosphorylation		Glyma19g37430.1	0	85.2138	Glyma03g34750.1	0	87.275	GO:0006468	GO:0004672 GO:0005515 GO:0005524
Phvul.001G185800.1	46	3	3.9386	0.997494	PF00535	Glycosyl transferase family 2			PTHR10587,PTHR10587:SF34	,N-ACETYLGLUCOSAMINYLTRANSFERASE-RELATED			2.4.1.32	Glucomann 4-beta-mannosyltransferase.	K13680	beta-mannan synthase [EC:2.4.1.32]				Glyma03g34800.1	0	93.8202	Glyma19g37480.1	0	93.5342
Phvul.001G187900.1	0	20	-5.32193	0.991373	PF00005,PF01061,PF08370	ATPase activity,Plant PDR ABC transporter associated,membrane			PTHR19241,PTHR19241:SF10	ATP-BINDING CASSETTE TRANSPORTER,ATP-BINDING CASSETTE TRANSPORTER-RELATED	KOG0065	Pleiotropic drug resistance proteins (PDR1-15), ABC superfamily					GO:0005524 GO:0016020 GO:0016887	ATP binding_membrane_ATPase activity		Glyma19g37760.1	0	91.4791	Glyma03g35030.1	0	88.3621		GO:0005524 GO:0016887
Phvul.001G188800.1	126	27	2.22239	0.952393	PF01428,PF01754	zinc ion binding			PTHR10634	PRK1-ASSOCIATED ZINC FINGER PROTEIN	KOG3173	Predicted Zn-finger protein					GO:0003677 GO:0008270	DNA binding_zinc ion binding	bHLH	Glyma03g35180.2	1e-143	88.3436	Glyma03g35180.1	1e-143	88.3436		GO:0003677 GO:0008270
Phvul.001G188800.2	116	25	2.21412	0.952256	PF01428,PF01754	zinc ion binding			PTHR10634	PRK1-ASSOCIATED ZINC FINGER PROTEIN	KOG3173	Predicted Zn-finger protein					GO:0003677 GO:0008270	DNA binding_zinc ion binding	bHLH	Glyma03g35180.2	1e-143	88.3436	Glyma03g35180.1	1e-143	88.3436		GO:0003677 GO:0008270
Phvul.001G189000.1	0	8	-4	0.952197	PF00149	hydrolase activity			PTHR22953	ACID PHOSPHATASE RELATED	KOG1378	Purple acid phosphatase					GO:0016787	hydrolase activity		Glyma03g35200.1	0	84.7845	Glyma19g37860.1	0	83.76		GO:0016787
Phvul.001G192200.1	1	60	-5.90689	0.998743	PF00400	WD domain, G-beta repeat			PTHR19919	WD REPEAT CONTAINING PROTEIN	KOG0290	Conserved WD40 repeat-containing protein AN11					GO:0005515	protein binding		Glyma03g35580.1	4e-46	89.8734	Glyma03g35580.1	5e-15	87.8049		GO:0005515
Phvul.001G194900.1	7	1	2.80735	0.926704	PF03168	Late embryogenesis abundant protein			PTHR19957,PTHR19957:SF11	SYNTAXIN,SYNTAXIN-RELATED										Glyma03g35990.1	1e-177	88.1956	Glyma03g35960.1	1e-174	88.3681
Phvul.001G195800.1	80	8	3.32193	0.99661	PF00046,PF07526	Associated with HOX,sequence-specific D binding			PTHR11850,PTHR11850:SF14	BEL1 HOMEOTIC PROTEIN,HOMEOBOX PROTEIN	KOG0773	Transcription factor MEIS1 and related HOX domain proteins					GO:0003677 GO:0003700 GO:0005634 GO:0006355 GO:0043565	DNA binding_transcription factor activity_nucleus_"regulation of transcription, DNA-dependent"_sequence-specific DNA binding	HB	Glyma19g38690.1	0	91.2916	Glyma03g36070.1	0	90.5738	GO:0006355	GO:0003677 GO:0003700 GO:0043565
Phvul.001G196000.1	6	0	3.58496	0.919823	PF04564	ubiquitin-protein ligase activity			PTHR13931,PTHR13931:SF9	UBIQUITITION FACTOR E4,UNCHARACTERIZED							GO:0000151 GO:0004842 GO:0016567	ubiquitin ligase complex_ubiquitin-protein ligase activity_protein ubiquitination	C3H	Glyma10g40890.1	0	88.0032	Glyma03g36100.1	0	87.9227	GO:0016567	GO:0004842
Phvul.001G196800.1	7	1	2.80735	0.926704	PF02045	nucleus			PTHR12632,PTHR12632:SF9	,nucleus	KOG1561	CCAAT-binding factor, subunit B (HAP2)					GO:0003700 GO:0005634 GO:0006355	transcription factor activity_nucleus_"regulation of transcription, DNA-dependent"	FHA	Glyma03g36140.3	0	90.7801	Glyma03g36140.2	0	90.7801	GO:0006355	GO:0003700
Phvul.001G196800.2	7	1	2.80735	0.926704	PF02045	nucleus			PTHR12632,PTHR12632:SF9	,nucleus	KOG1561	CCAAT-binding factor, subunit B (HAP2)					GO:0003700 GO:0005634 GO:0006355	transcription factor activity_nucleus_"regulation of transcription, DNA-dependent"	FHA	Glyma03g36140.3	0	90.7801	Glyma03g36140.2	0	90.7801	GO:0006355	GO:0003700
Phvul.001G196800.3	7	1	2.80735	0.926704	PF02045	nucleus			PTHR12632,PTHR12632:SF9	,nucleus	KOG1561	CCAAT-binding factor, subunit B (HAP2)					GO:0003700 GO:0005634 GO:0006355	transcription factor activity_nucleus_"regulation of transcription, DNA-dependent"	FHA	Glyma03g36140.3	0	90.7801	Glyma03g36140.2	0	90.7801	GO:0006355	GO:0003700
Phvul.001G196800.4	7	1	2.80735	0.926704	PF02045	nucleus			PTHR12632,PTHR12632:SF9	,nucleus	KOG1561	CCAAT-binding factor, subunit B (HAP2)					GO:0003700 GO:0005634 GO:0006355	transcription factor activity_nucleus_"regulation of transcription, DNA-dependent"	FHA	Glyma03g36140.3	0	90.7801	Glyma03g36140.2	0	90.7801	GO:0006355	GO:0003700
Phvul.001G197100.1	22	1	4.45943	0.99274	PF00462	protein disulfide oxidoreductase activity			PTHR10168,PTHR10168:SF44	,GLUTAREDOXIN	KOG1752	Glutaredoxin and related proteins					GO:0009055 GO:0015035 GO:0045454	electron carrier activity_protein disulfide oxidoreductase activity_cell redox homeostasis		Glyma03g36180.1	0	91.8972	Glyma19g38820.1	0	92.4797	GO:0045454	GO:0009055 GO:0015035
Phvul.001G199600.1	17	3	2.5025	0.946564	PF04253,PF04389	Transferrin receptor-like dimerisation domain,peptidase activity			PTHR10404,PTHR10404:SF15	,GLUTAMATE CARBOXYPEPTIDASE	KOG2195	Transferrin receptor and related proteins containing the protease-associated (PA) domain					GO:0006508 GO:0008233	proteolysis and peptidolysis_peptidase activity		Glyma03g36430.1	0	89.4712	Glyma19g39080.1	0	89.8569	GO:0006508	GO:0008233
Phvul.001G201400.1	6	39	-2.70044	0.980673	PF00620,PF00786	protein binding,sigl transduction			PTHR23177,PTHR23177:SF2	GTPASE ACTIVATING PROTEIN,MKIAA1688 PROTEIN							GO:0005515 GO:0005622 GO:0007165	protein binding_intracellular_signal transduction		Glyma03g36630.1	0	91.1917	Glyma02g17070.1	0	84.8721	GO:0007165	GO:0005515
Phvul.001G202000.1	0	13	-4.70044	0.980723	PF02309,PF02362,PF06507	nucleus,"regulation of transcription, D-dependent",response to hormone stimulus											GO:0003677 GO:0005634 GO:0006355 GO:0009725	DNA binding_nucleus_"regulation of transcription, DNA-dependent"_response to hormone stimulus	ARF	Glyma19g39340.1	0	86.2434	Glyma19g39340.1	7e-34	84.5361	GO:0006355 GO:0009725	GO:0003677
Phvul.001G202500.1	70	465	-2.7318	0.983715																Glyma03g36750.1	1e-34	89.6825	Glyma03g36750.1	3e-13	87.8378
Phvul.001G202900.1	1	10	-3.32193	0.966196	PF04535	Domain of unknown function (DUF588)			PTHR11615,PTHR11615:SF54	,"NITRATE, FROMATE, IRON DEHYDROGESE"										Glyma19g39450.1	1e-149	86.8794	Glyma03g36800.1	1e-137	86.3388
Phvul.001G203200.1	98	9	3.44478	0.996818	PF00462	protein disulfide oxidoreductase activity			PTHR10168	GLUTAREDOXIN	KOG1752	Glutaredoxin and related proteins					GO:0009055 GO:0015035 GO:0045454	electron carrier activity_protein disulfide oxidoreductase activity_cell redox homeostasis		Glyma19g39480.2	1e-104	92.3358	Glyma19g39480.1	1e-104	92.3358	GO:0045454	GO:0009055 GO:0015035
Phvul.001G205300.1	38	7	2.44057	0.957415	PF00403	metal ion transport			PTHR22814,PTHR22814:SF16	CHLOROPLAST-TARGETED COPPER CHAPERONE,COPPER TRANSPORT PROTEIN ATOX1-RELATED	KOG1603	Copper chaperone					GO:0030001 GO:0046872	metal ion transport_metal ion binding		Glyma19g39690.1	1e-140	89.4144	Glyma19g39690.1	1e-86	86.2797	GO:0030001	GO:0046872
Phvul.001G205400.1	421	41	3.36012	0.997349																Glyma19g39700.1	9e-10	86.1111
Phvul.001G205600.1	13	3	2.11548	0.926091	PF00515,PF11998	Protein of unknown function (DUF3493),protein binding											GO:0005515	protein binding	C2C2_Colike	Glyma19g39720.1	0	92.3135	Glyma03g37100.1	0	91.7047		GO:0005515
Phvul.001G206700.1	0	10	-4.32193	0.968421	PF00005,PF00664	ATPase activity,"ATPase activity, coupled to transmembrane movement of substances"			PTHR24223,PTHR24223:SF201		KOG0054	Multidrug resistance-associated protein/mitoxantrone resistance protein, ABC superfamily					GO:0005524 GO:0006810 GO:0016021 GO:0016887 GO:0042626 GO:0055085	ATP binding_transport_integral to membrane_ATPase activity_"ATPase activity, coupled to transmembrane movement of substances"_transmembrane transport		Glyma19g39810.1	0	89.9378	Glyma19g39810.1	0	86.5539	GO:0006810 GO:0055085	GO:0005524 GO:0016887 GO:0042626
Phvul.001G208000.1	7	1	2.80735	0.926704	PF04398	Protein of unknown function, DUF538														Glyma03g37320.1	2e-80	84	Glyma19g39930.1	1e-66	82.6196
Phvul.001G209400.1	202	12	4.07325	0.999462	PF01095,PF04043	cell wall modification,pectinesterase activity			PTHR22931,PTHR22931:SF5	METHYLESTERASE INHIBITOR-RELATED,PHOSPHOENOLPYRUVATE DIKISE-RELATED							GO:0004857 GO:0005618 GO:0030599 GO:0042545	enzyme inhibitor activity_cell wall_pectinesterase activity_cell wall modification		Glyma19g40020.1	0	86.2069	Glyma02g02000.1	0	81.8182	GO:0042545	GO:0004857 GO:0030599
Phvul.001G209500.1	1	12	-3.58496	0.976646	PF00759	hydrolase activity, hydrolyzing O-glycosyl compounds			PTHR22298	ENDO-1,4-BETA-GLUCASE							GO:0004553 GO:0005975	hydrolase activity, hydrolyzing O-glycosyl compounds_carbohydrate metabolism		Glyma03g37420.1	0	92.4448	Glyma03g37420.1	8e-64	90.5	GO:0005975	GO:0004553
Phvul.001G209700.1	10	2	2.32193	0.92372	PF00361	DH dehydrogese (ubiquinone) activity			PTHR22773,PTHR22773:SF41	,DH DEHYDROGESE			1.6.5.3	DH dehydrogese (ubiquinone).	K05573	NADH dehydrogenase I subunit 2 [EC:1.6.5.3]	GO:0008137 GO:0042773 GO:0055114	NADH dehydrogenase (ubiquinone) activity_ATP synthesis coupled electron transport_oxidation reduction								GO:0042773 GO:0055114	GO:0008137
Phvul.001G212600.1	6	29	-2.27302	0.946941	PF00493	D replication			PTHR11630,PTHR11630:SF26	D REPLICATION LICENSING FACTOR,D-dependent D replication initiation	KOG0482	DNA replication licensing factor, MCM7 component			K02210	minichromosome maintenance protein 7 (cell division control protein 47)	GO:0003677 GO:0005524 GO:0005634 GO:0006260 GO:0006270 GO:0015979 GO:0015995 GO:0016851	DNA binding_ATP binding_nucleus_DNA replication_DNA replication initiation_photosynthesis_chlorophyll biosynthesis_magnesium chelatase activity		Glyma19g40370.1	0	93.2808	Glyma03g37770.1	0	93.3052	GO:0006260 GO:0006270 GO:0015979 GO:0015995	GO:0003677 GO:0005524 GO:0016851
Phvul.001G215800.1	31	7	2.14684	0.946331																Glyma03g38130.1	1e-22	83.1461	Glyma19g40730.1	4e-19	81.768
Phvul.001G216000.1	140	0	8.12928	0.999547	PF00106	oxidoreductase activity			PTHR24322		KOG0725	Reductases with broad range of substrate specificities					GO:0008152 GO:0016491	metabolism_oxidoreductase activity		Glyma03g38150.1	1e-113	81.9035	Glyma19g40750.1	3e-37	84.2553	GO:0008152	GO:0016491
Phvul.001G216300.1	1	14	-3.80735	0.982738																Glyma19g40780.1	1e-169	90.101	Glyma19g40780.1	2e-85	83.0645
Phvul.001G216300.2	1	14	-3.80735	0.982738																Glyma19g40780.1	1e-169	90.101	Glyma19g40780.1	2e-85	83.0645
Phvul.001G216600.1	423	104	2.02407	0.951554	PF00438,PF02772,PF02773	methionine adenosyltransferase activity			PTHR11964	S-adenosylmethionine biosynthetic process	KOG1506	S-adenosylmethionine synthetase	2.5.1.6	Methionine adenosyltransferase.	K00789	S-adenosylmethionine synthetase [EC:2.5.1.6]	GO:0004478 GO:0005524 GO:0006556	methionine adenosyltransferase activity_ATP binding_S-adenosylmethionine biosynthetic process		Glyma19g40810.1	0	93.3709	Glyma19g40810.1	0	94.3529	GO:0006556	GO:0004478 GO:0005524
Phvul.001G216700.1	481	120	2.003	0.95157	PF00438,PF02772,PF02773	methionine adenosyltransferase activity			PTHR11964	S-adenosylmethionine biosynthetic process	KOG1506	S-adenosylmethionine synthetase	2.5.1.6	Methionine adenosyltransferase.	K00789	S-adenosylmethionine synthetase [EC:2.5.1.6]	GO:0004478 GO:0005524 GO:0006556	methionine adenosyltransferase activity_ATP binding_S-adenosylmethionine biosynthetic process		Glyma19g40810.1	0	93.9264	Glyma03g38190.2	0	92.3867	GO:0006556	GO:0004478 GO:0005524
Phvul.001G217600.1	9	1	3.16993	0.956377					PTHR25040,PTHR25040:SF29										MYB_related	Glyma19g40860.1	1e-101	93.6	Glyma03g38250.1	7e-89	93.6652
Phvul.001G219100.1	59	1	5.88264	0.998713																Glyma19g41020.1	1e-88	88.254	Glyma19g41020.1	4e-18	86.4078
Phvul.001G219800.1	12	324	-4.75489	0.999766	PF00150	hydrolase activity, hydrolyzing O-glycosyl compounds											GO:0004553 GO:0005975	hydrolase activity, hydrolyzing O-glycosyl compounds_carbohydrate metabolism		Glyma19g41090.1	0	89.9043	Glyma03g38490.1	0	89.3939	GO:0005975	GO:0004553
Phvul.001G221400.1	16	2	3	0.979134	PF03283	Pecticetylesterase			PTHR21562,PTHR21562:SF1	NOTUM-RELATED,PECTIN ACETYLESTERASE	KOG4287	Pectin acetylesterase and similar proteins								Glyma03g38650.1	0	92.435	Glyma19g41240.1	0	91.9431
Phvul.001G221400.2	16	2	3	0.979134	PF03283	Pecticetylesterase			PTHR21562,PTHR21562:SF1	NOTUM-RELATED,PECTIN ACETYLESTERASE	KOG4287	Pectin acetylesterase and similar proteins								Glyma03g38650.1	0	92.435	Glyma19g41240.1	0	91.9431
Phvul.001G222600.1	3	13	-2.11548	0.926091	PF12330	Domain of unknown function (DUF3635)			PTHR24419,PTHR24419:SF203		KOG2464	Serine/threonine kinase (haspin family)								Glyma19g41380.1	0	92.2719	Glyma19g41380.1	1e-109	86.3636
Phvul.001G222800.1	3	25	-3.05889	0.987237	PF00438,PF02772,PF02773	methionine adenosyltransferase activity			PTHR11964	S-adenosylmethionine biosynthetic process	KOG1506	S-adenosylmethionine synthetase	2.5.1.6	Methionine adenosyltransferase.	K00789	S-adenosylmethionine synthetase [EC:2.5.1.6]	GO:0004478 GO:0005524 GO:0006556	methionine adenosyltransferase activity_ATP binding_S-adenosylmethionine biosynthetic process		Glyma10g28500.1	0	86.5352	Glyma19g40810.1	0	83.4653	GO:0006556	GO:0004478 GO:0005524
Phvul.001G222800.2	3	25	-3.05889	0.987237	PF00438,PF02772,PF02773	methionine adenosyltransferase activity			PTHR11964	S-adenosylmethionine biosynthetic process	KOG1506	S-adenosylmethionine synthetase	2.5.1.6	Methionine adenosyltransferase.	K00789	S-adenosylmethionine synthetase [EC:2.5.1.6]	GO:0004478 GO:0005524 GO:0006556	methionine adenosyltransferase activity_ATP binding_S-adenosylmethionine biosynthetic process		Glyma10g28500.1	0	86.5352	Glyma19g40810.1	0	83.4653	GO:0006556	GO:0004478 GO:0005524
Phvul.001G222900.1	1	8	-3	0.947103	PF08442	ATP-grasp domain			PTHR23118	ATP-CITRATE SYNTHASE	KOG1254	ATP-citrate lyase	2.3.3.8	ATP citrate synthase	K01648	ATP citrate (pro-S)-lyase [EC:2.3.3.8]				Glyma03g38810.3	0	91.6404	Glyma03g38810.1	0	91.3478
Phvul.001G223100.1	0	13	-4.70044	0.980723	PF00150	hydrolase activity, hydrolyzing O-glycosyl compounds											GO:0004553 GO:0005975	hydrolase activity, hydrolyzing O-glycosyl compounds_carbohydrate metabolism		Glyma03g38840.1	9e-91	80.7537	Glyma19g41410.1	7e-64	79.6961	GO:0005975	GO:0004553
Phvul.001G223400.1	14	0	4.80735	0.983177																Glyma19g41460.1	2e-12	91.2281	Glyma03g38880.1	2e-12	91.2281
Phvul.001G223600.1	0	299	-9.224	0.999765	PF00892	membrane					KOG4510	Permease of the drug/metabolite transporter (DMT) superfamily					GO:0016020	membrane		Glyma03g38900.1	0	86.1761	Glyma03g38900.1	2e-30	89.6552
Phvul.001G223800.1	49	6	3.02975	0.991839	PF01370	coenzyme binding			PTHR10366,PTHR10366:SF67	DTDP-GLUCOSE 4-6-DEHYDRATASE-RELATED,D DEPENDENT EPIMERASE/DEHYDRATASE	KOG1429	dTDP-glucose 4-6-dehydratase/UDP-glucuronic acid decarboxylase					GO:0003824 GO:0008831 GO:0044237 GO:0045226 GO:0050662	catalytic activity_dTDP-4-dehydrorhamnose reductase activity_cellular metabolism_extracellular polysaccharide biosynthesis_coenzyme binding		Glyma19g41540.2	0	92.1655	Glyma03g38930.1	0	92.1655	GO:0044237 GO:0045226	GO:0003824 GO:0008831 GO:0050662
Phvul.001G226300.1	5	26	-2.37851	0.953766	PF00226	heat shock protein binding			PTHR24077,PTHR24077:SF66								GO:0031072	heat shock protein binding		Glyma19g41760.3	0	92.1162	Glyma19g41760.1	0	91.5464		GO:0031072
Phvul.001G226500.1	6	1	2.58496	0.908177	PF00320	sequence-specific D binding			PTHR10071	TRANSCRIPTION FACTOR GATA (GATA BINDING FACTOR)							GO:0003700 GO:0006355 GO:0008270 GO:0043565	transcription factor activity_"regulation of transcription, DNA-dependent"_zinc ion binding_sequence-specific DNA binding	C2C2_GATAlike	Glyma19g41780.1	3e-35	91.8919	Glyma19g41780.1	2e-20	91.8919	GO:0006355	GO:0003700 GO:0008270 GO:0043565
Phvul.001G227700.1	6	0	3.58496	0.919823	PF06886	Targeting protein for Xklp2 (TPX2)			PTHR14326,PTHR14326:SF10	,TARGETING PROTEIN FOR XKLP2										Glyma11g33330.1	1e-163	93.9791	Glyma11g33330.1	1e-26	94.8052
Phvul.001G227700.2	7	0	3.80735	0.938875	PF06886	Targeting protein for Xklp2 (TPX2)			PTHR14326,PTHR14326:SF10	,TARGETING PROTEIN FOR XKLP2										Glyma11g33330.1	1e-163	93.9791	Glyma18g04900.1	1e-147	92.3483
Phvul.001G228500.1	23	2	3.52356	0.990402	PF04564	ubiquitin-protein ligase activity			PTHR22849	WDSAM1 PROTEIN							GO:0000151 GO:0004842 GO:0016567	ubiquitin ligase complex_ubiquitin-protein ligase activity_protein ubiquitination	HB	Glyma18g04770.1	0	88.9586	Glyma18g04770.1	4e-96	85.8173	GO:0016567	GO:0004842
Phvul.001G229200.1	47	10	2.23266	0.950421	PF00026	aspartic-type endopeptidase activity			PTHR13683,PTHR13683:SF98	,aspartic-type endopeptidase activity	KOG1339	Aspartyl protease					GO:0004190 GO:0006508	aspartic-type endopeptidase activity_proteolysis and peptidolysis		Glyma11g33520.1	0	88.7411	Glyma18g04710.1	0	88.0361	GO:0006508	GO:0004190
Phvul.001G229600.1	2	10	-2.32193	0.92372					PTHR14418	CONDENSIN COMPLEX SUBUNIT 3-RELATED					K06678	condensin complex subunit 3				Glyma18g04640.1	0	91.9838	Glyma18g04640.1	0	88.8753
Phvul.001G230000.1	3	29	-3.27302	0.989413	PF00332,PF07983	X8 domain,"hydrolase activity, hydrolyzing O-glycosyl compounds"			PTHR16631,PTHR16631:SF1	GLUCAN 1,3-BETA-GLUCOSIDASE,"GLUCAN 1,3-BETA-GLUCOSIDASE-RELATED"							GO:0004553 GO:0005975	hydrolase activity, hydrolyzing O-glycosyl compounds_carbohydrate metabolism		Glyma18g04560.1	0	92.4148	Glyma11g33650.1	0	91.6946	GO:0005975	GO:0004553
Phvul.001G230300.1	5	46	-3.20163	0.992074	PF00538	nucleosome			PTHR11467	HISTONE H1/H5							GO:0000786 GO:0003677 GO:0005634 GO:0006334	nucleosome_DNA binding_nucleus_nucleosome assembly		Glyma18g04520.1	1e-94	84.5316	Glyma11g33690.1	3e-76	85.9756	GO:0006334	GO:0003677
Phvul.001G231000.1	370	85	2.12199	0.951747	PF00036	EF hand			PTHR10891,PTHR10891:SF39	CALMODULIN,EF-HAND CALCIUM BINDING PROTEIN	KOG0027	Calmodulin and related proteins (EF-Hand superfamily)			K13448	calcium-binding protein CML	GO:0005509 GO:0005578 GO:0007165	calcium ion binding_extracellular matrix_signal transduction		Glyma18g04450.1	1e-162	92.5121	Glyma11g33790.2	2.33e-156	90.4762	GO:0007165	GO:0005509
Phvul.001G231900.1	17	4	2.08746	0.935141																Glyma11g33940.1	8e-64	89.8551
Phvul.001G232800.1	4	17	-2.08746	0.935141	PF00400	WD domain, G-beta repeat			PTHR19918	CELL DIVISION CYCLE 20 (CDC20) (FIZZY)-RELATED	KOG0305	Anaphase promoting complex, Cdc20, Cdh1, and Ama1 subunits					GO:0005515	protein binding		Glyma11g34060.1	0	94.186	Glyma11g34060.1	2e-46	85.9729		GO:0005515
Phvul.001G234300.1	226	20	3.49825	0.997332	PF00004	ATP binding			PTHR11603,PTHR11603:SF153	,AAA FAMILY ATPASE	KOG0651	26S proteasome regulatory complex, ATPase RPT4					GO:0005524	ATP binding		Glyma18g04080.1	0	92.3483	Glyma18g04080.1	8e-33	88.6364		GO:0005524
Phvul.001G234300.2	279	24	3.53916	0.997383	PF00004	ATP binding			PTHR11603,PTHR11603:SF153	,AAA FAMILY ATPASE	KOG0651	26S proteasome regulatory complex, ATPase RPT4					GO:0005524	ATP binding		Glyma11g34230.3	0	89.2823	Glyma11g34230.2	0	89.2823		GO:0005524
Phvul.001G234300.3	268	23	3.54253	0.997373	PF00004	ATP binding			PTHR11603,PTHR11603:SF153	,AAA FAMILY ATPASE	KOG0651	26S proteasome regulatory complex, ATPase RPT4					GO:0005524	ATP binding		Glyma11g34230.3	0	89.2823	Glyma11g34230.2	0	89.2823		GO:0005524
Phvul.001G235800.1	1	15	-3.90689	0.984783	PF00106	oxidoreductase activity			PTHR24310,PTHR24310:SF66		KOG0725	Reductases with broad range of substrate specificities	1.1.1.206	Tropine dehydrogese.	K08081	tropine dehydrogenase [EC:1.1.1.206]	GO:0008152 GO:0016491	metabolism_oxidoreductase activity		Glyma18g03950.1	0	87.1827	Glyma11g34380.2	0	86.0406	GO:0008152	GO:0016491
Phvul.001G236600.1	1	6	-2.58496	0.908177	PF07714	protein phosphorylation			PTHR24420,PTHR24420:SF690		KOG1187	Serine/threonine protein kinase					GO:0004672 GO:0005524 GO:0006468	protein kinase activity_ATP binding_protein amino acid phosphorylation		Glyma11g34490.1	0	89.8184	Glyma18g03860.1	1e-154	89.7872	GO:0006468	GO:0004672 GO:0005524
Phvul.001G238500.1	2	12	-2.58496	0.957695	PF03759	Rho guanyl-nucleotide exchange factor activity											GO:0005089	Rho guanyl-nucleotide exchange factor activity		Glyma11g34690.1	0	92.3393	Glyma18g03610.1	0	93.1529		GO:0005089
Phvul.001G238800.1	7	0	3.80735	0.938875	PF00201	transferase activity, transferring hexosyl groups			PTHR11926,PTHR11926:SF15	UDP-GLUCURONOSYLTRANSFERASE RELATED,"transferase activity, transferring hexosyl groups"	KOG1192	UDP-glucuronosyl and UDP-glucosyl transferase					GO:0008152 GO:0016758	metabolism_"transferase activity, transferring hexosyl groups"	bHLH	Glyma11g34720.1	1e-155	81.4957	Glyma18g03570.1	2e-98	83.3333	GO:0008152	GO:0016758
Phvul.001G239000.1	6	0	3.58496	0.919823	PF04788	Protein of unknown function (DUF620)														Glyma11g34740.1	0	90.0467	Glyma18g03550.1	0	89.0649
Phvul.001G239300.1	29	1	4.85798	0.9957	PF01490	Transmembrane amino acid transporter protein			PTHR22950	AMINO ACID TRANSPORTER	KOG1303	Amino acid transporters								Glyma18g03530.1	0	89.6965	Glyma11g34780.1	0	89.2173
Phvul.001G240200.1	98	8	3.61471	0.998273	PF00316	phosphoric ester hydrolase activity			PTHR11556,PTHR11556:SF2	FRUCTOSE-1,6-BISPHOSPHATASE,phosphoric ester hydrolase activity	KOG1458	Fructose-1,6-bisphosphatase	3.1.3.37	Sedoheptulose-bisphosphatase.	K01100	sedoheptulose-bisphosphatase [EC:3.1.3.37]	GO:0005975 GO:0042578	carbohydrate metabolism_phosphoric ester hydrolase activity		Glyma11g34900.1	0	92.4399	Glyma18g03440.1	0	92.268	GO:0005975	GO:0042578
Phvul.001G240700.1	9	0	4.16993	0.961579	PF02458	transferase activity, transferring acyl groups other than amino-acyl groups											GO:0016747	transferase activity, transferring groups other than amino-acyl groups		Glyma11g34970.1	1e-103	83.452	Glyma11g34970.1	3e-94	81.2233		GO:0016747
Phvul.001G240800.1	0	12	-4.58496	0.977606	PF02458	transferase activity, transferring acyl groups other than amino-acyl groups											GO:0016747	transferase activity, transferring groups other than amino-acyl groups		Glyma18g03380.1	1e-96	80.9456	Glyma18g03380.1	6e-83	82.8629		GO:0016747
Phvul.001G241200.1	369	2	7.52748	0.999794	PF00230	transport			PTHR19139,PTHR19139:SF55	,transport	KOG0223	Aquaporin (major intrinsic protein family)			K09872	aquaporin PIP	GO:0005215 GO:0006810 GO:0016020	transporter activity_transport_membrane		Glyma11g35030.1	0	92.3788	Glyma02g42220.3	1e-150	82.7746	GO:0006810	GO:0005215
Phvul.001G241300.1	34	4	3.08746	0.990094	PF07014,PF07231	Hs1pro-1 N-terminus,Hs1pro-1 protein C-terminus														Glyma18g03310.1	0	84.8276	Glyma11g35050.1	0	88.5135
Phvul.001G243600.1	11	0	4.45943	0.973595	PF07714	protein phosphorylation			PTHR24420,PTHR24420:SF875		KOG1187	Serine/threonine protein kinase					GO:0004672 GO:0005524 GO:0006468	protein kinase activity_ATP binding_protein amino acid phosphorylation		Glyma18g03040.1	3e-72	85.5422	Glyma18g03040.1	1e-18	92.6471	GO:0006468	GO:0004672 GO:0005524
Phvul.001G244500.1	10	1	3.32193	0.966196	PF00010	transcription regulator activity			PTHR10985,PTHR10985:SF44	,"BASIC HELIX-LOOP-HELIX TRANSCRIPTION FACTOR, HES-RELATED"							GO:0006355 GO:0030528	regulation of transcription, DNA-dependent_transcription regulator activity	bHLH	Glyma18g02940.1	0	93.2367	Glyma11g35480.1	0	91.3405	GO:0006355	GO:0030528
Phvul.001G244500.2	10	1	3.32193	0.966196	PF00010	transcription regulator activity			PTHR10985,PTHR10985:SF44	,"BASIC HELIX-LOOP-HELIX TRANSCRIPTION FACTOR, HES-RELATED"							GO:0006355 GO:0030528	regulation of transcription, DNA-dependent_transcription regulator activity	bHLH	Glyma18g02940.1	0	93.2367	Glyma11g35480.1	0	91.3405	GO:0006355	GO:0030528
Phvul.001G244600.1	10	1	3.32193	0.966196	PF00097	Zinc finger, C3HC4 type (RING finger)			PTHR22764	RING FINGER PROTEIN 11 (SID 1669) (NEDD4 WW DOMAIN-BINDING PROTEIN 2).	KOG4172	Predicted E3 ubiquitin ligase								Glyma18g02920.1	1e-165	89.0152	Glyma11g35490.1	1e-163	88.8258
Phvul.001G244700.1	10	0	4.32193	0.968421	PF03195	Protein of unknown function DUF260													AS2	Glyma18g02910.1	0	90.3346	Glyma11g35500.1	1e-137	92.1788
Phvul.001G244800.1	98	2	5.61471	0.999332	PF02458	transferase activity, transferring acyl groups other than amino-acyl groups											GO:0016747	transferase activity, transferring groups other than amino-acyl groups		Glyma11g35510.1	0	89.5639	Glyma11g35510.1	1e-120	85.6031		GO:0016747
Phvul.001G245400.1	3	13	-2.11548	0.926091	PF00462	protein disulfide oxidoreductase activity			PTHR10168,PTHR10168:SF44	,GLUTAREDOXIN	KOG2824	Glutaredoxin-related protein					GO:0009055 GO:0015035 GO:0045454	electron carrier activity_protein disulfide oxidoreductase activity_cell redox homeostasis		Glyma18g02840.1	8e-87	83.7662	Glyma18g02840.1	9e-22	89.2473	GO:0045454	GO:0009055 GO:0015035
Phvul.001G246700.1	31	0	5.9542	0.99619	PF00394,PF07731,PF07732	oxidoreductase activity			PTHR11709,PTHR11709:SF9	LACCASE,MULTI-COPPER OXIDASE	KOG1263	Multicopper oxidases					GO:0005507 GO:0016491 GO:0055114	copper ion binding_oxidoreductase activity_oxidation reduction		Glyma11g35700.1	0	90.2077	Glyma18g02690.1	0	90.0474	GO:0055114	GO:0005507 GO:0016491
Phvul.001G248400.1	2	15	-2.90689	0.968922	PF04588	Hypoxia induced protein conserved region														Glyma11g35870.1	1e-92	89.1089	Glyma18g02540.1	2e-88	88.8514
Phvul.001G249000.1	47	2	4.55459	0.99807	PF05701	Plant protein of unknown function (DUF827)														Glyma11g35930.1	0	90.036	Glyma18g02470.1	1e-152	89.4737
Phvul.001G249000.2	48	3	4	0.997889	PF05701	Plant protein of unknown function (DUF827)														Glyma11g35930.1	0	90.1984	Glyma18g02470.1	1e-159	90.0424
Phvul.001G249100.1	6	0	3.58496	0.919823																Glyma18g02460.1	2e-59	87.7193	Glyma11g35940.1	8e-34	85.7988
Phvul.001G249500.1	29	4	2.85798	0.980454																Glyma18g02400.1	1e-20	87.2549	Glyma18g02400.1	5e-11	88.7097
Phvul.001G251700.1	70	14	2.32193	0.95965																Glyma18g02120.1	0	89.6033	Glyma18g02120.1	2e-20	92
Phvul.001G254900.1	39	7	2.47805	0.957884
Phvul.001G255100.1	11	2	2.45943	0.930291																Glyma11g37790.1	8e-39	92.3077
Phvul.001G255200.1	14	1	3.80735	0.982738	PF00097	Zinc finger, C3HC4 type (RING finger)			PTHR22764	RING FINGER PROTEIN 11 (SID 1669) (NEDD4 WW DOMAIN-BINDING PROTEIN 2).	KOG1493	Anaphase-promoting complex (APC), subunit 11								Glyma18g01720.1	2e-42	90.2098	Glyma18g01720.1	1e-31	91.4286
Phvul.001G256300.1	0	7	-3.80735	0.938875	PF00076,PF04059	R recognition motif 2,nucleic acid binding			PTHR24011,PTHR24011:SF233		KOG4660	Protein Mei2, essential for commitment to meiosis, and related proteins					GO:0003676	nucleic acid binding		Glyma18g01600.1	0	89.9841	Glyma18g01600.1	7e-80	89.3536		GO:0003676
Phvul.001G256900.1	41	5	3.03562	0.991149	PF00544	Pectate lyase							4.2.2.2	Pectate lyase.	K01728	pectate lyase [EC:4.2.2.2]				Glyma18g01560.1	0	91.8807	Glyma11g37610.1	0	91.5842
Phvul.001G258300.1	65	15	2.11548	0.950372					PTHR11804,PTHR11804:SF2	OLIGOPEPTIDASE,PROTEASE M3 THIMET OLIGOPEPTIDASE-RELATED										Glyma11g37440.2	0	94.6524	Glyma11g37440.2	1e-14	91.8033
Phvul.001G259000.1	1	102	-6.67243	0.99936	PF00044,PF02800	Glyceraldehyde 3-phosphate dehydrogese, D binding domain,"oxidoreductase activity, acting on the aldehyde or oxo group of donors, D or DP as acceptor"			PTHR10836	oxidoreductase activity, acting on the aldehyde or oxo group of donors, D or DP as acceptor	KOG0657	Glyceraldehyde 3-phosphate dehydrogenase	1.2.1.12	Glyceraldehyde 3-phosphate dehydrogese (phosphorylating).	K00134	glyceraldehyde 3-phosphate dehydrogenase [EC:1.2.1.12]	GO:0016620 GO:0055114	oxidoreductase activity, acting on the aldehyde or oxo group of donors, NAD or NADP as acceptor_oxidation reduction		Glyma18g01330.1	0	94.0137	Glyma18g01330.2	0	94.0417	GO:0055114	GO:0016620
Phvul.001G259300.1	2	10	-2.32193	0.92372	PF04042,PF08418	D polymerase alpha subunit B N-termil,D-directed D polymerase activity			PTHR23061,PTHR23061:SF17	,D POLYMERASE 2 ALPHA 70 KDA SUBUNIT	KOG1625	DNA polymerase alpha-primase complex, polymerase-associated subunit B			K02321	DNA polymerase alpha subunit B	GO:0003677 GO:0003887 GO:0006260	DNA binding_DNA-directed DNA polymerase activity_DNA replication		Glyma18g01290.1	0	89.4299	Glyma18g01290.1	1e-174	90.2344	GO:0006260	GO:0003677 GO:0003887
Phvul.001G261400.1	4	16	-2	0.932736	PF06552	protein import into mitochondrial outer membrane			PTHR10790,PTHR10790:SF9	SMALL GLUTAMINE-RICH TETRATRICOPEPTIDE REPEAT (TPR) CONTAINING PROTEIN,UDP-N-ACETYLGLUCOSAMINE--PEPTIDE N-ACETYLGLUCOSAMINYLTRANSFERASE SUBUNIT-RELATED							GO:0005742 GO:0045040	mitochondrial outer membrane translocase complex_mitochondrial outer membrane protein import	ARF	Glyma11g37120.1	1e-170	87.4587	Glyma18g01030.1	3e-98	85.1685	GO:0045040
Phvul.001G263200.1	14	2	2.80735	0.96648	PF11820	Protein of unknown function (DUF3339)														Glyma11g36910.1	8e-78	92.381	Glyma18g00830.1	3e-68	90.4762
Phvul.001G263400.1	15	520	-5.11548	0.999837	PF00319,PF01486	nucleus,sequence-specific D binding			PTHR11945,PTHR11945:SF19	MADS BOX PROTEIN	KOG0014	MADS box transcription factor					GO:0003677 GO:0003700 GO:0005634 GO:0006355 GO:0043565 GO:0046983	DNA binding_transcription factor activity_nucleus_"regulation of transcription, DNA-dependent"_sequence-specific DNA binding_protein dimerization activity	MADS	Glyma11g36890.1	0	90.7104	Glyma11g36890.3	0	89.8907	GO:0006355	GO:0003677 GO:0003700 GO:0043565 GO:0046983
Phvul.001G263400.2	14	516	-5.20387	0.999835	PF00319,PF01486	nucleus,sequence-specific D binding			PTHR11945,PTHR11945:SF19	MADS BOX PROTEIN	KOG0014	MADS box transcription factor					GO:0003677 GO:0003700 GO:0005634 GO:0006355 GO:0043565 GO:0046983	DNA binding_transcription factor activity_nucleus_"regulation of transcription, DNA-dependent"_sequence-specific DNA binding_protein dimerization activity	MADS	Glyma11g36890.3	0	90.6336	Glyma11g36890.1	0	89.8907	GO:0006355	GO:0003677 GO:0003700 GO:0043565 GO:0046983
Phvul.001G265400.1	1	88	-6.45943	0.99925	PF00201	transferase activity, transferring hexosyl groups			PTHR11926,PTHR11926:SF15	UDP-GLUCURONOSYLTRANSFERASE RELATED,"transferase activity, transferring hexosyl groups"	KOG1192	UDP-glucuronosyl and UDP-glucosyl transferase	2.4.1.-	Hexosyltransferases.	K12338	anthocyanin 5-O-glucosyltransferase [EC:2.4.1.-]	GO:0008152 GO:0016758	metabolism_"transferase activity, transferring hexosyl groups"		Glyma18g00620.1	0	82.5018	Glyma05g28340.1	2e-40	86.4865	GO:0008152	GO:0016758
Phvul.001G267000.1	418	48	3.1224	0.993698	PF01370	coenzyme binding			PTHR10366,PTHR10366:SF42	D DEPENDENT EPIMERASE/DEHYDRATASE,UDP-GLUCOSE 4-EPIMERASE	KOG1371	UDP-glucose 4-epimerase/UDP-sulfoquinovose synthase	5.1.3.6	UDP-glucurote 4-epimerase.	K08679	UDP-glucuronate 4-epimerase [EC:5.1.3.6]	GO:0003824 GO:0003854 GO:0006694 GO:0008152 GO:0008831 GO:0009058 GO:0016491 GO:0016616 GO:0044237 GO:0045226 GO:0050662 GO:0055114	catalytic activity_3-beta-hydroxy-delta5-steroid dehydrogenase activity_steroid biosynthesis_metabolism_dTDP-4-dehydrorhamnose reductase activity_biosynthesis_oxidoreductase activity_"oxidoreductase activity, acting on the CH-OH group of donors, NAD or NADP as acceptor"_cellular metabolism_extracellular polysaccharide biosynthesis_coenzyme binding_oxidation reduction		Glyma11g36600.1	0	85.6816	Glyma18g00500.1	0	87.6329	GO:0006694 GO:0008152 GO:0009058 GO:0044237 GO:0045226 GO:0055114	GO:0003824 GO:0003854 GO:0008831 GO:0016491 GO:0016616 GO:0050662
Phvul.001G268100.1	0	43	-6.42626	0.997861	PF02704	Gibberellin regulated protein														Glyma18g00400.1	9e-26	83.0601	Glyma13g08890.1	3e-25	80.9524
Phvul.002G000800.1	8	1	3	0.947103	PF01494	monooxygese activity			PTHR13789,PTHR13789:SF6	MONOOXYGESE,gb def: putative oxidoreductase [streptomyces coelicolor a3(2)]	KOG2614	Kynurenine 3-monooxygenase and related flavoprotein monooxygenases					GO:0004497 GO:0004506 GO:0009055 GO:0016021 GO:0016117 GO:0016491 GO:0016705 GO:0050660 GO:0055114	monooxygenase activity_squalene monooxygenase activity_electron carrier activity_integral to membrane_carotenoid biosynthesis_oxidoreductase activity_"oxidoreductase activity, acting on paired donors, with incorporation or reduction of molecular oxygen"_FAD binding_oxidation reduction		Glyma01g41430.1	0	92.8339	Glyma01g41430.3	0	93.2503	GO:0016117 GO:0055114	GO:0004497 GO:0004506 GO:0009055 GO:0016491 GO:0016705 GO:0050660
Phvul.002G000800.2	12	1	3.58496	0.976646	PF01494	monooxygese activity			PTHR13789,PTHR13789:SF6	MONOOXYGESE,gb def: putative oxidoreductase [streptomyces coelicolor a3(2)]	KOG2614	Kynurenine 3-monooxygenase and related flavoprotein monooxygenases					GO:0004497 GO:0004506 GO:0016021 GO:0050660 GO:0055114	monooxygenase activity_squalene monooxygenase activity_integral to membrane_FAD binding_oxidation reduction		Glyma01g41430.3	0	93.2503	Glyma01g41430.2	0	93.2503	GO:0016117 GO:0055114	GO:0004497 GO:0004506 GO:0009055 GO:0016491 GO:0016705 GO:0050660
Phvul.002G002000.1	17	1	4.08746	0.988151	PF06200,PF09425	protein binding,tify domain											GO:0005515	protein binding	ZIM	Glyma01g41290.1	1e-168	87.884	Glyma11g04130.3	1e-155	87.2449		GO:0005515
Phvul.002G004800.1	63	10	2.65535	0.982358	PF00072,PF00249	Myb-like D-binding domain,two-component response regulator activity											GO:0000156 GO:0000160 GO:0003677 GO:0006355	two-component response regulator activity_two-component signal transduction system (phosphorelay)_DNA binding_"regulation of transcription, DNA-dependent"	GARP_G2	Glyma11g04440.1	0	92.011	Glyma11g04440.1	1e-158	92.5558	GO:0000160 GO:0006355	GO:0000156 GO:0003677
Phvul.002G004800.2	64	10	2.67807	0.982392	PF00072,PF00249	Myb-like D-binding domain,two-component response regulator activity											GO:0000156 GO:0000160 GO:0003677 GO:0006355	two-component response regulator activity_two-component signal transduction system (phosphorelay)_DNA binding_"regulation of transcription, DNA-dependent"	GARP_G2	Glyma11g04440.1	0	92.011	Glyma11g04440.1	1e-158	92.5558	GO:0000160 GO:0006355	GO:0000156 GO:0003677
Phvul.002G006000.1	134	8	4.06609	0.999301	PF01597	glycine cleavage complex			PTHR11715	glycine cleavage complex	KOG3373	Glycine cleavage system H protein (lipoate-binding)			K02437	glycine cleavage system H protein	GO:0005960 GO:0006546	glycine cleavage complex_glycine catabolism		Glyma11g04530.1	0	93.2377	Glyma01g40810.1	0	91.5323	GO:0006546
Phvul.002G006000.2	138	8	4.10852	0.999316	PF01597	glycine cleavage complex			PTHR11715	glycine cleavage complex	KOG3373	Glycine cleavage system H protein (lipoate-binding)					GO:0005960 GO:0006546	glycine cleavage complex_glycine catabolism		Glyma11g04530.2	1e-163	93.7662	Glyma11g04530.1	1e-154	93.531	GO:0006546
Phvul.002G006500.1	17	1	4.08746	0.988151	PF06943	LSD1 zinc finger														Glyma01g40720.1	1e-156	91.8072	Glyma17g16600.4	1e-104	85.941
Phvul.002G007300.1	62	9	2.78427	0.982438	PF02517	membrane											GO:0016020	membrane		Glyma11g04660.1	0	91.0351	Glyma11g04660.2	0	90.4806
Phvul.002G007300.2	61	9	2.76081	0.982394																Glyma01g40650.4	0	92.6941	Glyma01g40650.1	0	92.6941
Phvul.002G008100.1	2	31	-3.9542	0.995509																Glyma01g40530.1	1e-125	84.2857	Glyma11g04780.1	1e-104	84.6465
Phvul.002G008400.1	204	6	5.08746	0.999672	PF00722,PF06955	cellular glucan metabolic process,"hydrolase activity, hydrolyzing O-glycosyl compounds"			PTHR10963,PTHR10963:SF14	,SECRETED GLUCOSIDASE-RELATED			2.4.1.207	Xyloglucan:xyloglucosyl transferase.	K08235	xyloglucan:xyloglucosyl transferase [EC:2.4.1.207]	GO:0004553 GO:0005618 GO:0005975 GO:0006073 GO:0016762 GO:0048046	hydrolase activity, hydrolyzing O-glycosyl compounds_cell wall_carbohydrate metabolism_glucan metabolism_xyloglucan:xyloglucosyl transferase activity_apoplast		Glyma01g40460.1	0	90.6215	Glyma11g04820.1	0	90.9964	GO:0005975 GO:0006073	GO:0004553 GO:0016762
Phvul.002G008600.1	7	36	-2.36257	0.956963	PF00046,PF02183	nucleus,sequence-specific D binding			PTHR24326,PTHR24326:SF218		KOG0483	Transcription factor HEX, contains HOX and HALZ domains			K09338	homeobox-leucine zipper protein	GO:0003677 GO:0003700 GO:0005634 GO:0006355 GO:0043565	DNA binding_transcription factor activity_nucleus_"regulation of transcription, DNA-dependent"_sequence-specific DNA binding	HB	Glyma11g04840.1	0	92.7984	Glyma11g04840.1	4e-21	91.25	GO:0006355	GO:0003677 GO:0003700 GO:0043565
Phvul.002G009300.1	0	7	-3.80735	0.938875	PF06404	cell proliferation											GO:0005576 GO:0008083 GO:0008283	extracellular_growth factor activity_cell proliferation								GO:0008283	GO:0008083
Phvul.002G009900.1	65	12	2.43741	0.959565	PF05637	transferase activity, transferring hexosyl groups					KOG4748	Subunit of Golgi mannosyltransferase complex					GO:0016021 GO:0016758	integral to membrane_"transferase activity, transferring hexosyl groups"		Glyma01g40270.1	0	85.0584	Glyma11g05020.1	0	84.3505		GO:0016758
Phvul.002G012100.1	4	18	-2.16993	0.938258	PF10343	Protein of unknown function (DUF2419)			PTHR21314	UNCHARACTERIZED	KOG2524	Cobyrinic acid a,c-diamide synthase								Glyma11g05250.1	0	93.6667	Glyma01g40040.1	1e-152	93.4783
Phvul.002G013300.1	8	1	3	0.947103	PF06799	Protein of unknown function (DUF1230)														Glyma11g05390.1	0	93.1842	Glyma01g39890.1	0	93.0777
Phvul.002G013800.1	32	1	5	0.996379	PF00561	alpha/beta hydrolase fold			PTHR10992,PTHR10992:SF13	ALPHA/BETA HYDROLASE RELATED,BIPHENYL HYDROLASE-RELATED	KOG1454	Predicted hydrolase/acyltransferase (alpha/beta hydrolase superfamily)								Glyma11g05440.1	0	88.3721	Glyma01g39850.1	0	88.2497
Phvul.002G014000.1	9	1	3.16993	0.956377
Phvul.002G014100.1	604	61	3.30767	0.994144																Glyma11g05470.1	4e-95	88.9937	Glyma11g05470.1	7e-20	82.1053
Phvul.002G014400.1	10	2	2.32193	0.92372	PF03321	GH3 auxin-responsive promoter														Glyma01g39780.1	0	89.4139	Glyma11g05510.1	0	89.3221
Phvul.002G014800.1	9	0	4.16993	0.961579	PF00067	oxidoreductase activity, acting on paired donors, with incorporation or reduction of molecular oxygen			PTHR24298,PTHR24298:SF44		KOG0156	Cytochrome P450 CYP2 subfamily					GO:0005506 GO:0009055 GO:0016705 GO:0020037 GO:0055114	iron ion binding_electron carrier activity_"oxidoreductase activity, acting on paired donors, with incorporation or reduction of molecular oxygen"_heme binding_oxidation reduction		Glyma11g05530.1	1e-166	82.9498	Glyma11g05530.1	1e-16	81.4634	GO:0055114	GO:0005506 GO:0009055 GO:0016705 GO:0020037
Phvul.002G015300.1	8	50	-2.64386	0.981686	PF00307,PF03271	microtubule binding,protein binding			PTHR10623	MICROTUBULE-ASSOCIATED PROTEIN, RP/EB FAMILY	KOG3000	Microtubule-binding protein involved in cell cycle control					GO:0005515 GO:0008017	protein binding_microtubule binding		Glyma01g39720.1	0	90.234	Glyma11g05560.1	0	89.4843		GO:0005515 GO:0008017
Phvul.002G016400.1	155	25	2.63227	0.983335	PF00201	transferase activity, transferring hexosyl groups			PTHR11926,PTHR11926:SF15	UDP-GLUCURONOSYLTRANSFERASE RELATED,"transferase activity, transferring hexosyl groups"	KOG1192	UDP-glucuronosyl and UDP-glucosyl transferase					GO:0008152 GO:0016758	metabolism_"transferase activity, transferring hexosyl groups"		Glyma11g05680.1	1e-175	82.013	Glyma11g05680.1	4e-10	89.6552	GO:0008152	GO:0016758
Phvul.002G016500.1	143	32	2.15987	0.951424	PF00201	transferase activity, transferring hexosyl groups			PTHR11926,PTHR11926:SF15	UDP-GLUCURONOSYLTRANSFERASE RELATED,"transferase activity, transferring hexosyl groups"	KOG1192	UDP-glucuronosyl and UDP-glucosyl transferase					GO:0008152 GO:0016758	metabolism_"transferase activity, transferring hexosyl groups"		Glyma11g05680.1	1e-145	83.225	Glyma11g05680.1	2e-39	88.0503	GO:0008152	GO:0016758
Phvul.002G017500.1	0	8	-4	0.952197	PF01596	O-methyltransferase activity			PTHR10509	O-methyltransferase activity	KOG1663	O-methyltransferase					GO:0008171	O-methyltransferase activity		Glyma11g05800.1	0	91.5068	Glyma01g39460.1	0	90.4953		GO:0008171
Phvul.002G018700.1	3	15	-2.32193	0.941848	PF00498,PF01494	monooxygese activity,protein binding			PTHR13789,PTHR13789:SF10	MONOOXYGESE,SALICYLATE HYDROXYLASE	KOG2614	Kynurenine 3-monooxygenase and related flavoprotein monooxygenases	1.14.13.90	zeaxanthin epoxidase	K09838	zeaxanthin epoxidase [EC:1.14.13.90]	GO:0004497 GO:0005515 GO:0055114	monooxygenase activity_protein binding_oxidation reduction	FHA	Glyma11g05960.1	0	92.9761	Glyma17g20020.1	0	86.8575	GO:0055114	GO:0004497 GO:0005515
Phvul.002G018800.1	4	16	-2	0.932736																Glyma01g39290.1	0	91.7685	Glyma11g05980.1	0	91.6862
Phvul.002G019300.1	7	1	2.80735	0.926704	PF00036	EF hand			PTHR10891,PTHR10891:SF39	CALMODULIN,EF-HAND CALCIUM BINDING PROTEIN	KOG0027	Calmodulin and related proteins (EF-Hand superfamily)					GO:0005509 GO:0005578 GO:0007165	calcium ion binding_extracellular matrix_signal transduction		Glyma01g39240.1	0	90.1235	Glyma11g06030.1	0	89.5944	GO:0007165	GO:0005509
Phvul.002G020200.1	6	1	2.58496	0.908177																Glyma01g39160.1	1e-40	82.4427
Phvul.002G020800.1	33	8	2.04439	0.946533	PF00069	protein phosphorylation			PTHR24349,PTHR24349:SF13		KOG0032	Ca2+/calmodulin-dependent protein kinase, EF-Hand protein superfamily	2.7.1.-	Phosphotransferases with an alcohol group as acceptor.	K00924	phosphatidylinositol-4-phosphate 3-kinase [EC:2.7.1.154]	GO:0004672 GO:0005524 GO:0006468 GO:0009103 GO:0016020 GO:0016773	protein kinase activity_ATP binding_protein amino acid phosphorylation_lipopolysaccharide biosynthesis_membrane_"phosphotransferase activity, alcohol group as acceptor"		Glyma01g39090.1	0	91.6526	Glyma11g06170.1	0	93.6546	GO:0006468 GO:0009103	GO:0004672 GO:0005524 GO:0016773
Phvul.002G021200.1	9	0	4.16993	0.961579	PF03195	Protein of unknown function DUF260													AS2	Glyma01g39060.2	0	88.1561	Glyma01g39060.1	0	88.1561
Phvul.002G021400.1	3	39	-3.70044	0.996262	PF00249	Myb-like D-binding domain											GO:0003677	DNA binding	GARP_G2	Glyma01g39040.1	0	89.6774	Glyma01g39040.1	4e-59	87.2881		GO:0003677
Phvul.002G021900.1	58	14	2.05063	0.949796	PF00394,PF07731,PF07732	oxidoreductase activity			PTHR11709,PTHR11709:SF17	,MULTI-COPPER OXIDASE	KOG1263	Multicopper oxidases					GO:0005507 GO:0016491 GO:0055114	copper ion binding_oxidoreductase activity_oxidation reduction		Glyma01g38980.1	0	93.2256	Glyma11g06290.3	0	92.1795	GO:0055114	GO:0005507 GO:0016491
Phvul.002G022100.1	6	1	2.58496	0.908177	PF00561	alpha/beta hydrolase fold			PTHR10992,PTHR10992:SF56	ALPHA/BETA HYDROLASE RELATED,"gb def: abhydrolase, alpha/beta hydrolase fold [bacillus anthracis a2012]"	KOG1454	Predicted hydrolase/acyltransferase (alpha/beta hydrolase superfamily)					GO:0006505 GO:0006886 GO:0016788 GO:0031227	GPI anchor metabolism_intracellular protein transport_"hydrolase activity, acting on ester bonds"_intrinsic to endoplasmic reticulum membrane		Glyma01g38950.1	1e-70	86.7596	Glyma01g38950.1	8e-07	86.6667	GO:0006505 GO:0006886	GO:0016788
Phvul.002G022200.1	58	1	5.85798	0.998677	PF00561	alpha/beta hydrolase fold			PTHR10992,PTHR10992:SF56	ALPHA/BETA HYDROLASE RELATED,"gb def: abhydrolase, alpha/beta hydrolase fold [bacillus anthracis a2012]"	KOG1454	Predicted hydrolase/acyltransferase (alpha/beta hydrolase superfamily)								Glyma01g38820.1	6e-54	83.1804	Glyma11g06320.1	4e-49	82.5688
Phvul.002G022300.1	50	4	3.64386	0.997147	PF00561	alpha/beta hydrolase fold			PTHR10992,PTHR10992:SF56	ALPHA/BETA HYDROLASE RELATED,"gb def: abhydrolase, alpha/beta hydrolase fold [bacillus anthracis a2012]"	KOG2382	Predicted alpha/beta hydrolase								Glyma11g06330.1	1e-110	81.6976	Glyma02g07010.1	9e-13	83.9623
Phvul.002G022700.1	1	6	-2.58496	0.908177	PF10497	Zinc-finger domain of monoamine-oxidase A repressor R1													PHD	Glyma01g38860.1	0	85.66	Glyma11g06370.1	0	85.1105
Phvul.002G024000.1	485	68	2.83438	0.985513	PF01716	oxygen evolving complex									K02716	photosystem II oxygen-evolving enhancer protein 1	GO:0005509 GO:0009523 GO:0009654 GO:0015979 GO:0019898 GO:0042549	calcium ion binding_photosystem II_oxygen evolving complex_photosynthesis_extrinsic to membrane_photosystem II stabilization		Glyma11g06510.1	0	90.1322	Glyma01g38750.1	0	90	GO:0015979 GO:0042549	GO:0005509
Phvul.002G025600.1	8	0	4	0.952197	PF02458	transferase activity, transferring acyl groups other than amino-acyl groups											GO:0016747	transferase activity, transferring groups other than amino-acyl groups		Glyma13g44830.1	3e-75	81.4414	Glyma13g44830.1	1e-34	83.7209		GO:0016747
Phvul.002G025900.1	1	28	-4.80735	0.99544	PF04193	PQ loop repeat			PTHR16201,PTHR16201:SF10	FAMILY NOT MED,gb def: unknown protein [arabidopsis thalia]	KOG2913	Predicted membrane protein								Glyma01g38530.1	0	88.2507	Glyma11g06770.1	0	86.7347
Phvul.002G026000.1	29	3	3.27302	0.989413	PF01501	transferase activity, transferring glycosyl groups			PTHR13778	GLYCOSYL TRANSFERASE-RELATED							GO:0016757	transferase activity, transferring glycosyl groups		Glyma01g38520.1	0	90.4545	Glyma01g38520.1	2e-54	87.7358		GO:0016757
Phvul.002G026400.1	0	40	-6.32193	0.997588	PF00348	isoprenoid biosynthetic process			PTHR12001,PTHR12001:SF8	GERANYLGERANYL PYROPHOSPHATE SYNTHASE,gb def: octaprenyl-diphosphate synthase [treponema pallidum]	KOG0776	Geranylgeranyl pyrophosphate synthase/Polyprenyl synthetase	2.5.1.1,2.5.1.10,2.5.1.29	Dimethylallyltransferase.,Farnesyltranstransferase.,Geranyltranstransferase.	K13789	geranylgeranyl diphosphate synthase, type II [EC:2.5.1.1 2.5.1.10 2.5.1.29]	GO:0008299	isoprenoid biosynthesis		Glyma11g06820.1	0	86.3431	Glyma19g32660.1	2e-91	83.9662	GO:0008299
Phvul.002G029100.1	60	11	2.44746	0.959371																Glyma11g07160.1	8e-83	85.0633
Phvul.002G029400.1	17	3	2.5025	0.946564	PF01925	integral to membrane			PTHR14255	ATP-DEPENDENT PROTEASE (CEREBLON)							GO:0016021	integral to membrane		Glyma01g38130.1	0	92.8828	Glyma11g07210.1	0	93.3962
Phvul.002G029500.1	3	16	-2.41504	0.944273	PF00176,PF00271	ATP binding,helicase activity			PTHR10799	ATP-DEPENDENT HELICASE SMARCA (SWI/SNF-RELATED MATRIX-ASSOCIATED ACTIN-DEPENDENT REGULATOR OF CHROMATIN A)-RELATED	KOG0389	SNF2 family DNA-dependent ATPase					GO:0003676 GO:0003677 GO:0004386 GO:0005524 GO:0008026	nucleic acid binding_DNA binding_helicase activity_ATP binding_ATP dependent helicase activity	CPP	Glyma11g07220.1	0	89.8846	Glyma01g38150.1	0	89.6673		GO:0003676 GO:0003677 GO:0004386 GO:0005524 GO:0008026
Phvul.002G029700.1	14	1	3.80735	0.982738	PF00067	oxidoreductase activity, acting on paired donors, with incorporation or reduction of molecular oxygen			PTHR24286,PTHR24286:SF57		KOG0157	Cytochrome P450 CYP4/CYP19/CYP26 subfamilies	1.14.13.-	With DH or DPH as one donor, and incorporation of one atom	K09587	cytochrome P450, family 90, subfamily B, polypeptide 1 (steroid 22-alpha-hydroxylase) [EC:1.14.13.-]	GO:0005506 GO:0009055 GO:0016705 GO:0020037 GO:0055114	iron ion binding_electron carrier activity_"oxidoreductase activity, acting on paired donors, with incorporation or reduction of molecular oxygen"_heme binding_oxidation reduction		Glyma01g38180.1	0	90.1709	Glyma11g07240.1	0	89.665	GO:0055114	GO:0005506 GO:0009055 GO:0016705 GO:0020037
Phvul.002G029700.2	18	1	4.16993	0.989458	PF00067	oxidoreductase activity, acting on paired donors, with incorporation or reduction of molecular oxygen			PTHR24286,PTHR24286:SF57		KOG0157	Cytochrome P450 CYP4/CYP19/CYP26 subfamilies					GO:0005506 GO:0009055 GO:0016705 GO:0020037 GO:0055114	iron ion binding_electron carrier activity_"oxidoreductase activity, acting on paired donors, with incorporation or reduction of molecular oxygen"_heme binding_oxidation reduction		Glyma01g38180.1	0	89.398	Glyma11g07240.1	0	88.759	GO:0055114	GO:0005506 GO:0009055 GO:0016705 GO:0020037
Phvul.002G035200.1	37	5	2.88753	0.982286																Glyma01g44220.1	0	91.3869
Phvul.002G035300.1	10	1	3.32193	0.966196	PF04720	Protein of unknown function (DUF506)														Glyma01g44210.1	1e-131	85.4641	Glyma11g01690.1	1e-119	84.1137
Phvul.002G037500.1	86	16	2.42626	0.960066					PTHR14769	FAMILY NOT MED										Glyma01g44000.1	0	89.0097	Glyma11g01470.1	0	88.8889
Phvul.002G038600.1	1	482	-8.91289	0.999833	PF00195,PF02797	acyltransferase activity			PTHR11877,PTHR11877:SF9	GERANYL GERANYL DIPHOSPHATE SYNTHASE,HYDROXYMETHYLGLUTARYL-COA SYNTHASE			2.3.1.74	ringenin-chalcone synthase.	K00660	chalcone synthase [EC:2.3.1.74]	GO:0004315 GO:0006633 GO:0008415 GO:0008610 GO:0009058 GO:0016020 GO:0016746 GO:0016747	3-oxoacyl-[acyl-carrier protein] synthase activity_fatty acid biosynthesis_nucleoside: sodium symporter activity_lipid biosynthesis_biosynthesis_membrane_"transferase activity, transferring acyl groups"_"transferase activity, transferring groups other than amino-acyl groups"		Glyma11g01350.1	0	91.3793	Glyma01g43880.1	0	91.4462	GO:0006633 GO:0008610 GO:0009058	GO:0004315 GO:0008415 GO:0016746 GO:0016747
Phvul.002G038700.1	1	372	-8.53916	0.999796	PF00195,PF02797	acyltransferase activity			PTHR11877,PTHR11877:SF9	GERANYL GERANYL DIPHOSPHATE SYNTHASE,HYDROXYMETHYLGLUTARYL-COA SYNTHASE			2.3.1.74	ringenin-chalcone synthase.	K00660	chalcone synthase [EC:2.3.1.74]	GO:0004315 GO:0006633 GO:0008415 GO:0008610 GO:0009058 GO:0016020 GO:0016746 GO:0016747	3-oxoacyl-[acyl-carrier protein] synthase activity_fatty acid biosynthesis_nucleoside: sodium symporter activity_lipid biosynthesis_biosynthesis_membrane_"transferase activity, transferring acyl groups"_"transferase activity, transferring groups other than amino-acyl groups"		Glyma01g43880.1	0	91.8222	Glyma11g01350.1	0	91.1207	GO:0006633 GO:0008610 GO:0009058	GO:0004315 GO:0008415 GO:0016746 GO:0016747
Phvul.002G038800.1	0	423	-9.72451	0.999816	PF00195,PF02797	acyltransferase activity			PTHR11877,PTHR11877:SF9	GERANYL GERANYL DIPHOSPHATE SYNTHASE,HYDROXYMETHYLGLUTARYL-COA SYNTHASE							GO:0008415 GO:0008610 GO:0009058 GO:0016746 GO:0016747	nucleoside: sodium symporter activity_lipid biosynthesis_biosynthesis_"transferase activity, transferring acyl groups"_"transferase activity, transferring groups other than amino-acyl groups"		Glyma01g43880.1	1e-177	91.8455	Glyma01g43880.1	6e-94	90.4255	GO:0008610 GO:0009058	GO:0008415 GO:0016746 GO:0016747
Phvul.002G038900.1	1	509	-8.99152	0.999837	PF00195,PF02797,PF08545	acyltransferase activity,fatty acid biosynthetic process			PTHR11877,PTHR11877:SF9	GERANYL GERANYL DIPHOSPHATE SYNTHASE,HYDROXYMETHYLGLUTARYL-COA SYNTHASE							GO:0004315 GO:0006633 GO:0008415 GO:0008610 GO:0009058 GO:0016020 GO:0016746 GO:0016747	3-oxoacyl-[acyl-carrier protein] synthase activity_fatty acid biosynthesis_nucleoside: sodium symporter activity_lipid biosynthesis_biosynthesis_membrane_"transferase activity, transferring acyl groups"_"transferase activity, transferring groups other than amino-acyl groups"		Glyma01g43880.1	0	92.1212	Glyma01g43880.1	1e-143	91.0224	GO:0006633 GO:0008610 GO:0009058	GO:0004315 GO:0008415 GO:0016746 GO:0016747
Phvul.002G039000.1	1	587	-9.19722	0.999852	PF00195,PF02797	acyltransferase activity			PTHR11877,PTHR11877:SF9	GERANYL GERANYL DIPHOSPHATE SYNTHASE,HYDROXYMETHYLGLUTARYL-COA SYNTHASE							GO:0008415 GO:0008610 GO:0009058 GO:0016746 GO:0016747	nucleoside: sodium symporter activity_lipid biosynthesis_biosynthesis_"transferase activity, transferring acyl groups"_"transferase activity, transferring groups other than amino-acyl groups"		Glyma11g01350.1	0	91.7342	Glyma11g01350.1	0	92.1053	GO:0008610 GO:0009058	GO:0008415 GO:0016746 GO:0016747
Phvul.002G039100.1	1	493	-8.94544	0.999834	PF00195,PF02797	acyltransferase activity			PTHR11877,PTHR11877:SF9	GERANYL GERANYL DIPHOSPHATE SYNTHASE,HYDROXYMETHYLGLUTARYL-COA SYNTHASE			2.3.1.74	ringenin-chalcone synthase.	K00660	chalcone synthase [EC:2.3.1.74]	GO:0004315 GO:0006633 GO:0008415 GO:0008610 GO:0009058 GO:0016020 GO:0016746 GO:0016747	3-oxoacyl-[acyl-carrier protein] synthase activity_fatty acid biosynthesis_nucleoside: sodium symporter activity_lipid biosynthesis_biosynthesis_membrane_"transferase activity, transferring acyl groups"_"transferase activity, transferring groups other than amino-acyl groups"		Glyma11g01350.1	0	91.5493	Glyma01g43880.1	0	91.4613	GO:0006633 GO:0008610 GO:0009058	GO:0004315 GO:0008415 GO:0016746 GO:0016747
Phvul.002G039200.1	0	413	-9.69	0.999813	PF00195,PF02797	acyltransferase activity			PTHR11877,PTHR11877:SF9	GERANYL GERANYL DIPHOSPHATE SYNTHASE,HYDROXYMETHYLGLUTARYL-COA SYNTHASE							GO:0008415 GO:0008610 GO:0009058 GO:0016746 GO:0016747	nucleoside: sodium symporter activity_lipid biosynthesis_biosynthesis_"transferase activity, transferring acyl groups"_"transferase activity, transferring groups other than amino-acyl groups"		Glyma01g43880.1	1e-178	93.287	Glyma01g43880.1	1e-118	91.2121	GO:0008610 GO:0009058	GO:0008415 GO:0016746 GO:0016747
Phvul.002G039300.1	0	350	-9.45121	0.999788	PF00195,PF02797	acyltransferase activity			PTHR11877,PTHR11877:SF9	GERANYL GERANYL DIPHOSPHATE SYNTHASE,HYDROXYMETHYLGLUTARYL-COA SYNTHASE			2.3.1.74	ringenin-chalcone synthase.	K00660	chalcone synthase [EC:2.3.1.74]	GO:0004315 GO:0006633 GO:0008415 GO:0008610 GO:0009058 GO:0016020 GO:0016746 GO:0016747	3-oxoacyl-[acyl-carrier protein] synthase activity_fatty acid biosynthesis_nucleoside: sodium symporter activity_lipid biosynthesis_biosynthesis_membrane_"transferase activity, transferring acyl groups"_"transferase activity, transferring groups other than amino-acyl groups"		Glyma01g43880.1	0	91.4568	Glyma11g01350.1	0	90.6897	GO:0006633 GO:0008610 GO:0009058	GO:0004315 GO:0008415 GO:0016746 GO:0016747
Phvul.002G040100.1	7	109	-3.96083	0.998924	PF00501	catalytic activity			PTHR24096,PTHR24096:SF43		KOG1176	Acyl-CoA synthetase	6.2.1.12	4-coumarate--CoA ligase.	K01904	4-coumarate--CoA ligase [EC:6.2.1.12]	GO:0003824 GO:0008152	catalytic activity_metabolism		Glyma01g44270.1	0	91.8343	Glyma01g44270.1	0	88.292	GO:0008152	GO:0003824
Phvul.002G042900.1	2	23	-3.52356	0.990402	PF00724	FMN binding			PTHR22893,PTHR22893:SF13	12-OXOPHYTODIENOATE REDUCTASE OPR,DH OXIDOREDUCTASE-RELATED	KOG0134	NADH:flavin oxidoreductase/12-oxophytodienoate reductase					GO:0010181 GO:0016491 GO:0055114	FMN binding_oxidoreductase activity_oxidation reduction		Glyma11g00980.1	1e-111	80.0391	Glyma01g44600.1	1e-77	85.124	GO:0055114	GO:0010181 GO:0016491
Phvul.002G043700.1	3	23	-2.9386	0.977862	PF03638	Tesmin/TSO1-like CXC domain			PTHR12446,PTHR12446:SF4	TESMIN/TSO1-RELATED,TSO1	KOG1171	Metallothionein-like protein								Glyma01g44670.1	0	92.6063	Glyma01g44670.1	1e-120	85.2552
Phvul.002G044300.1	8	1	3	0.947103	PF04570	Protein of unknown function (DUF581)														Glyma11g00870.1	1e-140	84.6154	Glyma11g00870.1	2e-44	91.8519
Phvul.002G044700.1	75	7	3.42146	0.996535																Glyma01g44780.1	3e-14	88.8889	Glyma01g44780.1	8e-09	90.1961
Phvul.002G044800.1	0	14	-4.80735	0.983177	PF07227	Protein of unknown function (DUF1423)														Glyma18g15050.1	7e-24	78.2135	Glyma18g15050.1	2e-08	91.4894
Phvul.002G045000.1	2	13	-2.70044	0.961642
Phvul.002G045300.3	20	80	-2	0.950563	PF07227	Protein of unknown function (DUF1423)														Glyma01g44790.1	1e-164	85.1701	Glyma01g44790.1	5e-31	86.5772
Phvul.002G045900.1	1	9	-3.16993	0.956377																Glyma11g00730.1	9e-62	94.702	Glyma20g28390.1	1e-51	91.1392
Phvul.002G047200.1	2	15	-2.90689	0.968922																Glyma11g00670.1	8e-57	87.6106	Glyma11g00670.1	3e-22	91.4634
Phvul.002G048100.1	7	0	3.80735	0.938875	PF00291	pyridoxal phosphate binding			PTHR10314,PTHR10314:SF3	CYSTEINE SYNTHASE-RELATED,PYRIDOXAL-5-PHOSPHATE DEPENDENT BETA FAMILY	KOG1395	Tryptophan synthase beta chain					GO:0003824 GO:0008152 GO:0030170	catalytic activity_metabolism_pyridoxal phosphate binding		Glyma11g00580.1	0	87.4567	Glyma09g21940.1	3e-23	86.6667	GO:0008152	GO:0003824 GO:0030170
Phvul.002G048500.1	6	0	3.58496	0.919823	PF01095,PF04043	cell wall modification,pectinesterase activity			PTHR22931,PTHR22931:SF5	METHYLESTERASE INHIBITOR-RELATED,PHOSPHOENOLPYRUVATE DIKISE-RELATED							GO:0004857 GO:0005618 GO:0030599 GO:0042545	enzyme inhibitor activity_cell wall_pectinesterase activity_cell wall modification		Glyma01g45110.1	0	85.6197	Glyma01g45120.1	7e-43	87.0466	GO:0042545	GO:0004857 GO:0030599
Phvul.002G050100.1	16	2	3	0.979134	PF00361	DH dehydrogese (ubiquinone) activity			PTHR22773,PTHR22773:SF57	,DH DEHYDROGESE			1.6.5.3	DH dehydrogese (ubiquinone).	K05575	NADH dehydrogenase I subunit 4 [EC:1.6.5.3]	GO:0008137 GO:0042773 GO:0055114	NADH dehydrogenase (ubiquinone) activity_ATP synthesis coupled electron transport_oxidation reduction								GO:0042773 GO:0055114	GO:0008137
Phvul.002G050400.1	119	23	2.37126	0.960342	PF00203	ribosome			PTHR11880,PTHR11880:SF6	,ribosome							GO:0003735 GO:0005840 GO:0006412	structural constituent of ribosome_ribosome_protein biosynthesis		Glyma18g08750.1	2e-68	96.6667				GO:0006412	GO:0003735
Phvul.002G051000.1	32	0	6	0.996379																Glyma01g45260.1	5e-29	85.5263
Phvul.002G052600.1	0	15	-4.90689	0.985223	PF00560,PF08263	Leucine rich repeat N-termil domain,protein binding			PTHR24420								GO:0005515	protein binding		Glyma01g45420.1	4e-51	80.5668	Glyma11g00330.1	3e-30	84.153		GO:0005515
Phvul.002G052800.1	982	73	3.74975	0.998927																Glyma01g45440.1	3e-43	86.5285	Glyma01g45450.1	2e-28	84.5238
Phvul.002G054000.1	7	0	3.80735	0.938875	PF00560	protein binding			PTHR24420,PTHR24420:SF937								GO:0005515	protein binding		Glyma11g00240.1	1e-105	81.3333	Glyma01g45570.1	2e-73	79.1922		GO:0005515
Phvul.002G054100.1	1	11	-3.45943	0.971353	PF00201	transferase activity, transferring hexosyl groups			PTHR11926,PTHR11926:SF15	UDP-GLUCURONOSYLTRANSFERASE RELATED,"transferase activity, transferring hexosyl groups"	KOG1192	UDP-glucuronosyl and UDP-glucosyl transferase					GO:0008152 GO:0016758	metabolism_"transferase activity, transferring hexosyl groups"		Glyma11g00230.1	0	81.5642	Glyma02g11660.1	7e-24	84.3137	GO:0008152	GO:0016758
Phvul.002G055700.1	7	1	2.80735	0.926704	PF00847	sequence-specific D binding transcription factor activity									K09286	EREBP-like factor	GO:0003700 GO:0006355	transcription factor activity_"regulation of transcription, DNA-dependent"	AP2	Glyma01g41520.1	0	86.1461	Glyma11g03910.1	1e-156	84.9003	GO:0006355	GO:0003700
Phvul.002G055800.1	75	7	3.42146	0.996535	PF00847	sequence-specific D binding transcription factor activity									K09286	EREBP-like factor	GO:0003700 GO:0006355	transcription factor activity_"regulation of transcription, DNA-dependent"	AP2	Glyma11g03900.1	1e-131	86.3551	Glyma01g41530.1	7e-88	86.3402	GO:0006355	GO:0003700
Phvul.002G057100.1	10	2	2.32193	0.92372	PF00488,PF05190,PF05192	mismatched D binding			PTHR11361,PTHR11361:SF36	D MISMATCH REPAIR MUTS RELATED PROTEINS,"MUTS HOMOLOG 4, MSH4"	KOG0220	Mismatch repair ATPase MSH4 (MutS family)			K08740	DNA mismatch repair protein MSH4	GO:0005524 GO:0006298 GO:0030983	ATP binding_mismatch repair_mismatched DNA binding		Glyma11g03750.1	0	94.1028	Glyma11g03750.1	3e-27	85.1613	GO:0006298	GO:0005524 GO:0030983
Phvul.002G057300.1	19	0	5.24793	0.990518	PF05703,PF08458	Plant pleckstrin homology-like region,Plant protein of unknown function (DUF828)			PTHR24730,PTHR24730:SF7											Glyma11g03720.1	0	90.1457	Glyma01g41640.1	0	90.0552
Phvul.002G057300.2	19	0	5.24793	0.990518	PF05703,PF08458	Plant pleckstrin homology-like region,Plant protein of unknown function (DUF828)			PTHR24730,PTHR24730:SF7											Glyma11g03720.1	0	90.1457	Glyma01g41640.1	0	90.0552
Phvul.002G059200.1	0	7	-3.80735	0.938875	PF04864	carbon-sulfur lyase activity			PTHR11751,PTHR11751:SF162	,SUBGROUP I AMINOTRANSFERASE RELATED							GO:0009058 GO:0016740 GO:0016846 GO:0030170	biosynthesis_transferase activity_carbon-sulfur lyase activity_pyridoxal phosphate binding		Glyma01g03340.1	0	88.3948	Glyma02g04270.1	0	87.3166	GO:0009058	GO:0016740 GO:0016846 GO:0030170
Phvul.002G060900.1	22	5	2.1375	0.941553
Phvul.002G061100.1	27	6	2.16993	0.945725	PF00805	Pentapeptide repeats (8 copies)														Glyma11g03350.1	0	94.8328	Glyma11g03350.1	7e-29	86.3946
Phvul.002G062900.1	202	40	2.33628	0.96062																Glyma01g41840.1	1e-25	93.4066
Phvul.002G064300.1	42	8	2.39232	0.957957	PF03005	Arabidopsis proteins of unknown function			PTHR13533,PTHR13533:SF3	FAMILY NOT MED,gb def: unknown protein [takifugu rubripes]										Glyma01g03480.1	0	91.8406	Glyma01g03480.1	1e-16	92.3077
Phvul.002G064500.1	129	10	3.6893	0.99846																Glyma02g04130.1	0	83.6773	Glyma01g03500.1	0	83.9323
Phvul.002G066700.1	9	2	2.16993	0.907464																Glyma02g02590.2	0	90.6757	Glyma02g02590.2	1e-90	87.8419
Phvul.002G068200.1	35	4	3.12928	0.990283	PF00085	cell redox homeostasis			PTHR10438,PTHR10438:SF50	,glycerol ether metabolic process	KOG0907	Thioredoxin					GO:0006662 GO:0009055 GO:0015035 GO:0016209 GO:0016491 GO:0045454 GO:0055114	glycerol ether metabolic process_electron carrier activity_protein disulfide oxidoreductase activity_antioxidant activity_oxidoreductase activity_cell redox homeostasis_oxidation reduction		Glyma01g04760.1	5e-93	88.1098	Glyma02g02730.1	2e-92	89.2977	GO:0006662 GO:0045454 GO:0055114	GO:0009055 GO:0015035 GO:0016209 GO:0016491
Phvul.002G069900.1	11	45	-2.03242	0.948721	PF02519	Auxin responsive protein														Glyma13g17400.1	9e-82	85.4881	Glyma17g05090.1	7e-58	84.8797
Phvul.002G071000.1	37	4	3.20945	0.991064	PF07816	Protein of unknown function (DUF1645)														Glyma02g04000.1	1e-106	87.7984	Glyma02g04000.1	5e-33	90.5172
Phvul.002G071100.2	6	1	2.58496	0.908177					PTHR12947	AMSH										Glyma01g03710.1	4e-76	86.0681	Glyma01g03710.1	3e-67	94.5455		GO:0005515
Phvul.002G071100.3	6	1	2.58496	0.908177					PTHR12947	AMSH										Glyma01g03710.1	4e-76	86.0681	Glyma01g03710.1	3e-67	94.5455		GO:0005515
Phvul.002G071100.5	6	1	2.58496	0.908177	PF01398	protein binding			PTHR12947	AMSH							GO:0005515	protein binding		Glyma01g03710.2	1e-140	95.7237	Glyma01g03710.2	4e-64	92.6136		GO:0005515
Phvul.002G071100.6	6	1	2.58496	0.908177	PF01398	protein binding			PTHR12947	AMSH							GO:0005515	protein binding		Glyma01g03710.2	1e-140	95.7237	Glyma01g03710.2	4e-64	92.6136		GO:0005515
Phvul.002G071800.1	3	13	-2.11548	0.926091	PF06075	Plant protein of unknown function (DUF936)													ABI3	Glyma02g03930.1	1e-167	89.2788	Glyma02g03930.1	6e-99	85.8852
Phvul.002G072100.1	24	4	2.58496	0.975969	PF00171	oxidoreductase activity			PTHR11699,PTHR11699:SF46	ALDEHYDE DEHYDROGESE-RELATED,SUCCITE-SEMIALDEHYDE DEHYDROGESE-RELATED	KOG2450	Aldehyde dehydrogenase	1.2.1.3	Aldehyde dehydrogese (D+).	K00128	aldehyde dehydrogenase (NAD+) [EC:1.2.1.3]	GO:0008152 GO:0016491 GO:0055114	metabolism_oxidoreductase activity_oxidation reduction		Glyma01g03820.1	0	93.6302	Glyma02g03870.1	0	92.963	GO:0008152 GO:0055114	GO:0016491
Phvul.002G072900.1	5	89	-4.15381	0.99903					PTHR13902,PTHR13902:SF3	NUCLEAR RECEPTOR BINDING PROTEIN-RELATED,SERINE/THREONINE-PROTEIN KISE WNK (WITH NO LYSINE)-RELATED										Glyma01g03940.1	0	94.7874	Glyma01g03940.1	1e-34	85.6354
Phvul.002G073000.1	7	1	2.80735	0.926704	PF00892	membrane											GO:0016020	membrane		Glyma01g04040.1	1e-137	81.7287	Glyma02g03710.1	1e-135	81.7778
Phvul.002G073100.1	26	0	5.70044	0.994754	PF00892	membrane					KOG4510	Permease of the drug/metabolite transporter (DMT) superfamily					GO:0016020	membrane		Glyma01g04060.1	0	84.4075	Glyma01g04060.2	1e-172	84.3447
Phvul.002G073100.2	26	0	5.70044	0.994754	PF00892	membrane					KOG4510	Permease of the drug/metabolite transporter (DMT) superfamily					GO:0016020	membrane		Glyma01g04060.1	0	84.4075	Glyma01g04060.2	1e-172	84.3447
Phvul.002G074000.1	8	1	3	0.947103	PF03005	Arabidopsis proteins of unknown function			PTHR13533,PTHR13533:SF3	FAMILY NOT MED,gb def: unknown protein [takifugu rubripes]										Glyma02g03560.1	0	90.7236	Glyma01g04150.1	0	90.8976
Phvul.002G074300.1	0	21	-5.39232	0.992144	PF04116	fatty acid biosynthetic process			PTHR11863,PTHR11863:SF23	,STEROL DESATURASE	KOG0873	C-4 sterol methyl oxidase					GO:0005506 GO:0006633 GO:0016491 GO:0055114	iron ion binding_fatty acid biosynthesis_oxidoreductase activity_oxidation reduction		Glyma01g04170.3	1e-143	83.6242	Glyma01g04170.1	1e-143	83.6242	GO:0006633 GO:0055114	GO:0005506 GO:0016491
Phvul.002G074400.1	6	1	2.58496	0.908177																Glyma02g03530.1	1e-180	90.8549	Glyma01g04190.1	1e-178	90.1734
Phvul.002G074800.1	70	8	3.12928	0.992746	PF00134,PF02984	Cyclin, N-termil domain,nucleus			PTHR10177,PTHR10177:SF76	,CYCLINS	KOG0656	G1/S-specific cyclin D					GO:0005634	nucleus	HMG	Glyma01g04220.1	0	89.0028	Glyma02g03490.1	0	90.8059
Phvul.002G075200.1	0	9	-4.16993	0.961579	PF00201	transferase activity, transferring hexosyl groups			PTHR11926,PTHR11926:SF15	UDP-GLUCURONOSYLTRANSFERASE RELATED,"transferase activity, transferring hexosyl groups"	KOG1192	UDP-glucuronosyl and UDP-glucosyl transferase	2.4.1.195	Thiohydroximate beta-D-glucosyltransferase.	K11820	N-hydroxythioamide S-beta-glucosyltransferase [EC:2.4.1.195]	GO:0008152 GO:0016758	metabolism_"transferase activity, transferring hexosyl groups"		Glyma01g04250.1	0	88.1791	Glyma02g03420.1	0	87.2119	GO:0008152	GO:0016758
Phvul.002G076100.1	167	0	8.3837	0.999621																Glyma02g03360.1	2e-47	90.0621
Phvul.002G076200.1	15	0	4.90689	0.985223	PF00400	WD domain, G-beta repeat			PTHR22844	F-BOX AND WD40 DOMAIN PROTEIN	KOG0266	WD40 repeat-containing protein					GO:0005515	protein binding		Glyma01g04340.1	0	86.1893	Glyma01g04340.1	9e-17	87.6404		GO:0005515
Phvul.002G076700.1	19	0	5.24793	0.990518	PF00413,PF01471	extracellular matrix,metabolic process			PTHR10201,PTHR10201:SF15	MATRIX METALLOPROTEISE,MATRIX METALLOPROTEISE-RELATED							GO:0004222 GO:0006508 GO:0008152 GO:0008270 GO:0031012	metalloendopeptidase activity_proteolysis and peptidolysis_metabolism_zinc ion binding_extracellular matrix		Glyma02g03310.1	5e-24	84.0764	Glyma02g03230.1	8e-23	84.3537	GO:0006508 GO:0008152	GO:0004222 GO:0008270
Phvul.002G076900.1	26	1	4.70044	0.994751	PF00072	two-component response regulator activity			PTHR26402,PTHR26402:SF57						K14492	two-component response regulator ARR-A family	GO:0000156 GO:0000160 GO:0006355	two-component response regulator activity_two-component signal transduction system (phosphorelay)_"regulation of transcription, DNA-dependent"		Glyma02g03140.1	0	92.7505	Glyma02g03140.1	1e-23	82.5397	GO:0000160 GO:0006355	GO:0000156
Phvul.002G079500.1	10	2	2.32193	0.92372
Phvul.002G079500.2	11	2	2.45943	0.930291
Phvul.002G080200.1	19	2	3.24793	0.983844	PF00043,PF02798	Glutathione S-transferase, C-termil domain,protein binding			PTHR11260,PTHR11260:SF16	GLUTATHIONE S-TRANSFERASE THETA,"GLUTATHIONE S-TRANSFERASE, GST, SUPERFAMILY, GST DOMAIN CONTAINING"	KOG0406	Glutathione S-transferase					GO:0005515	protein binding		Glyma01g04710.1	1e-173	87.1429	Glyma02g02860.1	1e-149	85.6916		GO:0005515
Phvul.002G080800.1	31	5	2.63227	0.978938	PF04601	Protein of unknown function (DUF569)											GO:0030674 GO:0051015	protein binding, bridging_actin filament binding		Glyma01g04730.1	0	84.9711	Glyma02g02820.1	0	86.6738		GO:0030674 GO:0051015
Phvul.002G081600.1	12	2	2.58496	0.957695	PF03106	sequence-specific D binding											GO:0003700 GO:0006355 GO:0043565	transcription factor activity_"regulation of transcription, DNA-dependent"_sequence-specific DNA binding	WRKY	Glyma01g06870.3	0	89.2941	Glyma01g06870.2	0	89.2941	GO:0006355	GO:0003700 GO:0043565
Phvul.002G082200.1	0	9	-4.16993	0.961579															C2H2	Glyma02g12840.1	4e-90	89.1089	Glyma02g12840.1	3e-66	81.9599
Phvul.002G083100.1	11	2	2.45943	0.930291	PF03321	GH3 auxin-responsive promoter									K14487	auxin responsive GH3 gene family				Glyma02g13910.1	0	88.4422	Glyma17g18080.1	3e-45	80.798
Phvul.002G084600.1	0	33	-6.04439	0.996586	PF00445	ribonuclease T2 activity			PTHR11240	ribonuclease T2 activity	KOG1642	Ribonuclease, T2 family					GO:0003723 GO:0033897	RNA binding_ribonuclease T2 activity		Glyma01g05840.1	0	88.3408	Glyma02g12010.1	0	88.2801		GO:0003723 GO:0033897
Phvul.002G087200.1	12	3	2	0.921188
Phvul.002G088000.1	23	0	5.52356	0.993337																Glyma02g11750.1	3e-64	89.3023	Glyma02g11750.1	2e-49	86.7257
Phvul.002G088600.1	44	5	3.1375	0.991492	PF00046,PF02183	nucleus,sequence-specific D binding			PTHR24326,PTHR24326:SF223		KOG0483	Transcription factor HEX, contains HOX and HALZ domains			K09338	homeobox-leucine zipper protein	GO:0003677 GO:0003700 GO:0005634 GO:0006355 GO:0043565	DNA binding_transcription factor activity_nucleus_"regulation of transcription, DNA-dependent"_sequence-specific DNA binding	HB	Glyma01g05230.1	0	93.662	Glyma01g05230.2	0	93.4783	GO:0006355	GO:0003677 GO:0003700 GO:0043565
Phvul.002G088700.1	101	18	2.48829	0.960512					PTHR25005,PTHR25005:SF2											Glyma02g02300.2	1e-103	89.2216	Glyma02g02300.1	1e-103	89.2216
Phvul.002G089100.1	20	5	2	0.938773	PF07714	protein phosphorylation			PTHR24420,PTHR24420:SF897		KOG1187	Serine/threonine protein kinase	2.7.1.-	Phosphotransferases with an alcohol group as acceptor.	K00924	phosphatidylinositol-4-phosphate 3-kinase [EC:2.7.1.154]	GO:0004672 GO:0005524 GO:0006468	protein kinase activity_ATP binding_protein amino acid phosphorylation		Glyma02g02340.1	0	91.8351	Glyma01g05160.1	0	91.6734	GO:0006468	GO:0004672 GO:0005524
Phvul.002G092100.1	1	12	-3.58496	0.976646	PF00249	Myb-like D-binding domain			PTHR10641	MYB-RELATED	KOG0048	Transcription factor, Myb superfamily					GO:0003677	DNA binding	MYB	Glyma07g33960.1	1e-176	86.3309	Glyma20g01610.1	1e-157	91.3953		GO:0003677
Phvul.002G092200.1	394	38	3.37412	0.997338	PF00560,PF08263	Leucine rich repeat N-termil domain,protein binding			PTHR24420,PTHR24420:SF937								GO:0005515	protein binding		Glyma20g01580.1	4e-53	83.7748	Glyma20g01580.1	8e-36	85.1675		GO:0005515
Phvul.002G095800.1	3	20	-2.73697	0.973456	PF00046	sequence-specific D binding											GO:0003700 GO:0006355 GO:0043565	transcription factor activity_"regulation of transcription, DNA-dependent"_sequence-specific DNA binding	HB	Glyma07g34420.1	2e-85	93.5185	Glyma07g34420.1	8e-35	98.7342	GO:0006355	GO:0003700 GO:0043565
Phvul.002G095900.1	3	12	-2	0.921188																Glyma20g02180.1	8e-48	98.0769	Glyma20g02180.1	4e-19	90.7895
Phvul.002G097300.1	9	1	3.16993	0.956377	PF02195	D binding			PTHR21348	UNCHARACTERIZED	KOG3388	Predicted transcription regulator/nuclease, contains ParB domain					GO:0003677	DNA binding		Glyma20g02350.3	1e-152	92.5065	Glyma20g02350.2	1e-145	92.4731		GO:0003677
Phvul.002G098900.1	11	2	2.45943	0.930291					PTHR11439,PTHR11439:SF142	,GAG-POL-RELATED RETROTRANSPOSON										Glyma20g02610.1	0	90.2439	Glyma20g02580.1	1e-121	86.8534
Phvul.002G099500.1	6	53	-3.14296	0.992127	PF00332,PF07983	X8 domain,"hydrolase activity, hydrolyzing O-glycosyl compounds"			PTHR16631	GLUCAN 1,3-BETA-GLUCOSIDASE-RELATED							GO:0004553 GO:0005975	hydrolase activity, hydrolyzing O-glycosyl compounds_carbohydrate metabolism		Glyma20g02730.1	5e-65	86.8421	Glyma20g02730.1	2e-42	84.5455	GO:0005975	GO:0004553
Phvul.002G102400.1	3	46	-3.9386	0.997494	PF07983	X8 domain			PTHR16631,PTHR16631:SF1	GLUCAN 1,3-BETA-GLUCOSIDASE,"GLUCAN 1,3-BETA-GLUCOSIDASE-RELATED"										Glyma20g03100.1	1e-133	90.4393	Glyma20g03100.1	1e-07	96.9697
Phvul.002G104800.1	7	122	-4.12338	0.999257																Glyma11g08570.1	1e-112	86.0731	Glyma01g36720.1	9e-86	91.0156
Phvul.002G104800.2	7	121	-4.11151	0.999252																Glyma11g08570.1	1e-112	86.0731	Glyma01g36720.1	9e-86	91.0156
Phvul.002G105300.1	55	12	2.1964	0.950907	PF10294	Putative methyltransferase			PTHR14614	UNCHARACTERIZED	KOG2793	Putative N2,N2-dimethylguanosine tRNA methyltransferase								Glyma01g36790.1	1e-121	92.1875	Glyma01g36790.1	2e-87	91.7695
Phvul.002G105400.1	36	1	5.16993	0.997089	PF00141	peroxidase activity											GO:0004601 GO:0006979 GO:0020037 GO:0055114	peroxidase activity_response to oxidative stress_heme binding_oxidation reduction		Glyma01g36780.1	0	90.1691	Glyma11g08520.1	0	90.1379	GO:0006979 GO:0055114	GO:0004601 GO:0020037
Phvul.002G106900.1	2	12	-2.58496	0.957695	PF04782,PF04783	Protein of unknown function (DUF630),Protein of unknown function (DUF632)			PTHR21450	UNCHARACTERIZED									bHLH	Glyma01g36920.1	0	92.714	Glyma01g36920.1	1e-108	86.8217
Phvul.002G108600.1	118	8	3.88264	0.998973	PF00226	heat shock protein binding			PTHR25040,PTHR25040:SF170								GO:0031072	heat shock protein binding		Glyma11g08190.1	1e-114	85.2761	Glyma01g37090.1	1e-105	84.4581		GO:0031072
Phvul.002G111200.1	27	5	2.43296	0.954373	PF00225,PF11995	Domain of unknown function (DUF3490),microtubule motor activity			PTHR24115,PTHR24115:SF189		KOG0240	Kinesin (SMY1 subfamily)					GO:0003777 GO:0005524 GO:0007018	microtubule motor activity_ATP binding_microtubule-based movement		Glyma11g07950.1	0	91.4232	Glyma11g07950.1	0	91.3257	GO:0007018	GO:0003777 GO:0005524
Phvul.002G112000.1	4	18	-2.16993	0.938258	PF00320	sequence-specific D binding			PTHR10071,PTHR10071:SF113	,TRANSCRIPTION FACTOR GATA (GATA BINDING FACTOR)	KOG1601	GATA-4/5/6 transcription factors					GO:0003700 GO:0006355 GO:0008270 GO:0043565	transcription factor activity_"regulation of transcription, DNA-dependent"_zinc ion binding_sequence-specific DNA binding	C2C2_GATAlike	Glyma01g37450.1	1e-174	83.2967	Glyma02g05710.1	2e-26	82.2967	GO:0006355	GO:0003700 GO:0008270 GO:0043565
Phvul.002G112600.1	22	1	4.45943	0.99274	PF00581	Rhodanese-like domain			PTHR13253,PTHR13253:SF26	,FAMILY NOT MED	KOG1530	Rhodanese-related sulfurtransferase								Glyma01g36620.1	1e-131	89.9749	Glyma01g36620.2	1e-128	89.7243
Phvul.002G114500.1	8	0	4	0.952197	PF03110	nucleus											GO:0003677 GO:0005634	DNA binding_nucleus		Glyma11g08910.1	6e-80	93.5961	Glyma11g08900.1	5e-59	92.3977		GO:0003677
Phvul.002G114500.2	8	0	4	0.952197	PF03110	nucleus											GO:0003677 GO:0005634	DNA binding_nucleus		Glyma11g08910.1	6e-80	93.5961	Glyma11g08900.1	5e-59	92.3977		GO:0003677
Phvul.002G115800.1	18	1	4.16993	0.989458	PF07714	protein phosphorylation			PTHR24420,PTHR24420:SF531		KOG1187	Serine/threonine protein kinase					GO:0004672 GO:0005524 GO:0006468	protein kinase activity_ATP binding_protein amino acid phosphorylation		Glyma11g09060.1	0	90.1705	Glyma11g09070.1	0	87.7406	GO:0006468	GO:0004672 GO:0005524
Phvul.002G115800.2	29	1	4.85798	0.9957	PF00069	protein phosphorylation			PTHR24420,PTHR24420:SF531		KOG1187	Serine/threonine protein kinase					GO:0004672 GO:0005524 GO:0006468	protein kinase activity_ATP binding_protein amino acid phosphorylation		Glyma11g09060.1	0	91.0506	Glyma11g09070.1	0	89.281	GO:0006468	GO:0004672 GO:0005524
Phvul.002G116700.1	9	2	2.16993	0.907464																Glyma01g36300.1	0	90.856	Glyma01g36300.1	0	94.061
Phvul.002G116700.2	9	2	2.16993	0.907464																Glyma01g36300.1	0	90.856	Glyma01g36300.1	0	94.061
Phvul.002G119300.1	8	0	4	0.952197	PF03547	transmembrane transport					KOG2722	Predicted membrane protein					GO:0016021 GO:0055085	integral to membrane_transmembrane transport		Glyma11g09390.3	0	89.075	Glyma11g09390.1	0	89.075	GO:0055085
Phvul.002G119300.2	8	0	4	0.952197	PF03547	transmembrane transport					KOG2722	Predicted membrane protein					GO:0016021 GO:0055085	integral to membrane_transmembrane transport		Glyma11g09390.3	0	89.075	Glyma11g09390.1	0	89.075	GO:0055085
Phvul.002G121200.1	16	1	4	0.986734	PF00005,PF01061	ATPase activity,membrane			PTHR19241,PTHR19241:SF23	ATP-BINDING CASSETTE TRANSPORTER,STEROLIN-2 RELATED	KOG0061	Transporter, ABC superfamily (Breast cancer resistance protein)					GO:0005524 GO:0016020 GO:0016887	ATP binding_membrane_ATPase activity		Glyma01g35800.1	0	94.2424	Glyma11g09560.1	0	93.4443		GO:0005524 GO:0016887
Phvul.002G122200.1	14	1	3.80735	0.982738	PF00067	oxidoreductase activity, acting on paired donors, with incorporation or reduction of molecular oxygen			PTHR24286,PTHR24286:SF63		KOG0157	Cytochrome P450 CYP4/CYP19/CYP26 subfamilies	1.14.13.93	(+)-abscisic acid 8'-hydroxylase	K09843	(+)-abscisic acid 8'-hydroxylase [EC:1.14.13.93]	GO:0005506 GO:0009055 GO:0016705 GO:0020037 GO:0055114	iron ion binding_electron carrier activity_"oxidoreductase activity, acting on paired donors, with incorporation or reduction of molecular oxygen"_heme binding_oxidation reduction		Glyma01g35660.1	0	93.4814	Glyma09g35250.1	0	93.1429	GO:0055114	GO:0005506 GO:0009055 GO:0016705 GO:0020037
Phvul.002G122600.1	16	3	2.41504	0.944273	PF00732,PF05199	oxidoreductase activity, acting on CH-OH group of donors			PTHR10668,PTHR10668:SF14	PHYTOENE DEHYDROGESE	KOG1238	Glucose dehydrogenase/choline dehydrogenase/mandelonitrile lyase (GMC oxidoreductase family)					GO:0016614 GO:0050660 GO:0055114	oxidoreductase activity, acting on CH-OH group of donors_FAD binding_oxidation reduction		Glyma01g35620.1	0	89.4302	Glyma09g35210.1	0	89.7765	GO:0055114	GO:0016614 GO:0050660
Phvul.002G123900.1	7	1	2.80735	0.926704	PF03283	Pecticetylesterase			PTHR21562,PTHR21562:SF1	NOTUM-RELATED,PECTIN ACETYLESTERASE	KOG4287	Pectin acetylesterase and similar proteins								Glyma09g35050.4	0	91.9463	Glyma09g35050.5	0	92.1635
Phvul.002G129100.1	94	14	2.74723	0.983092	PF03141	methyltransferase activity			PTHR10108,PTHR10108:SF55	,METHYLTRANSFERASE							GO:0008152 GO:0008168	metabolism_methyltransferase activity		Glyma01g35220.4	0	91.0299	Glyma01g35220.3	0	91.0299	GO:0008152	GO:0008168
Phvul.002G129100.2	90	13	2.79141	0.983043	PF03141	methyltransferase activity			PTHR10108,PTHR10108:SF55	,METHYLTRANSFERASE							GO:0008152 GO:0008168	metabolism_methyltransferase activity		Glyma01g35220.4	0	91.0299	Glyma01g35220.3	0	91.0299	GO:0008152	GO:0008168
Phvul.002G129400.1	48	8	2.58496	0.981518	PF03141	methyltransferase activity			PTHR10108,PTHR10108:SF37	,METHYLTRANSFERASE							GO:0008152 GO:0008168	metabolism_methyltransferase activity		Glyma01g35220.5	1e-139	91.8699	Glyma01g35220.4	1e-139	91.8699	GO:0008152	GO:0008168
Phvul.002G130200.1	30	4	2.90689	0.98083	PF03141	methyltransferase activity											GO:0008168	methyltransferase activity		Glyma09g34640.2	3e-62	88.8889	Glyma09g34640.1	3e-62	88.8889		GO:0008168
Phvul.002G131500.1	3	27	-3.16993	0.988636	PF08381	Disease resistance/zinc finger/chromosome condensation-like region			PTHR22870,PTHR22870:SF36	,REGULATOR OF CHROMOSOME CONDENSATION										Glyma01g35180.1	0	91.8085	Glyma09g34600.1	0	90.7173
Phvul.002G131500.2	3	27	-3.16993	0.988636	PF08381	Disease resistance/zinc finger/chromosome condensation-like region			PTHR22870,PTHR22870:SF36	,REGULATOR OF CHROMOSOME CONDENSATION										Glyma01g35180.1	0	91.8085	Glyma09g34600.1	0	90.7173
Phvul.002G132100.1	5	138	-4.7866	0.99952	PF00201	transferase activity, transferring hexosyl groups			PTHR11926,PTHR11926:SF15	UDP-GLUCURONOSYLTRANSFERASE RELATED,"transferase activity, transferring hexosyl groups"	KOG1192	UDP-glucuronosyl and UDP-glucosyl transferase					GO:0008152 GO:0016758	metabolism_"transferase activity, transferring hexosyl groups"								GO:0008152	GO:0016758
Phvul.002G132200.1	14	2	2.80735	0.96648	PF09353	Domain of unknown function (DUF1995)														Glyma01g35030.1	0	93.2782	Glyma07g10800.1	0	92.1233
Phvul.002G132200.2	14	2	2.80735	0.96648	PF09353	Domain of unknown function (DUF1995)														Glyma01g35030.1	0	93.2782	Glyma07g10800.1	0	92.1233
Phvul.002G132400.1	53	7	2.92057	0.983872	PF05368	NmrA-like family			PTHR14194,PTHR14194:SF8	,NITROGEN METABOLIC REGULATION PROTEIN NMR-RELATED							GO:0003824 GO:0003854 GO:0006694 GO:0016616 GO:0044237 GO:0050662 GO:0055114	catalytic activity_3-beta-hydroxy-delta5-steroid dehydrogenase activity_steroid biosynthesis_"oxidoreductase activity, acting on the CH-OH group of donors, NAD or NADP as acceptor"_cellular metabolism_coenzyme binding_oxidation reduction		Glyma09g34470.1	0	91.8831	Glyma01g01290.1	2e-66	92.5532	GO:0006694 GO:0044237 GO:0055114	GO:0003824 GO:0003854 GO:0016616 GO:0050662
Phvul.002G133100.1	195	20	3.2854	0.993937	PF00485	metabolic process			PTHR10285,PTHR10285:SF29	,URIDINE KISE RELATED	KOG4203	Armadillo/beta-Catenin/plakoglobin	2.7.1.19	Phosphoribulokise.	K00855	phosphoribulokinase [EC:2.7.1.19]	GO:0005524 GO:0008152 GO:0016301	ATP binding_metabolism_kinase activity		Glyma01g01370.1	0	92.7994	Glyma09g34410.1	0	91.9903	GO:0008152	GO:0005524 GO:0016301
Phvul.002G133900.1	57	13	2.13245	0.950008																Glyma01g01450.1	3e-25	85.5072	Glyma09g34320.1	2e-20	84.058
Phvul.002G134100.1	18	2	3.16993	0.982645	PF01535	PPR repeat			PTHR24015											Glyma01g01480.1	0	91.8887	Glyma01g01520.1	0	91.9792
Phvul.002G136400.1	1	14	-3.80735	0.982738	PF02230	hydrolase activity			PTHR12277,PTHR12277:SF8	UNCHARACTERIZED	KOG1552	Predicted alpha/beta hydrolase					GO:0016787	hydrolase activity		Glyma01g01790.1	0	89.7249	Glyma01g01790.2	0	88.6587		GO:0016787
Phvul.002G136400.2	2	15	-2.90689	0.968922	PF02230	hydrolase activity			PTHR12277,PTHR12277:SF8	UNCHARACTERIZED							GO:0016787	hydrolase activity		Glyma01g01790.2	0	89.5717	Glyma01g01790.1	0	88.6587		GO:0016787
Phvul.002G137000.1	1	7	-2.80735	0.926704	PF00046,PF01852	START domain,sequence-specific D binding			PTHR24325,PTHR24325:SF193								GO:0003700 GO:0006355 GO:0043565	transcription factor activity_"regulation of transcription, DNA-dependent"_sequence-specific DNA binding	HB	Glyma01g01850.1	0	92.0174	Glyma09g34070.1	0	92.6945	GO:0006355	GO:0003700 GO:0043565
Phvul.002G140600.1	67	4	4.06609	0.998673	PF04640	PLATZ transcription factor													PLATZ	Glyma01g02180.1	0	94.0928	Glyma09g33770.1	0	93.2489
Phvul.002G140800.1	221	15	3.88101	0.999236	PF01241	photosystem I									K02698	photosystem I subunit X	GO:0009522 GO:0015979 GO:0016020	photosystem I_photosynthesis_membrane		Glyma09g11460.1	1e-157	94.1176	Glyma15g22780.1	1e-141	95.7377	GO:0015979
Phvul.002G141000.1	375	2	7.55075	0.999796																Glyma01g02210.1	1e-105	88.1215	Glyma01g02210.3	2e-98	89.8026
Phvul.002G141100.1	1361	161	3.07953	0.993839
Phvul.002G141200.1	4897	687	2.83352	0.985685																Glyma01g02230.1	2e-08	94.8718
Phvul.002G141500.1	54	4	3.75489	0.997394	PF00010	transcription regulator activity			PTHR11514,PTHR11514:SF7	B-MYC PROTO-ONCOGENE,MYC					K13422	transcription factor MYC2	GO:0006355 GO:0030528	regulation of transcription, DNA-dependent_transcription regulator activity	bHLH	Glyma01g02250.1	0	84.7185	Glyma09g33730.1	0	86.8815	GO:0006355	GO:0030528
Phvul.002G141900.1	51	2	4.67243	0.998329	PF10604	Polyketide cyclase / dehydrase and lipid transport									K14496	abscisic acid receptor PYR/PYL family				Glyma01g02290.1	0	87.6877	Glyma09g33700.1	0	87.0536
Phvul.002G143700.1	37	8	2.20945	0.948922																Glyma01g02510.1	1e-127	93.2907	Glyma09g33470.1	1e-96	89.899
Phvul.002G145000.1	1	7	-2.80735	0.926704	PF00225,PF11721	Di-glucose binding within endoplasmic reticulum,microtubule motor activity			PTHR24115,PTHR24115:SF171		KOG0239	Kinesin (KAR3 subfamily)					GO:0003777 GO:0005524 GO:0007018	microtubule motor activity_ATP binding_microtubule-based movement		Glyma01g02620.1	0	92.7734	Glyma01g02620.1	1e-123	93.4641	GO:0007018	GO:0003777 GO:0005524
Phvul.002G146000.1	9	1	3.16993	0.956377					PTHR11926,PTHR11926:SF15	UDP-GLUCURONOSYLTRANSFERASE RELATED,"transferase activity, transferring hexosyl groups"							GO:0008152 GO:0016758	metabolism_"transferase activity, transferring hexosyl groups"		Glyma01g02670.1	1e-165	84.2432	Glyma01g02670.1	1e-25	82.6531	GO:0008152	GO:0016758
Phvul.002G146200.1	7	1	2.80735	0.926704	PF00201	transferase activity, transferring hexosyl groups			PTHR11926,PTHR11926:SF15	UDP-GLUCURONOSYLTRANSFERASE RELATED,"transferase activity, transferring hexosyl groups"	KOG1192	UDP-glucuronosyl and UDP-glucosyl transferase					GO:0008152 GO:0016758	metabolism_"transferase activity, transferring hexosyl groups"		Glyma01g02670.1	0	85.4225	Glyma01g02670.1	2e-21	81.592	GO:0008152	GO:0016758
Phvul.002G146400.1	2	13	-2.70044	0.961642	PF00847	sequence-specific D binding transcription factor activity			PTHR11795,PTHR11795:SF332	,PROTEIN KISE					K09285	AP2-like factor, ANT lineage	GO:0003700 GO:0006355	transcription factor activity_"regulation of transcription, DNA-dependent"	AP2	Glyma09g33240.1	0	85.4839	Glyma01g02760.1	0	88.4514	GO:0006355	GO:0003700
Phvul.002G147300.1	263	62	2.08472	0.951478	PF10250	GDP-fucose protein O-fucosyltransferase														Glyma09g33160.1	0	92.1671	Glyma01g02850.1	0	91.2533
Phvul.002G151100.1	4	20	-2.32193	0.949366																Glyma11g03200.1	1e-138	86.3884	Glyma01g42170.1	1e-131	85.7143
Phvul.002G152300.1	1	7	-2.80735	0.926704	PF12214	Cell cycle regulated microtubule associated protein			PTHR14326,PTHR14326:SF11	,TARGETING PROTEIN FOR XKLP2										Glyma11g03060.1	0	90.7027	Glyma11g03060.1	3e-57	84.8185
Phvul.002G152700.1	10	848	-6.40599	0.9999	PF03171	oxidoreductase activity			PTHR10209,PTHR10209:SF55	,FE(II)/ ASCORBATE OXIDASE SUPERFAMILY	KOG0143	Iron/ascorbate family oxidoreductases	1.14.11.19	leucocyanidin oxygese	K05277	leucoanthocyanidin dioxygenase [EC:1.14.11.19]	GO:0016491 GO:0016706 GO:0055114	oxidoreductase activity_"oxidoreductase activity, acting on paired donors, with incorporation or reduction of molecular oxygen, 2-oxoglutarate as one donor, and incorporation of one atom each of oxygen into both donors"_oxidation reduction		Glyma01g42350.1	0	84.9953	Glyma11g03010.1	0	84.1406	GO:0055114	GO:0016491 GO:0016706
Phvul.002G153100.1	62	8	2.9542	0.984281																Glyma01g42390.1	0	88.045	Glyma11g02980.1	1e-175	90.5812
Phvul.002G154500.1	2928	158	4.21192	0.999892	PF00504	Chlorophyll A-B binding protein			PTHR21649	photosynthesis, light harvesting							GO:0009765 GO:0016020	photosynthesis, light harvesting_membrane		Glyma16g28070.1	0	92.2013	Glyma16g28030.1	0	91.6981	GO:0009765
Phvul.002G154700.1	2929	158	4.21241	0.999892	PF00504	Chlorophyll A-B binding protein			PTHR21649	photosynthesis, light harvesting							GO:0009765 GO:0016020	photosynthesis, light harvesting_membrane		Glyma16g28070.1	0	92.2013	Glyma16g28030.1	0	91.6981	GO:0009765
Phvul.002G155500.1	14	1	3.80735	0.982738	PF00314	Thaumatin family														Glyma01g42670.1	2.33e-156	85.7851	Glyma05g38110.1	3e-15	85.7143
Phvul.002G155900.1	3	18	-2.58496	0.970764					PTHR23160	MYOSIN HEAVY CHAIN-RELATED									MYB	Glyma11g02730.1	0	88.3401	Glyma11g02730.1	4e-49	94.5312
Phvul.002G158900.1	12	0	4.58496	0.977606	PF00300	Phosphoglycerate mutase family			PTHR23029	PHOSPHOGLYCERATE MUTASE	KOG0235	Phosphoglycerate mutase								Glyma11g02460.1	0	91.9654	Glyma01g43030.1	0	91.8819
Phvul.002G159000.1	2	29	-3.85798	0.994992	PF00046,PF07526	Associated with HOX,sequence-specific D binding			PTHR11850,PTHR11850:SF52	,HOMEOBOX PROTEIN	KOG0773	Transcription factor MEIS1 and related HOX domain proteins					GO:0003677 GO:0003700 GO:0005634 GO:0006355 GO:0043565	DNA binding_transcription factor activity_nucleus_"regulation of transcription, DNA-dependent"_sequence-specific DNA binding	HB	Glyma11g02450.1	0	89.9021	Glyma01g43040.1	0	88.968	GO:0006355	GO:0003677 GO:0003700 GO:0043565
Phvul.002G160600.1	45	2	4.49185	0.997923	PF04525	Protein of unknown function (DUF567)														Glyma01g43180.1	1e-169	87.7342	Glyma01g43180.1	1e-14	94.3396
Phvul.002G161100.1	73	18	2.0199	0.950385	PF00252	ribosome			PTHR12220,PTHR12220:SF13	,rR binding					K02878	large subunit ribosomal protein L16	GO:0003735 GO:0005840 GO:0006412 GO:0019843	structural constituent of ribosome_ribosome_protein biosynthesis_rRNA binding		Glyma19g07400.1	6e-54	93.662	Glyma01g40990.1	4e-30	97.2973	GO:0006412	GO:0003735 GO:0019843
Phvul.002G165500.1	1	10	-3.32193	0.966196	PF03514	GRAS family transcription factor													GRAS	Glyma11g01850.1	1e-166	87.9371	Glyma11g01850.1	2e-76	84.131
Phvul.002G165800.1	0	15	-4.90689	0.985223	PF00004	ATP binding			PTHR23070,PTHR23070:SF1	AAA-TYPE ATPASE-RELATED,BCS1 AAA-TYPE ATPASE	KOG0743	AAA+-type ATPase					GO:0005524	ATP binding		Glyma01g37650.1	2e-52	84.6154	Glyma01g37650.1	9e-48	82.3708		GO:0005524
Phvul.002G166000.1	12	3	2	0.921188	PF00004	ATP binding			PTHR23070,PTHR23070:SF1	AAA-TYPE ATPASE-RELATED,BCS1 AAA-TYPE ATPASE	KOG0743	AAA+-type ATPase					GO:0005524	ATP binding		Glyma11g07640.1	0	82.2628	Glyma01g37650.1	3e-94	88.7147		GO:0005524
Phvul.002G167100.1	6	60	-3.32193	0.996112	PF00085	cell redox homeostasis			PTHR10438	glycerol ether metabolic process	KOG0907	Thioredoxin					GO:0006662 GO:0009055 GO:0015035 GO:0045454	glycerol ether metabolic process_electron carrier activity_protein disulfide oxidoreductase activity_cell redox homeostasis		Glyma01g37550.1	1e-119	89.8072	Glyma11g07750.1	1e-113	89.8551	GO:0006662 GO:0045454	GO:0009055 GO:0015035
Phvul.002G168000.1	2414	166	3.86217	0.999521																Glyma07g35310.2	2e-36	81.8182	Glyma07g35310.1	2e-36	81.8182
Phvul.002G168700.1	1	26	-4.70044	0.994751																Glyma20g03850.1	5e-21	84.5588	Glyma20g03850.1	2e-11	90
Phvul.002G169400.1	11	2	2.45943	0.930291	PF00856,PF09273	Rubisco LSMT substrate-binding,protein binding			PTHR13271	UNCHARACTERIZED PUTATIVE METHYLTRANSFERASE	KOG1337	N-methyltransferase	2.1.1.127	[Ribulose-bisphosphate-carboxylase]-lysine N-methyltransferase.	K00592	[ribulose-bisphosphate carboxylase]-lysine N-methyltransferase [EC:2.1.1.127]	GO:0005515	protein binding		Glyma07g35510.1	0	91.2005	Glyma20g03950.1	0	91.6238		GO:0005515
Phvul.002G170100.1	4	17	-2.08746	0.935141	PF00856	protein binding			PTHR12197,PTHR12197:SF78	,SET AND MYND DOMAIN CONTAINING							GO:0005515	protein binding	PcG	Glyma07g35640.1	0	89.6239	Glyma20g01650.1	1e-62	90.7216		GO:0005515
Phvul.002G170200.1	0	8	-4	0.952197	PF02365	regulation of transcription, D-dependent											GO:0003677 GO:0006355	DNA binding_"regulation of transcription, DNA-dependent"	NAC	Glyma07g35630.1	0	91.543	Glyma20g04400.1	0	90.3367	GO:0006355	GO:0003677
Phvul.002G170500.1	1	12	-3.58496	0.976646	PF00249	Myb-like D-binding domain			PTHR10641	MYB-RELATED	KOG0048	Transcription factor, Myb superfamily					GO:0003677	DNA binding	MYB	Glyma07g35580.1	1e-144	93.2773	Glyma02g12100.1	1e-131	90.2314		GO:0003677
Phvul.002G170600.1	2	13	-2.70044	0.961642	PF02701	zinc ion binding											GO:0003677 GO:0006355 GO:0008270	DNA binding_"regulation of transcription, DNA-dependent"_zinc ion binding	C2C2_DOFlike	Glyma07g35690.1	0	82.7124	Glyma07g35690.2	0	83.3496	GO:0006355	GO:0003677 GO:0008270
Phvul.002G170800.1	1	6	-2.58496	0.908177	PF00445	ribonuclease T2 activity			PTHR11240	ribonuclease T2 activity	KOG1642	Ribonuclease, T2 family					GO:0003723 GO:0033897	RNA binding_ribonuclease T2 activity		Glyma20g04820.1	0	90.5918	Glyma02g12010.1	1e-110	83.4448		GO:0003723 GO:0033897
Phvul.002G171300.1	0	13	-4.70044	0.980723																Glyma08g47190.1	7e-21	82.8221	Glyma09g10460.1	6e-12	80.625
Phvul.002G172100.1	5	39	-2.96347	0.98266	PF02115	Rho GDP-dissociation inhibitor activity			PTHR10980,PTHR10980:SF2	RHO GUANINE DISSOCIATION INHIBITOR-RELATED,Rho GDP-dissociation inhibitor activity	KOG3205	Rho GDP-dissociation inhibitor					GO:0005094 GO:0005737	Rho GDP-dissociation inhibitor activity_cytoplasm		Glyma05g28170.1	0	92.2747	Glyma08g11140.1	0	91.4446		GO:0005094
Phvul.002G172200.1	3	12	-2	0.921188	PF04104	D primase activity			PTHR10537	nucleotidyltransferase activity	KOG2267	Eukaryotic-type DNA primase, large subunit	2.7.7.-	Nucleotidyltransferases.	K02685	DNA primase large subunit [EC:2.7.7.-]	GO:0003896 GO:0006269 GO:0016779	DNA primase activity_"DNA replication, priming"_nucleotidyltransferase activity		Glyma05g28150.1	0	93.0676	Glyma08g11130.1	0	91.9411	GO:0006269	GO:0003896 GO:0016779
Phvul.002G172300.1	5	249	-5.63807	0.999726	PF00319,PF01486	nucleus,sequence-specific D binding			PTHR11945,PTHR11945:SF19	MADS BOX PROTEIN	KOG0014	MADS box transcription factor					GO:0003677 GO:0003700 GO:0005634 GO:0006355 GO:0043565 GO:0046983	DNA binding_transcription factor activity_nucleus_"regulation of transcription, DNA-dependent"_sequence-specific DNA binding_protein dimerization activity	MADS	Glyma05g28140.2	0	95.3552	Glyma05g28140.1	0	94.966	GO:0006355	GO:0003677 GO:0003700 GO:0043565 GO:0046983
Phvul.002G172300.2	6	324	-5.75489	0.999774	PF00319,PF01486	nucleus,sequence-specific D binding			PTHR11945,PTHR11945:SF19	MADS BOX PROTEIN	KOG0014	MADS box transcription factor					GO:0003677 GO:0003700 GO:0005634 GO:0006355 GO:0043565 GO:0046983	DNA binding_transcription factor activity_nucleus_"regulation of transcription, DNA-dependent"_sequence-specific DNA binding_protein dimerization activity	MADS	Glyma05g28140.1	0	96.1591	Glyma05g28140.2	0	95.7476	GO:0006355	GO:0003677 GO:0003700 GO:0043565 GO:0046983
Phvul.002G172500.1	40	9	2.152	0.948373	PF11820	Protein of unknown function (DUF3339)														Glyma08g11100.1	5e-82	92.9577	Glyma05g28110.1	3e-77	92.0188
Phvul.002G173400.1	56	5	3.48543	0.996083	PF04669	Protein of unknown function (DUF579)														Glyma05g28020.1	1e-149	85.1908	Glyma08g11000.1	1e-149	84.7507
Phvul.002G175800.1	3	14	-2.22239	0.930912	PF03763	Remorin, C-termil region														Glyma05g27810.1	0	87.5906	Glyma05g27810.2	0	86.2767
Phvul.002G175900.1	1	16	-4	0.986734	PF02681	Divergent PAP2 family														Glyma08g10790.1	1e-156	91.9512	Glyma08g10790.2	1e-101	91.7266
Phvul.002G177600.1	89	19	2.22781	0.952074	PF02309,PF02362,PF06507	nucleus,"regulation of transcription, D-dependent",response to hormone stimulus											GO:0003677 GO:0005634 GO:0006355 GO:0009725	DNA binding_nucleus_"regulation of transcription, DNA-dependent"_response to hormone stimulus	ARF	Glyma08g10550.1	0	92.8947	Glyma08g10550.1	0	91.1735	GO:0006355 GO:0009725	GO:0003677
Phvul.002G178100.1	12	2	2.58496	0.957695					PTHR23172,PTHR23172:SF33	,AUXILIN/CYCLIN G-ASSOCIATED KISE-RELATED	KOG0431	Auxilin-like protein and related proteins containing DnaJ domain								Glyma05g27500.1	0	87.2051	Glyma08g24900.1	0	86.1218
Phvul.002G181500.1	13	89	-2.77529	0.98303	PF00149	hydrolase activity			PTHR10161	ACID PHOSPHATASE-RELATED	KOG2679	Purple (tartrate-resistant) acid phosphatase					GO:0016787	hydrolase activity		Glyma08g09910.1	0	88.4073	Glyma05g26930.1	0	89.1374		GO:0016787
Phvul.002G182100.1	14	2	2.80735	0.96648	PF03188	integral to membrane			PTHR10106	CYTOCHROME B561	KOG1619	Cytochrome b					GO:0016021	integral to membrane		Glyma05g26970.1	1e-176	87.4799	Glyma08g09950.1	1e-165	87.0915
Phvul.002G182400.1	35	5	2.80735	0.98189					PTHR10042,PTHR10042:SF14	,EARLY GROWTH RESPONSE PROTEIN									C2H2	Glyma05g26990.1	0	90.7008	Glyma08g09970.1	0	90.3439
Phvul.002G182400.2	35	5	2.80735	0.98189					PTHR10042,PTHR10042:SF14	,EARLY GROWTH RESPONSE PROTEIN									C2H2	Glyma05g26990.1	0	90.7008	Glyma08g09970.1	0	90.3439
Phvul.002G182400.3	36	5	2.848	0.982079					PTHR10042,PTHR10042:SF14	,EARLY GROWTH RESPONSE PROTEIN									C2H2	Glyma05g26990.1	0	90.7008	Glyma08g09970.1	0	90.3439
Phvul.002G182400.4	35	5	2.80735	0.98189					PTHR10042,PTHR10042:SF14	,EARLY GROWTH RESPONSE PROTEIN									C2H2	Glyma05g26990.1	0	90.7008	Glyma08g09970.1	0	90.3439
Phvul.002G182700.1	54	2	4.75489	0.998482	PF01188,PF02746	Mandelate racemase / mucote lactonizing enzyme, C-termil domain,"Mandelate racemase / mucote lactonizing enzyme, N-termil domain"			PTHR13794,PTHR13794:SF13	MANDELATE RACEMASE,catalytic activity							GO:0003824 GO:0008152	catalytic activity_metabolism		Glyma08g10010.1	0	94.2241	Glyma05g27030.1	0	94.0517	GO:0008152	GO:0003824
Phvul.002G182700.2	41	1	5.35755	0.997693	PF01188,PF02746	Mandelate racemase / mucote lactonizing enzyme, C-termil domain,"Mandelate racemase / mucote lactonizing enzyme, N-termil domain"			PTHR13794,PTHR13794:SF13	MANDELATE RACEMASE,catalytic activity							GO:0003824 GO:0008152	catalytic activity_metabolism		Glyma08g10010.1	0	94.2241	Glyma05g27030.1	0	94.0517	GO:0008152	GO:0003824
Phvul.002G183200.1	24	2	3.58496	0.992329	PF10716	oxidoreductase activity, acting on DH or DPH, quinone or similar compound as acceptor											GO:0016655 GO:0055114	oxidoreductase activity, acting on NADH or NADPH, quinone or similar compound as acceptor_oxidation reduction		Glyma05g27080.1	1e-140	90.5707	Glyma05g27080.1	5e-29	93.2584	GO:0055114	GO:0016655
Phvul.002G184300.1	0	366	-9.5157	0.999793	PF00195,PF02797	acyltransferase activity			PTHR11877,PTHR11877:SF9	GERANYL GERANYL DIPHOSPHATE SYNTHASE,HYDROXYMETHYLGLUTARYL-COA SYNTHASE			2.3.1.74	ringenin-chalcone synthase.	K00660	chalcone synthase [EC:2.3.1.74]	GO:0004315 GO:0006633 GO:0008415 GO:0008610 GO:0009058 GO:0016020 GO:0016746 GO:0016747	3-oxoacyl-[acyl-carrier protein] synthase activity_fatty acid biosynthesis_nucleoside: sodium symporter activity_lipid biosynthesis_biosynthesis_membrane_"transferase activity, transferring acyl groups"_"transferase activity, transferring groups other than amino-acyl groups"		Glyma11g01350.1	0	92.2739	Glyma01g43880.1	0	91.9651	GO:0006633 GO:0008610 GO:0009058	GO:0004315 GO:0008415 GO:0016746 GO:0016747
Phvul.002G187400.1	16	4	2	0.932736																Glyma08g09500.1	1e-104	88.8889	Glyma15g16720.1	5e-12	90
Phvul.002G187500.1	22	2	3.45943	0.989791	PF00254	protein folding			PTHR10516	FK506 BINDING PROTEIN	KOG0549	FKBP-type peptidyl-prolyl cis-trans isomerase	5.2.1.8	Peptidylprolyl isomerase.	K01802	peptidylprolyl isomerase [EC:5.2.1.8]	GO:0006457	protein folding		Glyma08g09480.1	1e-177	91.6844	Glyma05g26510.1	1e-85	93.3036	GO:0006457
Phvul.002G187500.2	18	1	4.16993	0.989458	PF00254	protein folding			PTHR10516	FK506 BINDING PROTEIN			5.2.1.8	Peptidylprolyl isomerase.	K01802	peptidylprolyl isomerase [EC:5.2.1.8]	GO:0006457	protein folding		Glyma08g09480.1	1e-153	92.1914	Glyma05g26510.1	4e-85	93.2735	GO:0006457
Phvul.002G188700.1	0	6	-3.58496	0.919823																Glyma08g09340.1	0	88.385	Glyma08g09340.1	2e-76	87.291
Phvul.002G188800.1	159	26	2.61244	0.983347	PF01476	cell wall macromolecule catabolic process											GO:0016998	cell wall catabolism		Glyma05g26420.1	0	83.9836	Glyma08g09330.1	4e-25	86.014	GO:0016998
Phvul.002G189300.1	1	36	-5.16993	0.997089	PF00578,PF10417	antioxidant activity,peroxiredoxin activity			PTHR10681	PEROXIREDOXIN	KOG0854	Alkyl hydroperoxide reductase, thiol specific antioxidant and related enzymes	1.11.1.15,1.11.1.7,3.1.1.-	Carboxylic ester hydrolases.,Peroxidase.,peroxiredoxin	K11188	peroxiredoxin 6, 1-Cys peroxiredoxin [EC:1.11.1.7 1.11.1.15 3.1.1.-]	GO:0016209 GO:0016491 GO:0051920 GO:0055114	antioxidant activity_oxidoreductase activity_peroxiredoxin activity_oxidation reduction		Glyma08g09310.1	0	90.0156	Glyma08g09310.2	1e-169	91.1638	GO:0055114	GO:0016209 GO:0016491 GO:0051920
Phvul.002G190800.1	7	1	2.80735	0.926704
Phvul.002G193700.1	6	1	2.58496	0.908177	PF03188	integral to membrane			PTHR23130,PTHR23130:SF18	,FAMILY NOT MED							GO:0016021	integral to membrane		Glyma08g08990.1	0	92.7227	Glyma05g26030.1	0	93.3635
Phvul.002G194200.1	6	29	-2.27302	0.946941	PF00493	D replication			PTHR11630,PTHR11630:SF46	,D REPLICATION LICENSING FACTOR	KOG0479	DNA replication licensing factor, MCM3 component			K02541	minichromosome maintenance protein 3	GO:0003677 GO:0005524 GO:0006260 GO:0015979 GO:0015995 GO:0016851 GO:0003824	DNA binding_ATP binding_DNA replication_photosynthesis_chlorophyll biosynthesis_magnesium chelatase activity_catalytic activity		Glyma08g08920.2	0	92.1669	Glyma08g08920.1	0	92.1669	GO:0006260 GO:0015979 GO:0015995	GO:0003677 GO:0005524 GO:0016851
Phvul.002G194700.1	6	1	2.58496	0.908177																Glyma08g08860.1	5e-36	85.4839	Glyma05g25920.1	2e-29	84.127
Phvul.002G195100.1	13	2	2.70044	0.961642
Phvul.002G195200.1	12	0	4.58496	0.977606
Phvul.002G195400.1	9	0	4.16993	0.961579
Phvul.002G195500.1	161	30	2.42403	0.960549
Phvul.002G195800.1	10	1	3.32193	0.966196																Glyma05g25850.1	5e-43	86.3636	Glyma05g25860.2	1e-31	83.9196
Phvul.002G195900.1	90	5	4.16993	0.999146																Glyma05g25850.1	7e-11	79.5699
Phvul.002G196000.1	45	2	4.49185	0.997923																Glyma05g25850.1	7e-11	79.5699
Phvul.002G196100.1	0	33	-6.04439	0.996586	PF07983	X8 domain			PTHR16631	GLUCAN 1,3-BETA-GLUCOSIDASE-RELATED										Glyma05g25840.1	4e-47	82.9431	Glyma08g08790.1	3e-20	85.5932
Phvul.002G196400.1	2674	285	3.22997	0.994272	PF00504	Chlorophyll A-B binding protein			PTHR21649	photosynthesis, light harvesting					K08912	light-harvesting complex II chlorophyll a/b binding protein 1	GO:0009765 GO:0016020	photosynthesis, light harvesting_membrane		Glyma05g25810.1	0	90.8974	Glyma08g08770.2	0	90.7336	GO:0009765
Phvul.002G199900.1	4	18	-2.16993	0.938258	PF08031	flavin adenine dinucleotide binding			PTHR11748,PTHR11748:SF29	,D-LACTATE DEHYDROGESE							GO:0016491 GO:0050660 GO:0055114	oxidoreductase activity_FAD binding_oxidation reduction		Glyma05g25470.1	1e-58	79.2867	Glyma05g25460.1	5e-39	82.7206	GO:0055114	GO:0016491 GO:0050660
Phvul.002G200000.1	4	23	-2.52356	0.952691	PF01565,PF08031	flavin adenine dinucleotide binding			PTHR11748,PTHR11748:SF29	,D-LACTATE DEHYDROGESE							GO:0008762 GO:0016491 GO:0050660 GO:0055114	UDP-N-acetylmuramate dehydrogenase activity_oxidoreductase activity_FAD binding_oxidation reduction		Glyma05g25470.1	1e-125	80.9909	Glyma05g25470.1	2e-86	83.4025	GO:0055114	GO:0016491 GO:0050660
Phvul.002G200200.1	7	30	-2.09954	0.945718	PF01565,PF08031	flavin adenine dinucleotide binding			PTHR11748,PTHR11748:SF29	,D-LACTATE DEHYDROGESE							GO:0008762 GO:0016491 GO:0050660 GO:0055114	UDP-N-acetylmuramate dehydrogenase activity_oxidoreductase activity_FAD binding_oxidation reduction		Glyma05g25470.1	0	82.2985	Glyma05g25460.1	0	86.6841	GO:0055114	GO:0016491 GO:0050660
Phvul.002G200700.1	5	24	-2.26303	0.944439	PF01565,PF08031	flavin adenine dinucleotide binding			PTHR11748,PTHR11748:SF29	,D-LACTATE DEHYDROGESE							GO:0016491 GO:0050660 GO:0055114	oxidoreductase activity_FAD binding_oxidation reduction		Glyma05g25470.1	0	82.6834	Glyma05g25460.1	0	86.8047	GO:0055114	GO:0016491 GO:0050660
Phvul.002G200800.1	6	28	-2.22239	0.946383	PF01565,PF08031	flavin adenine dinucleotide binding			PTHR11748,PTHR11748:SF29	,D-LACTATE DEHYDROGESE							GO:0008762 GO:0016491 GO:0050660 GO:0055114	UDP-N-acetylmuramate dehydrogenase activity_oxidoreductase activity_FAD binding_oxidation reduction		Glyma05g25470.1	0	84.9285	Glyma05g25470.1	3e-54	80.8017	GO:0055114	GO:0016491 GO:0050660
Phvul.002G201100.1	18	99	-2.45943	0.960493	PF04081	nucleus			PTHR14303	D POLYMERASE DELTA SUBUNIT 4					K03505	DNA polymerase delta subunit 4	GO:0005634 GO:0006260	nucleus_DNA replication		Glyma05g25400.1	2e-52	81.5562	Glyma08g08420.1	2e-49	85.7143	GO:0006260
Phvul.002G201300.1	1	7	-2.80735	0.926704					PTHR11748,PTHR11748:SF29	,D-LACTATE DEHYDROGESE										Glyma05g25470.1	1e-128	81.5331	Glyma05g25130.1	5e-95	85.2804
Phvul.002G203600.1	0	11	-4.45943	0.973595	PF03083	integral to membrane			PTHR10791	integral to membrane	KOG1623	Multitransmembrane protein					GO:0016021	integral to membrane		Glyma08g08200.1	1e-169	87.6689	Glyma08g08200.1	4e-15	94.4444
Phvul.002G205600.1	5	20	-2	0.938773	PF01170	Putative R methylase family UPF0020			PTHR13370	R METHYLASE-RELATED	KOG2671	Putative RNA methylase								Glyma08g08040.1	0	92.4931	Glyma05g24950.1	0	92.2865
Phvul.002G206800.1	7	187	-4.73954	0.999642	PF00933,PF01915	hydrolase activity, hydrolyzing O-glycosyl compounds											GO:0004553 GO:0005975	hydrolase activity, hydrolyzing O-glycosyl compounds_carbohydrate metabolism		Glyma08g07950.1	0	93.2133	Glyma08g07950.2	0	93.0636	GO:0005975	GO:0004553
Phvul.002G207400.1	40	202	-2.33628	0.96062	PF00234	Protease inhibitor/seed storage/LTP family														Glyma08g07890.1	1e-117	86.1111	Glyma05g24730.1	1e-107	85.1153
Phvul.002G207500.1	583	45	3.6955	0.998858	PF00504	Chlorophyll A-B binding protein			PTHR21649	photosynthesis, light harvesting					K08917	light-harvesting complex II chlorophyll a/b binding protein 6	GO:0009765 GO:0016020	photosynthesis, light harvesting_membrane		Glyma08g07880.1	0	92.5354	Glyma05g24660.1	0	93.5229	GO:0009765
Phvul.002G209100.1	12	1	3.58496	0.976646	PF01786	mitochondrial envelope							1.-.-.-	Oxidoreductases.	K00540	formate acetyltransferase activating enzyme [EC:1.97.1.4]	GO:0005740 GO:0007585 GO:0055114	mitochondrial membrane_respiratory gaseous exchange_oxidation reduction		Glyma08g07700.1	0	91.6578	Glyma05g24460.1	0	93.8144	GO:0055114
Phvul.002G211800.1	327	39	3.06774	0.993659																Glyma08g07380.1	2e-11	82.8829	Glyma08g07380.1	3e-07	88.8889
Phvul.002G212900.1	38	9	2.078	0.947751					PTHR17901,PTHR17901:SF6	,FAMILY NOT MED	KOG4549	Magnesium-dependent phosphatase							TAZ	Glyma07g30070.1	1e-139	86.7041	Glyma07g30070.2	4e-63	85.6643
Phvul.002G214300.1	4	71	-4.14975	0.998772	PF00201	transferase activity, transferring hexosyl groups			PTHR11926,PTHR11926:SF71	,"transferase activity, transferring hexosyl groups"	KOG1192	UDP-glucuronosyl and UDP-glucosyl transferase					GO:0008152 GO:0016758	metabolism_"transferase activity, transferring hexosyl groups"		Glyma08g07130.1	0	84.985	Glyma07g30180.1	0	84.9099	GO:0008152	GO:0016758
Phvul.002G214800.1	1	23	-4.52356	0.993321	PF04576	Protein of unknown function, DUF593														Glyma07g30230.1	9e-88	86.1413	Glyma07g30230.1	8e-42	85.3081
Phvul.002G216200.1	10	1	3.32193	0.966196	PF00999,PF02254	cation transport,potassium ion transport			PTHR16254	POTASSIUM/PROTON ANTIPORTER-RELATED	KOG1650	Predicted K+/H+-antiporter					GO:0006812 GO:0006813 GO:0015299 GO:0016021 GO:0055085	cation transport_potassium ion transport_solute:hydrogen antiporter activity_integral to membrane_transmembrane transport		Glyma07g30360.1	0	93.1961	Glyma07g30360.1	2e-34	89.9225	GO:0006812 GO:0006813 GO:0055085	GO:0015299
Phvul.002G218000.1	24	1	4.58496	0.993872	PF01925	integral to membrane			PTHR14255	ATP-DEPENDENT PROTEASE (CEREBLON)							GO:0016021	integral to membrane		Glyma07g30570.1	0	94.4286	Glyma07g30570.1	0	92.4765
Phvul.002G218300.1	8	1	3	0.947103	PF02679	coenzyme M biosynthetic process			PTHR10795,PTHR10795:SF3	SUBTILISIN-RELATED SERINE PROTEASE,SUBTILISIN/KEXIN-RELATED SERINE PROTEASE							GO:0019295	coenzyme M biosynthesis		Glyma08g06660.1	0	87.5481	Glyma07g30630.1	1e-100	89.7764
Phvul.002G218600.1	0	33	-6.04439	0.996586	PF01370	coenzyme binding			PTHR10366,PTHR10366:SF9	D DEPENDENT EPIMERASE/DEHYDRATASE,D(P)H STEROID DEHYDROGESE-RELATED	KOG1502	Flavonol reductase/cinnamoyl-CoA reductase					GO:0003824 GO:0003854 GO:0006694 GO:0016616 GO:0044237 GO:0050662 GO:0055114	catalytic activity_3-beta-hydroxy-delta5-steroid dehydrogenase activity_steroid biosynthesis_"oxidoreductase activity, acting on the CH-OH group of donors, NAD or NADP as acceptor"_cellular metabolism_coenzyme binding_oxidation reduction		Glyma08g06640.1	0	88.0893	Glyma08g06630.1	0	85.0636	GO:0006694 GO:0044237 GO:0055114	GO:0003824 GO:0003854 GO:0016616 GO:0050662
Phvul.002G218700.1	2	1953	-9.93148	0.999967	PF01370	coenzyme binding			PTHR10366,PTHR10366:SF9	D DEPENDENT EPIMERASE/DEHYDRATASE,D(P)H STEROID DEHYDROGESE-RELATED	KOG1502	Flavonol reductase/cinnamoyl-CoA reductase	1.3.1.77	anthocyanidin reductase	K08695	anthocyanidin reductase [EC:1.3.1.77]	GO:0003824 GO:0003854 GO:0006694 GO:0016616 GO:0044237 GO:0050662 GO:0055114	catalytic activity_3-beta-hydroxy-delta5-steroid dehydrogenase activity_steroid biosynthesis_"oxidoreductase activity, acting on the CH-OH group of donors, NAD or NADP as acceptor"_cellular metabolism_coenzyme binding_oxidation reduction		Glyma08g06630.1	0	91.1243	Glyma08g06640.1	1e-180	83.1143	GO:0006694 GO:0044237 GO:0055114	GO:0003824 GO:0003854 GO:0016616 GO:0050662
Phvul.002G219900.1	11	1	3.45943	0.971353	PF00954,PF01453,PF07714,PF08276,PF11883	PAN-like domain,protein phosphorylation,protein serine/threonine kise activity,recognition of pollen,sugar binding			PTHR24420,PTHR24420:SF432		KOG1187	Serine/threonine protein kinase					GO:0004672 GO:0004674 GO:0005524 GO:0005529 GO:0006468 GO:0048544	protein kinase activity_protein serine/threonine kinase activity_ATP binding_sugar binding_protein amino acid phosphorylation_recognition or rejection of self pollen		Glyma08g06550.1	0	93.6406	Glyma08g06550.1	0	84.2752	GO:0006468 GO:0048544	GO:0004672 GO:0004674 GO:0005524 GO:0005529
Phvul.002G220600.1	6	1	2.58496	0.908177	PF04749	PLAC8 family														Glyma07g30800.1	0	86.0335	Glyma08g06480.1	2e-87	87.3418
Phvul.002G221800.1	0	23	-5.52356	0.993337	PF01565,PF08031	flavin adenine dinucleotide binding			PTHR11748,PTHR11748:SF29	,D-LACTATE DEHYDROGESE							GO:0008762 GO:0016491 GO:0050660 GO:0055114	UDP-N-acetylmuramate dehydrogenase activity_oxidoreductase activity_FAD binding_oxidation reduction		Glyma08g06360.1	0	83.7293	Glyma07g30930.1	7e-92	85.0575	GO:0055114	GO:0016491 GO:0050660
Phvul.002G224400.1	1	25	-4.64386	0.994329					PTHR13533,PTHR13533:SF3	FAMILY NOT MED,gb def: unknown protein [takifugu rubripes]										Glyma07g18440.1	0	92.2772	Glyma16g19440.1	0	91.8129
Phvul.002G225000.1	1	6	-2.58496	0.908177	PF04484	Family of unknown function (DUF566)														Glyma09g02120.1	0	84.8725	Glyma09g02120.1	7e-21	88.5417
Phvul.002G225300.1	3	13	-2.11548	0.926091	PF01535	PPR repeat			PTHR24015,PTHR24015:SF130											Glyma19g03190.1	0	87.31	Glyma11g19560.1	0	87.7326
Phvul.002G226400.1	0	13	-4.70044	0.980723	PF00534,PF08288	GPI anchor biosynthetic process,biosynthetic process			PTHR12526,PTHR12526:SF58	,GLYCOSYLTRANSFERASE	KOG1111	N-acetylglucosaminyltransferase complex, subunit PIG-A/SPT14, required for phosphatidylinositol biosynthesis/Sulfolipid synthase					GO:0006506 GO:0009058	GPI anchor biosynthesis_biosynthesis		Glyma13g25060.1	0	93.7016	Glyma13g25060.1	9e-91	93.4498	GO:0006506 GO:0009058
Phvul.002G226500.1	1	92	-6.52356	0.999287	PF00561	alpha/beta hydrolase fold			PTHR10992,PTHR10992:SF279	,ALPHA/BETA HYDROLASE RELATED	KOG4178	Soluble epoxide hydrolase								Glyma13g25050.1	0	88.3047	Glyma13g25040.2	0	87.9659
Phvul.002G229400.1	140	1	7.12928	0.999547	PF05498	Rapid ALkalinization Factor (RALF)														Glyma07g31790.1	1e-46	82.5397	Glyma13g24680.1	3e-41	85.1675
Phvul.002G231400.1	13	3	2.11548	0.926091	PF00011	Hsp20/alpha crystallin family			PTHR11527,PTHR11527:SF14	LETHAL(2) ESSENTIAL FOR LIFE - RELATED,SMALL HEAT-SHOCK PROTEIN (HSP20) FAMILY	KOG0710	Molecular chaperone (small heat-shock protein Hsp26/Hsp42)								Glyma07g32050.1	1e-145	89.9543	Glyma13g24490.1	1e-138	88.1857
Phvul.002G231800.1	27	5	2.43296	0.954373	PF00011	Hsp20/alpha crystallin family			PTHR11527,PTHR11527:SF14	LETHAL(2) ESSENTIAL FOR LIFE - RELATED,SMALL HEAT-SHOCK PROTEIN (HSP20) FAMILY	KOG0710	Molecular chaperone (small heat-shock protein Hsp26/Hsp42)								Glyma07g32050.1	2.33e-156	89.1026	Glyma13g24490.1	1e-136	87.9747
Phvul.002G232000.1	2	16	-3	0.979134																Glyma07g32140.1	1e-127	88.361	Glyma13g24400.1	1e-120	87.6485
Phvul.002G232100.1	269	35	2.94218	0.985438																Glyma13g24380.1	1e-113	82.1068	Glyma13g24380.1	6e-70	87.234
Phvul.002G233600.1	36	5	2.848	0.982079	PF02309,PF02362,PF06507	nucleus,"regulation of transcription, D-dependent",response to hormone stimulus											GO:0003677 GO:0005634 GO:0006355 GO:0009725	DNA binding_nucleus_"regulation of transcription, DNA-dependent"_response to hormone stimulus	ARF	Glyma15g09750.1	0	91.6198	Glyma15g09750.1	0	91.5663	GO:0006355 GO:0009725	GO:0003677
Phvul.002G234400.1	1	553	-9.11114	0.999847	PF00234	Protease inhibitor/seed storage/LTP family														Glyma08g11840.1	4e-88	85.8586	Glyma05g28720.2	6e-78	84.3038
Phvul.002G235700.1	118	5	4.56071	0.999424	PF01344	protein binding			PTHR24412,PTHR24412:SF247								GO:0005515	protein binding		Glyma05g28820.1	0	85.5381	Glyma05g28830.1	1e-102	85.9813		GO:0005515
Phvul.002G238600.1	29	0	5.85798	0.995702	PF04852	Protein of unknown function (DUF640)														Glyma08g12250.1	1e-163	90.6926	Glyma15g08880.2	9e-80	84.5
Phvul.002G239000.1	64	10	2.67807	0.982392
Phvul.002G239300.1	10	90	-3.16993	0.993483	PF00112,PF08246	Cathepsin propeptide inhibitor domain (I29),cysteine-type peptidase activity			PTHR12411,PTHR12411:SF44	CATHEPSIN L-RELATED,cysteine-type peptidase activity	KOG1542	Cysteine proteinase Cathepsin F					GO:0006508 GO:0008234	proteolysis and peptidolysis_cysteine-type peptidase activity		Glyma08g12340.1	0	87.3551	Glyma05g29180.1	2e-60	86.0902	GO:0006508	GO:0008234
Phvul.002G239900.1	487	8	5.92778	0.999833	PF00190	nutrient reservoir activity											GO:0045735	nutrient reservoir activity		Glyma05g30290.1	0	87.312	Glyma05g30300.1	0	84.3362		GO:0045735
Phvul.002G241100.1	16	4	2	0.932736	PF05368,PF08547	Complex I intermediate-associated protein 30 (CIA30),NmrA-like family			PTHR13194,PTHR13194:SF7	,COMPLEX I INTERMEDIATE-ASSOCIATED PROTEIN 30	KOG1203	Predicted dehydrogenase					GO:0003824 GO:0008810 GO:0030245 GO:0044237 GO:0050662	catalytic activity_cellulase activity_cellulose catabolism_cellular metabolism_coenzyme binding		Glyma08g12480.1	0	93.9545	Glyma05g29330.3	0	94.6379	GO:0044237	GO:0003824 GO:0008810 GO:0050662
Phvul.002G242300.1	0	8	-4	0.952197	PF00230	transport			PTHR19139,PTHR19139:SF22	gb def: glycerol uptake facilitator protein [mycoplasma pulmonis],transport	KOG0223	Aquaporin (major intrinsic protein family)					GO:0005215 GO:0006810 GO:0016020	transporter activity_transport_membrane		Glyma05g29510.1	0	87.6463	Glyma08g12660.1	0	86.8661	GO:0006810	GO:0005215
Phvul.002G246800.1	3	38	-3.66297	0.996081	PF00046,PF01852,PF08670	MEKHLA domain,START domain,sequence-specific D binding			PTHR24326,PTHR24326:SF218						K09338	homeobox-leucine zipper protein	GO:0003700 GO:0006355 GO:0043565	transcription factor activity_"regulation of transcription, DNA-dependent"_sequence-specific DNA binding	HB	Glyma05g30000.1	0	91.7628	Glyma08g13110.1	0	91.8098	GO:0006355	GO:0003700 GO:0043565
Phvul.002G247200.1	36	9	2	0.947221					PTHR17130,PTHR17130:SF11	,MITOCHONDRIAL OUTER MEMBRANE PROTEIN 25									SAP	Glyma05g30040.1	0	91.9339	Glyma08g13160.1	0	91.8866
Phvul.002G248900.1	31	6	2.36923	0.955764	PF03226	Yippee putative zinc-binding protein			PTHR13847,PTHR13847:SF40	,FAD D BINDING OXIDOREDUCTASES	KOG3399	Predicted Yippee-type zinc-binding protein								Glyma14g25830.3	1e-131	94.1558	Glyma14g25830.2	1e-131	94.1558
Phvul.002G249800.1	222	2	6.79442	0.999702	PF00190	nutrient reservoir activity											GO:0045735	nutrient reservoir activity		Glyma05g30290.1	0	86.1842	Glyma05g30300.1	0	83.4766		GO:0045735
Phvul.002G250600.1	46	7	2.71621	0.981497	PF02298	electron carrier activity											GO:0005507 GO:0009055	copper ion binding_electron carrier activity		Glyma05g30380.1	5e-31	80.5921	Glyma08g13510.1	4e-19	78.8961		GO:0005507 GO:0009055
Phvul.002G253700.1	1500	200	2.90689	0.985657	PF06298	photosystem II									K02723	photosystem II PsbY protein	GO:0009523 GO:0015979 GO:0016021 GO:0030145	photosystem II_photosynthesis_integral to membrane_manganese ion binding		Glyma08g13790.1	1e-97	83.1615	Glyma05g30600.1	3e-61	82.7848	GO:0015979	GO:0030145
Phvul.002G254900.1	1323	49	4.75489	0.999937	PF01477	protein binding			PTHR24748,PTHR24748:SF34								GO:0005515	protein binding		Glyma08g14550.1	1e-132	88.1057	Glyma05g31310.1	1e-118	86.6091		GO:0005515
Phvul.002G255300.1	118	14	3.07529	0.99329																Glyma08g14510.1	0	89.1396	Glyma08g14510.1	2e-11	88.2353
Phvul.002G257400.1	35	5	2.80735	0.98189	PF00702	catalytic activity			PTHR18901	2-DEOXYGLUCOSE-6-PHOSPHATE PHOSPHATASE 2	KOG2914	Predicted haloacid-halidohydrolase and related hydrolases					GO:0003824 GO:0008152	catalytic activity_metabolism		Glyma05g31070.3	0	93.205	Glyma08g14280.1	0	93.026	GO:0008152	GO:0003824
Phvul.002G261700.1	335	24	3.80305	0.998783	PF01658,PF07994	Myo-inositol-1-phosphate synthase,inositol-3-phosphate synthase activity			PTHR11510	inositol-3-phosphate synthase activity	KOG0693	Myo-inositol-1-phosphate synthase	5.5.1.4	Myo-inositol-1-phosphate synthase.	K01858	myo-inositol-1-phosphate synthase [EC:5.5.1.4]	GO:0004512 GO:0006021 GO:0008654	inositol-3-phosphate synthase activity_myo-inositol biosynthesis_phospholipid biosynthesis		Glyma05g31450.1	0	93.4116	Glyma05g31450.3	0	93.108	GO:0006021 GO:0008654	GO:0004512
Phvul.002G261900.1	1	30	-4.90689	0.995953	PF06136	Domain of unknown function (DUF966)														Glyma08g14690.1	1e-163	91.2946	Glyma08g14690.1	6e-21	89.1304
Phvul.002G262400.1	11	1	3.45943	0.971353	PF00254	protein folding			PTHR10516,PTHR10516:SF15	FK506 BINDING PROTEIN,FKBP-TYPE PEPTIDYL-PROLYL CIS-TRANS ISOMERASE	KOG0544	FKBP-type peptidyl-prolyl cis-trans isomerase					GO:0006457	protein folding		Glyma08g14740.2	0	90.4202	Glyma08g14740.1	0	90.4202	GO:0006457
Phvul.002G262400.2	12	1	3.58496	0.976646	PF00254	protein folding			PTHR10516,PTHR10516:SF15	FK506 BINDING PROTEIN,FKBP-TYPE PEPTIDYL-PROLYL CIS-TRANS ISOMERASE	KOG0544	FKBP-type peptidyl-prolyl cis-trans isomerase					GO:0006457	protein folding		Glyma08g14740.2	0	90.4202	Glyma08g14740.1	0	90.4202	GO:0006457
Phvul.002G262400.3	11	1	3.45943	0.971353	PF00254	protein folding			PTHR10516,PTHR10516:SF15	FK506 BINDING PROTEIN,FKBP-TYPE PEPTIDYL-PROLYL CIS-TRANS ISOMERASE	KOG0544	FKBP-type peptidyl-prolyl cis-trans isomerase					GO:0006457	protein folding		Glyma08g14740.2	0	90.4202	Glyma08g14740.1	0	90.4202	GO:0006457
Phvul.002G262500.1	11	2	2.45943	0.930291	PF00403	metal ion transport			PTHR22814,PTHR22814:SF34	,COPPER TRANSPORT PROTEIN ATOX1-RELATED	KOG1603	Copper chaperone					GO:0030001 GO:0046872	metal ion transport_metal ion binding		Glyma08g14750.3	1e-173	91.5584	Glyma08g14750.2	1e-173	91.5584	GO:0030001	GO:0046872
Phvul.002G263000.1	19	3	2.66297	0.972177	PF00097	Zinc finger, C3HC4 type (RING finger)			PTHR22765	RING FINGER AND PROTEASE ASSOCIATED DOMAIN-CONTAINING										Glyma05g31570.1	1e-102	84.2767	Glyma08g14800.1	4e-35	88.4892
Phvul.002G263500.1	7	430	-5.94084	0.999817	PF00202	transamise activity			PTHR11986,PTHR11986:SF23	AMINOTRANSFERASE,transamise activity	KOG1404	Alanine-glyoxylate aminotransferase AGT2	2.6.1.40,2.6.1.44	(R)-3-amino-2-methylpropiote--pyruvate aminotransferase.,Alanine--glyoxylate aminotransferase.	K00827	alanine-glyoxylate transaminase / (R)-3-amino-2-methylpropionate-pyruvate transaminase [EC:2.6.1.44 2.6.1.40]	GO:0008483 GO:0030170	transaminase activity_pyridoxal phosphate binding		Glyma08g14850.1	0	91.5691	Glyma05g31630.1	0	91.2568		GO:0008483 GO:0030170
Phvul.002G264700.1	17	2	3.08746	0.980836																Glyma08g14970.1	0	91.0841	Glyma05g31720.1	0	91.9817
Phvul.002G266400.1	10	0	4.32193	0.968421	PF03106	sequence-specific D binding											GO:0003700 GO:0006355 GO:0043565	transcription factor activity_"regulation of transcription, DNA-dependent"_sequence-specific DNA binding		Glyma08g15210.1	0	91.5789	Glyma08g15210.3	0	91.1278	GO:0006355	GO:0003700 GO:0043565
Phvul.002G266800.1	1	8	-3	0.947103	PF03151	Triose-phosphate Transporter family			PTHR11132	SOLUTE CARRIER FAMILY 35	KOG1441	Glucose-6-phosphate/phosphate and phosphoenolpyruvate/phosphate antiporter								Glyma08g15250.1	0	92.5	Glyma05g31940.2	0	91.0359
Phvul.002G269400.1	472	34	3.79518	0.998835	PF05479	calmodulin binding									K02701	photosystem I subunit PsaN	GO:0005516 GO:0009522 GO:0015979 GO:0042651	calmodulin binding_photosystem I_photosynthesis_thylakoid membrane		Glyma04g39370.5	5e-84	86.4706	Glyma06g15540.1	5e-75	85.3372	GO:0015979	GO:0005516
Phvul.002G270200.1	5	24	-2.26303	0.944439																Glyma08g15570.1	6e-54	86.7521	Glyma05g32300.1	3e-40	86.7403
Phvul.002G274700.1	1	44	-5.45943	0.997938	PF00415	Regulator of chromosome condensation (RCC1) repeat			PTHR22870,PTHR22870:SF27	REGULATOR OF CHROMOSOME CONDENSATION,UVB-RESISTANCE PROTEIN UVR8	KOG1427	Uncharacterized conserved protein, contains RCC1 domain								Glyma05g32790.1	0	91.8614	Glyma06g16300.1	1e-140	80.8664
Phvul.002G274700.2	1	48	-5.58496	0.998223	PF00415	Regulator of chromosome condensation (RCC1) repeat			PTHR22870,PTHR22870:SF27	REGULATOR OF CHROMOSOME CONDENSATION,UVB-RESISTANCE PROTEIN UVR8	KOG1427	Uncharacterized conserved protein, contains RCC1 domain								Glyma05g32790.1	0	91.8614	Glyma06g16300.1	1e-140	80.8664
Phvul.002G274700.3	2	54	-4.75489	0.998482	PF00415	Regulator of chromosome condensation (RCC1) repeat			PTHR22870,PTHR22870:SF27	REGULATOR OF CHROMOSOME CONDENSATION,UVB-RESISTANCE PROTEIN UVR8										Glyma05g32790.1	0	91.4598	Glyma06g16300.1	1e-137	81.8785
Phvul.002G275000.1	16	4	2	0.932736	PF02365	regulation of transcription, D-dependent											GO:0003677 GO:0006355	DNA binding_"regulation of transcription, DNA-dependent"	NAC	Glyma05g32850.1	0	87.1882	Glyma04g38560.1	1e-107	85.3862	GO:0006355	GO:0003677
Phvul.002G275700.1	53	1	5.72792	0.998485	PF01425	carbon-nitrogen ligase activity, with glutamine as amido-N-donor			PTHR11895,PTHR11895:SF7	GLUTAMYL-TR(GLN) AMIDOTRANSFERASE SUBUNIT A,"carbon-nitrogen ligase activity, with glutamine as amido-N-donor"	KOG1211	Amidases					GO:0016884	carbon-nitrogen ligase activity, with glutamine as amido-N-donor		Glyma05g32910.1	0	90.7543	Glyma08g00530.1	0	90.9197		GO:0016884
Phvul.002G275700.2	60	1	5.90689	0.998743	PF01425	carbon-nitrogen ligase activity, with glutamine as amido-N-donor			PTHR11895,PTHR11895:SF7	GLUTAMYL-TR(GLN) AMIDOTRANSFERASE SUBUNIT A,"carbon-nitrogen ligase activity, with glutamine as amido-N-donor"	KOG1211	Amidases					GO:0016884	carbon-nitrogen ligase activity, with glutamine as amido-N-donor		Glyma05g32910.1	0	91.2745	Glyma08g00530.1	0	90.9197		GO:0016884
Phvul.002G276400.1	9	1	3.16993	0.956377	PF03364	Polyketide cyclase / dehydrase and lipid transport														Glyma05g32950.1	0	91.904	Glyma05g32950.1	0	91.0853
Phvul.002G276400.2	12	1	3.58496	0.976646	PF03364	Polyketide cyclase / dehydrase and lipid transport														Glyma05g32950.1	0	91.904	Glyma05g32950.1	5e-99	92.9412
Phvul.002G276500.1	10	121	-3.59694	0.998423	PF02431	cellular modified amino acid biosynthetic process							5.5.1.6	Chalcone isomerase.	K01859	chalcone isomerase [EC:5.5.1.6]	GO:0016872 GO:0042398	intramolecular lyase activity_amino acid derivative biosynthesis		Glyma20g38580.1	1e-147	85.7843				GO:0042398	GO:0016872
Phvul.002G276800.1	4	16	-2	0.932736	PF02519	Auxin responsive protein														Glyma05g32990.2	5e-46	88.1356	Glyma08g00640.1	2e-42	84.4156
Phvul.002G277800.1	2	9	-2.16993	0.907464	PF02791,PF10537	ATP-utilising chromatin assembly and remodelling N-termil,DDT domain			PTHR15546,PTHR15546:SF2	CHROMATIN REMODELING FACTOR WCRF180-RELATED,CHROMATIN REMODELING FACTOR-RELATED									C2C2_Colike	Glyma08g00730.2	0	88.7737	Glyma08g00730.1	0	89.4486
Phvul.002G277800.2	2	10	-2.32193	0.92372	PF02791,PF10537	ATP-utilising chromatin assembly and remodelling N-termil,DDT domain			PTHR15546,PTHR15546:SF2	CHROMATIN REMODELING FACTOR WCRF180-RELATED,CHROMATIN REMODELING FACTOR-RELATED									C2C2_Colike	Glyma08g00730.2	0	88.7737	Glyma08g00730.1	0	89.4486
Phvul.002G277800.3	2	9	-2.16993	0.907464	PF02791,PF10537	ATP-utilising chromatin assembly and remodelling N-termil,DDT domain			PTHR15546,PTHR15546:SF2	CHROMATIN REMODELING FACTOR WCRF180-RELATED,CHROMATIN REMODELING FACTOR-RELATED									C2C2_Colike	Glyma08g00730.2	0	88.7737	Glyma08g00730.1	0	89.4486
Phvul.002G278400.1	1	49	-5.61471	0.998282	PF00304	defense response											GO:0006952	defense response		Glyma05g33200.1	2e-17	86.5979				GO:0006952
Phvul.002G278500.1	0	585	-10.1923	0.999852	PF00304	defense response											GO:0006952	defense response		Glyma05g33200.1	1e-21	90.4762				GO:0006952
Phvul.002G278600.1	0	294	-9.19967	0.999763	PF00304	defense response											GO:0006952	defense response								GO:0006952
Phvul.002G278700.1	0	906	-10.8234	0.999913	PF00304	defense response											GO:0006952	defense response		Glyma08g00800.1	1e-08	80.7692				GO:0006952
Phvul.002G280900.1	74	18	2.03953	0.950418	PF00301	electron carrier activity											GO:0005506 GO:0009055 GO:0046872	iron ion binding_electron carrier activity_metal ion binding		Glyma05g33390.1	1e-152	91.9799	Glyma08g00990.1	1e-136	90.9091		GO:0005506 GO:0009055 GO:0046872
Phvul.002G281000.1	0	137	-8.09803	0.999538	PF00923	carbohydrate metabolic process			PTHR10683	carbohydrate metabolic process	KOG2772	Transaldolase					GO:0005975	carbohydrate metabolism		Glyma05g33410.1	0	90.8326	Glyma08g37950.1	0	90.878	GO:0005975
Phvul.002G282800.1	77	11	2.80735	0.984639	PF00550	cofactor binding			PTHR20863,PTHR20863:SF12	,ACYL CARRIER PROTEIN/ZINC FINGER PROTEIN 593-RELATED	KOG1748	Acyl carrier protein/NADH-ubiquinone oxidoreductase, NDUFAB1/SDAP subunit					GO:0048037	cofactor binding		Glyma05g38490.1	1e-132	89.7059	Glyma08g01180.1	1e-129	89.3827		GO:0048037
Phvul.002G285600.1	661	49	3.7538	0.998873	PF00403	metal ion transport			PTHR22814,PTHR22814:SF52	,COPPER TRANSPORT PROTEIN ATOX1-RELATED	KOG1603	Copper chaperone					GO:0030001 GO:0046872	metal ion transport_metal ion binding		Glyma08g01410.1	2e-79	91.5929	Glyma08g01410.1	8e-63	89.8058	GO:0030001	GO:0046872
Phvul.002G287800.1	9	1	3.16993	0.956377	PF04525	Protein of unknown function (DUF567)			PTHR10233,PTHR10233:SF7	TRANSLATION INITIATION FACTOR EIF-2B ALPHA SUBUNIT,cellular metabolic process							GO:0044237	cellular metabolism		Glyma05g37970.1	0	92.7242	Glyma08g01620.1	1e-178	92.9047	GO:0044237
Phvul.002G290200.1	10	0	4.32193	0.968421	PF12552	Protein of unknown function (DUF3741)			PTHR21726,PTHR21726:SF4	PHOSPHATIDYLINOSITOL N-ACETYLGLUCOSAMINYLTRANSFERASE SUBUNIT P (DOWN SYNDROME CRITICAL REGION PROTEIN 5)-RELATED,RSE H1 SMALL SUBUNIT (AYP1)-RELATED										Glyma05g37750.1	1e-155	86.0163	Glyma05g37750.1	1e-20	83.9161
Phvul.002G290200.2	10	0	4.32193	0.968421	PF12552	Protein of unknown function (DUF3741)			PTHR21726,PTHR21726:SF4	PHOSPHATIDYLINOSITOL N-ACETYLGLUCOSAMINYLTRANSFERASE SUBUNIT P (DOWN SYNDROME CRITICAL REGION PROTEIN 5)-RELATED,RSE H1 SMALL SUBUNIT (AYP1)-RELATED										Glyma05g37750.1	1e-155	86.0163	Glyma05g37750.1	1e-20	83.9161
Phvul.002G290400.1	1014	220	2.20448	0.952865	PF00230	transport			PTHR19139,PTHR19139:SF55	,transport	KOG0223	Aquaporin (major intrinsic protein family)			K09872	aquaporin PIP	GO:0005215 GO:0006810 GO:0016020	transporter activity_transport_membrane		Glyma08g01860.1	0	93.4483	Glyma05g37730.1	0	93.287	GO:0006810	GO:0005215
Phvul.002G290700.1	393	21	4.22607	0.999711	PF00067	oxidoreductase activity, acting on paired donors, with incorporation or reduction of molecular oxygen			PTHR24296		KOG0157	Cytochrome P450 CYP4/CYP19/CYP26 subfamilies	1.14.-.-	Acting on paired donors, with incorporation or reduction of	K00517	beta-carotene 15,15'-monooxygenase [EC:1.14.99.36]	GO:0005506 GO:0009055 GO:0016705 GO:0020037 GO:0055114	iron ion binding_electron carrier activity_"oxidoreductase activity, acting on paired donors, with incorporation or reduction of molecular oxygen"_heme binding_oxidation reduction		Glyma05g37700.1	0	87.5732	Glyma08g01890.2	0	83.3496	GO:0055114	GO:0005506 GO:0009055 GO:0016705 GO:0020037
Phvul.002G292600.1	6	0	3.58496	0.919823	PF00249	Myb-like D-binding domain			PTHR10641	MYB-RELATED	KOG0048	Transcription factor, Myb superfamily			K09422	myb proto-oncogene protein, plant	GO:0003677	DNA binding	MYB	Glyma08g02080.1	0	90.4025	Glyma05g37460.1	0	89.234		GO:0003677
Phvul.002G293600.1	8	0	4	0.952197	PF04525	Protein of unknown function (DUF567)			PTHR10233,PTHR10233:SF7	TRANSLATION INITIATION FACTOR EIF-2B ALPHA SUBUNIT,cellular metabolic process							GO:0044237	cellular metabolism		Glyma05g37350.1	0	88.484	Glyma08g02200.1	0	87.6093	GO:0044237
Phvul.002G293600.2	11	0	4.45943	0.973595	PF04525	Protein of unknown function (DUF567)														Glyma08g02200.1	1e-131	87.0103	Glyma05g37350.1	1e-131	87.2951	GO:0044237
Phvul.002G293900.1	0	7	-3.80735	0.938875																Glyma11g02280.1	2e-39	96.8421	Glyma11g02280.1	2e-11	85.2273
Phvul.002G295500.1	12	1	3.58496	0.976646	PF01263	isomerase activity			PTHR11122	APOSPORY-ASSOCIATED PROTEIN C-RELATED	KOG1594	Uncharacterized enzymes related to aldose 1-epimerase	5.1.3.15	Glucose-6 phosphate 1-epimerase.	K01792	glucose-6-phosphate 1-epimerase [EC:5.1.3.15]	GO:0005975 GO:0016853	carbohydrate metabolism_isomerase activity		Glyma01g43330.1	1e-108	84.1241	Glyma11g02160.1	3e-56	84.0256	GO:0005975	GO:0016853
Phvul.002G295500.2	13	1	3.70044	0.97976	PF01263	isomerase activity			PTHR11122	APOSPORY-ASSOCIATED PROTEIN C-RELATED	KOG1594	Uncharacterized enzymes related to aldose 1-epimerase	5.1.3.15	Glucose-6 phosphate 1-epimerase.	K01792	glucose-6-phosphate 1-epimerase [EC:5.1.3.15]	GO:0005975 GO:0016853	carbohydrate metabolism_isomerase activity		Glyma01g43330.1	1e-108	84.1241	Glyma11g02160.1	3e-56	84.0256	GO:0005975	GO:0016853
Phvul.002G296700.1	12	56	-2.22239	0.951061	PF00505	D binding			PTHR13711	SWI/SNF-RELATED CHROMATIN BINDING PROTEIN	KOG0381	HMG box-containing protein					GO:0003677 GO:0005515	DNA binding_protein binding	HMG	Glyma05g37010.1	0	90.8778	Glyma05g37010.1	1e-124	92.0973		GO:0003677 GO:0005515
Phvul.002G297100.1	14	0	4.80735	0.983177	PF03106	sequence-specific D binding											GO:0003700 GO:0006355 GO:0043565	transcription factor activity_"regulation of transcription, DNA-dependent"_sequence-specific DNA binding	WRKY	Glyma05g36970.1	0	90.0183	Glyma08g02580.1	0	88.3871	GO:0006355	GO:0003700 GO:0043565
Phvul.002G297600.1	248	37	2.74474	0.983601	PF00759,PF09478	carbohydrate binding,"hydrolase activity, hydrolyzing O-glycosyl compounds"			PTHR22298,PTHR22298:SF3	ENDO-1,4-BETA-GLUCASE							GO:0004553 GO:0005576 GO:0005975 GO:0030246	hydrolase activity, hydrolyzing O-glycosyl compounds_extracellular_carbohydrate metabolism_carbohydrate binding		Glyma08g02610.1	0	92.0907	Glyma05g36930.1	0	91.427	GO:0005975	GO:0004553 GO:0030246
Phvul.002G299000.1	8	0	4	0.952197	PF00240,PF00454	phosphotransferase activity, alcohol group as acceptor,protein binding			PTHR15245,PTHR15245:SF11	FAMILY NOT MED,gb def: T17H3.7	KOG2381	Phosphatidylinositol 4-kinase					GO:0005515 GO:0016773	protein binding_"phosphotransferase activity, alcohol group as acceptor"		Glyma05g36810.1	0	90.8176	Glyma08g02730.1	0	89.6636		GO:0005515 GO:0016773
Phvul.002G299500.1	5	22	-2.1375	0.941553					PTHR16684,PTHR16684:SF7	,CENTROMERE PROTEIN C										Glyma13g43740.1	1e-96	81.0573	Glyma13g43740.1	5e-87	91.7695
Phvul.002G300200.1	47	4	3.55459	0.995585	PF00462	protein disulfide oxidoreductase activity			PTHR10168,PTHR10168:SF44	,GLUTAREDOXIN	KOG2824	Glutaredoxin-related protein					GO:0009055 GO:0015035 GO:0045454	electron carrier activity_protein disulfide oxidoreductase activity_cell redox homeostasis		Glyma05g36710.1	1e-113	84.6154	Glyma05g36710.1	5e-21	82.4742	GO:0045454	GO:0009055 GO:0015035
Phvul.002G303500.1	14	57	-2.02554	0.949717																Glyma08g03200.1	2e-78	80.829	Glyma05g36380.1	1e-75	80.303
Phvul.002G303700.1	1	6	-2.58496	0.908177	PF02519	Auxin responsive protein														Glyma05g36360.1	1e-102	85.5263	Glyma08g03220.1	2e-83	86.6864
Phvul.002G304000.1	17	81	-2.25239	0.951954	PF00383,PF08211	cytidine deamise activity,hydrolase activity			PTHR11644,PTHR11644:SF5	CYTIDINE DEAMISE,"CYTIDINE DEAMISE 1, 2, 7, 8"	KOG0833	Cytidine deaminase					GO:0004126 GO:0008270 GO:0016787	cytidine deaminase activity_zinc ion binding_hydrolase activity		Glyma05g36320.1	5e-98	84.6482	Glyma05g36320.1	2e-78	86.2805		GO:0004126 GO:0008270 GO:0016787
Phvul.002G307300.1	6	1	2.58496	0.908177	PF06219	Protein of unknown function (DUF1005)														Glyma05g36000.1	0	88.2959	Glyma05g36000.1	9e-17	88.8889
Phvul.002G310200.1	20	1	4.32193	0.991341	PF00847	sequence-specific D binding transcription factor activity											GO:0003700 GO:0006355	transcription factor activity_"regulation of transcription, DNA-dependent"	AP2	Glyma08g03910.1	1e-115	88.3544	Glyma08g03910.1	9e-25	91.1111	GO:0006355	GO:0003700
Phvul.002G310600.1	2	12	-2.58496	0.957695	PF00083	transmembrane transporter activity			PTHR24063,PTHR24063:SF211		KOG0254	Predicted transporter (major facilitator superfamily)					GO:0016021 GO:0022857 GO:0055085	integral to membrane_transmembrane transporter activity_transmembrane transport		Glyma08g03940.1	0	90.3096	Glyma05g35710.1	0	89.9731	GO:0055085	GO:0022857
Phvul.002G311500.1	181	15	3.59296	0.998614	PF02309	nucleus											GO:0005634 GO:0006355	nucleus_"regulation of transcription, DNA-dependent"	AUX	Glyma05g35640.1	0	90.2357	Glyma08g04070.1	0	95.04	GO:0006355
Phvul.002G312400.1	20	1	4.32193	0.991341																Glyma05g35520.1	0	88.0618	Glyma08g04210.1	0	86.7114
Phvul.002G312600.1	25	100	-2	0.950885	PF01221	microtubule associated complex			PTHR11886,PTHR11886:SF22	,microtubule associated complex	KOG3430	Dynein light chain type 1					GO:0005875 GO:0007017	microtubule associated complex_microtubule-based process		Glyma08g04230.1	1e-108	92.5532	Glyma05g35500.1	2e-88	93.3036	GO:0007017
Phvul.002G313000.1	3	15	-2.32193	0.941848	PF04844	Protein of unknown function, DUF623														Glyma05g35450.1	1e-149	90.8873	Glyma05g35450.1	6e-17	86.1386
Phvul.002G313500.1	1	11	-3.45943	0.971353																Glyma05g35410.1	1e-73	85.5422	Glyma05g35410.1	5e-39	90.7692
Phvul.002G313600.1	2	24	-3.58496	0.992329	PF00071	Ras family			PTHR24073,PTHR24073:SF254		KOG0092	GTPase Rab5/YPT51 and related small G protein superfamily GTPases					GO:0003924 GO:0005525 GO:0005622 GO:0005634 GO:0005737 GO:0007264	GTPase activity_GTP binding_intracellular_nucleus_cytoplasm_small GTPase mediated signal transduction		Glyma05g35400.1	0	93.159	Glyma08g04340.1	1e-119	93.4932	GO:0007264	GO:0003924 GO:0005525
Phvul.002G317100.1	18	2	3.16993	0.982645	PF07819	GPI anchor metabolic process											GO:0006505 GO:0006886 GO:0016788 GO:0031227	GPI anchor metabolism_intracellular protein transport_"hydrolase activity, acting on ester bonds"_intrinsic to endoplasmic reticulum membrane		Glyma06g00380.1	2e-85	83.7607	Glyma06g00380.1	4e-52	88	GO:0006505 GO:0006886	GO:0016788
Phvul.002G318900.1	0	15	-4.90689	0.985223	PF04749	PLAC8 family			PTHR15907	FAMILY NOT MED										Glyma07g30410.2	7e-12	81.4286	Glyma07g30410.1	7e-12	81.4286
Phvul.002G319100.1	36	2	4.16993	0.996856	PF04749	PLAC8 family			PTHR15907,PTHR15907:SF11	,FAMILY NOT MED										Glyma05g34870.1	1e-107	85.5603	Glyma08g04830.1	4e-91	84.3318
Phvul.002G319600.1	40	9	2.152	0.948373	PF06200,PF09425	protein binding,tify domain									K13464	jasmonate ZIM domain-containing protein	GO:0005515	protein binding	ZIM	Glyma05g34960.7	1e-156	86.8739	Glyma05g34960.7	9e-66	86.1592		GO:0005515
Phvul.002G321800.1	2	15	-2.90689	0.968922	PF00646,PF07646	protein binding			PTHR23244,PTHR23244:SF107	,KELCH REPEAT DOMAIN	KOG4693	Uncharacterized conserved protein, contains kelch repeat			K12116	flavin-binding kelch repeat F-box protein 1	GO:0005515	protein binding		Glyma08g05130.1	0	92.413	Glyma05g34530.1	0	92.1848		GO:0005515
Phvul.002G326900.1	18	2	3.16993	0.982645																Glyma05g34140.1	0	90.0118	Glyma08g05550.1	0	86.9393
Phvul.002G327700.1	0	15	-4.90689	0.985223	PF01161	Phosphatidylethanolamine-binding protein			PTHR11362	PHOSPHATIDYLETHANOLAMINE-BINDING PROTEIN	KOG3346	Phosphatidylethanolamine binding protein								Glyma05g34030.2	7e-28	81.9383	Glyma05g34030.1	7e-28	81.9383
Phvul.002G327800.1	135	31	2.12262	0.951381																Glyma05g34020.1	0	90.5437	Glyma08g05660.1	0	86.9203
Phvul.002G327900.1	2	9	-2.16993	0.907464	PF00462	protein disulfide oxidoreductase activity			PTHR10168,PTHR10168:SF44	,GLUTAREDOXIN	KOG2824	Glutaredoxin-related protein					GO:0009055 GO:0015035 GO:0045454	electron carrier activity_protein disulfide oxidoreductase activity_cell redox homeostasis		Glyma08g05680.1	3e-62	81.5789	Glyma08g05680.1	9e-07	83.7209	GO:0045454	GO:0009055 GO:0015035
Phvul.002G328700.1	17	2	3.08746	0.980836	PF02365	regulation of transcription, D-dependent											GO:0003677 GO:0006355	DNA binding_"regulation of transcription, DNA-dependent"	NAC	Glyma13g24320.1	0	86.5892	Glyma07g32250.1	0	89.3793	GO:0006355	GO:0003677
Phvul.002G328700.2	17	2	3.08746	0.980836	PF02365	regulation of transcription, D-dependent											GO:0003677 GO:0006355	DNA binding_"regulation of transcription, DNA-dependent"	NAC	Glyma13g24320.1	0	86.5892	Glyma07g32250.1	0	89.3793	GO:0006355	GO:0003677
Phvul.002G329200.1	2	14	-2.80735	0.96648	PF00071	Ras family			PTHR24073,PTHR24073:SF213		KOG0087	GTPase Rab11/YPT3, small G protein superfamily			K07976	Rab family, other	GO:0003924 GO:0005525 GO:0005622 GO:0007264	GTPase activity_GTP binding_intracellular_small GTPase mediated signal transduction		Glyma08g05800.1	0	91.172	Glyma05g33970.1	0	90.9786	GO:0007264	GO:0003924 GO:0005525
Phvul.002G329400.1	82	607	-2.888	0.985543	PF00314	Thaumatin family														Glyma05g33860.1	0	91.5698	Glyma08g05820.1	0	91.3616
Phvul.002G332000.1	28	6	2.22239	0.946383	PF00149	hydrolase activity			PTHR10161	ACID PHOSPHATASE-RELATED	KOG2679	Purple (tartrate-resistant) acid phosphatase	3.1.3.2	Acid phosphatase.	K01078	acid phosphatase [EC:3.1.3.2]	GO:0016787	hydrolase activity		Glyma05g33640.1	0	92.4092	Glyma05g33640.3	0	92.5599		GO:0016787
Phvul.002G332100.1	5	70	-3.80735	0.998466	PF00149	hydrolase activity			PTHR10161	ACID PHOSPHATASE-RELATED	KOG2679	Purple (tartrate-resistant) acid phosphatase					GO:0016787	hydrolase activity		Glyma08g06090.1	0	89.6288	Glyma05g33630.1	0	88.7446		GO:0016787
Phvul.002G332400.1	10	1	3.32193	0.966196	PF04770	ZF-HD protein dimerisation region													ZD_HD	Glyma08g06120.1	9e-58	90.9605	Glyma08g06120.1	3e-48	90.9677
Phvul.002G333700.1	29	7	2.05063	0.94512																Glyma0048s00250.1	0	88.4354
Phvul.003G001200.1	20	136	-2.76553	0.983362	PF01546,PF07687	hydrolase activity			PTHR11014,PTHR11014:SF16	,PROTEASE M20-RELATED	KOG2275	Aminoacylase ACY1 and related metalloexopeptidases	3.5.1.14	Aminoacylase.	K14677	aminoacylase [EC:3.5.1.14]	GO:0006508 GO:0008152 GO:0008233 GO:0016787	proteolysis and peptidolysis_metabolism_peptidase activity_hydrolase activity		Glyma20g00230.1	0	87.874	Glyma02g37930.1	1e-40	87.574	GO:0006508 GO:0008152	GO:0008233 GO:0016787
Phvul.003G002300.1	8	1	3	0.947103	PF00931	apoptosis			PTHR11439	GAG-POL-RELATED RETROTRANSPOSON	KOG4658	Apoptotic ATPase					GO:0005524 GO:0006915 GO:0043531	ATP binding_apoptotic process_ADP binding	WRKY	Glyma14g01230.1	0	82.7052	Glyma14g01230.1	1e-35	81.457	GO:0006915	GO:0005524 GO:0043531
Phvul.003G002900.1	7	1	2.80735	0.926704
Phvul.003G003800.1	0	7	-3.80735	0.938875	PF00319,PF01486	nucleus,sequence-specific D binding			PTHR11945,PTHR11945:SF19	MADS BOX PROTEIN	KOG0014	MADS box transcription factor					GO:0003677 GO:0003700 GO:0005634 GO:0006355 GO:0043565 GO:0046983	DNA binding_transcription factor activity_nucleus_"regulation of transcription, DNA-dependent"_sequence-specific DNA binding_protein dimerization activity	MADS	Glyma20g00400.1	1e-135	87.7637	Glyma20g00400.1	6e-29	86.8613	GO:0006355	GO:0003677 GO:0003700 GO:0043565 GO:0046983
Phvul.003G005700.1	0	19	-5.24793	0.990518	PF00759	hydrolase activity, hydrolyzing O-glycosyl compounds			PTHR22298,PTHR22298:SF3	ENDO-1,4-BETA-GLUCASE							GO:0004553 GO:0005975	hydrolase activity, hydrolyzing O-glycosyl compounds_carbohydrate metabolism		Glyma20g00540.1	1e-159	83.4101	Glyma20g00540.1	4e-84	88.0795	GO:0005975	GO:0004553
Phvul.003G006400.1	0	13	-4.70044	0.980723	PF03169	transmembrane transport											GO:0055085	transmembrane transport		Glyma20g00690.1	0	89.3467	Glyma20g00690.1	0	91.8919	GO:0055085
Phvul.003G006700.1	0	6	-3.58496	0.919823	PF00097	Zinc finger, C3HC4 type (RING finger)			PTHR23041,PTHR23041:SF16	,RING FINGER PROTEIN 4	KOG0320	Predicted E3 ubiquitin ligase								Glyma09g41780.2	9e-15	83.2	Glyma09g41780.1	9e-15	83.2
Phvul.003G006800.1	14	3	2.22239	0.930912	PF03016	membrane			PTHR11062	EXOSTOSIN (HEPARAN SULFATE GLYCOSYLTRANSFERASE)-RELATED	KOG1021	Acetylglucosaminyltransferase EXT1/exostosin 1					GO:0016020	membrane		Glyma20g00760.1	1e-118	80.9001
Phvul.003G008300.1	2	74	-5.20945	0.999062					PTHR10593	SERINE/THREONINE-PROTEIN KISE RIO	KOG2462	C2H2-type Zn-finger protein							C2H2	Glyma20g00850.1	0	91.9699	Glyma20g00850.1	5e-16	85.8586
Phvul.003G009000.1	4	17	-2.08746	0.935141	PF08311	Mad3/BUB1 homology region 1			PTHR14030	MITOTIC CHECKPOINT SERINE/THREONINE-PROTEIN KISE BUB1 AND BUBR1			2.7.11.1	non-specific serine/threonine protein kise	K02178	checkpoint serine/threonine-protein kinase [EC:2.7.11.1]				Glyma07g20070.1	0	87.4219	Glyma20g00930.1	0	87.1795
Phvul.003G010500.1	21	0	5.39232	0.992144	PF07649	protein-disulfide reductase activity			PTHR13871,PTHR13871:SF2	THIOREDOXIN,THIOREDOXIN - RELATED							GO:0047134 GO:0055114	protein-disulfide reductase activity_oxidation reduction		Glyma07g20850.1	1e-119	85.9155	Glyma20g01050.1	2e-19	91.7808	GO:0055114	GO:0047134
Phvul.003G010600.1	25	4	2.64386	0.97658	PF00501	catalytic activity			PTHR24096		KOG1256	Long-chain acyl-CoA synthetases (AMP-forming)	6.2.1.3	Long-chain-fatty-acid--CoA ligase.	K01897	long-chain acyl-CoA synthetase [EC:6.2.1.3]	GO:0003824 GO:0008152	catalytic activity_metabolism		Glyma07g20860.1	0	92.5645	Glyma20g01060.1	0	92.4127	GO:0008152	GO:0003824
Phvul.003G010700.1	78	17	2.19794	0.95178	PF00067	oxidoreductase activity, acting on paired donors, with incorporation or reduction of molecular oxygen					KOG0157	Cytochrome P450 CYP4/CYP19/CYP26 subfamilies					GO:0005506 GO:0009055 GO:0016705 GO:0020037 GO:0055114	iron ion binding_electron carrier activity_"oxidoreductase activity, acting on paired donors, with incorporation or reduction of molecular oxygen"_heme binding_oxidation reduction		Glyma07g21100.1	0	83.9161	Glyma07g21100.2	1e-150	82.6484	GO:0055114	GO:0005506 GO:0009055 GO:0016705 GO:0020037
Phvul.003G011200.1	136	14	3.28011	0.993779	PF08041	cytochrome b6f complex											GO:0009512	cytochrome b6f complex		Glyma07g21150.1	1e-110	88.2667	Glyma20g01120.1	1e-90	85.9375
Phvul.003G011800.1	2	15	-2.90689	0.968922	PF03171	oxidoreductase activity			PTHR10209,PTHR10209:SF55	,FE(II)/ ASCORBATE OXIDASE SUPERFAMILY	KOG0143	Iron/ascorbate family oxidoreductases			K06892	ATP-dependent Clp protease adaptor protein ClpS	GO:0016491 GO:0016706 GO:0055114	oxidoreductase activity_"oxidoreductase activity, acting on paired donors, with incorporation or reduction of molecular oxygen, 2-oxoglutarate as one donor, and incorporation of one atom each of oxygen into both donors"_oxidation reduction		Glyma20g01200.1	0	84.6899	Glyma07g29650.1	0	83.9614	GO:0055114	GO:0016491 GO:0016706
Phvul.003G014800.1	1	40	-5.32193	0.997588					PTHR10042,PTHR10042:SF14	,EARLY GROWTH RESPONSE PROTEIN									C2H2	Glyma07g27820.1	1e-129	86.6405	Glyma07g27820.1	5e-14	91.6667
Phvul.003G015300.1	0	27	-5.75489	0.995113
Phvul.003G015400.1	2	15	-2.90689	0.968922	PF01336	nucleic acid binding			PTHR13989,PTHR13989:SF6	REPLICATION PROTEIN A-RELATED							GO:0003676	nucleic acid binding		Glyma08g18770.1	5e-53	82.4363	Glyma07g27560.1	3e-08	82.9787		GO:0003676
Phvul.003G018600.1	0	31	-5.9542	0.99619
Phvul.003G018700.1	0	8	-4	0.952197
Phvul.003G018800.1	0	609	-10.2503	0.999858
Phvul.003G018900.1	0	789	-10.6239	0.999895
Phvul.003G019000.1	0	681	-10.4115	0.999873
Phvul.003G020800.1	37	4	3.20945	0.991064	PF05042	Caleosin related protein														Glyma09g22310.1	1e-123	85.91	Glyma09g22310.2	4e-85	83.2258
Phvul.003G020900.1	1	26	-4.70044	0.994751																Glyma09g22300.1	3e-49	88.172
Phvul.003G021900.1	2	21	-3.39232	0.988922	PF00201	transferase activity, transferring hexosyl groups			PTHR11926,PTHR11926:SF15	UDP-GLUCURONOSYLTRANSFERASE RELATED,"transferase activity, transferring hexosyl groups"	KOG1192	UDP-glucuronosyl and UDP-glucosyl transferase					GO:0008152 GO:0016758	metabolism_"transferase activity, transferring hexosyl groups"		Glyma01g38430.1	0	82.1633	Glyma11g06880.1	0	81.3988	GO:0008152	GO:0016758
Phvul.003G024200.1	1	7	-2.80735	0.926704	PF00122,PF00702	catalytic activity,nucleotide binding			PTHR24092,PTHR24092:SF18		KOG0206	P-type ATPase	3.6.3.1	Magnesium-ATPase.	K01530	phospholipid-translocating ATPase [EC:3.6.3.1]	GO:0000166 GO:0003824 GO:0008152 GO:0046872	nucleotide binding_catalytic activity_metabolism_metal ion binding		Glyma02g14350.1	0	92.6372	Glyma01g23140.1	0	93.0702	GO:0008152	GO:0000166 GO:0003824 GO:0046872
Phvul.003G027300.1	12	3	2	0.921188	PF00069	protein phosphorylation			PTHR11584,PTHR11584:SF259	SERINE/THREONINE PROTEIN KISE,SNF RELATED KISE	KOG0594	Protein kinase PCTAIRE and related kinases					GO:0004672 GO:0005524 GO:0006468	protein kinase activity_ATP binding_protein amino acid phosphorylation		Glyma02g11110.1	0	90.7534	Glyma01g22490.1	0	91.9259	GO:0006468	GO:0004672 GO:0005524
Phvul.003G028400.1	5	28	-2.48543	0.955177	PF01490	Transmembrane amino acid transporter protein			PTHR22950	AMINO ACID TRANSPORTER	KOG1303	Amino acid transporters								Glyma01g21510.1	0	92.0908	Glyma01g21510.3	0	92.3767
Phvul.003G029300.1	22	1	4.45943	0.99274	PF00016	plastid			PTHR23321,PTHR23321:SF19	,"RIBOSOMAL PROTEIN S15, BACTERIAL AND ORGANELLAR"							GO:0000287 GO:0009536 GO:0015977 GO:0016984	magnesium ion binding_plastid_carbon utilization by fixation of carbon dioxide_ribulose-bisphosphate carboxylase activity								GO:0015977	GO:0000287 GO:0016984
Phvul.003G030200.1	6	100	-4.05889	0.999115	PF02265	D catabolic process											GO:0003676 GO:0004519 GO:0006308	nucleic acid binding_endonuclease activity_DNA catabolism		Glyma01g20900.1	3e-68	90.5213	Glyma01g20900.1	6e-54	79.8198	GO:0006308	GO:0003676 GO:0004519
Phvul.003G030200.2	9	159	-4.14296	0.999381	PF02265	D catabolic process											GO:0003676 GO:0004519 GO:0006308	nucleic acid binding_endonuclease activity_DNA catabolism		Glyma01g20900.2	5e-60	80.0344	Glyma01g20900.1	5e-60	80.0344	GO:0006308	GO:0003676 GO:0004519
Phvul.003G030200.3	7	126	-4.16993	0.999382	PF02265	D catabolic process											GO:0003676 GO:0004519 GO:0006308	nucleic acid binding_endonuclease activity_DNA catabolism		Glyma01g20900.2	1e-54	79.8561	Glyma01g20900.1	1e-54	79.8561	GO:0006308	GO:0003676 GO:0004519
Phvul.003G030800.1	0	16	-5	0.986927	PF04832	SOUL heme-binding protein			PTHR11220,PTHR11220:SF4	HEME-BINDING PROTEIN-RELATED										Glyma02g02350.1	2e-07	91.1111	Glyma01g05150.1	2e-07	91.1111
Phvul.003G035900.1	0	14	-4.80735	0.983177	PF03195	Protein of unknown function DUF260													AS2	Glyma08g31220.1	6e-72	85.4103	Glyma20g24950.1	2e-41	81.677
Phvul.003G036000.1	23	3	2.9386	0.977862	PF00643,PF06203	intracellular,protein binding					KOG1601	GATA-4/5/6 transcription factors					GO:0005515 GO:0005622 GO:0008270	protein binding_intracellular_zinc ion binding	C2C2_Colike	Glyma20g24940.1	1e-28	85.3503	Glyma20g24940.1	5e-09	80.4054		GO:0005515 GO:0008270
Phvul.003G036600.1	13	3	2.11548	0.926091																Glyma07g20860.1	1e-99	94.8052	Glyma07g20860.1	4e-22	95.3846
Phvul.003G036900.1	41	6	2.77259	0.980998	PF00201	transferase activity, transferring hexosyl groups			PTHR11926,PTHR11926:SF15	UDP-GLUCURONOSYLTRANSFERASE RELATED,"transferase activity, transferring hexosyl groups"	KOG1192	UDP-glucuronosyl and UDP-glucosyl transferase					GO:0008152 GO:0016758	metabolism_"transferase activity, transferring hexosyl groups"		Glyma01g09160.1	5e-65	80.3163	Glyma01g09160.1	2e-61	83.0645	GO:0008152	GO:0016758
Phvul.003G038300.1	4	16	-2	0.932736																Glyma01g08540.2	0	87.9688	Glyma01g08540.2	3e-63	86.1818
Phvul.003G038900.1	14	2	2.80735	0.96648	PF00582	response to stress											GO:0006950	response to stress		Glyma02g13450.1	0	90.8333				GO:0006950
Phvul.003G038900.2	14	2	2.80735	0.96648	PF00582	response to stress											GO:0006950	response to stress		Glyma02g13450.1	0	91.0739				GO:0006950
Phvul.003G039500.1	13	2	2.70044	0.961642																Glyma01g08080.1	1e-172	86.6774	Glyma01g08080.1	1e-80	91.8103
Phvul.003G039900.1	57	8	2.83289	0.984035	PF03492	methyltransferase activity											GO:0008168	methyltransferase activity		Glyma01g07940.1	0	93.2296	Glyma02g13340.1	0	93.1382		GO:0008168
Phvul.003G040300.1	0	35	-6.12928	0.996942	PF00067	oxidoreductase activity, acting on paired donors, with incorporation or reduction of molecular oxygen			PTHR24286,PTHR24286:SF21		KOG0157	Cytochrome P450 CYP4/CYP19/CYP26 subfamilies					GO:0005506 GO:0009055 GO:0016705 GO:0020037 GO:0055114	iron ion binding_electron carrier activity_"oxidoreductase activity, acting on paired donors, with incorporation or reduction of molecular oxygen"_heme binding_oxidation reduction		Glyma02g13310.1	0	87.7551	Glyma01g07890.1	4e-78	86.3636	GO:0055114	GO:0005506 GO:0009055 GO:0016705 GO:0020037
Phvul.003G040500.1	131	11	3.57399	0.997118	PF01179,PF02727,PF02728	primary amine oxidase activity			PTHR10638,PTHR10638:SF12	,primary amine oxidase activity	KOG1186	Copper amine oxidase					GO:0005507 GO:0008131 GO:0009308 GO:0048038 GO:0055114	copper ion binding_amine oxidase activity_amine metabolism_quinone binding_oxidation reduction		Glyma01g07860.1	0	87.4083	Glyma01g07860.1	7e-71	82.0248	GO:0009308 GO:0055114	GO:0005507 GO:0008131 GO:0048038
Phvul.003G041200.1	0	48	-6.58496	0.998223	PF00067	oxidoreductase activity, acting on paired donors, with incorporation or reduction of molecular oxygen			PTHR24298,PTHR24298:SF44		KOG0156	Cytochrome P450 CYP2 subfamily	1.14.-.-	Acting on paired donors, with incorporation or reduction of	K00517	beta-carotene 15,15'-monooxygenase [EC:1.14.99.36]	GO:0005506 GO:0009055 GO:0016705 GO:0020037 GO:0055114	iron ion binding_electron carrier activity_"oxidoreductase activity, acting on paired donors, with incorporation or reduction of molecular oxygen"_heme binding_oxidation reduction		Glyma02g13210.1	0	81.7479	Glyma01g07580.1	0	82.1018	GO:0055114	GO:0005506 GO:0009055 GO:0016705 GO:0020037
Phvul.003G041400.1	27	2	3.75489	0.993768
Phvul.003G042800.1	21	3	2.80735	0.976219	PF07168	Fatty acid elongase 3-ketoacyl-CoA synthase 1											GO:0015144 GO:0016021 GO:0034219	carbohydrate transporter activity_integral to membrane_carbohydrate transmembrane transport		Glyma02g12970.1	0	92.025	Glyma01g07120.2	0	91.6341	GO:0034219	GO:0015144
Phvul.003G042800.2	23	3	2.9386	0.977862	PF07168	Fatty acid elongase 3-ketoacyl-CoA synthase 1											GO:0015144 GO:0016021 GO:0034219	carbohydrate transporter activity_integral to membrane_carbohydrate transmembrane transport		Glyma02g12970.3	0	92.1536	Glyma02g12970.1	0	92.1536	GO:0034219	GO:0015144
Phvul.003G042900.1	0	7	-3.80735	0.938875	PF00561	alpha/beta hydrolase fold			PTHR10992,PTHR10992:SF161	,ALPHA/BETA HYDROLASE RELATED	KOG1454	Predicted hydrolase/acyltransferase (alpha/beta hydrolase superfamily)								Glyma01g07110.1	0	93.0571	Glyma02g12960.1	0	92.9451
Phvul.003G043800.1	6	1	2.58496	0.908177
Phvul.003G045300.1	10	1	3.32193	0.966196	PF05757	oxygen evolving complex									K08901	photosystem II oxygen-evolving enhancer protein 3	GO:0005509 GO:0009523 GO:0009654 GO:0015979 GO:0019898	calcium ion binding_photosystem II_oxygen evolving complex_photosynthesis_extrinsic to membrane		Glyma01g06110.1	1e-115	88.1612				GO:0015979	GO:0005509
Phvul.003G046900.1	22	1	4.45943	0.99274	PF00201	transferase activity, transferring hexosyl groups			PTHR11926,PTHR11926:SF15	UDP-GLUCURONOSYLTRANSFERASE RELATED,"transferase activity, transferring hexosyl groups"	KOG1192	UDP-glucuronosyl and UDP-glucosyl transferase					GO:0008152 GO:0016758	metabolism_"transferase activity, transferring hexosyl groups"		Glyma02g11710.1	0	81.4035	Glyma02g11670.1	0	85.3503	GO:0008152	GO:0016758
Phvul.003G047100.1	28	1	4.80735	0.99544	PF00201	transferase activity, transferring hexosyl groups			PTHR11926,PTHR11926:SF15	UDP-GLUCURONOSYLTRANSFERASE RELATED,"transferase activity, transferring hexosyl groups"	KOG1192	UDP-glucuronosyl and UDP-glucosyl transferase					GO:0008152 GO:0016758	metabolism_"transferase activity, transferring hexosyl groups"		Glyma02g11640.1	0	81.8797	Glyma02g11680.1	4e-07	86.1538	GO:0008152	GO:0016758
Phvul.003G048800.1	10	2	2.32193	0.92372																Glyma08g11260.1	7e-32	89.7436	Glyma05g28280.1	7e-32	89.7436
Phvul.003G050900.1	0	18	-5.16993	0.989544	PF00082,PF02225,PF05922	PA domain,identical protein binding,serine-type endopeptidase activity			PTHR10795,PTHR10795:SF17	SUBTILISIN/KEXIN-RELATED SERINE PROTEASE,gb def: possible protease [sinorhizobium meliloti]							GO:0004252 GO:0006508 GO:0042802 GO:0043086	serine-type endopeptidase activity_proteolysis and peptidolysis_protein self binding_negative regulation of enzyme activity		Glyma05g28500.1	0	88.5295	Glyma08g11500.1	0	88.4715	GO:0006508 GO:0043086	GO:0004252 GO:0042802
Phvul.003G050900.2	0	18	-5.16993	0.989544	PF00082,PF02225,PF05922	PA domain,identical protein binding,serine-type endopeptidase activity			PTHR10795,PTHR10795:SF17	SUBTILISIN/KEXIN-RELATED SERINE PROTEASE,gb def: possible protease [sinorhizobium meliloti]							GO:0004252 GO:0006508 GO:0042802 GO:0043086	serine-type endopeptidase activity_proteolysis and peptidolysis_protein self binding_negative regulation of enzyme activity		Glyma05g28500.1	0	88.5295	Glyma08g11500.1	0	88.4715	GO:0006508 GO:0043086	GO:0004252 GO:0042802
Phvul.003G051800.1	13	0	4.70044	0.980723	PF00067	oxidoreductase activity, acting on paired donors, with incorporation or reduction of molecular oxygen			PTHR24298,PTHR24298:SF44		KOG0156	Cytochrome P450 CYP2 subfamily					GO:0005506 GO:0009055 GO:0016705 GO:0020037 GO:0055114	iron ion binding_electron carrier activity_"oxidoreductase activity, acting on paired donors, with incorporation or reduction of molecular oxygen"_heme binding_oxidation reduction		Glyma07g32330.1	0	85.5491	Glyma07g32330.1	7e-55	88.8325	GO:0055114	GO:0005506 GO:0009055 GO:0016705 GO:0020037
Phvul.003G052000.1	149	2	6.21917	0.999569	PF03181	BURP domain														Glyma18g18980.1	0	81.743	Glyma08g39700.1	1e-162	85.5474
Phvul.003G053400.1	8	1	3	0.947103	PF00097	Zinc finger, C3HC4 type (RING finger)			PTHR14155,PTHR14155:SF26	,RING FINGER PROTEIN 6/12/38										Glyma08g39940.1	0	87.4684	Glyma08g39940.1	1e-114	89.3557
Phvul.003G053900.1	15	89	-2.56884	0.960405	PF01202	shikimate kise activity			PTHR24220,PTHR24220:SF77		KOG3354	Gluconate kinase	2.7.1.12	Gluconokise.	K00851	gluconokinase [EC:2.7.1.12]	GO:0004765 GO:0005524	shikimate kinase activity_ATP binding		Glyma18g18210.1	1e-154	87.4773	Glyma08g40000.1	1e-131	86.0902		GO:0004765 GO:0005524
Phvul.003G054900.1	23	3	2.9386	0.977862	PF00134,PF02984	Cyclin, N-termil domain,nucleus			PTHR10177,PTHR10177:SF76	,CYCLINS							GO:0005634	nucleus		Glyma18g17810.1	0	89.8204	Glyma08g40150.1	0	89.7239
Phvul.003G056500.1	0	11	-4.45943	0.973595	PF02671	nucleus			PTHR12346	SIN3B-RELATED							GO:0005634 GO:0006355	nucleus_"regulation of transcription, DNA-dependent"		Glyma08g40430.1	2e-12	81.2081				GO:0006355
Phvul.003G056600.1	0	15	-4.90689	0.985223	PF02671	nucleus			PTHR12346	SIN3B-RELATED							GO:0005634 GO:0006355	nucleus_"regulation of transcription, DNA-dependent"		Glyma08g40430.1	1e-13	83.7838				GO:0006355
Phvul.003G058700.1	0	10	-4.32193	0.968421					PTHR23315,PTHR23315:SF38	,BETA CATENIN-RELATED ARMADILLO REPEAT-CONTAINING										Glyma02g15790.1	0	83.9556	Glyma07g32680.1	3e-56	83.1909
Phvul.003G059800.1	96	6	4	0.999084																Glyma07g32770.1	9e-98	86.019	Glyma02g15670.1	5e-78	84.2227
Phvul.003G060100.1	0	6	-3.58496	0.919823	PF00106	oxidoreductase activity			PTHR24322		KOG1208	Dehydrogenases with different specificities (related to short-chain alcohol dehydrogenases)					GO:0003824 GO:0008152 GO:0016491 GO:0044237 GO:0050662	catalytic activity_metabolism_oxidoreductase activity_cellular metabolism_coenzyme binding		Glyma07g32800.1	0	86.2791	Glyma02g15630.1	0	84.669	GO:0008152 GO:0044237	GO:0003824 GO:0016491 GO:0050662
Phvul.003G062300.1	67	5	3.74416	0.997856	PF00646	protein binding											GO:0005515	protein binding		Glyma18g20000.1	1e-106	81.1344	Glyma08g39230.1	1e-102	81.2749		GO:0005515
Phvul.003G064100.1	7	1	2.80735	0.926704																Glyma18g20760.1	1e-30	81.9672	Glyma08g39010.1	3e-12	88.4058
Phvul.003G064900.1	57	6	3.24793	0.992737	PF01384	inorganic phosphate transmembrane transporter activity			PTHR11101,PTHR11101:SF8	CHLOROPLAST PHOSPHATE TRANSPORTER,inorganic phosphate transmembrane transporter activity	KOG2493	Na+/Pi symporter			K14640		GO:0005315 GO:0006817 GO:0016020	inorganic phosphate transporter activity_phosphate transport_membrane		Glyma18g20870.1	0	91.172	Glyma08g38840.1	0	89.5804	GO:0006817	GO:0005315
Phvul.003G067200.1	12	2	2.58496	0.957695																Glyma18g15530.1	9e-52	92.053	Glyma18g15530.1	4e-23	81.0811
Phvul.003G067500.1	6	1	2.58496	0.908177	PF00010	transcription regulator activity			PTHR12565,PTHR12565:SF8	STEROL REGULATORY ELEMENT-BINDING PROTEIN,UPSTREAM TRANSCRIPTION FACTOR							GO:0006355 GO:0030528	regulation of transcription, DNA-dependent_transcription regulator activity	bHLH	Glyma08g41000.1	1e-116	93.617	Glyma18g15920.1	2e-94	90.4255	GO:0006355	GO:0030528
Phvul.003G067700.1	53	5	3.40599	0.995831	PF00046,PF02183	nucleus,sequence-specific D binding			PTHR24326,PTHR24326:SF222		KOG0483	Transcription factor HEX, contains HOX and HALZ domains					GO:0003677 GO:0003700 GO:0005634 GO:0006355 GO:0043565	DNA binding_transcription factor activity_nucleus_"regulation of transcription, DNA-dependent"_sequence-specific DNA binding	HB	Glyma18g15970.1	0	95.8333	Glyma08g40970.1	0	93.9716	GO:0006355	GO:0003677 GO:0003700 GO:0043565
Phvul.003G067800.1	12	2	2.58496	0.957695	PF00249	Myb-like D-binding domain			PTHR10641	MYB-RELATED	KOG0048	Transcription factor, Myb superfamily					GO:0003677	DNA binding	MYB	Glyma08g40950.1	0	90	Glyma08g40950.1	1e-163	86.9783		GO:0003677
Phvul.003G069000.1	0	8	-4	0.952197	PF00847	sequence-specific D binding transcription factor activity			PTHR11795,PTHR11795:SF332	,PROTEIN KISE							GO:0003700 GO:0006355	transcription factor activity_"regulation of transcription, DNA-dependent"	AP2	Glyma18g16240.1	0	93.7075	Glyma18g16240.1	3e-47	88.3333	GO:0006355	GO:0003700
Phvul.003G069000.2	0	8	-4	0.952197	PF00847	sequence-specific D binding transcription factor activity			PTHR11795,PTHR11795:SF332	,PROTEIN KISE							GO:0003700 GO:0006355	transcription factor activity_"regulation of transcription, DNA-dependent"	AP2	Glyma18g16240.1	0	92.1769	Glyma18g16240.1	3e-47	88.3333	GO:0006355	GO:0003700
Phvul.003G070100.1	0	7	-3.80735	0.938875	PF00854	oligopeptide transport			PTHR11654,PTHR11654:SF21	NITRATE TRANSPORTER (NTL1),OLIGOPEPTIDE TRANSPORTER-RELATED	KOG1237	H+/oligopeptide symporter					GO:0005215 GO:0006857 GO:0016020	transporter activity_oligopeptide transport_membrane		Glyma18g16370.1	0	87.6229	Glyma08g40730.1	0	86.554	GO:0006857	GO:0005215
Phvul.003G071300.1	2	762	-8.57365	0.999889	PF00043,PF02798	Glutathione S-transferase, C-termil domain,protein binding			PTHR11260,PTHR11260:SF16	GLUTATHIONE S-TRANSFERASE THETA,"GLUTATHIONE S-TRANSFERASE, GST, SUPERFAMILY, GST DOMAIN CONTAINING"	KOG0406	Glutathione S-transferase					GO:0005515	protein binding		Glyma18g16850.1	2.33e-156	85.5538					GO:0005515
Phvul.003G076500.1	7	1	2.80735	0.926704	PF00483	biosynthetic process			PTHR22572,PTHR22572:SF10	GLUCOSE-1-PHOSPHATE ADENYLYLTRANSFERASE,SUGAR-1-PHOSPHATE GUANYL TRANSFERASE	KOG1322	GDP-mannose pyrophosphorylase/mannose-1-phosphate guanylyltransferase	2.7.7.27	Glucose-1-phosphate adenylyltransferase.	K00975	glucose-1-phosphate adenylyltransferase [EC:2.7.7.27]	GO:0009058 GO:0016779	biosynthesis_nucleotidyltransferase activity		Glyma17g01900.1	0	94.3043	Glyma17g01900.1	4e-13	82.7068	GO:0009058	GO:0016779
Phvul.003G077400.1	2	12	-2.58496	0.957695	PF06454	Protein of unknown function (DUF1084)														Glyma17g01820.1	0	90.3915	Glyma07g38920.1	0	91.5803
Phvul.003G077600.1	1	6	-2.58496	0.908177	PF00307,PF00514,PF00612	protein binding			PTHR13140,PTHR13140:SF32	MYOSIN,MYOSIN-VII	KOG0165	Microtubule-associated protein Asp					GO:0005515	protein binding		Glyma17g01810.1	0	87.6564	Glyma17g01810.1	0	90.1524		GO:0005515
Phvul.003G078900.1	3	13	-2.11548	0.926091																Glyma17g01690.1	0	85.649	Glyma17g01690.1	2.33e-156	89.6018
Phvul.003G079100.1	25	6	2.05889	0.943168	PF01762	galactosyltransferase activity			PTHR11214,PTHR11214:SF5	galactosyltransferase activity,gb def: b0024.3.p [caenorhabditis elegans]	KOG2288	Galactosyltransferases					GO:0006486 GO:0008378 GO:0016020	protein amino acid glycosylation_galactosyltransferase activity_membrane		Glyma17g01660.1	0	93.698	Glyma17g01660.1	5e-55	89.5288	GO:0006486	GO:0008378
Phvul.003G080100.1	40	7	2.51457	0.958079	PF00394,PF07731,PF07732	oxidoreductase activity			PTHR11709,PTHR11709:SF11	MULTI-COPPER OXIDASE,MULTICOPPER OXIDASE-RELATED	KOG1263	Multicopper oxidases					GO:0005507 GO:0016491 GO:0055114	copper ion binding_oxidoreductase activity_oxidation reduction		Glyma07g39160.1	0	91.8355	Glyma17g01580.1	0	91.4373	GO:0055114	GO:0005507 GO:0016491
Phvul.003G084300.1	34	149	-2.13171	0.951442	PF00031	cysteine-type endopeptidase inhibitor activity			PTHR11413,PTHR11413:SF28	,CYSTATIN FAMILY MEMBER							GO:0004869	cysteine protease inhibitor activity		Glyma07g39590.1	9e-14	80.7018					GO:0004869
Phvul.003G084300.2	34	149	-2.13171	0.951442	PF00031	cysteine-type endopeptidase inhibitor activity			PTHR11413,PTHR11413:SF28	,CYSTATIN FAMILY MEMBER							GO:0004869	cysteine protease inhibitor activity		Glyma07g39590.1	9e-14	80.7018					GO:0004869
Phvul.003G084600.1	10	2	2.32193	0.92372	PF03188,PF04526	Protein of unknown function (DUF568),integral to membrane			PTHR23130,PTHR23130:SF18	,FAMILY NOT MED	KOG4293	Predicted membrane protein, contains DoH and Cytochrome b-561/ferric reductase transmembrane domains					GO:0016021	integral to membrane		Glyma07g39630.1	0	89.7993	Glyma17g01170.1	0	89.4649
Phvul.003G085000.1	47	7	2.74723	0.981603	PF03514	GRAS family transcription factor													GRAS	Glyma07g39650.2	0	90.2601	Glyma07g39650.1	0	90.2601
Phvul.003G085200.1	1	12	-3.58496	0.976646	PF07983	X8 domain			PTHR16631,PTHR16631:SF1	GLUCAN 1,3-BETA-GLUCOSIDASE,"GLUCAN 1,3-BETA-GLUCOSIDASE-RELATED"										Glyma17g01140.1	1e-136	92.9619	Glyma07g39670.1	1e-71	93.0851
Phvul.003G085500.1	49	11	2.15528	0.949474	PF05421	Protein of unknown function (DUF751)														Glyma17g01100.1	1e-106	90.6752	Glyma17g01100.1	5e-07	82.9545
Phvul.003G086300.1	74	13	2.50901	0.960125					PTHR22814,PTHR22814:SF42	,COPPER TRANSPORT PROTEIN ATOX1-RELATED										Glyma17g01030.1	1e-85	91.129	Glyma17g01030.1	2e-69	90.9953
Phvul.003G086600.1	7	1	2.80735	0.926704	PF04739	protein binding			PTHR10343	5'-AMP-ACTIVATED PROTEIN KISE , BETA SUBUNIT	KOG1616	Protein involved in Snf1 protein kinase complex assembly					GO:0005515	protein binding		Glyma17g00990.1	0	91.9162	Glyma09g01620.1	1e-132	84.1221		GO:0005515
Phvul.003G087000.1	0	27	-5.75489	0.995113	PF00808	sequence-specific D binding			PTHR11064,PTHR11064:SF9	D binding,TATA-BINDING PROTEIN-ASSOCIATED PHOSPHOPROTEIN	KOG0869	CCAAT-binding factor, subunit A (HAP3)					GO:0003677 GO:0005622 GO:0043565	DNA binding_intracellular_sequence-specific DNA binding	CCAAT_HAP3	Glyma17g00950.1	3e-92	87.1795	Glyma17g00950.1	2e-25	92.9412		GO:0003677 GO:0043565
Phvul.003G088700.1	0	6	-3.58496	0.919823	PF00365	6-phosphofructokise activity			PTHR13697	PHOSPHOFRUCTOKISE	KOG2440	Pyrophosphate-dependent phosphofructo-1-kinase	2.7.1.11	6-phosphofructokise.	K00850	6-phosphofructokinase [EC:2.7.1.11]	GO:0003872 GO:0005945 GO:0006096	6-phosphofructokinase activity_6-phosphofructokinase complex_glycolysis		Glyma07g39960.1	0	88.7023	Glyma07g39970.1	4e-90	87.8049	GO:0006096	GO:0003872
Phvul.003G089400.1	9	1	3.16993	0.956377
Phvul.003G092100.1	27	5	2.43296	0.954373	PF00026	aspartic-type endopeptidase activity			PTHR13683,PTHR13683:SF100	,aspartic-type endopeptidase activity	KOG1339	Aspartyl protease					GO:0004190 GO:0006508	aspartic-type endopeptidase activity_proteolysis and peptidolysis		Glyma07g38710.1	0	83.5079	Glyma17g01990.1	1e-153	83.7563	GO:0006508	GO:0004190
Phvul.003G093800.1	10	1	3.32193	0.966196	PF03040	integral to membrane											GO:0016021	integral to membrane		Glyma07g03190.1	1e-163	95.493	Glyma15g07470.1	1e-61	94.7368
Phvul.003G093900.1	30	4	2.90689	0.98083											K02634	apocytochrome f				Glyma12g36150.1	0	97.0109	Glyma12g36150.1	2e-65	94.4444
Phvul.003G095400.1	7	0	3.80735	0.938875	PF01738	hydrolase activity			PTHR17630,PTHR17630:SF19	,DIENELACTONE HYDROLASE	KOG3043	Predicted hydrolase related to dienelactone hydrolase					GO:0016787	hydrolase activity		Glyma07g38540.1	1e-168	85.9649	Glyma07g38540.2	1e-125	85.3261		GO:0016787
Phvul.003G096300.1	0	6	-3.58496	0.919823	PF04570	Protein of unknown function (DUF581)														Glyma17g03090.1	9e-73	85.7576	Glyma07g37560.1	6e-71	84.5238
Phvul.003G097300.1	11	2	2.45943	0.930291	PF00201	transferase activity, transferring hexosyl groups			PTHR11926,PTHR11926:SF15	UDP-GLUCURONOSYLTRANSFERASE RELATED,"transferase activity, transferring hexosyl groups"	KOG1192	UDP-glucuronosyl and UDP-glucosyl transferase					GO:0008152 GO:0016758	metabolism_"transferase activity, transferring hexosyl groups"		Glyma17g02280.1	0	84.5103	Glyma17g02280.1	8e-33	82.0312	GO:0008152	GO:0016758
Phvul.003G097400.1	50	12	2.05889	0.949265	PF00201	transferase activity, transferring hexosyl groups			PTHR11926,PTHR11926:SF15	UDP-GLUCURONOSYLTRANSFERASE RELATED,"transferase activity, transferring hexosyl groups"	KOG1192	UDP-glucuronosyl and UDP-glucosyl transferase					GO:0008152 GO:0016758	metabolism_"transferase activity, transferring hexosyl groups"		Glyma07g38460.1	3e-75	79.7603	Glyma07g38460.1	2e-33	79.5062	GO:0008152	GO:0016758
Phvul.003G098800.1	37	9	2.03953	0.94748																Glyma17g02420.1	0	91.8447	Glyma07g38340.1	0	90.991
Phvul.003G099000.1	45	2	4.49185	0.997923	PF01627	two-component sigl transduction system (phosphorelay)					KOG4747	Two-component phosphorelay intermediate involved in MAP kinase cascade regulation			K14490	histidine-containing phosphotransfer peotein	GO:0000160 GO:0004871	two-component signal transduction system (phosphorelay)_signal transducer activity		Glyma07g38310.2	0	93.3333	Glyma07g38310.1	0	92.735	GO:0000160	GO:0004871
Phvul.003G099100.1	6	1	2.58496	0.908177	PF01156	Inosine-uridine preferring nucleoside hydrolase			PTHR12304	INOSINE-URIDINE PREFERRING NUCLEOSIDE HYDROLASE	KOG2938	Predicted inosine-uridine preferring nucleoside hydrolase								Glyma17g02440.1	0	90.0659	Glyma07g38300.1	0	90.5079
Phvul.003G099600.1	102	25	2.02857	0.950912	PF00676,PF02779,PF02780	Transketolase, pyrimidine binding domain,catalytic activity,"oxidoreductase activity, acting on the aldehyde or oxo group of donors, disulfide as acceptor"			PTHR11624,PTHR11624:SF20	ACETOIN DEHYDROGESE,DEHYDROGESE RELATED	KOG0523	Transketolase	2.2.1.7	1-deoxy-D-xylulose-5-phosphate synthase	K01662	1-deoxy-D-xylulose-5-phosphate synthase [EC:2.2.1.7]	GO:0003824 GO:0008152 GO:0016624	catalytic activity_metabolism_"oxidoreductase activity, acting on the aldehyde or oxo group of donors, disulfide as acceptor"		Glyma07g38260.1	0	93.1437	Glyma17g02480.1	0	92.3304	GO:0008152	GO:0003824 GO:0016624
Phvul.003G100400.1	35	3	3.54432	0.994233	PF00550	cofactor binding			PTHR20863,PTHR20863:SF12	,ACYL CARRIER PROTEIN/ZINC FINGER PROTEIN 593-RELATED	KOG1748	Acyl carrier protein/NADH-ubiquinone oxidoreductase, NDUFAB1/SDAP subunit					GO:0048037	cofactor binding		Glyma13g28590.1	8e-55	87.0536	Glyma15g10520.2	5e-50	89.881		GO:0048037
Phvul.003G101200.1	101	10	3.33628	0.996835	PF04535	Domain of unknown function (DUF588)			PTHR11615,PTHR11615:SF58	,"NITRATE, FROMATE, IRON DEHYDROGESE"										Glyma17g02610.1	1e-141	88.4861	Glyma07g38090.1	1e-139	88.3871
Phvul.003G102000.1	13	0	4.70044	0.980723	PF00462	protein disulfide oxidoreductase activity			PTHR10168	GLUTAREDOXIN	KOG1752	Glutaredoxin and related proteins					GO:0009055 GO:0015035 GO:0045454	electron carrier activity_protein disulfide oxidoreductase activity_cell redox homeostasis		Glyma07g38030.1	1e-116	92.1824	Glyma17g02670.1	1e-109	91.2052	GO:0045454	GO:0009055 GO:0015035
Phvul.003G108700.1	119	27	2.13993	0.951289	PF00295	polygalacturose activity											GO:0004650 GO:0005975	polygalacturonase activity_carbohydrate metabolism		Glyma17g03300.1	0	92.1628	Glyma07g37320.1	0	91.7037	GO:0005975	GO:0004650
Phvul.003G110900.1	1	6	-2.58496	0.908177					PTHR21726,PTHR21726:SF12	,PHOSPHATIDYLINOSITOL N-ACETYLGLUCOSAMINYLTRANSFERASE SUBUNIT P (DOWN SYNDROME CRITICAL REGION PROTEIN 5)-RELATED										Glyma17g03470.1	0	91.8544	Glyma17g03470.1	0	86.4903
Phvul.003G111200.1	10	2	2.32193	0.92372																Glyma07g37120.1	0	84.7521
Phvul.003G111800.1	11	2	2.45943	0.930291	PF00847,PF02362	regulation of transcription, D-dependent,sequence-specific D binding transcription factor activity									K09287	RAV-like factor	GO:0003677 GO:0003700 GO:0006355	DNA binding_transcription factor activity_"regulation of transcription, DNA-dependent"	AP2	Glyma01g22260.1	0	85.6999	Glyma02g11060.1	1e-134	85.5422	GO:0006355	GO:0003677 GO:0003700
Phvul.003G112700.1	58	4	3.85798	0.998113
Phvul.003G112800.1	106	15	2.82103	0.984986																Glyma07g37000.1	4e-40	92.437
Phvul.003G112900.1	93	18	2.36923	0.960116																Glyma07g36990.1	1e-31	82.5726	Glyma07g36980.1	4e-13	88.5714
Phvul.003G114700.1	1146	4810	-2.06943	0.951781
Phvul.003G114700.2	1154	4846	-2.07015	0.951781
Phvul.003G115200.1	0	73	-7.18982	0.999062	PF00179	acid-amino acid ligase activity			PTHR24067,PTHR24067:SF12		KOG0417	Ubiquitin-protein ligase					GO:0016881	acid-D-amino acid ligase activity		Glyma07g36760.1	2e-75	82.4635	Glyma17g03790.1	2e-72	83.2536		GO:0016881
Phvul.003G116100.1	4	18	-2.16993	0.938258	PF00493,PF12619	D replication,D-dependent D replication initiation			PTHR11630,PTHR11630:SF44	,D REPLICATION LICENSING FACTOR	KOG0477	DNA replication licensing factor, MCM2 component			K02540	minichromosome maintenance protein 2	GO:0003677 GO:0005524 GO:0005634 GO:0006260 GO:0006270 GO:0015979 GO:0015995 GO:0016851 GO:0016887	DNA binding_ATP binding_nucleus_DNA replication_DNA replication initiation_photosynthesis_chlorophyll biosynthesis_magnesium chelatase activity_ATPase activity		Glyma07g36680.1	0	92.3636	Glyma07g36680.1	1e-132	88.4876	GO:0006260 GO:0006270 GO:0015979 GO:0015995	GO:0003677 GO:0005524 GO:0016851 GO:0016887
Phvul.003G116800.1	52	9	2.53051	0.959255																Glyma07g36600.2	0	90.7095	Glyma07g36600.1	0	90.7095
Phvul.003G116900.1	44	1	5.45943	0.997938	PF04043	pectinesterase activity											GO:0004857 GO:0030599	enzyme inhibitor activity_pectinesterase activity		Glyma07g36590.1	1e-180	92.3747	Glyma17g04020.1	1e-167	91.9725		GO:0004857 GO:0030599
Phvul.003G117000.1	7	0	3.80735	0.938875	PF00141	peroxidase activity							1.11.1.7	Peroxidase.	K00430	peroxidase [EC:1.11.1.7]	GO:0004601 GO:0006979 GO:0020037 GO:0055114	peroxidase activity_response to oxidative stress_heme binding_oxidation reduction		Glyma17g04030.1	0	88.2979	Glyma07g36580.1	0	87.8947	GO:0006979 GO:0055114	GO:0004601 GO:0020037
Phvul.003G117000.2	9	0	4.16993	0.961579	PF00141	peroxidase activity											GO:0004601 GO:0006979 GO:0020037 GO:0055114	peroxidase activity_response to oxidative stress_heme binding_oxidation reduction		Glyma07g36580.1	0	88.6991	Glyma17g04030.1	0	88.7624	GO:0006979 GO:0055114	GO:0004601 GO:0020037
Phvul.003G117100.1	8	81	-3.33985	0.996622	PF04043	pectinesterase activity											GO:0004857 GO:0030599	enzyme inhibitor activity_pectinesterase activity		Glyma17g04040.1	1e-127	87.8049	Glyma07g36570.1	6e-16	83.2117		GO:0004857 GO:0030599
Phvul.003G117200.1	0	54	-6.75489	0.998529	PF04043	pectinesterase activity											GO:0004857 GO:0030599	enzyme inhibitor activity_pectinesterase activity		Glyma17g04050.1	2e-77	83.2957	Glyma07g36570.1	6e-75	82.4458		GO:0004857 GO:0030599
Phvul.003G117300.1	0	6	-3.58496	0.919823	PF04043	pectinesterase activity											GO:0004857 GO:0030599	enzyme inhibitor activity_pectinesterase activity		Glyma17g04050.1	9e-83	82.1818	Glyma07g36570.1	2e-80	82.643		GO:0004857 GO:0030599
Phvul.003G117400.1	0	20	-5.32193	0.991373	PF04043	pectinesterase activity											GO:0004857 GO:0030599	enzyme inhibitor activity_pectinesterase activity		Glyma17g04050.1	2e-77	83.2957	Glyma07g36570.1	1e-75	83.6364		GO:0004857 GO:0030599
Phvul.003G118000.1	1	13	-3.70044	0.97976	PF00450	serine-type carboxypeptidase activity			PTHR11802,PTHR11802:SF8	SERINE CARBOXYPEPTIDASE II (CARBOXYPEPTIDASE D) (PLANTS),serine-type carboxypeptidase activity	KOG1282	Serine carboxypeptidases (lysosomal cathepsin A)	3.4.16.5	Carboxypeptidase C.	K13289	cathepsin A (carboxypeptidase C) [EC:3.4.16.5]	GO:0004185 GO:0006508	serine carboxypeptidase activity_proteolysis and peptidolysis		Glyma07g36500.4	0	91.195	Glyma07g36500.1	0	91.1251	GO:0006508	GO:0004185
Phvul.003G120200.1	1630	383	2.08946	0.951776	PF00438,PF02773	methionine adenosyltransferase activity			PTHR11964	S-adenosylmethionine biosynthetic process							GO:0004478 GO:0005524 GO:0006556	methionine adenosyltransferase activity_ATP binding_S-adenosylmethionine biosynthetic process		Glyma1337s00200.1	1e-136	91.0761	Glyma1337s00200.1	1e-109	90.7937	GO:0006556	GO:0004478 GO:0005524
Phvul.003G121600.1	12	3	2	0.921188	PF00069,PF03822	protein phosphorylation,sigl transduction			PTHR24343,PTHR24343:SF128		KOG0583	Serine/threonine protein kinase					GO:0004672 GO:0005524 GO:0006468 GO:0007165	protein kinase activity_ATP binding_protein amino acid phosphorylation_signal transduction		Glyma13g17990.1	0	90.3892	Glyma17g04540.1	0	89.6166	GO:0006468 GO:0007165	GO:0004672 GO:0005524
Phvul.003G123300.1	0	14	-4.80735	0.983177	PF00043,PF02798	Glutathione S-transferase, C-termil domain,protein binding			PTHR11260,PTHR11260:SF54	,"GLUTATHIONE S-TRANSFERASE, GST, SUPERFAMILY, GST DOMAIN CONTAINING"	KOG0406	Glutathione S-transferase					GO:0005515	protein binding		Glyma17g04680.1	0	88.9068	Glyma15g40250.1	2e-16	90.2778		GO:0005515
Phvul.003G124400.1	73	3	4.60486	0.999024																Glyma17g04740.1	3e-77	91.6667	Glyma13g17770.1	8e-72	89.6104
Phvul.003G125000.2	11	2	2.45943	0.930291	PF00026,PF03489,PF05184	Saposin-like type B, region 2,aspartic-type endopeptidase activity,lipid metabolic process			PTHR13683,PTHR13683:SF85	aspartic-type endopeptidase activity,gb def: cg10104-pa [drosophila melanogaster]	KOG1339	Aspartyl protease					GO:0004190 GO:0006508 GO:0006629	aspartic-type endopeptidase activity_proteolysis and peptidolysis_lipid metabolism		Glyma17g04800.1	0	92.4801	Glyma13g17710.1	0	91.0811	GO:0006508 GO:0006629	GO:0004190
Phvul.003G125200.1	0	6	-3.58496	0.919823	PF05938	Plant self-incompatibility protein S1														Glyma13g17690.1	1e-84	86.6864
Phvul.003G126300.1	1	6	-2.58496	0.908177	PF01262,PF03435,PF04455,PF05222	LOR/SDH bifunctiol enzyme conserved region,Saccharopine dehydrogese,oxidoreductase activity			PTHR11133,PTHR11133:SF3	AMINOADIPIC SEMIALDEHYDE SYNTHASE,SACCHAROPINE DEHYDROGESE	KOG0172	Lysine-ketoglutarate reductase/saccharopine dehydrogenase					GO:0016491 GO:0055114	oxidoreductase activity_oxidation reduction		Glyma17g04920.1	0	92.7937	Glyma13g17580.1	0	93.9453	GO:0055114	GO:0016491
Phvul.003G126500.1	5	23	-2.20163	0.943497	PF01095,PF04043	cell wall modification,pectinesterase activity			PTHR22931,PTHR22931:SF5	METHYLESTERASE INHIBITOR-RELATED,PHOSPHOENOLPYRUVATE DIKISE-RELATED							GO:0004857 GO:0005618 GO:0030599 GO:0042545	enzyme inhibitor activity_cell wall_pectinesterase activity_cell wall modification		Glyma17g04940.1	0	85.785	Glyma13g17570.2	0	85.615	GO:0042545	GO:0004857 GO:0030599
Phvul.003G126600.1	0	52	-6.70044	0.998437	PF01095,PF04043	cell wall modification,pectinesterase activity			PTHR22931,PTHR22931:SF5	METHYLESTERASE INHIBITOR-RELATED,PHOSPHOENOLPYRUVATE DIKISE-RELATED							GO:0004857 GO:0005618 GO:0030599 GO:0042545	enzyme inhibitor activity_cell wall_pectinesterase activity_cell wall modification		Glyma17g04950.1	0	89.2704	Glyma17g04950.1	8e-24	87.6106	GO:0042545	GO:0004857 GO:0030599
Phvul.003G127400.1	1	6	-2.58496	0.908177	PF00225,PF11995	Domain of unknown function (DUF3490),microtubule motor activity			PTHR24115,PTHR24115:SF323		KOG0242	Kinesin-like protein					GO:0003777 GO:0005524 GO:0007018	microtubule motor activity_ATP binding_microtubule-based movement		Glyma13g17440.1	0	91.7376	Glyma17g05040.1	0	89.8944	GO:0007018	GO:0003777 GO:0005524
Phvul.003G128400.1	1	6	-2.58496	0.908177																Glyma13g17330.1	4e-20	87.7551	Glyma13g17330.1	9e-15	83.4711
Phvul.003G130300.1	8	58	-2.85798	0.98408	PF00082,PF02225,PF05922	PA domain,identical protein binding,serine-type endopeptidase activity			PTHR10795,PTHR10795:SF17	SUBTILISIN/KEXIN-RELATED SERINE PROTEASE,gb def: possible protease [sinorhizobium meliloti]							GO:0004252 GO:0006508 GO:0042802 GO:0043086	serine-type endopeptidase activity_proteolysis and peptidolysis_protein self binding_negative regulation of enzyme activity	HB	Glyma13g17060.1	0	86.6242	Glyma17g05650.1	0	86.7128	GO:0006508 GO:0043086	GO:0004252 GO:0042802
Phvul.003G131400.1	11	0	4.45943	0.973595	PF00190	nutrient reservoir activity											GO:0045735	nutrient reservoir activity		Glyma17g05760.1	0	92.504	Glyma13g16960.1	1e-178	90.6067		GO:0045735
Phvul.003G131800.1	0	14	-4.80735	0.983177	PF08879,PF08880	hydrolase activity, acting on acid anhydrides, in phosphorus-containing anhydrides,protein binding											GO:0005515 GO:0005524 GO:0005634 GO:0006355 GO:0016818	protein binding_ATP binding_nucleus_"regulation of transcription, DNA-dependent"_"hydrolase activity, acting on acid anhydrides, in phosphorus-containing anhydrides"		Glyma17g05800.1	0	89.0449	Glyma13g16920.1	0	91.9662	GO:0006355	GO:0005515 GO:0005524 GO:0016818
Phvul.003G132100.1	0	49	-6.61471	0.998282	PF00249	Myb-like D-binding domain			PTHR10641	MYB-RELATED	KOG0048	Transcription factor, Myb superfamily			K09422	myb proto-oncogene protein, plant	GO:0003677	DNA binding	MYB	Glyma13g16890.1	1e-168	95.3552	Glyma13g16890.1	3e-31	85.9873		GO:0003677
Phvul.003G132400.1	133	24	2.47032	0.960713	PF07011	Protein of unknown function (DUF1313)														Glyma17g05860.1	1e-158	95.3623	Glyma13g16850.2	1e-156	95.0725
Phvul.003G132400.2	135	24	2.49185	0.960729	PF07011	Protein of unknown function (DUF1313)														Glyma17g05860.1	1e-158	95.3623	Glyma13g16850.2	1e-156	95.0725
Phvul.003G132400.3	115	20	2.52356	0.960638	PF07011	Protein of unknown function (DUF1313)														Glyma17g05860.1	1e-158	95.3623	Glyma13g16850.2	1e-156	95.0725
Phvul.003G132500.1	274	43	2.67177	0.983546	PF06596	photosystem II											GO:0009523 GO:0015979 GO:0016020	photosystem II_photosynthesis_membrane		Glyma09g07880.1	6e-52	86.3436	Glyma15g19100.1	2e-49	85.7143	GO:0015979
Phvul.003G135200.1	16	4	2	0.932736	PF00447	sequence-specific D binding			PTHR10015,PTHR10015:SF7	HEAT SHOCK TRANSCRIPTION FACTOR	KOG0627	Heat shock transcription factor					GO:0003700 GO:0005634 GO:0006355 GO:0043565	transcription factor activity_nucleus_"regulation of transcription, DNA-dependent"_sequence-specific DNA binding		Glyma13g16510.1	0	89.0267	Glyma17g06160.1	0	88.3654	GO:0006355	GO:0003700 GO:0043565
Phvul.003G135400.1	12	3	2	0.921188	PF00447	sequence-specific D binding			PTHR10015,PTHR10015:SF7	HEAT SHOCK TRANSCRIPTION FACTOR	KOG0627	Heat shock transcription factor					GO:0003700 GO:0005634 GO:0006355 GO:0043565	transcription factor activity_nucleus_"regulation of transcription, DNA-dependent"_sequence-specific DNA binding	HSF	Glyma13g16510.1	0	89.0162	Glyma17g06160.1	0	88.3542	GO:0006355	GO:0003700 GO:0043565
Phvul.003G136600.1	92	2	5.52356	0.999281	PF05553	Cotton fibre expressed protein														Glyma13g16410.1	2e-29	88.9831	Glyma13g16410.1	3e-25	89.3204
Phvul.003G136600.2	92	2	5.52356	0.999281	PF05553	Cotton fibre expressed protein														Glyma13g16410.1	2e-29	88.9831	Glyma13g16410.1	3e-25	89.3204
Phvul.003G137000.1	2	74	-5.20945	0.999062	PF01301,PF02140	hydrolase activity, hydrolyzing O-glycosyl compounds,sugar binding			PTHR23421,PTHR23421:SF33	,"hydrolase activity, hydrolyzing O-glycosyl compounds"	KOG0496	Beta-galactosidase					GO:0004553 GO:0004565 GO:0005529 GO:0005975 GO:0009341	hydrolase activity, hydrolyzing O-glycosyl compounds_beta-galactosidase activity_sugar binding_carbohydrate metabolism_beta-galactosidase complex		Glyma17g06280.1	0	91.5735	Glyma17g06280.1	4e-39	92.437	GO:0005975	GO:0004553 GO:0004565 GO:0005529
Phvul.003G137600.1	1	8	-3	0.947103	PF00722,PF06955	cellular glucan metabolic process,"hydrolase activity, hydrolyzing O-glycosyl compounds"			PTHR10963,PTHR10963:SF14	,SECRETED GLUCOSIDASE-RELATED			2.4.1.207	Xyloglucan:xyloglucosyl transferase.	K08235	xyloglucan:xyloglucosyl transferase [EC:2.4.1.207]	GO:0004553 GO:0005618 GO:0005975 GO:0006073 GO:0016762 GO:0048046	hydrolase activity, hydrolyzing O-glycosyl compounds_cell wall_carbohydrate metabolism_glucan metabolism_xyloglucan:xyloglucosyl transferase activity_apoplast		Glyma13g00280.1	0	93.8967	Glyma09g07070.1	1e-127	84.7458	GO:0005975 GO:0006073	GO:0004553 GO:0016762
Phvul.003G138000.1	0	31	-5.9542	0.99619	PF07333	S locus-related glycoprotein 1 binding pollen coat protein (SLR1-BP)
Phvul.003G138100.1	13	3	2.11548	0.926091	PF03005	Arabidopsis proteins of unknown function			PTHR13533,PTHR13533:SF3	FAMILY NOT MED,gb def: unknown protein [takifugu rubripes]										Glyma13g00300.1	0	92.2714	Glyma13g00300.1	7e-30	90.0901
Phvul.003G138400.1	8	0	4	0.952197																Glyma17g06390.2	1e-96	90.1361	Glyma13g00320.1	2e-95	88.6731
Phvul.003G140200.1	107	8	3.74147	0.998362	PF00122,PF00689,PF00690,PF00702,PF12515	ATPase activity, coupled to transmembrane movement of ions, phosphorylative mechanism,Ca2+-ATPase N termil autoinhibitory domain,catalytic activity,nucleotide binding			PTHR24093,PTHR24093:SF73		KOG0204	Calcium transporting ATPase					GO:0000166 GO:0003824 GO:0005516 GO:0006754 GO:0006812 GO:0008152 GO:0015662 GO:0016020 GO:0046872	nucleotide binding_catalytic activity_calmodulin binding_ATP biosynthesis_cation transport_metabolism_ATPase activity coupled to transmembrane movement of ions phosphorylative mechanism_membrane_metal ion binding		Glyma17g06520.1	0	92.6055	Glyma17g06520.1	1e-113	89.3151	GO:0006754 GO:0006812 GO:0008152	GO:0000166 GO:0003824 GO:0005516 GO:0015662 GO:0046872
Phvul.003G140200.2	107	8	3.74147	0.998362	PF00122,PF00689,PF00690,PF00702,PF12515	ATPase activity, coupled to transmembrane movement of ions, phosphorylative mechanism,Ca2+-ATPase N termil autoinhibitory domain,catalytic activity,nucleotide binding			PTHR24093,PTHR24093:SF73		KOG0204	Calcium transporting ATPase					GO:0000166 GO:0003824 GO:0005516 GO:0006754 GO:0006812 GO:0008152 GO:0015662 GO:0016020 GO:0046872	nucleotide binding_catalytic activity_calmodulin binding_ATP biosynthesis_cation transport_metabolism_ATPase activity coupled to transmembrane movement of ions phosphorylative mechanism_membrane_metal ion binding		Glyma17g06520.1	0	92.6055	Glyma17g06520.1	1e-113	89.3151	GO:0006754 GO:0006812 GO:0008152	GO:0000166 GO:0003824 GO:0005516 GO:0015662 GO:0046872
Phvul.003G141200.1	14	1	3.80735	0.982738	PF06203	protein binding											GO:0005515	protein binding		Glyma13g00520.2	1e-178	84.6252	Glyma13g00520.2	1e-114	91.0494		GO:0005515
Phvul.003G141200.2	14	1	3.80735	0.982738	PF06203	protein binding											GO:0005515	protein binding		Glyma13g00520.2	1e-178	84.6252	Glyma13g00520.2	1e-117	91.1854		GO:0005515
Phvul.003G141800.1	71	15	2.24286	0.951685	PF00082,PF02225,PF05922,PF06280	PA domain,cell wall,identical protein binding,serine-type endopeptidase activity			PTHR10795,PTHR10795:SF17	SUBTILISIN/KEXIN-RELATED SERINE PROTEASE,gb def: possible protease [sinorhizobium meliloti]							GO:0004252 GO:0005618 GO:0006508 GO:0016020 GO:0042802 GO:0043086	serine-type endopeptidase activity_cell wall_proteolysis and peptidolysis_membrane_protein self binding_negative regulation of enzyme activity		Glyma17g06740.1	0	92.991	Glyma13g00580.1	0	93.7276	GO:0006508 GO:0043086	GO:0004252 GO:0042802
Phvul.003G142700.1	3	16	-2.41504	0.944273	PF00122,PF00702	catalytic activity,nucleotide binding			PTHR24093,PTHR24093:SF31		KOG0207	Cation transport ATPase	3.6.3.3,3.6.3.5	Cadmium-exporting ATPase.,Zinc-exporting ATPase.	K01534	Cd2+/Zn2+-exporting ATPase [EC:3.6.3.3 3.6.3.5]	GO:0000166 GO:0003824 GO:0008152 GO:0046872	nucleotide binding_catalytic activity_metabolism_metal ion binding		Glyma13g00630.1	0	89.486	Glyma13g00630.1	3e-19	87.037	GO:0008152	GO:0000166 GO:0003824 GO:0046872
Phvul.003G143600.1	161	18	3.16099	0.993463	PF07466	Protein of unknown function (DUF1517)														Glyma13g00820.1	1e-157	91.5294	Glyma17g06910.1	1e-149	90.3529
Phvul.003G143800.1	3	16	-2.41504	0.944273	PF00122,PF00690,PF00702	ATPase activity, coupled to transmembrane movement of ions, phosphorylative mechanism,catalytic activity,nucleotide binding			PTHR24093,PTHR24093:SF61		KOG0205	Plasma membrane H+-transporting ATPase	3.6.3.6	Proton-exporting ATPase.	K01535	H+-transporting ATPase [EC:3.6.3.6]	GO:0000166 GO:0003824 GO:0006754 GO:0006812 GO:0008152 GO:0015662 GO:0016020 GO:0046872	nucleotide binding_catalytic activity_ATP biosynthesis_cation transport_metabolism_ATPase activity coupled to transmembrane movement of ions phosphorylative mechanism_membrane_metal ion binding		Glyma17g06930.1	0	94.0799	Glyma09g06250.2	0	88.1979	GO:0006754 GO:0006812 GO:0008152	GO:0000166 GO:0003824 GO:0015662 GO:0046872
Phvul.003G147100.1	49	10	2.29278	0.950652					PTHR10042,PTHR10042:SF14	,EARLY GROWTH RESPONSE PROTEIN									C2H2	Glyma13g01090.1	2e-99	90.2685	Glyma17g07200.1	1e-81	88.2759
Phvul.003G147300.1	0	45	-6.49185	0.998016	PF00722,PF06955	cellular glucan metabolic process,"hydrolase activity, hydrolyzing O-glycosyl compounds"			PTHR10963,PTHR10963:SF14	,SECRETED GLUCOSIDASE-RELATED			2.4.1.207	Xyloglucan:xyloglucosyl transferase.	K08235	xyloglucan:xyloglucosyl transferase [EC:2.4.1.207]	GO:0004553 GO:0005618 GO:0005975 GO:0006073 GO:0016762 GO:0048046	hydrolase activity, hydrolyzing O-glycosyl compounds_cell wall_carbohydrate metabolism_glucan metabolism_xyloglucan:xyloglucosyl transferase activity_apoplast		Glyma13g01110.1	0	91.0653	Glyma17g07220.1	0	89.8364	GO:0005975 GO:0006073	GO:0004553 GO:0016762
Phvul.003G147500.1	18	2	3.16993	0.982645	PF00722,PF06955	cellular glucan metabolic process,"hydrolase activity, hydrolyzing O-glycosyl compounds"											GO:0004553 GO:0005618 GO:0005975 GO:0006073 GO:0016762 GO:0048046	hydrolase activity, hydrolyzing O-glycosyl compounds_cell wall_carbohydrate metabolism_glucan metabolism_xyloglucan:xyloglucosyl transferase activity_apoplast		Glyma17g07270.1	0	88.4248	Glyma17g07260.1	1e-100	82.9861	GO:0005975 GO:0006073	GO:0004553 GO:0016762
Phvul.003G147600.1	13	1	3.70044	0.97976	PF00722,PF06955	cellular glucan metabolic process,"hydrolase activity, hydrolyzing O-glycosyl compounds"											GO:0004553 GO:0005618 GO:0005975 GO:0006073 GO:0016762 GO:0048046	hydrolase activity, hydrolyzing O-glycosyl compounds_cell wall_carbohydrate metabolism_glucan metabolism_xyloglucan:xyloglucosyl transferase activity_apoplast		Glyma17g07250.1	0	87.156	Glyma13g01140.1	1e-169	87.2881	GO:0005975 GO:0006073	GO:0004553 GO:0016762
Phvul.003G148400.1	45	8	2.49185	0.958675	PF00188	Cysteine-rich secretory protein family			PTHR10334,PTHR10334:SF7	CYSTEINE-RICH SECRETORY PROTEIN (CRISP/SCP/TPX1)-RELATED,PATHOGENESIS-RELATED PROTEIN 1	KOG3017	Defense-related protein containing SCP domain								Glyma13g01230.1	1e-130	88.5057	Glyma17g07350.1	1e-123	88.9447
Phvul.003G148600.1	1	24	-4.58496	0.993872	PF00069,PF03822	protein phosphorylation,sigl transduction			PTHR24343,PTHR24343:SF129		KOG0583	Serine/threonine protein kinase					GO:0003824 GO:0004672 GO:0005524 GO:0006468 GO:0007165	catalytic activity_protein kinase activity_ATP binding_protein amino acid phosphorylation_signal transduction		Glyma17g07370.1	0	92.4214	Glyma17g07370.1	7e-61	93.2515	GO:0006468 GO:0007165	GO:0003824 GO:0004672 GO:0005524
Phvul.003G150200.1	1	12	-3.58496	0.976646	PF02012	BNR/Asp-box repeat														Glyma13g01390.1	0	92.0566	Glyma17g07500.1	0	85.1519
Phvul.003G150900.1	20	4	2.32193	0.949366	PF00023	protein binding			PTHR24128,PTHR24128:SF158		KOG4412	26S proteasome regulatory complex, subunit PSMD10					GO:0005515	protein binding		Glyma13g01480.1	0	91.4379	Glyma17g07600.2	0	89.9342		GO:0005515
Phvul.003G151600.1	81	11	2.88042	0.98473	PF04116,PF12076	WAX2 C-termil domain,fatty acid biosynthetic process			PTHR11863,PTHR11863:SF22	,STEROL DESATURASE							GO:0005506 GO:0006633 GO:0016491 GO:0055114	iron ion binding_fatty acid biosynthesis_oxidoreductase activity_oxidation reduction		Glyma17g07670.3	0	91.3681	Glyma17g07670.2	0	91.3681	GO:0006633 GO:0055114	GO:0005506 GO:0016491
Phvul.003G151600.2	68	9	2.91754	0.98446	PF04116	fatty acid biosynthetic process			PTHR11863,PTHR11863:SF22	,STEROL DESATURASE							GO:0005506 GO:0006633 GO:0016491 GO:0055114	iron ion binding_fatty acid biosynthesis_oxidoreductase activity_oxidation reduction		Glyma17g07670.3	0	91.361	Glyma17g07670.2	0	91.361	GO:0006633 GO:0055114	GO:0005506 GO:0016491
Phvul.003G152200.1	49	8	2.61471	0.981599																Glyma13g01620.1	9e-67	90.0943	Glyma13g01620.1	7e-15	90.7692
Phvul.003G152300.1	295	73	2.01475	0.951485	PF01370	coenzyme binding			PTHR10366,PTHR10366:SF42	D DEPENDENT EPIMERASE/DEHYDRATASE,UDP-GLUCOSE 4-EPIMERASE	KOG1371	UDP-glucose 4-epimerase/UDP-sulfoquinovose synthase	5.1.3.6	UDP-glucurote 4-epimerase.	K08679	UDP-glucuronate 4-epimerase [EC:5.1.3.6]	GO:0003824 GO:0003854 GO:0006694 GO:0008152 GO:0008831 GO:0009058 GO:0016491 GO:0016616 GO:0044237 GO:0045226 GO:0050662 GO:0055114	catalytic activity_3-beta-hydroxy-delta5-steroid dehydrogenase activity_steroid biosynthesis_metabolism_dTDP-4-dehydrorhamnose reductase activity_biosynthesis_oxidoreductase activity_"oxidoreductase activity, acting on the CH-OH group of donors, NAD or NADP as acceptor"_cellular metabolism_extracellular polysaccharide biosynthesis_coenzyme binding_oxidation reduction		Glyma17g07740.1	0	89.6308	Glyma02g37020.1	0	89.4737	GO:0006694 GO:0008152 GO:0009058 GO:0044237 GO:0045226 GO:0055114	GO:0003824 GO:0003854 GO:0008831 GO:0016491 GO:0016616 GO:0050662
Phvul.003G154300.1	2	10	-2.32193	0.92372	PF04484	Family of unknown function (DUF566)														Glyma17g07980.1	0	88.6326	Glyma02g36740.2	0	87.9645
Phvul.003G154800.1	7	1	2.80735	0.926704	PF00012	Hsp70 protein			PTHR19375	ATP binding	KOG0100	Molecular chaperones GRP78/BiP/KAR2, HSP70 superfamily			K03283	heat shock 70kDa protein 1/8	GO:0000902 GO:0005524	cellular morphogenesis_ATP binding		Glyma17g08020.1	0	90.5611	Glyma02g36700.1	0	89.898	GO:0000902	GO:0005524
Phvul.003G155200.1	1	6	-2.58496	0.908177	PF12171	Zinc-finger double-stranded R-binding													C2H2	Glyma02g36630.2	2e-21	87.1795	Glyma02g36630.1	2e-21	87.1795
Phvul.003G156100.1	83	446	-2.42586	0.960828	PF00883,PF02789	aminopeptidase activity			PTHR11963	PROTEASE M17 LEUCINE AMINOPEPTIDASE-RELATED	KOG2597	Predicted aminopeptidase of the M17 family	3.4.11.1	Leucyl aminopeptidase.	K01255	leucyl aminopeptidase [EC:3.4.11.1]	GO:0004177 GO:0005622 GO:0006508	aminopeptidase activity_intracellular_proteolysis and peptidolysis		Glyma02g36530.1	0	93.3054	Glyma17g08150.1	0	92.7029	GO:0006508	GO:0004177
Phvul.003G157200.1	243	11	4.46538	0.999703	PF00171	oxidoreductase activity			PTHR11699,PTHR11699:SF29	ALDEHYDE DEHYDROGESE 7,ALDEHYDE DEHYDROGESE-RELATED	KOG2450	Aldehyde dehydrogenase	1.2.1.9	Glyceraldehyde-3-phosphate dehydrogese (DP+).	K00131	glyceraldehyde-3-phosphate dehydrogenase (NADP) [EC:1.2.1.9]	GO:0008152 GO:0016491 GO:0055114	metabolism_oxidoreductase activity_oxidation reduction		Glyma17g08310.1	0	94.913	Glyma02g36370.1	0	94.4444	GO:0008152 GO:0055114	GO:0016491
Phvul.003G158700.1	0	13	-4.70044	0.980723	PF00704,PF07714	hydrolase activity, hydrolyzing O-glycosyl compounds,protein phosphorylation			PTHR24420,PTHR24420:SF430		KOG1187	Serine/threonine protein kinase					GO:0004553 GO:0004672 GO:0005524 GO:0005975 GO:0006468	hydrolase activity, hydrolyzing O-glycosyl compounds_protein kinase activity_ATP binding_carbohydrate metabolism_protein amino acid phosphorylation		Glyma18g12610.1	4e-85	86.8571	Glyma10g15170.1	3e-15	89.3333	GO:0005975 GO:0006468	GO:0004553 GO:0004672 GO:0005524
Phvul.003G159400.1	44	5	3.1375	0.991492	PF00005,PF01061,PF08370	ATPase activity,Plant PDR ABC transporter associated,membrane			PTHR19241,PTHR19241:SF10	ATP-BINDING CASSETTE TRANSPORTER,ATP-BINDING CASSETTE TRANSPORTER-RELATED	KOG0065	Pleiotropic drug resistance proteins (PDR1-15), ABC superfamily					GO:0005524 GO:0016020 GO:0016887	ATP binding_membrane_ATPase activity		Glyma17g12910.1	0	92.6709	Glyma05g08100.1	0	92.2421		GO:0005524 GO:0016887
Phvul.003G159400.2	41	4	3.35755	0.994925	PF00005,PF01061,PF08370	ATPase activity,Plant PDR ABC transporter associated,membrane			PTHR19241,PTHR19241:SF10	ATP-BINDING CASSETTE TRANSPORTER,ATP-BINDING CASSETTE TRANSPORTER-RELATED	KOG0065	Pleiotropic drug resistance proteins (PDR1-15), ABC superfamily					GO:0005524 GO:0016020 GO:0016887	ATP binding_membrane_ATPase activity		Glyma17g12910.1	0	92.893	Glyma05g08100.1	0	92.2421		GO:0005524 GO:0016887
Phvul.003G159800.1	7	1	2.80735	0.926704	PF00249	Myb-like D-binding domain											GO:0003677	DNA binding	GARP_G2	Glyma05g08150.1	0	90.5882	Glyma05g08150.1	0	90.6396		GO:0003677
Phvul.003G160000.1	1	10	-3.32193	0.966196	PF02170,PF02171,PF08699	Domain of unknown function (DUF1785),protein binding			PTHR22891	EUKARYOTIC TRANSLATION INITIATION FACTOR 2C	KOG1041	Translation initiation factor 2C (eIF-2C) and related proteins					GO:0005515	protein binding		Glyma17g12850.1	0	94.5644	Glyma06g23920.1	0	88.3545		GO:0005515
Phvul.003G160200.1	1	7	-2.80735	0.926704	PF02170,PF02171	protein binding			PTHR22891	EUKARYOTIC TRANSLATION INITIATION FACTOR 2C							GO:0005515	protein binding		Glyma17g12850.1	0	94.3413	Glyma06g23920.1	0	88.771		GO:0005515
Phvul.003G160600.1	26	2	3.70044	0.993349	PF03330	Rare lipoprotein A (RlpA)-like double-psi beta-barrel														Glyma05g08210.1	1e-116	89.6936	Glyma17g12760.1	1e-109	89.0449
Phvul.003G162200.1	2	134	-6.06609	0.999518	PF03386	Early nodulin 93 ENOD93 protein														Glyma17g12610.1	1e-115	91.4826	Glyma17g12600.1	1e-115	91.4826
Phvul.003G163300.1	6	1	2.58496	0.908177	PF01221	microtubule associated complex			PTHR11886,PTHR11886:SF9	,microtubule associated complex	KOG3430	Dynein light chain type 1					GO:0005875 GO:0007017	microtubule associated complex_microtubule-based process		Glyma13g23750.1	1e-152	86.747	Glyma17g12490.1	1e-141	89.6552	GO:0007017
Phvul.003G163300.2	6	1	2.58496	0.908177					PTHR11886,PTHR11886:SF9	,microtubule associated complex							GO:0005875 GO:0007017	microtubule associated complex_microtubule-based process		Glyma13g23750.1	1e-152	86.747	Glyma17g12490.1	9e-77	88.172	GO:0007017
Phvul.003G164000.1	7	0	3.80735	0.938875	PF00854	oligopeptide transport			PTHR11654,PTHR11654:SF37	,OLIGOPEPTIDE TRANSPORTER-RELATED	KOG1237	H+/oligopeptide symporter					GO:0005215 GO:0006857 GO:0016020	transporter activity_oligopeptide transport_membrane		Glyma13g23680.1	0	92.7114	Glyma17g12420.1	0	92.1323	GO:0006857	GO:0005215
Phvul.003G165000.1	22	1	4.45943	0.99274	PF00847	sequence-specific D binding transcription factor activity											GO:0003700 GO:0006355	transcription factor activity_"regulation of transcription, DNA-dependent"	AP2	Glyma13g23570.1	0	87.2832	Glyma17g12330.1	1e-162	91.6859	GO:0006355	GO:0003700
Phvul.003G165100.1	1	11	-3.45943	0.971353	PF00566	Rab GTPase activator activity			PTHR22957,PTHR22957:SF27	TBC1 DOMAIN FAMILY MEMBER 13,TBC1 DOMAIN FAMILY MEMBER GTPASE-ACTIVATING PROTEIN	KOG4567	GTPase-activating protein					GO:0005097 GO:0005622 GO:0032313	Rab GTPase activator activity_intracellular_regulation of Rab GTPase activity		Glyma13g23560.1	0	94.0959	Glyma13g23560.1	1e-121	87.3614	GO:0032313	GO:0005097
Phvul.003G165200.1	14	2	2.80735	0.96648																Glyma13g23550.1	1e-71	87.1528	Glyma13g23550.1	7e-15	89.8551
Phvul.003G166300.1	30	7	2.09954	0.945718																Glyma13g22630.1	1e-134	87.8319	Glyma13g22630.1	4e-09	90.3846
Phvul.003G166500.1	40	1	5.32193	0.997588	PF02298	electron carrier activity											GO:0005507 GO:0009055	copper ion binding_electron carrier activity		Glyma17g12170.1	5e-44	81.6712	Glyma17g12170.1	3e-08	90		GO:0005507 GO:0009055
Phvul.003G168200.1	9	1	3.16993	0.956377	PF00036	EF hand			PTHR10891,PTHR10891:SF141	,CALMODULIN	KOG0027	Calmodulin and related proteins (EF-Hand superfamily)					GO:0005509 GO:0005578 GO:0007165	calcium ion binding_extracellular matrix_signal transduction		Glyma13g22810.1	2e-78	92.7885	Glyma13g22810.1	9e-65	92.2652	GO:0007165	GO:0005509
Phvul.003G168300.1	19	3	2.66297	0.972177
Phvul.003G169100.1	1792	133	3.75207	0.998973	PF00234	Protease inhibitor/seed storage/LTP family														Glyma13g22940.1	1e-102	90.0641	Glyma13g22940.1	1e-32	88.1481
Phvul.003G169800.1	3	13	-2.11548	0.926091	PF03016	membrane			PTHR11062,PTHR11062:SF1	EXOSTOSIN (HEPARAN SULFATE GLYCOSYLTRANSFERASE)-RELATED,EXOSTOSIN RELATED	KOG1021	Acetylglucosaminyltransferase EXT1/exostosin 1					GO:0016020	membrane		Glyma17g11850.1	0	87.6574	Glyma17g11850.1	3e-20	84.1727
Phvul.003G170000.1	24	3	3	0.986656	PF03006	integral to membrane			PTHR20855,PTHR20855:SF14	ADIPONECTIN RECEPTOR-RELATED,integral to membrane	KOG0748	Predicted membrane proteins, contain hemolysin III domain					GO:0016021	integral to membrane		Glyma13g23050.1	0	88.6964	Glyma17g11830.1	0	90
Phvul.003G170600.1	6	0	3.58496	0.919823	PF00149	hydrolase activity			PTHR22953	ACID PHOSPHATASE RELATED	KOG1378	Purple acid phosphatase					GO:0016787	hydrolase activity		Glyma13g23090.2	0	90.3546	Glyma13g23090.2	0	90.8621		GO:0016787
Phvul.003G171600.1	0	45	-6.49185	0.998016	PF03171	oxidoreductase activity			PTHR10209,PTHR10209:SF55	,FE(II)/ ASCORBATE OXIDASE SUPERFAMILY	KOG0143	Iron/ascorbate family oxidoreductases					GO:0016491 GO:0016706 GO:0055114	oxidoreductase activity_"oxidoreductase activity, acting on paired donors, with incorporation or reduction of molecular oxygen, 2-oxoglutarate as one donor, and incorporation of one atom each of oxygen into both donors"_oxidation reduction		Glyma17g11690.1	0	90.5512				GO:0055114	GO:0016491 GO:0016706
Phvul.003G171800.1	11	109	-3.30875	0.993643	PF03662	membrane			PTHR14363,PTHR14363:SF7	,membrane							GO:0016020 GO:0016798	membrane_"hydrolase activity, acting on glycosyl bonds"		Glyma13g23190.1	0	91.4231	Glyma17g11670.1	0	90.7419		GO:0016798
Phvul.003G171800.2	12	111	-3.20945	0.993649	PF03662	membrane			PTHR14363,PTHR14363:SF7	,membrane							GO:0016020 GO:0016798	membrane_"hydrolase activity, acting on glycosyl bonds"		Glyma13g23190.1	0	91.6058	Glyma13g23190.1	1e-153	90.9722		GO:0016798
Phvul.003G172000.1	36	241	-2.74296	0.983593																Glyma13g23200.1	6e-19	85.9649	Glyma13g23200.1	2e-15	91.9355
Phvul.003G172800.1	0	9	-4.16993	0.961579	PF00036	EF hand			PTHR12294,PTHR12294:SF1	EF HAND DOMAIN FAMILY A1,A2-RELATED,gb def: cg4704 gene product [drosophila melanogaster]	KOG2643	Ca2+ binding protein, contains EF-hand motifs							CAMTA	Glyma13g23280.1	0	89.5267	Glyma13g23280.1	5e-28	96.0526
Phvul.003G173200.1	0	9	-4.16993	0.961579																Glyma13g23350.1	1e-101	81.7656	Glyma13g23350.1	6e-68	80
Phvul.003G174200.1	50	2378	-5.57168	0.999971
Phvul.003G174400.1	2	15	-2.90689	0.968922																Glyma13g23440.1	0	87.7005	Glyma17g11380.1	1e-139	88.412
Phvul.003G175800.1	6	35	-2.54432	0.957271	PF00493	D replication			PTHR11630,PTHR11630:SF42	,D REPLICATION LICENSING FACTOR	KOG0481	DNA replication licensing factor, MCM5 component			K02209	minichromosome maintenance protein 5 (cell division control protein 46)	GO:0003677 GO:0005524 GO:0006260 GO:0015979 GO:0015995 GO:0016851	DNA binding_ATP binding_DNA replication_photosynthesis_chlorophyll biosynthesis_magnesium chelatase activity		Glyma17g11220.1	0	90.7609	Glyma13g22420.1	0	90.5344	GO:0006260 GO:0015979 GO:0015995	GO:0003677 GO:0005524 GO:0016851
Phvul.003G175900.1	3	14	-2.22239	0.930912	PF00400	WD domain, G-beta repeat			PTHR26208,PTHR26208:SF50		KOG4328	WD40 protein					GO:0005515	protein binding		Glyma13g22410.1	0	85.8177	Glyma17g11210.1	0	85.1664		GO:0005515
Phvul.003G176000.1	3	83	-4.79008	0.99918																Glyma05g08080.1	3e-49	93.8462
Phvul.003G176500.1	4	20	-2.32193	0.949366	PF06075	Plant protein of unknown function (DUF936)														Glyma05g08020.1	0	88.8049	Glyma05g08020.1	1e-94	90.2878
Phvul.003G179100.1	2	13	-2.70044	0.961642	PF00225	microtubule motor activity			PTHR24115,PTHR24115:SF324		KOG0242	Kinesin-like protein					GO:0003777 GO:0005524 GO:0007018	microtubule motor activity_ATP binding_microtubule-based movement		Glyma05g07770.1	0	89.3148	Glyma05g07770.1	4e-08	94.8718	GO:0007018	GO:0003777 GO:0005524
Phvul.003G179900.1	12	1	3.58496	0.976646																Glyma05g07700.1	7e-50	92.3077
Phvul.003G182000.1	59	7	3.07529	0.992386	PF03909	BSD domain														Glyma05g07470.1	0	87.9518	Glyma17g08960.1	1e-115	85.9341
Phvul.003G182600.1	19	0	5.24793	0.990518	PF00582	response to stress											GO:0006950	response to stress		Glyma17g08900.1	1e-132	83.915				GO:0006950
Phvul.003G182800.1	34	4	3.08746	0.990094	PF00319,PF01486	nucleus,sequence-specific D binding			PTHR11945,PTHR11945:SF19	MADS BOX PROTEIN	KOG0014	MADS box transcription factor					GO:0003677 GO:0003700 GO:0005634 GO:0006355 GO:0043565 GO:0046983	DNA binding_transcription factor activity_nucleus_"regulation of transcription, DNA-dependent"_sequence-specific DNA binding_protein dimerization activity	MADS	Glyma17g08860.1	1e-76	94.5946	Glyma05g07350.1	2e-75	94.5355	GO:0006355	GO:0003677 GO:0003700 GO:0043565 GO:0046983
Phvul.003G186300.1	2108	168	3.64934	0.998959	PF02507	photosystem I reaction center									K02694	photosystem I subunit III	GO:0009522 GO:0009538 GO:0015979	photosystem I_photosystem I reaction center_photosynthesis		Glyma05g00620.1	1e-169	88.3929				GO:0015979
Phvul.003G186500.1	5	31	-2.63227	0.978938	PF05739	protein binding			PTHR19305	SYPTOSOMAL ASSOCIATED PROTEIN	KOG3065	SNAP-25 (synaptosome-associated protein) component of SNARE complex					GO:0005515	protein binding		Glyma05g00640.1	0	91.5825	Glyma17g08450.1	0	89.2256		GO:0005515
Phvul.003G186500.2	5	31	-2.63227	0.978938	PF05739	protein binding			PTHR19305	SYPTOSOMAL ASSOCIATED PROTEIN	KOG3065	SNAP-25 (synaptosome-associated protein) component of SNARE complex					GO:0005515	protein binding		Glyma05g00640.1	0	91.5825	Glyma17g08450.1	0	89.2256		GO:0005515
Phvul.003G186600.1	6	1	2.58496	0.908177	PF03662	membrane			PTHR14363,PTHR14363:SF7	,membrane							GO:0016020 GO:0016798	membrane_"hydrolase activity, acting on glycosyl bonds"		Glyma17g08440.2	0	91.4911	Glyma20g07970.1	1e-75	85.3448		GO:0016798
Phvul.003G186600.2	6	1	2.58496	0.908177	PF03662	membrane			PTHR14363,PTHR14363:SF7	,membrane							GO:0016020 GO:0016798	membrane_"hydrolase activity, acting on glycosyl bonds"		Glyma17g08440.2	0	91.4911	Glyma20g07970.1	1e-75	85.3448		GO:0016798
Phvul.003G186900.1	6	0	3.58496	0.919823	PF07839	Plant calmodulin-binding domain											GO:0005516	calmodulin binding		Glyma05g00710.1	0	82.7538	Glyma17g08420.1	1e-167	86.2426		GO:0005516
Phvul.003G186900.2	6	0	3.58496	0.919823	PF07839	Plant calmodulin-binding domain											GO:0005516	calmodulin binding		Glyma05g00710.1	0	82.7538	Glyma17g08420.1	1e-167	86.2426		GO:0005516
Phvul.003G186900.3	6	0	3.58496	0.919823	PF07839	Plant calmodulin-binding domain											GO:0005516	calmodulin binding		Glyma05g00710.1	0	82.7538	Glyma17g08420.1	1e-167	86.2426		GO:0005516
Phvul.003G187100.1	317	52	2.6079	0.983568	PF03819	MazG nucleotide pyrophosphohydrolase domain			PTHR14552	FAMILY NOT MED										Glyma05g00750.1	1e-154	94.3503	Glyma05g21700.1	1e-142	92.9379
Phvul.003G187900.1	2	10	-2.32193	0.92372																Glyma05g00830.1	0	91.2821	Glyma17g11090.1	0	90.6762
Phvul.003G188800.1	180	39	2.20645	0.952522	PF00834	ribulose-phosphate 3-epimerase activity			PTHR11749	ribulose-phosphate 3-epimerase activity	KOG3111	D-ribulose-5-phosphate 3-epimerase	5.1.3.1	Ribulose-phosphate 3-epimerase.	K01783	ribulose-phosphate 3-epimerase [EC:5.1.3.1]	GO:0004750 GO:0005975	ribulose-phosphate 3-epimerase activity_carbohydrate metabolism		Glyma17g10990.4	0	93.9502	Glyma17g10990.3	0	93.9502	GO:0005975	GO:0004750
Phvul.003G188800.2	200	44	2.18442	0.952556	PF00834	ribulose-phosphate 3-epimerase activity			PTHR11749	ribulose-phosphate 3-epimerase activity	KOG3111	D-ribulose-5-phosphate 3-epimerase					GO:0004750 GO:0005975	ribulose-phosphate 3-epimerase activity_carbohydrate metabolism		Glyma17g10990.4	0	93.6639	Glyma17g10990.3	0	93.6639	GO:0005975	GO:0004750
Phvul.003G188900.1	17	4	2.08746	0.935141	PF03254	galactoside 2-alpha-L-fucosyltransferase activity											GO:0008107 GO:0016020 GO:0042546	galactoside 2-alpha-L-fucosyltransferase activity_membrane_cell wall biosynthesis		Glyma05g00920.1	0	86.6407	Glyma17g10980.1	1e-118	90.2235	GO:0042546	GO:0008107
Phvul.003G189000.1	1	8	-3	0.947103	PF02365	regulation of transcription, D-dependent											GO:0003677 GO:0006355	DNA binding_"regulation of transcription, DNA-dependent"	NAC	Glyma17g10970.1	0	91.0305	Glyma05g00930.1	0	90.7443	GO:0006355	GO:0003677
Phvul.003G191300.1	0	11	-4.45943	0.973595	PF01344	protein binding			PTHR24413,PTHR24413:SF217								GO:0005515	protein binding		Glyma04g34020.1	1e-28	82.7751	Glyma04g34020.1	1e-12	95.6522		GO:0005515
Phvul.003G191300.2	0	11	-4.45943	0.973595	PF01344	protein binding			PTHR24413,PTHR24413:SF217								GO:0005515	protein binding		Glyma04g34020.1	1e-28	82.7751	Glyma04g34020.1	1e-12	95.6522		GO:0005515
Phvul.003G191500.1	0	42	-6.39232	0.997774	PF01263	isomerase activity			PTHR10091	hexose metabolic process	KOG1604	Predicted mutarotase	5.1.3.3	Aldose 1-epimerase.	K01785	aldose 1-epimerase [EC:5.1.3.3]	GO:0005975 GO:0016853 GO:0019318	carbohydrate metabolism_isomerase activity_hexose metabolic process		Glyma17g10680.1	0	87.4382	Glyma05g01220.1	1e-147	87.9837	GO:0005975 GO:0019318	GO:0016853
Phvul.003G192600.1	8	1	3	0.947103	PF01459	voltage-gated anion channel activity			PTHR11743,PTHR11743:SF14	VOLTAGE-DEPENDENT ANION-SELECTIVE CHANNEL,VOLTAGE-DEPENDENT ANION-SELECTIVE CHANNEL-RELATED	KOG3126	Porin/voltage-dependent anion-selective channel protein					GO:0005741 GO:0006820 GO:0008308 GO:0044070 GO:0055085	mitochondrial outer membrane_anion transport_voltage-dependent ion-selective channel activity_regulation of anion transport_transmembrane transport		Glyma05g01350.1	0	89.9833	Glyma05g01350.1	1e-14	95.9184	GO:0006820 GO:0055085	GO:0008308
Phvul.003G192900.1	140	11	3.66985	0.998499	PF00046,PF02183	nucleus,sequence-specific D binding			PTHR24326,PTHR24326:SF218		KOG0483	Transcription factor HEX, contains HOX and HALZ domains					GO:0003677 GO:0003700 GO:0005634 GO:0006355 GO:0043565	DNA binding_transcription factor activity_nucleus_"regulation of transcription, DNA-dependent"_sequence-specific DNA binding	HB	Glyma05g01390.1	1e-150	89.5879	Glyma05g01390.1	1e-107	88.7052	GO:0006355	GO:0003677 GO:0003700 GO:0043565
Phvul.003G193000.1	10	2	2.32193	0.92372	PF04982	HPP family														Glyma17g10480.2	0	90.7308	Glyma17g10480.2	2e-13	89.5522
Phvul.003G193400.1	12	0	4.58496	0.977606	PF00854	oligopeptide transport			PTHR11654,PTHR11654:SF20	NITRATE TRANSPORTER (NRT1),OLIGOPEPTIDE TRANSPORTER-RELATED	KOG1237	H+/oligopeptide symporter					GO:0005215 GO:0006857 GO:0016020	transporter activity_oligopeptide transport_membrane		Glyma17g10450.1	0	84.7826	Glyma17g10450.1	3e-82	89.5131	GO:0006857	GO:0005215
Phvul.003G195000.1	2	14	-2.80735	0.96648	PF01221	microtubule associated complex			PTHR11886,PTHR11886:SF9	,microtubule associated complex	KOG3430	Dynein light chain type 1					GO:0005875 GO:0007017	microtubule associated complex_microtubule-based process		Glyma17g10320.1	1e-140	93.1034	Glyma17g10320.1	7e-35	88.4892	GO:0007017
Phvul.003G197100.1	118	16	2.88264	0.985069																Glyma05g01810.1	2e-57	95.0704	Glyma17g10080.1	4e-56	93.5065
Phvul.003G197400.1	41	267	-2.70314	0.983619	PF02704	Gibberellin regulated protein														Glyma17g10050.1	3e-75	85.4651	Glyma17g10050.2	2e-58	85.0694
Phvul.003G197500.1	30	7	2.09954	0.945718	PF07887	Calmodulin binding protein-like														Glyma17g10040.1	0	92.8859	Glyma05g01860.1	0	93.7853
Phvul.003G197900.1	12	1	3.58496	0.976646	PF00071	Ras family			PTHR24072,PTHR24072:SF295		KOG0393	Ras-related small GTPase, Rho type			K07975	Rho family, other	GO:0005525 GO:0005622 GO:0007264	GTP binding_intracellular_small GTPase mediated signal transduction		Glyma05g01920.1	0	92.6868	Glyma17g09980.1	0	93.2203	GO:0007264	GO:0005525
Phvul.003G198900.1	8	0	4	0.952197																Glyma05g02030.1	0	88.5145	Glyma17g09880.1	0	87.0149
Phvul.003G199900.1	7	1	2.80735	0.926704	PF00069,PF07714	protein phosphorylation			PTHR23257,PTHR23257:SF81	,SERINE-THREONINE PROTEIN KISE	KOG0580	Serine/threonine protein kinase					GO:0004672 GO:0005524 GO:0006468	protein kinase activity_ATP binding_protein amino acid phosphorylation		Glyma05g02150.1	1e-149	93.5933	Glyma05g02150.1	1e-132	89.7959	GO:0006468	GO:0004672 GO:0005524
Phvul.003G204500.1	6	1	2.58496	0.908177	PF00069,PF00139	binding,protein phosphorylation			PTHR24420,PTHR24420:SF272		KOG1187	Serine/threonine protein kinase					GO:0004672 GO:0005488 GO:0005524 GO:0006468	protein kinase activity_binding_ATP binding_protein amino acid phosphorylation		Glyma05g02610.1	0	89.4527	Glyma05g02610.1	1e-161	83.681	GO:0006468	GO:0004672 GO:0005488 GO:0005524
Phvul.003G205800.1	15	2	2.90689	0.968922
Phvul.003G206500.1	6	1	2.58496	0.908177																Glyma05g02770.1	4e-59	89.4472
Phvul.003G208000.1	64	2	5	0.998842	PF00657	lipid metabolic process			PTHR22835,PTHR22835:SF39	,ZINC FINGER FYVE DOMAIN CONTAINING PROTEIN							GO:0006629 GO:0016788	lipid metabolism_"hydrolase activity, acting on ester bonds"		Glyma17g13600.1	0	88.8099	Glyma05g02950.1	0	88.3659	GO:0006629	GO:0016788
Phvul.003G208700.1	1	14	-3.80735	0.982738																Glyma17g13690.1	4e-95	96.5517	Glyma05g03030.1	4e-95	96.5517
Phvul.003G209000.1	33	4	3.04439	0.989854																Glyma05g03080.1	3e-34	86.7089	Glyma05g03080.1	8e-32	92.8571
Phvul.003G210000.1	59	1	5.88264	0.998713	PF00036	EF hand			PTHR10891,PTHR10891:SF141	,CALMODULIN	KOG0027	Calmodulin and related proteins (EF-Hand superfamily)								Glyma05g03240.1	1e-68	82.8162	Glyma17g13820.1	3e-54	81.3842
Phvul.003G210600.1	59	8	2.88264	0.984137	PF00571	protein binding			PTHR13780	AMP-ACTIVATED PROTEIN KISE, GAMMA REGULATORY SUBUNIT	KOG1764	5'-AMP-activated protein kinase, gamma subunit					GO:0005515	protein binding		Glyma05g03300.1	0	91.053	Glyma17g13880.1	0	90.8947		GO:0005515
Phvul.003G210600.2	63	8	2.97728	0.984324	PF00571	protein binding			PTHR13780	AMP-ACTIVATED PROTEIN KISE, GAMMA REGULATORY SUBUNIT	KOG1764	5'-AMP-activated protein kinase, gamma subunit					GO:0005515	protein binding		Glyma05g03300.1	0	91.053	Glyma17g13880.1	0	90.8947		GO:0005515
Phvul.003G211100.1	174	37	2.23349	0.952587	PF00213	proton-transporting ATP synthase complex, catalytic core F(1)			PTHR11910	proton-transporting ATP synthase complex, catalytic core F(1)	KOG1662	Mitochondrial F1F0-ATP synthase, subunit OSCP/ATP5	3.6.3.14	H(+)-transporting two-sector ATPase.	K02113	F-type H+-transporting ATPase subunit delta [EC:3.6.3.14]	GO:0005886 GO:0015986 GO:0045261 GO:0046933	plasma membrane_ATP synthesis coupled proton transport_"proton-transporting ATP synthase complex, catalytic core F(1)"_"hydrogen-transporting ATP synthase activity, rotational mechanism"		Glyma17g13930.1	1e-158	86.5132	Glyma17g13930.1	2e-22	91.4634	GO:0015986	GO:0046933
Phvul.003G212800.1	6	0	3.58496	0.919823	PF00847	sequence-specific D binding transcription factor activity											GO:0003700 GO:0006355	transcription factor activity_"regulation of transcription, DNA-dependent"	AP2	Glyma05g03560.1	1e-116	84.7122	Glyma05g03550.1	1e-103	87.2727	GO:0006355	GO:0003700
Phvul.003G213900.1	82	12	2.77259	0.982939																Glyma17g14240.1	0	92.4774	Glyma05g03730.1	0	92.1348
Phvul.003G214100.1	0	16	-5	0.986927	PF00082,PF02225,PF05922	PA domain,identical protein binding,serine-type endopeptidase activity			PTHR10795,PTHR10795:SF17	SUBTILISIN/KEXIN-RELATED SERINE PROTEASE,gb def: possible protease [sinorhizobium meliloti]							GO:0004252 GO:0006508 GO:0042802 GO:0043086	serine-type endopeptidase activity_proteolysis and peptidolysis_protein self binding_negative regulation of enzyme activity		Glyma05g03750.1	0	89.8592	Glyma17g14260.1	0	89.2235	GO:0006508 GO:0043086	GO:0004252 GO:0042802
Phvul.003G216000.1	1	10	-3.32193	0.966196	PF02178,PF03479	D binding,Domain of unknown function (DUF296)											GO:0003677	DNA binding		Glyma05g04040.1	0	92.5813	Glyma17g14520.2	0	92.4797		GO:0003677
Phvul.003G217700.1	1	6	-2.58496	0.908177	PF04690	YABBY protein													C2C2_YABBY	Glyma17g14710.1	0	95.9877	Glyma05g04260.1	0	95.0617
Phvul.003G217900.1	261	5	5.70598	0.999737	PF00251,PF08244,PF11837	Glycosyl hydrolases family 32 C termil,Glycosyl hydrolases family 32 N-termil domain,beta-fructofuranosidase activity					KOG0228	Beta-fructofuranosidase (invertase)	3.2.1.26	Beta-fructofuranosidase.	K01193	beta-fructofuranosidase [EC:3.2.1.26]	GO:0004564 GO:0004575	beta-fructofuranosidase activity_sucrose alpha-glucosidase activity		Glyma17g14750.1	0	89.2131	Glyma05g04290.1	0	89.1089		GO:0004564 GO:0004575
Phvul.003G218400.1	21	5	2.07039	0.940169	PF00169,PF01237	Oxysterol-binding protein,protein binding			PTHR10972,PTHR10972:SF8	OXYSTEROL-BINDING PROTEIN,OXYSTEROL-BINDING PROTEIN-RELATED	KOG1737	Oxysterol-binding protein					GO:0005543	phospholipid binding		Glyma05g04340.2	0	93.3498	Glyma05g04340.2	1e-145	94.5783		GO:0005515 GO:0005543
Phvul.003G218600.1	1	23	-4.52356	0.993321	PF00234	Protease inhibitor/seed storage/LTP family														Glyma17g14840.1	1e-114	89.5775	Glyma05g04380.1	1e-111	88.172
Phvul.003G221000.1	2	10	-2.32193	0.92372					PTHR11389,PTHR11389:SF378	ZINC FINGER PROTEIN,gb def: gastrula zinc finger protein xlcgf46.1									C2H2	Glyma05g04690.1	6e-57	80.6818	Glyma05g04690.1	5e-42	85.3081
Phvul.003G221100.1	0	15	-4.90689	0.985223	PF00892	membrane											GO:0016020	membrane		Glyma05g04700.1	0	88.7608	Glyma17g15150.1	0	87.2449
Phvul.003G221100.2	0	16	-5	0.986927	PF00892	membrane											GO:0016020	membrane		Glyma05g04700.1	0	89.3793	Glyma05g04700.1	4e-80	87.7256
Phvul.003G222400.1	1	22	-4.45943	0.99274	PF00249	Myb-like D-binding domain			PTHR10641	MYB-RELATED							GO:0003677	DNA binding	MYB	Glyma05g04900.1	1e-180	90.3846	Glyma17g15270.1	1e-173	89.8467		GO:0003677
Phvul.003G222600.1	9	0	4.16993	0.961579	PF00847	sequence-specific D binding transcription factor activity											GO:0003700 GO:0006355	transcription factor activity_"regulation of transcription, DNA-dependent"	AP2	Glyma05g04920.1	1e-103	90.4918	Glyma05g04920.1	7e-38	86.3095	GO:0006355	GO:0003700
Phvul.003G225100.1	0	11	-4.45943	0.973595	PF00208,PF02812	cellular amino acid metabolic process			PTHR11606	GLUTAMATE DEHYDROGESE	KOG2250	Glutamate/leucine/phenylalanine/valine dehydrogenases	1.4.1.3	Glutamate dehydrogese (D(P)+).	K00261	glutamate dehydrogenase (NAD(P)+) [EC:1.4.1.3]	GO:0006520 GO:0016491 GO:0055114	amino acid metabolism_oxidoreductase activity_oxidation reduction		Glyma17g15740.1	0	90.7108	Glyma05g05460.1	0	90.6602	GO:0006520 GO:0055114	GO:0016491
Phvul.003G226900.1	12	3	2	0.921188	PF01373	beta-amylase activity							3.2.1.2	Beta-amylase.	K01177	beta-amylase [EC:3.2.1.2]	GO:0000272 GO:0016161	polysaccharide catabolism_beta-amylase activity		Glyma05g05750.2	0	91.7426	Glyma05g05750.1	0	91.7426	GO:0000272	GO:0016161
Phvul.003G227700.1	24	5	2.26303	0.944439	PF04043	pectinesterase activity											GO:0004857 GO:0030599	enzyme inhibitor activity_pectinesterase activity		Glyma17g16190.1	1e-149	89.1489	Glyma05g05850.1	1e-142	88.651		GO:0004857 GO:0030599
Phvul.003G228100.1	1	8	-3	0.947103	PF00350,PF01031,PF02212	GTP binding			PTHR11566,PTHR11566:SF12	DYMIN	KOG0446	Vacuolar sorting protein VPS1, dynamin, and related proteins					GO:0003924 GO:0005525	GTPase activity_GTP binding		Glyma17g16240.1	0	90.4094	Glyma05g05890.1	1e-124	88.4161		GO:0003924 GO:0005525
Phvul.003G229000.1	1	6	-2.58496	0.908177	PF00854	oligopeptide transport			PTHR11654,PTHR11654:SF37	,OLIGOPEPTIDE TRANSPORTER-RELATED	KOG1237	H+/oligopeptide symporter					GO:0005215 GO:0006857 GO:0016020 GO:0016021 GO:0055085	transporter activity_oligopeptide transport_membrane_integral to membrane_transmembrane transport		Glyma05g06130.1	0	92.9634	Glyma17g16410.1	0	92.628	GO:0006857 GO:0055085	GO:0005215
Phvul.003G230500.1	12	50	-2.05889	0.949265	PF03479	Domain of unknown function (DUF296)														Glyma05g23660.1	0	85.8686	Glyma17g16640.2	1e-139	86.1947
Phvul.003G231000.1	20	2	3.32193	0.988067	PF00010	transcription regulator activity			PTHR12565	STEROL REGULATORY ELEMENT-BINDING PROTEIN	KOG4029	Transcription factor HAND2/Transcription factor TAL1/TAL2/LYL1					GO:0006355 GO:0030528	regulation of transcription, DNA-dependent_transcription regulator activity	bHLH	Glyma05g23530.1	0	87.8307	Glyma17g16720.1	0	87.9464	GO:0006355	GO:0030528
Phvul.003G231100.1	8	1	3	0.947103	PF00010	transcription regulator activity			PTHR12565,PTHR12565:SF7	CENTROMERE-BINDING PROTEIN 1, CBP-1,STEROL REGULATORY ELEMENT-BINDING PROTEIN							GO:0006355 GO:0030528	regulation of transcription, DNA-dependent_transcription regulator activity	bHLH	Glyma17g16730.1	0	86.5007	Glyma17g16730.1	6e-36	89.0511	GO:0006355	GO:0030528
Phvul.003G231900.1	95	0	7.56986	0.999311	PF00722,PF06955	cellular glucan metabolic process,"hydrolase activity, hydrolyzing O-glycosyl compounds"			PTHR10963,PTHR10963:SF14	,SECRETED GLUCOSIDASE-RELATED			2.4.1.207	Xyloglucan:xyloglucosyl transferase.	K08235	xyloglucan:xyloglucosyl transferase [EC:2.4.1.207]	GO:0004553 GO:0005618 GO:0005975 GO:0006073 GO:0016762 GO:0048046	hydrolase activity, hydrolyzing O-glycosyl compounds_cell wall_carbohydrate metabolism_glucan metabolism_xyloglucan:xyloglucosyl transferase activity_apoplast		Glyma05g23170.1	0	90.363	Glyma17g16890.1	0	90.4545	GO:0005975 GO:0006073	GO:0004553 GO:0016762
Phvul.003G232600.1	4	19	-2.24793	0.940025	PF00847	sequence-specific D binding transcription factor activity			PTHR11795,PTHR11795:SF332	,PROTEIN KISE							GO:0003700 GO:0006355	transcription factor activity_"regulation of transcription, DNA-dependent"	AP2	Glyma05g22970.1	0	92.1753	Glyma05g22970.1	1e-127	89.3204	GO:0006355	GO:0003700
Phvul.003G233900.1	3	118	-5.29768	0.999451																Glyma05g22740.1	5e-41	85.1675	Glyma17g17240.1	2e-31	83.2536
Phvul.003G234000.1	6	0	3.58496	0.919823	PF00134,PF02984	Cyclin, N-termil domain,nucleus			PTHR10177,PTHR10177:SF76	,CYCLINS	KOG0656	G1/S-specific cyclin D					GO:0005634	nucleus		Glyma05g22670.1	0	87.218	Glyma17g17280.1	1e-104	91.6667
Phvul.003G236200.1	14	91	-2.70044	0.983042	PF03195	Protein of unknown function DUF260													AS2	Glyma17g17540.1	1e-113	90.0875	Glyma17g17540.1	5e-20	84.7682
Phvul.003G236500.1	63	1	5.97728	0.998842	PF00141	peroxidase activity							1.11.1.7	Peroxidase.	K00430	peroxidase [EC:1.11.1.7]	GO:0004601 GO:0006979 GO:0020037 GO:0055114	peroxidase activity_response to oxidative stress_heme binding_oxidation reduction		Glyma05g22180.1	0	88.3838	Glyma17g17730.1	0	87.8788	GO:0006979 GO:0055114	GO:0004601 GO:0020037
Phvul.003G237400.1	20	120	-2.58496	0.98318	PF10714	Late embryogenesis abundant protein 18														Glyma17g17860.1	2e-45	89.7436	Glyma05g22030.1	5e-36	87.1795
Phvul.003G237600.1	20	4	2.32193	0.949366	PF00561	alpha/beta hydrolase fold			PTHR10992,PTHR10992:SF13	ALPHA/BETA HYDROLASE RELATED,BIPHENYL HYDROLASE-RELATED	KOG4178	Soluble epoxide hydrolase								Glyma17g17890.1	0	89.0547	Glyma05g22010.1	1e-58	86.8526
Phvul.003G238700.1	4	76	-4.24793	0.998976	PF03321	GH3 auxin-responsive promoter									K14487	auxin responsive GH3 gene family				Glyma17g18080.1	0	86.5184	Glyma05g21680.1	0	87.406
Phvul.003G239200.1	10	2	2.32193	0.92372	PF00657	lipid metabolic process			PTHR22835,PTHR22835:SF39	,ZINC FINGER FYVE DOMAIN CONTAINING PROTEIN							GO:0006629 GO:0016788	lipid metabolism_"hydrolase activity, acting on ester bonds"		Glyma17g18170.2	0	89.6763	Glyma17g18170.1	0	90.1019	GO:0006629	GO:0016788
Phvul.003G240000.1	2	9	-2.16993	0.907464	PF05712	nucleus			PTHR10880	nucleus							GO:0005634	nucleus		Glyma05g21320.1	1e-176	93.3806	Glyma17g18240.1	1e-171	92.9078
Phvul.003G240200.1	39	5	2.96347	0.98266	PF00249	Myb-like D-binding domain			PTHR10641	MYB-RELATED					K09422	myb proto-oncogene protein, plant	GO:0003677	DNA binding	MYB	Glyma05g21220.1	3e-93	87.6833	Glyma05g21220.1	1e-33	84.456		GO:0003677
Phvul.003G240400.1	13	61	-2.2303	0.951327	PF00069,PF00560,PF08263	Leucine rich repeat N-termil domain,protein binding,protein phosphorylation			PTHR24420,PTHR24420:SF470		KOG1187	Serine/threonine protein kinase					GO:0004672 GO:0005515 GO:0005524 GO:0006468	protein kinase activity_protein binding_ATP binding_protein amino acid phosphorylation		Glyma05g21030.1	0	88.7017	Glyma05g21030.1	1e-145	83.229	GO:0006468	GO:0004672 GO:0005515 GO:0005524
Phvul.003G242100.1	9	2	2.16993	0.907464	PF05911	Plant protein of unknown function (DUF869)														Glyma17g18720.1	0	89.111	Glyma05g18310.1	0	88.9316
Phvul.003G242400.1	375	4	6.55075	0.999796	PF01596	O-methyltransferase activity			PTHR10509	O-methyltransferase activity	KOG1663	O-methyltransferase					GO:0008171	O-methyltransferase activity		Glyma17g18800.1	0	89.6086	Glyma01g39460.1	1e-121	83.0633		GO:0008171
Phvul.003G243800.1	61	8	2.93074	0.984246	PF00498,PF01494	monooxygese activity,protein binding			PTHR13789,PTHR13789:SF10	MONOOXYGESE,SALICYLATE HYDROXYLASE	KOG2614	Kynurenine 3-monooxygenase and related flavoprotein monooxygenases	1.14.13.90	zeaxanthin epoxidase	K09838	zeaxanthin epoxidase [EC:1.14.13.90]	GO:0004497 GO:0005515 GO:0055114	monooxygenase activity_protein binding_oxidation reduction	FHA	Glyma17g20020.1	0	92.937	Glyma11g05960.1	0	87.0836	GO:0055114	GO:0004497 GO:0005515
Phvul.003G244700.1	32	1	5	0.996379	PF02234	cyclin-dependent protein kise inhibitor activity			PTHR10265	cyclin-dependent protein kise inhibitor activity							GO:0004861 GO:0005634 GO:0007050	cyclin-dependent protein kinase inhibitor activity_nucleus_cell cycle arrest		Glyma05g16070.1	1e-57	80.7203	Glyma05g16070.1	9e-09	93.0233	GO:0007050	GO:0004861
Phvul.003G247600.1	409	62	2.72176	0.983696	PF01789	oxygen evolving complex									K02717	photosystem II oxygen-evolving enhancer protein 2	GO:0005509 GO:0009523 GO:0009654 GO:0015979 GO:0019898	calcium ion binding_photosystem II_oxygen evolving complex_photosynthesis_extrinsic to membrane		Glyma08g41660.1	0	91.3815	Glyma18g14410.1	0	90.6015	GO:0015979	GO:0005509
Phvul.003G247700.1	21	4	2.39232	0.950565	PF00394,PF07731,PF07732	oxidoreductase activity			PTHR11709,PTHR11709:SF17	,MULTI-COPPER OXIDASE	KOG1263	Multicopper oxidases					GO:0005507 GO:0016491 GO:0055114	copper ion binding_oxidoreductase activity_oxidation reduction		Glyma17g21490.1	0	91.0748	Glyma05g17440.1	0	91.4474	GO:0055114	GO:0005507 GO:0016491
Phvul.003G249800.1	558	78	2.83872	0.985533	PF01716	oxygen evolving complex									K02716	photosystem II oxygen-evolving enhancer protein 1	GO:0005509 GO:0009523 GO:0009654 GO:0015979 GO:0019898 GO:0042549	calcium ion binding_photosystem II_oxygen evolving complex_photosynthesis_extrinsic to membrane_photosystem II stabilization		Glyma16g25860.1	0	93.2731	Glyma02g06830.1	0	90.6627	GO:0015979 GO:0042549	GO:0005509
Phvul.003G249800.2	679	95	2.83741	0.985552	PF01716	oxygen evolving complex											GO:0005509 GO:0009523 GO:0009654 GO:0015979 GO:0019898 GO:0042549	calcium ion binding_photosystem II_oxygen evolving complex_photosynthesis_extrinsic to membrane_photosystem II stabilization		Glyma16g25860.1	0	93.9394	Glyma02g06830.1	0	92.6219	GO:0015979 GO:0042549	GO:0005509
Phvul.003G249900.1	64	6	3.41504	0.996262	PF04535	Domain of unknown function (DUF588)														Glyma16g25850.1	0	95.1807	Glyma02g06820.1	0	94.5783
Phvul.003G250500.1	11	2	2.45943	0.930291	PF00046,PF07526	Associated with HOX,sequence-specific D binding			PTHR11850,PTHR11850:SF14	BEL1 HOMEOTIC PROTEIN,HOMEOBOX PROTEIN	KOG0773	Transcription factor MEIS1 and related HOX domain proteins					GO:0003677 GO:0003700 GO:0005634 GO:0006355 GO:0043565	DNA binding_transcription factor activity_nucleus_"regulation of transcription, DNA-dependent"_sequence-specific DNA binding	HB	Glyma02g06730.1	0	90.236	Glyma02g06730.1	2e-99	82.6165	GO:0006355	GO:0003677 GO:0003700 GO:0043565
Phvul.003G250500.2	11	2	2.45943	0.930291	PF00046,PF07526	Associated with HOX,sequence-specific D binding			PTHR11850,PTHR11850:SF14	BEL1 HOMEOTIC PROTEIN,HOMEOBOX PROTEIN	KOG0773	Transcription factor MEIS1 and related HOX domain proteins					GO:0003677 GO:0003700 GO:0005634 GO:0006355 GO:0043565	DNA binding_transcription factor activity_nucleus_"regulation of transcription, DNA-dependent"_sequence-specific DNA binding	HB	Glyma02g06730.1	0	90.236	Glyma02g06730.1	2e-99	82.6165	GO:0006355	GO:0003677 GO:0003700 GO:0043565
Phvul.003G251000.1	106	3	5.14296	0.999376					PTHR10891,PTHR10891:SF149	,CALMODULIN	KOG0027	Calmodulin and related proteins (EF-Hand superfamily)			K13448	calcium-binding protein CML				Glyma02g06680.1	1e-129	89.6806	Glyma16g25720.1	1e-127	89.1089
Phvul.003G252100.1	6	0	3.58496	0.919823	PF03018	Dirigent-like protein			PTHR21495,PTHR21495:SF5	DISEASE RESISTANCE RESPONSE PROTEIN-RELATED,NUCLEOPORIN-RELATED										Glyma16g25580.1	1e-88	84.106	Glyma16g25580.1	6e-07	85.9375
Phvul.003G252200.1	9	2	2.16993	0.907464	PF03514	GRAS family transcription factor													GRAS	Glyma16g25570.1	0	88.0974	Glyma16g25570.1	7e-46	86.3636
Phvul.003G256000.1	6	0	3.58496	0.919823	PF03492	methyltransferase activity											GO:0008168	methyltransferase activity		Glyma02g06050.1	0	87.8136	Glyma02g06050.1	6e-27	88.1356		GO:0008168
Phvul.003G256700.1	88	9	3.28951	0.993463	PF00318	intracellular			PTHR12534	small ribosomal subunit	KOG0832	Mitochondrial/chloroplast ribosomal protein S2			K02967	small subunit ribosomal protein S2	GO:0003735 GO:0005622 GO:0005840 GO:0006412 GO:0015935	structural constituent of ribosome_intracellular_ribosome_protein biosynthesis_small ribosomal subunit		Glyma03g03680.1	1e-158	93.1398	Glyma07g07760.1	2e-93	93.5622	GO:0006412	GO:0003735
Phvul.003G256800.1	32	3	3.41504	0.993502	PF00119	proton-transporting ATP synthase complex, coupling factor F(o)			PTHR11410	proton-transporting ATP synthase complex, coupling factor F(o)	KOG4665	ATP synthase F0 subunit 6 and related proteins	3.6.3.14	H(+)-transporting two-sector ATPase.	K02108	F-type H+-transporting ATPase subunit a [EC:3.6.3.14]	GO:0015078 GO:0015986 GO:0045263	hydrogen ion transporter activity_ATP synthesis coupled proton transport_"proton-transporting ATP synthase complex, coupling factor F(o)"								GO:0015986	GO:0015078
Phvul.003G258400.1	12	1	3.58496	0.976646	PF00067	oxidoreductase activity, acting on paired donors, with incorporation or reduction of molecular oxygen			PTHR24286,PTHR24286:SF20		KOG0157	Cytochrome P450 CYP4/CYP19/CYP26 subfamilies	1.14.-.-	Acting on paired donors, with incorporation or reduction of	K12637	cytochrome P450, family 90, subfamily C, polypeptide 1 [EC:1.14.-.-]	GO:0005506 GO:0009055 GO:0016705 GO:0020037 GO:0055114	iron ion binding_electron carrier activity_"oxidoreductase activity, acting on paired donors, with incorporation or reduction of molecular oxygen"_heme binding_oxidation reduction		Glyma02g05780.1	0	91.4105	Glyma11g07780.1	1e-150	86.6782	GO:0055114	GO:0005506 GO:0009055 GO:0016705 GO:0020037
Phvul.003G261900.1	99	2866	-4.85547	0.999976	PF03171	oxidoreductase activity			PTHR10209,PTHR10209:SF55	,FE(II)/ ASCORBATE OXIDASE SUPERFAMILY	KOG0143	Iron/ascorbate family oxidoreductases	1.14.11.9	ringenin 3-dioxygese.	K00475	naringenin 3-dioxygenase [EC:1.14.11.9]	GO:0016491 GO:0016706 GO:0055114	oxidoreductase activity_"oxidoreductase activity, acting on paired donors, with incorporation or reduction of molecular oxygen, 2-oxoglutarate as one donor, and incorporation of one atom each of oxygen into both donors"_oxidation reduction		Glyma02g05450.1	0	86.9318	Glyma02g05470.1	0	86.9607	GO:0055114	GO:0016491 GO:0016706
Phvul.003G262100.1	34	142	-2.06228	0.951196																Glyma16g23900.1	1e-52	78.7234	Glyma16g23900.1	4e-40	85.6436
Phvul.003G262800.1	9	0	4.16993	0.961579	PF02519	Auxin responsive protein														Glyma16g24110.1	1e-100	91.0959	Glyma02g05530.1	4e-99	90.5085
Phvul.003G263200.1	136	15	3.18057	0.993775	PF00175,PF00970	oxidoreductase activity			PTHR19384,PTHR19384:SF1	DPH FLAVIN OXIDOREDUCTASE,oxidoreductase activity			1.18.1.2	Ferredoxin--DP(+) reductase.	K02641	ferredoxin--NADP+ reductase [EC:1.18.1.2]	GO:0016491 GO:0055114	oxidoreductase activity_oxidation reduction		Glyma16g23710.1	0	93.1129	Glyma02g05350.1	0	92.7456	GO:0055114	GO:0016491
Phvul.003G264900.1	5	33	-2.72247	0.97961	PF00515	protein binding			PTHR23083,PTHR23083:SF200	,"O-LINKED N-ACETYLGLUCOSAMINE TRANSFERASE, OGT"							GO:0005515	protein binding	GRF	Glyma02g05170.1	0	86.8841	Glyma02g05170.1	3e-11	93.75		GO:0005515
Phvul.003G265100.1	62	9	2.78427	0.982438	PF00421	photosystem											GO:0009521 GO:0009767 GO:0016020 GO:0016168 GO:0019684	photosystem_photosynthetic electron transport_membrane_chlorophyll binding_"photosynthesis, light reaction"								GO:0009767 GO:0019684	GO:0016168
Phvul.003G267700.1	7	1	2.80735	0.926704	PF03478	Protein of unknown function (DUF295)			PTHR13710,PTHR13710:SF43	,ATP-dependent helicase activity							GO:0006310 GO:0008026	DNA recombination_ATP dependent helicase activity		Glyma02g04930.1	0	83.378	Glyma16g22890.1	1e-83	81.3758	GO:0006310	GO:0008026
Phvul.003G268000.1	3	13	-2.11548	0.926091	PF03398	Regulator of Vps4 activity in the MVB pathway			PTHR12161,PTHR12161:SF4	UNCHARACTERIZED DUF292,gb def: agcp6260 [anopheles gambiae str. pest]	KOG2027	Spindle pole body protein								Glyma16g22850.1	0	91.497	Glyma16g22850.1	2e-98	88.9222
Phvul.003G270000.1	132	538	-2.02707	0.951589	PF00505	D binding			PTHR13711,PTHR13711:SF70	,SWI/SNF-RELATED CHROMATIN BINDING PROTEIN	KOG0381	HMG box-containing protein					GO:0003677 GO:0005515	DNA binding_protein binding		Glyma09g33070.1	1e-101	87.013	Glyma16g22060.1	4e-84	85.5228		GO:0003677 GO:0005515
Phvul.003G271400.1	27	5	2.43296	0.954373	PF00097	Zinc finger, C3HC4 type (RING finger)			PTHR22764,PTHR22764:SF16	,RING FINGER PROTEIN 11 (SID 1669) (NEDD4 WW DOMAIN-BINDING PROTEIN 2).										Glyma16g21550.1	2e-96	84.5824	Glyma09g32910.1	5e-94	84.3552
Phvul.003G274800.1	21	1	4.39232	0.992112	PF00069,PF00989	protein phosphorylation,"regulation of transcription, D-dependent"			PTHR24354,PTHR24354:SF88		KOG0610	Putative serine/threonine protein kinase					GO:0004672 GO:0005515 GO:0005524 GO:0006355 GO:0006468	protein kinase activity_protein binding_ATP binding_"regulation of transcription, DNA-dependent"_protein amino acid phosphorylation		Glyma16g19560.1	0	93.0481	Glyma16g19560.1	0	88.7967	GO:0006355 GO:0006468	GO:0004672 GO:0005515 GO:0005524
Phvul.003G275600.1	0	35	-6.12928	0.996942	PF07333	S locus-related glycoprotein 1 binding pollen coat protein (SLR1-BP)
Phvul.003G277000.1	0	7	-3.80735	0.938875	PF00026	aspartic-type endopeptidase activity			PTHR13683,PTHR13683:SF98	,aspartic-type endopeptidase activity	KOG1339	Aspartyl protease					GO:0004190 GO:0006508	aspartic-type endopeptidase activity_proteolysis and peptidolysis								GO:0006508	GO:0004190
Phvul.003G277600.1	7	28	-2	0.94454	PF03283	Pecticetylesterase			PTHR21562,PTHR21562:SF1	NOTUM-RELATED,PECTIN ACETYLESTERASE	KOG4287	Pectin acetylesterase and similar proteins								Glyma16g17150.1	0	88.2107	Glyma16g17120.1	0	87.1237
Phvul.003G280600.1	5	22	-2.1375	0.941553	PF04414	hydrolase activity, acting on ester bonds											GO:0016788	hydrolase activity, acting on ester bonds		Glyma05g31740.1	0	92.1136	Glyma05g31740.2	0	91.7824		GO:0016788
Phvul.003G281200.1	58	0	6.85798	0.998677	PF03088	strictosidine synthase activity			PTHR10426,PTHR10426:SF5	MUCIN-RELATED,STRICTOSIDINE SYNTHASE-RELATED	KOG1520	Predicted alkaloid synthase/Surface mucin Hemomucin					GO:0009058 GO:0016844	biosynthesis_strictosidine synthase activity		Glyma16g12090.1	1e-166	87.0915	Glyma16g12090.1	1e-18	78.9831	GO:0009058	GO:0016844
Phvul.003G284500.1	8	37	-2.20945	0.948922	PF00010	transcription regulator activity			PTHR11534,PTHR11534:SF7	MYOGENIC FACTOR,MYOGENIC FACTOR MYF-5							GO:0006355 GO:0030528	regulation of transcription, DNA-dependent_transcription regulator activity	bHLH	Glyma08g36590.1	0	90.9692	Glyma06g35330.1	0	90.2412	GO:0006355	GO:0030528
Phvul.003G284500.2	8	37	-2.20945	0.948922	PF00010	transcription regulator activity			PTHR11534,PTHR11534:SF7	MYOGENIC FACTOR,MYOGENIC FACTOR MYF-5							GO:0006355 GO:0030528	regulation of transcription, DNA-dependent_transcription regulator activity	bHLH	Glyma08g36590.1	0	90.9692	Glyma06g35330.1	0	90.2412	GO:0006355	GO:0030528
Phvul.003G284800.1	21	5	2.07039	0.940169	PF04640	PLATZ transcription factor													PLATZ	Glyma01g11390.2	0	89.8618	Glyma01g11390.1	0	89.8618
Phvul.003G284900.1	542	38	3.83422	0.999386
Phvul.003G285700.1	14	3	2.22239	0.930912	PF00010	transcription regulator activity			PTHR11514,PTHR11514:SF7	B-MYC PROTO-ONCOGENE,MYC					K13422	transcription factor MYC2	GO:0006355 GO:0030528	regulation of transcription, DNA-dependent_transcription regulator activity	bHLH	Glyma01g12740.1	1e-172	83.0329	Glyma01g12740.1	1e-130	82.5971	GO:0006355	GO:0030528
Phvul.003G286300.1	7	34	-2.28011	0.948506																Glyma18g24740.1	1e-101	86.6667	Glyma08g37180.1	2e-80	85.3333
Phvul.003G286600.1	46	6	2.9386	0.983411	PF00464	glycine hydroxymethyltransferase activity			PTHR11680	glycine hydroxymethyltransferase activity	KOG2467	Glycine/serine hydroxymethyltransferase	2.1.2.1	Glycine hydroxymethyltransferase.	K00600	glycine hydroxymethyltransferase [EC:2.1.2.1]	GO:0004372 GO:0006544 GO:0006563	glycine hydroxymethyltransferase activity_glycine metabolism_L-serine metabolism		Glyma08g37270.1	0	91.8433	Glyma18g27710.1	0	92.2131	GO:0006544 GO:0006563	GO:0004372
Phvul.003G287400.1	6	36	-2.58496	0.980015	PF00107,PF08240	oxidoreductase activity			PTHR11695,PTHR11695:SF285	QUINONE OXIDOREDUCTASE-RELATED,oxidoreductase activity	KOG0023	Alcohol dehydrogenase, class V					GO:0008270 GO:0016491 GO:0055114	zinc ion binding_oxidoreductase activity_oxidation reduction		Glyma01g02580.1	1e-71	80.6139	Glyma01g02570.1	1e-68	78.2027	GO:0055114	GO:0008270 GO:0016491
Phvul.003G287600.1	0	8	-4	0.952197	PF02701	zinc ion binding											GO:0003677 GO:0006355 GO:0008270	DNA binding_"regulation of transcription, DNA-dependent"_zinc ion binding	C2C2_DOFlike	Glyma18g26870.1	1e-49	88.587	Glyma18g26870.1	2e-17	85.0877	GO:0006355	GO:0003677 GO:0008270
Phvul.003G288500.1	0	6	-3.58496	0.919823	PF00847	sequence-specific D binding transcription factor activity			PTHR11795,PTHR11795:SF332	,PROTEIN KISE							GO:0003700 GO:0006355	transcription factor activity_"regulation of transcription, DNA-dependent"	AP2	Glyma01g02760.1	1e-118	84.1739	Glyma09g33240.1	1e-115	84	GO:0006355	GO:0003700
Phvul.003G289100.1	46	7	2.71621	0.981497	PF04387	Protein tyrosine phosphatase-like protein, PTPLA			PTHR11035,PTHR11035:SF14	,PTPLA DOMAIN PROTEIN	KOG3187	Protein tyrosine phosphatase-like protein PTPLA (contains Pro instead of catalytic Arg)	4.2.1.-	Hydro-lyases.	K10703	3-hydroxy acyl-CoA dehydratase [EC:4.2.1.-]				Glyma18g29520.1	0	93.2432	Glyma08g38280.1	0	93.2432
Phvul.003G290300.1	0	16	-5	0.986927	PF07983	X8 domain			PTHR16631,PTHR16631:SF1	GLUCAN 1,3-BETA-GLUCOSIDASE,"GLUCAN 1,3-BETA-GLUCOSIDASE-RELATED"										Glyma05g28700.1	4e-19	83.5714	Glyma08g11820.1	6e-12	81.6176
Phvul.003G290400.1	16	1	4	0.986734	PF00462	protein disulfide oxidoreductase activity			PTHR10168	GLUTAREDOXIN	KOG1752	Glutaredoxin and related proteins					GO:0009055 GO:0015035 GO:0045454	electron carrier activity_protein disulfide oxidoreductase activity_cell redox homeostasis		Glyma13g24250.1	1e-32	89.916	Glyma13g24250.1	2e-27	88.1356	GO:0045454	GO:0009055 GO:0015035
Phvul.003G292100.1	58	9	2.68806	0.982164	PF01077,PF03460	iron-sulfur cluster binding,oxidoreductase activity			PTHR11493,PTHR11493:SF37	DIHYDROLIPOAMIDE DEHYDROGESE-RELATED,DH OXIDASE	KOG0560	Sulfite reductase (ferredoxin)	1.7.7.1	Ferredoxin--nitrite reductase.	K00366	ferredoxin-nitrite reductase [EC:1.7.7.1]	GO:0016491 GO:0020037 GO:0051536 GO:0055114	oxidoreductase activity_heme binding_iron-sulfur cluster binding_oxidation reduction		Glyma07g33570.1	0	91.18	Glyma02g14910.1	0	90.7543	GO:0055114	GO:0016491 GO:0020037 GO:0051536
Phvul.003G293300.1	0	10	-4.32193	0.968421	PF03171	oxidoreductase activity			PTHR10209,PTHR10209:SF55	,FE(II)/ ASCORBATE OXIDASE SUPERFAMILY	KOG0143	Iron/ascorbate family oxidoreductases					GO:0016491 GO:0016706 GO:0055114	oxidoreductase activity_"oxidoreductase activity, acting on paired donors, with incorporation or reduction of molecular oxygen, 2-oxoglutarate as one donor, and incorporation of one atom each of oxygen into both donors"_oxidation reduction		Glyma02g15360.1	0	88.6385	Glyma07g33070.1	9e-26	90	GO:0055114	GO:0016491 GO:0016706
Phvul.003G295200.1	3	39	-3.70044	0.996262	PF07859	hydrolase activity			PTHR23024,PTHR23024:SF10	CARBOXYLESTERASE-RELATED,MEMBER OF 'GDXG' FAMILY OF LIPOLYTIC ENZYMES	KOG1515	Arylacetamide deacetylase					GO:0008152 GO:0016787	metabolism_hydrolase activity		Glyma02g15150.1	1e-95	83.8323	Glyma02g15150.1	2e-72	84.1823	GO:0008152	GO:0016787
Phvul.003G296500.1	12	108	-3.16993	0.993633															bHLH	Glyma07g32980.1	0	93.254	Glyma02g15520.1	0	93.0556
Phvul.003G296500.2	12	103	-3.10154	0.993191															bHLH	Glyma02g15520.3	0	92.9719	Glyma07g32980.1	0	92.0635
Phvul.004G001100.1	0	8	-4	0.952197
Phvul.004G001800.1	31	3	3.36923	0.99325	PF00223	thylakoid											GO:0009522 GO:0009579 GO:0015979 GO:0016021	photosystem I_thylakoid_photosynthesis_integral to membrane		Glyma04g22110.1	1e-89	98.8506				GO:0015979
Phvul.004G002600.1	23	92	-2	0.950782	PF00234	Protease inhibitor/seed storage/LTP family														Glyma10g26740.1	4e-68	89.9083	Glyma19g00710.1	4e-65	88.412
Phvul.004G002900.1	0	6	-3.58496	0.919823	PF05938	Plant self-incompatibility protein S1
Phvul.004G003100.1	0	9	-4.16993	0.961579	PF05938	Plant self-incompatibility protein S1
Phvul.004G004800.1	6	1	2.58496	0.908177	PF07714	protein phosphorylation			PTHR23257,PTHR23257:SF83	,SERINE-THREONINE PROTEIN KISE	KOG0192	Tyrosine kinase specific for activated (GTP-bound) p21cdc42Hs					GO:0004672 GO:0005524 GO:0006468	protein kinase activity_ATP binding_protein amino acid phosphorylation		Glyma05g09120.1	0	93.0624	Glyma16g07490.1	0	89.0679	GO:0006468	GO:0004672 GO:0005524
Phvul.004G005400.1	41	0	6.35755	0.997693	PF00067	oxidoreductase activity, acting on paired donors, with incorporation or reduction of molecular oxygen			PTHR24296		KOG0157	Cytochrome P450 CYP4/CYP19/CYP26 subfamilies					GO:0005506 GO:0009055 GO:0016705 GO:0020037 GO:0055114	iron ion binding_electron carrier activity_"oxidoreductase activity, acting on paired donors, with incorporation or reduction of molecular oxygen"_heme binding_oxidation reduction		Glyma19g00590.1	0	83.6213	Glyma05g09060.1	0	83.3333	GO:0055114	GO:0005506 GO:0009055 GO:0016705 GO:0020037
Phvul.004G006200.1	0	18	-5.16993	0.989544	PF01429	nucleus											GO:0003677 GO:0005634	DNA binding_nucleus		Glyma07g13260.1	1e-08	82.243	Glyma13g40850.4	2e-07	89.7959		GO:0003677
Phvul.004G007100.1	28	1	4.80735	0.99544	PF05691	Raffinose synthase or seed inhibition protein Sip1														Glyma05g08950.1	0	89.6009	Glyma05g08950.1	2e-19	87.7551
Phvul.004G007800.1	20	5	2	0.938773																Glyma05g08630.1	4e-13	88.8889	Glyma19g01010.1	1e-10	87.5
Phvul.004G009800.1	6	1	2.58496	0.908177	PF00931	apoptosis			PTHR23155,PTHR23155:SF121	,LEUCINE-RICH REPEAT-CONTAINING PROTEIN	KOG4658	Apoptotic ATPase					GO:0005524 GO:0006915 GO:0043531	ATP binding_apoptotic process_ADP binding		Glyma13g26000.1	1e-61	82.2014	Glyma13g26000.1	2e-23	80.7229	GO:0006915	GO:0005524 GO:0043531
Phvul.004G010700.1	3	20	-2.73697	0.973456																Glyma05g08820.1	9e-23	88.7755	Glyma19g00330.1	2e-20	89.5349
Phvul.004G011400.1	0	17	-5.08746	0.988344	PF00249	Myb-like D-binding domain			PTHR10641	MYB-RELATED							GO:0003677	DNA binding	MYB	Glyma05g08760.1	1e-12	79.6117	Glyma03g15870.1	6e-11	81.4815		GO:0003677
Phvul.004G012500.1	5	53	-3.40599	0.995831	PF01073	3-beta-hydroxy-delta5-steroid dehydrogese activity			PTHR10366,PTHR10366:SF9	D DEPENDENT EPIMERASE/DEHYDRATASE,D(P)H STEROID DEHYDROGESE-RELATED	KOG1502	Flavonol reductase/cinnamoyl-CoA reductase					GO:0003824 GO:0003854 GO:0006694 GO:0016616 GO:0044237 GO:0050662 GO:0055114	catalytic activity_3-beta-hydroxy-delta5-steroid dehydrogenase activity_steroid biosynthesis_"oxidoreductase activity, acting on the CH-OH group of donors, NAD or NADP as acceptor"_cellular metabolism_coenzyme binding_oxidation reduction		Glyma19g00980.1	0	84.5982	Glyma05g08650.1	0	85.8065	GO:0006694 GO:0044237 GO:0055114	GO:0003824 GO:0003854 GO:0016616 GO:0050662
Phvul.004G013500.1	13	1	3.70044	0.97976	PF00484	carbon utilization			PTHR11002,PTHR11002:SF1	CARBONIC ANHYDRASE-RELATED,carbon utilization	KOG1578	Predicted carbonic anhydrase involved in protection against oxidative damage	4.2.1.1	Carbote dehydratase.	K01673	carbonic anhydrase [EC:4.2.1.1]	GO:0004089 GO:0008270 GO:0015976	carbonate dehydratase activity_zinc ion binding_carbon utilization		Glyma19g01050.1	0	93.3257	Glyma19g01050.1	1e-27	90.9091	GO:0015976	GO:0004089 GO:0008270
Phvul.004G013500.2	14	1	3.80735	0.982738	PF00484	carbon utilization			PTHR11002,PTHR11002:SF1	CARBONIC ANHYDRASE-RELATED,carbon utilization	KOG1578	Predicted carbonic anhydrase involved in protection against oxidative damage					GO:0004089 GO:0008270 GO:0015976	carbonate dehydratase activity_zinc ion binding_carbon utilization		Glyma19g01050.7	0	93.0622	Glyma19g01050.7	1e-27	90.9091	GO:0015976	GO:0004089 GO:0008270
Phvul.004G013500.3	14	1	3.80735	0.982738	PF00484	carbon utilization			PTHR11002,PTHR11002:SF1	CARBONIC ANHYDRASE-RELATED,carbon utilization	KOG1578	Predicted carbonic anhydrase involved in protection against oxidative damage					GO:0004089 GO:0008270 GO:0015976	carbonate dehydratase activity_zinc ion binding_carbon utilization		Glyma19g01050.7	0	93.0622	Glyma19g01050.7	1e-27	90.9091	GO:0015976	GO:0004089 GO:0008270
Phvul.004G013500.4	14	1	3.80735	0.982738	PF00484	carbon utilization			PTHR11002,PTHR11002:SF1	CARBONIC ANHYDRASE-RELATED,carbon utilization	KOG1578	Predicted carbonic anhydrase involved in protection against oxidative damage					GO:0004089 GO:0008270 GO:0015976	carbonate dehydratase activity_zinc ion binding_carbon utilization		Glyma19g01050.7	0	93.0622	Glyma19g01050.7	1e-27	90.9091	GO:0015976	GO:0004089 GO:0008270
Phvul.004G013500.5	14	1	3.80735	0.982738	PF00484	carbon utilization			PTHR11002,PTHR11002:SF1	CARBONIC ANHYDRASE-RELATED,carbon utilization	KOG1578	Predicted carbonic anhydrase involved in protection against oxidative damage					GO:0004089 GO:0008270 GO:0015976	carbonate dehydratase activity_zinc ion binding_carbon utilization		Glyma19g01050.7	0	93.0622	Glyma19g01050.7	1e-27	90.9091	GO:0015976	GO:0004089 GO:0008270
Phvul.004G013900.1	19	1	4.24793	0.990433	PF00657	lipid metabolic process			PTHR22835,PTHR22835:SF39	,ZINC FINGER FYVE DOMAIN CONTAINING PROTEIN							GO:0006629 GO:0016788	lipid metabolism_"hydrolase activity, acting on ester bonds"		Glyma05g08540.1	0	92.193	Glyma19g01090.1	0	91.7544	GO:0006629	GO:0016788
Phvul.004G014600.1	10	2	2.32193	0.92372	PF00389,PF02826	D binding,cofactor binding			PTHR10996,PTHR10996:SF16	2-HYDROXYACID DEHYDROGESE,2-HYDROXYACID DEHYDROGESE-RELATED	KOG0069	Glyoxylate/hydroxypyruvate reductase (D-isomer-specific 2-hydroxy acid dehydrogenase superfamily)					GO:0008152 GO:0016616 GO:0048037 GO:0051287 GO:0055114	metabolism_"oxidoreductase activity, acting on the CH-OH group of donors, NAD or NADP as acceptor"_cofactor binding_NAD binding_oxidation reduction		Glyma13g23790.4	0	88.0775	Glyma13g23790.4	1e-107	89.5833	GO:0008152 GO:0055114	GO:0016616 GO:0048037 GO:0051287
Phvul.004G014600.2	10	2	2.32193	0.92372	PF00389,PF02826	D binding,cofactor binding			PTHR10996,PTHR10996:SF16	2-HYDROXYACID DEHYDROGESE,2-HYDROXYACID DEHYDROGESE-RELATED	KOG0069	Glyoxylate/hydroxypyruvate reductase (D-isomer-specific 2-hydroxy acid dehydrogenase superfamily)					GO:0008152 GO:0016616 GO:0048037 GO:0051287 GO:0055114	metabolism_"oxidoreductase activity, acting on the CH-OH group of donors, NAD or NADP as acceptor"_cofactor binding_NAD binding_oxidation reduction		Glyma13g23790.4	0	88.0775	Glyma13g23790.4	1e-107	89.5833	GO:0008152 GO:0055114	GO:0016616 GO:0048037 GO:0051287
Phvul.004G014700.1	10	2	2.32193	0.92372	PF02826	cofactor binding			PTHR10996,PTHR10996:SF16	2-HYDROXYACID DEHYDROGESE,2-HYDROXYACID DEHYDROGESE-RELATED	KOG0069	Glyoxylate/hydroxypyruvate reductase (D-isomer-specific 2-hydroxy acid dehydrogenase superfamily)					GO:0004616 GO:0006098 GO:0016616 GO:0048037 GO:0055114	phosphogluconate dehydrogenase (decarboxylating) activity_pentose-phosphate shunt_"oxidoreductase activity, acting on the CH-OH group of donors, NAD or NADP as acceptor"_cofactor binding_oxidation reduction		Glyma19g01200.1	0	91.9728	Glyma19g01200.1	2e-39	86.0104	GO:0006098 GO:0055114	GO:0004616 GO:0016616 GO:0048037
Phvul.004G015300.1	15	3	2.32193	0.941848					PTHR11993,PTHR11993:SF18	,DH DEHYDROGESE-RELATED			1.6.5.3	DH dehydrogese (ubiquinone).	K05579	NADH dehydrogenase I subunit 7 [EC:1.6.5.3]				Glyma18g32210.1	1e-104	93.1298
Phvul.004G017000.1	24	4	2.58496	0.975969	PF00160	protein folding			PTHR11071,PTHR11071:SF75	,CYCLOPHILIN	KOG0881	Cyclophilin type peptidyl-prolyl cis-trans isomerase					GO:0003755 GO:0006457	peptidyl-prolyl cis-trans isomerase activity_protein folding		Glyma13g23850.1	0	92.9746	Glyma19g01260.1	0	93.0545	GO:0006457	GO:0003755
Phvul.004G020700.1	49	2	4.61471	0.998217
Phvul.004G021300.1	22	0	5.45943	0.992755	PF00067	oxidoreductase activity, acting on paired donors, with incorporation or reduction of molecular oxygen			PTHR24298,PTHR24298:SF44		KOG0156	Cytochrome P450 CYP2 subfamily					GO:0005506 GO:0009055 GO:0016705 GO:0020037 GO:0055114	iron ion binding_electron carrier activity_"oxidoreductase activity, acting on paired donors, with incorporation or reduction of molecular oxygen"_heme binding_oxidation reduction		Glyma13g04710.1	0	80.9458	Glyma19g01850.1	1e-166	80	GO:0055114	GO:0005506 GO:0009055 GO:0016705 GO:0020037
Phvul.004G022100.1	265	38	2.80192	0.983622																Glyma13g04720.1	3e-69	90.566	Glyma19g01860.1	6e-55	88.2353
Phvul.004G022300.1	13	105	-3.01381	0.993196	PF00854	oligopeptide transport			PTHR11654,PTHR11654:SF37	,OLIGOPEPTIDE TRANSPORTER-RELATED	KOG1237	H+/oligopeptide symporter					GO:0005215 GO:0006857 GO:0016020	transporter activity_oligopeptide transport_membrane		Glyma19g01880.1	0	93.0159	Glyma19g01880.1	1e-128	92.2619	GO:0006857	GO:0005215
Phvul.004G023300.1	4	16	-2	0.932736																Glyma19g02010.1	3e-95	82.5046	Glyma13g04860.1	9e-86	87.106
Phvul.004G024600.1	2	158	-6.30378	0.999591	PF00314	Thaumatin family														Glyma19g02160.1	1e-140	84.639	Glyma15g40610.1	8e-07	96.875
Phvul.004G024700.1	10	57	-2.51096	0.959537	PF00004	ATP binding			PTHR23070,PTHR23070:SF1	AAA-TYPE ATPASE-RELATED,BCS1 AAA-TYPE ATPASE	KOG0743	AAA+-type ATPase					GO:0005524 GO:0006281 GO:0006310 GO:0009378	ATP binding_DNA repair_DNA recombination_Holliday junction helicase activity		Glyma18g48920.1	1e-59	85.1211	Glyma18g48920.1	6e-28	79	GO:0006281 GO:0006310	GO:0005524 GO:0009378
Phvul.004G024900.1	7	36	-2.36257	0.956963	PF00004	ATP binding			PTHR23070,PTHR23070:SF1	AAA-TYPE ATPASE-RELATED,BCS1 AAA-TYPE ATPASE	KOG0743	AAA+-type ATPase					GO:0005524	ATP binding		Glyma19g02180.1	0	87.5	Glyma09g37660.1	1e-129	82.3828		GO:0005524
Phvul.004G025200.1	23	4	2.52356	0.952691	PF00361	DH dehydrogese (ubiquinone) activity			PTHR22773,PTHR22773:SF41	,DH DEHYDROGESE							GO:0008137 GO:0042773 GO:0055114	NADH dehydrogenase (ubiquinone) activity_ATP synthesis coupled electron transport_oxidation reduction								GO:0042773 GO:0055114	GO:0008137
Phvul.004G025700.1	3	35	-3.54432	0.994233	PF00122,PF00690,PF00702	ATPase activity, coupled to transmembrane movement of ions, phosphorylative mechanism,catalytic activity,nucleotide binding			PTHR24093,PTHR24093:SF61		KOG0205	Plasma membrane H+-transporting ATPase					GO:0000166 GO:0003824 GO:0006754 GO:0006812 GO:0008152 GO:0015662 GO:0016020 GO:0046872	nucleotide binding_catalytic activity_ATP biosynthesis_cation transport_metabolism_ATPase activity coupled to transmembrane movement of ions phosphorylative mechanism_membrane_metal ion binding		Glyma13g05080.1	0	94.0007	Glyma19g02270.1	0	93.6416	GO:0006754 GO:0006812 GO:0008152	GO:0000166 GO:0003824 GO:0015662 GO:0046872
Phvul.004G027500.1	2	22	-3.45943	0.989791	PF00046,PF02183	nucleus,sequence-specific D binding			PTHR24326,PTHR24326:SF224		KOG0483	Transcription factor HEX, contains HOX and HALZ domains			K09338	homeobox-leucine zipper protein	GO:0003677 GO:0003700 GO:0005634 GO:0006355 GO:0043565	DNA binding_transcription factor activity_nucleus_"regulation of transcription, DNA-dependent"_sequence-specific DNA binding	HB	Glyma13g05270.1	0	85.5023	Glyma19g02490.1	1e-174	84.0749	GO:0006355	GO:0003677 GO:0003700 GO:0043565
Phvul.004G028800.1	0	10	-4.32193	0.968421	PF02704	Gibberellin regulated protein														Glyma19g02650.1	1e-119	91.8495	Glyma18g49400.1	9e-51	83.737
Phvul.004G030500.1	449	38	3.56264	0.99746	PF01357,PF03330	Pollen allergen,Rare lipoprotein A (RlpA)-like double-psi beta-barrel														Glyma19g02810.1	0	93.2249	Glyma09g37090.2	0	87.3668
Phvul.004G034600.1	3	12	-2	0.921188	PF06886	Targeting protein for Xklp2 (TPX2)			PTHR14326,PTHR14326:SF10	,TARGETING PROTEIN FOR XKLP2										Glyma19g03510.1	1e-160	82.7263	Glyma19g03510.1	1e-123	90.7303
Phvul.004G034900.1	0	6	-3.58496	0.919823
Phvul.004G037300.1	6	28	-2.22239	0.946383																Glyma13g06190.1	3e-91	85.6061	Glyma13g06190.2	1e-78	88.4477
Phvul.004G037700.1	6	0	3.58496	0.919823	PF03634	TCP family transcription factor													TCP	Glyma19g03810.1	1e-128	89.5939	Glyma19g03810.1	7e-48	85
Phvul.004G037700.2	6	0	3.58496	0.919823	PF03634	TCP family transcription factor													TCP	Glyma19g03810.1	1e-110	89.9696	Glyma19g03810.1	7e-48	85
Phvul.004G038400.1	250	14	4.15843	0.999528																Glyma13g06450.1	2e-27	82.0175	Glyma13g06440.1	5e-18	80.2752
Phvul.004G038500.1	68	4	4.08746	0.998699																Glyma13g06450.1	7e-11	84.0426	Glyma13g06450.1	7e-08	96.9697
Phvul.004G038600.1	48	8	2.58496	0.981518																Glyma13g06460.1	8e-51	88.3598	Glyma11g21210.1	2e-42	86.631
Phvul.004G041300.1	1	6	-2.58496	0.908177	PF04833	COBRA-like protein														Glyma13g06660.1	0	91.564	Glyma13g06660.1	2e-27	91.5789
Phvul.004G041700.1	1	15	-3.90689	0.984783	PF00067	oxidoreductase activity, acting on paired donors, with incorporation or reduction of molecular oxygen			PTHR24286,PTHR24286:SF21		KOG0157	Cytochrome P450 CYP4/CYP19/CYP26 subfamilies	1.14.-.-	Acting on paired donors, with incorporation or reduction of	K12640	cytochrome P450, family 85, subfamily A, polypeptide 2 (brassinosteroid-6-oxidase 2) [EC:1.14.-.-]	GO:0005506 GO:0009055 GO:0016705 GO:0020037 GO:0055114	iron ion binding_electron carrier activity_"oxidoreductase activity, acting on paired donors, with incorporation or reduction of molecular oxygen"_heme binding_oxidation reduction		Glyma18g50790.1	0	86.9145	Glyma19g04250.1	0	92.4208	GO:0055114	GO:0005506 GO:0009055 GO:0016705 GO:0020037
Phvul.004G042600.1	213	38	2.48678	0.960935	PF01190	Pollen proteins Ole e I like														Glyma13g06860.1	1e-113	87.1495	Glyma13g06860.1	7e-42	88.6076
Phvul.004G042800.1	0	28	-5.80735	0.995442	PF01190	Pollen proteins Ole e I like														Glyma13g06870.1	2e-48	83.0065	Glyma19g04470.1	3e-41	82.2981
Phvul.004G044400.1	11	2	2.45943	0.930291	PF00326	serine-type peptidase activity			PTHR12277,PTHR12277:SF8	UNCHARACTERIZED	KOG1552	Predicted alpha/beta hydrolase					GO:0006508 GO:0008236	proteolysis and peptidolysis_serine-type peptidase activity		Glyma19g04900.1	0	92.5504	Glyma13g06890.1	0	93.7659	GO:0006508	GO:0008236
Phvul.004G046100.1	11	61	-2.47131	0.959679	PF00393,PF03446	phosphoglucote dehydrogese (decarboxylating) activity			PTHR11811	6-PHOSPHOGLUCOTE DEHYDROGESE	KOG2653	6-phosphogluconate dehydrogenase	1.1.1.44	Phosphoglucote dehydrogese (decarboxylating).	K00033	6-phosphogluconate dehydrogenase [EC:1.1.1.44]	GO:0004616 GO:0006098 GO:0050661 GO:0055114	phosphogluconate dehydrogenase (decarboxylating) activity_pentose-phosphate shunt_NADPH binding_oxidation reduction		Glyma19g05120.2	0	91.3429	Glyma19g05120.1	0	91.3429	GO:0006098 GO:0055114	GO:0004616 GO:0050661
Phvul.004G047800.1	0	16	-5	0.986927	PF00295	polygalacturose activity											GO:0004650 GO:0005975	polygalacturonase activity_carbohydrate metabolism		Glyma10g37550.1	0	87.5772	Glyma10g37540.1	0	87.5772	GO:0005975	GO:0004650
Phvul.004G048700.1	7	0	3.80735	0.938875	PF03005	Arabidopsis proteins of unknown function			PTHR13533,PTHR13533:SF3	FAMILY NOT MED,gb def: unknown protein [takifugu rubripes]										Glyma19g05700.1	0	88.0662	Glyma19g05720.1	1e-134	83.9763
Phvul.004G049800.1	6	1	2.58496	0.908177	PF01699	transmembrane transport			PTHR12266	/CA EXCHANGER	KOG2399	K+-dependent Na+:Ca2+ antiporter			K13754		GO:0016021 GO:0055085	integral to membrane_transmembrane transport		Glyma19g17230.1	0	90.7277	Glyma05g12520.1	1e-127	88.5922	GO:0055085
Phvul.004G052200.1	1	6	-2.58496	0.908177	PF00191	calcium-dependent phospholipid binding			PTHR10502,PTHR10502:SF47	,calcium-dependent phospholipid binding	KOG0819	Annexin					GO:0005509 GO:0005544	calcium ion binding_calcium-dependent phospholipid binding		Glyma13g26040.1	1e-159	88.8235	Glyma13g26040.1	2e-41	85.8586		GO:0005509 GO:0005544
Phvul.004G053200.1	6	0	3.58496	0.919823																Glyma19g20330.1	3e-11	82.6087
Phvul.004G053600.1	1	13	-3.70044	0.97976	PF00249	Myb-like D-binding domain			PTHR10641	MYB-RELATED					K09422	myb proto-oncogene protein, plant	GO:0003677	DNA binding	MYB	Glyma03g00980.1	5e-86	87.234	Glyma19g29670.1	1e-80	86.7284		GO:0003677
Phvul.004G053800.1	0	513	-10.0028	0.999838	PF00141	peroxidase activity											GO:0004601 GO:0006979 GO:0020037 GO:0055114	peroxidase activity_response to oxidative stress_heme binding_oxidation reduction		Glyma19g16960.1	1e-151	82.0896	Glyma20g00340.1	2e-08	93.0233	GO:0006979 GO:0055114	GO:0004601 GO:0020037
Phvul.004G054600.1	9	1	3.16993	0.956377	PF00571,PF00654	protein binding,voltage-gated chloride channel activity			PTHR11689,PTHR11689:SF11	CHLORIDE CHANNEL,voltage-gated chloride channel activity	KOG0474	Cl- channel CLC-7 and related proteins (CLC superfamily)					GO:0005247 GO:0005515 GO:0006821 GO:0016020 GO:0055085	voltage-gated chloride channel activity_protein binding_chloride transport_membrane_transmembrane transport		Glyma05g14760.1	0	92.711	Glyma05g14760.1	0	93.9683	GO:0006821 GO:0055085	GO:0005247 GO:0005515
Phvul.004G055300.1	6	1	2.58496	0.908177																Glyma19g22320.1	0	89.124	Glyma19g22320.1	0	90.5297
Phvul.004G055300.2	6	1	2.58496	0.908177																Glyma19g22320.1	0	89.124	Glyma19g22320.1	0	90.5297
Phvul.004G055300.3	6	1	2.58496	0.908177																Glyma19g22320.1	0	89.124	Glyma19g22320.1	0	90.5297
Phvul.004G056400.1	30	1	4.90689	0.995953																Glyma19g22560.1	1e-153	82.6577	Glyma05g06810.1	1e-134	81.6118
Phvul.004G056800.1	20	3	2.73697	0.973456					PTHR24125,PTHR24125:SF302		KOG4412	26S proteasome regulatory complex, subunit PSMD10								Glyma19g22660.1	0	90.977	Glyma19g22660.1	6e-59	92.2619
Phvul.004G057100.1	0	96	-7.58496	0.99932					PTHR11214,PTHR11214:SF61	,galactosyltransferase activity							GO:0006486 GO:0008378 GO:0016020	protein amino acid glycosylation_galactosyltransferase activity_membrane		Glyma10g12940.1	7e-21	86.087				GO:0006486	GO:0008378
Phvul.004G058100.1	3	12	-2	0.921188	PF06886	Targeting protein for Xklp2 (TPX2)														Glyma05g06360.1	1e-131	89.5377	Glyma05g06360.1	3e-08	97.1429
Phvul.004G059200.1	96	1	6.58496	0.99932	PF00544	Pectate lyase							4.2.2.2	Pectate lyase.	K01728	pectate lyase [EC:4.2.2.2]				Glyma05g23950.1	0	88.5463	Glyma19g07490.1	0	88.5305
Phvul.004G062600.1	27	1	4.75489	0.99511	PF02458	transferase activity, transferring acyl groups other than amino-acyl groups											GO:0016747	transferase activity, transferring groups other than amino-acyl groups		Glyma16g26650.1	0	82.6021	Glyma02g07640.1	1e-106	81.7333		GO:0016747
Phvul.004G063000.1	19	4	2.24793	0.940025	PF11016	Protein of unknown function (DUF2854)														Glyma19g06090.1	0	90.3226	Glyma19g06090.2	0	89.6057
Phvul.004G063000.2	21	4	2.39232	0.950565	PF11016	Protein of unknown function (DUF2854)														Glyma19g06090.1	0	90.1389	Glyma19g06090.2	0	89.3056
Phvul.004G064600.1	1	14	-3.80735	0.982738	PF00067	oxidoreductase activity, acting on paired donors, with incorporation or reduction of molecular oxygen			PTHR24282,PTHR24282:SF174		KOG0157	Cytochrome P450 CYP4/CYP19/CYP26 subfamilies					GO:0005506 GO:0009055 GO:0016705 GO:0020037 GO:0055114	iron ion binding_electron carrier activity_"oxidoreductase activity, acting on paired donors, with incorporation or reduction of molecular oxygen"_heme binding_oxidation reduction		Glyma13g07580.1	0	86.8369	Glyma18g53450.1	1e-120	84.1402	GO:0055114	GO:0005506 GO:0009055 GO:0016705 GO:0020037
Phvul.004G064700.1	5	38	-2.926	0.982481	PF03195	Protein of unknown function DUF260													AS2	Glyma13g07590.1	1e-109	87.0192	Glyma13g07590.1	2e-17	89.0244
Phvul.004G064800.1	3092	210	3.88008	0.999529	PF00101,PF12338	Ribulose-1,5-bisphosphate carboxylase small subunit,ribulose-bisphosphate carboxylase activity							4.1.1.39	Ribulose-bisphosphate carboxylase.	K01602	ribulose-bisphosphate carboxylase small chain [EC:4.1.1.39]	GO:0015977 GO:0016984	carbon utilization by fixation of carbon dioxide_ribulose-bisphosphate carboxylase activity		Glyma19g06370.1	1e-131	85.8195	Glyma13g07610.1	1e-131	85.8195	GO:0015977	GO:0016984
Phvul.004G064900.1	2914	196	3.89408	0.999528	PF00101,PF12338	Ribulose-1,5-bisphosphate carboxylase small subunit,ribulose-bisphosphate carboxylase activity							4.1.1.39	Ribulose-bisphosphate carboxylase.	K01602	ribulose-bisphosphate carboxylase small chain [EC:4.1.1.39]	GO:0015977 GO:0016984	carbon utilization by fixation of carbon dioxide_ribulose-bisphosphate carboxylase activity		Glyma19g06370.1	1e-131	85.8195	Glyma13g07610.1	1e-131	85.8195	GO:0015977	GO:0016984
Phvul.004G066300.1	112	0	7.80735	0.99943	PF00657	lipid metabolic process			PTHR22835,PTHR22835:SF39	,ZINC FINGER FYVE DOMAIN CONTAINING PROTEIN							GO:0006629 GO:0016788	lipid metabolism_"hydrolase activity, acting on ester bonds"		Glyma13g07840.1	0	90.8023	Glyma13g07770.1	0	90.5314	GO:0006629	GO:0016788
Phvul.004G066500.1	21	0	5.39232	0.992144	PF00657	lipid metabolic process			PTHR22835,PTHR22835:SF39	,ZINC FINGER FYVE DOMAIN CONTAINING PROTEIN							GO:0006629 GO:0016788	lipid metabolism_"hydrolase activity, acting on ester bonds"		Glyma13g07840.1	0	91.2916	Glyma13g07770.1	0	90.8213	GO:0006629	GO:0016788
Phvul.004G066600.1	68	0	7.08746	0.998966	PF00657	lipid metabolic process			PTHR22835,PTHR22835:SF39	,ZINC FINGER FYVE DOMAIN CONTAINING PROTEIN							GO:0006629 GO:0016788	lipid metabolism_"hydrolase activity, acting on ester bonds"		Glyma13g07770.1	0	90.579	Glyma19g07030.1	0	90.3827	GO:0006629	GO:0016788
Phvul.004G066700.1	48	8	2.58496	0.981518																Glyma19g06980.1	1e-16	84.8214
Phvul.004G068400.1	7	58	-3.05063	0.992337	PF00067	oxidoreductase activity, acting on paired donors, with incorporation or reduction of molecular oxygen			PTHR24298,PTHR24298:SF44		KOG0156	Cytochrome P450 CYP2 subfamily	1.14.-.-	Acting on paired donors, with incorporation or reduction of	K00517	beta-carotene 15,15'-monooxygenase [EC:1.14.99.36]	GO:0005506 GO:0009055 GO:0016705 GO:0020037 GO:0055114	iron ion binding_electron carrier activity_"oxidoreductase activity, acting on paired donors, with incorporation or reduction of molecular oxygen"_heme binding_oxidation reduction		Glyma16g26520.1	0	85.159	Glyma16g26510.1	1e-19	85.5932	GO:0055114	GO:0005506 GO:0009055 GO:0016705 GO:0020037
Phvul.004G070000.1	158	32	2.30378	0.95256	PF03947	intracellular			PTHR13691,PTHR13691:SF5	intracellular,transferase activity					K02886	large subunit ribosomal protein L2	GO:0003723 GO:0003735 GO:0005622 GO:0005840 GO:0006412 GO:0015934 GO:0016740	RNA binding_structural constituent of ribosome_intracellular_ribosome_protein biosynthesis_large ribosomal subunit_transferase activity		Glyma15g10040.1	6e-77	94.1799	Glyma19g07190.1	9e-64	90.625	GO:0006412	GO:0003723 GO:0003735 GO:0016740
Phvul.004G070000.2	146	29	2.33184	0.960466	PF03947	intracellular			PTHR13691,PTHR13691:SF5	intracellular,transferase activity					K02886	large subunit ribosomal protein L2	GO:0003723 GO:0003735 GO:0005622 GO:0005840 GO:0006412 GO:0015934 GO:0016740	RNA binding_structural constituent of ribosome_intracellular_ribosome_protein biosynthesis_large ribosomal subunit_transferase activity		Glyma15g10040.1	6e-77	94.1799	Glyma19g07190.1	9e-64	90.625	GO:0006412	GO:0003723 GO:0003735 GO:0016740
Phvul.004G071500.1	760	51	3.89743	0.999431	PF00504	Chlorophyll A-B binding protein			PTHR21649	photosynthesis, light harvesting					K08907	light-harvesting complex I chlorophyll a/b binding protein 1	GO:0009765 GO:0016020	photosynthesis, light harvesting_membrane		Glyma02g07180.1	0	92.7126	Glyma16g26130.1	0	92.3077	GO:0009765
Phvul.004G073400.1	3178	197	4.01185	0.999783	PF00101	ribulose-bisphosphate carboxylase activity											GO:0015977 GO:0016984	carbon utilization by fixation of carbon dioxide_ribulose-bisphosphate carboxylase activity		Glyma13g07610.1	1e-106	88.2514	Glyma19g06370.1	1e-101	87.7049	GO:0015977	GO:0016984
Phvul.004G073500.1	1624	137	3.5673	0.9976	PF12338	Ribulose-1,5-bisphosphate carboxylase small subunit														Glyma19g06370.1	1e-21	82.1229	Glyma19g06340.5	3e-19	81.5642
Phvul.004G076100.1	21	1	4.39232	0.992112																Glyma19g01020.1	8e-43	82.8571	Glyma13g25970.1	4e-23	80.5668
Phvul.004G076100.2	18	1	4.16993	0.989458																Glyma19g01020.1	7e-43	82.8571	Glyma13g25970.1	4e-23	80.5668
Phvul.004G076200.1	6	0	3.58496	0.919823																Glyma08g25950.2	7e-95	91.3858	Glyma08g25950.1	7e-95	91.3858
Phvul.004G076300.1	1	12	-3.58496	0.976646	PF08392,PF08541	fatty acid biosynthetic process,lipid biosynthetic process											GO:0006633 GO:0008610 GO:0016020 GO:0016746 GO:0016747	fatty acid biosynthesis_lipid biosynthesis_membrane_"transferase activity, transferring acyl groups"_"transferase activity, transferring groups other than amino-acyl groups"		Glyma17g23590.1	0	84.4229	Glyma05g17390.1	0	83.5222	GO:0006633 GO:0008610	GO:0016746 GO:0016747
Phvul.004G076400.1	0	16	-5	0.986927	PF00036	EF hand			PTHR23050,PTHR23050:SF20	CALCIUM BINDING PROTEIN,CALMODULIN	KOG0027	Calmodulin and related proteins (EF-Hand superfamily)			K02183	calmodulin	GO:0005509 GO:0005578 GO:0007165	calcium ion binding_extracellular matrix_signal transduction		Glyma19g19680.1	0	94.4444	Glyma05g13900.1	0	93.7778	GO:0007165	GO:0005509
Phvul.004G077000.1	1	20	-4.32193	0.991341	PF00332,PF07983	X8 domain,"hydrolase activity, hydrolyzing O-glycosyl compounds"			PTHR16631,PTHR16631:SF1	GLUCAN 1,3-BETA-GLUCOSIDASE,"GLUCAN 1,3-BETA-GLUCOSIDASE-RELATED"							GO:0004553 GO:0005975	hydrolase activity, hydrolyzing O-glycosyl compounds_carbohydrate metabolism		Glyma02g07730.1	0	92.0447	Glyma16g26800.1	0	91.3075	GO:0005975	GO:0004553
Phvul.004G077900.1	25	108	-2.11103	0.951052	PF00804,PF05739	membrane,protein binding			PTHR19957,PTHR19957:SF26	SYNTAXIN,"SYNTAXIN, ARABIDOPSIS THALIA"	KOG0810	SNARE protein Syntaxin 1 and related proteins			K08486	syntaxin 1B/2/3	GO:0005515 GO:0016020	protein binding_membrane		Glyma16g26710.1	0	89.3192	Glyma02g07670.1	0	85.2665		GO:0005515
Phvul.004G078700.1	74	4	4.20945	0.998944	PF00561	alpha/beta hydrolase fold			PTHR10992,PTHR10992:SF56	ALPHA/BETA HYDROLASE RELATED,"gb def: abhydrolase, alpha/beta hydrolase fold [bacillus anthracis a2012]"	KOG1454	Predicted hydrolase/acyltransferase (alpha/beta hydrolase superfamily)								Glyma16g26060.1	1e-159	84.3709	Glyma02g07060.1	2.33e-156	83.5958
Phvul.004G079200.1	33	3	3.45943	0.993837	PF00320	sequence-specific D binding			PTHR10071,PTHR10071:SF113	,TRANSCRIPTION FACTOR GATA (GATA BINDING FACTOR)							GO:0003700 GO:0006355 GO:0008270 GO:0043565	transcription factor activity_"regulation of transcription, DNA-dependent"_zinc ion binding_sequence-specific DNA binding	C2C2_GATAlike	Glyma16g26870.1	1e-178	85.5246	Glyma02g07850.1	1e-158	84.5144	GO:0006355	GO:0003700 GO:0008270 GO:0043565
Phvul.004G079400.1	2	11	-2.45943	0.930291					PTHR12794	spliceosome assembly							GO:0000245 GO:0000398	spliceosomal complex assembly_"nuclear mRNA splicing, via spliceosome"		Glyma16g26890.1	0	89.2523	Glyma16g26890.1	5e-75	86.755	GO:0000245 GO:0000398
Phvul.004G080600.1	422	37	3.51165	0.997447																Glyma16g26970.1	5e-60	92.6829	Glyma02g07960.1	1e-57	92.0732
Phvul.004G081500.1	9	2	2.16993	0.907464					PTHR19271	respiratory electron transport chain					K02635	cytochrome b6	GO:0016020 GO:0022904	membrane_respiratory electron transport chain		Glyma01g07130.1	2e-58	94				GO:0022904
Phvul.004G085000.1	2	37	-4.20945	0.997003	PF00067	oxidoreductase activity, acting on paired donors, with incorporation or reduction of molecular oxygen			PTHR24298,PTHR24298:SF44		KOG0156	Cytochrome P450 CYP2 subfamily					GO:0005506 GO:0009055 GO:0016705 GO:0020037 GO:0055114	iron ion binding_electron carrier activity_"oxidoreductase activity, acting on paired donors, with incorporation or reduction of molecular oxygen"_heme binding_oxidation reduction		Glyma02g08640.1	0	82.4693	Glyma19g01790.1	1e-16	83.2117	GO:0055114	GO:0005506 GO:0009055 GO:0016705 GO:0020037
Phvul.004G085100.1	1	31	-4.9542	0.99619					PTHR19432,PTHR19432:SF2	PROSTEIN PROTEIN,SUCROSE TRANSPORT PROTEIN	KOG0637	Sucrose transporter and related proteins								Glyma02g08250.1	1e-121	82.9268	Glyma02g08250.1	2e-73	80.3328
Phvul.004G085200.1	26	3	3.11548	0.987782	PF00083	transmembrane transporter activity			PTHR19432,PTHR19432:SF2	PROSTEIN PROTEIN,SUCROSE TRANSPORT PROTEIN							GO:0016021 GO:0022857 GO:0055085	integral to membrane_transmembrane transporter activity_transmembrane transport		Glyma16g27350.1	1e-121	93.8144	Glyma16g27350.1	1e-103	82.9932	GO:0055085	GO:0022857
Phvul.004G085500.1	65	7	3.21501	0.993013					PTHR19432,PTHR19432:SF2	PROSTEIN PROTEIN,SUCROSE TRANSPORT PROTEIN	KOG0637	Sucrose transporter and related proteins								Glyma16g27350.1	0	85.026	Glyma02g08260.1	0	84.6454
Phvul.004G085500.2	74	8	3.20945	0.99324	PF03209	PUCC protein			PTHR19432,PTHR19432:SF2	PROSTEIN PROTEIN,SUCROSE TRANSPORT PROTEIN	KOG0637	Sucrose transporter and related proteins								Glyma16g27350.2	0	83.4698	Glyma16g27350.1	0	83.524
Phvul.004G086500.1	12	56	-2.22239	0.951061	PF00201	transferase activity, transferring hexosyl groups			PTHR11926,PTHR11926:SF15	UDP-GLUCURONOSYLTRANSFERASE RELATED,"transferase activity, transferring hexosyl groups"	KOG1192	UDP-glucuronosyl and UDP-glucosyl transferase	2.4.1.-	Hexosyltransferases.	K13691	pathogen-inducible salicylic acid glucosyltransferase [EC:2.4.1.-]	GO:0008152 GO:0016758	metabolism_"transferase activity, transferring hexosyl groups"		Glyma16g27440.1	0	91.8367	Glyma09g38140.1	4e-19	83.6879	GO:0008152	GO:0016758
Phvul.004G087800.1	17	2	3.08746	0.980836
Phvul.004G089700.1	41	8	2.35755	0.957774	PF02298	electron carrier activity											GO:0005507 GO:0009055	copper ion binding_electron carrier activity		Glyma13g10460.1	1e-164	87.7442	Glyma20g16490.1	1e-153	87.9699		GO:0005507 GO:0009055
Phvul.004G090100.1	10	0	4.32193	0.968421	PF03169	transmembrane transport											GO:0055085	transmembrane transport		Glyma13g10410.1	0	86.1082	Glyma20g16600.1	0	90.1532	GO:0055085
Phvul.004G090200.1	0	17	-5.08746	0.988344	PF01053	cellular amino acid metabolic process			PTHR11808,PTHR11808:SF9	cellular amino acid metabolic process,"gb def: aminotransferase, class v [deinococcus radiodurans]"	KOG0053	Cystathionine beta-lyases/cystathionine gamma-synthases	4.4.1.11	Methionine gamma-lyase.	K01761	methionine-gamma-lyase [EC:4.4.1.11]	GO:0006520 GO:0009058 GO:0016740 GO:0030170	amino acid metabolism_biosynthesis_transferase activity_pyridoxal phosphate binding		Glyma13g10360.1	0	86.7893	Glyma02g09650.1	0	86.2126	GO:0006520 GO:0009058	GO:0016740 GO:0030170
Phvul.004G090400.1	35	6	2.54432	0.957271																Glyma13g10340.1	0	90.1823	Glyma02g09680.2	0	89.0756
Phvul.004G091400.1	13	2	2.70044	0.961642	PF12023	Domain of unknown function (DUF3511)														Glyma16g27860.1	2e-94	92.4	Glyma02g08750.1	6e-82	89.6552
Phvul.004G091600.1	1573	53	4.89138	0.999952	PF00504	Chlorophyll A-B binding protein			PTHR21649	photosynthesis, light harvesting					K08912	light-harvesting complex II chlorophyll a/b binding protein 1	GO:0009765 GO:0016020	photosynthesis, light harvesting_membrane		Glyma16g28070.1	0	89.5597	Glyma16g28030.1	0	89.1824	GO:0009765
Phvul.004G092600.1	1402	53	4.72535	0.999941	PF00504	Chlorophyll A-B binding protein			PTHR21649	photosynthesis, light harvesting					K08912	light-harvesting complex II chlorophyll a/b binding protein 1	GO:0009765 GO:0016020	photosynthesis, light harvesting_membrane		Glyma16g28070.1	0	89.3082	Glyma16g28030.1	0	89.1824	GO:0009765
Phvul.004G092700.1	1247	44	4.82481	0.999936	PF00504	Chlorophyll A-B binding protein			PTHR21649	photosynthesis, light harvesting							GO:0009765 GO:0016020	photosynthesis, light harvesting_membrane		Glyma16g28030.1	0	89.1935	Glyma16g28070.1	0	89.0323	GO:0009765
Phvul.004G092900.1	1199	44	4.76818	0.999932	PF00504	Chlorophyll A-B binding protein			PTHR21649	photosynthesis, light harvesting							GO:0009765 GO:0016020	photosynthesis, light harvesting_membrane		Glyma16g28070.1	2e-92	90.106	Glyma16g28070.1	1e-13	83.1933	GO:0009765
Phvul.004G093000.1	1384	52	4.73419	0.99994	PF00504	Chlorophyll A-B binding protein			PTHR21649	photosynthesis, light harvesting					K08912	light-harvesting complex II chlorophyll a/b binding protein 1	GO:0009765 GO:0016020	photosynthesis, light harvesting_membrane		Glyma16g28070.1	0	89.3082	Glyma16g28030.1	0	88.9308	GO:0009765
Phvul.004G093100.1	2012	68	4.88695	0.999965	PF00504	Chlorophyll A-B binding protein			PTHR21649	photosynthesis, light harvesting							GO:0009765 GO:0016020	photosynthesis, light harvesting_membrane		Glyma16g28070.1	1e-161	89.8551	Glyma16g28030.1	1e-159	89.648	GO:0009765
Phvul.004G093200.1	1368	51	4.74543	0.999938	PF00504	Chlorophyll A-B binding protein			PTHR21649	photosynthesis, light harvesting					K08912	light-harvesting complex II chlorophyll a/b binding protein 1	GO:0009765 GO:0016020	photosynthesis, light harvesting_membrane		Glyma16g28070.1	0	88.9308	Glyma16g28030.1	0	88.805	GO:0009765
Phvul.004G094500.1	307	60	2.3552	0.960739
Phvul.004G094800.1	76	16	2.24793	0.951846	PF05633	Protein of unknown function (DUF793)														Glyma16g28170.1	0	90.0265	Glyma02g09000.1	0	89.8589
Phvul.004G095200.1	8	1	3	0.947103							KOG4282	Transcription factor GT-2 and related proteins, contains trihelix DNA-binding/SANT domain							Trihelix	Glyma02g09050.1	0	89.8089	Glyma02g09050.1	1e-114	93.3333
Phvul.004G097800.1	80	0	7.32193	0.999163
Phvul.004G098300.1	5	303	-5.92125	0.999765	PF04554	plant-type cell wall organization											GO:0005199 GO:0009664	structural constituent of cell wall_cell wall organization and biogenesis (sensu Magnoliophyta)		Glyma16g28590.1	2e-43	88.8235	Glyma16g28590.1	3e-20	84.6667	GO:0009664	GO:0005199
Phvul.004G100700.1	0	23	-5.52356	0.993337	PF00232	hydrolase activity, hydrolyzing O-glycosyl compounds			PTHR10353	hydrolase activity, hydrolyzing O-glycosyl compounds	KOG0626	Beta-glucosidase, lactase phlorizinhydrolase, and related proteins	3.2.1.-	Glycosidases, i.e. enzymes hydrolyzing O- and S-glycosyl	K01238	myrosinase [EC:3.2.1.147]	GO:0004553 GO:0005975	hydrolase activity, hydrolyzing O-glycosyl compounds_carbohydrate metabolism		Glyma15g03610.1	2e-42	84.4828	Glyma15g03610.1	2e-30	82.0833	GO:0005975	GO:0004553
Phvul.004G103900.1	1	11	-3.45943	0.971353	PF00201	transferase activity, transferring hexosyl groups			PTHR11926,PTHR11926:SF15	UDP-GLUCURONOSYLTRANSFERASE RELATED,"transferase activity, transferring hexosyl groups"	KOG1192	UDP-glucuronosyl and UDP-glucosyl transferase					GO:0008152 GO:0016758	metabolism_"transferase activity, transferring hexosyl groups"		Glyma16g29370.1	0	85.9375	Glyma16g29370.1	7e-55	89.7297	GO:0008152	GO:0016758
Phvul.004G104100.1	7	86	-3.61891	0.998155	PF00201	transferase activity, transferring hexosyl groups			PTHR11926,PTHR11926:SF15	UDP-GLUCURONOSYLTRANSFERASE RELATED,"transferase activity, transferring hexosyl groups"	KOG1192	UDP-glucuronosyl and UDP-glucosyl transferase					GO:0008152 GO:0016758	metabolism_"transferase activity, transferring hexosyl groups"		Glyma16g29370.1	0	85.7393	Glyma16g29370.1	2e-15	93.6508	GO:0008152	GO:0016758
Phvul.004G104100.2	9	112	-3.63743	0.998368	PF00201	transferase activity, transferring hexosyl groups			PTHR11926,PTHR11926:SF15	UDP-GLUCURONOSYLTRANSFERASE RELATED,"transferase activity, transferring hexosyl groups"	KOG1192	UDP-glucuronosyl and UDP-glucosyl transferase					GO:0008152 GO:0016758	metabolism_"transferase activity, transferring hexosyl groups"		Glyma16g29370.1	0	84.8522	Glyma16g29370.1	1e-15	93.6508	GO:0008152	GO:0016758
Phvul.004G108300.1	27	4	2.75489	0.977788	PF00520	ion transport			PTHR10037,PTHR10037:SF61	,VOLTAGE-GATED CATION CHANNEL (CALCIUM AND SODIUM)							GO:0005216 GO:0006811 GO:0016020 GO:0055085	ion channel activity_ion transport_membrane_transmembrane transport		Glyma13g37280.1	0	92.3265	Glyma13g37280.1	1e-153	92.7461	GO:0006811 GO:0055085	GO:0005216
Phvul.004G108800.1	6	0	3.58496	0.919823	PF00295	polygalacturose activity											GO:0004650 GO:0005975	polygalacturonase activity_carbohydrate metabolism		Glyma16g29780.1	0	92.3883	Glyma09g24470.1	0	92.1713	GO:0005975	GO:0004650
Phvul.004G109200.1	0	64	-7	0.998869
Phvul.004G110000.1	52	0	6.70044	0.998437	PF01554	antiporter activity			PTHR11206,PTHR11206:SF49	D DAMAGE-INDUCIBLE PROTEIN,antiporter activity	KOG1347	Uncharacterized membrane protein, predicted efflux pump					GO:0006855 GO:0015238 GO:0015297 GO:0016020 GO:0055085	multidrug transport_drug transporter activity_antiporter activity_membrane_transmembrane transport		Glyma09g24820.1	0	89.0227	Glyma16g29910.2	0	88.102	GO:0006855 GO:0055085	GO:0015238 GO:0015297
Phvul.004G112300.1	6	0	3.58496	0.919823					PTHR24320											Glyma09g25050.1	1e-40	86.413	Glyma09g25050.1	1e-09	93.1818
Phvul.004G112400.1	16	0	5	0.986927	PF00106	oxidoreductase activity			PTHR24320		KOG1611	Predicted short chain-type dehydrogenase					GO:0003824 GO:0008152 GO:0016491 GO:0044237 GO:0050662	catalytic activity_metabolism_oxidoreductase activity_cellular metabolism_coenzyme binding		Glyma09g25000.1	1e-147	85.3774	Glyma16g30040.1	1e-116	84.7145	GO:0008152 GO:0044237	GO:0003824 GO:0016491 GO:0050662
Phvul.004G112500.1	7	0	3.80735	0.938875	PF00106	oxidoreductase activity			PTHR24320								GO:0008152 GO:0016491	metabolism_oxidoreductase activity		Glyma09g25000.1	1e-103	83.6066	Glyma16g30040.1	9e-87	82.4818	GO:0008152	GO:0016491
Phvul.004G112700.1	24	0	5.58496	0.993878	PF00106	oxidoreductase activity			PTHR24320		KOG1208	Dehydrogenases with different specificities (related to short-chain alcohol dehydrogenases)					GO:0003824 GO:0008152 GO:0016491 GO:0044237 GO:0050662	catalytic activity_metabolism_oxidoreductase activity_cellular metabolism_coenzyme binding		Glyma09g25000.1	1e-164	85.7988	Glyma09g25000.1	3e-25	82.9016	GO:0008152 GO:0044237	GO:0003824 GO:0016491 GO:0050662
Phvul.004G112800.1	11	1	3.45943	0.971353					PTHR24320											Glyma09g25070.2	1e-43	83.0565	Glyma09g25070.1	1e-43	83.0565
Phvul.004G112900.1	10	1	3.32193	0.966196	PF00106	oxidoreductase activity			PTHR24320		KOG1611	Predicted short chain-type dehydrogenase					GO:0003824 GO:0008152 GO:0016491 GO:0044237 GO:0050662	catalytic activity_metabolism_oxidoreductase activity_cellular metabolism_coenzyme binding		Glyma16g30050.1	0	90.0631	Glyma16g30060.1	1e-174	87.1069	GO:0008152 GO:0044237	GO:0003824 GO:0016491 GO:0050662
Phvul.004G114400.1	0	353	-9.46352	0.99979	PF06521	PAR1 protein														Glyma09g25420.1	4e-88	83.3333	Glyma20g29860.1	3e-30	79.6657
Phvul.004G116800.1	6	0	3.58496	0.919823	PF03188	integral to membrane			PTHR10106,PTHR10106:SF0	,CYTOCHROME B561	KOG1619	Cytochrome b					GO:0016021	integral to membrane		Glyma10g38070.1	3e-49	88.8268	Glyma20g29750.1	7e-47	88.2682
Phvul.004G116900.1	10	0	4.32193	0.968421					PTHR23160	MYOSIN HEAVY CHAIN-RELATED										Glyma09g25810.1	0	88.8361	Glyma09g25810.1	1e-171	86.2629
Phvul.004G117600.1	29	2	3.85798	0.994992																Glyma16g31880.1	4e-77	88.8889	Glyma09g25950.1	3e-50	87.7551
Phvul.004G118200.1	0	8	-4	0.952197	PF00097	Zinc finger, C3HC4 type (RING finger)			PTHR22764,PTHR22764:SF21	,RING FINGER PROTEIN 11 (SID 1669) (NEDD4 WW DOMAIN-BINDING PROTEIN 2).										Glyma09g26100.1	9e-50	86.8313	Glyma15g36100.1	9e-10	85.1852
Phvul.004G119000.1	0	6	-3.58496	0.919823	PF00067	oxidoreductase activity, acting on paired donors, with incorporation or reduction of molecular oxygen			PTHR24300,PTHR24300:SF169								GO:0005506 GO:0009055 GO:0016705 GO:0020037 GO:0055114	iron ion binding_electron carrier activity_"oxidoreductase activity, acting on paired donors, with incorporation or reduction of molecular oxygen"_heme binding_oxidation reduction		Glyma09g26410.1	1e-100	88.8889	Glyma09g26410.1	4e-08	82.9787	GO:0055114	GO:0005506 GO:0009055 GO:0016705 GO:0020037
Phvul.004G119300.1	23	0	5.52356	0.993337	PF00067	oxidoreductase activity, acting on paired donors, with incorporation or reduction of molecular oxygen			PTHR24298,PTHR24298:SF44		KOG0156	Cytochrome P450 CYP2 subfamily					GO:0005506 GO:0009055 GO:0016705 GO:0020037 GO:0055114	iron ion binding_electron carrier activity_"oxidoreductase activity, acting on paired donors, with incorporation or reduction of molecular oxygen"_heme binding_oxidation reduction		Glyma09g26340.1	0	85.704	Glyma16g32000.1	0	84.4675	GO:0055114	GO:0005506 GO:0009055 GO:0016705 GO:0020037
Phvul.004G119400.1	0	7	-3.80735	0.938875																Glyma09g26440.1	5e-25	88.1818	Glyma10g38220.2	6e-09	83.908
Phvul.004G120500.1	0	12	-4.58496	0.977606	PF00046,PF01852	START domain,sequence-specific D binding			PTHR24325,PTHR24325:SF193								GO:0003700 GO:0006355 GO:0043565	transcription factor activity_"regulation of transcription, DNA-dependent"_sequence-specific DNA binding	HB	Glyma16g32130.1	0	84.9908	Glyma09g26600.1	0	84.9039	GO:0006355	GO:0003700 GO:0043565
Phvul.004G122000.1	28	1	4.80735	0.99544	PF00847	sequence-specific D binding transcription factor activity											GO:0003700 GO:0006355	transcription factor activity_"regulation of transcription, DNA-dependent"	AP2	Glyma16g32330.1	1e-107	82.3353	Glyma09g27180.1	1e-106	81.8316	GO:0006355	GO:0003700
Phvul.004G123200.1	11	91	-3.04836	0.993084																Glyma09g27410.1	0	87.1603	Glyma09g27410.1	3e-73	87.0036
Phvul.004G123900.1	26	4	2.70044	0.977245	PF07859	hydrolase activity			PTHR23024,PTHR23024:SF10	CARBOXYLESTERASE-RELATED,MEMBER OF 'GDXG' FAMILY OF LIPOLYTIC ENZYMES	KOG1515	Arylacetamide deacetylase					GO:0008152 GO:0016787	metabolism_hydrolase activity		Glyma09g27550.1	3e-90	83.79	Glyma09g27550.1	3e-38	92.3077	GO:0008152	GO:0016787
Phvul.004G124400.1	2	11	-2.45943	0.930291	PF07714	protein phosphorylation			PTHR24420,PTHR24420:SF440		KOG0581	Mitogen-activated protein kinase kinase (MAP2K)					GO:0004672 GO:0005524 GO:0006468	protein kinase activity_ATP binding_protein amino acid phosphorylation		Glyma16g32640.1	0	92.7365	Glyma16g32640.1	0	89.3836	GO:0006468	GO:0004672 GO:0005524
Phvul.004G124600.1	1	21	-4.39232	0.992112	PF00082,PF02225,PF05922	PA domain,identical protein binding,serine-type endopeptidase activity			PTHR10795,PTHR10795:SF17	SUBTILISIN/KEXIN-RELATED SERINE PROTEASE,gb def: possible protease [sinorhizobium meliloti]							GO:0004252 GO:0006508 GO:0042802 GO:0043086	serine-type endopeptidase activity_proteolysis and peptidolysis_protein self binding_negative regulation of enzyme activity	HB	Glyma16g32660.1	0	92.1225	Glyma09g27670.1	0	90.9207	GO:0006508 GO:0043086	GO:0004252 GO:0042802
Phvul.004G124700.1	0	8	-4	0.952197	PF00067	oxidoreductase activity, acting on paired donors, with incorporation or reduction of molecular oxygen			PTHR24296		KOG0157	Cytochrome P450 CYP4/CYP19/CYP26 subfamilies					GO:0005506 GO:0009055 GO:0016705 GO:0020037 GO:0055114	iron ion binding_electron carrier activity_"oxidoreductase activity, acting on paired donors, with incorporation or reduction of molecular oxygen"_heme binding_oxidation reduction		Glyma07g09160.1	7e-12	82.4	Glyma20g29070.1	2e-09	88.5246	GO:0055114	GO:0005506 GO:0009055 GO:0016705 GO:0020037
Phvul.004G125300.1	13	64	-2.29956	0.9515	PF06232	Embryo-specific protein 3, (ATS3)														Glyma16g32740.1	1e-131	85.9779	Glyma09g27870.1	1e-115	84.6154
Phvul.004G125800.1	217	44	2.30212	0.952696	PF09360	intracellular membrane-bounded organelle			PTHR13680,PTHR13680:SF1	FAMILY NOT MED,UNCHARACTERIZED	KOG3461	CDGSH-type Zn-finger containing protein					GO:0043231 GO:0051537	intracellular membrane-bound organelle_"2 iron, 2 sulfur cluster binding"		Glyma16g32810.1	1e-104	89.1813	Glyma09g27920.1	1e-96	88.3041		GO:0051537
Phvul.004G127500.1	8	37	-2.20945	0.948922	PF00113,PF03952	phosphopyruvate hydratase complex			PTHR11902	ENOLASE	KOG2670	Enolase	4.2.1.11	Phosphopyruvate hydratase.	K01689	enolase [EC:4.2.1.11]	GO:0000015 GO:0000287 GO:0004634 GO:0006096	phosphopyruvate hydratase complex_magnesium ion binding_phosphopyruvate hydratase activity_glycolysis		Glyma09g28100.1	0	93.5725	Glyma16g32960.1	0	93.5532	GO:0006096	GO:0000287 GO:0004634
Phvul.004G128200.1	1328	131	3.34162	0.997486	PF00504	Chlorophyll A-B binding protein			PTHR21649	photosynthesis, light harvesting					K08916	light-harvesting complex II chlorophyll a/b binding protein 5	GO:0009765 GO:0016020	photosynthesis, light harvesting_membrane		Glyma16g33030.1	0	92.8736	Glyma09g28200.1	0	91.5525	GO:0009765
Phvul.004G128200.2	1556	153	3.34624	0.997497	PF00504	Chlorophyll A-B binding protein			PTHR21649	photosynthesis, light harvesting							GO:0009765 GO:0016020	photosynthesis, light harvesting_membrane		Glyma16g33030.1	0	92.6108	Glyma09g28200.1	0	91.2195	GO:0009765
Phvul.004G128600.1	5	21	-2.07039	0.940169	PF05899	Protein of unknown function (DUF861)														Glyma09g28240.1	1e-147	91.8575	Glyma16g33070.1	1e-140	91.0941
Phvul.004G129600.1	361	2	7.49586	0.999791	PF00197	endopeptidase inhibitor activity											GO:0004866	endopeptidase inhibitor activity		Glyma09g28310.1	7e-50	79.845					GO:0004866
Phvul.004G129700.1	108	1	6.75489	0.999405	PF00197	endopeptidase inhibitor activity											GO:0004866	endopeptidase inhibitor activity		Glyma09g28310.1	1e-22	86.0656					GO:0004866
Phvul.004G129800.1	109	2	5.76818	0.999405	PF00197	endopeptidase inhibitor activity											GO:0004866	endopeptidase inhibitor activity		Glyma09g28310.1	2e-19	77.4566					GO:0004866
Phvul.004G129900.1	79	2	5.30378	0.999133	PF00197	endopeptidase inhibitor activity											GO:0004866	endopeptidase inhibitor activity		Glyma09g28310.1	2e-16	77.2549					GO:0004866
Phvul.004G130000.1	104	1	6.70044	0.999376	PF00197	endopeptidase inhibitor activity											GO:0004866	endopeptidase inhibitor activity		Glyma09g28310.1	2e-09	78.2258	Glyma16g33120.1	4e-08	85.7143		GO:0004866
Phvul.004G130500.1	0	24	-5.58496	0.993878	PF00197	endopeptidase inhibitor activity											GO:0004866	endopeptidase inhibitor activity									GO:0004866
Phvul.004G130800.1	0	36	-6.16993	0.997089	PF00197	endopeptidase inhibitor activity											GO:0004866	endopeptidase inhibitor activity									GO:0004866
Phvul.004G131000.1	0	55	-6.78136	0.998563	PF00197	endopeptidase inhibitor activity											GO:0004866	endopeptidase inhibitor activity									GO:0004866
Phvul.004G132500.1	25	287	-3.52105	0.997388	PF02900	ferrous iron binding											GO:0006725 GO:0008198 GO:0016491	aromatic compound metabolism_ferrous iron binding_oxidoreductase activity		Glyma16g33280.1	0	89.4804	Glyma09g28500.1	8e-75	88.3459	GO:0006725	GO:0008198 GO:0016491
Phvul.004G133400.1	12	2	2.58496	0.957695	PF00571,PF00654	protein binding,voltage-gated chloride channel activity			PTHR11689,PTHR11689:SF11	CHLORIDE CHANNEL,voltage-gated chloride channel activity	KOG0474	Cl- channel CLC-7 and related proteins (CLC superfamily)					GO:0005247 GO:0005515 GO:0006821 GO:0016020 GO:0055085	voltage-gated chloride channel activity_protein binding_chloride transport_membrane_transmembrane transport		Glyma16g33350.1	0	92.1693	Glyma09g28620.1	0	91.8588	GO:0006821 GO:0055085	GO:0005247 GO:0005515
Phvul.004G133900.1	0	12	-4.58496	0.977606	PF00228	extracellular region											GO:0004867 GO:0005576	serine protease inhibitor activity_extracellular		Glyma14g26400.1	1e-34	83.9806	Glyma09g28720.1	1e-34	83.9806		GO:0004867
Phvul.004G134000.1	0	13	-4.70044	0.980723	PF00228	extracellular region											GO:0004867 GO:0005576	serine protease inhibitor activity_extracellular		Glyma14g26410.1	2e-49	82.4561	Glyma09g28730.1	4e-47	82.1637		GO:0004867
Phvul.004G134100.1	0	7	-3.80735	0.938875	PF00228	extracellular region											GO:0004867 GO:0005576	serine protease inhibitor activity_extracellular		Glyma14g26410.1	9e-45	81.8713	Glyma09g28730.1	2e-42	81.5789		GO:0004867
Phvul.004G135400.1	20	4	2.32193	0.949366	PF00005,PF01061	ATPase activity,membrane			PTHR19241,PTHR19241:SF20	ABC TRANSPORTER,ATP-BINDING CASSETTE TRANSPORTER	KOG0061	Transporter, ABC superfamily (Breast cancer resistance protein)					GO:0005524 GO:0016020 GO:0016887	ATP binding_membrane_ATPase activity		Glyma09g28870.1	0	93.6303	Glyma16g33470.1	0	94.0196		GO:0005524 GO:0016887
Phvul.004G137600.1	194	2	6.59991	0.999661	PF00197	endopeptidase inhibitor activity											GO:0004866	endopeptidase inhibitor activity		Glyma16g33710.1	1e-175	88.9892	Glyma16g33720.1	1e-174	88.75		GO:0004866
Phvul.004G138200.1	31	7	2.14684	0.946331	PF00201	transferase activity, transferring hexosyl groups			PTHR11926,PTHR11926:SF15	UDP-GLUCURONOSYLTRANSFERASE RELATED,"transferase activity, transferring hexosyl groups"	KOG1192	UDP-glucuronosyl and UDP-glucosyl transferase					GO:0008152 GO:0016758	metabolism_"transferase activity, transferring hexosyl groups"		Glyma16g33750.1	1e-127	84.7341	Glyma16g33750.1	5e-40	87.2222	GO:0008152	GO:0016758
Phvul.004G141900.1	11	84	-2.93289	0.984791	PF07765	KIP1-like protein														Glyma16g34210.1	0	88.4298	Glyma09g29630.1	0	87.4356
Phvul.004G141900.2	12	93	-2.9542	0.984912	PF07765	KIP1-like protein														Glyma16g34210.1	0	88.4458	Glyma09g29630.1	0	87.4618
Phvul.004G142000.1	0	83	-7.37504	0.999206	PF00083	transmembrane transporter activity			PTHR24064,PTHR24064:SF40		KOG0255	Synaptic vesicle transporter SVOP and related transporters (major facilitator superfamily)					GO:0016021 GO:0022857 GO:0055085	integral to membrane_transmembrane transporter activity_transmembrane transport		Glyma16g34220.2	0	88.4273	Glyma16g34220.2	0	89.2235	GO:0055085	GO:0022857
Phvul.004G142300.1	3	37	-3.62449	0.995935	PF03407	Nucleotide-diphospho-sugar transferase			PTHR24015,PTHR24015:SF6											Glyma16g34280.1	0	88.8889	Glyma16g34260.1	0	91.5278
Phvul.004G144500.1	149	4	5.21917	0.999567	PF00282	carboxylic acid metabolic process			PTHR11999,PTHR11999:SF1	carboxylic acid metabolic process,glutamate decarboxylase activity	KOG1383	Glutamate decarboxylase/sphingosine phosphate lyase	4.1.1.15	Glutamate decarboxylase.	K01580	glutamate decarboxylase [EC:4.1.1.15]	GO:0004351 GO:0006536 GO:0016831 GO:0019752 GO:0030170	glutamate decarboxylase activity_glutamate metabolic process_carboxy-lyase activity_carboxylic acid metabolism_pyridoxal phosphate binding		Glyma09g29900.1	0	90.8422	Glyma16g34450.1	0	90.5333	GO:0006536 GO:0019752	GO:0004351 GO:0016831 GO:0030170
Phvul.004G145600.1	0	13	-4.70044	0.980723	PF00248	Aldo/keto reductase family			PTHR11732,PTHR11732:SF34	3-CHLOROBENZOATE-3,4-DIOXYGESE DYHYDROGESE-RELATED,oxidoreductase activity	KOG1577	Aldo/keto reductase family proteins					GO:0016491 GO:0055114	oxidoreductase activity_oxidation reduction		Glyma09g30010.1	0	87.6344	Glyma16g34580.1	5e-33	84.375	GO:0055114	GO:0016491
Phvul.004G145900.1	20	2	3.32193	0.988067					PTHR10593	SERINE/THREONINE-PROTEIN KISE RIO	KOG2462	C2H2-type Zn-finger protein							C2H2	Glyma09g30030.1	0	95.3226	Glyma09g30030.1	1e-107	92.2535
Phvul.004G148500.1	139	33	2.07455	0.951199	PF00293	hydrolase activity			PTHR12629	DIPHOSPHOINOSITOL POLYPHOSPHATE PHOSPHOHYDROLASE	KOG2839	Diadenosine and diphosphoinositol polyphosphate phosphohydrolase					GO:0016787	hydrolase activity		Glyma09g30390.1	0	92.8105	Glyma07g11760.1	0	92.8105		GO:0016787
Phvul.004G148600.1	2	11	-2.45943	0.930291	PF10497	Zinc-finger domain of monoamine-oxidase A repressor R1														Glyma09g30420.1	0	90.9091	Glyma09g30420.1	3e-31	82.5911
Phvul.004G150700.1	24	4	2.58496	0.975969					PTHR26312,PTHR26312:SF22
Phvul.004G151000.1	10	1	3.32193	0.966196	PF00016	plastid											GO:0000287 GO:0009536 GO:0015977 GO:0016984	magnesium ion binding_plastid_carbon utilization by fixation of carbon dioxide_ribulose-bisphosphate carboxylase activity								GO:0015977	GO:0000287 GO:0016984
Phvul.004G153000.1	48	3	4	0.997889	PF03168	Late embryogenesis abundant protein														Glyma07g11160.1	0	88.7755	Glyma09g31070.1	0	88.5227
Phvul.004G154000.1	9	2	2.16993	0.907464	PF02453	endoplasmic reticulum			PTHR10994,PTHR10994:SF27	,endoplasmic reticulum	KOG1792	Reticulon					GO:0005783	endoplasmic reticulum		Glyma07g10870.1	0	89.7554	Glyma09g31220.1	0	88.3861
Phvul.004G154300.1	3	12	-2	0.921188	PF00225,PF11995	Domain of unknown function (DUF3490),microtubule motor activity			PTHR24115,PTHR24115:SF323		KOG0242	Kinesin-like protein					GO:0003777 GO:0005524 GO:0007018	microtubule motor activity_ATP binding_microtubule-based movement		Glyma07g10790.1	0	92.1799	Glyma09g31270.1	0	94.2723	GO:0007018	GO:0003777 GO:0005524
Phvul.004G156600.1	13	1	3.70044	0.97976	PF12146	Putative lysophospholipase			PTHR11614,PTHR11614:SF20	,PHOSPHOLIPASE-RELATED	KOG1455	Lysophospholipase								Glyma09g31640.1	0	95.3922	Glyma07g10250.1	0	94.3925
Phvul.004G157300.1	11	0	4.45943	0.973595	PF00643,PF06203	intracellular,protein binding					KOG1601	GATA-4/5/6 transcription factors					GO:0005515 GO:0005622 GO:0008270	protein binding_intracellular_zinc ion binding	C2C2_Colike	Glyma13g33420.2	2e-85	93.8679	Glyma13g33420.2	2e-57	85.2349		GO:0005515 GO:0008270
Phvul.004G158000.1	1716	10	7.42291	0.99996	PF00139	binding											GO:0005488	binding		Glyma02g18090.1	1e-18	85.3448	Glyma10g15480.1	3e-09	81.25		GO:0005488
Phvul.004G158200.1	457	31	3.88185	0.999368	PF00139	binding											GO:0005488	binding		Glyma02g18090.1	2e-16	84.4828	Glyma10g15480.1	9e-10	78.733		GO:0005488
Phvul.004G158300.1	635	9	6.14069	0.999863	PF00139	binding											GO:0005488	binding		Glyma02g18090.1	2e-19	85.8407	Glyma10g15480.1	2e-10	78.0142		GO:0005488
Phvul.004G158400.1	25	123	-2.29866	0.952406																Glyma09g31690.1	2e-22	90.6977	Glyma09g31690.1	6e-10	84.7059
Phvul.004G159900.1	6	1	2.58496	0.908177	PF00067	oxidoreductase activity, acting on paired donors, with incorporation or reduction of molecular oxygen			PTHR24298,PTHR24298:SF44		KOG0156	Cytochrome P450 CYP2 subfamily					GO:0005506 GO:0009055 GO:0016705 GO:0020037 GO:0055114	iron ion binding_electron carrier activity_"oxidoreductase activity, acting on paired donors, with incorporation or reduction of molecular oxygen"_heme binding_oxidation reduction		Glyma09g31850.1	1e-121	83.6193	Glyma09g31850.1	1e-104	82.2727	GO:0055114	GO:0005506 GO:0009055 GO:0016705 GO:0020037
Phvul.004G160300.1	15	3	2.32193	0.941848	PF02617	protein catabolic process									K06891	ATP-dependent Clp protease adaptor protein ClpS	GO:0030163	protein catabolism		Glyma09g31940.1	0	92.5466	Glyma07g09880.1	0	91.7184	GO:0030163
Phvul.004G161700.1	7	0	3.80735	0.938875																Glyma09g32120.1	2e-24	93.5065	Glyma09g32120.1	8e-21	94.0299
Phvul.004G162200.1	49	11	2.15528	0.949474	PF00171	oxidoreductase activity			PTHR11699,PTHR11699:SF46	ALDEHYDE DEHYDROGESE-RELATED,SUCCITE-SEMIALDEHYDE DEHYDROGESE-RELATED	KOG2450	Aldehyde dehydrogenase	1.2.1.68		K12355	coniferyl-aldehyde dehydrogenase [EC:1.2.1.68]	GO:0008152 GO:0016491 GO:0055114	metabolism_oxidoreductase activity_oxidation reduction		Glyma09g32170.1	0	90.7904	Glyma07g09640.1	0	90.7407	GO:0008152 GO:0055114	GO:0016491
Phvul.004G162600.1	11	1	3.45943	0.971353																Glyma07g09590.1	1e-24	87.1795
Phvul.004G162800.1	22	3	2.87447	0.977074																Glyma09g32230.1	2e-51	91.5584	Glyma09g32230.1	7e-17	92.1875
Phvul.004G163300.1	75	5	3.90689	0.998585	PF00447	sequence-specific D binding			PTHR10015,PTHR10015:SF7	HEAT SHOCK TRANSCRIPTION FACTOR	KOG0627	Heat shock transcription factor					GO:0003700 GO:0005634 GO:0006355 GO:0043565	transcription factor activity_nucleus_"regulation of transcription, DNA-dependent"_sequence-specific DNA binding		Glyma09g32300.1	0	89.9671	Glyma09g32300.1	1e-70	85.7605	GO:0006355	GO:0003700 GO:0043565
Phvul.004G163400.1	16	3	2.41504	0.944273	PF00743	flavin-containing monooxygese activity			PTHR23023,PTHR23023:SF5	DIMETHYLANILINE MONOOXYGESE,MONOOXYGESE	KOG1399	Flavin-containing monooxygenase	1.14.13.-	With DH or DPH as one donor, and incorporation of one atom	K11816	YUCCA family monooxygenase [EC:1.14.13.-]	GO:0004499 GO:0016491 GO:0050660 GO:0050661 GO:0055114	dimethylaniline monooxygenase (N-oxide-forming) activity_oxidoreductase activity_FAD binding_NADPH binding_oxidation reduction		Glyma07g09500.1	0	91.4844	Glyma09g32320.1	0	90.6347	GO:0055114	GO:0004499 GO:0016491 GO:0050660 GO:0050661
Phvul.004G166000.1	8	37	-2.20945	0.948922	PF00071	Ras family			PTHR24072,PTHR24072:SF352		KOG0393	Ras-related small GTPase, Rho type			K07975	Rho family, other	GO:0005525 GO:0005622 GO:0007264	GTP binding_intracellular_small GTPase mediated signal transduction		Glyma07g09250.1	0	94.9447	Glyma09g32530.1	0	94.6792	GO:0007264	GO:0005525
Phvul.004G166400.1	33	5	2.72247	0.97961	PF02309	nucleus											GO:0005634 GO:0006355	nucleus_"regulation of transcription, DNA-dependent"	AUX	Glyma09g32570.1	0	91.1087	Glyma05g35640.1	1e-153	88.2239	GO:0006355
Phvul.004G169800.1	69	8	3.10852	0.992715	PF00847	sequence-specific D binding transcription factor activity											GO:0003700 GO:0006355	transcription factor activity_"regulation of transcription, DNA-dependent"	AP2	Glyma01g35010.1	1e-73	93.2292	Glyma01g35010.1	1e-20	85.3659	GO:0006355	GO:0003700
Phvul.004G170100.1	103	22	2.22707	0.952239	PF10604	Polyketide cyclase / dehydrase and lipid transport														Glyma01g01260.1	7e-56	82.3834
Phvul.004G171900.1	24	6	2	0.942317	PF03096	Ndr family			PTHR11034,PTHR11034:SF3	N-MYC DOWNSTREAM REGULATED,N-MYC DOWNSTREAM REGULATED-RELATED	KOG2931	Differentiation-related gene 1 protein (NDR1 protein), related proteins								Glyma07g15420.1	0	91.1851	Glyma01g00660.1	0	89.8588
Phvul.004G172000.1	3	12	-2	0.921188																Glyma01g00670.1	0	88.5214	Glyma07g15410.1	0	88.0708
Phvul.004G173300.1	1	7	-2.80735	0.926704	PF00069	protein phosphorylation			PTHR24420,PTHR24420:SF417		KOG1187	Serine/threonine protein kinase					GO:0004672 GO:0005524 GO:0006468	protein kinase activity_ATP binding_protein amino acid phosphorylation		Glyma07g15270.1	0	88.8721	Glyma01g00790.1	0	90.5033	GO:0006468	GO:0004672 GO:0005524
Phvul.004G173600.1	74	10	2.88753	0.984594	PF00642	nucleic acid binding			PTHR14493	UNKEMPT-RELATED	KOG1595	CCCH-type Zn-finger protein					GO:0003676 GO:0008270	nucleic acid binding_zinc ion binding	C3H	Glyma07g15240.1	0	86.1682	Glyma01g00820.1	1e-169	87.8425		GO:0003676 GO:0008270
Phvul.004G174300.1	7	1	2.80735	0.926704	PF06219	Protein of unknown function (DUF1005)														Glyma01g00910.1	0	90.8943	Glyma01g00910.1	2e-82	85.9155
Phvul.004G174500.1	5	23	-2.20163	0.943497	PF00069	protein phosphorylation			PTHR24360,PTHR24360:SF39		KOG0581	Mitogen-activated protein kinase kinase (MAP2K)					GO:0004672 GO:0005524 GO:0006468	protein kinase activity_ATP binding_protein amino acid phosphorylation		Glyma02g32980.1	0	94.554	Glyma10g15850.1	0	95.8005	GO:0006468	GO:0004672 GO:0005524
Phvul.004G174500.2	6	24	-2	0.942317	PF00069	protein phosphorylation			PTHR24360,PTHR24360:SF39		KOG0581	Mitogen-activated protein kinase kinase (MAP2K)					GO:0004672 GO:0005524 GO:0006468	protein kinase activity_ATP binding_protein amino acid phosphorylation		Glyma02g32980.1	0	94.281	Glyma02g32980.1	1e-169	95.6044	GO:0006468	GO:0004672 GO:0005524
Phvul.004G174600.1	11	0	4.45943	0.973595																Glyma01g00930.1	1e-118	88.946	Glyma07g15070.1	1e-113	84.6743
Phvul.004G178500.1	32	0	6	0.996379	PF00432	catalytic activity			PTHR11764,PTHR11764:SF3	CYCLOARTENOL SYNTHASE-RELATED,SQUALENE CYCLASES-RELATED	KOG0497	Oxidosqualene-lanosterol cyclase and related proteins					GO:0003824	catalytic activity		Glyma20g33450.1	0	88.2561	Glyma08g03060.1	0	83.4202		GO:0003824
Phvul.005G000200.1	9	1	3.16993	0.956377	PF01738	hydrolase activity			PTHR17630,PTHR17630:SF19	,DIENELACTONE HYDROLASE	KOG3043	Predicted hydrolase related to dienelactone hydrolase					GO:0016787	hydrolase activity		Glyma06g48340.1	0	88.5097	Glyma04g43570.1	1e-169	85.444		GO:0016787
Phvul.005G000900.1	4	362	-6.49985	0.99979	PF00319,PF01486	nucleus,sequence-specific D binding			PTHR11945,PTHR11945:SF19	MADS BOX PROTEIN	KOG0014	MADS box transcription factor					GO:0003677 GO:0003700 GO:0005634 GO:0006355 GO:0043565 GO:0046983	DNA binding_transcription factor activity_nucleus_"regulation of transcription, DNA-dependent"_sequence-specific DNA binding_protein dimerization activity	MADS	Glyma06g48270.3	0	93.9117	Glyma06g48270.2	0	93.9117	GO:0006355	GO:0003677 GO:0003700 GO:0043565 GO:0046983
Phvul.005G000900.2	4	403	-6.65464	0.999808	PF00319,PF01486	nucleus,sequence-specific D binding			PTHR11945,PTHR11945:SF19	MADS BOX PROTEIN	KOG0014	MADS box transcription factor					GO:0003677 GO:0003700 GO:0005634 GO:0006355 GO:0043565 GO:0046983	DNA binding_transcription factor activity_nucleus_"regulation of transcription, DNA-dependent"_sequence-specific DNA binding_protein dimerization activity	MADS	Glyma06g48270.3	0	93.9117	Glyma06g48270.2	0	93.9117	GO:0006355	GO:0003677 GO:0003700 GO:0043565 GO:0046983
Phvul.005G000900.3	4	407	-6.66888	0.999808	PF00319,PF01486	nucleus,sequence-specific D binding			PTHR11945,PTHR11945:SF19	MADS BOX PROTEIN	KOG0014	MADS box transcription factor					GO:0003677 GO:0003700 GO:0005634 GO:0006355 GO:0043565 GO:0046983	DNA binding_transcription factor activity_nucleus_"regulation of transcription, DNA-dependent"_sequence-specific DNA binding_protein dimerization activity	MADS	Glyma06g48270.3	0	93.9117	Glyma06g48270.2	0	93.9117	GO:0006355	GO:0003677 GO:0003700 GO:0043565 GO:0046983
Phvul.005G001000.1	27	0	5.75489	0.995113	PF03552	cellulose synthase (UDP-forming) activity			PTHR13301,PTHR13301:SF24	,X-BOX TRANSCRIPTION FACTOR-RELATED							GO:0016020 GO:0016760 GO:0030244	membrane_cellulose synthase (UDP-forming) activity_cellulose biosynthesis		Glyma06g48260.1	0	85.0181	Glyma04g43470.1	0	84.389	GO:0030244	GO:0016760
Phvul.005G001400.1	8	1	3	0.947103	PF04669	Protein of unknown function (DUF579)														Glyma04g43510.1	1e-171	86.1111	Glyma04g43510.1	7e-17	83.4586
Phvul.005G002400.1	20	1	4.32193	0.991341	PF00067	oxidoreductase activity, acting on paired donors, with incorporation or reduction of molecular oxygen			PTHR24298,PTHR24298:SF44		KOG0156	Cytochrome P450 CYP2 subfamily					GO:0005506 GO:0009055 GO:0016705 GO:0020037 GO:0055114	iron ion binding_electron carrier activity_"oxidoreductase activity, acting on paired donors, with incorporation or reduction of molecular oxygen"_heme binding_oxidation reduction		Glyma04g12180.1	0	83.7048	Glyma17g13420.1	3e-32	77.6213	GO:0055114	GO:0005506 GO:0009055 GO:0016705 GO:0020037
Phvul.005G004000.1	536	54	3.3112	0.994134	PF01241	photosystem I									K08905	photosystem I subunit V	GO:0009522 GO:0015979 GO:0016020	photosystem I_photosynthesis_membrane		Glyma04g12510.1	1e-151	89.3443	Glyma06g48030.1	1e-145	90.2778	GO:0015979
Phvul.005G004400.1	0	7	-3.80735	0.938875	PF01565,PF08031	flavin adenine dinucleotide binding			PTHR11748,PTHR11748:SF29	,D-LACTATE DEHYDROGESE	KOG1231	Proteins containing the FAD binding domain					GO:0008762 GO:0016491 GO:0050660 GO:0055114	UDP-N-acetylmuramate dehydrogenase activity_oxidoreductase activity_FAD binding_oxidation reduction		Glyma04g12600.1	0	87.7081	Glyma06g48000.1	0	87.0927	GO:0055114	GO:0016491 GO:0050660
Phvul.005G006600.1	2	12	-2.58496	0.957695	PF02204	Vacuolar sorting protein 9 (VPS9) domain			PTHR23101,PTHR23101:SF25	,RAB GDP/GTP EXCHANGE FACTOR										Glyma04g13010.1	1e-168	89.6	Glyma04g13010.1	1e-157	89.6266
Phvul.005G007100.1	117	9	3.70044	0.998425	PF00560,PF08263	Leucine rich repeat N-termil domain,protein binding			PTHR24420,PTHR24420:SF510								GO:0005515	protein binding		Glyma06g47780.1	1e-113	82.8528	Glyma06g47780.1	7e-52	80.2395		GO:0005515
Phvul.005G007300.1	0	23	-5.52356	0.993337
Phvul.005G007400.1	0	15	-4.90689	0.985223
Phvul.005G008000.1	2	20	-3.32193	0.988067	PF00394,PF07731,PF07732	oxidoreductase activity			PTHR11709,PTHR11709:SF18	,MULTI-COPPER OXIDASE	KOG1263	Multicopper oxidases					GO:0005507 GO:0016491 GO:0055114	copper ion binding_oxidoreductase activity_oxidation reduction		Glyma06g47670.1	0	91.895	Glyma04g13670.1	0	91.3803	GO:0055114	GO:0005507 GO:0016491
Phvul.005G008200.1	0	13	-4.70044	0.980723	PF00251,PF08244,PF11837	Glycosyl hydrolases family 32 C termil,Glycosyl hydrolases family 32 N-termil domain,beta-fructofuranosidase activity					KOG0228	Beta-fructofuranosidase (invertase)					GO:0004564 GO:0004575	beta-fructofuranosidase activity_sucrose alpha-glucosidase activity		Glyma06g47640.1	0	87.5669	Glyma09g36580.1	0	80.3922		GO:0004564 GO:0004575
Phvul.005G011900.1	9	2	2.16993	0.907464	PF01095,PF04043	cell wall modification,pectinesterase activity			PTHR22931,PTHR22931:SF5	METHYLESTERASE INHIBITOR-RELATED,PHOSPHOENOLPYRUVATE DIKISE-RELATED			3.1.1.11	Pectinesterase.	K01051	pectinesterase [EC:3.1.1.11]	GO:0004857 GO:0005618 GO:0030599 GO:0042545	enzyme inhibitor activity_cell wall_pectinesterase activity_cell wall modification		Glyma06g47200.1	0	89.434	Glyma15g35290.1	0	81.7479	GO:0042545	GO:0004857 GO:0030599
Phvul.005G011900.2	12	2	2.58496	0.957695	PF01095	cell wall modification			PTHR22931,PTHR22931:SF5	METHYLESTERASE INHIBITOR-RELATED,PHOSPHOENOLPYRUVATE DIKISE-RELATED							GO:0005618 GO:0030599 GO:0042545	cell wall_pectinesterase activity_cell wall modification		Glyma06g47200.1	0	90.902	Glyma15g35290.1	0	81.768	GO:0042545	GO:0004857 GO:0030599
Phvul.005G016400.1	43	0	6.42626	0.997861	PF07859	hydrolase activity			PTHR23024,PTHR23024:SF10	CARBOXYLESTERASE-RELATED,MEMBER OF 'GDXG' FAMILY OF LIPOLYTIC ENZYMES	KOG1515	Arylacetamide deacetylase					GO:0008152 GO:0016787	metabolism_hydrolase activity		Glyma06g46680.1	1e-174	85.1852	Glyma06g46680.1	8e-20	88.8889	GO:0008152	GO:0016787
Phvul.005G017300.1	0	14	-4.80735	0.983177																Glyma11g26060.1	3e-16	85.0467
Phvul.005G017400.1	0	51	-6.67243	0.99838																Glyma11g26060.1	5e-27	94.8052	Glyma04g16440.1	7e-14	87.3418
Phvul.005G017500.1	0	64	-7	0.998869																Glyma11g25990.1	1e-18	89.8734
Phvul.005G017600.1	1	55	-5.78136	0.998563																Glyma11g25990.1	7e-14	88.7324
Phvul.005G017900.1	0	45	-6.49185	0.998016																Glyma04g16440.1	2e-08	79.8701
Phvul.005G018000.1	0	679	-10.4073	0.999873
Phvul.005G018100.1	0	162	-8.33985	0.999604
Phvul.005G018300.1	65	13	2.32193	0.959495																Glyma06g46570.1	0	90.7986	Glyma04g16410.1	0	90.2778
Phvul.005G018800.1	27	4	2.75489	0.977788																Glyma11g25860.1	4e-62	87.1486	Glyma11g25860.1	3e-59	84.2593
Phvul.005G020200.1	31	6	2.36923	0.955764	PF01789	oxygen evolving complex											GO:0005509 GO:0009523 GO:0009654 GO:0015979 GO:0019898	calcium ion binding_photosystem II_oxygen evolving complex_photosynthesis_extrinsic to membrane		Glyma15g42860.1	0	90.7087	Glyma08g16370.1	0	89.644	GO:0015979	GO:0005509
Phvul.005G021400.1	0	18	-5.16993	0.989544																Glyma11g26060.1	1e-24	93.5065	Glyma04g16440.1	2e-11	86.0759
Phvul.005G023500.1	4	22	-2.45943	0.951821	PF01179,PF02727,PF02728	primary amine oxidase activity			PTHR10638,PTHR10638:SF12	,primary amine oxidase activity	KOG1186	Copper amine oxidase					GO:0005507 GO:0008131 GO:0009308 GO:0048038 GO:0055114	copper ion binding_amine oxidase activity_amine metabolism_quinone binding_oxidation reduction		Glyma15g43210.2	0	90.9828	Glyma15g43210.2	4e-23	92.5	GO:0009308 GO:0055114	GO:0005507 GO:0008131 GO:0048038
Phvul.005G023500.2	4	22	-2.45943	0.951821	PF01179,PF02727,PF02728	primary amine oxidase activity			PTHR10638,PTHR10638:SF12	,primary amine oxidase activity	KOG1186	Copper amine oxidase					GO:0005507 GO:0008131 GO:0009308 GO:0048038 GO:0055114	copper ion binding_amine oxidase activity_amine metabolism_quinone binding_oxidation reduction		Glyma15g43210.2	0	90.9828	Glyma15g43210.2	4e-23	92.5	GO:0009308 GO:0055114	GO:0005507 GO:0008131 GO:0048038
Phvul.005G024200.1	5	25	-2.32193	0.953155	PF00204,PF00521,PF02518	ATP binding,chromosome			PTHR10169,PTHR10169:SF19	,D TOPOISOMERASE/GYRASE	KOG0355	DNA topoisomerase type II	5.99.1.3	D topoisomerase (ATP-hydrolysing).	K03164	DNA topoisomerase II [EC:5.99.1.3]	GO:0003677 GO:0003918 GO:0005524 GO:0005694 GO:0006265	DNA binding_DNA topoisomerase type II activity_ATP binding_chromosome_DNA topological change		Glyma15g43170.1	0	88.1399	Glyma10g11610.1	0	90.6313	GO:0006265	GO:0003677 GO:0003918 GO:0005524
Phvul.005G026400.1	7	1	2.80735	0.926704																Glyma11g21670.1	0	91.8089	Glyma04g17950.1	1e-142	90.5569
Phvul.005G027000.1	1844	13	7.14818	0.999964																Glyma11g21640.2	6e-18	90.5405	Glyma11g21640.1	6e-18	90.5405
Phvul.005G030100.1	0	419	-9.71081	0.999814	PF00191	calcium-dependent phospholipid binding			PTHR10502,PTHR10502:SF10	ANNEXIN VII,calcium-dependent phospholipid binding	KOG0819	Annexin					GO:0005509 GO:0005544	calcium ion binding_calcium-dependent phospholipid binding		Glyma11g21480.2	0	85.8824	Glyma11g21480.1	0	86.1239		GO:0005509 GO:0005544
Phvul.005G032100.1	0	37	-6.20945	0.997248	PF03005	Arabidopsis proteins of unknown function			PTHR13533,PTHR13533:SF3	FAMILY NOT MED,gb def: unknown protein [takifugu rubripes]										Glyma11g21100.1	0	88.5928	Glyma11g08660.1	0	88.1981
Phvul.005G032400.1	14	1	3.80735	0.982738	PF03018	Dirigent-like protein			PTHR21495,PTHR21495:SF11	,NUCLEOPORIN-RELATED										Glyma11g21010.1	4e-38	81.4103	Glyma11g21020.1	5e-10	83.871
Phvul.005G032500.1	40	0	6.32193	0.997588	PF03018	Dirigent-like protein			PTHR21495	NUCLEOPORIN-RELATED
Phvul.005G032600.1	70	0	7.12928	0.999004	PF03018	Dirigent-like protein			PTHR21495	NUCLEOPORIN-RELATED										Glyma11g21010.1	1e-41	81.8471	Glyma11g21020.1	2e-10	90.7407
Phvul.005G033900.1	0	8	-4	0.952197
Phvul.005G034800.1	97	22	2.14048	0.9511	PF01370	coenzyme binding			PTHR10366,PTHR10366:SF9	D DEPENDENT EPIMERASE/DEHYDRATASE,D(P)H STEROID DEHYDROGESE-RELATED	KOG1502	Flavonol reductase/cinnamoyl-CoA reductase					GO:0003824 GO:0003854 GO:0006694 GO:0016616 GO:0044237 GO:0050662 GO:0055114	catalytic activity_3-beta-hydroxy-delta5-steroid dehydrogenase activity_steroid biosynthesis_"oxidoreductase activity, acting on the CH-OH group of donors, NAD or NADP as acceptor"_cellular metabolism_coenzyme binding_oxidation reduction		Glyma18g10270.1	1e-147	82.0353	Glyma18g10260.1	1e-132	81.4123	GO:0006694 GO:0044237 GO:0055114	GO:0003824 GO:0003854 GO:0016616 GO:0050662
Phvul.005G035300.1	17	284	-4.06228	0.999548	PF00232	hydrolase activity, hydrolyzing O-glycosyl compounds			PTHR10353	hydrolase activity, hydrolyzing O-glycosyl compounds	KOG0626	Beta-glucosidase, lactase phlorizinhydrolase, and related proteins					GO:0004553 GO:0005975	hydrolase activity, hydrolyzing O-glycosyl compounds_carbohydrate metabolism		Glyma11g16220.1	0	90.7609				GO:0005975	GO:0004553
Phvul.005G035500.1	6	67	-3.48113	0.996458	PF00232	hydrolase activity, hydrolyzing O-glycosyl compounds			PTHR10353	hydrolase activity, hydrolyzing O-glycosyl compounds							GO:0004553 GO:0005975	hydrolase activity, hydrolyzing O-glycosyl compounds_carbohydrate metabolism		Glyma11g16220.1	4e-49	88.4615				GO:0005975	GO:0004553
Phvul.005G036600.1	189	41	2.20469	0.95254	PF00560,PF08263	Leucine rich repeat N-termil domain,protein binding			PTHR24420,PTHR24420:SF701		KOG0617	Ras suppressor protein (contains leucine-rich repeats)					GO:0005515	protein binding		Glyma08g16220.1	1e-143	82.7879	Glyma13g09280.1	2e-82	86.7069		GO:0005515
Phvul.005G036900.1	6	0	3.58496	0.919823	PF00010	transcription regulator activity			PTHR10985,PTHR10985:SF42	,"BASIC HELIX-LOOP-HELIX TRANSCRIPTION FACTOR, HES-RELATED"							GO:0006355 GO:0030528	regulation of transcription, DNA-dependent_transcription regulator activity	bHLH	Glyma15g42680.1	0	88.0419	Glyma08g16190.1	0	88.9699	GO:0006355	GO:0030528
Phvul.005G038700.1	6	31	-2.36923	0.955764	PF06110	Eukaryotic protein of unknown function (DUF953)			PTHR12452	42-9-9 PROTEIN-RELATED	KOG3425	Uncharacterized conserved protein								Glyma15g42660.1	1e-112	88.1443	Glyma08g16080.1	1e-112	89.4886
Phvul.005G039200.1	720	162	2.152	0.951841	PF00232	hydrolase activity, hydrolyzing O-glycosyl compounds			PTHR10353	hydrolase activity, hydrolyzing O-glycosyl compounds	KOG0626	Beta-glucosidase, lactase phlorizinhydrolase, and related proteins					GO:0004553 GO:0005975	hydrolase activity, hydrolyzing O-glycosyl compounds_carbohydrate metabolism		Glyma08g15980.1	0	86.449	Glyma08g15960.1	0	86.8421	GO:0005975	GO:0004553
Phvul.005G039200.2	935	209	2.16146	0.951878	PF00232	hydrolase activity, hydrolyzing O-glycosyl compounds			PTHR10353	hydrolase activity, hydrolyzing O-glycosyl compounds	KOG0626	Beta-glucosidase, lactase phlorizinhydrolase, and related proteins					GO:0004553 GO:0005975	hydrolase activity, hydrolyzing O-glycosyl compounds_carbohydrate metabolism		Glyma08g15980.1	0	85.5392	Glyma08g15960.2	1e-176	87.2841	GO:0005975	GO:0004553
Phvul.005G039300.1	1	24	-4.58496	0.993872	PF03171	oxidoreductase activity			PTHR10209,PTHR10209:SF55	,FE(II)/ ASCORBATE OXIDASE SUPERFAMILY	KOG0143	Iron/ascorbate family oxidoreductases					GO:0016491 GO:0016706 GO:0055114	oxidoreductase activity_"oxidoreductase activity, acting on paired donors, with incorporation or reduction of molecular oxygen, 2-oxoglutarate as one donor, and incorporation of one atom each of oxygen into both donors"_oxidation reduction		Glyma08g15890.1	0	90.283	Glyma05g26830.1	3e-07	91.1111	GO:0055114	GO:0016491 GO:0016706
Phvul.005G041400.1	1	6	-2.58496	0.908177	PF01926	GTP binding			PTHR11089,PTHR11089:SF4	GTP-BINDING PROTEIN-RELATED	KOG2485	Conserved ATP/GTP binding protein					GO:0005525 GO:0005622	GTP binding_intracellular		Glyma08g16750.1	0	89.9425	Glyma08g16740.1	4e-34	82.9384		GO:0005525
Phvul.005G042200.1	6	0	3.58496	0.919823																Glyma15g42260.1	2e-54	86.1925	Glyma08g16810.1	6e-39	84.689
Phvul.005G042700.1	1	6	-2.58496	0.908177																Glyma15g42200.1	4e-69	90.5405	Glyma15g42200.1	2e-18	87.6289
Phvul.005G042900.1	0	9	-4.16993	0.961579	PF06136	Domain of unknown function (DUF966)														Glyma08g16910.1	0	85.9671	Glyma08g16910.1	1e-118	89.2388
Phvul.005G044500.1	10	42	-2.07039	0.948383	PF00117,PF06418	CTP synthase activity,Glutamine amidotransferase class-I			PTHR11550	CTP SYNTHASE	KOG2387	CTP synthase (UTP-ammonia lyase)	6.3.4.2	CTP synthase.	K01937	CTP synthase [EC:6.3.4.2]	GO:0003883 GO:0006221 GO:0006541 GO:0016787	CTP synthase activity_pyrimidine nucleotide biosynthesis_glutamine metabolism_hydrolase activity		Glyma08g17120.1	0	94.6667	Glyma08g17120.1	1e-32	90.5172	GO:0006221 GO:0006541	GO:0003883 GO:0016787
Phvul.005G045100.1	277	0	9.11374	0.999752	PF00234	Protease inhibitor/seed storage/LTP family														Glyma15g42000.1	1e-128	91.7379	Glyma08g17190.1	1e-122	93.8567
Phvul.005G046100.1	0	6	-3.58496	0.919823	PF00656	cysteine-type endopeptidase activity					KOG1546	Metacaspase involved in regulation of apoptosis					GO:0004197 GO:0006508	cysteine-type endopeptidase activity_proteolysis and peptidolysis		Glyma08g17320.1	4e-68	86.6667	Glyma08g17320.1	4e-34	88.806	GO:0006508	GO:0004197
Phvul.005G046700.1	13	0	4.70044	0.980723	PF00023	protein binding			PTHR24154,PTHR24154:SF112								GO:0005515	protein binding									GO:0005515
Phvul.005G046900.1	6	0	3.58496	0.919823	PF00023	protein binding			PTHR24177,PTHR24177:SF119								GO:0005515	protein binding									GO:0005515
Phvul.005G047100.1	6	0	3.58496	0.919823	PF00023	protein binding											GO:0005515	protein binding									GO:0005515
Phvul.005G047100.2	6	0	3.58496	0.919823	PF00023	protein binding											GO:0005515	protein binding									GO:0005515
Phvul.005G047200.1	15	0	4.90689	0.985223	PF00023	protein binding			PTHR24125,PTHR24125:SF302								GO:0005515	protein binding									GO:0005515
Phvul.005G047600.1	8	1	3	0.947103	PF00249	Myb-like D-binding domain											GO:0003677	DNA binding	GARP_G2	Glyma15g41740.1	0	89.5302	Glyma15g41740.1	0	96.401		GO:0003677
Phvul.005G047600.2	8	1	3	0.947103	PF00249	Myb-like D-binding domain											GO:0003677	DNA binding	GARP_G2	Glyma15g41740.1	0	91.8871	Glyma08g17400.1	0	90.8289		GO:0003677
Phvul.005G047800.1	0	16	-5	0.986927
Phvul.005G049700.1	3	13	-2.11548	0.926091	PF03195	Protein of unknown function DUF260													AS2	Glyma08g17990.1	1e-166	88.6447	Glyma15g41020.1	1e-155	87.9121
Phvul.005G051800.1	149	2	6.21917	0.999569	PF01070	oxidoreductase activity			PTHR10578	(S)-2-HYDROXY-ACID OXIDASE-RELATED	KOG0538	Glycolate oxidase	1.1.3.15	(S)-2-hydroxy-acid oxidase.	K11517	(S)-2-hydroxy-acid oxidase [EC:1.1.3.15]	GO:0003824 GO:0016491 GO:0055114	catalytic activity_oxidoreductase activity_oxidation reduction		Glyma15g40140.1	0	95.4922	Glyma08g18750.3	0	94.3067	GO:0055114	GO:0003824 GO:0016491
Phvul.005G052100.1	71	1	6.14975	0.99903	PF01070	oxidoreductase activity			PTHR10578	(S)-2-HYDROXY-ACID OXIDASE-RELATED							GO:0016491	oxidoreductase activity		Glyma15g40140.1	1e-117	92.459	Glyma08g18750.3	1e-117	92.459		GO:0016491
Phvul.005G053400.1	45	0	6.49185	0.998016	PF00067	oxidoreductase activity, acting on paired donors, with incorporation or reduction of molecular oxygen			PTHR24286,PTHR24286:SF19		KOG0157	Cytochrome P450 CYP4/CYP19/CYP26 subfamilies					GO:0005506 GO:0009055 GO:0016705 GO:0020037 GO:0055114	iron ion binding_electron carrier activity_"oxidoreductase activity, acting on paired donors, with incorporation or reduction of molecular oxygen"_heme binding_oxidation reduction		Glyma11g02860.1	1e-153	79.9702	Glyma01g42580.1	1e-139	79.5235	GO:0055114	GO:0005506 GO:0009055 GO:0016705 GO:0020037
Phvul.005G053500.1	33	0	6.04439	0.996586	PF00067	oxidoreductase activity, acting on paired donors, with incorporation or reduction of molecular oxygen			PTHR24286,PTHR24286:SF19								GO:0005506 GO:0009055 GO:0016705 GO:0020037 GO:0055114	iron ion binding_electron carrier activity_"oxidoreductase activity, acting on paired donors, with incorporation or reduction of molecular oxygen"_heme binding_oxidation reduction		Glyma11g02860.1	3e-96	79.6518	Glyma01g42580.1	3e-96	79.6518	GO:0055114	GO:0005506 GO:0009055 GO:0016705 GO:0020037
Phvul.005G053600.1	41	1	5.35755	0.997693	PF00067	oxidoreductase activity, acting on paired donors, with incorporation or reduction of molecular oxygen			PTHR24286,PTHR24286:SF19								GO:0005506 GO:0009055 GO:0016705 GO:0020037 GO:0055114	iron ion binding_electron carrier activity_"oxidoreductase activity, acting on paired donors, with incorporation or reduction of molecular oxygen"_heme binding_oxidation reduction		Glyma11g02860.1	4e-39	82.9457	Glyma01g42580.1	2e-22	79.0419	GO:0055114	GO:0005506 GO:0009055 GO:0016705 GO:0020037
Phvul.005G054500.1	3	13	-2.11548	0.926091	PF00225	microtubule motor activity			PTHR24115,PTHR24115:SF171		KOG0239	Kinesin (KAR3 subfamily)			K10406	kinesin family member C2/C3	GO:0003777 GO:0005524 GO:0007018	microtubule motor activity_ATP binding_microtubule-based movement		Glyma15g40350.1	0	91.2746	Glyma15g40350.1	0	91.3858	GO:0007018	GO:0003777 GO:0005524
Phvul.005G055200.1	1907	319	2.57968	0.983783	PF04725	oxygen evolving complex									K03541	photosystem II 10kDa protein	GO:0009523 GO:0009654 GO:0015979 GO:0042651	photosystem II_oxygen evolving complex_photosynthesis_thylakoid membrane		Glyma08g18510.1	1e-176	93.5561	Glyma15g40450.1	1e-166	92.9612	GO:0015979
Phvul.005G055400.1	12	2	2.58496	0.957695	PF02365	regulation of transcription, D-dependent											GO:0003677 GO:0006355	DNA binding_"regulation of transcription, DNA-dependent"	NAC	Glyma15g40510.1	0	91.1184	Glyma08g18470.1	0	91.02	GO:0006355	GO:0003677
Phvul.005G057200.1	18	2	3.16993	0.982645																Glyma08g18230.2	1e-64	92.6136	Glyma08g18230.1	1e-64	92.6136
Phvul.005G057400.1	33	4	3.04439	0.989854																Glyma08g18340.1	7e-57	87.9227	Glyma08g18230.2	9e-47	88.4393
Phvul.005G057500.1	8	53	-2.72792	0.981994																Glyma15g40770.1	2e-50	87.3786	Glyma15g40790.1	5e-48	86.8932
Phvul.005G058900.1	6	26	-2.11548	0.94414	PF01344	protein binding			PTHR23244,PTHR23244:SF16	JASMOTE INDUCIBLE PROTEIN-RELATED,KELCH REPEAT DOMAIN	KOG4693	Uncharacterized conserved protein, contains kelch repeat					GO:0005515	protein binding		Glyma08g18080.1	0	88.6812	Glyma15g40920.1	1e-36	82.6415		GO:0005515
Phvul.005G059800.1	0	8	-4	0.952197	PF00304	defense response											GO:0006952	defense response								GO:0006952
Phvul.005G059900.1	0	9	-4.16993	0.961579	PF00304	defense response											GO:0006952	defense response								GO:0006952
Phvul.005G060400.1	0	6	-3.58496	0.919823
Phvul.005G061000.1	1	78	-6.2854	0.999133	PF03171	oxidoreductase activity			PTHR10209,PTHR10209:SF55	,FE(II)/ ASCORBATE OXIDASE SUPERFAMILY	KOG0143	Iron/ascorbate family oxidoreductases	1.14.11.13	Gibberellin 2-beta-dioxygese.	K04125	gibberellin 2-oxidase [EC:1.14.11.13]	GO:0016491 GO:0016706 GO:0055114	oxidoreductase activity_"oxidoreductase activity, acting on paired donors, with incorporation or reduction of molecular oxygen, 2-oxoglutarate as one donor, and incorporation of one atom each of oxygen into both donors"_oxidation reduction		Glyma13g33300.1	0	89.6197	Glyma15g39750.1	0	88.2114	GO:0055114	GO:0016491 GO:0016706
Phvul.005G061100.1	498	29	4.10202	0.999638	PF00016	plastid											GO:0000287 GO:0009536 GO:0015977 GO:0016984	magnesium ion binding_plastid_carbon utilization by fixation of carbon dioxide_ribulose-bisphosphate carboxylase activity								GO:0015977	GO:0000287 GO:0016984
Phvul.005G061200.1	1	309	-8.27146	0.999768	PF03171	oxidoreductase activity			PTHR10209,PTHR10209:SF55	,FE(II)/ ASCORBATE OXIDASE SUPERFAMILY	KOG0143	Iron/ascorbate family oxidoreductases	1.14.11.13	Gibberellin 2-beta-dioxygese.	K04125	gibberellin 2-oxidase [EC:1.14.11.13]	GO:0016491 GO:0016706 GO:0055114	oxidoreductase activity_"oxidoreductase activity, acting on paired donors, with incorporation or reduction of molecular oxygen, 2-oxoglutarate as one donor, and incorporation of one atom each of oxygen into both donors"_oxidation reduction		Glyma13g33300.1	0	88.7528	Glyma13g33290.1	0	87.6106	GO:0055114	GO:0016491 GO:0016706
Phvul.005G061600.1	16	1	4	0.986734																Glyma15g39710.1	2e-65	82.7982	Glyma13g33360.1	2e-64	82.5666
Phvul.005G061800.1	13	0	4.70044	0.980723																Glyma15g39690.1	1e-121	87.5862	Glyma13g33500.1	1e-118	87.3563
Phvul.005G063200.1	11	2	2.45943	0.930291	PF00067	oxidoreductase activity, acting on paired donors, with incorporation or reduction of molecular oxygen			PTHR24282,PTHR24282:SF174		KOG0157	Cytochrome P450 CYP4/CYP19/CYP26 subfamilies					GO:0005506 GO:0009055 GO:0016705 GO:0020037 GO:0055114	iron ion binding_electron carrier activity_"oxidoreductase activity, acting on paired donors, with incorporation or reduction of molecular oxygen"_heme binding_oxidation reduction		Glyma15g39160.1	0	89.582	Glyma15g39150.1	0	88.6744	GO:0055114	GO:0005506 GO:0009055 GO:0016705 GO:0020037
Phvul.005G063300.1	13	2	2.70044	0.961642	PF00067	oxidoreductase activity, acting on paired donors, with incorporation or reduction of molecular oxygen			PTHR24282,PTHR24282:SF174		KOG0157	Cytochrome P450 CYP4/CYP19/CYP26 subfamilies					GO:0005506 GO:0009055 GO:0016705 GO:0020037 GO:0055114	iron ion binding_electron carrier activity_"oxidoreductase activity, acting on paired donors, with incorporation or reduction of molecular oxygen"_heme binding_oxidation reduction		Glyma15g39160.1	0	89.9733	Glyma15g39150.1	0	88.8674	GO:0055114	GO:0005506 GO:0009055 GO:0016705 GO:0020037
Phvul.005G063900.1	0	38	-6.24793	0.997377	PF00067	oxidoreductase activity, acting on paired donors, with incorporation or reduction of molecular oxygen			PTHR24282,PTHR24282:SF174		KOG0157	Cytochrome P450 CYP4/CYP19/CYP26 subfamilies					GO:0005506 GO:0009055 GO:0016705 GO:0020037 GO:0055114	iron ion binding_electron carrier activity_"oxidoreductase activity, acting on paired donors, with incorporation or reduction of molecular oxygen"_heme binding_oxidation reduction		Glyma13g33690.1	0	87.1761	Glyma13g33700.1	0	85.1779	GO:0055114	GO:0005506 GO:0009055 GO:0016705 GO:0020037
Phvul.005G064700.1	13	2	2.70044	0.961642	PF00069	protein phosphorylation			PTHR24420,PTHR24420:SF424		KOG1187	Serine/threonine protein kinase					GO:0004672 GO:0005524 GO:0006468	protein kinase activity_ATP binding_protein amino acid phosphorylation		Glyma15g39040.1	0	93.649	Glyma13g33740.1	0	93.597	GO:0006468	GO:0004672 GO:0005524
Phvul.005G064700.2	14	2	2.80735	0.96648	PF00069	protein phosphorylation			PTHR24420,PTHR24420:SF424		KOG1187	Serine/threonine protein kinase					GO:0004672 GO:0005524 GO:0006468	protein kinase activity_ATP binding_protein amino acid phosphorylation		Glyma15g39040.1	0	93.649	Glyma13g33740.1	0	93.597	GO:0006468	GO:0004672 GO:0005524
Phvul.005G066100.1	10	1	3.32193	0.966196	PF00137	proton-transporting two-sector ATPase complex, proton-transporting domain							3.6.3.14	H(+)-transporting two-sector ATPase.	K02110	F-type H+-transporting ATPase subunit c [EC:3.6.3.14]	GO:0015078 GO:0015991 GO:0033177	hydrogen ion transporter activity_ATP hydrolysis coupled proton transport_"proton-transporting two-sector ATPase complex, proton-transporting domain"		Glyma05g21350.1	1e-18	93.6508				GO:0015991	GO:0015078
Phvul.005G067100.1	6	1	2.58496	0.908177	PF01762	galactosyltransferase activity			PTHR11214,PTHR11214:SF4	BETA-1,3-N-ACETYLGLUCOSAMINYLTRANSFERASE-RELATED,galactosyltransferase activity	KOG2288	Galactosyltransferases					GO:0006486 GO:0008378 GO:0016020	protein amino acid glycosylation_galactosyltransferase activity_membrane		Glyma13g34630.1	0	88.9	Glyma06g33880.1	0	88.4735	GO:0006486	GO:0008378
Phvul.005G069000.1	3	20	-2.73697	0.973456	PF06136	Domain of unknown function (DUF966)														Glyma12g08610.1	0	91.3016	Glyma11g19870.1	0	91.4158
Phvul.005G070600.1	11	1	3.45943	0.971353
Phvul.005G072100.1	22	1	4.45943	0.99274																Glyma13g35220.1	0	93.7355	Glyma12g35290.1	1e-157	91.1833
Phvul.005G072900.1	46	346	-2.91107	0.985482	PF00596	metal ion binding			PTHR10640,PTHR10640:SF2	PENTULOSE-5-PHOSPHATE-4-EPIMERASE-RELATED	KOG2631	Class II aldolase/adducin N-terminal domain protein	3.1.3.77	acireductone synthase	K09880	enolase-phosphatase E1 [EC:3.1.3.77]	GO:0046872	metal ion binding		Glyma12g35390.1	0	93.1934	Glyma13g35120.1	0	93.0025		GO:0046872
Phvul.005G073500.1	216	4	5.75489	0.999695
Phvul.005G073600.1	176	4	5.45943	0.999631																Glyma13g35050.1	2e-19	96.4286	Glyma12g35430.1	4e-17	94.6429
Phvul.005G074000.1	33	5	2.72247	0.97961	PF03110	nucleus											GO:0003677 GO:0005634	DNA binding_nucleus	SBP	Glyma13g35000.1	1e-158	93.0591	Glyma13g35000.1	2e-28	86.3014		GO:0003677
Phvul.005G074100.1	22	5	2.1375	0.941553	PF00481	catalytic activity			PTHR13832,PTHR13832:SF144	,PROTEIN PHOSPHATASE 2C	KOG0698	Serine/threonine protein phosphatase					GO:0003824	catalytic activity		Glyma13g34990.1	0	92.0188	Glyma12g27340.1	1e-175	84.3044		GO:0003824
Phvul.005G074700.1	120	27	2.152	0.951299	PF00847	sequence-specific D binding transcription factor activity											GO:0003700 GO:0006355	transcription factor activity_"regulation of transcription, DNA-dependent"	AP2	Glyma13g34920.1	1e-85	82.6255	Glyma12g35550.1	5e-66	88.5106	GO:0006355	GO:0003700
Phvul.005G075700.1	13	3	2.11548	0.926091	PF06314	carboxy-lyase activity											GO:0016831	carboxy-lyase activity		Glyma13g33920.1	0	91.5477	Glyma12g36340.1	2e-35	87.4172		GO:0016831
Phvul.005G077900.1	6	0	3.58496	0.919823	PF00069,PF11721	Di-glucose binding within endoplasmic reticulum,protein phosphorylation			PTHR24420,PTHR24420:SF692		KOG1187	Serine/threonine protein kinase					GO:0004672 GO:0005524 GO:0006468	protein kinase activity_ATP binding_protein amino acid phosphorylation		Glyma12g36190.1	0	89.6797	Glyma12g36190.1	3e-61	83.7143	GO:0006468	GO:0004672 GO:0005524
Phvul.005G084000.1	11	1	3.45943	0.971353																Glyma13g35520.1	0	86.3002	Glyma13g35520.1	0	92.1717
Phvul.005G084200.1	1	45	-5.49185	0.998016
Phvul.005G084300.1	0	6	-3.58496	0.919823	PF00005,PF01061	ATPase activity,membrane			PTHR19241,PTHR19241:SF23	ATP-BINDING CASSETTE TRANSPORTER,STEROLIN-2 RELATED	KOG0061	Transporter, ABC superfamily (Breast cancer resistance protein)					GO:0005524 GO:0016020 GO:0016887	ATP binding_membrane_ATPase activity		Glyma13g35540.1	0	88.1387	Glyma06g38400.1	1e-121	82.9513		GO:0005524 GO:0016887
Phvul.005G084900.1	2	9	-2.16993	0.907464	PF00149	hydrolase activity			PTHR22953	ACID PHOSPHATASE RELATED	KOG1378	Purple acid phosphatase					GO:0016787	hydrolase activity		Glyma12g34960.1	0	90.2669	Glyma13g35610.1	0	89.4617		GO:0016787
Phvul.005G085800.1	392	35	3.48543	0.997436	PF00504	Chlorophyll A-B binding protein			PTHR21649	photosynthesis, light harvesting					K08914	light-harvesting complex II chlorophyll a/b binding protein 3	GO:0009765 GO:0016020	photosynthesis, light harvesting_membrane		Glyma12g34770.1	0	92.5926	Glyma13g35800.1	0	92.4691	GO:0009765
Phvul.005G087200.1	8	38	-2.24793	0.949251	PF12609	Wound-induced protein														Glyma12g34680.1	1e-84	89.6296	Glyma13g35850.1	3e-82	89.2593
Phvul.005G087300.1	1	10	-3.32193	0.966196	PF12609	Wound-induced protein														Glyma12g34660.1	6e-33	86.755	Glyma18g43170.1	9e-26	84.7682
Phvul.005G088600.1	199	35	2.50734	0.96093					PTHR10891,PTHR10891:SF148	,CALMODULIN										Glyma12g34580.1	4e-96	89.1374	Glyma13g35950.1	6e-89	88.1789
Phvul.005G089400.1	8	1	3	0.947103																Glyma12g34470.1	7e-40	84.141
Phvul.005G089900.1	19	1	4.24793	0.990433	PF03514	GRAS family transcription factor													GRAS	Glyma13g36120.1	0	90.1026	Glyma12g34420.1	0	91.248
Phvul.005G092700.1	32	3	3.41504	0.993502	PF02298	electron carrier activity											GO:0005507 GO:0009055	copper ion binding_electron carrier activity		Glyma12g34100.1	1e-127	90.6849	Glyma12g34100.1	3e-34	84.3902		GO:0005507 GO:0009055
Phvul.005G094000.1	50	5	3.32193	0.995634	PF00226	heat shock protein binding			PTHR25040,PTHR25040:SF173		KOG0716	Molecular chaperone (DnaJ superfamily)					GO:0031072	heat shock protein binding		Glyma13g36560.2	0	91.5104	Glyma12g33970.1	0	91.5104		GO:0031072
Phvul.005G096200.1	17	2	3.08746	0.980836	PF03005	Arabidopsis proteins of unknown function			PTHR13533,PTHR13533:SF3	FAMILY NOT MED,gb def: unknown protein [takifugu rubripes]										Glyma12g33720.1	0	93.3333	Glyma13g36770.1	0	92.5888
Phvul.005G097900.1	50	0	6.64386	0.998335	PF02458	transferase activity, transferring acyl groups other than amino-acyl groups											GO:0016747	transferase activity, transferring groups other than amino-acyl groups		Glyma13g44830.1	4e-46	81.5642	Glyma13g44830.1	2e-29	85.1852		GO:0016747
Phvul.005G098200.1	25	0	5.64386	0.994335	PF02458	transferase activity, transferring acyl groups other than amino-acyl groups											GO:0016747	transferase activity, transferring groups other than amino-acyl groups		Glyma13g44830.1	2e-25	85.3147	Glyma13g44830.1	1e-10	83.3333		GO:0016747
Phvul.005G098300.1	10	0	4.32193	0.968421	PF02458	transferase activity, transferring acyl groups other than amino-acyl groups											GO:0016747	transferase activity, transferring groups other than amino-acyl groups		Glyma15g00490.1	3e-35	83.1897	Glyma15g00490.1	2e-26	82.2967		GO:0016747
Phvul.005G098400.1	101	0	7.65821	0.999355	PF02458	transferase activity, transferring acyl groups other than amino-acyl groups											GO:0016747	transferase activity, transferring groups other than amino-acyl groups									GO:0016747
Phvul.005G098600.1	83	0	7.37504	0.999206	PF02458	transferase activity, transferring acyl groups other than amino-acyl groups											GO:0016747	transferase activity, transferring groups other than amino-acyl groups		Glyma13g44830.1	8e-60	84.7176	Glyma13g44830.1	8e-26	82.9787		GO:0016747
Phvul.005G098800.1	33	0	6.04439	0.996586	PF02458	transferase activity, transferring acyl groups other than amino-acyl groups											GO:0016747	transferase activity, transferring groups other than amino-acyl groups		Glyma13g44830.1	1e-100	83.1858	Glyma13g44830.1	2e-29	85.1852		GO:0016747
Phvul.005G098900.1	62	0	6.9542	0.998811	PF02458	transferase activity, transferring acyl groups other than amino-acyl groups											GO:0016747	transferase activity, transferring groups other than amino-acyl groups		Glyma13g44830.1	3e-99	83.2432	Glyma07g02460.1	5e-70	81.1808		GO:0016747
Phvul.005G099000.1	6	0	3.58496	0.919823
Phvul.005G100500.1	0	11	-4.45943	0.973595	PF00226,PF01556	heat shock protein binding,protein folding			PTHR24077,PTHR24077:SF89		KOG0714	Molecular chaperone (DnaJ superfamily)					GO:0006457 GO:0031072 GO:0051082	protein folding_heat shock protein binding_unfolded protein binding		Glyma06g44300.1	5e-15	79.3388	Glyma18g43110.1	5e-12	90.1639	GO:0006457	GO:0031072 GO:0051082
Phvul.005G100600.1	63	8	2.97728	0.984324																Glyma12g33440.1	1e-86	92.5764	Glyma13g37000.1	2e-84	92.1397
Phvul.005G100700.1	6	0	3.58496	0.919823	PF00249	Myb-like D-binding domain											GO:0003677	DNA binding	GARP_G2	Glyma13g37010.1	0	92	Glyma13g37010.1	2e-54	87.963		GO:0003677
Phvul.005G100800.1	55	1	5.78136	0.998563																Glyma12g33420.1	1e-83	92.1397	Glyma12g33420.1	3e-38	86.1878
Phvul.005G102400.1	10	2	2.32193	0.92372
Phvul.005G103900.1	84	17	2.30485	0.952029																Glyma12g33130.1	1e-27	86.8217	Glyma13g37320.1	2e-23	93.3333
Phvul.005G105800.1	3	56	-4.22239	0.998443	PF05623	Protein of unknown function (DUF789)														Glyma13g37500.1	0	94.3677	Glyma12g32980.1	0	94.8598
Phvul.005G105900.1	225	27	3.05889	0.993573											K08902	photosystem II Psb27 protein				Glyma13g37510.1	2e-65	84.4311	Glyma12g32970.1	3e-64	84.3373
Phvul.005G106100.1	47	10	2.23266	0.950421	PF00481	catalytic activity			PTHR13832,PTHR13832:SF94	,PROTEIN PHOSPHATASE 2C	KOG0698	Serine/threonine protein phosphatase					GO:0003824	catalytic activity		Glyma13g37520.1	0	90.8456	Glyma12g32960.1	0	90.7563		GO:0003824
Phvul.005G108000.1	2	9	-2.16993	0.907464	PF12609	Wound-induced protein														Glyma13g37720.1	3e-78	89.4942	Glyma12g32750.1	6e-67	87.218
Phvul.005G108600.1	38	6	2.66297	0.980415	PF11264	thylakoid membrane organization											GO:0009523 GO:0010027 GO:0015979	photosystem II_thylakoid membrane organization and biogenesis_photosynthesis		Glyma13g37790.1	0	90.1714	Glyma12g32680.1	0	89.5206	GO:0010027 GO:0015979
Phvul.005G109300.1	0	6	-3.58496	0.919823	PF01733	nucleoside transmembrane transporter activity			PTHR10332,PTHR10332:SF3	EQUILIBRATIVE NUCLEOSIDE TRANSPORTER 4-RELATED,nucleoside transmembrane transporter activity	KOG1479	Nucleoside transporter					GO:0005337 GO:0006810 GO:0016020 GO:0016021	nucleoside transporter activity_transport_membrane_integral to membrane		Glyma13g37870.1	0	90.8434	Glyma12g11540.1	0	82.8407	GO:0006810	GO:0005337
Phvul.005G109300.2	0	6	-3.58496	0.919823	PF01733	nucleoside transmembrane transporter activity			PTHR10332,PTHR10332:SF3	EQUILIBRATIVE NUCLEOSIDE TRANSPORTER 4-RELATED,nucleoside transmembrane transporter activity	KOG1479	Nucleoside transporter					GO:0005337 GO:0006810 GO:0016020 GO:0016021	nucleoside transporter activity_transport_membrane_integral to membrane		Glyma13g37870.1	0	90.8434	Glyma12g11540.1	0	82.8407	GO:0006810	GO:0005337
Phvul.005G109400.1	269	40	2.74953	0.983624	PF00355,PF08802	2 iron, 2 sulfur cluster binding,thylakoid membrane			PTHR10134	oxidoreductase activity, acting on diphenols and related substances as donors	KOG1671	Ubiquinol cytochrome c reductase, subunit RIP1	1.10.99.1	Plastoquinol--plastocyanin reductase.	K02636	cytochrome b6-f complex iron-sulfur subunit [EC:1.10.99.1]	GO:0009496 GO:0016491 GO:0016679 GO:0042651 GO:0051537 GO:0055114	plastoquinol-plastocyanin reductase activity_oxidoreductase activity_oxidoreductase activity_thylakoid membrane_"2 iron, 2 sulfur cluster binding"_oxidation reduction		Glyma13g37880.1	0	93.1287	Glyma12g32580.1	0	93.1287	GO:0055114	GO:0009496 GO:0016491 GO:0051537
Phvul.005G110600.1	38	5	2.926	0.982481															C2C2_Colike	Glyma13g37970.1	2e-87	90.7336	Glyma13g37970.1	5e-63	87.4016
Phvul.005G111300.1	213	29	2.87673	0.985347	PF00722,PF06955	cellular glucan metabolic process,"hydrolase activity, hydrolyzing O-glycosyl compounds"			PTHR10963,PTHR10963:SF14	,SECRETED GLUCOSIDASE-RELATED			2.4.1.207	Xyloglucan:xyloglucosyl transferase.	K08235	xyloglucan:xyloglucosyl transferase [EC:2.4.1.207]	GO:0004553 GO:0005618 GO:0005975 GO:0006073 GO:0016762 GO:0048046	hydrolase activity, hydrolyzing O-glycosyl compounds_cell wall_carbohydrate metabolism_glucan metabolism_xyloglucan:xyloglucosyl transferase activity_apoplast		Glyma12g32390.1	0	90.7818	Glyma13g38040.1	0	90.4926	GO:0005975 GO:0006073	GO:0004553 GO:0016762
Phvul.005G111300.2	253	35	2.85371	0.9854	PF00722,PF06955	cellular glucan metabolic process,"hydrolase activity, hydrolyzing O-glycosyl compounds"											GO:0004553 GO:0005618 GO:0005975 GO:0006073 GO:0016762 GO:0048046	hydrolase activity, hydrolyzing O-glycosyl compounds_cell wall_carbohydrate metabolism_glucan metabolism_xyloglucan:xyloglucosyl transferase activity_apoplast		Glyma13g38040.2	0	89.3204	Glyma13g38040.1	0	89.3204	GO:0005975 GO:0006073	GO:0004553 GO:0016762
Phvul.005G113800.1	31	6	2.36923	0.955764	PF00141	peroxidase activity							1.11.1.7	Peroxidase.	K00430	peroxidase [EC:1.11.1.7]	GO:0004601 GO:0006979 GO:0020037 GO:0055114	peroxidase activity_response to oxidative stress_heme binding_oxidation reduction		Glyma12g32170.1	0	90.9651	Glyma13g38300.1	0	90.6571	GO:0006979 GO:0055114	GO:0004601 GO:0020037
Phvul.005G114100.1	20	330	-4.04439	0.999573	PF00249	Myb-like D-binding domain			PTHR10641	MYB-RELATED							GO:0003677	DNA binding		Glyma12g32130.1	4e-52	91.195	Glyma12g32130.2	9e-44	91.2409		GO:0003677
Phvul.005G116300.1	10	0	4.32193	0.968421	PF03552	cellulose synthase (UDP-forming) activity			PTHR13301,PTHR13301:SF23	,X-BOX TRANSCRIPTION FACTOR-RELATED							GO:0016020 GO:0016760 GO:0030244	membrane_cellulose synthase (UDP-forming) activity_cellulose biosynthesis		Glyma12g31830.1	0	88.6423	Glyma12g31830.1	1e-160	86.5385	GO:0030244	GO:0016760
Phvul.005G116400.1	8	0	4	0.952197	PF03552	cellulose synthase (UDP-forming) activity			PTHR13301,PTHR13301:SF23	,X-BOX TRANSCRIPTION FACTOR-RELATED							GO:0016020 GO:0016760 GO:0030244	membrane_cellulose synthase (UDP-forming) activity_cellulose biosynthesis		Glyma12g31830.1	0	88.2828	Glyma12g31830.1	1e-162	87.3504	GO:0030244	GO:0016760
Phvul.005G116800.1	99	8	3.62936	0.998279	PF00067	oxidoreductase activity, acting on paired donors, with incorporation or reduction of molecular oxygen			PTHR24292		KOG0157	Cytochrome P450 CYP4/CYP19/CYP26 subfamilies	4.1.2.-	Aldehyde-lyases.	K10528	hydroperoxide lyase [EC:4.1.2.-]	GO:0005506 GO:0009055 GO:0016705 GO:0020037 GO:0055114	iron ion binding_electron carrier activity_"oxidoreductase activity, acting on paired donors, with incorporation or reduction of molecular oxygen"_heme binding_oxidation reduction		Glyma12g31770.1	0	85.7345				GO:0055114	GO:0005506 GO:0009055 GO:0016705 GO:0020037
Phvul.005G117600.1	98	1	6.61471	0.999337	PF04690	YABBY protein													C2C2_YABBY	Glyma13g38750.1	0	90.7801	Glyma12g31670.1	0	90.7801
Phvul.005G117600.2	82	1	6.35755	0.999194	PF04690	YABBY protein													C2C2_YABBY	Glyma13g38750.1	0	93.5897	Glyma12g31670.1	0	93.5897
Phvul.005G119300.1	13	0	4.70044	0.980723	PF00046,PF07526	Associated with HOX,sequence-specific D binding			PTHR11850,PTHR11850:SF14	BEL1 HOMEOTIC PROTEIN,HOMEOBOX PROTEIN	KOG0773	Transcription factor MEIS1 and related HOX domain proteins					GO:0003677 GO:0003700 GO:0005634 GO:0006355 GO:0043565	DNA binding_transcription factor activity_nucleus_"regulation of transcription, DNA-dependent"_sequence-specific DNA binding	HB	Glyma13g38910.1	0	86.3357	Glyma12g31480.2	0	89.6301	GO:0006355	GO:0003677 GO:0003700 GO:0043565
Phvul.005G119300.2	13	0	4.70044	0.980723	PF00046,PF07526	Associated with HOX,sequence-specific D binding			PTHR11850,PTHR11850:SF14	BEL1 HOMEOTIC PROTEIN,HOMEOBOX PROTEIN	KOG0773	Transcription factor MEIS1 and related HOX domain proteins					GO:0003677 GO:0003700 GO:0005634 GO:0006355 GO:0043565	DNA binding_transcription factor activity_nucleus_"regulation of transcription, DNA-dependent"_sequence-specific DNA binding	HB	Glyma13g38910.1	0	86.3848	Glyma12g31480.2	0	89.5551	GO:0006355	GO:0003677 GO:0003700 GO:0043565
Phvul.005G121200.1	13	1	3.70044	0.97976																Glyma13g39050.1	5e-46	91.0345	Glyma12g31250.1	1e-43	85.9903
Phvul.005G121300.1	6	0	3.58496	0.919823																Glyma13g39050.1	3e-47	91.1565	Glyma12g31250.1	3e-41	85.5072
Phvul.005G122400.1	1	9	-3.16993	0.956377	PF05834	oxidoreductase activity, acting on paired donors, with incorporation or reduction of molecular oxygen			PTHR10617,PTHR10617:SF31	FLAVOPROTEIN-UBIQUINONE OXIDOREDUCTASE,gb def: bacteriochlorophyll synthase 43 kda subunit methanothermobacter thermautotrophi							GO:0016117 GO:0016491 GO:0016705 GO:0055114	carotenoid biosynthesis_oxidoreductase activity_"oxidoreductase activity, acting on paired donors, with incorporation or reduction of molecular oxygen"_oxidation reduction		Glyma13g39150.1	0	90.3226	Glyma12g31160.1	1e-163	89.4632	GO:0016117 GO:0055114	GO:0016491 GO:0016705
Phvul.005G122600.1	200	0	8.64386	0.999676	PF01190	Pollen proteins Ole e I like														Glyma13g39170.1	1e-117	86.3445	Glyma12g31140.1	2e-56	86.8085
Phvul.005G123400.1	17	2	3.08746	0.980836					PTHR10183,PTHR10183:SF16	CALPAIN,CALPAIN-RELATED	KOG0037	Ca2+-binding protein, EF-Hand protein superfamily			K13448	calcium-binding protein CML				Glyma12g31070.1	1e-177	89.5911	Glyma13g39240.1	1e-173	89.434
Phvul.005G123500.1	11	1	3.45943	0.971353																Glyma13g39250.1	8e-40	90.5797
[truncated: 1,749 more rows]
