# Supplementary material for: An RNA-Seq based gene expression atlas of the common bean
Source: BMC Genomics. 2014 Oct 6;15(1):866. doi: 10.1186/1471-2164-15-866 (PMC4195886; doi:10.1186/1471-2164-15-866)
Supplement: Supplementary file 9 — Additional file 9: Genes differentially expressed between S1 and P1. (XLSX 823 KB) [file 12864_2014_6531_MOESM9_ESM.xlsx]

## Sheet: O'Rourke_AddFile9_P1vS1
GeneID	P1	S1	FoldChange	Prob DE	PfamID	Pfam_Description			PANTHER_ID	Panther_Description	KOG_ID	KOG_Description	EC_ID	EC_Description	KO_ID	KO_Description	GO_ID	GO_Description	Transcription Factor Family	Gmax_BLASTN_TopHit	Gmax_BLASTN_TopHit_Evalue	Gmax_BLASTN_TopHit_%ID	Gmax_BLASTN_Hit2	Gmax_BLASTN_Hit2_Evalue	Gmax_BLASTN_Hit2_%ID	Glyma_BP_GO	Glyma_MF_GO
Phvul.001G000500.1	1	18	-4.16993	0.992698	PF00069	protein phosphorylation			PTHR24056,PTHR24056:SF101		KOG0594	Protein kinase PCTAIRE and related kinases	2.7.1.-	Phosphotransferases with an alcohol group as acceptor.	K00924	phosphatidylinositol-4-phosphate 3-kinase [EC:2.7.1.154]	GO:0004672 GO:0005524 GO:0006468	protein kinase activity_ATP binding_protein amino acid phosphorylation		Glyma17g38210.1	0	90.9483	Glyma14g39760.1	0	91.0383	GO:0006468	GO:0004672 GO:0005524
Phvul.001G000700.1	4	20	-2.32193	0.954621	PF01073	3-beta-hydroxy-delta5-steroid dehydrogese activity			PTHR10366,PTHR10366:SF20	D DEPENDENT EPIMERASE/DEHYDRATASE,NODULATION PROTEIN NOLK-RELATED	KOG1430	C-3 sterol dehydrogenase/3-beta-hydroxysteroid dehydrogenase and related dehydrogenases					GO:0003824 GO:0003854 GO:0006694 GO:0008152 GO:0008831 GO:0009058 GO:0016491 GO:0016616 GO:0044237 GO:0045226 GO:0050662 GO:0055114	catalytic activity_3-beta-hydroxy-delta5-steroid dehydrogenase activity_steroid biosynthesis_metabolism_dTDP-4-dehydrorhamnose reductase activity_biosynthesis_oxidoreductase activity_"oxidoreductase activity, acting on the CH-OH group of donors, NAD or NADP as acceptor"_cellular metabolism_extracellular polysaccharide biosynthesis_coenzyme binding_oxidation reduction		Glyma14g39770.1	0	91.2709	Glyma17g38190.1	0	90.751	GO:0006694 GO:0008152 GO:0009058 GO:0044237 GO:0045226 GO:0055114	GO:0003824 GO:0003854 GO:0008831 GO:0016491 GO:0016616 GO:0050662
Phvul.001G002100.1	25	3	3.05889	0.990062	PF00085	cell redox homeostasis			PTHR10438,PTHR10438:SF71	,glycerol ether metabolic process	KOG0907	Thioredoxin					GO:0006662 GO:0009055 GO:0015035 GO:0045454	glycerol ether metabolic process_electron carrier activity_protein disulfide oxidoreductase activity_cell redox homeostasis		Glyma14g39940.1	0	89.0859	Glyma17g38090.1	2e-14	88.3117	GO:0006662 GO:0045454	GO:0009055 GO:0015035
Phvul.001G002400.1	7	35	-2.32193	0.959354	PF00590	methyltransferase activity			PTHR10882	diphthine synthase activity	KOG3123	Diphthine synthase	2.1.1.98	Diphthine synthase.	K00586	diphthine synthase [EC:2.1.1.98]	GO:0004164 GO:0008152 GO:0008168 GO:0017183	diphthine synthase activity_metabolism_methyltransferase activity_peptidyl-diphthamide biosynthesis from peptidyl-histidine		Glyma07g34130.1	0	90.7879	Glyma20g01730.2	0	90.3305	GO:0008152 GO:0017183	GO:0004164 GO:0008168
Phvul.001G003000.1	7	30	-2.09954	0.950539	PF05347	Complex 1 protein (LYR family)														Glyma17g38060.1	4e-75	88.9764	Glyma17g38060.1	5e-07	87.5
Phvul.001G003200.1	163	740	-2.18265	0.955496	PF00861	intracellular			PTHR23410	5S rR binding	KOG0875	60S ribosomal protein L5			K02932	large subunit ribosomal protein L5e	GO:0003735 GO:0005622 GO:0005840 GO:0006412 GO:0008097	structural constituent of ribosome_intracellular_ribosome_protein biosynthesis_5S rRNA binding		Glyma16g03170.1	0	88.2286	Glyma07g06580.1	0	87.794	GO:0006412	GO:0003735 GO:0008097
Phvul.001G003300.1	24	1	4.58496	0.995591	PF00069	protein phosphorylation			PTHR24347,PTHR24347:SF13		KOG0032	Ca2+/calmodulin-dependent protein kinase, EF-Hand protein superfamily					GO:0004672 GO:0005524 GO:0006468 GO:0009103 GO:0016020 GO:0016773	protein kinase activity_ATP binding_protein amino acid phosphorylation_lipopolysaccharide biosynthesis_membrane_"phosphotransferase activity, alcohol group as acceptor"		Glyma14g40090.1	0	86.9374	Glyma17g38040.1	1e-135	88.4701	GO:0006468 GO:0009103	GO:0004672 GO:0005524 GO:0016773
Phvul.001G003400.1	49	8	2.61471	0.983634	PF00097	Zinc finger, C3HC4 type (RING finger)			PTHR14155	RING FINGER PROTEIN 6/12/38										Glyma14g40110.1	1e-90	86.413	Glyma17g38020.1	3e-57	82.5269
Phvul.001G003500.1	91	683	-2.90795	0.986693	PF01918	nucleic acid binding			PTHR13516	RIBONUCLEASE P 25KDA SUBUNIT-RELATED	KOG2567	Uncharacterized conserved protein					GO:0003676	nucleic acid binding		Glyma14g40120.1	0	93.2271	Glyma14g40120.2	0	93.3333		GO:0003676
Phvul.001G004000.1	1	44	-5.45943	0.998248	PF00107,PF08240	oxidoreductase activity			PTHR11695,PTHR11695:SF285	QUINONE OXIDOREDUCTASE-RELATED,oxidoreductase activity	KOG0023	Alcohol dehydrogenase, class V					GO:0008270 GO:0016491 GO:0055114	zinc ion binding_oxidoreductase activity_oxidation reduction		Glyma14g40170.1	0	84.5124	Glyma17g37960.1	0	83.5564	GO:0055114	GO:0008270 GO:0016491
Phvul.001G005200.1	29	156	-2.42742	0.961912	PF00183,PF02518	ATP binding,protein folding			PTHR11528,PTHR11528:SF36	,protein folding	KOG0020	Endoplasmic reticulum glucose-regulated protein (GRP94/endoplasmin), HSP90 family					GO:0005524 GO:0006457 GO:0006950 GO:0051082	ATP binding_protein folding_response to stress_unfolded protein binding		Glyma17g37820.1	0	93.0442	Glyma14g40320.2	0	92.8266	GO:0006457 GO:0006950	GO:0005524 GO:0051082
Phvul.001G005700.1	2	10	-2.32193	0.938221	PF06644	protein complex assembly			PTHR13126	protein complex assembly	KOG3281	Mitochondrial F1-ATPase assembly protein			K07555	ATP synthase mitochondrial F1 complex assembly factor 1	GO:0005739 GO:0006461	mitochondrion_protein complex assembly		Glyma12g12960.1	0	90.2116	Glyma06g44620.1	1e-178	92.7928	GO:0006461
Phvul.001G005700.2	2	9	-2.16993	0.926027	PF06644	protein complex assembly			PTHR13126	protein complex assembly	KOG3281	Mitochondrial F1-ATPase assembly protein			K07555	ATP synthase mitochondrial F1 complex assembly factor 1	GO:0005739 GO:0006461	mitochondrion_protein complex assembly		Glyma12g12960.1	0	90.2116	Glyma06g44620.1	1e-178	92.7928	GO:0006461
Phvul.001G006300.1	6	368	-5.9386	0.999643	PF02704	Gibberellin regulated protein														Glyma17g37760.1	2e-88	88.8514	Glyma14g40400.1	7e-79	87.6712
Phvul.001G006400.1	0	12	-4.58496	0.985135	PF02704	Gibberellin regulated protein														Glyma17g37760.1	4e-74	86.6667	Glyma14g40400.1	3e-69	86.1486
Phvul.001G006500.1	0	12	-4.58496	0.985135	PF02704	Gibberellin regulated protein														Glyma17g37760.1	4e-62	85	Glyma14g40400.1	4e-62	85.1351
Phvul.001G007400.1	3	16	-2.41504	0.951439	PF01423	LSM domain			PTHR20971	U6 SNR-ASSOCIATED PROTEIN	KOG1775	U6 snRNA-associated Sm-like protein			K12624	U6 snRNA-associated Sm-like protein LSm5				Glyma05g25800.2	1e-105	93.1818	Glyma05g25800.1	1e-105	93.1818
Phvul.001G007400.2	3	15	-2.32193	0.949834	PF01423	LSM domain			PTHR20971	U6 SNR-ASSOCIATED PROTEIN	KOG1775	U6 snRNA-associated Sm-like protein			K12624	U6 snRNA-associated Sm-like protein LSm5				Glyma05g25800.2	1e-105	93.1818	Glyma05g25800.1	1e-105	93.1818
Phvul.001G007400.3	3	15	-2.32193	0.949834	PF01423	LSM domain			PTHR20971	U6 SNR-ASSOCIATED PROTEIN	KOG1775	U6 snRNA-associated Sm-like protein			K12624	U6 snRNA-associated Sm-like protein LSm5				Glyma05g25800.2	1e-105	93.1818	Glyma05g25800.1	1e-105	93.1818
Phvul.001G007700.1	72	309	-2.10154	0.954445	PF00736	eukaryotic translation elongation factor 1 complex			PTHR11595,PTHR11595:SF5	ELONGATION FACTOR 1-BETA	KOG1668	Elongation factor 1 beta/delta chain			K03232	elongation factor EF-1 beta subunit	GO:0003746 GO:0005853 GO:0006414	translation elongation factor activity_eukaryotic translation elongation factor 1 complex_translational elongation		Glyma04g37120.1	0	92.341	Glyma06g17930.2	0	92.052	GO:0006414	GO:0003746
Phvul.001G008100.1	0	13	-4.70044	0.987139	PF02519	Auxin responsive protein									K14488	SAUR family protein				Glyma17g37610.1	5e-90	84.6491	Glyma14g40530.1	6e-71	83.8235
Phvul.001G008300.1	2	8	-2	0.917991	PF02309	nucleus											GO:0005634 GO:0006355	nucleus_"regulation of transcription, DNA-dependent"		Glyma17g37580.1	3e-63	93.8272	Glyma17g37580.1	8e-30	93.3333	GO:0006355
Phvul.001G008500.1	13	68	-2.38702	0.961251	PF00428	translatiol elongation			PTHR21141	60S ACIDIC RIBOSOMAL PROTEIN FAMILY MEMBER	KOG1762	60s acidic ribosomal protein P1			K02942	large subunit ribosomal protein LP1	GO:0003735 GO:0005622 GO:0005840 GO:0006414	structural constituent of ribosome_intracellular_ribosome_translational elongation		Glyma03g42180.3	3e-75	85.5856	Glyma19g44920.3	2e-73	85.5856	GO:0006414	GO:0003735
Phvul.001G008800.1	0	28	-5.80735	0.996579
Phvul.001G008900.1	6	0	3.58496	0.946604	PF00067	oxidoreductase activity, acting on paired donors, with incorporation or reduction of molecular oxygen			PTHR24298,PTHR24298:SF44		KOG0156	Cytochrome P450 CYP2 subfamily					GO:0005506 GO:0009055 GO:0016705 GO:0020037 GO:0055114	iron ion binding_electron carrier activity_"oxidoreductase activity, acting on paired donors, with incorporation or reduction of molecular oxygen"_heme binding_oxidation reduction		Glyma17g37520.1	0	81.25				GO:0055114	GO:0005506 GO:0009055 GO:0016705 GO:0020037
Phvul.001G009200.1	0	13	-4.70044	0.987139	PF07250,PF09118	Domain of unknown function (DUF1929),Glyoxal oxidase N-terminus														Glyma14g40600.1	1e-166	82.3123	Glyma14g40600.1	7e-46	83.4459
Phvul.001G009500.1	2	9	-2.16993	0.926027																Glyma14g40630.1	0	91.4007	Glyma17g37450.1	0	91.762
Phvul.001G010300.1	8	67	-3.06609	0.993551	PF01900	ribonuclease activity			PTHR10993,PTHR10993:SF1	LIPOATE-PROTEIN LIGASE B	KOG4639	RNase P/RNase MRP subunit POP5	3.1.26.5	Ribonuclease P.	K03537	ribonuclease P/MRP protein subunit POP5 [EC:3.1.26.5]	GO:0004540 GO:0008033	ribonuclease activity_tRNA processing		Glyma14g36760.1	1e-143	90.8642	Glyma02g38570.1	1e-135	88.2096	GO:0008033	GO:0004540
Phvul.001G010400.1	0	95	-7.56986	0.999148	PF00847	sequence-specific D binding transcription factor activity											GO:0003700 GO:0006355	transcription factor activity_"regulation of transcription, DNA-dependent"	AP2	Glyma17g37350.1	9e-53	85.3755	Glyma14g07620.1	5e-48	84.585	GO:0006355	GO:0003700
Phvul.001G010800.1	93	403	-2.11548	0.954657	PF00085	cell redox homeostasis			PTHR10438	glycerol ether metabolic process	KOG0907	Thioredoxin					GO:0006662 GO:0009055 GO:0015035 GO:0045454	glycerol ether metabolic process_electron carrier activity_protein disulfide oxidoreductase activity_cell redox homeostasis		Glyma17g37280.1	4e-56	89.1753	Glyma14g07690.1	3e-54	83.8284	GO:0006662 GO:0045454	GO:0009055 GO:0015035
Phvul.001G011400.1	3	12	-2	0.934904	PF00004	ATP binding			PTHR23073,PTHR23073:SF10	26S PROTEASE REGULATORY SUBUNIT,26S PROTEASE REGULATORY SUBUNIT S10B	KOG0651	26S proteasome regulatory complex, ATPase RPT4			K03064	26S proteasome regulatory subunit T4	GO:0005524 GO:0006281 GO:0006310 GO:0009378 GO:0016887	ATP binding_DNA repair_DNA recombination_Holliday junction helicase activity_ATPase activity		Glyma14g07750.1	0	94.2664	Glyma17g37220.1	0	93.6762	GO:0006281 GO:0006310	GO:0005524 GO:0009378 GO:0016887
Phvul.001G011800.1	9	37	-2.03953	0.951661	PF07716	protein dimerization activity			PTHR22952,PTHR22952:SF60	,CAMP-RESPONSE ELEMENT BINDING PROTEIN-RELATED							GO:0003700 GO:0006355 GO:0043565 GO:0046983	transcription factor activity_"regulation of transcription, DNA-dependent"_sequence-specific DNA binding_protein dimerization activity		Glyma17g37180.1	6e-28	79.6667	Glyma17g37180.1	8e-15	89.3333	GO:0006355	GO:0003700 GO:0043565 GO:0046983
Phvul.001G011900.1	2	14	-2.80735	0.974098																Glyma17g37170.1	2e-49	94.4444	Glyma14g07810.1	2e-46	93.6
Phvul.001G012700.1	0	242	-8.91886	0.99951	PF01370	coenzyme binding			PTHR10366,PTHR10366:SF9	D DEPENDENT EPIMERASE/DEHYDRATASE,D(P)H STEROID DEHYDROGESE-RELATED	KOG1502	Flavonol reductase/cinnamoyl-CoA reductase	1.1.1.219,1.1.1.234	Dihydrokaempferol 4-reductase.,Flavonone 4-reductase.	K13082	bifunctional dihydroflavonol 4-reductase/flavanone 4-reductase [EC:1.1.1.219 1.1.1.234]	GO:0003824 GO:0003854 GO:0006694 GO:0008152 GO:0016491 GO:0016616 GO:0044237 GO:0050662 GO:0055114	catalytic activity_3-beta-hydroxy-delta5-steroid dehydrogenase activity_steroid biosynthesis_metabolism_oxidoreductase activity_"oxidoreductase activity, acting on the CH-OH group of donors, NAD or NADP as acceptor"_cellular metabolism_coenzyme binding_oxidation reduction		Glyma14g07940.1	0	89.6341	Glyma02g18380.1	0	83.7977	GO:0006694 GO:0008152 GO:0044237 GO:0055114	GO:0003824 GO:0003854 GO:0016491 GO:0016616 GO:0050662
Phvul.001G012800.1	0	53	-6.72792	0.998581	PF01370	coenzyme binding			PTHR10366,PTHR10366:SF9	D DEPENDENT EPIMERASE/DEHYDRATASE,D(P)H STEROID DEHYDROGESE-RELATED	KOG1502	Flavonol reductase/cinnamoyl-CoA reductase	1.1.1.219,1.1.1.234	Dihydrokaempferol 4-reductase.,Flavonone 4-reductase.	K13082	bifunctional dihydroflavonol 4-reductase/flavanone 4-reductase [EC:1.1.1.219 1.1.1.234]	GO:0003824 GO:0003854 GO:0006694 GO:0008152 GO:0016491 GO:0016616 GO:0044237 GO:0050662 GO:0055114	catalytic activity_3-beta-hydroxy-delta5-steroid dehydrogenase activity_steroid biosynthesis_metabolism_oxidoreductase activity_"oxidoreductase activity, acting on the CH-OH group of donors, NAD or NADP as acceptor"_cellular metabolism_coenzyme binding_oxidation reduction		Glyma17g37060.1	0	89.1079	Glyma14g07940.1	0	84.2799	GO:0006694 GO:0008152 GO:0044237 GO:0055114	GO:0003824 GO:0003854 GO:0016491 GO:0016616 GO:0050662
Phvul.001G013200.1	20	1	4.32193	0.993927																Glyma14g07990.2	6e-40	88.7417	Glyma14g07990.2	4e-38	92.2414
Phvul.001G013300.1	24	1	4.58496	0.995591	PF00646	protein binding											GO:0005515	protein binding		Glyma14g08000.1	1e-137	82.8205	Glyma17g37010.1	1e-102	85.2632		GO:0005515
Phvul.001G013400.1	18	1	4.16993	0.992698	PF00646	protein binding											GO:0005515	protein binding		Glyma14g08000.1	1e-152	83.5897	Glyma17g37010.1	1e-112	83.689		GO:0005515
Phvul.001G013400.2	18	1	4.16993	0.992698	PF00646	protein binding											GO:0005515	protein binding		Glyma14g08000.1	1e-152	83.5897	Glyma17g37010.1	1e-112	83.689		GO:0005515
Phvul.001G013700.1	14	64	-2.19265	0.954253	PF01535	PPR repeat			PTHR24015,PTHR24015:SF19											Glyma14g08040.1	0	86.0048	Glyma14g08040.1	6e-16	94.6429
Phvul.001G014400.1	14	2	2.80735	0.974098	PF00069,PF00560	protein binding,protein phosphorylation			PTHR24420,PTHR24420:SF797		KOG1187	Serine/threonine protein kinase					GO:0004672 GO:0005515 GO:0005524 GO:0006468	protein kinase activity_protein binding_ATP binding_protein amino acid phosphorylation		Glyma14g08120.1	0	88.4928	Glyma17g36910.1	0	88.1417	GO:0006468	GO:0004672 GO:0005515 GO:0005524
Phvul.001G014600.1	15	2	2.90689	0.975719																Glyma14g08160.1	6e-74	83.9286	Glyma17g36870.1	3e-63	83.0424
Phvul.001G014700.1	31	3	3.36923	0.99484																Glyma17g36860.1	0	89.8747	Glyma14g08170.4	0	89.9476
Phvul.001G014700.2	31	4	2.9542	0.983506																Glyma17g36860.1	0	89.8747	Glyma14g08170.4	0	89.9476
Phvul.001G014700.3	28	3	3.22239	0.991242																Glyma17g36860.1	0	89.8747	Glyma14g08170.4	0	89.9476
Phvul.001G014800.1	24	5	2.26303	0.949763	PF00650,PF03765	CRAL/TRIO domain,"CRAL/TRIO, N-terminus"			PTHR10174,PTHR10174:SF78	,RETILDEHYDE BINDING PROTEIN-RELATED	KOG1470	Phosphatidylinositol transfer protein PDR16 and related proteins								Glyma14g08180.3	0	91.4355	Glyma14g08180.1	0	91.4355
Phvul.001G016900.1	7	1	2.80735	0.948265	PF01501	transferase activity, transferring glycosyl groups			PTHR13778	GLYCOSYL TRANSFERASE-RELATED							GO:0016757	transferase activity, transferring glycosyl groups		Glyma17g36650.1	0	86.1538	Glyma14g08430.1	0	87.2011		GO:0016757
Phvul.001G017400.1	1	6	-2.58496	0.935474	PF01554	antiporter activity			PTHR11206,PTHR11206:SF46	MULTI ANTIMICROBIAL EXTRUSION (MATE) FAMILY TRANSPORTER,antiporter activity	KOG1347	Uncharacterized membrane protein, predicted efflux pump					GO:0006855 GO:0015238 GO:0015297 GO:0016020 GO:0055085	multidrug transport_drug transporter activity_antiporter activity_membrane_transmembrane transport		Glyma17g36590.1	0	89.3635	Glyma14g08480.1	0	88.6097	GO:0006855 GO:0055085	GO:0015238 GO:0015297
Phvul.001G018800.1	7	1	2.80735	0.948265	PF00560,PF00931,PF05659	Arabidopsis broad-spectrum mildew resistance protein RPW8,apoptosis,protein binding			PTHR23155,PTHR23155:SF282	,LEUCINE-RICH REPEAT-CONTAINING PROTEIN	KOG4658	Apoptotic ATPase					GO:0005515 GO:0005524 GO:0006915 GO:0043531	protein binding_ATP binding_apoptotic process_ADP binding		Glyma17g36420.1	0	88.2036	Glyma14g08700.1	0	88.189	GO:0006915	GO:0005515 GO:0005524 GO:0043531
Phvul.001G019400.1	13	3	2.11548	0.938023	PF04784	Protein of unknown function, DUF547			PTHR23054	UNCHARACTERIZED										Glyma14g08820.1	0	89.9325	Glyma14g08820.2	0	88.3968
Phvul.001G021300.1	8	0	4	0.96866																Glyma17g36140.1	1e-135	88.7912	Glyma17g36140.1	3e-50	82.7703
Phvul.001G021800.1	5	0	3.32193	0.925852	PF01501	transferase activity, transferring glycosyl groups			PTHR11183,PTHR11183:SF1	GALACTINOL SYNTHASE-RELATED,GLYCOGENIN	KOG1950	Glycosyl transferase, family 8 - glycogenin					GO:0016757	transferase activity, transferring glycosyl groups		Glyma17g36100.1	0	87.2671	Glyma14g09070.1	0	87.8647		GO:0016757
Phvul.001G022500.1	3	12	-2	0.934904	PF09766	Fms-interacting protein			PTHR13375	FMS INTERACTING PROTEIN	KOG2216	Conserved coiled/coiled coil protein								Glyma17g36030.1	0	90.9801	Glyma14g09150.1	0	90.6383
Phvul.001G022700.1	1	19	-4.24793	0.993336	PF03763	Remorin, C-termil region														Glyma14g09170.1	0	90.6912	Glyma17g36000.1	0	87.0061
Phvul.001G023700.1	13	1	3.70044	0.986406	PF00847	sequence-specific D binding transcription factor activity									K09286	EREBP-like factor	GO:0003700 GO:0006355	transcription factor activity_"regulation of transcription, DNA-dependent"	AP2	Glyma17g35860.1	7e-62	90	Glyma17g35860.1	2e-28	93.1818	GO:0006355	GO:0003700
Phvul.001G024900.1	0	11	-4.45943	0.98262	PF00134,PF02984	Cyclin, N-termil domain,nucleus			PTHR10177,PTHR10177:SF76	,CYCLINS	KOG0656	G1/S-specific cyclin D					GO:0005634	nucleus	HMG	Glyma14g09500.1	4e-77	84.1026	Glyma14g09500.1	3e-19	90.1235
Phvul.001G025000.1	60	259	-2.10992	0.954387	PF01112	hydrolase activity			PTHR10188	hydrolase activity	KOG1592	Asparaginase	3.4.19.5	Beta-aspartyl-peptidase.	K13051	beta-aspartyl-peptidase (threonine type) [EC:3.4.19.5]	GO:0016787	hydrolase activity		Glyma17g35650.1	0	90.5834	Glyma14g09510.1	0	90.6736		GO:0016787
Phvul.001G025200.1	15	93	-2.63227	0.984521	PF00249	Myb-like D-binding domain			PTHR10641	MYB-RELATED	KOG0048	Transcription factor, Myb superfamily			K09422	myb proto-oncogene protein, plant	GO:0003677	DNA binding	MYB	Glyma17g35620.1	1e-166	84.127	Glyma14g09540.1	2e-87	82.2581		GO:0003677
Phvul.001G025600.1	1	6	-2.58496	0.935474	PF00134,PF02984	Cyclin, N-termil domain,nucleus			PTHR10177,PTHR10177:SF49	CYCLINS,G2/MITOTIC-SPECIFIC CYCLIN	KOG0654	G2/Mitotic-specific cyclin A			K06627	cyclin A	GO:0005634	nucleus		Glyma17g35550.1	0	88.5057	Glyma14g09610.1	0	88.2064
Phvul.001G025800.1	0	293	-9.19476	0.999577	PF02704	Gibberellin regulated protein														Glyma17g35530.1	1e-61	87.2428	Glyma14g09620.1	5e-55	86.8421
Phvul.001G025900.1	6	24	-2	0.948306	PF04788	Protein of unknown function (DUF620)														Glyma17g35520.1	0	91.5444	Glyma14g09640.1	0	91.6491
Phvul.001G026100.1	454	20	4.50462	0.999682	PF00082,PF02225,PF05922	PA domain,identical protein binding,serine-type endopeptidase activity			PTHR10795,PTHR10795:SF17	SUBTILISIN/KEXIN-RELATED SERINE PROTEASE,gb def: possible protease [sinorhizobium meliloti]							GO:0004252 GO:0006508 GO:0042802 GO:0043086	serine-type endopeptidase activity_proteolysis and peptidolysis_protein self binding_negative regulation of enzyme activity	HB	Glyma17g35490.1	0	85.8151	Glyma17g35490.1	1e-100	82.6955	GO:0006508 GO:0043086	GO:0004252 GO:0042802
Phvul.001G026200.1	16	2	3	0.984917	PF00887	fatty-acyl-CoA binding			PTHR23310,PTHR23310:SF14	,"ACYL-COA-BINDING PROTEIN, ACBP"	KOG0817	Acyl-CoA-binding protein					GO:0000062	acyl-CoA binding		Glyma17g35480.1	1e-151	88.6228	Glyma17g35480.1	1e-22	92.4051		GO:0000062
Phvul.001G026400.1	0	94	-7.55459	0.99914																Glyma14g09710.1	2e-17	81.9876	Glyma14g09710.1	6e-12	85.5556
Phvul.001G026400.2	0	93	-7.53916	0.999133																Glyma14g09710.1	2e-17	81.9876	Glyma14g09710.1	6e-12	85.5556
Phvul.001G026500.1	0	42	-6.39232	0.998135																Glyma14g09710.1	2e-30	79.8928	Glyma17g35460.1	4e-22	83.8509
Phvul.001G026700.1	23	4	2.52356	0.956784					PTHR26374,PTHR26374:SF459										C2H2	Glyma14g09760.1	7e-50	80.123	Glyma14g09760.1	1e-36	87.1951
Phvul.001G028500.1	0	86	-7.42626	0.999089																Glyma14g09910.1	1e-104	91.9732	Glyma14g09910.1	1e-100	82.6367
Phvul.001G028600.1	3	29	-3.27302	0.991479																Glyma17g35250.1	1e-08	89.0909
Phvul.001G030100.1	9	1	3.16993	0.970309
Phvul.001G031000.1	0	52	-6.70044	0.998551	PF08879,PF08880	hydrolase activity, acting on acid anhydrides, in phosphorus-containing anhydrides,protein binding											GO:0005515 GO:0005524 GO:0005634 GO:0006355 GO:0016818	protein binding_ATP binding_nucleus_"regulation of transcription, DNA-dependent"_"hydrolase activity, acting on acid anhydrides, in phosphorus-containing anhydrides"		Glyma14g10090.1	0	85.9447	Glyma14g10090.1	1e-178	93.287	GO:0006355	GO:0005515 GO:0005524 GO:0016818
Phvul.001G031500.1	1	7	-2.80735	0.948265					PTHR21521	UNCHARACTERIZED										Glyma14g10270.1	0	89.7747
Phvul.001G033500.1	96	18	2.41504	0.961646	PF01650	cysteine-type endopeptidase activity			PTHR12000,PTHR12000:SF2	HEMOGLOBISE,cysteine-type endopeptidase activity	KOG1348	Asparaginyl peptidases	3.4.22.34	Legumain.	K01369	legumain [EC:3.4.22.34]	GO:0004197 GO:0006508	cysteine-type endopeptidase activity_proteolysis and peptidolysis		Glyma17g34900.1	0	89.8688	Glyma14g10620.1	0	89.6226	GO:0006508	GO:0004197
Phvul.001G033800.1	1	12	-3.58496	0.984403	PF00481	catalytic activity			PTHR13832,PTHR13832:SF94	,PROTEIN PHOSPHATASE 2C	KOG0698	Serine/threonine protein phosphatase					GO:0003824	catalytic activity		Glyma17g34880.1	0	89.2308	Glyma14g10640.1	3e-87	90.3346		GO:0003824
Phvul.001G036200.1	9	37	-2.03953	0.951661	PF00173,PF00487	heme binding,lipid metabolic process			PTHR19353	FATTY ACID DESATURASE 2	KOG4232	Delta 6-fatty acid desaturase/delta-8 sphingolipid desaturase					GO:0006629 GO:0016491 GO:0020037 GO:0055114	lipid metabolism_oxidoreductase activity_heme binding_oxidation reduction	ZIM	Glyma17g34640.1	0	84.5081	Glyma14g10890.1	0	84.1988	GO:0006629 GO:0055114	GO:0016491 GO:0020037
Phvul.001G036700.1	11	0	4.45943	0.98262	PF00251,PF08244	Glycosyl hydrolases family 32 C termil,Glycosyl hydrolases family 32 N-termil domain					KOG0228	Beta-fructofuranosidase (invertase)								Glyma17g34570.1	0	89.1652	Glyma14g11000.1	0	84.214
Phvul.001G036700.2	16	0	5	0.991145	PF00251	Glycosyl hydrolases family 32 N-termil domain														Glyma17g34570.1	0	88.3218	Glyma14g11000.1	0	84.2311
Phvul.001G036700.3	12	0	4.58496	0.985135	PF00251,PF08244	Glycosyl hydrolases family 32 C termil,Glycosyl hydrolases family 32 N-termil domain					KOG0228	Beta-fructofuranosidase (invertase)								Glyma17g34570.1	0	88.7097	Glyma14g11000.1	0	83.592
Phvul.001G036800.1	7	0	3.80735	0.959831	PF00251,PF08244	Glycosyl hydrolases family 32 C termil,Glycosyl hydrolases family 32 N-termil domain					KOG0228	Beta-fructofuranosidase (invertase)								Glyma14g11000.1	0	91.8746	Glyma17g34570.1	0	84.3001
Phvul.001G037200.1	0	8	-4	0.96866	PF00612	protein binding			PTHR10699,PTHR10699:SF9	,FAMILY NOT MED							GO:0005515	protein binding		Glyma14g11050.1	1e-157	89.7275	Glyma14g11050.1	1e-134	83.4821		GO:0005515
Phvul.001G037200.2	1	13	-3.70044	0.986406																Glyma14g11050.1	0	84.8668	Glyma17g34520.1	1e-150	82.3317		GO:0005515
Phvul.001G037400.1	0	6	-3.58496	0.946604	PF03641	Possible lysine decarboxylase														Glyma17g34510.1	0	93.702	Glyma06g05560.1	0	89.539
Phvul.001G037800.1	1559	86	4.18014	0.999833																Glyma06g42470.1	2e-13	90.3226
Phvul.001G038900.1	8	66	-3.04439	0.993529	PF03660	PHF5-like protein			PTHR13120	FAMILY NOT MED	KOG1705	Uncharacterized conserved protein, contains CXXC motifs			K12834	PHD finger-like domain-containing protein 5A				Glyma18g06890.2	1e-139	93.6937	Glyma18g06890.1	1e-139	93.6937
Phvul.001G039500.1	1	16	-4	0.991022	PF00628,PF12165	Domain of unknown function (DUF3594),protein binding			PTHR23123	PHD/F-BOX CONTAINING PROTEIN	KOG1632	Uncharacterized PHD Zn-finger protein					GO:0005515	protein binding	Alfin	Glyma14g11400.1	0	91.9585	Glyma14g11400.2	0	91.8462		GO:0005515
Phvul.001G041400.1	0	77	-7.26679	0.999003	PF02298	electron carrier activity											GO:0005507 GO:0009055	copper ion binding_electron carrier activity		Glyma14g11760.1	1e-109	84.7784	Glyma17g34040.1	1e-100	84.2004		GO:0005507 GO:0009055
Phvul.001G041500.1	0	103	-7.6865	0.999196																Glyma17g34030.1	3e-56	87.6147	Glyma14g11770.1	3e-56	86.9919
Phvul.001G041700.1	1	8	-3	0.964175	PF00651,PF03000	protein binding,response to light stimulus			PTHR13690,PTHR13690:SF174	KELCH-RELATED							GO:0004871 GO:0005515 GO:0009416	signal transducer activity_protein binding_response to light	GARP_ARR	Glyma17g33970.1	0	90.5609	Glyma14g11850.1	0	90.0884	GO:0009416	GO:0004871 GO:0005515
Phvul.001G042700.1	2	11	-2.45943	0.9425																Glyma17g33760.1	0	93.2018	Glyma14g12140.1	0	92.7632
Phvul.001G044200.1	0	5	-3.32193	0.925852																Glyma04g06120.1	4e-09	86.7647	Glyma14g12410.1	2e-07	84.9315
Phvul.001G044400.1	0	10	-4.32193	0.97931																Glyma14g12410.1	5e-12	87.6712	Glyma04g06120.1	8e-08	85.7143
Phvul.001G044700.1	54	3	4.16993	0.998494	PF07911	Protein of unknown function (DUF1677)														Glyma17g33500.2	5e-81	83.0549	Glyma17g33500.1	5e-81	83.0549
Phvul.001G045900.1	2	17	-3.08746	0.985964					PTHR23315,PTHR23315:SF38	,BETA CATENIN-RELATED ARMADILLO REPEAT-CONTAINING										Glyma17g33310.3	0	88.5426	Glyma17g33310.3	2e-12	83.6364
Phvul.001G045900.2	2	17	-3.08746	0.985964					PTHR23315,PTHR23315:SF38	,BETA CATENIN-RELATED ARMADILLO REPEAT-CONTAINING										Glyma17g33310.3	0	88.5426	Glyma17g33310.3	2e-12	83.6364
Phvul.001G046100.1	0	7	-3.80735	0.959831	PF00176,PF00271,PF00385,PF06461,PF06465	'chromo' (CHRromatin Organisation MOdifier) domain,ATP binding,Domain of Unknown Function (DUF1086),Domain of Unknown Function (DUF1087),helicase activity			PTHR10799,PTHR10799:SF131	,ATP-DEPENDENT HELICASE SMARCA (SWI/SNF-RELATED MATRIX-ASSOCIATED ACTIN-DEPENDENT REGULATOR OF CHROMATIN A)-RELATED	KOG0384	Chromodomain-helicase DNA-binding protein					GO:0003676 GO:0003677 GO:0004386 GO:0005524 GO:0016787	nucleic acid binding_DNA binding_helicase activity_ATP binding_hydrolase activity	LUG	Glyma06g06720.2	0	84.2065	Glyma06g06720.2	1e-117	81.4302		GO:0003676 GO:0003677 GO:0004386 GO:0005524 GO:0016787
Phvul.001G046600.1	1	6	-2.58496	0.935474	PF02330	mitochondrial matrix			PTHR10826,PTHR10826:SF1	COMPLEMENT COMPONENT 1,"COMPLEMENT COMPONENT 1, Q SUBCOMPONENT BINDING PROTEIN RELATED"	KOG2536	MAM33, mitochondrial matrix glycoprotein					GO:0005759	mitochondrial matrix		Glyma17g33120.3	0	88.6548	Glyma17g33120.1	0	88.6548
Phvul.001G047500.1	28	2	3.80735	0.996048	PF00411	intracellular			PTHR11759,PTHR11759:SF3	30S RIBOSOMAL PROTEIN S11,intracellular	KOG0407	40S ribosomal protein S14			K02948	small subunit ribosomal protein S11	GO:0003735 GO:0005622 GO:0005840 GO:0006412	structural constituent of ribosome_intracellular_ribosome_protein biosynthesis								GO:0006412	GO:0003735
Phvul.001G050300.1	50	1618	-5.01614	0.999898	PF00234	Protease inhibitor/seed storage/LTP family														Glyma17g32100.1	1e-107	87.9581	Glyma14g14220.1	1e-104	87.6963
Phvul.001G052000.1	3	17	-2.5025	0.952952	PF00153	Mitochondrial carrier protein			PTHR24089,PTHR24089:SF87		KOG0752	Mitochondrial solute carrier protein								Glyma14g14500.1	0	88.9348	Glyma17g31690.1	0	87.6414
Phvul.001G052600.1	2	13	-2.70044	0.970766	PF00225	microtubule motor activity			PTHR24115,PTHR24115:SF177		KOG4280	Kinesin-like protein			K11498	centromeric protein E	GO:0003777 GO:0005524 GO:0007018	microtubule motor activity_ATP binding_microtubule-based movement		Glyma17g31360.1	0	89.0237	Glyma17g31390.1	0	91.835	GO:0007018	GO:0003777 GO:0005524
Phvul.001G052600.2	3	15	-2.32193	0.949834	PF00225	microtubule motor activity			PTHR24115,PTHR24115:SF177		KOG4280	Kinesin-like protein					GO:0003777 GO:0005524 GO:0007018	microtubule motor activity_ATP binding_microtubule-based movement		Glyma17g31360.1	0	89.0237	Glyma17g31390.1	0	91.835	GO:0007018	GO:0003777 GO:0005524
Phvul.001G052600.3	3	17	-2.5025	0.952952	PF00225	microtubule motor activity			PTHR24115,PTHR24115:SF177								GO:0003777 GO:0005524 GO:0007018	microtubule motor activity_ATP binding_microtubule-based movement		Glyma17g31360.1	0	89.0237	Glyma17g31390.1	0	93.1408	GO:0007018	GO:0003777 GO:0005524
Phvul.001G052700.1	9	80	-3.152	0.993757	PF00252	ribosome			PTHR11726	60S RIBOSOMAL PROTEIN L10	KOG0857	60s ribosomal protein L10					GO:0003735 GO:0005840 GO:0006412	structural constituent of ribosome_ribosome_protein biosynthesis		Glyma14g36620.2	2e-86	92.8889	Glyma14g36620.2	4e-54	93.1973	GO:0006412	GO:0003735
Phvul.001G053600.1	12	57	-2.24793	0.95414	PF00467	KOW motif			PTHR12903	intracellular							GO:0003735 GO:0005622 GO:0005840 GO:0006412	structural constituent of ribosome_intracellular_ribosome_protein biosynthesis		Glyma17g31080.2	0	93.3333	Glyma17g31080.1	0	93.3333	GO:0006412	GO:0003735
Phvul.001G054100.1	25	102	-2.02857	0.953911	PF00467	KOW motif			PTHR12903	intracellular							GO:0003735 GO:0005622 GO:0005840 GO:0006412	structural constituent of ribosome_intracellular_ribosome_protein biosynthesis		Glyma17g31080.2	0	93.3333	Glyma17g31080.1	0	93.3333	GO:0006412	GO:0003735
Phvul.001G054200.1	7	62	-3.14684	0.993466	PF00471	intracellular			PTHR15238,PTHR15238:SF1	FAMILY NOT MED,SUBFAMILY NOT MED	KOG3505	Mitochondrial/chloroplast ribosomal protein L33-like					GO:0003735 GO:0005622 GO:0005840 GO:0006412	structural constituent of ribosome_intracellular_ribosome_protein biosynthesis		Glyma14g15370.1	1e-63	92.5287	Glyma17g31050.1	5e-54	90.5882	GO:0006412	GO:0003735
Phvul.001G054800.1	1	190	-7.56986	0.999423	PF03171	oxidoreductase activity			PTHR10209	FE(II)/ ASCORBATE OXIDASE SUPERFAMILY	KOG0143	Iron/ascorbate family oxidoreductases					GO:0016491 GO:0016706 GO:0055114	oxidoreductase activity_"oxidoreductase activity, acting on paired donors, with incorporation or reduction of molecular oxygen, 2-oxoglutarate as one donor, and incorporation of one atom each of oxygen into both donors"_oxidation reduction		Glyma04g07490.1	2e-20	80.1619	Glyma04g07490.1	2e-11	91.0714	GO:0055114	GO:0016491 GO:0016706
Phvul.001G054900.1	1	52	-5.70044	0.998551					PTHR10209	FE(II)/ ASCORBATE OXIDASE SUPERFAMILY										Glyma04g07490.1	1e-11	91.0714	Glyma04g07490.1	6e-07	94.4444
Phvul.001G055500.1	4	21	-2.39232	0.955356	PF01603	protein phosphatase type 2A complex			PTHR10257,PTHR10257:SF3	gb def: putative protein phosphatase 2a regulatory subunit b [oryza sativa],protein phosphatase type 2A complex	KOG2085	Serine/threonine protein phosphatase 2A, regulatory subunit			K11584	protein phosphatase 2 (formerly 2A), regulatory subunit B'	GO:0000159 GO:0007165 GO:0008601	protein phosphatase type 2A complex_signal transduction_"protein phosphatase type 2A, intrinsic regulator activity"		Glyma14g16160.1	0	91.9103	Glyma17g30740.1	0	92.2844	GO:0007165	GO:0008601
Phvul.001G056900.1	2	11	-2.45943	0.9425	PF04570	Protein of unknown function (DUF581)														Glyma17g29790.1	0	86.7418	Glyma14g16730.1	1e-157	86.4078
Phvul.001G056900.2	2	11	-2.45943	0.9425	PF04570	Protein of unknown function (DUF581)														Glyma17g29790.1	0	86.7418	Glyma14g16730.1	1e-157	86.4078
Phvul.001G057200.1	48	417	-3.11894	0.994461	PF01269	rR processing			PTHR10335	rR processing	KOG1596	Fibrillarin and related nucleolar RNA-binding proteins	2.1.1.-	Methyltransferases.	K14563	rRNA 2'-O-methyltransferase fibrillarin [EC:2.1.1.-]	GO:0003723 GO:0006364 GO:0008033 GO:0008168 GO:0016429 GO:0030488	RNA binding_rRNA processing_tRNA processing_methyltransferase activity_tRNA (adenine-N1-)-methyltransferase activity_tRNA methylation		Glyma06g17310.1	0	92.1459	Glyma18g02340.1	0	92.0056	GO:0006364 GO:0008033 GO:0030488	GO:0003723 GO:0008168 GO:0016429
Phvul.001G058500.1	3	24	-3	0.989689	PF01336,PF08784	Replication protein A C termil,nucleic acid binding			PTHR13989,PTHR13989:SF7	REPLICATION PROTEIN A,REPLICATION PROTEIN A-RELATED	KOG3108	Single-stranded DNA-binding replication protein A (RPA), medium (30 kD) subunit			K10739	replication factor A2	GO:0003676	nucleic acid binding		Glyma17g29730.1	0	88.2494	Glyma14g17270.1	0	87.6999		GO:0003676
Phvul.001G059000.1	58	277	-2.25576	0.955286	PF05160	DSS1/SEM1 family														Glyma14g17380.3	2e-87	93.2432	Glyma14g17380.2	2e-87	93.2432
Phvul.001G059100.1	0	134	-8.06609	0.999304	PF00141	peroxidase activity											GO:0004601 GO:0006979 GO:0020037 GO:0055114	peroxidase activity_response to oxidative stress_heme binding_oxidation reduction		Glyma17g29320.1	0	89.9693	Glyma14g17400.1	3e-87	84.949	GO:0006979 GO:0055114	GO:0004601 GO:0020037
Phvul.001G060500.1	52	214	-2.04103	0.954276	PF00076,PF00098	nucleic acid binding			PTHR10548	ARGININE/SERINE-RICH SPLICING FACTOR	KOG0107	Alternative splicing factor SRp20/9G8 (RRM superfamily)					GO:0003676 GO:0008270	nucleic acid binding_zinc ion binding	C2C2_GATAlike	Glyma17g29080.1	4e-94	90.4255	Glyma17g29080.1	4e-82	92.6606		GO:0003676 GO:0008270
Phvul.001G060500.2	54	225	-2.05889	0.954295	PF00076,PF00098	nucleic acid binding			PTHR10548	ARGININE/SERINE-RICH SPLICING FACTOR	KOG0107	Alternative splicing factor SRp20/9G8 (RRM superfamily)					GO:0003676 GO:0008270	nucleic acid binding_zinc ion binding	C2C2_GATAlike	Glyma17g29080.2	9e-89	90.1099	Glyma17g29080.2	3e-82	92.6606		GO:0003676 GO:0008270
Phvul.001G061700.1	12	53	-2.14296	0.953205																Glyma05g27600.1	1e-135	90.6977	Glyma08g10570.2	1e-130	90.1809
Phvul.001G062300.1	0	17	-5.08746	0.992015	PF00234	Protease inhibitor/seed storage/LTP family														Glyma14g03660.1	2e-08	87.0968
Phvul.001G062900.1	3	12	-2	0.934904																Glyma17g26540.1	0	86.6573	Glyma17g26540.2	1e-121	86.0656
Phvul.001G063500.1	0	10	-4.32193	0.97931	PF03405	acyl-[acyl-carrier-protein] desaturase activity							1.14.19.2	acyl-[acyl-carrier-protein] desaturase	K03921	acyl-[acyl-carrier-protein] desaturase [EC:1.14.19.2]	GO:0006631 GO:0045300 GO:0055114	fatty acid metabolism_acyl-[acyl-carrier protein] desaturase activity_oxidation reduction		Glyma14g27990.1	1e-143	82.7918	Glyma13g08970.1	8e-76	85.3448	GO:0006631 GO:0055114	GO:0045300
Phvul.001G064000.1	0	421	-9.71768	0.999683	PF00107,PF08240	oxidoreductase activity			PTHR11695,PTHR11695:SF4	ARYL-ALCOHOL DEHYDROGESE,oxidoreductase activity	KOG0022	Alcohol dehydrogenase, class III	1.1.1.1	Alcohol dehydrogese.	K00001	alcohol dehydrogenase [EC:1.1.1.1]	GO:0008270 GO:0016491 GO:0055114	zinc ion binding_oxidoreductase activity_oxidation reduction		Glyma14g27940.1	0	91.6078	Glyma04g41990.1	0	86.3472	GO:0055114	GO:0008270 GO:0016491
Phvul.001G064100.1	0	119	-7.89482	0.999262	PF03405	acyl-[acyl-carrier-protein] desaturase activity							1.14.19.2	acyl-[acyl-carrier-protein] desaturase	K03921	acyl-[acyl-carrier-protein] desaturase [EC:1.14.19.2]	GO:0006631 GO:0045300 GO:0055114	fatty acid metabolism_acyl-[acyl-carrier protein] desaturase activity_oxidation reduction		Glyma14g27990.1	0	86.3539	Glyma13g08970.1	8e-82	86.3905	GO:0006631 GO:0055114	GO:0045300
Phvul.001G064300.1	63	1	5.97728	0.998805	PF03083	integral to membrane			PTHR10791	integral to membrane	KOG1623	Multitransmembrane protein					GO:0016021	integral to membrane		Glyma14g27610.1	0	87.6972	Glyma13g09140.1	1e-175	86.8502
Phvul.001G072000.1	38	153	-2.00946	0.954153	PF00227	proteolysis involved in cellular protein catabolic process			PTHR11599,PTHR11599:SF7	PROTEASOME BETA SUBUNIT,PROTEASOME SUBUNIT ALPHA/BETA	KOG0180	20S proteasome, regulatory subunit beta type PSMB3/PUP3	3.4.25.1	Proteasome endopeptidase complex.	K02735	20S proteasome subunit beta 3 [EC:3.4.25.1]	GO:0004298 GO:0005839 GO:0051603	threonine endopeptidase activity_proteasome core complex (sensu Eukarya)_proteolysis during cellular protein catabolism		Glyma13g10130.1	0	93.9837	Glyma14g24270.2	0	93.4747	GO:0051603	GO:0004298
Phvul.001G073200.1	3	33	-3.45943	0.995241	PF00450	serine-type carboxypeptidase activity			PTHR11802,PTHR11802:SF8	SERINE CARBOXYPEPTIDASE II (CARBOXYPEPTIDASE D) (PLANTS),serine-type carboxypeptidase activity	KOG1282	Serine carboxypeptidases (lysosomal cathepsin A)					GO:0004185 GO:0006508	serine carboxypeptidase activity_proteolysis and peptidolysis		Glyma14g28120.1	0	93.8072	Glyma04g41970.1	0	86.4469	GO:0006508	GO:0004185
Phvul.001G074600.1	16	64	-2	0.953353	PF03386	Early nodulin 93 ENOD93 protein														Glyma17g26600.3	1e-130	91.7379	Glyma17g26600.1	1e-130	91.7379
Phvul.001G074900.1	3	12	-2	0.934904	PF06203	protein binding											GO:0005515	protein binding		Glyma04g41490.4	1e-104	81.9505	Glyma04g41490.3	1e-104	81.9505		GO:0005515
Phvul.001G075300.1	85	18	2.23947	0.954695	PF00612	protein binding			PTHR10699,PTHR10699:SF9	,FAMILY NOT MED							GO:0005515	protein binding		Glyma14g25860.1	0	83.5	Glyma06g13470.1	1e-80	86.4458		GO:0005515
Phvul.001G077900.1	2	10	-2.32193	0.938221															Trihelix	Glyma14g18790.1	2e-94	81.1615	Glyma14g18790.1	1e-18	87.5
Phvul.001G078400.1	9	0	4.16993	0.974862					PTHR14255	ATP-DEPENDENT PROTEASE (CEREBLON)										Glyma14g21230.3	1e-102	89.5062	Glyma14g21230.2	1e-102	89.5062
Phvul.001G078500.1	15	0	4.90689	0.990095	PF01925	integral to membrane			PTHR14255	ATP-DEPENDENT PROTEASE (CEREBLON)							GO:0016021	integral to membrane		Glyma14g21230.1	0	87.373	Glyma14g21230.1	5e-49	89.8204
Phvul.001G079100.1	94	727	-2.95122	0.986709	PF01667	intracellular			PTHR11594	intracellular	KOG1779	40s ribosomal protein S27			K02978	small subunit ribosomal protein S27e	GO:0003735 GO:0005622 GO:0005840 GO:0006412	structural constituent of ribosome_intracellular_ribosome_protein biosynthesis		Glyma16g05090.1	1e-112	94.5946	Glyma19g28070.1	1e-107	93.8224	GO:0006412	GO:0003735
Phvul.001G079600.1	3	22	-2.87447	0.980864
Phvul.001G079800.1	6	1	2.58496	0.935474
Phvul.001G080000.1	10	59	-2.56071	0.961314	PF00471	intracellular			PTHR15238,PTHR15238:SF1	FAMILY NOT MED,SUBFAMILY NOT MED	KOG3505	Mitochondrial/chloroplast ribosomal protein L33-like					GO:0003735 GO:0005622 GO:0005840 GO:0006412	structural constituent of ribosome_intracellular_ribosome_protein biosynthesis		Glyma14g15370.1	2e-68	93.6782	Glyma17g31050.1	1e-63	92.9412	GO:0006412	GO:0003735
Phvul.001G080300.1	0	699	-10.4491	0.999798	PF00230	transport			PTHR19139,PTHR19139:SF56	,transport	KOG0223	Aquaporin (major intrinsic protein family)			K09873	aquaporin TIP	GO:0005215 GO:0006810 GO:0016020	transporter activity_transport_membrane		Glyma10g31750.1	0	86.8874	Glyma20g35860.1	0	86.3576	GO:0006810	GO:0005215
Phvul.001G081600.1	8	2	2	0.917991	PF03169	transmembrane transport											GO:0055085	transmembrane transport		Glyma20g35980.1	0	88.8502	Glyma10g31610.1	0	88.8008	GO:0055085
Phvul.001G082000.1	1	75	-6.22882	0.998983	PF01053	cellular amino acid metabolic process			PTHR11808,PTHR11808:SF9	cellular amino acid metabolic process,"gb def: aminotransferase, class v [deinococcus radiodurans]"	KOG0053	Cystathionine beta-lyases/cystathionine gamma-synthases	4.4.1.11	Methionine gamma-lyase.	K01761	methionine-gamma-lyase [EC:4.4.1.11]	GO:0006520 GO:0008152 GO:0009058 GO:0016740 GO:0030170	amino acid metabolism_metabolism_biosynthesis_transferase activity_pyridoxal phosphate binding		Glyma10g31590.1	0	83.5411	Glyma13g10360.1	4e-53	86.7257	GO:0006520 GO:0008152 GO:0009058	GO:0016740 GO:0030170
Phvul.001G082500.1	0	240	-8.90689	0.999507	PF00534,PF08323	Starch synthase catalytic domain,biosynthetic process			PTHR12526,PTHR12526:SF17	GLYCOSYLTRANSFERASE,STARCH SYNTHASE			2.4.1.242		K13679	granule-bound starch synthase [EC:2.4.1.242]	GO:0009058	biosynthesis		Glyma20g36040.1	0	89.3902	Glyma10g31540.2	0	89.414	GO:0009058
Phvul.001G082500.2	0	239	-8.90087	0.999505	PF00534,PF08323	Starch synthase catalytic domain,biosynthetic process			PTHR12526,PTHR12526:SF17	GLYCOSYLTRANSFERASE,STARCH SYNTHASE			2.4.1.242		K13679	granule-bound starch synthase [EC:2.4.1.242]	GO:0009058	biosynthesis		Glyma20g36040.1	0	89.3902	Glyma10g31540.2	0	89.414	GO:0009058
Phvul.001G082700.1	4	21	-2.39232	0.955356	PF01502,PF01503	Phosphoribosyl-ATP pyrophosphohydrolase,histidine biosynthetic process			PTHR21256,PTHR21256:SF5	,HISTIDINOL DEHYDROGESE (HDH)			3.5.4.19,3.6.1.31	Phosphoribosyl-AMP cyclohydrolase.,Phosphoribosyl-ATP pyrophosphatase.	K11755	phosphoribosyl-ATP pyrophosphohydrolase / phosphoribosyl-AMP cyclohydrolase [EC:3.6.1.31 3.5.4.19]	GO:0000105 GO:0004635	histidine biosynthesis_phosphoribosyl-AMP cyclohydrolase activity		Glyma16g05140.2	0	92.5	Glyma16g05140.1	0	92.5	GO:0000105	GO:0004635
Phvul.001G082700.2	4	21	-2.39232	0.955356	PF01502,PF01503	Phosphoribosyl-ATP pyrophosphohydrolase,histidine biosynthetic process			PTHR21256,PTHR21256:SF5	,HISTIDINOL DEHYDROGESE (HDH)			3.5.4.19,3.6.1.31	Phosphoribosyl-AMP cyclohydrolase.,Phosphoribosyl-ATP pyrophosphatase.	K11755	phosphoribosyl-ATP pyrophosphohydrolase / phosphoribosyl-AMP cyclohydrolase [EC:3.6.1.31 3.5.4.19]	GO:0000105 GO:0004635	histidine biosynthesis_phosphoribosyl-AMP cyclohydrolase activity		Glyma16g05140.2	0	92.5	Glyma16g05140.1	0	92.5	GO:0000105	GO:0004635
Phvul.001G082800.1	28	6	2.22239	0.951061																Glyma13g34700.1	0	87.2832	Glyma12g35710.1	0	92.9204
Phvul.001G083000.1	0	334	-9.3837	0.999618	PF00195,PF02797	acyltransferase activity			PTHR11877,PTHR11877:SF9	GERANYL GERANYL DIPHOSPHATE SYNTHASE,HYDROXYMETHYLGLUTARYL-COA SYNTHASE			2.3.1.74	ringenin-chalcone synthase.	K00660	chalcone synthase [EC:2.3.1.74]	GO:0004315 GO:0006633 GO:0008415 GO:0008610 GO:0009058 GO:0016020 GO:0016746 GO:0016747	3-oxoacyl-[acyl-carrier protein] synthase activity_fatty acid biosynthesis_nucleoside: sodium symporter activity_lipid biosynthesis_biosynthesis_membrane_"transferase activity, transferring acyl groups"_"transferase activity, transferring groups other than amino-acyl groups"		Glyma19g27930.1	0	86.2862	Glyma05g28610.1	1e-43	79.5547	GO:0006633 GO:0008610 GO:0009058	GO:0004315 GO:0008415 GO:0016746 GO:0016747
Phvul.001G083500.1	2	12	-2.58496	0.968284															PcG	Glyma06g29960.1	4e-94	82.1612	Glyma10g44650.1	6e-50	82.8571
Phvul.001G083700.1	2	9	-2.16993	0.926027	PF00856	protein binding			PTHR22884,PTHR22884:SF35	SET DOMAIN PROTEIN,SET DOMAIN PROTEINS							GO:0005515	protein binding	PcG	Glyma06g29960.1	0	93.1481	Glyma10g44650.1	7e-22	92.2078		GO:0005515
Phvul.001G085400.1	31	233	-2.90999	0.986376																Glyma19g27510.1	1e-110	87.4693	Glyma19g27510.1	8e-34	89.1473
Phvul.001G085500.1	4	121	-4.91886	0.999257	PF00010	transcription regulator activity			PTHR23042,PTHR23042:SF24	,CIRCADIAN PROTEIN CLOCK/ARNT/BMAL/PAS							GO:0006355 GO:0030528	regulation of transcription, DNA-dependent_transcription regulator activity	bHLH	Glyma16g05390.1	0	89.9291	Glyma16g05390.1	2e-14	82.1656	GO:0006355	GO:0030528
Phvul.001G085500.2	4	121	-4.91886	0.999257	PF00010	transcription regulator activity			PTHR23042,PTHR23042:SF24	,CIRCADIAN PROTEIN CLOCK/ARNT/BMAL/PAS							GO:0006355 GO:0030528	regulation of transcription, DNA-dependent_transcription regulator activity	bHLH	Glyma16g05390.1	0	89.6454	Glyma16g05390.1	2e-14	82.1656	GO:0006355	GO:0030528
Phvul.001G085600.1	1	43	-5.42626	0.998192	PF00106	oxidoreductase activity			PTHR24322		KOG0725	Reductases with broad range of substrate specificities					GO:0008152 GO:0016491	metabolism_oxidoreductase activity		Glyma16g05400.2	0	88.8521	Glyma16g05400.1	0	88.2675	GO:0008152	GO:0016491
Phvul.001G086800.1	0	7	-3.80735	0.959831	PF02362	regulation of transcription, D-dependent											GO:0003677 GO:0006355	DNA binding_"regulation of transcription, DNA-dependent"		Glyma16g05480.1	1e-123	86.3014	Glyma16g05480.1	1e-33	88.7218	GO:0006355	GO:0003677
Phvul.001G086900.1	3	36	-3.58496	0.996712																Glyma19g27300.1	2e-19	96.4912	Glyma16g05490.1	4e-11	90.9091
Phvul.001G087200.1	49	389	-2.98892	0.98655	PF05753	endoplasmic reticulum			PTHR12861	endoplasmic reticulum	KOG3317	Translocon-associated complex TRAP, beta subunit			K13250	translocon-associated protein subunit beta	GO:0005783 GO:0016021	endoplasmic reticulum_integral to membrane		Glyma16g05530.1	0	91.6239	Glyma19g27250.1	0	90.7692
Phvul.001G088200.1	9	1	3.16993	0.970309	PF03106	sequence-specific D binding											GO:0003700 GO:0006355 GO:0043565	transcription factor activity_"regulation of transcription, DNA-dependent"_sequence-specific DNA binding	WRKY	Glyma19g26400.1	1e-136	88.0567	Glyma16g05880.1	1e-120	92.5806	GO:0006355	GO:0003700 GO:0043565
Phvul.001G089300.1	47	224	-2.25277	0.955205
Phvul.001G089800.1	1	40	-5.32193	0.998001	PF01190	Pollen proteins Ole e I like														Glyma16g05760.1	0	95.0192	Glyma19g26710.1	0	94.8276
Phvul.001G090800.1	1	7	-2.80735	0.948265	PF00069	protein phosphorylation			PTHR24420,PTHR24420:SF700		KOG0198	MEKK and related serine/threonine protein kinases					GO:0004672 GO:0005524 GO:0006468	protein kinase activity_ATP binding_protein amino acid phosphorylation		Glyma16g05660.1	0	91.851	Glyma19g27110.1	0	90.1278	GO:0006468	GO:0004672 GO:0005524
Phvul.001G090800.3	1	7	-2.80735	0.948265	PF00069	protein phosphorylation			PTHR24420,PTHR24420:SF700		KOG0198	MEKK and related serine/threonine protein kinases					GO:0004672 GO:0005524 GO:0006468	protein kinase activity_ATP binding_protein amino acid phosphorylation		Glyma16g05660.1	0	91.851	Glyma19g27110.1	0	90.1278	GO:0006468	GO:0004672 GO:0005524
Phvul.001G091000.1	70	9	2.95936	0.985713	PF03009	glycerophosphodiester phosphodiesterase activity			PTHR22958	RELATED TO MULTIFUNCTIOL CYCLIN-DEPENDENT KISE-RELATED	KOG2421	Predicted starch-binding protein					GO:0006071 GO:0008889	glycerol metabolism_glycerophosphodiester phosphodiesterase activity		Glyma19g27060.1	0	89.4415	Glyma16g05640.1	0	89.3543	GO:0006071	GO:0008889
Phvul.001G091100.1	1	9	-3.16993	0.970309	PF02365	regulation of transcription, D-dependent											GO:0003677 GO:0006355	DNA binding_"regulation of transcription, DNA-dependent"	NAC	Glyma16g05620.1	2e-65	79.8732	Glyma19g26950.1	8e-59	79.7771	GO:0006355	GO:0003677
Phvul.001G091700.1	1	21	-4.39232	0.99441																Glyma19g29920.1	7e-27	80.5054	Glyma13g12490.1	6e-21	86.087
Phvul.001G092400.1	10	2	2.32193	0.938221	PF11820	Protein of unknown function (DUF3339)														Glyma19g26200.1	3e-71	91.3043	Glyma16g05960.1	2e-66	90.3382
Phvul.001G092500.1	4	18	-2.16993	0.945871	PF11820	Protein of unknown function (DUF3339)														Glyma19g26180.1	5e-73	91.7476	Glyma16g05970.1	1e-70	91.2621
Phvul.001G092900.1	0	199	-8.63662	0.999443	PF00141	peroxidase activity							1.11.1.7	Peroxidase.	K00430	peroxidase [EC:1.11.1.7]	GO:0004601 GO:0006979 GO:0020037 GO:0055114	peroxidase activity_response to oxidative stress_heme binding_oxidation reduction		Glyma19g25980.1	0	86.4263	Glyma16g06030.1	0	85.2598	GO:0006979 GO:0055114	GO:0004601 GO:0020037
Phvul.001G093300.1	11	111	-3.33498	0.997266	PF00268	deoxyribonucleoside diphosphate metabolic process			PTHR23409,PTHR23409:SF6	,deoxyribonucleoside diphosphate metabolic process	KOG1567	Ribonucleotide reductase, beta subunit	1.17.4.1	Ribonucleoside-diphosphate reductase.	K10808	ribonucleoside-diphosphate reductase subunit M2 [EC:1.17.4.1]	GO:0004748 GO:0009186 GO:0055114	ribonucleoside-diphosphate reductase activity_deoxyribonucleoside diphosphate metabolism_oxidation reduction		Glyma19g25930.1	0	86.8367	Glyma16g06070.1	0	85.1309	GO:0009186 GO:0055114	GO:0004748
Phvul.001G094300.1	4	16	-2	0.942214	PF02201	protein binding			PTHR13844	BRG-1 ASSOCIATED FACTOR 60 (BAF60)	KOG2570	SWI/SNF transcription activation complex subunit					GO:0005515	protein binding		Glyma19g25800.1	0	87.7719	Glyma16g06150.1	0	90.183		GO:0005515
Phvul.001G094800.1	21	4	2.39232	0.955356	PF03602	rR methylation			PTHR11061	R M5U METHYLTRANSFERASE FAMILY			2.1.1.-	Methyltransferases.	K00599	trans-aconitate 2-methyltransferase [EC:2.1.1.144]	GO:0008168 GO:0031167	methyltransferase activity_rRNA methylation		Glyma16g06200.1	0	91.5296	Glyma19g25670.1	1e-161	87.3665	GO:0031167	GO:0008168
Phvul.001G094900.1	5	29	-2.53605	0.958698																Glyma19g25660.2	1e-123	90.8832	Glyma19g25660.1	1e-123	90.8832
Phvul.001G095300.1	28	4	2.80735	0.982779																Glyma16g06310.1	0	86.3388	Glyma19g25330.1	1e-180	85.929
Phvul.001G097600.1	17	4	2.08746	0.943793	PF08389	Exportin 1-like protein			PTHR12363,PTHR12363:SF4	NUCLEAR TRANSPORT PROTEIN,gb def: cg7212 gene product [drosophila melanogaster]	KOG2081	Nuclear transport regulator								Glyma16g04880.1	0	92.6454	Glyma16g04880.1	0	91.9937
Phvul.001G097600.2	23	4	2.52356	0.956784					PTHR12363,PTHR12363:SF4	NUCLEAR TRANSPORT PROTEIN,gb def: cg7212 gene product [drosophila melanogaster]										Glyma16g04880.1	0	92.6454	Glyma16g04880.1	3e-98	90.7534
Phvul.001G097600.3	23	4	2.52356	0.956784					PTHR12363,PTHR12363:SF4	NUCLEAR TRANSPORT PROTEIN,gb def: cg7212 gene product [drosophila melanogaster]										Glyma16g04880.1	0	92.6454	Glyma16g04880.1	3e-30	88.8889
Phvul.001G098200.1	6	1	2.58496	0.935474	PF00722,PF06955	cellular glucan metabolic process,"hydrolase activity, hydrolyzing O-glycosyl compounds"							2.4.1.207	Xyloglucan:xyloglucosyl transferase.	K08235	xyloglucan:xyloglucosyl transferase [EC:2.4.1.207]	GO:0004553 GO:0005618 GO:0005975 GO:0006073 GO:0016762 GO:0048046	hydrolase activity, hydrolyzing O-glycosyl compounds_cell wall_carbohydrate metabolism_glucan metabolism_xyloglucan:xyloglucosyl transferase activity_apoplast		Glyma19g28220.1	0	91.5802	Glyma16g04950.1	0	90.7955	GO:0005975 GO:0006073	GO:0004553 GO:0016762
Phvul.001G100200.1	8	1	3	0.964175	PF02365	regulation of transcription, D-dependent											GO:0003677 GO:0006355	DNA binding_"regulation of transcription, DNA-dependent"	NAC	Glyma16g04740.1	0	89.2019	Glyma19g28480.1	1e-143	85.4785	GO:0006355	GO:0003677
Phvul.001G100500.1	18	2	3.16993	0.98714	PF02365	regulation of transcription, D-dependent											GO:0003677 GO:0006355	DNA binding_"regulation of transcription, DNA-dependent"	NAC	Glyma16g04720.1	0	87.5101	Glyma19g28520.1	0	95.5128	GO:0006355	GO:0003677
Phvul.001G101400.1	153	13	3.55695	0.997477	PF00656	cysteine-type endopeptidase activity					KOG1546	Metacaspase involved in regulation of apoptosis					GO:0004197 GO:0006508	cysteine-type endopeptidase activity_proteolysis and peptidolysis		Glyma19g30180.1	1e-136	88.2227	Glyma19g30180.1	4e-15	79.4355	GO:0006508	GO:0004197
Phvul.001G102300.1	4	87	-4.44294	0.99905	PF03959	Serine hydrolase (FSH1)			PTHR22778	OVARIAN CANCER GENE-2 PROTEIN-RELATED	KOG2551	Phospholipase/carboxyhydrolase								Glyma19g30110.1	0	91.8919	Glyma03g00660.1	0	90.2758
Phvul.001G103300.1	0	11	-4.45943	0.98262	PF01554	antiporter activity			PTHR11206,PTHR11206:SF9	MULTI ANTIMICROBIAL EXTRUSION (MATE) FAMILY TRANSPORTER-RELATED,antiporter activity	KOG1347	Uncharacterized membrane protein, predicted efflux pump					GO:0006855 GO:0015238 GO:0015297 GO:0016020 GO:0055085	multidrug transport_drug transporter activity_antiporter activity_membrane_transmembrane transport		Glyma03g00790.1	0	86.7751	Glyma19g29940.1	0	87.7939	GO:0006855 GO:0055085	GO:0015238 GO:0015297
Phvul.001G103300.2	0	13	-4.70044	0.987139	PF01554	antiporter activity			PTHR11206,PTHR11206:SF9	MULTI ANTIMICROBIAL EXTRUSION (MATE) FAMILY TRANSPORTER-RELATED,antiporter activity	KOG1347	Uncharacterized membrane protein, predicted efflux pump					GO:0006855 GO:0015238 GO:0015297 GO:0016020 GO:0055085	multidrug transport_drug transporter activity_antiporter activity_membrane_transmembrane transport		Glyma03g00790.1	0	87.6216	Glyma19g29940.1	0	88.385	GO:0006855 GO:0055085	GO:0015238 GO:0015297
Phvul.001G103500.1	0	14	-4.80735	0.988765	PF00682	catalytic activity			PTHR10277,PTHR10277:SF9	2-ISOPROPYLMALATE SYNTHASE-RELATED,ISOPROPYLMALATE SYNTHASE RELATED	KOG2368	Hydroxymethylglutaryl-CoA lyase					GO:0003824	catalytic activity		Glyma19g29920.1	1e-104	81.2256	Glyma03g00800.1	1e-104	89.426		GO:0003824
Phvul.001G104000.1	0	18	-5.16993	0.992754																Glyma19g29880.1	5e-22	80.5907	Glyma19g29910.1	2e-18	79.6078
Phvul.001G105500.1	8	2	2	0.917991	PF01699	transmembrane transport			PTHR12266	/CA EXCHANGER	KOG2399	K+-dependent Na+:Ca2+ antiporter					GO:0016021 GO:0055085	integral to membrane_transmembrane transport		Glyma19g29530.1	0	88.2601	Glyma06g16100.1	5e-59	80.9426	GO:0055085
Phvul.001G106700.1	0	5	-3.32193	0.925852	PF00046	sequence-specific D binding			PTHR24326,PTHR24326:SF107								GO:0003700 GO:0006355 GO:0043565	transcription factor activity_"regulation of transcription, DNA-dependent"_sequence-specific DNA binding	HB	Glyma03g01000.1	2e-91	91.7323	Glyma03g01000.1	6e-88	89.8551	GO:0006355	GO:0003700 GO:0043565
Phvul.001G106800.1	0	20	-5.32193	0.993952	PF00249	Myb-like D-binding domain			PTHR10641	MYB-RELATED	KOG0048	Transcription factor, Myb superfamily			K09422	myb proto-oncogene protein, plant	GO:0003677	DNA binding	MYB	Glyma19g29670.1	1e-123	86.3454	Glyma19g29670.1	5e-46	89.0909		GO:0003677
Phvul.001G107500.1	1	8	-3	0.964175	PF00291	pyridoxal phosphate binding			PTHR10314,PTHR10314:SF8	PYRIDOXAL-5-PHOSPHATE DEPENDENT BETA FAMILY,THREONINE DEHYDRATASE	KOG1252	Cystathionine beta-synthase and related enzymes	2.5.1.47	cysteine synthase	K01738	cysteine synthase A [EC:2.5.1.47]	GO:0003824 GO:0008152 GO:0030170	catalytic activity_metabolism_pyridoxal phosphate binding		Glyma03g00900.1	0	92.3181	Glyma19g29740.1	0	91.6667	GO:0008152	GO:0003824 GO:0030170
Phvul.001G108100.1	2	10	-2.32193	0.938221	PF00298	ribosome			PTHR11661,PTHR11661:SF2	60S RIBOSOMAL PROTEIN L12,ribosome	KOG0886	40S ribosomal protein S2					GO:0003735 GO:0005840 GO:0006412	structural constituent of ribosome_ribosome_protein biosynthesis		Glyma10g06040.1	5e-56	82.948	Glyma10g06040.1	1e-19	87.1287	GO:0006412	GO:0003735
Phvul.001G108400.1	0	19	-5.24793	0.993393	PF00682	catalytic activity			PTHR10277,PTHR10277:SF9	2-ISOPROPYLMALATE SYNTHASE-RELATED,ISOPROPYLMALATE SYNTHASE RELATED							GO:0003824	catalytic activity		Glyma19g29920.1	5e-32	78.7234	Glyma19g29880.1	7e-22	80.5907		GO:0003824
Phvul.001G109700.1	7	36	-2.36257	0.959524	PF00106	oxidoreductase activity			PTHR24322		KOG0725	Reductases with broad range of substrate specificities	1.1.1.100	3-oxoacyl-[acyl-carrier protein] reductase.	K00059	3-oxoacyl-[acyl-carrier protein] reductase [EC:1.1.1.100]	GO:0008152 GO:0016491	metabolism_oxidoreductase activity		Glyma16g04630.1	0	86.8594				GO:0008152	GO:0016491
Phvul.001G110400.1	22	315	-3.83978	0.999268	PF04410	snR pseudouridine synthesis			PTHR23237	pseudouridine synthase activity	KOG3262	H/ACA small nucleolar RNP component GAR1			K11128	H/ACA ribonucleoprotein complex subunit 1	GO:0009982 GO:0030515 GO:0031120 GO:0042254	pseudouridine synthase activity_snoRNA binding_snRNA pseudouridine synthesis_ribosome biogenesis and assembly		Glyma19g28740.1	1e-108	90.7643	Glyma19g28740.1	1e-26	88.2353	GO:0042254	GO:0009982 GO:0030515
Phvul.001G111500.1	34	3	3.5025	0.995382																Glyma19g28970.1	1e-151	84.2932	Glyma16g04440.1	1e-131	83.5801
Phvul.001G112100.1	68	17	2	0.953454																Glyma19g29030.2	3e-29	90	Glyma19g29030.2	2e-17	85.3448
Phvul.001G112700.1	0	14	-4.80735	0.988765	PF00933,PF01915	hydrolase activity, hydrolyzing O-glycosyl compounds											GO:0004553 GO:0005975	hydrolase activity, hydrolyzing O-glycosyl compounds_carbohydrate metabolism		Glyma19g29060.1	0	91.7019	Glyma16g04340.1	0	91.6088	GO:0005975	GO:0004553
Phvul.001G114100.1	778	167	2.21992	0.955572	PF00257	response to water											GO:0006950 GO:0009415	response to stress_response to water		Glyma19g29210.2	1e-43	89.4737	Glyma19g29210.3	2e-33	94.5652	GO:0006950 GO:0009415
Phvul.001G114300.1	6	24	-2	0.948306	PF00400	WD domain, G-beta repeat			PTHR22847,PTHR22847:SF132	,WD40 REPEAT PROTEIN	KOG0265	U5 snRNP-specific protein-like factor and related proteins			K12857	Prp8 binding protein	GO:0005515	protein binding		Glyma19g29230.1	0	95.4721	Glyma16g04160.1	0	94.9904		GO:0005515
Phvul.001G114800.1	0	86	-7.42626	0.999089	PF07847	cysteamine dioxygese activity			PTHR22966	UNCHARACTERIZED	KOG4281	Uncharacterized conserved protein					GO:0047800 GO:0055114	cysteamine dioxygenase activity_oxidation reduction		Glyma16g04150.1	0	86.8357	Glyma19g29300.1	0	86.578	GO:0055114	GO:0047800
Phvul.001G114800.2	0	85	-7.40939	0.999082	PF07847	cysteamine dioxygese activity			PTHR22966	UNCHARACTERIZED	KOG4281	Uncharacterized conserved protein					GO:0047800 GO:0055114	cysteamine dioxygenase activity_oxidation reduction		Glyma16g04150.1	0	87.1515	Glyma19g29300.1	0	86.8932	GO:0055114	GO:0047800
Phvul.001G116800.1	3	12	-2	0.934904	PF04117	integral to membrane			PTHR11266,PTHR11266:SF4	PXMP-2 - RELATED,integral to membrane	KOG1944	Peroxisomal membrane protein MPV17 and related proteins			K13348	protein Mpv17	GO:0016021	integral to membrane		Glyma19g30520.1	0	93.4426	Glyma03g27540.1	9e-87	91.8033
Phvul.001G117000.1	62	318	-2.35869	0.962126	PF00627,PF01849	C domain,protein binding			PTHR21713	SCENT POLYPEPTIDE ASSOCIATED COMPLEX ALPHA SUBUNIT-RELATED	KOG2239	Transcription factor containing NAC and TS-N domains			K03626	nascent polypeptide-associated complex subunit alpha	GO:0005515	protein binding	TCP	Glyma19g30550.1	0	92.9185	Glyma19g30550.1	7e-13	89.3939		GO:0005515
Phvul.001G117100.1	20	99	-2.30743	0.954842	PF00627,PF01849	C domain,protein binding			PTHR21713	SCENT POLYPEPTIDE ASSOCIATED COMPLEX ALPHA SUBUNIT-RELATED	KOG2239	Transcription factor containing NAC and TS-N domains			K03626	nascent polypeptide-associated complex subunit alpha	GO:0005515	protein binding	TCP	Glyma03g27580.2	1e-167	91.2854	Glyma03g27580.1	1e-167	91.2854		GO:0005515
Phvul.001G117100.2	20	99	-2.30743	0.954842	PF00627,PF01849	C domain,protein binding			PTHR21713	SCENT POLYPEPTIDE ASSOCIATED COMPLEX ALPHA SUBUNIT-RELATED	KOG2239	Transcription factor containing NAC and TS-N domains			K03626	nascent polypeptide-associated complex subunit alpha	GO:0005515	protein binding	TCP	Glyma03g27580.2	1e-167	91.2854	Glyma03g27580.1	1e-167	91.2854		GO:0005515
Phvul.001G117400.1	5	20	-2	0.946082																Glyma19g30570.1	0	91.2226	Glyma19g30570.1	3e-45	90.1961
Phvul.001G117600.1	56	5	3.48543	0.996707																Glyma12g36150.1	4e-96	91.4062
Phvul.001G118900.1	0	5	-3.32193	0.925852	PF00854	oligopeptide transport			PTHR11654,PTHR11654:SF56	,OLIGOPEPTIDE TRANSPORTER-RELATED	KOG1237	H+/oligopeptide symporter					GO:0005215 GO:0006857 GO:0016020	transporter activity_oligopeptide transport_membrane		Glyma03g27800.1	0	91.1464	Glyma19g30660.1	0	91.5833	GO:0006857	GO:0005215
Phvul.001G119700.1	0	13	-4.70044	0.987139	PF00134,PF02984	Cyclin, N-termil domain,nucleus			PTHR10177,PTHR10177:SF24	CYCLINS,G2/MITOTIC-SPECIFIC CYCLIN B	KOG0653	Cyclin B and related kinase-activating proteins			K05868	cyclin B	GO:0005634	nucleus		Glyma19g30720.1	0	87.9059	Glyma19g30720.1	3e-66	86.6197
Phvul.001G120100.1	69	364	-2.39927	0.962176																Glyma05g04670.1	2e-50	91.4474	Glyma01g41810.1	4e-30	87.6923
Phvul.001G120500.1	17	144	-3.08246	0.994093	PF00166	protein folding			PTHR10772	protein folding	KOG1641	Mitochondrial chaperonin			K04078	chaperonin GroES	GO:0005737 GO:0006457	cytoplasm_protein folding		Glyma03g28120.1	1e-111	92.1769	Glyma19g30860.1	1e-108	91.8367	GO:0006457
Phvul.001G121100.1	0	8	-4	0.96866	PF03547	transmembrane transport											GO:0016021 GO:0055085	integral to membrane_transmembrane transport		Glyma19g30900.1	0	85.2293	Glyma03g28130.1	1e-179	84.8939	GO:0055085
Phvul.001G121200.1	1	9	-3.16993	0.970309	PF00010	transcription regulator activity			PTHR12565	STEROL REGULATORY ELEMENT-BINDING PROTEIN							GO:0006355 GO:0030528	regulation of transcription, DNA-dependent_transcription regulator activity	bHLH	Glyma19g30910.1	0	88.4228	Glyma03g28150.1	1e-169	87.4582	GO:0006355	GO:0030528
Phvul.001G124300.1	6	40	-2.73697	0.983141	PF03807	DP oxidoreductase coenzyme F420-dependent			PTHR11645	pyrroline-5-carboxylate reductase activity	KOG3124	Pyrroline-5-carboxylate reductase	1.5.1.2	Pyrroline-5-carboxylate reductase.	K00286	pyrroline-5-carboxylate reductase [EC:1.5.1.2]	GO:0004616 GO:0004735 GO:0006098 GO:0006561 GO:0016491 GO:0055114	phosphogluconate dehydrogenase (decarboxylating) activity_pyrroline 5 carboxylate reductase activity_pentose-phosphate shunt_proline biosynthetic process_oxidoreductase activity_oxidation reduction		Glyma19g31230.1	0	89.8263	Glyma03g28480.1	1e-156	90.1961	GO:0006098 GO:0006561 GO:0055114	GO:0004616 GO:0004735 GO:0016491
Phvul.001G125900.1	6	38	-2.66297	0.982858	PF03088	strictosidine synthase activity			PTHR10426,PTHR10426:SF5	MUCIN-RELATED,STRICTOSIDINE SYNTHASE-RELATED	KOG1520	Predicted alkaloid synthase/Surface mucin Hemomucin					GO:0009058 GO:0016844	biosynthesis_strictosidine synthase activity		Glyma19g31330.1	0	89.2086	Glyma03g28580.1	0	88.759	GO:0009058	GO:0016844
Phvul.001G126100.1	68	8	3.08746	0.993579	PF00177	Ribosomal protein S7p/S5e			PTHR11205,PTHR11205:SF13	,intracellular							GO:0003735 GO:0005622 GO:0005840 GO:0006412	structural constituent of ribosome_intracellular_ribosome_protein biosynthesis		Glyma06g43550.3	6e-46	97.1429				GO:0006412	GO:0003735
Phvul.001G127600.1	2	8	-2	0.917991																Glyma19g31470.1	2e-80	88.5305	Glyma03g28730.1	2e-68	93.7143
Phvul.001G129300.1	1	6	-2.58496	0.935474	PF01210,PF07479	glycerol-3-phosphate catabolic process,"oxidoreductase activity, acting on CH-OH group of donors"			PTHR11728	glycerol-3-phosphate metabolic process	KOG2711	Glycerol-3-phosphate dehydrogenase/dihydroxyacetone 3-phosphate reductase					GO:0004367 GO:0005737 GO:0005975 GO:0006072 GO:0009331 GO:0016614 GO:0016616 GO:0046168 GO:0051287 GO:0055114	Glycerol 3 posphate dehydrogenase activity_cytoplasm_carbohydrate metabolism_glycerol 3 phosphate metabolic process_glycerol 3 phosphate dehydrogenase complex_"oxidoreductase activity, acting on CH-OH group of donors"_"oxidoreductase activity, acting on the CH-OH group of donors, NAD or NADP as acceptor"_glycerol-3-phosphate catabolism_NAD binding_oxidation reduction		Glyma19g31730.1	0	93.9986	Glyma03g28970.1	0	93.6148	GO:0005975 GO:0006072 GO:0046168 GO:0055114	GO:0004367 GO:0016614 GO:0016616 GO:0051287
Phvul.001G129400.1	1	12	-3.58496	0.984403	PF07498	transcription termition factor activity											GO:0003715 GO:0006353 GO:0006353	transcription termination factor activity _"regulation of transcription, DNA-dependent"_transcription termination		Glyma19g31740.1	1e-133	86.6538	Glyma19g31740.1	4e-38	83.2558	GO:0006353	GO:0003715
Phvul.001G129400.2	1	12	-3.58496	0.984403	PF07498	transcription termition factor activity											GO:0003715 GO:0006353	transcription termination factor activity _transcription termination		Glyma19g31740.1	1e-133	86.6538	Glyma19g31740.1	4e-38	83.2558	GO:0006353	GO:0003715
Phvul.001G129700.1	3	12	-2	0.934904	PF02330	mitochondrial matrix					KOG2536	MAM33, mitochondrial matrix glycoprotein					GO:0005759	mitochondrial matrix		Glyma19g31800.1	0	88.1173	Glyma03g29020.1	1e-180	88.4746
Phvul.001G129900.1	0	14	-4.80735	0.988765	PF00201	transferase activity, transferring hexosyl groups			PTHR11926,PTHR11926:SF15	UDP-GLUCURONOSYLTRANSFERASE RELATED,"transferase activity, transferring hexosyl groups"	KOG1192	UDP-glucuronosyl and UDP-glucosyl transferase					GO:0008152 GO:0016758	metabolism_"transferase activity, transferring hexosyl groups"		Glyma19g31820.1	0	86.1858	Glyma02g32020.1	2e-49	80.8962	GO:0008152	GO:0016758
Phvul.001G130000.1	1	10	-3.32193	0.977548	PF00382,PF08271	translation initiation factor activity,zinc ion binding			PTHR11618,PTHR11618:SF13	BRF GENE PRODUCT,"transcription initiation, D-dependent"	KOG1597	Transcription initiation factor TFIIB			K03124	transcription initiation factor TFIIB	GO:0003743 GO:0006352 GO:0006355 GO:0006413 GO:0008270 GO:0030528	translation initiation factor activity_transcription initiation_"regulation of transcription, DNA-dependent"_translational initiation_zinc ion binding_transcription regulator activity		Glyma03g29070.1	0	90.0862	Glyma10g15700.1	0	87.931	GO:0006352 GO:0006355 GO:0006413	GO:0003743 GO:0008270 GO:0030528
Phvul.001G131200.1	6	1	2.58496	0.935474					PTHR19229,PTHR19229:SF70	,ATP-BINDING CASSETTE TRANSPORTER SUBFAMILY A (ABCA)										Glyma03g29230.1	0	93.0661	Glyma03g29230.1	1e-169	93.75
Phvul.001G132200.1	30	5	2.58496	0.98162	PF02514,PF11965	biosynthetic process,magnesium chelatase activity			PTHR23304,PTHR23304:SF77	,UNCHARACTERIZED			6.6.1.1	magnesium chelatase	K03403	magnesium chelatase subunit H [EC:6.6.1.1]	GO:0009058 GO:0016851	biosynthesis_magnesium chelatase activity		Glyma19g32070.1	0	93.756	Glyma03g29330.1	0	93.5919	GO:0009058	GO:0016851
Phvul.001G135000.1	0	7	-3.80735	0.959831																Glyma19g32230.1	1e-114	95.9677	Glyma03g29410.1	1e-64	92.6136
Phvul.001G135100.1	33	1	5.04439	0.997356	PF00295	polygalacturose activity											GO:0004650 GO:0005975	polygalacturonase activity_carbohydrate metabolism		Glyma03g29420.1	0	90.6559	Glyma19g32240.1	0	90.586	GO:0005975	GO:0004650
Phvul.001G135100.2	33	1	5.04439	0.997356	PF00295	polygalacturose activity							3.2.1.15	Polygalacturose.	K01184	polygalacturonase [EC:3.2.1.15]	GO:0004650 GO:0005975	polygalacturonase activity_carbohydrate metabolism		Glyma03g29420.1	0	90.2965	Glyma19g32240.1	0	90.0096	GO:0005975	GO:0004650
Phvul.001G135500.1	158	9	4.13386	0.999215	PF03763	Remorin, C-termil region														Glyma19g32280.1	0	92.3387	Glyma02g31460.1	1e-101	89.2638
Phvul.001G135500.2	120	8	3.90689	0.998929	PF03763	Remorin, C-termil region														Glyma19g32280.1	3e-95	89.8693	Glyma03g29460.1	2e-87	87.5817
Phvul.001G136700.1	29	1	4.85798	0.996755					PTHR10593	SERINE/THREONINE-PROTEIN KISE RIO									C2H2	Glyma19g32430.1	0	90.6532	Glyma03g29610.1	0	92.8571
Phvul.001G136900.1	27	1	4.75489	0.996354																Glyma19g32450.1	9e-56	88.4058	Glyma03g29620.1	1e-48	86.9565
Phvul.001G137200.1	2	13	-2.70044	0.970766	PF00226	heat shock protein binding			PTHR24078,PTHR24078:SF31		KOG0719	Molecular chaperone (DnaJ superfamily)					GO:0031072	heat shock protein binding		Glyma19g32480.1	0	92.7121	Glyma02g31080.1	1e-180	86.3319		GO:0031072
Phvul.001G137800.1	4	25	-2.64386	0.980382	PF04427	Brix domain			PTHR13634	RIBOSOME BIOGENESIS PROTEIN BRIX	KOG2971	RNA-binding protein required for biogenesis of the ribosomal 60S subunit								Glyma18g51310.1	0	90	Glyma02g12700.3	0	89.1667
Phvul.001G137800.2	8	48	-2.58496	0.983578	PF04427	Brix domain			PTHR13634	RIBOSOME BIOGENESIS PROTEIN BRIX	KOG2971	RNA-binding protein required for biogenesis of the ribosomal 60S subunit								Glyma18g51310.1	0	88.9628	Glyma02g12700.3	0	88.2979
Phvul.001G137800.3	8	48	-2.58496	0.983578	PF04427	Brix domain			PTHR13634	RIBOSOME BIOGENESIS PROTEIN BRIX	KOG2971	RNA-binding protein required for biogenesis of the ribosomal 60S subunit								Glyma18g51310.1	0	88.8298	Glyma02g12700.3	0	88.1649
Phvul.001G137800.4	7	39	-2.47805	0.960174	PF04427	Brix domain			PTHR13634	RIBOSOME BIOGENESIS PROTEIN BRIX	KOG2971	RNA-binding protein required for biogenesis of the ribosomal 60S subunit								Glyma18g51310.1	0	90.1042	Glyma02g12700.3	0	89.375
Phvul.001G137800.5	5	29	-2.53605	0.958698	PF04427	Brix domain			PTHR13634	RIBOSOME BIOGENESIS PROTEIN BRIX	KOG2971	RNA-binding protein required for biogenesis of the ribosomal 60S subunit								Glyma18g51310.1	0	90	Glyma02g12700.3	0	89.1667
Phvul.001G137800.6	6	35	-2.54432	0.959759	PF04427	Brix domain			PTHR13634	RIBOSOME BIOGENESIS PROTEIN BRIX	KOG2971	RNA-binding protein required for biogenesis of the ribosomal 60S subunit								Glyma18g51310.1	0	88.8298	Glyma02g12700.3	0	88.0319
Phvul.001G137900.1	8	41	-2.35755	0.960074	PF04427	Brix domain			PTHR13634	RIBOSOME BIOGENESIS PROTEIN BRIX										Glyma18g51310.1	1e-156	92.2886	Glyma18g51310.1	3e-80	86.6667
Phvul.001G138500.1	0	5	-3.32193	0.925852	PF00069,PF00560,PF08263	Leucine rich repeat N-termil domain,protein binding,protein phosphorylation			PTHR24420,PTHR24420:SF927		KOG1187	Serine/threonine protein kinase					GO:0004672 GO:0005515 GO:0005524 GO:0006468	protein kinase activity_protein binding_ATP binding_protein amino acid phosphorylation		Glyma19g32590.1	0	85.6834	Glyma03g29740.1	0	85.3132	GO:0006468	GO:0004672 GO:0005515 GO:0005524
Phvul.001G138700.1	1	14	-3.80735	0.988468																Glyma03g29760.1	9e-31	78.9474	Glyma03g29760.1	1e-11	82.7586
Phvul.001G139800.1	2	8	-2	0.917991	PF09752	Uncharacterized conserved protein (DUF2048)			PTHR13617,PTHR13617:SF1	FAMILY NOT MED,gb def: agcp15537 [anopheles gambiae str. pest]	KOG1551	Uncharacterized conserved protein								Glyma19g32670.2	1e-169	91.6115	Glyma19g32670.2	1e-31	92.8571
Phvul.001G140000.1	0	25	-5.64386	0.995867	PF00560,PF08263	Leucine rich repeat N-termil domain,protein binding			PTHR24420,PTHR24420:SF918								GO:0005515	protein binding		Glyma19g32700.1	0	85.9935	Glyma15g26790.1	3e-13	95.7447		GO:0005515
Phvul.001G142000.1	1	43	-5.42626	0.998192	PF03760	embryo development											GO:0009790	embryonic development		Glyma19g32920.1	9e-45	85.3881	Glyma19g32920.1	6e-09	90.1961	GO:0009790
Phvul.001G142200.1	1	10	-3.32193	0.977548	PF04042	D-directed D polymerase activity			PTHR10416	D POLYMERASE DELTA SMALL SUBUNIT	KOG2732	DNA polymerase delta, regulatory subunit 55			K02328	DNA polymerase delta subunit 2	GO:0003677 GO:0003887 GO:0006260	DNA binding_DNA-directed DNA polymerase activity_DNA replication		Glyma19g32950.1	0	90.6009	Glyma03g30080.1	0	90.2157	GO:0006260	GO:0003677 GO:0003887
Phvul.001G142400.1	0	10	-4.32193	0.97931	PF00481	catalytic activity			PTHR13832,PTHR13832:SF97	,PROTEIN PHOSPHATASE 2C	KOG0700	Protein phosphatase 2C/pyruvate dehydrogenase (lipoamide) phosphatase					GO:0003824	catalytic activity		Glyma19g32980.1	1e-125	81.7432	Glyma09g17060.1	6e-24	80.2198		GO:0003824
Phvul.001G142500.1	92	381	-2.05009	0.95448	PF00022	Actin			PTHR11937,PTHR11937:SF77	,ACTIN	KOG0676	Actin and related proteins			K10355	actin, other eukaryote				Glyma19g32990.2	0	94.9735	Glyma19g32990.1	0	94.9735
Phvul.001G143100.1	1	79	-6.30378	0.999021	PF03760	embryo development											GO:0009790	embryonic development		Glyma03g30040.1	3e-91	84.2217	Glyma19g32920.1	1e-75	89.7119	GO:0009790
Phvul.001G143200.1	1	11	-3.45943	0.980844	PF04042	D-directed D polymerase activity			PTHR10416	D POLYMERASE DELTA SMALL SUBUNIT	KOG2732	DNA polymerase delta, regulatory subunit 55			K02328	DNA polymerase delta subunit 2	GO:0003677 GO:0003887 GO:0006260	DNA binding_DNA-directed DNA polymerase activity_DNA replication		Glyma19g32950.1	0	91.7051	Glyma03g30080.1	0	91.321	GO:0006260	GO:0003677 GO:0003887
Phvul.001G143600.1	23	4	2.52356	0.956784	PF03005	Arabidopsis proteins of unknown function			PTHR13533,PTHR13533:SF3	FAMILY NOT MED,gb def: unknown protein [takifugu rubripes]										Glyma19g33110.1	0	88.1229	Glyma19g33110.1	2e-62	86.2963
Phvul.001G143700.1	7	1	2.80735	0.948265	PF00085	cell redox homeostasis			PTHR10438,PTHR10438:SF76	,glycerol ether metabolic process	KOG0907	Thioredoxin					GO:0006662 GO:0009055 GO:0015035 GO:0045454	glycerol ether metabolic process_electron carrier activity_protein disulfide oxidoreductase activity_cell redox homeostasis		Glyma03g30220.1	1e-158	87.4346	Glyma19g33130.1	4e-85	92.8251	GO:0006662 GO:0045454	GO:0009055 GO:0015035
Phvul.001G143700.2	8	1	3	0.964175	PF00085	cell redox homeostasis			PTHR10438,PTHR10438:SF76	,glycerol ether metabolic process	KOG0907	Thioredoxin					GO:0006662 GO:0009055 GO:0015035 GO:0045454	glycerol ether metabolic process_electron carrier activity_protein disulfide oxidoreductase activity_cell redox homeostasis		Glyma03g30220.1	1e-113	86.0759	Glyma19g33120.1	3e-48	82.9582	GO:0006662 GO:0045454	GO:0009055 GO:0015035
Phvul.001G144900.1	0	9	-4.16993	0.974862					PTHR11389,PTHR11389:SF374	KRAB-RELATED,ZINC FINGER PROTEIN									C2H2	Glyma19g33260.1	1e-42	95.3704	Glyma19g33260.1	1e-27	91.5789
Phvul.001G146100.1	8	48	-2.58496	0.983578	PF00125	D binding			PTHR23430	HISTONE H2A	KOG1756	Histone 2A					GO:0003677	DNA binding		Glyma19g33360.1	1e-110	86.6667	Glyma03g30440.1	2e-95	85.9606		GO:0003677
Phvul.001G147100.1	10	2	2.32193	0.938221	PF00083	transmembrane transporter activity			PTHR24063,PTHR24063:SF74		KOG0254	Predicted transporter (major facilitator superfamily)					GO:0016021 GO:0022857 GO:0055085	integral to membrane_transmembrane transporter activity_transmembrane transport		Glyma03g30550.1	0	90.7997	Glyma19g33480.1	0	90.4295	GO:0055085	GO:0022857
Phvul.001G147400.1	0	13	-4.70044	0.987139	PF03372	Endonuclease/Exonuclease/phosphatase family														Glyma19g33500.1	0	89.0472	Glyma03g30600.1	0	91.2075
Phvul.001G147600.1	2	8	-2	0.917991					PTHR21321,PTHR21321:SF2	PS-3 RELATED,RRP4	KOG3013	Exosomal 3'-5' exoribonuclease complex, subunit Rrp4			K03679	exosome complex component RRP4				Glyma19g33520.1	0	91.7949	Glyma03g30620.1	1e-143	94.7531
Phvul.001G149500.1	2	12	-2.58496	0.968284					PTHR13683,PTHR13683:SF100	,aspartic-type endopeptidase activity	KOG1339	Aspartyl protease					GO:0004190 GO:0006508	aspartic-type endopeptidase activity_proteolysis and peptidolysis		Glyma03g30860.1	1e-177	83.0986	Glyma17g18670.1	2e-36	80.7018	GO:0006508	GO:0004190
Phvul.001G149700.1	17	70	-2.04182	0.95351	PF01423	LSM domain			PTHR23338,PTHR23338:SF18	,SMALL NUCLEAR RIBONUCLEOPROTEIN SM	KOG3428	Small nuclear ribonucleoprotein SMD1 and related snRNPs			K11087	small nuclear ribonucleoprotein D1				Glyma19g33700.1	1e-136	92.7536	Glyma03g30880.1	1e-132	92.1739
Phvul.001G149800.1	51	378	-2.88982	0.986523																Glyma19g33710.1	1e-46	91.5493	Glyma03g30890.1	4e-37	88.7324
Phvul.001G151400.1	0	11	-4.45943	0.98262	PF01734	lipid metabolic process			PTHR10470	PATATIN-RELATED	KOG0513	Ca2+-independent phospholipase A2					GO:0006629	lipid metabolism		Glyma03g31060.1	0	85.9319	Glyma19g33920.1	0	87.2754	GO:0006629
Phvul.001G151500.1	13	1	3.70044	0.986406	PF00119	proton-transporting ATP synthase complex, coupling factor F(o)			PTHR11410	proton-transporting ATP synthase complex, coupling factor F(o)							GO:0015078 GO:0015986 GO:0045263	hydrogen ion transporter activity_ATP synthesis coupled proton transport_"proton-transporting ATP synthase complex, coupling factor F(o)"								GO:0015986	GO:0015078
Phvul.001G152000.1	3	14	-2.22239	0.941105	PF02431	cellular modified amino acid biosynthetic process											GO:0016872 GO:0042398	intramolecular lyase activity_amino acid derivative biosynthesis		Glyma19g33940.1	0	89.5961	Glyma03g31100.1	4e-89	93.6937	GO:0042398	GO:0016872
Phvul.001G153200.1	61	3	4.34577	0.998699	PF04570	Protein of unknown function (DUF581)														Glyma19g34060.1	0	88.0282	Glyma03g31210.1	0	86.8235
Phvul.001G153500.1	10	2	2.32193	0.938221	PF00234	Protease inhibitor/seed storage/LTP family														Glyma19g34090.1	1e-158	88.1701	Glyma03g31240.1	1e-125	85.7404
Phvul.001G153900.1	6	28	-2.22239	0.951061	PF02574	homocysteine S-methyltransferase activity			PTHR21091,PTHR21091:SF6	5-METHYLTETRAHYDROFOLATE:HOMOCYSTEINE METHYLTRANSFERASE,METHYLTETRAHYDROFOLATE:HOMOCYSTEINE METHYLTRANSFERASE RELATED	KOG1579	Homocysteine S-methyltransferase	2.1.1.10	Homocysteine S-methyltransferase.	K00547	homocysteine S-methyltransferase [EC:2.1.1.10]	GO:0008898	homocysteine S-methyltransferase activity		Glyma19g34120.1	0	89.5277	Glyma03g31280.1	1e-149	85.2327		GO:0008898
Phvul.001G154200.1	13	0	4.70044	0.987139	PF00916,PF01740	STAS domain,transport			PTHR11814,PTHR11814:SF46	,SULFATE TRANSPORTER	KOG0236	Sulfate/bicarbonate/oxalate exchanger SAT-1 and related transporters (SLC26 family)					GO:0005215 GO:0006810 GO:0016021 GO:0055085	transporter activity_transport_integral to membrane_transmembrane transport		Glyma19g34160.1	0	91.9003	Glyma03g31310.1	0	91.8442	GO:0006810 GO:0055085	GO:0005215
Phvul.001G155100.1	1	8	-3	0.964175
Phvul.001G155700.1	28	459	-4.035	0.999563	PF00125	D binding			PTHR23430	HISTONE H2A	KOG1757	Histone 2A			K11251	histone H2A	GO:0003677	DNA binding		Glyma19g34300.1	1e-164	92.7007	Glyma03g31460.1	1e-152	91.4842		GO:0003677
Phvul.001G156200.1	6	41	-2.77259	0.98325	PF00290	tryptophan metabolic process			PTHR10314,PTHR10314:SF4	PYRIDOXAL-5-PHOSPHATE DEPENDENT BETA FAMILY,THREONINE SYNTHASE	KOG4175	Tryptophan synthase alpha chain	4.2.1.20	Tryptophan synthase.	K01695	tryptophan synthase alpha chain [EC:4.2.1.20]	GO:0000105 GO:0004834 GO:0006568 GO:0016765	histidine biosynthesis_tryptophan synthase activity_tryptophan metabolism_"transferase activity, transferring alkyl or aryl (other than methyl) groups"		Glyma19g34350.1	0	89.5075	Glyma03g31500.2	0	89.4231	GO:0000105 GO:0006568	GO:0004834 GO:0016765
Phvul.001G156200.2	7	46	-2.71621	0.983551	PF00290	tryptophan metabolic process			PTHR10314,PTHR10314:SF4	PYRIDOXAL-5-PHOSPHATE DEPENDENT BETA FAMILY,THREONINE SYNTHASE	KOG4175	Tryptophan synthase alpha chain	4.2.1.20	Tryptophan synthase.	K01695	tryptophan synthase alpha chain [EC:4.2.1.20]	GO:0000105 GO:0004834 GO:0006568 GO:0016765	histidine biosynthesis_tryptophan synthase activity_tryptophan metabolism_"transferase activity, transferring alkyl or aryl (other than methyl) groups"		Glyma19g34350.1	0	90.1391	Glyma03g31500.2	0	89.6296	GO:0000105 GO:0006568	GO:0004834 GO:0016765
Phvul.001G156500.1	20	0	5.32193	0.993952	PF02309	nucleus											GO:0005634 GO:0006355	nucleus_"regulation of transcription, DNA-dependent"	AUX	Glyma19g34370.1	0	89.0851	Glyma03g31520.1	1e-164	87.3754	GO:0006355
Phvul.001G156600.1	56	3	4.22239	0.998549	PF02309	nucleus											GO:0005634 GO:0006355	nucleus_"regulation of transcription, DNA-dependent"	AUX	Glyma03g31530.1	0	90.6292	Glyma19g34380.1	0	90.0654	GO:0006355
Phvul.001G156900.1	103	20	2.36457	0.961669	PF01764	triglyceride lipase activity					KOG4569	Predicted lipase					GO:0004806 GO:0006629	triacylglycerol lipase activity_lipid metabolism		Glyma03g31570.1	0	82.0207	Glyma03g31570.3	1e-170	82.439	GO:0006629	GO:0004806
Phvul.001G157300.1	14	1	3.80735	0.988468	PF01544	metal ion transport			PTHR13890	R SPLICING PROTEIN MRS2, MITOCHONDRIAL	KOG2662	Magnesium transporters: CorA family					GO:0016020 GO:0030001 GO:0046873 GO:0055085	membrane_metal ion transport_metal ion transporter activity_transmembrane transport		Glyma19g34430.1	0	93.1579	Glyma03g31600.1	0	92.193	GO:0030001 GO:0055085	GO:0046873
Phvul.001G157400.1	1	8	-3	0.964175	PF00097	Zinc finger, C3HC4 type (RING finger)			PTHR10825,PTHR10825:SF3	RING FINGER PROTEIN	KOG2660	Locus-specific chromosome binding proteins								Glyma03g31610.1	0	91.7269	Glyma19g34440.1	0	91.0853
Phvul.001G158000.1	7	0	3.80735	0.959831	PF00410	intracellular			PTHR11758,PTHR11758:SF4	40S RIBOSOMAL PROTEIN S15A,intracellular	KOG1754	40S ribosomal protein S15/S22			K02994	small subunit ribosomal protein S8	GO:0003735 GO:0005622 GO:0005840 GO:0006412	structural constituent of ribosome_intracellular_ribosome_protein biosynthesis		Glyma04g35700.1	1e-28	90.0901				GO:0006412	GO:0003735
Phvul.001G159200.1	2	9	-2.16993	0.926027	PF00533,PF00644,PF00645,PF02877,PF05406,PF08063	D+ ADP-ribosyltransferase activity,WGR domain,intracellular,zinc ion binding			PTHR15447	POLY [ADP-RIBOSE] POLYMERASE	KOG1037	NAD+ ADP-ribosyltransferase Parp, required for poly-ADP ribosylation of nuclear proteins	2.4.2.30	D(+) ADP-ribosyltransferase.	K10798	poly [ADP-ribose] polymerase [EC:2.4.2.30]	GO:0003677 GO:0003950 GO:0005622 GO:0005634 GO:0006471 GO:0008270	DNA binding_NAD ADP-ribosyltransferase activity_intracellular_nucleus_protein amino acid ADP-ribosylation_zinc ion binding		Glyma19g34580.1	0	90.1553	Glyma03g31820.1	0	91.4946	GO:0006471	GO:0003677 GO:0003950 GO:0008270
Phvul.001G160700.1	6	56	-3.22239	0.99364	PF00241	actin binding			PTHR11913	ACTIN DEPOLYMERIZING FACTOR	KOG1735	Actin depolymerizing factor					GO:0003779 GO:0005622	actin binding_intracellular		Glyma03g31960.1	0	93.8776	Glyma19g34720.1	1e-177	92.7438		GO:0003779
Phvul.001G161200.1	2	10	-2.32193	0.938221																Glyma03g32000.1	1e-114	88.3721
Phvul.001G161400.1	5	119	-4.57289	0.999236	PF04852	Protein of unknown function (DUF640)														Glyma19g34850.1	0	93.4397	Glyma03g32090.1	0	92.5532
Phvul.001G161700.1	22	0	5.45943	0.994883	PF02365	regulation of transcription, D-dependent											GO:0003677 GO:0006355	DNA binding_"regulation of transcription, DNA-dependent"	NAC	Glyma19g34880.1	0	94.2792	Glyma03g32120.1	1e-180	93.3333	GO:0006355	GO:0003677
Phvul.001G162100.1	69	393	-2.50986	0.962439	PF04135	Nucleolar R-binding protein, Nop10p family			PTHR13305	RIBOSOME BIOGENESIS PROTEIN NOP10	KOG3503	H/ACA snoRNP complex, subunit NOP10			K11130	H/ACA ribonucleoprotein complex subunit 3				Glyma03g32150.1	7e-81	94.7644	Glyma19g34910.1	4e-76	93.7173
Phvul.001G162700.1	8	1	3	0.964175	PF05023,PF09328	response to metal ion					KOG0632	Phytochelatin synthase					GO:0010038 GO:0016756 GO:0046872 GO:0046938	response to metal ion_glutathione gamma-glutamylcysteinyltransferase activity_metal ion binding_phytochelatin biosynthesis		Glyma03g32210.1	0	89.2632	Glyma03g32210.2	0	89.5534	GO:0010038 GO:0046938	GO:0016756 GO:0046872
Phvul.001G163400.1	0	7	-3.80735	0.959831	PF00854	oligopeptide transport			PTHR11654,PTHR11654:SF37	,OLIGOPEPTIDE TRANSPORTER-RELATED	KOG1237	H+/oligopeptide symporter					GO:0005215 GO:0006857 GO:0016020 GO:0016021 GO:0055085	transporter activity_oligopeptide transport_membrane_integral to membrane_transmembrane transport		Glyma19g35020.1	0	88.0835	Glyma03g32280.1	5e-90	80.5556	GO:0006857 GO:0055085	GO:0005215
Phvul.001G163600.1	0	11	-4.45943	0.98262																Glyma19g35040.1	0	85.9086	Glyma19g35040.1	5e-12	91.2281
Phvul.001G164200.1	323	1628	-2.33349	0.962472	PF00238	ribosome			PTHR11761	ribosome	KOG0901	60S ribosomal protein L14/L17/L23			K02894	large subunit ribosomal protein L23e	GO:0003735 GO:0005840 GO:0006412	structural constituent of ribosome_ribosome_protein biosynthesis		Glyma19g35110.1	1e-166	92.435	Glyma03g32380.1	1e-147	90.5437	GO:0006412	GO:0003735
Phvul.001G167100.1	60	564	-3.23266	0.994854	PF00107,PF08240	oxidoreductase activity			PTHR11695,PTHR11695:SF4	ARYL-ALCOHOL DEHYDROGESE,oxidoreductase activity	KOG0022	Alcohol dehydrogenase, class III					GO:0008270 GO:0016491 GO:0055114	zinc ion binding_oxidoreductase activity_oxidation reduction		Glyma19g35340.1	0	93.0664	Glyma03g32590.4	0	92.8016	GO:0055114	GO:0008270 GO:0016491
Phvul.001G167100.2	61	576	-3.23919	0.994861	PF00107,PF08240	oxidoreductase activity			PTHR11695,PTHR11695:SF4	ARYL-ALCOHOL DEHYDROGESE,oxidoreductase activity	KOG0022	Alcohol dehydrogenase, class III	1.1.1.1,1.1.1.284	Alcohol dehydrogese.,S-(hydroxymethyl)glutathione dehydrogese	K00121	S-(hydroxymethyl)glutathione dehydrogenase / alcohol dehydrogenase [EC:1.1.1.284 1.1.1.1]	GO:0008270 GO:0016491 GO:0055114	zinc ion binding_oxidoreductase activity_oxidation reduction		Glyma19g35340.1	0	93.0702	Glyma03g32590.1	0	92.807	GO:0055114	GO:0008270 GO:0016491
Phvul.001G167200.1	0	17	-5.08746	0.992015	PF03126	transcription initiation, D-dependent			PTHR13115,PTHR13115:SF8	,UNCHARACTERIZED	KOG2402	Paf1/RNA polymerase II complex, RTF1 component (involved in regulation of TATA box-binding protein)					GO:0003677 GO:0005634 GO:0006352 GO:0016570	DNA binding_nucleus_transcription initiation_histone modification		Glyma19g35350.1	0	85.1108	Glyma03g32600.1	0	85.0746	GO:0006352 GO:0016570	GO:0003677
Phvul.001G167500.1	11	46	-2.06413	0.952604	PF00203	ribosome			PTHR11880,PTHR11880:SF1	40S RIBOSOMAL PROTEIN S15,ribosome	KOG0899	Mitochondrial/chloroplast ribosomal protein S19					GO:0003735 GO:0005840 GO:0006412	structural constituent of ribosome_ribosome_protein biosynthesis		Glyma05g28270.1	1e-131	90.625	Glyma08g11250.1	1e-112	88.5417	GO:0006412	GO:0003735
Phvul.001G168900.1	2	25	-3.64386	0.994828																Glyma03g32830.1	8e-76	85.3107	Glyma19g35530.1	6e-55	82.6331
Phvul.001G169200.1	7	108	-3.94753	0.998885	PF00125	D binding			PTHR10484	nucleosome	KOG3467	Histone H4			K11254	histone H4	GO:0000786 GO:0003677 GO:0005634 GO:0006334 GO:0006352	nucleosome_DNA binding_nucleus_nucleosome assembly_transcription initiation		Glyma20g21230.1	1e-46	83.1034	Glyma10g26820.1	1e-46	82.8859	GO:0006334 GO:0006352	GO:0003677
Phvul.001G170000.1	3	28	-3.22239	0.991242	PF00076	nucleic acid binding			PTHR24012,PTHR24012:SF187								GO:0003676	nucleic acid binding		Glyma03g32960.1	1e-157	92.5	Glyma19g35670.1	1e-150	90.9524		GO:0003676
Phvul.001G170200.1	7	32	-2.19265	0.951856																Glyma19g35700.1	1e-114	86.1842	Glyma19g35700.1	4e-39	95.098
Phvul.001G170400.1	17	0	5.08746	0.992015	PF00892	membrane											GO:0016020	membrane		Glyma19g35720.1	0	92.7065	Glyma03g33020.1	0	93.0836
Phvul.001G171800.1	0	6	-3.58496	0.946604																Glyma03g33190.1	8e-91	90.2527	Glyma03g33190.1	2e-73	86.2805
Phvul.001G173700.1	5	21	-2.07039	0.946945	PF03106	sequence-specific D binding											GO:0003700 GO:0006355 GO:0043565	transcription factor activity_"regulation of transcription, DNA-dependent"_sequence-specific DNA binding	WRKY	Glyma19g36100.1	0	89.1873	Glyma03g33380.1	1e-164	90.1499	GO:0006355	GO:0003700 GO:0043565
Phvul.001G173700.2	5	21	-2.07039	0.946945	PF03106	sequence-specific D binding											GO:0003700 GO:0006355 GO:0043565	transcription factor activity_"regulation of transcription, DNA-dependent"_sequence-specific DNA binding	WRKY	Glyma19g36100.1	0	89.3768	Glyma03g33380.1	1e-164	90.1499	GO:0006355	GO:0003700 GO:0043565
Phvul.001G173900.1	16	0	5	0.991145	PF00578	antioxidant activity					KOG4498	Uncharacterized conserved protein					GO:0016209 GO:0016491 GO:0055114	antioxidant activity_oxidoreductase activity_oxidation reduction		Glyma19g36130.1	0	91.6991	Glyma03g33400.1	1e-131	94.9495	GO:0055114	GO:0016209 GO:0016491
Phvul.001G174300.1	45	234	-2.37851	0.962019	PF00573	ribosome			PTHR19431	60S RIBOSOMAL PROTEIN L4	KOG1475	Ribosomal protein RPL1/RPL2/RL4L4			K02930	large subunit ribosomal protein L4e	GO:0003735 GO:0005840 GO:0006412	structural constituent of ribosome_ribosome_protein biosynthesis		Glyma19g36180.1	0	87.7602	Glyma03g33460.1	0	86.6135	GO:0006412	GO:0003735
Phvul.001G174900.1	122	778	-2.67289	0.985289	PF00164	intracellular			PTHR11652	intracellular	KOG1749	40S ribosomal protein S23			K02973	small subunit ribosomal protein S23e	GO:0003735 GO:0005622 GO:0005840 GO:0006412	structural constituent of ribosome_intracellular_ribosome_protein biosynthesis		Glyma19g36250.1	1e-151	90.8235	Glyma03g33530.1	1e-144	90.1176	GO:0006412	GO:0003735
Phvul.001G175000.1	136	909	-2.74067	0.985361	PF00164	intracellular			PTHR11652	intracellular	KOG1749	40S ribosomal protein S23			K02973	small subunit ribosomal protein S23e	GO:0003735 GO:0005622 GO:0005840 GO:0006412	structural constituent of ribosome_intracellular_ribosome_protein biosynthesis		Glyma19g36250.1	1e-151	90.8235	Glyma03g33530.1	1e-144	90.1176	GO:0006412	GO:0003735
Phvul.001G175200.1	9	1	3.16993	0.970309	PF03360	galactosylgalactosylxylosylprotein 3-beta-glucuronosyltransferase activity			PTHR10896,PTHR10896:SF1	BETA-1,3-GLUCURONYLTRANSFERASE-RELATED,galactosylgalactosylxylosylprotein 3-beta-glucuronosyltransferase activity	KOG1476	Beta-1,3-glucuronyltransferase B3GAT1/SQV-8					GO:0015018 GO:0016020	galactosylgalactosylxylosylprotein 3-beta-glucuronosyltransferase activity_membrane		Glyma19g36280.1	0	92.9672	Glyma03g33570.1	0	91.5438
Phvul.001G175700.1	37	257	-2.79617	0.985033	PF04689	nucleus											GO:0003677 GO:0005634 GO:0006355	DNA binding_nucleus_"regulation of transcription, DNA-dependent"		Glyma03g33640.1	6e-79	94.6809	Glyma03g33640.1	7e-14	92.7273	GO:0006355	GO:0003677
Phvul.001G176300.1	3	28	-3.22239	0.991242	PF00226	heat shock protein binding			PTHR24078,PTHR24078:SF56		KOG0550	Molecular chaperone (DnaJ superfamily)					GO:0031072	heat shock protein binding	HB	Glyma19g36460.1	0	92.6573	Glyma03g33710.1	0	92.2426		GO:0031072
Phvul.001G177000.1	1	115	-6.84549	0.999246	PF00230	transport			PTHR19139,PTHR19139:SF27	GLYCEROL UPTAKE FACILITATOR,transport	KOG0223	Aquaporin (major intrinsic protein family)					GO:0005215 GO:0006810 GO:0016020	transporter activity_transport_membrane		Glyma19g36530.1	0	86.9249	Glyma03g33800.1	0	86.2027	GO:0006810	GO:0005215
Phvul.001G177600.1	18	3	2.58496	0.976655
Phvul.001G177700.1	5	36	-2.848	0.984138	PF00221	biosynthetic process			PTHR10362,PTHR10362:SF3	IMIDAZOLONEPROPIOSE AND HISTIDINE AMMONIA-LYASE,PHENYLALANINE AMMONIA-LYASE	KOG0222	Phenylalanine and histidine ammonia-lyase					GO:0009058 GO:0016841	biosynthesis_ammonia-lyase activity		Glyma19g36620.1	0	92.007	Glyma19g36620.1	0	91.7012	GO:0009058	GO:0016841
Phvul.001G177800.1	7	36	-2.36257	0.959524	PF00221	biosynthetic process			PTHR10362,PTHR10362:SF3	IMIDAZOLONEPROPIOSE AND HISTIDINE AMMONIA-LYASE,PHENYLALANINE AMMONIA-LYASE	KOG0222	Phenylalanine and histidine ammonia-lyase	4.3.1.24	phenylalanine ammonia-lyase	K10775	phenylalanine ammonia-lyase [EC:4.3.1.24]	GO:0009058 GO:0016841	biosynthesis_ammonia-lyase activity		Glyma19g36620.1	0	92.2115	Glyma03g33880.1	0	91.3169	GO:0009058	GO:0016841
Phvul.001G178000.1	0	33	-6.04439	0.997357	PF00294	pfkB family carbohydrate kise			PTHR10584,PTHR10584:SF24	SUGAR KISE RELATED,adenosine kise activity	KOG2854	Possible pfkB family carbohydrate kinase	2.7.1.20	Adenosine kise.	K00856	adenosine kinase [EC:2.7.1.20]	GO:0004001 GO:0006166	Adenosine kinase activity _purine ribonucleoside salvage		Glyma03g33910.1	0	90.2534	Glyma03g33910.2	0	91.37		GO:0004001
Phvul.001G180400.1	217	22	3.30212	0.994557	PF00181	intracellular			PTHR13691,PTHR13691:SF5	intracellular,transferase activity					K02886	large subunit ribosomal protein L2	GO:0003723 GO:0003735 GO:0005622 GO:0005840 GO:0006412 GO:0015934 GO:0016740	RNA binding_structural constituent of ribosome_intracellular_ribosome_protein biosynthesis_large ribosomal subunit_transferase activity		Glyma10g09550.1	3e-94	92.4686	Glyma08g36570.1	2e-52	93.0556	GO:0006412	GO:0003723 GO:0003735 GO:0016740
Phvul.001G181400.1	14	0	4.80735	0.988765	PF01504,PF02493	MORN repeat,phosphatidylinositol phosphate kise activity			PTHR23086,PTHR23086:SF6	PHOSPHATIDYLINOSITOL-4-PHOSPHATE 5-KISE	KOG0229	Phosphatidylinositol-4-phosphate 5-kinase					GO:0016307 GO:0046488	phosphatidylinositol phosphate kinase activity_phosphatidylinositol metabolism		Glyma03g34340.1	0	90.5983	Glyma10g06800.1	0	84.1418	GO:0046488	GO:0016307
Phvul.001G182100.1	0	11	-4.45943	0.98262	PF00201	transferase activity, transferring hexosyl groups			PTHR11926,PTHR11926:SF15	UDP-GLUCURONOSYLTRANSFERASE RELATED,"transferase activity, transferring hexosyl groups"	KOG1192	UDP-glucuronosyl and UDP-glucosyl transferase	2.4.1.-	Hexosyltransferases.	K13496	UDP-glucosyl transferase 73C [EC:2.4.1.-]	GO:0008152 GO:0016758	metabolism_"transferase activity, transferring hexosyl groups"		Glyma03g34420.1	0	88.2079	Glyma19g37100.1	0	87.0299	GO:0008152	GO:0016758
Phvul.001G182500.1	9	0	4.16993	0.974862	PF00201	transferase activity, transferring hexosyl groups			PTHR11926,PTHR11926:SF15	UDP-GLUCURONOSYLTRANSFERASE RELATED,"transferase activity, transferring hexosyl groups"	KOG1192	UDP-glucuronosyl and UDP-glucosyl transferase	2.4.1.-	Hexosyltransferases.	K13496	UDP-glucosyl transferase 73C [EC:2.4.1.-]	GO:0008152 GO:0016758	metabolism_"transferase activity, transferring hexosyl groups"		Glyma19g37120.1	0	84.6815	Glyma19g37130.1	0	84.0112	GO:0008152	GO:0016758
Phvul.001G182900.1	24	2	3.58496	0.994489	PF00201	transferase activity, transferring hexosyl groups			PTHR11926,PTHR11926:SF15	UDP-GLUCURONOSYLTRANSFERASE RELATED,"transferase activity, transferring hexosyl groups"	KOG1192	UDP-glucuronosyl and UDP-glucosyl transferase	2.4.1.-	Hexosyltransferases.	K13496	UDP-glucosyl transferase 73C [EC:2.4.1.-]	GO:0008152 GO:0016758	metabolism_"transferase activity, transferring hexosyl groups"		Glyma03g34480.1	0	87.4745	Glyma19g37150.1	1e-154	90.5405	GO:0008152	GO:0016758
Phvul.001G182900.2	24	2	3.58496	0.994489	PF00201	transferase activity, transferring hexosyl groups			PTHR11926,PTHR11926:SF15	UDP-GLUCURONOSYLTRANSFERASE RELATED,"transferase activity, transferring hexosyl groups"	KOG1192	UDP-glucuronosyl and UDP-glucosyl transferase	2.4.1.-	Hexosyltransferases.	K13496	UDP-glucosyl transferase 73C [EC:2.4.1.-]	GO:0008152 GO:0016758	metabolism_"transferase activity, transferring hexosyl groups"		Glyma03g34480.1	0	87.4745	Glyma19g37150.1	1e-154	90.5405	GO:0008152	GO:0016758
Phvul.001G184500.1	0	27	-5.75489	0.996357	PF03016	membrane			PTHR11062,PTHR11062:SF1	EXOSTOSIN (HEPARAN SULFATE GLYCOSYLTRANSFERASE)-RELATED,EXOSTOSIN RELATED	KOG1021	Acetylglucosaminyltransferase EXT1/exostosin 1					GO:0016020	membrane		Glyma19g37340.1	0	86.6456	Glyma03g34670.1	0	87.931
Phvul.001G184600.1	0	8	-4	0.96866	PF02987	Late embryogenesis abundant protein														Glyma03g34680.2	2e-51	82.2454	Glyma03g34680.2	9e-38	81.8182
Phvul.001G184700.1	117	675	-2.52838	0.962587	PF01246	ribosome			PTHR10792	ribosome	KOG1722	60s ribosomal protein L24					GO:0003735 GO:0005840 GO:0006412	structural constituent of ribosome_ribosome_protein biosynthesis		Glyma03g34700.1	0	91.5152	Glyma19g37370.1	1e-174	90.7071	GO:0006412	GO:0003735
Phvul.001G185200.1	2	10	-2.32193	0.938221	PF00224,PF02887	Pyruvate kise, alpha/beta domain,potassium ion binding			PTHR11817	potassium ion binding	KOG2323	Pyruvate kinase	2.7.1.40	Pyruvate kise.	K00873	pyruvate kinase [EC:2.7.1.40]	GO:0000287 GO:0004743 GO:0006096 GO:0030955	magnesium ion binding_pyruvate kinase activity_glycolysis_potassium ion binding		Glyma03g34740.1	0	93.6589	Glyma03g34740.1	2e-71	91.0798	GO:0006096	GO:0000287 GO:0004743 GO:0030955
Phvul.001G185200.2	2	11	-2.45943	0.9425	PF00224,PF02887	Pyruvate kise, alpha/beta domain,potassium ion binding			PTHR11817	potassium ion binding	KOG2323	Pyruvate kinase	2.7.1.40	Pyruvate kise.	K00873	pyruvate kinase [EC:2.7.1.40]	GO:0000287 GO:0004743 GO:0006096 GO:0030955	magnesium ion binding_pyruvate kinase activity_glycolysis_potassium ion binding		Glyma03g34740.1	0	93.3081	Glyma19g37420.1	0	92.9924	GO:0006096	GO:0000287 GO:0004743 GO:0030955
Phvul.001G185700.1	0	8	-4	0.96866																Glyma19g37460.1	7e-86	85.6061	Glyma03g34780.1	7e-83	84.8101
Phvul.001G186000.1	7	135	-4.26946	0.999233	PF08534	oxidoreductase activity			PTHR10430	PEROXIREDOXIN-5	KOG0541	Alkyl hydroperoxide reductase/peroxiredoxin					GO:0016209 GO:0016491 GO:0055114	antioxidant activity_oxidoreductase activity_oxidation reduction		Glyma19g37500.2	1e-145	87.6712	Glyma19g37500.1	1e-145	87.6712	GO:0055114	GO:0016209 GO:0016491
Phvul.001G186100.1	105	502	-2.2573	0.955474	PF00113,PF03952	phosphopyruvate hydratase complex			PTHR11902	ENOLASE	KOG2670	Enolase	4.2.1.11	Phosphopyruvate hydratase.	K01689	enolase [EC:4.2.1.11]	GO:0000015 GO:0000287 GO:0004634 GO:0006096	phosphopyruvate hydratase complex_magnesium ion binding_phosphopyruvate hydratase activity_glycolysis		Glyma03g34830.1	0	95.6753	Glyma19g37520.1	0	94.8237	GO:0006096	GO:0000287 GO:0004634
Phvul.001G186500.1	4	62	-3.9542	0.998417	PF00730	base-excision repair			PTHR10359,PTHR10359:SF3	A/G-SPECIFIC ADENINE GLYCOSYLASE,A/G-SPECIFIC ADENINE GLYCOSYLASE/ENDONUCLEASE III							GO:0006284	base-excision repair		Glyma03g34860.2	0	89.0026	Glyma03g34860.2	0	88.8738	GO:0006284
Phvul.001G188200.1	26	183	-2.81526	0.986273	PF00428	translatiol elongation			PTHR21141	60S ACIDIC RIBOSOMAL PROTEIN FAMILY MEMBER	KOG3449	60S acidic ribosomal protein P2					GO:0003735 GO:0005622 GO:0005840 GO:0006414	structural constituent of ribosome_intracellular_ribosome_translational elongation		Glyma19g37780.1	1e-100	89.0578	Glyma03g35080.1	2e-87	87.9365	GO:0006414	GO:0003735
Phvul.001G189400.1	1	92	-6.52356	0.999126	PF00170	protein dimerization activity			PTHR22952,PTHR22952:SF35	,CAMP-RESPONSE ELEMENT BINDING PROTEIN-RELATED					K14432	ABA responsive element binding factor	GO:0003700 GO:0006355 GO:0043565 GO:0046983	transcription factor activity_"regulation of transcription, DNA-dependent"_sequence-specific DNA binding_protein dimerization activity	bZIP	Glyma19g37910.1	1e-134	89.5238	Glyma19g37910.1	5e-40	84.9372	GO:0006355	GO:0003700 GO:0043565 GO:0046983
Phvul.001G189700.1	13	90	-2.79141	0.98456	PF00091,PF12327	FtsZ family, C-termil domain,protein complex											GO:0043234 GO:0051258	protein complex_protein polymerization		Glyma19g37940.1	0	92.6625	Glyma03g35290.1	0	91.754	GO:0051258
Phvul.001G189800.1	8	34	-2.08746	0.951298	PF00583	N-acetyltransferase activity			PTHR13355	GLUCOSAMINE 6-PHOSPHATE N-ACETYLTRANSFERASE	KOG3396	Glucosamine-phosphate N-acetyltransferase	2.3.1.4	Glucosamine-phosphate N-acetyltransferase.	K00621	glucosamine-phosphate N-acetyltransferase [EC:2.3.1.4]	GO:0008080 GO:0008152	N-acetyltransferase activity_metabolism		Glyma19g37990.1	1e-160	90.6318	Glyma03g35360.1	1e-158	90.372	GO:0008152	GO:0008080
Phvul.001G190100.1	2	42	-4.39232	0.998054	PF00268	deoxyribonucleoside diphosphate metabolic process			PTHR23409,PTHR23409:SF6	,deoxyribonucleoside diphosphate metabolic process	KOG1567	Ribonucleotide reductase, beta subunit	1.17.4.1	Ribonucleoside-diphosphate reductase.	K10808	ribonucleoside-diphosphate reductase subunit M2 [EC:1.17.4.1]	GO:0004748 GO:0009186 GO:0055114	ribonucleoside-diphosphate reductase activity_deoxyribonucleoside diphosphate metabolism_oxidation reduction		Glyma03g35330.1	0	88.6154	Glyma19g25930.1	0	86.037	GO:0009186 GO:0055114	GO:0004748
Phvul.001G190600.1	0	13	-4.70044	0.987139	PF00462	protein disulfide oxidoreductase activity			PTHR10168,PTHR10168:SF44	,GLUTAREDOXIN	KOG2824	Glutaredoxin-related protein					GO:0009055 GO:0015035 GO:0045454	electron carrier activity_protein disulfide oxidoreductase activity_cell redox homeostasis		Glyma19g38040.1	0	84.8259	Glyma03g35410.1	0	85.9422	GO:0045454	GO:0009055 GO:0015035
Phvul.001G191700.1	342	3153	-3.20466	0.995068	PF00240,PF01020	protein binding,ribosome			PTHR10666	UBIQUITIN	KOG0003	Ubiquitin/60s ribosomal protein L40 fusion			K02927	large subunit ribosomal protein L40e	GO:0003735 GO:0005515 GO:0005840 GO:0006412	structural constituent of ribosome_protein binding_ribosome_protein biosynthesis		Glyma03g35540.1	1e-154	92.7649	Glyma19g38170.1	1e-144	91.6883	GO:0006412	GO:0003735 GO:0005515
Phvul.001G192200.1	0	14	-4.80735	0.988765	PF00400	WD domain, G-beta repeat			PTHR19919	WD REPEAT CONTAINING PROTEIN	KOG0290	Conserved WD40 repeat-containing protein AN11					GO:0005515	protein binding		Glyma03g35580.1	4e-46	89.8734	Glyma03g35580.1	5e-15	87.8049		GO:0005515
Phvul.001G192400.1	16	88	-2.45943	0.961774	PF00160	protein folding			PTHR11071,PTHR11071:SF41	CYCLOPHILIN,"PEPTIDYL-PROLYL CIS-TRANS ISOMERASE-LIKE 1, PPIL1"	KOG0881	Cyclophilin type peptidyl-prolyl cis-trans isomerase	5.2.1.8	Peptidylprolyl isomerase.	K12733	peptidyl-prolyl cis-trans isomerase-like 1 [EC:5.2.1.8]	GO:0003755 GO:0006457	peptidyl-prolyl cis-trans isomerase activity_protein folding		Glyma03g35620.1	0	93.3333	Glyma19g38260.1	0	91.7012	GO:0006457	GO:0003755
Phvul.001G192500.1	3	14	-2.22239	0.941105	PF06258	Protein of unknown function (DUF1022)														Glyma03g35630.1	0	92.8177	Glyma03g35630.1	4e-62	89.7561
Phvul.001G193700.1	4	47	-3.55459	0.996404																Glyma03g35780.2	1e-132	93.0303	Glyma19g38440.1	1e-130	92.7273
Phvul.001G193900.1	4	20	-2.32193	0.954621	PF04857	nucleus			PTHR10797	CCR4-ASSOCIATED FACTOR	KOG0304	mRNA deadenylase subunit					GO:0005634	nucleus		Glyma19g38460.1	0	88.1335	Glyma03g35800.1	0	87.5155
Phvul.001G194100.1	33	144	-2.12553	0.954298	PF00578,PF10417	antioxidant activity,peroxiredoxin activity			PTHR10681	PEROXIREDOXIN	KOG0852	Alkyl hydroperoxide reductase, thiol specific antioxidant and related enzymes	1.11.1.15	peroxiredoxin	K03386	peroxiredoxin (alkyl hydroperoxide reductase subunit C) [EC:1.11.1.15]	GO:0016209 GO:0016491 GO:0051920 GO:0055114	antioxidant activity_oxidoreductase activity_peroxiredoxin activity_oxidation reduction		Glyma19g38520.1	0	90.7057	Glyma10g09470.1	0	91.0211	GO:0055114	GO:0016209 GO:0016491 GO:0051920
Phvul.001G194200.1	36	152	-2.078	0.954162	PF00578,PF10417	antioxidant activity,peroxiredoxin activity			PTHR10681	PEROXIREDOXIN	KOG0852	Alkyl hydroperoxide reductase, thiol specific antioxidant and related enzymes	1.11.1.15	peroxiredoxin	K03386	peroxiredoxin (alkyl hydroperoxide reductase subunit C) [EC:1.11.1.15]	GO:0016209 GO:0016491 GO:0051920 GO:0055114	antioxidant activity_oxidoreductase activity_peroxiredoxin activity_oxidation reduction		Glyma19g38520.1	0	90.8778	Glyma10g09470.1	0	91.1972	GO:0055114	GO:0016209 GO:0016491 GO:0051920
Phvul.001G195300.1	1	10	-3.32193	0.977548					PTHR11076,PTHR11076:SF4	D REPAIR POLYMERASE UMUC / TRANSFERASE FAMILY MEMBER,MUCB FAMILY	KOG3014	Protein involved in establishing cohesion between sister chromatids during DNA replication	2.3.1.-	Transferring groups other than amino-acyl groups.	K11268	N-acetyltransferase [EC:2.3.1.-]				Glyma19g38730.1	1e-175	84.9246	Glyma19g38640.1	1e-170	84.6734
Phvul.001G196800.1	19	3	2.66297	0.977523	PF02045	nucleus			PTHR12632,PTHR12632:SF9	,nucleus	KOG1561	CCAAT-binding factor, subunit B (HAP2)					GO:0003700 GO:0005634 GO:0006355	transcription factor activity_nucleus_"regulation of transcription, DNA-dependent"	FHA	Glyma03g36140.3	0	90.7801	Glyma03g36140.2	0	90.7801	GO:0006355	GO:0003700
Phvul.001G196800.2	19	3	2.66297	0.977523	PF02045	nucleus			PTHR12632,PTHR12632:SF9	,nucleus	KOG1561	CCAAT-binding factor, subunit B (HAP2)					GO:0003700 GO:0005634 GO:0006355	transcription factor activity_nucleus_"regulation of transcription, DNA-dependent"	FHA	Glyma03g36140.3	0	90.7801	Glyma03g36140.2	0	90.7801	GO:0006355	GO:0003700
Phvul.001G196800.3	18	3	2.58496	0.976655	PF02045	nucleus			PTHR12632,PTHR12632:SF9	,nucleus	KOG1561	CCAAT-binding factor, subunit B (HAP2)					GO:0003700 GO:0005634 GO:0006355	transcription factor activity_nucleus_"regulation of transcription, DNA-dependent"	FHA	Glyma03g36140.3	0	90.7801	Glyma03g36140.2	0	90.7801	GO:0006355	GO:0003700
Phvul.001G196800.4	18	3	2.58496	0.976655	PF02045	nucleus			PTHR12632,PTHR12632:SF9	,nucleus	KOG1561	CCAAT-binding factor, subunit B (HAP2)					GO:0003700 GO:0005634 GO:0006355	transcription factor activity_nucleus_"regulation of transcription, DNA-dependent"	FHA	Glyma03g36140.3	0	90.7801	Glyma03g36140.2	0	90.7801	GO:0006355	GO:0003700
Phvul.001G197400.1	1	6	-2.58496	0.935474																Glyma03g36220.1	0	89.9336	Glyma03g36220.1	5e-07	87.7193
Phvul.001G197400.2	1	6	-2.58496	0.935474																Glyma03g36220.1	0	89.9336	Glyma03g36220.1	5e-07	87.7193
Phvul.001G198500.1	2	10	-2.32193	0.938221					PTHR12972	DOWNSTREAM NEIGHBOR OF SON										Glyma19g38990.1	0	87.6096	Glyma03g36340.1	0	87.2517
Phvul.001G198700.1	1	6	-2.58496	0.935474	PF02373	JmjC domain			PTHR12480,PTHR12480:SF5	PHOSPHATIDYLSERINE RECEPTOR,gb def: Hypothetical protein	KOG2130	Phosphatidylserine-specific receptor PtdSerR, contains JmjC domain					GO:0005515	protein binding	JUMONJI	Glyma19g39010.1	0	92.562	Glyma03g36360.1	0	92.0354		GO:0005515
Phvul.001G199400.1	109	721	-2.72567	0.985321	PF01200	intracellular			PTHR10769	intracellular	KOG3502	40S ribosomal protein S28			K02979	small subunit ribosomal protein S28e	GO:0003735 GO:0005622 GO:0005840 GO:0006412	structural constituent of ribosome_intracellular_ribosome_protein biosynthesis		Glyma19g39070.1	1e-82	94.4444	Glyma03g36420.1	7e-78	93.4343	GO:0006412	GO:0003735
Phvul.001G199600.1	14	1	3.80735	0.988468	PF04253,PF04389	Transferrin receptor-like dimerisation domain,peptidase activity			PTHR10404,PTHR10404:SF15	,GLUTAMATE CARBOXYPEPTIDASE	KOG2195	Transferrin receptor and related proteins containing the protease-associated (PA) domain					GO:0006508 GO:0008233	proteolysis and peptidolysis_peptidase activity		Glyma03g36430.1	0	89.4712	Glyma19g39080.1	0	89.8569	GO:0006508	GO:0008233
Phvul.001G200900.1	193	1070	-2.47094	0.962647	PF01157	intracellular			PTHR20981	intracellular	KOG1732	60S ribosomal protein L21			K02889	large subunit ribosomal protein L21e	GO:0003735 GO:0005622 GO:0005840 GO:0006412	structural constituent of ribosome_intracellular_ribosome_protein biosynthesis		Glyma03g36560.1	1e-133	87.0707	Glyma19g39240.1	1e-116	85.6566	GO:0006412	GO:0003735
Phvul.001G201000.1	19	154	-3.01886	0.994117	PF01157	intracellular			PTHR20981	intracellular	KOG1732	60S ribosomal protein L21			K02889	large subunit ribosomal protein L21e	GO:0003735 GO:0005622 GO:0005840 GO:0006412	structural constituent of ribosome_intracellular_ribosome_protein biosynthesis		Glyma03g36560.1	1e-129	87.315	Glyma19g39240.1	1e-103	84.9894	GO:0006412	GO:0003735
Phvul.001G201400.1	0	21	-5.39232	0.994434	PF00620,PF00786	protein binding,sigl transduction			PTHR23177,PTHR23177:SF2	GTPASE ACTIVATING PROTEIN,MKIAA1688 PROTEIN							GO:0005515 GO:0005622 GO:0007165	protein binding_intracellular_signal transduction		Glyma03g36630.1	0	91.1917	Glyma02g17070.1	0	84.8721	GO:0007165	GO:0005515
Phvul.001G201600.1	2	17	-3.08746	0.985964	PF00076	nucleic acid binding			PTHR24011,PTHR24011:SF35		KOG0144	RNA-binding protein CUGBP1/BRUNO (RRM superfamily)					GO:0003676	nucleic acid binding		Glyma03g36650.1	0	94.3673	Glyma19g39300.1	0	93.93		GO:0003676
Phvul.001G202000.1	0	14	-4.80735	0.988765	PF02309,PF02362,PF06507	nucleus,"regulation of transcription, D-dependent",response to hormone stimulus											GO:0003677 GO:0005634 GO:0006355 GO:0009725	DNA binding_nucleus_"regulation of transcription, DNA-dependent"_response to hormone stimulus	ARF	Glyma19g39340.1	0	86.2434	Glyma19g39340.1	7e-34	84.5361	GO:0006355 GO:0009725	GO:0003677
Phvul.001G202400.1	1	7	-2.80735	0.948265	PF07765	KIP1-like protein														Glyma03g36740.1	0	89.7753	Glyma03g36740.3	1e-136	90.5237
Phvul.001G202500.1	16	135	-3.07682	0.99407																Glyma03g36750.1	1e-34	89.6825	Glyma03g36750.1	3e-13	87.8378
Phvul.001G202800.1	6	31	-2.36923	0.958717	PF08524	rR processing														Glyma19g39440.1	4e-85	88.1188	Glyma19g39440.1	2e-43	93.3884
Phvul.001G202900.1	0	7	-3.80735	0.959831	PF04535	Domain of unknown function (DUF588)			PTHR11615,PTHR11615:SF54	,"NITRATE, FROMATE, IRON DEHYDROGESE"										Glyma19g39450.1	1e-149	86.8794	Glyma03g36800.1	1e-137	86.3388
Phvul.001G203200.1	40	4	3.32193	0.99586	PF00462	protein disulfide oxidoreductase activity			PTHR10168	GLUTAREDOXIN	KOG1752	Glutaredoxin and related proteins					GO:0009055 GO:0015035 GO:0045454	electron carrier activity_protein disulfide oxidoreductase activity_cell redox homeostasis		Glyma19g39480.2	1e-104	92.3358	Glyma19g39480.1	1e-104	92.3358	GO:0045454	GO:0009055 GO:0015035
Phvul.001G204100.1	141	766	-2.44165	0.962404	PF01280	intracellular			PTHR10722	60S RIBOSOMAL PROTEIN L19	KOG1696	60s ribosomal protein L19			K02885	large subunit ribosomal protein L19e	GO:0003735 GO:0005622 GO:0005840 GO:0006412	structural constituent of ribosome_intracellular_ribosome_protein biosynthesis		Glyma19g39570.1	0	92.5424	Glyma19g39570.3	0	93.2727	GO:0006412	GO:0003735
Phvul.001G204200.1	16	67	-2.06609	0.953459	PF02152	folic acid-containing compound metabolic process			PTHR20941,PTHR20941:SF3	FOLATE SYNTHESIS PROTEINS,folic acid-containing compound metabolic process			4.1.2.25	Dihydroneopterin aldolase.	K01633	dihydroneopterin aldolase [EC:4.1.2.25]	GO:0004150 GO:0006760	dihydroneopterin aldolase activity_folic acid and derivative metabolism		Glyma03g36210.3	1e-135	90.5371	Glyma03g36210.2	1e-135	90.5371	GO:0006760	GO:0004150
Phvul.001G204300.1	166	745	-2.16606	0.955496	PF01280	intracellular			PTHR10722	60S RIBOSOMAL PROTEIN L19	KOG1696	60s ribosomal protein L19			K02885	large subunit ribosomal protein L19e	GO:0003735 GO:0005622 GO:0005840 GO:0006412	structural constituent of ribosome_intracellular_ribosome_protein biosynthesis		Glyma19g39570.1	0	92.8814	Glyma19g39570.3	0	93.4545	GO:0006412	GO:0003735
Phvul.001G205400.1	206	18	3.51658	0.997576																Glyma19g39700.1	9e-10	86.1111
Phvul.001G205500.1	23	97	-2.07635	0.953891	PF00763,PF02882	catalytic activity			PTHR10025	METHYLENETETRAHYDROFOLATE DEHYDROGESE	KOG0089	Methylenetetrahydrofolate dehydrogenase/methylenetetrahydrofolate cyclohydrolase					GO:0003824 GO:0004488 GO:0009396 GO:0055114	catalytic activity_methylenetetrahydrofolate dehydrogenase (NADP) activity_folic acid and derivative biosynthesis_oxidation reduction		Glyma19g39710.1	0	93.7853	Glyma03g37080.3	0	93.1073	GO:0009396 GO:0055114	GO:0003824
Phvul.001G207200.1	102	427	-2.06567	0.954516	PF10200	DH:ubiquinone oxidoreductase, NDUFS5-15kDa							1.6.5.3,1.6.99.3	DH dehydrogese (ubiquinone).,DH dehydrogese.	K03938	NADH dehydrogenase (ubiquinone) Fe-S protein 5 [EC:1.6.5.3 1.6.99.3]				Glyma03g37250.1	3e-93	92.6829	Glyma19g39860.1	7e-91	92.2764
Phvul.001G207900.1	2	34	-4.08746	0.99723	PF03242	response to stress											GO:0006950	response to stress		Glyma19g39920.1	3e-32	82.377	Glyma03g37310.1	2e-23	82.7027	GO:0006950
Phvul.001G208200.1	65	434	-2.73918	0.9852	PF00828	Ribosomal protein L18e/L15			PTHR10934	intracellular	KOG1714	60s ribosomal protein L18					GO:0003735 GO:0005622 GO:0005840 GO:0006412	structural constituent of ribosome_intracellular_ribosome_protein biosynthesis		Glyma19g39940.1	0	93.0851	Glyma03g37340.1	0	92.3759	GO:0006412	GO:0003735
Phvul.001G209700.1	25	1	4.64386	0.995863	PF00361	DH dehydrogese (ubiquinone) activity			PTHR22773,PTHR22773:SF41	,DH DEHYDROGESE			1.6.5.3	DH dehydrogese (ubiquinone).	K05573	NADH dehydrogenase I subunit 2 [EC:1.6.5.3]	GO:0008137 GO:0042773 GO:0055114	NADH dehydrogenase (ubiquinone) activity_ATP synthesis coupled electron transport_oxidation reduction								GO:0042773 GO:0055114	GO:0008137
Phvul.001G210100.1	85	496	-2.54481	0.962508	PF01280	intracellular			PTHR10722	60S RIBOSOMAL PROTEIN L19	KOG1696	60s ribosomal protein L19			K02885	large subunit ribosomal protein L19e	GO:0003735 GO:0005622 GO:0005840 GO:0006412	structural constituent of ribosome_intracellular_ribosome_protein biosynthesis		Glyma03g37460.1	0	92.6448	Glyma19g40080.1	0	92.1753	GO:0006412	GO:0003735
Phvul.001G211500.1	0	7	-3.80735	0.959831	PF12023	Domain of unknown function (DUF3511)														Glyma19g40230.1	3e-59	93.0818	Glyma03g37620.1	8e-54	84.9624
Phvul.001G211800.1	14	85	-2.60204	0.984443	PF00226,PF01556	heat shock protein binding,protein folding			PTHR24077,PTHR24077:SF69		KOG0713	Molecular chaperone (DnaJ superfamily)			K09517	DnaJ homolog subfamily B member 11	GO:0006457 GO:0031072 GO:0051082	protein folding_heat shock protein binding_unfolded protein binding		Glyma19g40260.1	0	93.4109	Glyma03g37650.1	0	93.083	GO:0006457	GO:0031072 GO:0051082
Phvul.001G212600.1	3	29	-3.27302	0.991479	PF00493	D replication			PTHR11630,PTHR11630:SF26	D REPLICATION LICENSING FACTOR,D-dependent D replication initiation	KOG0482	DNA replication licensing factor, MCM7 component			K02210	minichromosome maintenance protein 7 (cell division control protein 47)	GO:0003677 GO:0005524 GO:0005634 GO:0006260 GO:0006270 GO:0015979 GO:0015995 GO:0016851	DNA binding_ATP binding_nucleus_DNA replication_DNA replication initiation_photosynthesis_chlorophyll biosynthesis_magnesium chelatase activity		Glyma19g40370.1	0	93.2808	Glyma03g37770.1	0	93.3052	GO:0006260 GO:0006270 GO:0015979 GO:0015995	GO:0003677 GO:0005524 GO:0016851
Phvul.001G215700.1	6	0	3.58496	0.946604	PF00955	anion transport			PTHR11453,PTHR11453:SF6	ANION EXCHANGE PROTEIN-RELATED,inorganic anion exchanger activity							GO:0005452 GO:0006820 GO:0016020 GO:0016021	inorganic anion exchanger activity_anion transport_membrane_integral to membrane		Glyma19g40720.1	0	92.8929	Glyma19g40720.1	2e-84	96.2567	GO:0006820
Phvul.001G216000.1	13	0	4.70044	0.987139	PF00106	oxidoreductase activity			PTHR24322		KOG0725	Reductases with broad range of substrate specificities					GO:0008152 GO:0016491	metabolism_oxidoreductase activity		Glyma03g38150.1	1e-113	81.9035	Glyma19g40750.1	3e-37	84.2553	GO:0008152	GO:0016491
Phvul.001G217800.1	10	2	2.32193	0.938221	PF07885	Ion channel			PTHR11003,PTHR11003:SF5	POTASSIUM CHANNEL PROTEIN,"POTASSIUM CHANNEL, SUBFAMILY K"					K05389	potassium channel subfamily K, other eukaryote				Glyma19g40890.1	0	88.8425	Glyma19g40890.1	2e-24	86.7188
Phvul.001G218100.1	7	28	-2	0.949791	PF10187	N-termil domain of NEFA-interacting nuclear protein NIP30			PTHR13495	NEFA-INTERACTING NUCLEAR PROTEIN NIP30	KOG4036	Uncharacterized conserved protein								Glyma03g38310.1	0	88.871	Glyma19g40910.1	0	88.5621
Phvul.001G218400.1	3	59	-4.29768	0.998623	PF00295	polygalacturose activity											GO:0004650 GO:0005975	polygalacturonase activity_carbohydrate metabolism		Glyma03g38350.1	0	91.1319	Glyma03g38350.3	0	91.1466	GO:0005975	GO:0004650
Phvul.001G219700.1	0	42	-6.39232	0.998135	PF01357,PF03330	Pollen allergen,Rare lipoprotein A (RlpA)-like double-psi beta-barrel														Glyma03g38480.1	0	86.8564	Glyma19g41080.1	0	87.0293
Phvul.001G219800.1	11	105	-3.25481	0.99427	PF00150	hydrolase activity, hydrolyzing O-glycosyl compounds											GO:0004553 GO:0005975	hydrolase activity, hydrolyzing O-glycosyl compounds_carbohydrate metabolism		Glyma19g41090.1	0	89.9043	Glyma03g38490.1	0	89.3939	GO:0005975	GO:0004553
Phvul.001G221300.1	8	2	2	0.917991	PF00854	oligopeptide transport			PTHR11654,PTHR11654:SF21	NITRATE TRANSPORTER (NTL1),OLIGOPEPTIDE TRANSPORTER-RELATED	KOG1237	H+/oligopeptide symporter					GO:0005215 GO:0006857 GO:0016020	transporter activity_oligopeptide transport_membrane		Glyma19g41230.1	0	93.5425	Glyma03g38640.1	0	94.4575	GO:0006857	GO:0005215
Phvul.001G221500.1	1	16	-4	0.991022	PF00249	Myb-like D-binding domain			PTHR10641	MYB-RELATED	KOG0048	Transcription factor, Myb superfamily			K09422	myb proto-oncogene protein, plant	GO:0003677	DNA binding	MYB	Glyma19g41250.1	0	88.1657	Glyma03g38660.1	0	89.0688		GO:0003677
Phvul.001G221700.1	30	353	-3.55663	0.997763	PF01679	integral to membrane			PTHR21659	integral to membrane	KOG1773	Stress responsive protein					GO:0016021	integral to membrane		Glyma20g22290.1	6e-35	86.7089	Glyma19g41270.1	1e-32	84.5679
Phvul.001G221900.1	9	1	3.16993	0.970309																Glyma20g22390.1	4e-34	88.3212
Phvul.001G222500.1	2	13	-2.70044	0.970766	PF00332,PF07983	X8 domain,"hydrolase activity, hydrolyzing O-glycosyl compounds"			PTHR16631,PTHR16631:SF1	GLUCAN 1,3-BETA-GLUCOSIDASE,"GLUCAN 1,3-BETA-GLUCOSIDASE-RELATED"							GO:0004553 GO:0005975	hydrolase activity, hydrolyzing O-glycosyl compounds_carbohydrate metabolism		Glyma19g41370.1	0	88.3178	Glyma03g38770.1	1e-151	88.5714	GO:0005975	GO:0004553
Phvul.001G223400.1	18	0	5.16993	0.992754																Glyma19g41460.1	2e-12	91.2281	Glyma03g38880.1	2e-12	91.2281
Phvul.001G223600.1	0	419	-9.71081	0.999682	PF00892	membrane					KOG4510	Permease of the drug/metabolite transporter (DMT) superfamily					GO:0016020	membrane		Glyma03g38900.1	0	86.1761	Glyma03g38900.1	2e-30	89.6552
Phvul.001G225700.1	1	8	-3	0.964175	PF07816	Protein of unknown function (DUF1645)														Glyma19g41700.1	1e-166	82.6964	Glyma03g39140.1	1e-123	80.5058
Phvul.001G226300.1	12	107	-3.1565	0.99397	PF00226	heat shock protein binding			PTHR24077,PTHR24077:SF66								GO:0031072	heat shock protein binding		Glyma19g41760.3	0	92.1162	Glyma19g41760.1	0	91.5464		GO:0031072
Phvul.001G226400.1	5	22	-2.1375	0.947836	PF00514,PF01749	protein binding,protein import into nucleus			PTHR23316	IMPORTIN ALPHA-RELATED	KOG0166	Karyopherin (importin) alpha					GO:0005515 GO:0005634 GO:0005643 GO:0005737 GO:0006606 GO:0006886 GO:0008565 GO:0044183	protein binding_nucleus_nuclear pore_cytoplasm_protein-nucleus import_intracellular protein transport_protein transporter activity_protein binding involved in protein folding		Glyma03g39210.1	0	91.0248	Glyma19g41770.1	0	90.261	GO:0006606 GO:0006886	GO:0005515 GO:0008565
Phvul.001G226800.1	8	52	-2.70044	0.983837	PF00481	catalytic activity			PTHR13832,PTHR13832:SF148	,PROTEIN PHOSPHATASE 2C	KOG0698	Serine/threonine protein phosphatase					GO:0003824	catalytic activity		Glyma19g41810.1	0	93.8712	Glyma19g41810.2	0	94.0299		GO:0003824
Phvul.001G228500.1	12	2	2.58496	0.968284	PF04564	ubiquitin-protein ligase activity			PTHR22849	WDSAM1 PROTEIN							GO:0000151 GO:0004842 GO:0016567	ubiquitin ligase complex_ubiquitin-protein ligase activity_protein ubiquitination	HB	Glyma18g04770.1	0	88.9586	Glyma18g04770.1	4e-96	85.8173	GO:0016567	GO:0004842
Phvul.001G228900.1	5	25	-2.32193	0.957031	PF04573	sigl peptidase complex			PTHR12804	sigl peptidase complex	KOG3372	Signal peptidase complex subunit					GO:0005787 GO:0006465 GO:0008233 GO:0016021	signal peptidase complex_signal peptide processing_peptidase activity_integral to membrane		Glyma03g39930.1	1e-174	90.2778	Glyma19g42480.1	1e-155	88.6905	GO:0006465	GO:0008233
Phvul.001G229700.1	2	24	-3.58496	0.994489	PF00293	hydrolase activity			PTHR12629	DIPHOSPHOINOSITOL POLYPHOSPHATE PHOSPHOHYDROLASE	KOG2839	Diadenosine and diphosphoinositol polyphosphate phosphohydrolase					GO:0016787	hydrolase activity		Glyma18g04620.1	0	92.9054	Glyma11g33590.1	0	92.8328		GO:0016787
Phvul.001G229800.1	1	7	-2.80735	0.948265	PF01657	Domain of unknown function DUF26			PTHR11795,PTHR11795:SF83	PROTEIN KISE,RECEPTOR SERINE/THREONINE PROTEIN KISE-RELATED										Glyma18g04610.1	0	88.6158	Glyma02g41140.1	1e-67	84.7458
Phvul.001G229800.2	1	8	-3	0.964175	PF01657	Domain of unknown function DUF26			PTHR11795,PTHR11795:SF83	PROTEIN KISE,RECEPTOR SERINE/THREONINE PROTEIN KISE-RELATED										Glyma18g04610.1	0	88.0126	Glyma02g41140.1	1e-67	84.7458
Phvul.001G229900.1	0	5	-3.32193	0.925852	PF00249	Myb-like D-binding domain			PTHR10641	MYB-RELATED	KOG0048	Transcription factor, Myb superfamily			K09422	myb proto-oncogene protein, plant	GO:0003677	DNA binding	MYB	Glyma11g33620.1	0	88.1657	Glyma18g04580.1	0	87.7612		GO:0003677
Phvul.001G230000.1	0	14	-4.80735	0.988765	PF00332,PF07983	X8 domain,"hydrolase activity, hydrolyzing O-glycosyl compounds"			PTHR16631,PTHR16631:SF1	GLUCAN 1,3-BETA-GLUCOSIDASE,"GLUCAN 1,3-BETA-GLUCOSIDASE-RELATED"							GO:0004553 GO:0005975	hydrolase activity, hydrolyzing O-glycosyl compounds_carbohydrate metabolism		Glyma18g04560.1	0	92.4148	Glyma11g33650.1	0	91.6946	GO:0005975	GO:0004553
Phvul.001G230300.1	3	17	-2.5025	0.952952	PF00538	nucleosome			PTHR11467	HISTONE H1/H5							GO:0000786 GO:0003677 GO:0005634 GO:0006334	nucleosome_DNA binding_nucleus_nucleosome assembly		Glyma18g04520.1	1e-94	84.5316	Glyma11g33690.1	3e-76	85.9756	GO:0006334	GO:0003677
Phvul.001G230400.1	5	31	-2.63227	0.981856	PF02798	protein binding			PTHR11260,PTHR11260:SF15	GLUTATHIONE S-TRANSFERASE, GST, SUPERFAMILY, GST DOMAIN CONTAINING,GLUTATHIONE-S-TRANSFERASE-RELATED	KOG1422	Intracellular Cl- channel CLIC, contains GST domain					GO:0005515	protein binding		Glyma18g04510.1	0	91.5297	Glyma11g33700.1	0	90.7478		GO:0005515
Phvul.001G230500.1	10	49	-2.29278	0.953809	PF03514,PF12041	GRAS family transcription factor,Transcriptiol regulator DELLA protein N termil									K14494	DELLA protein			GRAS	Glyma18g04500.1	0	86.9875	Glyma18g04500.1	5e-47	86.5385
Phvul.001G231300.1	3	16	-2.41504	0.951439	PF01535	PPR repeat			PTHR24015											Glyma11g33820.1	0	85.4945	Glyma18g04430.1	1e-129	84.5395
Phvul.001G232000.1	2	11	-2.45943	0.9425	PF05770	inositol trisphosphate metabolic process			PTHR14217	INOSITOL 1,3,4-TRIPHOSPHATE 5/6 KISE							GO:0000287 GO:0005524 GO:0005622 GO:0032957 GO:0035300 GO:0047325 GO:0052725 GO:0052726	magnesium ion binding_ATP binding_intracellular_inositol trisphosphate metabolic process_"inositol 1,3,4-triphosphate 5/6 kinase activity"_inositol-tetrakisphosphate 1-kinase activity_"inositol 1,3,4-tripohsphate 6 kinase activity"_"inositol 1,3,4-tripohsphate 5 kinase activity"		Glyma18g04380.1	0	89.2116	Glyma11g33950.1	0	89.1425	GO:0032957	GO:0000287 GO:0005524 GO:0035300 GO:0047325
Phvul.001G232000.2	2	9	-2.16993	0.926027	PF05770	inositol trisphosphate metabolic process			PTHR14217	INOSITOL 1,3,4-TRIPHOSPHATE 5/6 KISE							GO:0000287 GO:0005524 GO:0005622 GO:0032957 GO:0035300 GO:0047325 GO:0052725 GO:0052726	magnesium ion binding_ATP binding_intracellular_inositol trisphosphate metabolic process_"inositol 1,3,4-triphosphate 5/6 kinase activity"_inositol-tetrakisphosphate 1-kinase activity_"inositol 1,3,4-tripohsphate 6 kinase activity"_"inositol 1,3,4-tripohsphate 5 kinase activity"		Glyma18g04380.1	0	89.2116	Glyma11g33950.1	0	89.1425	GO:0032957	GO:0000287 GO:0005524 GO:0035300 GO:0047325
Phvul.001G232200.1	1	6	-2.58496	0.935474	PF08543	Phosphomethylpyrimidine kise			PTHR10534	PYRIDOXINE KISE	KOG2599	Pyridoxal/pyridoxine/pyridoxamine kinase	2.7.1.35	Pyridoxal kise.	K00868	pyridoxine kinase [EC:2.7.1.35]				Glyma11g33970.1	0	92.6829	Glyma11g33970.3	0	92.9881
Phvul.001G232800.1	0	15	-4.90689	0.990095	PF00400	WD domain, G-beta repeat			PTHR19918	CELL DIVISION CYCLE 20 (CDC20) (FIZZY)-RELATED	KOG0305	Anaphase promoting complex, Cdc20, Cdh1, and Ama1 subunits					GO:0005515	protein binding		Glyma11g34060.1	0	94.186	Glyma11g34060.1	2e-46	85.9729		GO:0005515
Phvul.001G234300.1	29	4	2.85798	0.983033	PF00004	ATP binding			PTHR11603,PTHR11603:SF153	,AAA FAMILY ATPASE	KOG0651	26S proteasome regulatory complex, ATPase RPT4					GO:0005524	ATP binding		Glyma18g04080.1	0	92.3483	Glyma18g04080.1	8e-33	88.6364		GO:0005524
Phvul.001G234300.2	36	4	3.16993	0.992478	PF00004	ATP binding			PTHR11603,PTHR11603:SF153	,AAA FAMILY ATPASE	KOG0651	26S proteasome regulatory complex, ATPase RPT4					GO:0005524	ATP binding		Glyma11g34230.3	0	89.2823	Glyma11g34230.2	0	89.2823		GO:0005524
Phvul.001G234300.3	35	4	3.12928	0.992039	PF00004	ATP binding			PTHR11603,PTHR11603:SF153	,AAA FAMILY ATPASE	KOG0651	26S proteasome regulatory complex, ATPase RPT4					GO:0005524	ATP binding		Glyma11g34230.3	0	89.2823	Glyma11g34230.2	0	89.2823		GO:0005524
Phvul.001G234600.1	6	61	-3.34577	0.996735	PF03479	Domain of unknown function (DUF296)														Glyma11g34250.1	0	86.4959	Glyma18g04060.1	0	86.3636
Phvul.001G234700.1	6	31	-2.36923	0.958717	PF00106	oxidoreductase activity			PTHR24310,PTHR24310:SF66		KOG0725	Reductases with broad range of substrate specificities					GO:0008152 GO:0016491	metabolism_oxidoreductase activity		Glyma11g34270.1	0	88.8418	Glyma11g34270.2	1e-178	90.8	GO:0008152	GO:0016491
Phvul.001G234800.1	6	25	-2.05889	0.948864	PF00106	oxidoreductase activity			PTHR24310,PTHR24310:SF66								GO:0008152 GO:0016491	metabolism_oxidoreductase activity		Glyma11g34270.1	1e-179	90.4483	Glyma11g34270.2	1e-117	92.9054	GO:0008152	GO:0016491
Phvul.001G235900.1	258	2272	-3.13852	0.994736	PF01907	intracellular			PTHR10768	intracellular	KOG3475	60S ribosomal protein L37			K02922	large subunit ribosomal protein L37e	GO:0003735 GO:0005622 GO:0005840 GO:0006412	structural constituent of ribosome_intracellular_ribosome_protein biosynthesis		Glyma08g21960.1	8e-94	90.8425	Glyma07g00700.2	3e-72	88.3268	GO:0006412	GO:0003735
Phvul.001G236000.1	7	733	-6.71031	0.999804	PF00481	catalytic activity			PTHR13832,PTHR13832:SF115	,PROTEIN PHOSPHATASE 2C	KOG0698	Serine/threonine protein phosphatase	3.1.3.16	Serine/threonine specific protein phosphatase.	K14497	protein phosphatase 2C [EC:3.1.3.16]	GO:0003824	catalytic activity		Glyma18g03930.1	1e-71	83.2936	Glyma18g03930.1	6e-61	82.266		GO:0003824
Phvul.001G236000.2	7	763	-6.76818	0.999808	PF00481	catalytic activity			PTHR13832,PTHR13832:SF115	,PROTEIN PHOSPHATASE 2C	KOG0698	Serine/threonine protein phosphatase	3.1.3.16	Serine/threonine specific protein phosphatase.	K14497	protein phosphatase 2C [EC:3.1.3.16]	GO:0003824	catalytic activity		Glyma11g34410.1	1e-141	82.6969	Glyma18g03930.1	1e-139	82.515		GO:0003824
Phvul.001G236600.1	8	2	2	0.917991	PF07714	protein phosphorylation			PTHR24420,PTHR24420:SF690		KOG1187	Serine/threonine protein kinase					GO:0004672 GO:0005524 GO:0006468	protein kinase activity_ATP binding_protein amino acid phosphorylation		Glyma11g34490.1	0	89.8184	Glyma18g03860.1	1e-154	89.7872	GO:0006468	GO:0004672 GO:0005524
Phvul.001G239100.1	5	0	3.32193	0.925852
Phvul.001G239300.1	15	2	2.90689	0.975719	PF01490	Transmembrane amino acid transporter protein			PTHR22950	AMINO ACID TRANSPORTER	KOG1303	Amino acid transporters								Glyma18g03530.1	0	89.6965	Glyma11g34780.1	0	89.2173
Phvul.001G240200.1	23	1	4.52356	0.995247	PF00316	phosphoric ester hydrolase activity			PTHR11556,PTHR11556:SF2	FRUCTOSE-1,6-BISPHOSPHATASE,phosphoric ester hydrolase activity	KOG1458	Fructose-1,6-bisphosphatase	3.1.3.37	Sedoheptulose-bisphosphatase.	K01100	sedoheptulose-bisphosphatase [EC:3.1.3.37]	GO:0005975 GO:0042578	carbohydrate metabolism_phosphoric ester hydrolase activity		Glyma11g34900.1	0	92.4399	Glyma18g03440.1	0	92.268	GO:0005975	GO:0042578
Phvul.001G240300.1	1	6	-2.58496	0.935474	PF00249	Myb-like D-binding domain			PTHR25040,PTHR25040:SF29		KOG0724	Zuotin and related molecular chaperones (DnaJ superfamily), contains DNA-binding domains					GO:0003677	DNA binding	MYB	Glyma18g03430.1	0	89.1173	Glyma11g34930.3	0	92.0792		GO:0003677
Phvul.001G240300.2	1	6	-2.58496	0.935474	PF00249	Myb-like D-binding domain			PTHR25040,PTHR25040:SF29		KOG0724	Zuotin and related molecular chaperones (DnaJ superfamily), contains DNA-binding domains					GO:0003677	DNA binding	MYB	Glyma18g03430.1	0	89.1173	Glyma11g34930.3	0	92.0792		GO:0003677
Phvul.001G240800.1	0	93	-7.53916	0.999133	PF02458	transferase activity, transferring acyl groups other than amino-acyl groups											GO:0016747	transferase activity, transferring groups other than amino-acyl groups		Glyma18g03380.1	1e-96	80.9456	Glyma18g03380.1	6e-83	82.8629		GO:0016747
Phvul.001G240900.1	19	149	-2.97124	0.986221	PF01398	protein binding			PTHR10540	EIF3F-RELATED	KOG1556	26S proteasome regulatory complex, subunit RPN8/PSMD7			K03038	26S proteasome regulatory subunit N8	GO:0005515	protein binding		Glyma18g03360.1	0	93.8445	Glyma11g34980.1	0	93.7634		GO:0005515
Phvul.001G241200.1	17	2	3.08746	0.985964	PF00230	transport			PTHR19139,PTHR19139:SF55	,transport	KOG0223	Aquaporin (major intrinsic protein family)			K09872	aquaporin PIP	GO:0005215 GO:0006810 GO:0016020	transporter activity_transport_membrane		Glyma11g35030.1	0	92.3788	Glyma02g42220.3	1e-150	82.7746	GO:0006810	GO:0005215
Phvul.001G241300.1	10	2	2.32193	0.938221	PF07014,PF07231	Hs1pro-1 N-terminus,Hs1pro-1 protein C-terminus														Glyma18g03310.1	0	84.8276	Glyma11g35050.1	0	88.5135
Phvul.001G242100.1	2	13	-2.70044	0.970766	PF00504	Chlorophyll A-B binding protein			PTHR21649	photosynthesis, light harvesting					K08915	light-harvesting complex II chlorophyll a/b binding protein 4	GO:0009765 GO:0016020	photosynthesis, light harvesting_membrane		Glyma18g03220.2	0	91.8093	Glyma18g03220.1	0	91.8093	GO:0009765
Phvul.001G242800.1	1	19	-4.24793	0.993336	PF05916	GINS complex subunit Sld5			PTHR22768	UNCHARACTERIZED	KOG1106	Uncharacterized conserved protein			K10734	GINS complex subunit 3				Glyma11g35260.2	0	90.4412	Glyma11g35260.1	0	90.4412
Phvul.001G242900.1	3	12	-2	0.934904	PF07011	Protein of unknown function (DUF1313)														Glyma11g35270.1	1e-108	93.5849	Glyma11g35270.1	6e-09	93.0233
Phvul.001G244100.1	2	8	-2	0.917991	PF00697	tryptophan metabolic process			PTHR22854,PTHR22854:SF1	TRYPTOPHAN BIOSYNTHESIS PROTEIN	KOG4202	Phosphoribosylanthranilate isomerase	5.3.1.24	Phosphoribosylanthranilate isomerase.	K01817	phosphoribosylanthranilate isomerase [EC:5.3.1.24]	GO:0004640 GO:0006568	phosphoribosylanthranilate isomerase activity_tryptophan metabolism		Glyma18g03000.1	0	90.0826	Glyma11g35440.1	0	89.6359	GO:0006568	GO:0004640
Phvul.001G244100.2	2	8	-2	0.917991	PF00697	tryptophan metabolic process			PTHR22854,PTHR22854:SF1	TRYPTOPHAN BIOSYNTHESIS PROTEIN	KOG4202	Phosphoribosylanthranilate isomerase	5.3.1.24	Phosphoribosylanthranilate isomerase.	K01817	phosphoribosylanthranilate isomerase [EC:5.3.1.24]	GO:0004640 GO:0006568	phosphoribosylanthranilate isomerase activity_tryptophan metabolism		Glyma18g03000.1	0	90.0826	Glyma11g35440.1	0	89.6359	GO:0006568	GO:0004640
Phvul.001G244200.1	68	363	-2.41636	0.962203	PF00687	R binding			PTHR23105,PTHR23105:SF4	60S RIBOSOMAL PROTEIN L10A,60S RIBOSOMAL PROTEIN L10A - RELATED	KOG1570	60S ribosomal protein L10A			K02865	large subunit ribosomal protein L10Ae	GO:0003723 GO:0003735 GO:0006412 GO:0015934	RNA binding_structural constituent of ribosome_protein biosynthesis_large ribosomal subunit		Glyma11g35450.4	0	92.1659	Glyma11g35450.3	0	92.1659	GO:0006412	GO:0003723 GO:0003735
Phvul.001G244200.2	65	354	-2.44524	0.962201	PF00687	R binding			PTHR23105,PTHR23105:SF4	60S RIBOSOMAL PROTEIN L10A,60S RIBOSOMAL PROTEIN L10A - RELATED	KOG1570	60S ribosomal protein L10A			K02865	large subunit ribosomal protein L10Ae	GO:0003723 GO:0003735 GO:0006412 GO:0015934	RNA binding_structural constituent of ribosome_protein biosynthesis_large ribosomal subunit		Glyma11g35450.4	0	92.1659	Glyma11g35450.3	0	92.1659	GO:0006412	GO:0003723 GO:0003735
Phvul.001G244500.1	7	0	3.80735	0.959831	PF00010	transcription regulator activity			PTHR10985,PTHR10985:SF44	,"BASIC HELIX-LOOP-HELIX TRANSCRIPTION FACTOR, HES-RELATED"							GO:0006355 GO:0030528	regulation of transcription, DNA-dependent_transcription regulator activity	bHLH	Glyma18g02940.1	0	93.2367	Glyma11g35480.1	0	91.3405	GO:0006355	GO:0030528
Phvul.001G244500.2	7	0	3.80735	0.959831	PF00010	transcription regulator activity			PTHR10985,PTHR10985:SF44	,"BASIC HELIX-LOOP-HELIX TRANSCRIPTION FACTOR, HES-RELATED"							GO:0006355 GO:0030528	regulation of transcription, DNA-dependent_transcription regulator activity	bHLH	Glyma18g02940.1	0	93.2367	Glyma11g35480.1	0	91.3405	GO:0006355	GO:0030528
Phvul.001G244600.1	9	1	3.16993	0.970309	PF00097	Zinc finger, C3HC4 type (RING finger)			PTHR22764	RING FINGER PROTEIN 11 (SID 1669) (NEDD4 WW DOMAIN-BINDING PROTEIN 2).	KOG4172	Predicted E3 ubiquitin ligase								Glyma18g02920.1	1e-165	89.0152	Glyma11g35490.1	1e-163	88.8258
Phvul.001G244800.1	19	0	5.24793	0.993393	PF02458	transferase activity, transferring acyl groups other than amino-acyl groups											GO:0016747	transferase activity, transferring groups other than amino-acyl groups		Glyma11g35510.1	0	89.5639	Glyma11g35510.1	1e-120	85.6031		GO:0016747
Phvul.001G246700.1	5	0	3.32193	0.925852	PF00394,PF07731,PF07732	oxidoreductase activity			PTHR11709,PTHR11709:SF9	LACCASE,MULTI-COPPER OXIDASE	KOG1263	Multicopper oxidases					GO:0005507 GO:0016491 GO:0055114	copper ion binding_oxidoreductase activity_oxidation reduction		Glyma11g35700.1	0	90.2077	Glyma18g02690.1	0	90.0474	GO:0055114	GO:0005507 GO:0016491
Phvul.001G247000.1	16	73	-2.18982	0.954433	PF00364	Biotin-requiring enzyme			PTHR18866,PTHR18866:SF35	ACETYL-COA CARBOXYLASE,CARBOXYLASE:PYRUVATE/ACETYL-COA/PROPIONYL-COA										Glyma11g35740.4	0	88.4977	Glyma18g02670.1	0	88.3041
Phvul.001G247500.1	2	16	-3	0.984917	PF08238	Sel1 repeat			PTHR11102,PTHR11102:SF18	HCPA PROTEIN,SEL-1-LIKE PROTEINS										Glyma11g35790.2	1e-125	88.1818	Glyma11g35790.1	1e-125	88.1818
Phvul.001G248400.1	1	9	-3.16993	0.970309	PF04588	Hypoxia induced protein conserved region														Glyma11g35870.1	1e-92	89.1089	Glyma18g02540.1	2e-88	88.8514
Phvul.001G248600.1	5	0	3.32193	0.925852	PF00854	oligopeptide transport			PTHR11654,PTHR11654:SF37	,OLIGOPEPTIDE TRANSPORTER-RELATED	KOG1237	H+/oligopeptide symporter					GO:0005215 GO:0006857 GO:0016020	transporter activity_oligopeptide transport_membrane		Glyma18g02510.1	0	92.8655	Glyma11g35890.1	0	91.8367	GO:0006857	GO:0005215
Phvul.001G249300.1	10	1	3.32193	0.977548	PF00170	protein dimerization activity			PTHR22952,PTHR22952:SF57	,CAMP-RESPONSE ELEMENT BINDING PROTEIN-RELATED					K14431	transcription factor TGA	GO:0003700 GO:0006355 GO:0043565 GO:0046983	transcription factor activity_"regulation of transcription, DNA-dependent"_sequence-specific DNA binding_protein dimerization activity	bZIP	Glyma11g36010.2	0	93.2048	Glyma11g36010.1	0	93.2048	GO:0006355	GO:0003700 GO:0043565 GO:0046983
Phvul.001G249300.2	10	1	3.32193	0.977548	PF00170	protein dimerization activity			PTHR22952,PTHR22952:SF57	,CAMP-RESPONSE ELEMENT BINDING PROTEIN-RELATED					K14431	transcription factor TGA	GO:0003700 GO:0006355 GO:0043565 GO:0046983	transcription factor activity_"regulation of transcription, DNA-dependent"_sequence-specific DNA binding_protein dimerization activity	bZIP	Glyma11g36010.2	0	93.2048	Glyma11g36010.1	0	93.2048	GO:0006355	GO:0003700 GO:0043565 GO:0046983
Phvul.001G250300.1	0	8	-4	0.96866	PF00403	metal ion transport			PTHR22814,PTHR22814:SF34	,COPPER TRANSPORT PROTEIN ATOX1-RELATED	KOG1603	Copper chaperone					GO:0030001 GO:0046872	metal ion transport_metal ion binding		Glyma18g02270.1	1e-167	90.9283	Glyma11g36170.2	1e-158	90.1709	GO:0030001	GO:0046872
Phvul.001G250300.2	0	8	-4	0.96866	PF00403	metal ion transport			PTHR22814,PTHR22814:SF34	,COPPER TRANSPORT PROTEIN ATOX1-RELATED	KOG1603	Copper chaperone					GO:0030001 GO:0046872	metal ion transport_metal ion binding		Glyma18g02270.1	1e-167	90.9283	Glyma11g36170.2	1e-158	90.1709	GO:0030001	GO:0046872
Phvul.001G250300.3	0	8	-4	0.96866	PF00403	metal ion transport			PTHR22814,PTHR22814:SF34	,COPPER TRANSPORT PROTEIN ATOX1-RELATED	KOG1603	Copper chaperone					GO:0030001 GO:0046872	metal ion transport_metal ion binding		Glyma18g02270.1	1e-167	90.9283	Glyma11g36170.2	1e-158	90.1709	GO:0030001	GO:0046872
Phvul.001G251700.1	25	5	2.32193	0.957031																Glyma18g02120.1	0	89.6033	Glyma18g02120.1	2e-20	92
Phvul.001G252200.1	7	65	-3.21501	0.993845	PF00733	asparagine synthase (glutamine-hydrolyzing) activity			PTHR11772	ASPARAGINE SYNTHETASE	KOG0571	Asparagine synthase (glutamine-hydrolyzing)	6.3.5.4	Asparagine synthase (glutamine-hydrolysing).	K01953	asparagine synthase (glutamine-hydrolysing) [EC:6.3.5.4]	GO:0004066 GO:0006529	asparagine synthase (glutamine-hydrolyzing) activity_asparagine biosynthesis		Glyma18g02060.1	0	93.8967	Glyma11g38130.1	0	94.0441	GO:0006529	GO:0004066
Phvul.001G252300.1	7	101	-3.85086	0.998839																Glyma11g38100.1	0	89.7436	Glyma18g02030.2	0	89.6086
Phvul.001G254800.1	1	6	-2.58496	0.935474	PF04724	beta-1,4-mannosylglycoprotein 4-beta-N-acetylglucosaminyltransferase activity			PTHR12224	beta-1,4-mannosylglycoprotein 4-beta-N-acetylglucosaminyltransferase activity			2.4.1.144	Beta-1,4-mannosyl-glycoprotein beta-1,4-N-acetylglucosaminyltransferase.	K00737	beta-1,4-mannosyl-glycoprotein beta-1,4-N-acetylglucosaminyltransferase [EC:2.4.1.144]	GO:0003830 GO:0006487 GO:0016020	beta-1,4-mannosylglycoprotein 4-beta-N-acetylglucosaminyltransferase activity_N-linked glycosylation_membrane		Glyma18g01740.1	0	90.2597	Glyma11g37820.1	0	89.4249	GO:0006487	GO:0003830
Phvul.001G254900.1	31	4	2.9542	0.983506
Phvul.001G255100.1	32	2	4	0.996957																Glyma11g37790.1	8e-39	92.3077
Phvul.001G255200.1	3	17	-2.5025	0.952952	PF00097	Zinc finger, C3HC4 type (RING finger)			PTHR22764	RING FINGER PROTEIN 11 (SID 1669) (NEDD4 WW DOMAIN-BINDING PROTEIN 2).	KOG1493	Anaphase-promoting complex (APC), subunit 11								Glyma18g01720.1	2e-42	90.2098	Glyma18g01720.1	1e-31	91.4286
Phvul.001G256700.1	26	114	-2.13245	0.954179	PF00118	cellular protein metabolic process			PTHR11353,PTHR11353:SF25	cellular protein metabolic process,protein folding	KOG0357	Chaperonin complex component, TCP-1 epsilon subunit (CCT5)					GO:0005524 GO:0006457 GO:0044267 GO:0051082	ATP binding_protein folding_cellular protein metabolism_unfolded protein binding		Glyma11g37630.1	0	93.9677	Glyma18g01580.1	0	93.7811	GO:0006457 GO:0044267	GO:0005524 GO:0051082
Phvul.001G259300.1	1	7	-2.80735	0.948265	PF04042,PF08418	D polymerase alpha subunit B N-termil,D-directed D polymerase activity			PTHR23061,PTHR23061:SF17	,D POLYMERASE 2 ALPHA 70 KDA SUBUNIT	KOG1625	DNA polymerase alpha-primase complex, polymerase-associated subunit B			K02321	DNA polymerase alpha subunit B	GO:0003677 GO:0003887 GO:0006260	DNA binding_DNA-directed DNA polymerase activity_DNA replication		Glyma18g01290.1	0	89.4299	Glyma18g01290.1	1e-174	90.2344	GO:0006260	GO:0003677 GO:0003887
Phvul.001G259500.1	11	52	-2.24101	0.953936	PF02410	Domain of unknown function DUF143			PTHR21043	IOJAP SUPERFAMILY ORTHOLOG	KOG3212	Uncharacterized conserved protein related to IojAP								Glyma11g37310.1	1e-170	92.7059	Glyma18g01270.1	1e-167	92.4706
Phvul.001G260500.1	2	11	-2.45943	0.9425					PTHR13000	NUCLEOPORIN P54	KOG3091	Nuclear pore complex, p54 component (sc Nup57)								Glyma18g01150.1	0	92.2404	Glyma18g01150.1	1e-12	91.3793
Phvul.001G260900.1	23	111	-2.27085	0.954921	PF06645	sigl peptidase complex			PTHR13202	sigl peptidase complex	KOG4112	Signal peptidase subunit					GO:0005787 GO:0006465 GO:0008233 GO:0016021	signal peptidase complex_signal peptide processing_peptidase activity_integral to membrane		Glyma18g01120.2	2e-94	90.4255	Glyma18g01120.1	2e-94	90.4255	GO:0006465	GO:0008233
Phvul.001G261000.1	81	454	-2.4867	0.962469	PF00237	intracellular			PTHR11593	structural constituent of ribosome	KOG3353	60S ribosomal protein L22					GO:0003735 GO:0005622 GO:0005840 GO:0006412 GO:0015934	structural constituent of ribosome_intracellular_ribosome_protein biosynthesis_large ribosomal subunit		Glyma11g37160.1	0	92.674	Glyma18g01110.1	0	91.2088	GO:0006412	GO:0003735
Phvul.001G261100.1	1	11	-3.45943	0.980844	PF04727	phagocytosis			PTHR12771,PTHR12771:SF3	ELMO1,ENGULFMENT AND CELL MOTILITY	KOG2998	Uncharacterized conserved protein					GO:0005856 GO:0006909	cytoskeleton_phagocytosis		Glyma11g37150.4	0	92.3188	Glyma11g37150.1	0	92.3188	GO:0006909
Phvul.001G261100.2	1	10	-3.32193	0.977548	PF04727	phagocytosis			PTHR12771,PTHR12771:SF3	ELMO1,ENGULFMENT AND CELL MOTILITY	KOG2998	Uncharacterized conserved protein					GO:0005856 GO:0006909	cytoskeleton_phagocytosis		Glyma11g37150.4	0	91.1023	Glyma11g37150.1	0	92.3188	GO:0006909
Phvul.001G261300.1	1	21	-4.39232	0.99441	PF00808	sequence-specific D binding			PTHR10252	HISTONE-LIKE TRANSCRIPTION FACTOR CCAAT-RELATED	KOG1659	Class 2 transcription repressor NC2, alpha subunit (DRAP1)					GO:0003677 GO:0005622 GO:0043565	DNA binding_intracellular_sequence-specific DNA binding	CCAAT_HAP5	Glyma11g37130.1	2e-87	85.213	Glyma11g37130.1	4e-08	86.3636		GO:0003677 GO:0043565
Phvul.001G261400.1	0	10	-4.32193	0.97931	PF06552	protein import into mitochondrial outer membrane			PTHR10790,PTHR10790:SF9	SMALL GLUTAMINE-RICH TETRATRICOPEPTIDE REPEAT (TPR) CONTAINING PROTEIN,UDP-N-ACETYLGLUCOSAMINE--PEPTIDE N-ACETYLGLUCOSAMINYLTRANSFERASE SUBUNIT-RELATED							GO:0005742 GO:0045040	mitochondrial outer membrane translocase complex_mitochondrial outer membrane protein import	ARF	Glyma11g37120.1	1e-170	87.4587	Glyma18g01030.1	3e-98	85.1685	GO:0045040
Phvul.001G261600.1	2	10	-2.32193	0.938221	PF03031	protein binding			PTHR12210,PTHR12210:SF21	,NUCLEAR LIM INTERACTOR-INTERACTING FACTOR-RELATED	KOG1605	TFIIF-interacting CTD phosphatase, including NLI-interacting factor (involved in RNA polymerase II regulation)					GO:0005515	protein binding		Glyma18g01020.1	0	92.4528	Glyma18g01020.1	1e-147	87.2659		GO:0005515
Phvul.001G261600.2	2	10	-2.32193	0.938221	PF03031	protein binding			PTHR12210,PTHR12210:SF21	,NUCLEAR LIM INTERACTOR-INTERACTING FACTOR-RELATED	KOG1605	TFIIF-interacting CTD phosphatase, including NLI-interacting factor (involved in RNA polymerase II regulation)					GO:0005515	protein binding		Glyma18g01020.1	0	92.4528	Glyma18g01020.1	1e-147	87.2659		GO:0005515
Phvul.001G261600.3	2	10	-2.32193	0.938221	PF03031	protein binding			PTHR12210,PTHR12210:SF21	,NUCLEAR LIM INTERACTOR-INTERACTING FACTOR-RELATED	KOG1605	TFIIF-interacting CTD phosphatase, including NLI-interacting factor (involved in RNA polymerase II regulation)					GO:0005515	protein binding		Glyma18g01020.1	0	92.4528	Glyma18g01020.1	1e-147	87.2659		GO:0005515
Phvul.001G261600.4	2	10	-2.32193	0.938221	PF03031	protein binding			PTHR12210,PTHR12210:SF21	,NUCLEAR LIM INTERACTOR-INTERACTING FACTOR-RELATED	KOG1605	TFIIF-interacting CTD phosphatase, including NLI-interacting factor (involved in RNA polymerase II regulation)					GO:0005515	protein binding		Glyma18g01020.1	0	92.4528	Glyma18g01020.1	1e-147	87.2659		GO:0005515
Phvul.001G262700.1	6	27	-2.16993	0.950621	PF00646	protein binding											GO:0005515	protein binding		Glyma18g00870.1	0	93.9662	Glyma18g00870.1	1e-16	94.7368		GO:0005515
Phvul.001G262800.1	75	349	-2.21826	0.955362	PF02136	intracellular			PTHR12612	NUCLEAR TRANSPORT FACTOR 2	KOG2104	Nuclear transport factor 2					GO:0005622 GO:0006810	intracellular_transport		Glyma11g36950.1	1e-131	91.0326	Glyma11g36950.3	1e-113	89.7436	GO:0006810
Phvul.001G263400.1	11	141	-3.68012	0.998527	PF00319,PF01486	nucleus,sequence-specific D binding			PTHR11945,PTHR11945:SF19	MADS BOX PROTEIN	KOG0014	MADS box transcription factor					GO:0003677 GO:0003700 GO:0005634 GO:0006355 GO:0043565 GO:0046983	DNA binding_transcription factor activity_nucleus_"regulation of transcription, DNA-dependent"_sequence-specific DNA binding_protein dimerization activity	MADS	Glyma11g36890.1	0	90.7104	Glyma11g36890.3	0	89.8907	GO:0006355	GO:0003677 GO:0003700 GO:0043565 GO:0046983
Phvul.001G263400.2	11	139	-3.65951	0.998522	PF00319,PF01486	nucleus,sequence-specific D binding			PTHR11945,PTHR11945:SF19	MADS BOX PROTEIN	KOG0014	MADS box transcription factor					GO:0003677 GO:0003700 GO:0005634 GO:0006355 GO:0043565 GO:0046983	DNA binding_transcription factor activity_nucleus_"regulation of transcription, DNA-dependent"_sequence-specific DNA binding_protein dimerization activity	MADS	Glyma11g36890.3	0	90.6336	Glyma11g36890.1	0	89.8907	GO:0006355	GO:0003677 GO:0003700 GO:0043565 GO:0046983
Phvul.001G263900.1	1	652	-9.34873	0.999785	PF06884	Protein of unknown function (DUF1264)														Glyma11g36840.1	0	90.4523	Glyma11g36840.2	1e-170	90.1408
Phvul.001G264400.1	0	397	-9.633	0.999666	PF00031	cysteine-type endopeptidase inhibitor activity			PTHR11413,PTHR11413:SF13	CYSTATIN C,CYSTATIN FAMILY MEMBER							GO:0004869	cysteine protease inhibitor activity		Glyma11g36780.1	3e-57	85.1449	Glyma18g00690.1	7e-52	83.0671		GO:0004869
Phvul.001G265300.1	3	22	-2.87447	0.980864	PF00722,PF06955	cellular glucan metabolic process,"hydrolase activity, hydrolyzing O-glycosyl compounds"			PTHR10963,PTHR10963:SF14	,SECRETED GLUCOSIDASE-RELATED			2.4.1.207	Xyloglucan:xyloglucosyl transferase.	K08235	xyloglucan:xyloglucosyl transferase [EC:2.4.1.207]	GO:0004553 GO:0005618 GO:0005975 GO:0006073 GO:0016762 GO:0048046	hydrolase activity, hydrolyzing O-glycosyl compounds_cell wall_carbohydrate metabolism_glucan metabolism_xyloglucan:xyloglucosyl transferase activity_apoplast		Glyma11g36730.1	0	91.3097	Glyma18g00630.1	0	91.2302	GO:0005975 GO:0006073	GO:0004553 GO:0016762
Phvul.001G265400.1	0	11	-4.45943	0.98262	PF00201	transferase activity, transferring hexosyl groups			PTHR11926,PTHR11926:SF15	UDP-GLUCURONOSYLTRANSFERASE RELATED,"transferase activity, transferring hexosyl groups"	KOG1192	UDP-glucuronosyl and UDP-glucosyl transferase	2.4.1.-	Hexosyltransferases.	K12338	anthocyanin 5-O-glucosyltransferase [EC:2.4.1.-]	GO:0008152 GO:0016758	metabolism_"transferase activity, transferring hexosyl groups"		Glyma18g00620.1	0	82.5018	Glyma05g28340.1	2e-40	86.4865	GO:0008152	GO:0016758
Phvul.001G265500.1	3	13	-2.11548	0.938023	PF00069,PF00560,PF08263	Leucine rich repeat N-termil domain,protein binding,protein phosphorylation			PTHR24420,PTHR24420:SF467		KOG1187	Serine/threonine protein kinase					GO:0004672 GO:0005515 GO:0005524 GO:0006468	protein kinase activity_protein binding_ATP binding_protein amino acid phosphorylation		Glyma11g36700.1	0	89.0043	Glyma18g00610.1	0	88.7653	GO:0006468	GO:0004672 GO:0005515 GO:0005524
Phvul.001G265600.1	0	62	-6.9542	0.998786	PF00696,PF00742,PF01842,PF03447	DP binding,amino acid binding,cellular amino acid biosynthetic process,cellular amino acid metabolic process			PTHR21499,PTHR21499:SF3	,ASPARTATE KISE	KOG0455	Homoserine dehydrogenase					GO:0006520 GO:0008152 GO:0008652 GO:0016491 GO:0016597 GO:0050661 GO:0055114	amino acid metabolism_metabolism_amino acid biosynthesis_oxidoreductase activity_amino acid binding_NADPH binding_oxidation reduction		Glyma05g28380.1	0	85.7143	Glyma08g11370.1	0	85.5078	GO:0006520 GO:0008152 GO:0008652 GO:0055114	GO:0016491 GO:0016597 GO:0050661
Phvul.001G266400.1	3	13	-2.11548	0.938023	PF05498	Rapid ALkalinization Factor (RALF)														Glyma18g00550.1	3e-88	90.4412	Glyma11g36630.1	3e-85	90.0763
Phvul.001G266500.1	4	52	-3.70044	0.9977	PF00670,PF05221	adenosylhomocysteise activity			PTHR23420	adenosylhomocysteise activity	KOG1370	S-adenosylhomocysteine hydrolase	3.3.1.1	Adenosylhomocysteise.	K01251	adenosylhomocysteinase [EC:3.3.1.1]	GO:0004013 GO:0004455 GO:0006730 GO:0008652 GO:0016616 GO:0048037 GO:0055114	adenosylhomocysteinase activity_ketol-acid reductoisomerase activity_one-carbon compound metabolism_amino acid biosynthesis_"oxidoreductase activity, acting on the CH-OH group of donors, NAD or NADP as acceptor"_cofactor binding_oxidation reduction		Glyma11g36620.1	0	87.8284	Glyma11g36620.1	2e-95	90.7473	GO:0006730 GO:0008652 GO:0055114	GO:0004013 GO:0004455 GO:0016616 GO:0048037
Phvul.001G266600.1	22	251	-3.51211	0.997648	PF00464	glycine hydroxymethyltransferase activity			PTHR11680	glycine hydroxymethyltransferase activity	KOG2467	Glycine/serine hydroxymethyltransferase	2.1.2.1	Glycine hydroxymethyltransferase.	K00600	glycine hydroxymethyltransferase [EC:2.1.2.1]	GO:0004372 GO:0006544 GO:0006563	glycine hydroxymethyltransferase activity_glycine metabolism_L-serine metabolism		Glyma05g28490.1	0	82.3236	Glyma08g11490.2	0	82	GO:0006544 GO:0006563	GO:0004372
Phvul.001G267000.1	308	36	3.09686	0.994371	PF01370	coenzyme binding			PTHR10366,PTHR10366:SF42	D DEPENDENT EPIMERASE/DEHYDRATASE,UDP-GLUCOSE 4-EPIMERASE	KOG1371	UDP-glucose 4-epimerase/UDP-sulfoquinovose synthase	5.1.3.6	UDP-glucurote 4-epimerase.	K08679	UDP-glucuronate 4-epimerase [EC:5.1.3.6]	GO:0003824 GO:0003854 GO:0006694 GO:0008152 GO:0008831 GO:0009058 GO:0016491 GO:0016616 GO:0044237 GO:0045226 GO:0050662 GO:0055114	catalytic activity_3-beta-hydroxy-delta5-steroid dehydrogenase activity_steroid biosynthesis_metabolism_dTDP-4-dehydrorhamnose reductase activity_biosynthesis_oxidoreductase activity_"oxidoreductase activity, acting on the CH-OH group of donors, NAD or NADP as acceptor"_cellular metabolism_extracellular polysaccharide biosynthesis_coenzyme binding_oxidation reduction		Glyma11g36600.1	0	85.6816	Glyma18g00500.1	0	87.6329	GO:0006694 GO:0008152 GO:0009058 GO:0044237 GO:0045226 GO:0055114	GO:0003824 GO:0003854 GO:0008831 GO:0016491 GO:0016616 GO:0050662
Phvul.001G267100.1	37	158	-2.09433	0.95421	PF00076	nucleic acid binding			PTHR24012,PTHR24012:SF31								GO:0003676	nucleic acid binding		Glyma18g00480.1	1e-117	88.9764	Glyma11g36580.1	1e-113	89.1667		GO:0003676
Phvul.001G267400.1	1	6	-2.58496	0.935474																Glyma11g36540.1	0	86.3813	Glyma11g36540.2	0	88.792
Phvul.001G268000.1	0	6	-3.58496	0.946604	PF07983	X8 domain			PTHR16631	GLUCAN 1,3-BETA-GLUCOSIDASE-RELATED										Glyma11g36490.1	2e-47	83.9416	Glyma11g36490.1	4e-11	89.8305
Phvul.001G268300.1	5	37	-2.88753	0.984269	PF00234	Protease inhibitor/seed storage/LTP family														Glyma11g36460.1	1e-136	89.5833	Glyma18g00380.1	1e-109	92.1502
Phvul.001G268400.1	2	23	-3.52356	0.993039	PF00270,PF00271	ATP-dependent helicase activity,helicase activity			PTHR24031,PTHR24031:SF56		KOG0335	ATP-dependent RNA helicase	3.6.4.13		K11594	ATP-dependent RNA helicase [EC:3.6.4.13]	GO:0003676 GO:0004386 GO:0005524 GO:0008026	nucleic acid binding_helicase activity_ATP binding_ATP dependent helicase activity	FHA	Glyma18g00370.1	0	91.2192	Glyma18g00370.1	1e-25	87.0968		GO:0003676 GO:0004386 GO:0005524 GO:0008026
Phvul.002G000400.1	1	6	-2.58496	0.935474																Glyma01g41470.1	2e-61	94.7368
Phvul.002G001300.1	2	9	-2.16993	0.926027	PF00635	structural molecule activity			PTHR10809,PTHR10809:SF6	,VESICLE-ASSOCIATED MEMBRANE PROTEIN (VAMP)	KOG0439	VAMP-associated protein involved in inositol metabolism					GO:0005198	structural molecule activity		Glyma11g04030.1	0	92.1779	Glyma01g41390.1	0	91.3242		GO:0005198
Phvul.002G003400.1	1	15	-3.90689	0.989796	PF02297	mitochondrion			PTHR11387,PTHR11387:SF10	,CYTOCHROME C OXIDASE POLYPEPTIDE VIB	KOG3057	Cytochrome c oxidase, subunit VIb/COX12	1.9.3.1	Cytochrome-c oxidase.	K02267	cytochrome c oxidase subunit VIb [EC:1.9.3.1]	GO:0004129 GO:0005739	cytochrome-c oxidase activity_mitochondrion		Glyma11g04320.1	2e-52	81.6794					GO:0004129
Phvul.002G003700.1	27	117	-2.11548	0.954188									1.-.-.-	Oxidoreductases.	K00540	formate acetyltransferase activating enzyme [EC:1.97.1.4]				Glyma11g04400.1	4e-65	89.9522	Glyma01g40940.1	9e-63	88.2096
Phvul.002G004500.1	35	162	-2.21057	0.955025									1.-.-.-	Oxidoreductases.	K00540	formate acetyltransferase activating enzyme [EC:1.97.1.4]				Glyma11g04400.1	9e-63	89.4737	Glyma01g40940.1	1e-58	88.835
Phvul.002G006100.1	3	40	-3.73697	0.997107	PF00481	catalytic activity			PTHR13832,PTHR13832:SF170	,PROTEIN PHOSPHATASE 2C	KOG0700	Protein phosphatase 2C/pyruvate dehydrogenase (lipoamide) phosphatase					GO:0003824	catalytic activity		Glyma11g04540.1	0	91.1325	Glyma11g04540.1	0	85.1899		GO:0003824
Phvul.002G006400.2	1	6	-2.58496	0.935474							KOG4172	Predicted E3 ubiquitin ligase								Glyma11g04580.1	0	84.48	Glyma05g23770.1	7e-68	78.9737
Phvul.002G006500.1	2	13	-2.70044	0.970766	PF06943	LSD1 zinc finger														Glyma01g40720.1	1e-156	91.8072	Glyma17g16600.4	1e-104	85.941
Phvul.002G006700.1	5	24	-2.26303	0.949763	PF03479	Domain of unknown function (DUF296)														Glyma01g40690.1	1e-92	86.631	Glyma01g40690.1	2e-66	85
Phvul.002G007100.1	0	5	-3.32193	0.925852															C2H2	Glyma01g40670.1	4e-73	84.8571	Glyma01g40670.1	2e-62	91.8033
Phvul.002G008100.1	5	24	-2.26303	0.949763																Glyma01g40530.1	1e-125	84.2857	Glyma11g04780.1	1e-104	84.6465
Phvul.002G008300.1	2	11	-2.45943	0.9425																Glyma11g04810.1	1e-144	91.6883	Glyma01g40470.1	4e-90	92.1811
Phvul.002G008400.1	40	1	5.32193	0.998001	PF00722,PF06955	cellular glucan metabolic process,"hydrolase activity, hydrolyzing O-glycosyl compounds"			PTHR10963,PTHR10963:SF14	,SECRETED GLUCOSIDASE-RELATED			2.4.1.207	Xyloglucan:xyloglucosyl transferase.	K08235	xyloglucan:xyloglucosyl transferase [EC:2.4.1.207]	GO:0004553 GO:0005618 GO:0005975 GO:0006073 GO:0016762 GO:0048046	hydrolase activity, hydrolyzing O-glycosyl compounds_cell wall_carbohydrate metabolism_glucan metabolism_xyloglucan:xyloglucosyl transferase activity_apoplast		Glyma01g40460.1	0	90.6215	Glyma11g04820.1	0	90.9964	GO:0005975 GO:0006073	GO:0004553 GO:0016762
Phvul.002G008600.1	2	12	-2.58496	0.968284	PF00046,PF02183	nucleus,sequence-specific D binding			PTHR24326,PTHR24326:SF218		KOG0483	Transcription factor HEX, contains HOX and HALZ domains			K09338	homeobox-leucine zipper protein	GO:0003677 GO:0003700 GO:0005634 GO:0006355 GO:0043565	DNA binding_transcription factor activity_nucleus_"regulation of transcription, DNA-dependent"_sequence-specific DNA binding	HB	Glyma11g04840.1	0	92.7984	Glyma11g04840.1	4e-21	91.25	GO:0006355	GO:0003677 GO:0003700 GO:0043565
Phvul.002G009300.1	1	17	-4.08746	0.991891	PF06404	cell proliferation											GO:0005576 GO:0008083 GO:0008283	extracellular_growth factor activity_cell proliferation								GO:0008283	GO:0008083
Phvul.002G010200.2	5	20	-2	0.946082	PF00583,PF00696	N-acetyltransferase activity,cellular amino acid biosynthetic process					KOG2436	Acetylglutamate kinase/acetylglutamate synthase					GO:0008080 GO:0008152 GO:0008652	N-acetyltransferase activity_metabolism_amino acid biosynthesis		Glyma01g40230.1	0	93.6409	Glyma01g40230.2	0	94.7791	GO:0008152 GO:0008652	GO:0008080
Phvul.002G010700.1	2	11	-2.45943	0.9425	PF03514	GRAS family transcription factor													GRAS	Glyma01g40180.1	0	90.5923	Glyma01g40180.1	3e-60	93.2927
Phvul.002G011100.1	15	71	-2.24286	0.954481					PTHR11143	structural constituent of ribosome							GO:0003735 GO:0006412 GO:0015934	structural constituent of ribosome_protein biosynthesis_large ribosomal subunit		Glyma11g05160.1	1e-30	90.4348	Glyma11g05160.1	3e-16	94.5455	GO:0006412	GO:0003735
Phvul.002G011200.1	49	251	-2.35683	0.962044	PF00467	KOW motif			PTHR11143	structural constituent of ribosome	KOG3401	60S ribosomal protein L26			K02898	large subunit ribosomal protein L26e	GO:0003735 GO:0006412 GO:0015934	structural constituent of ribosome_protein biosynthesis_large ribosomal subunit		Glyma11g05160.1	1e-143	89.5455	Glyma01g40150.1	1e-141	89.3424	GO:0006412	GO:0003735
Phvul.002G011900.1	0	28	-5.80735	0.996579	PF00332,PF07983	X8 domain,"hydrolase activity, hydrolyzing O-glycosyl compounds"			PTHR16631,PTHR16631:SF1	GLUCAN 1,3-BETA-GLUCOSIDASE,"GLUCAN 1,3-BETA-GLUCOSIDASE-RELATED"							GO:0004553 GO:0005975	hydrolase activity, hydrolyzing O-glycosyl compounds_carbohydrate metabolism		Glyma11g05230.1	0	89.3635	Glyma01g40060.1	0	89.1139	GO:0005975	GO:0004553
Phvul.002G012100.1	1	21	-4.39232	0.99441	PF10343	Protein of unknown function (DUF2419)			PTHR21314	UNCHARACTERIZED	KOG2524	Cobyrinic acid a,c-diamide synthase								Glyma11g05250.1	0	93.6667	Glyma01g40040.1	1e-152	93.4783
Phvul.002G013800.1	12	1	3.58496	0.984403	PF00561	alpha/beta hydrolase fold			PTHR10992,PTHR10992:SF13	ALPHA/BETA HYDROLASE RELATED,BIPHENYL HYDROLASE-RELATED	KOG1454	Predicted hydrolase/acyltransferase (alpha/beta hydrolase superfamily)								Glyma11g05440.1	0	88.3721	Glyma01g39850.1	0	88.2497
Phvul.002G013900.1	8	2	2	0.917991	PF00515	protein binding			PTHR23083,PTHR23083:SF2	O-LINKED N-ACETYLGLUCOSAMINE TRANSFERASE, OGT,"TETRATRICOPEPTIDE REPEAT PROTEIN, TPR"	KOG0548	Molecular co-chaperone STI1					GO:0005515	protein binding	C3H	Glyma01g39830.2	0	93.0166	Glyma01g39830.2	0	90.1007		GO:0005515
Phvul.002G014000.1	10	1	3.32193	0.977548
Phvul.002G014500.1	23	139	-2.59538	0.984753																Glyma01g39770.1	3e-59	90.7104
Phvul.002G015300.1	0	9	-4.16993	0.974862	PF00307,PF03271	microtubule binding,protein binding			PTHR10623	MICROTUBULE-ASSOCIATED PROTEIN, RP/EB FAMILY	KOG3000	Microtubule-binding protein involved in cell cycle control					GO:0005515 GO:0008017	protein binding_microtubule binding		Glyma01g39720.1	0	90.234	Glyma11g05560.1	0	89.4843		GO:0005515 GO:0008017
Phvul.002G015400.1	5	0	3.32193	0.925852	PF00025	GTP binding			PTHR11711	GTP binding	KOG0070	GTP-binding ADP-ribosylation factor Arf1			K07977	Arf/Sar family, other	GO:0004871 GO:0005525 GO:0005622 GO:0005634 GO:0005737 GO:0007186 GO:0007264 GO:0019001	signal transducer activity_GTP binding_intracellular_nucleus_cytoplasm_G-protein coupled receptor protein signaling pathway_small GTPase mediated signal transduction_guanyl nucleotide binding		Glyma01g39700.1	0	92.714	Glyma11g05580.1	6e-84	91.7012	GO:0007186 GO:0007264	GO:0004871 GO:0005525 GO:0019001
Phvul.002G017400.1	7	0	3.80735	0.959831					PTHR23125,PTHR23125:SF103	,F-BOX/LEUCINE RICH REPEAT PROTEIN										Glyma01g39470.1	0	90.7378	Glyma11g05780.1	0	90.0943
Phvul.002G017900.1	2	8	-2	0.917991	PF00136,PF03104,PF08996,PF12254	D polymerase alpha subunit p180 N termil,D-directed D polymerase activity,nucleoside binding,nucleotide binding			PTHR10322,PTHR10322:SF3	D POLYMERASE ALPHA CATALYTIC SUBUNIT,D POLYMERASE B FAMILY MEMBER	KOG0970	DNA polymerase alpha, catalytic subunit	2.7.7.7	D-directed D polymerase.	K02320	DNA polymerase alpha subunit A [EC:2.7.7.7]	GO:0000166 GO:0001882 GO:0003677 GO:0003887 GO:0006260	nucleotide binding_nucleoside binding_DNA binding_DNA-directed DNA polymerase activity_DNA replication		Glyma01g39430.1	0	90.2703	Glyma01g39430.1	0	91.7485	GO:0006260	GO:0000166 GO:0003677 GO:0003887
Phvul.002G018200.1	41	295	-2.84702	0.986439	PF05498	Rapid ALkalinization Factor (RALF)														Glyma11g05900.1	5e-62	84.326	Glyma01g39370.1	7e-61	84.345
Phvul.002G019300.1	9	2	2.16993	0.926027	PF00036	EF hand			PTHR10891,PTHR10891:SF39	CALMODULIN,EF-HAND CALCIUM BINDING PROTEIN	KOG0027	Calmodulin and related proteins (EF-Hand superfamily)					GO:0005509 GO:0005578 GO:0007165	calcium ion binding_extracellular matrix_signal transduction		Glyma01g39240.1	0	90.1235	Glyma11g06030.1	0	89.5944	GO:0007165	GO:0005509
Phvul.002G020200.1	7	1	2.80735	0.948265																Glyma01g39160.1	1e-40	82.4427
Phvul.002G020800.1	23	5	2.20163	0.949135	PF00069	protein phosphorylation			PTHR24349,PTHR24349:SF13		KOG0032	Ca2+/calmodulin-dependent protein kinase, EF-Hand protein superfamily	2.7.1.-	Phosphotransferases with an alcohol group as acceptor.	K00924	phosphatidylinositol-4-phosphate 3-kinase [EC:2.7.1.154]	GO:0004672 GO:0005524 GO:0006468 GO:0009103 GO:0016020 GO:0016773	protein kinase activity_ATP binding_protein amino acid phosphorylation_lipopolysaccharide biosynthesis_membrane_"phosphotransferase activity, alcohol group as acceptor"		Glyma01g39090.1	0	91.6526	Glyma11g06170.1	0	93.6546	GO:0006468 GO:0009103	GO:0004672 GO:0005524 GO:0016773
Phvul.002G021200.1	7	1	2.80735	0.948265	PF03195	Protein of unknown function DUF260													AS2	Glyma01g39060.2	0	88.1561	Glyma01g39060.1	0	88.1561
Phvul.002G021400.1	1	14	-3.80735	0.988468	PF00249	Myb-like D-binding domain											GO:0003677	DNA binding	GARP_G2	Glyma01g39040.1	0	89.6774	Glyma01g39040.1	4e-59	87.2881		GO:0003677
Phvul.002G021800.1	0	5	-3.32193	0.925852	PF02453	endoplasmic reticulum			PTHR10994,PTHR10994:SF27	,endoplasmic reticulum	KOG1792	Reticulon					GO:0005783	endoplasmic reticulum		Glyma11g06280.1	1e-176	87.1674	Glyma01g38990.1	1e-154	89.3528
Phvul.002G022200.1	55	1	5.78136	0.998632	PF00561	alpha/beta hydrolase fold			PTHR10992,PTHR10992:SF56	ALPHA/BETA HYDROLASE RELATED,"gb def: abhydrolase, alpha/beta hydrolase fold [bacillus anthracis a2012]"	KOG1454	Predicted hydrolase/acyltransferase (alpha/beta hydrolase superfamily)								Glyma01g38820.1	6e-54	83.1804	Glyma11g06320.1	4e-49	82.5688
Phvul.002G022300.1	35	3	3.54432	0.995513	PF00561	alpha/beta hydrolase fold			PTHR10992,PTHR10992:SF56	ALPHA/BETA HYDROLASE RELATED,"gb def: abhydrolase, alpha/beta hydrolase fold [bacillus anthracis a2012]"	KOG2382	Predicted alpha/beta hydrolase								Glyma11g06330.1	1e-110	81.6976	Glyma02g07010.1	9e-13	83.9623
Phvul.002G022500.1	4	17	-2.08746	0.943793					PTHR23245,PTHR23245:SF26	,UNCHARACTERIZED										Glyma01g38840.1	0	93.6407	Glyma01g38840.1	6e-09	100
Phvul.002G023700.1	8	36	-2.16993	0.952493	PF10516	SHNi-TPR			PTHR15081,PTHR15081:SF1	NUCLEAR AUTOANTIGENIC SPERM PROTEIN (SP)-RELATED,PROTEIN HGV2	KOG4563	Cell cycle-regulated histone H1-binding protein							Trihelix	Glyma01g38800.1	0	91.4909	Glyma11g06480.1	0	90.5833
Phvul.002G023800.1	23	1	4.52356	0.995247																Glyma01g38760.1	9e-10	90.3846	Glyma01g38760.1	8e-07	92.3077
Phvul.002G023800.2	21	1	4.39232	0.99441																Glyma01g38760.1	9e-10	90.3846	Glyma01g38760.1	1e-08	87.0968
Phvul.002G024800.1	4	16	-2	0.942214	PF00046,PF07526	Associated with HOX,sequence-specific D binding			PTHR11850,PTHR11850:SF14	BEL1 HOMEOTIC PROTEIN,HOMEOBOX PROTEIN	KOG0773	Transcription factor MEIS1 and related HOX domain proteins					GO:0003677 GO:0003700 GO:0005634 GO:0006355 GO:0043565	DNA binding_transcription factor activity_nucleus_"regulation of transcription, DNA-dependent"_sequence-specific DNA binding	HB	Glyma11g06640.1	0	91.2941	Glyma11g06640.1	2e-84	86.8421	GO:0006355	GO:0003677 GO:0003700 GO:0043565
Phvul.002G025700.1	6	1	2.58496	0.935474	PF00069,PF01476	cell wall macromolecule catabolic process,protein phosphorylation			PTHR24420,PTHR24420:SF481		KOG1187	Serine/threonine protein kinase					GO:0004672 GO:0005524 GO:0006468 GO:0016998	protein kinase activity_ATP binding_protein amino acid phosphorylation_cell wall catabolism		Glyma11g06750.1	0	86.6703	Glyma01g38550.1	0	86.6428	GO:0006468 GO:0016998	GO:0004672 GO:0005524
Phvul.002G025900.1	1	14	-3.80735	0.988468	PF04193	PQ loop repeat			PTHR16201,PTHR16201:SF10	FAMILY NOT MED,gb def: unknown protein [arabidopsis thalia]	KOG2913	Predicted membrane protein								Glyma01g38530.1	0	88.2507	Glyma11g06770.1	0	86.7347
Phvul.002G026400.1	0	209	-8.70736	0.999459	PF00348	isoprenoid biosynthetic process			PTHR12001,PTHR12001:SF8	GERANYLGERANYL PYROPHOSPHATE SYNTHASE,gb def: octaprenyl-diphosphate synthase [treponema pallidum]	KOG0776	Geranylgeranyl pyrophosphate synthase/Polyprenyl synthetase	2.5.1.1,2.5.1.10,2.5.1.29	Dimethylallyltransferase.,Farnesyltranstransferase.,Geranyltranstransferase.	K13789	geranylgeranyl diphosphate synthase, type II [EC:2.5.1.1 2.5.1.10 2.5.1.29]	GO:0008299	isoprenoid biosynthesis		Glyma11g06820.1	0	86.3431	Glyma19g32660.1	2e-91	83.9662	GO:0008299
Phvul.002G027000.1	13	61	-2.2303	0.954251	PF00557,PF01321	cellular process,hydrolase activity			PTHR10804,PTHR10804:SF6	PROTEASE FAMILY M24 (METHIONYL AMINOPEPTIDASE, AMINOPEPTIDASE P),gb def: possible cell cycle protein [leishmania major]	KOG2413	Xaa-Pro aminopeptidase	3.4.11.9	Xaa-Pro aminopeptidase.	K01262	Xaa-Pro aminopeptidase [EC:3.4.11.9]	GO:0009987 GO:0016787	cellular process_hydrolase activity		Glyma11g06900.1	0	93.0127	Glyma11g06900.1	0	90.3585	GO:0009987	GO:0016787
Phvul.002G027900.1	0	2346	-12.196	0.999933	PF00190	nutrient reservoir activity					KOG1869	Splicing coactivator SRm160/300, subunit SRm300					GO:0045735	nutrient reservoir activity		Glyma11g07020.1	0	88.3348	Glyma01g38340.1	0	88.5624		GO:0045735
Phvul.002G028100.1	18	4	2.16993	0.945871					PTHR10593	SERINE/THREONINE-PROTEIN KISE RIO									C2H2	Glyma01g38290.1	0	92.3767	Glyma01g38290.1	1e-164	88.3636
Phvul.002G028400.1	18482	1385	3.73816	0.999244
Phvul.002G030000.1	207	49	2.07878	0.954271																Glyma01g38210.9	4e-23	84.7682	Glyma01g38210.8	4e-23	84.7682
Phvul.002G031100.1	0	9	-4.16993	0.974862																Glyma11g07370.1	3e-44	85.9155	Glyma11g07370.1	1e-28	84.8485
Phvul.002G031100.2	0	9	-4.16993	0.974862																Glyma11g07370.1	3e-44	85.9155	Glyma11g07370.1	1e-28	84.8485
Phvul.002G034300.1	2	11	-2.45943	0.9425	PF00076,PF00642	nucleic acid binding			PTHR24009,PTHR24009:SF14								GO:0003676 GO:0008270	nucleic acid binding_zinc ion binding	C3H	Glyma01g43700.1	0	88.2597	Glyma11g01780.1	0	86.1406		GO:0003676 GO:0008270
Phvul.002G034500.1	7	28	-2	0.949791	PF01379,PF03900	tetrapyrrole biosynthetic process			PTHR11557	hydroxymethylbilane synthase activity	KOG2892	Porphobilinogen deaminase	2.5.1.61	hydroxymethylbilane synthase	K01749	hydroxymethylbilane synthase [EC:2.5.1.61]	GO:0004418 GO:0033014	hydroxymethylbilane synthase activity_tetrapyrrole biosynthetic process		Glyma01g43720.1	0	92.4843	Glyma01g43720.2	0	92.7907	GO:0033014	GO:0004418
Phvul.002G035300.1	15	0	4.90689	0.990095	PF04720	Protein of unknown function (DUF506)														Glyma01g44210.1	1e-131	85.4641	Glyma11g01690.1	1e-119	84.1137
Phvul.002G035700.1	6	40	-2.73697	0.983141	PF00254	protein folding			PTHR10516	FK506 BINDING PROTEIN	KOG0552	FKBP-type peptidyl-prolyl cis-trans isomerase	5.2.1.8	Peptidylprolyl isomerase.	K01802	peptidylprolyl isomerase [EC:5.2.1.8]	GO:0006457	protein folding		Glyma11g01660.1	0	86.4691	Glyma11g01660.1	1e-155	90.4656	GO:0006457
Phvul.002G036100.1	2	13	-2.70044	0.970766	PF00034	electron carrier activity			PTHR11961	electron carrier activity	KOG3453	Cytochrome c			K08738	cytochrome c	GO:0005506 GO:0009055 GO:0020037	iron ion binding_electron carrier activity_heme binding		Glyma01g44120.1	1e-147	94.152	Glyma11g01620.1	1e-142	93.5673		GO:0005506 GO:0009055 GO:0020037
Phvul.002G038000.1	6	24	-2	0.948306	PF01866	peptidyl-diphthamide biosynthetic process from peptidyl-histidine			PTHR10762,PTHR10762:SF1	DIPTHERIA TOXIN RESISTANCE PROTEIN-RELATED,peptidyl-diphthamide biosynthetic process from peptidyl-histidine	KOG2648	Diphthamide biosynthesis protein					GO:0005737 GO:0017183	cytoplasm_peptidyl-diphthamide biosynthesis from peptidyl-histidine		Glyma12g04010.1	0	87.5283	Glyma09g35640.1	0	85.9498	GO:0017183
Phvul.002G038600.1	3	149	-5.63421	0.999339	PF00195,PF02797	acyltransferase activity			PTHR11877,PTHR11877:SF9	GERANYL GERANYL DIPHOSPHATE SYNTHASE,HYDROXYMETHYLGLUTARYL-COA SYNTHASE			2.3.1.74	ringenin-chalcone synthase.	K00660	chalcone synthase [EC:2.3.1.74]	GO:0004315 GO:0006633 GO:0008415 GO:0008610 GO:0009058 GO:0016020 GO:0016746 GO:0016747	3-oxoacyl-[acyl-carrier protein] synthase activity_fatty acid biosynthesis_nucleoside: sodium symporter activity_lipid biosynthesis_biosynthesis_membrane_"transferase activity, transferring acyl groups"_"transferase activity, transferring groups other than amino-acyl groups"		Glyma11g01350.1	0	91.3793	Glyma01g43880.1	0	91.4462	GO:0006633 GO:0008610 GO:0009058	GO:0004315 GO:0008415 GO:0016746 GO:0016747
Phvul.002G038700.1	2	112	-5.80735	0.99923	PF00195,PF02797	acyltransferase activity			PTHR11877,PTHR11877:SF9	GERANYL GERANYL DIPHOSPHATE SYNTHASE,HYDROXYMETHYLGLUTARYL-COA SYNTHASE			2.3.1.74	ringenin-chalcone synthase.	K00660	chalcone synthase [EC:2.3.1.74]	GO:0004315 GO:0006633 GO:0008415 GO:0008610 GO:0009058 GO:0016020 GO:0016746 GO:0016747	3-oxoacyl-[acyl-carrier protein] synthase activity_fatty acid biosynthesis_nucleoside: sodium symporter activity_lipid biosynthesis_biosynthesis_membrane_"transferase activity, transferring acyl groups"_"transferase activity, transferring groups other than amino-acyl groups"		Glyma01g43880.1	0	91.8222	Glyma11g01350.1	0	91.1207	GO:0006633 GO:0008610 GO:0009058	GO:0004315 GO:0008415 GO:0016746 GO:0016747
Phvul.002G038800.1	2	138	-6.10852	0.999313	PF00195,PF02797	acyltransferase activity			PTHR11877,PTHR11877:SF9	GERANYL GERANYL DIPHOSPHATE SYNTHASE,HYDROXYMETHYLGLUTARYL-COA SYNTHASE							GO:0008415 GO:0008610 GO:0009058 GO:0016746 GO:0016747	nucleoside: sodium symporter activity_lipid biosynthesis_biosynthesis_"transferase activity, transferring acyl groups"_"transferase activity, transferring groups other than amino-acyl groups"		Glyma01g43880.1	1e-177	91.8455	Glyma01g43880.1	6e-94	90.4255	GO:0008610 GO:0009058	GO:0008415 GO:0016746 GO:0016747
Phvul.002G038900.1	3	146	-5.60486	0.999331	PF00195,PF02797,PF08545	acyltransferase activity,fatty acid biosynthetic process			PTHR11877,PTHR11877:SF9	GERANYL GERANYL DIPHOSPHATE SYNTHASE,HYDROXYMETHYLGLUTARYL-COA SYNTHASE							GO:0004315 GO:0006633 GO:0008415 GO:0008610 GO:0009058 GO:0016020 GO:0016746 GO:0016747	3-oxoacyl-[acyl-carrier protein] synthase activity_fatty acid biosynthesis_nucleoside: sodium symporter activity_lipid biosynthesis_biosynthesis_membrane_"transferase activity, transferring acyl groups"_"transferase activity, transferring groups other than amino-acyl groups"		Glyma01g43880.1	0	92.1212	Glyma01g43880.1	1e-143	91.0224	GO:0006633 GO:0008610 GO:0009058	GO:0004315 GO:0008415 GO:0016746 GO:0016747
Phvul.002G039000.1	3	171	-5.83289	0.999383	PF00195,PF02797	acyltransferase activity			PTHR11877,PTHR11877:SF9	GERANYL GERANYL DIPHOSPHATE SYNTHASE,HYDROXYMETHYLGLUTARYL-COA SYNTHASE							GO:0008415 GO:0008610 GO:0009058 GO:0016746 GO:0016747	nucleoside: sodium symporter activity_lipid biosynthesis_biosynthesis_"transferase activity, transferring acyl groups"_"transferase activity, transferring groups other than amino-acyl groups"		Glyma11g01350.1	0	91.7342	Glyma11g01350.1	0	92.1053	GO:0008610 GO:0009058	GO:0008415 GO:0016746 GO:0016747
Phvul.002G039100.1	3	137	-5.51307	0.999309	PF00195,PF02797	acyltransferase activity			PTHR11877,PTHR11877:SF9	GERANYL GERANYL DIPHOSPHATE SYNTHASE,HYDROXYMETHYLGLUTARYL-COA SYNTHASE			2.3.1.74	ringenin-chalcone synthase.	K00660	chalcone synthase [EC:2.3.1.74]	GO:0004315 GO:0006633 GO:0008415 GO:0008610 GO:0009058 GO:0016020 GO:0016746 GO:0016747	3-oxoacyl-[acyl-carrier protein] synthase activity_fatty acid biosynthesis_nucleoside: sodium symporter activity_lipid biosynthesis_biosynthesis_membrane_"transferase activity, transferring acyl groups"_"transferase activity, transferring groups other than amino-acyl groups"		Glyma11g01350.1	0	91.5493	Glyma01g43880.1	0	91.4613	GO:0006633 GO:0008610 GO:0009058	GO:0004315 GO:0008415 GO:0016746 GO:0016747
Phvul.002G039200.1	3	122	-5.34577	0.999264	PF00195,PF02797	acyltransferase activity			PTHR11877,PTHR11877:SF9	GERANYL GERANYL DIPHOSPHATE SYNTHASE,HYDROXYMETHYLGLUTARYL-COA SYNTHASE							GO:0008415 GO:0008610 GO:0009058 GO:0016746 GO:0016747	nucleoside: sodium symporter activity_lipid biosynthesis_biosynthesis_"transferase activity, transferring acyl groups"_"transferase activity, transferring groups other than amino-acyl groups"		Glyma01g43880.1	1e-178	93.287	Glyma01g43880.1	1e-118	91.2121	GO:0008610 GO:0009058	GO:0008415 GO:0016746 GO:0016747
Phvul.002G039300.1	2	104	-5.70044	0.999196	PF00195,PF02797	acyltransferase activity			PTHR11877,PTHR11877:SF9	GERANYL GERANYL DIPHOSPHATE SYNTHASE,HYDROXYMETHYLGLUTARYL-COA SYNTHASE			2.3.1.74	ringenin-chalcone synthase.	K00660	chalcone synthase [EC:2.3.1.74]	GO:0004315 GO:0006633 GO:0008415 GO:0008610 GO:0009058 GO:0016020 GO:0016746 GO:0016747	3-oxoacyl-[acyl-carrier protein] synthase activity_fatty acid biosynthesis_nucleoside: sodium symporter activity_lipid biosynthesis_biosynthesis_membrane_"transferase activity, transferring acyl groups"_"transferase activity, transferring groups other than amino-acyl groups"		Glyma01g43880.1	0	91.4568	Glyma11g01350.1	0	90.6897	GO:0006633 GO:0008610 GO:0009058	GO:0004315 GO:0008415 GO:0016746 GO:0016747
Phvul.002G040100.1	1	19	-4.24793	0.993336	PF00501	catalytic activity			PTHR24096,PTHR24096:SF43		KOG1176	Acyl-CoA synthetase	6.2.1.12	4-coumarate--CoA ligase.	K01904	4-coumarate--CoA ligase [EC:6.2.1.12]	GO:0003824 GO:0008152	catalytic activity_metabolism		Glyma01g44270.1	0	91.8343	Glyma01g44270.1	0	88.292	GO:0008152	GO:0003824
Phvul.002G041800.1	1	15	-3.90689	0.989796	PF08879,PF08880	hydrolase activity, acting on acid anhydrides, in phosphorus-containing anhydrides,protein binding											GO:0005515 GO:0005524 GO:0005634 GO:0006355 GO:0016818	protein binding_ATP binding_nucleus_"regulation of transcription, DNA-dependent"_"hydrolase activity, acting on acid anhydrides, in phosphorus-containing anhydrides"		Glyma11g01060.1	0	93.1408	Glyma11g01060.1	9e-78	87.4552	GO:0006355	GO:0005515 GO:0005524 GO:0016818
Phvul.002G042000.1	6	1	2.58496	0.935474	PF03126	transcription initiation, D-dependent			PTHR13115,PTHR13115:SF8	,UNCHARACTERIZED							GO:0003677 GO:0005634 GO:0006352 GO:0016570	DNA binding_nucleus_transcription initiation_histone modification	HMG	Glyma01g44490.1	0	87.6434	Glyma01g44490.1	0	88.9041	GO:0006352 GO:0016570	GO:0003677
Phvul.002G042000.2	8	1	3	0.964175	PF03126	transcription initiation, D-dependent			PTHR13115,PTHR13115:SF8	,UNCHARACTERIZED							GO:0003677 GO:0005634 GO:0006352 GO:0016570	DNA binding_nucleus_transcription initiation_histone modification	HMG	Glyma01g44490.1	0	87.6434	Glyma01g44490.1	0	89.039	GO:0006352 GO:0016570	GO:0003677
Phvul.002G042000.3	7	1	2.80735	0.948265	PF03126	transcription initiation, D-dependent			PTHR13115,PTHR13115:SF8	,UNCHARACTERIZED							GO:0003677 GO:0005634 GO:0006352 GO:0016570	DNA binding_nucleus_transcription initiation_histone modification	HMG	Glyma01g44490.1	0	87.6434	Glyma01g44490.1	0	88.9041	GO:0006352 GO:0016570	GO:0003677
Phvul.002G043300.1	1	7	-2.80735	0.948265	PF01535	PPR repeat			PTHR24015											Glyma01g44620.1	0	87.2041	Glyma11g00960.1	0	86.882
Phvul.002G044200.1	131	966	-2.88246	0.986734	PF01015	intracellular			PTHR11830	intracellular	KOG1628	40S ribosomal protein S3A			K02984	small subunit ribosomal protein S3Ae	GO:0003735 GO:0005622 GO:0005840 GO:0006412	structural constituent of ribosome_intracellular_ribosome_protein biosynthesis		Glyma11g00890.1	0	89.5674	Glyma06g11940.1	0	88.8041	GO:0006412	GO:0003735
Phvul.002G044600.1	19	106	-2.47999	0.961921																Glyma11g00840.1	1e-118	81.63	Glyma01g44770.1	3e-62	85.7143
Phvul.002G044800.1	0	203	-8.66534	0.999449	PF07227	Protein of unknown function (DUF1423)														Glyma18g15050.1	7e-24	78.2135	Glyma18g15050.1	2e-08	91.4894
Phvul.002G045000.1	1	14	-3.80735	0.988468
Phvul.002G045300.1	8	769	-6.58684	0.999809	PF07227	Protein of unknown function (DUF1423)														Glyma01g44790.1	1e-148	84.9057	Glyma01g44790.1	5e-31	86.5772
Phvul.002G045300.2	8	755	-6.56033	0.999806	PF07227	Protein of unknown function (DUF1423)														Glyma01g44790.1	1e-148	84.9057	Glyma01g44790.1	5e-31	86.5772
Phvul.002G045300.3	8	774	-6.59619	0.999809	PF07227	Protein of unknown function (DUF1423)														Glyma01g44790.1	1e-164	85.1701	Glyma01g44790.1	5e-31	86.5772
Phvul.002G045300.4	9	788	-6.45213	0.99981	PF07227	Protein of unknown function (DUF1423)														Glyma01g44790.1	1e-164	85.1701	Glyma01g44790.1	5e-31	86.5772
Phvul.002G047200.1	1	57	-5.83289	0.99868																Glyma11g00670.1	8e-57	87.6106	Glyma11g00670.1	3e-22	91.4634
Phvul.002G048000.1	96	618	-2.6865	0.985243	PF00410	intracellular			PTHR11758	intracellular	KOG1754	40S ribosomal protein S15/S22			K02957	small subunit ribosomal protein S15Ae	GO:0003735 GO:0005622 GO:0005840 GO:0006412	structural constituent of ribosome_intracellular_ribosome_protein biosynthesis		Glyma01g45060.1	1e-163	93.3842	Glyma11g00600.2	1e-160	93.1298	GO:0006412	GO:0003735
Phvul.002G049500.1	8	1	3	0.964175	PF01657,PF07714	Domain of unknown function DUF26,protein phosphorylation			PTHR24420,PTHR24420:SF430		KOG1187	Serine/threonine protein kinase					GO:0004672 GO:0005524 GO:0006468	protein kinase activity_ATP binding_protein amino acid phosphorylation		Glyma01g45170.3	0	88.5761	Glyma01g45170.1	0	88.5761	GO:0006468	GO:0004672 GO:0005524
Phvul.002G050000.1	10	1	3.32193	0.977548	PF01578	protein complex assembly											GO:0006461 GO:0008535 GO:0016020	protein complex assembly_cytochrome c oxidase biogenesis_membrane		Glyma03g15360.1	2e-93	90.9434				GO:0006461 GO:0008535
Phvul.002G050100.1	21	1	4.39232	0.99441	PF00361	DH dehydrogese (ubiquinone) activity			PTHR22773,PTHR22773:SF57	,DH DEHYDROGESE			1.6.5.3	DH dehydrogese (ubiquinone).	K05575	NADH dehydrogenase I subunit 4 [EC:1.6.5.3]	GO:0008137 GO:0042773 GO:0055114	NADH dehydrogenase (ubiquinone) activity_ATP synthesis coupled electron transport_oxidation reduction								GO:0042773 GO:0055114	GO:0008137
Phvul.002G050200.1	147	15	3.29278	0.994422	PF00164	intracellular			PTHR11652	intracellular					K02992	small subunit ribosomal protein S7	GO:0003735 GO:0005622 GO:0005840 GO:0006412	structural constituent of ribosome_intracellular_ribosome_protein biosynthesis		Glyma09g06490.1	1e-125	97.2332	Glyma05g16340.1	9e-66	92.4731	GO:0006412	GO:0003735
Phvul.002G050300.1	124	14	3.14684	0.994043	PF00177	Ribosomal protein S7p/S5e			PTHR11205,PTHR11205:SF13	,intracellular							GO:0003735 GO:0005622 GO:0005840 GO:0006412	structural constituent of ribosome_intracellular_ribosome_protein biosynthesis								GO:0006412	GO:0003735
Phvul.002G050400.1	198	14	3.822	0.999103	PF00203	ribosome			PTHR11880,PTHR11880:SF6	,ribosome							GO:0003735 GO:0005840 GO:0006412	structural constituent of ribosome_ribosome_protein biosynthesis		Glyma18g08750.1	2e-68	96.6667				GO:0006412	GO:0003735
Phvul.002G050500.1	1	9	-3.16993	0.970309					PTHR13356	OB FOLD NUCLEIC ACID BINDING PROTEIN-RELATED	KOG3416	Predicted nucleic acid binding protein								Glyma01g22580.1	1e-71	83.5	Glyma18g23590.1	4e-69	83.25
Phvul.002G050500.2	1	9	-3.16993	0.970309					PTHR13356	OB FOLD NUCLEIC ACID BINDING PROTEIN-RELATED	KOG3416	Predicted nucleic acid binding protein								Glyma01g22580.1	1e-71	83.5	Glyma18g23590.1	4e-69	83.25
Phvul.002G050900.1	2	24	-3.58496	0.994489	PF01878	Protein of unknown function DUF55			PTHR14087,PTHR14087:SF4	UNCHARACTERIZED	KOG3383	Uncharacterized conserved protein								Glyma01g45250.1	1e-123	89.7098
Phvul.002G051100.1	11	183	-4.05627	0.999262	PF00338	intracellular			PTHR11700	intracellular	KOG0900	40S ribosomal protein S20			K02969	small subunit ribosomal protein S20e	GO:0003735 GO:0005622 GO:0005840 GO:0006412	structural constituent of ribosome_intracellular_ribosome_protein biosynthesis		Glyma14g04840.1	1e-124	90.2439	Glyma11g00450.1	1e-124	90.2439	GO:0006412	GO:0003735
Phvul.002G052000.1	42	186	-2.14684	0.954404	PF02225	PA domain			PTHR22765,PTHR22765:SF8	,RING FINGER AND PROTEASE ASSOCIATED DOMAIN-CONTAINING										Glyma11g00370.1	0	92.2099	Glyma01g45380.1	0	91.9321
Phvul.002G052200.1	101	445	-2.13945	0.954697	PF00253	intracellular			PTHR12010	FAMILY NOT MED	KOG3506	40S ribosomal protein S29			K02980	small subunit ribosomal protein S29e	GO:0003735 GO:0005622 GO:0005840 GO:0006412	structural constituent of ribosome_intracellular_ribosome_protein biosynthesis		Glyma10g40460.1	9e-38	87.1166	Glyma01g45390.3	7e-23	89.3617	GO:0006412	GO:0003735
Phvul.002G052600.1	0	14	-4.80735	0.988765	PF00560,PF08263	Leucine rich repeat N-termil domain,protein binding			PTHR24420								GO:0005515	protein binding		Glyma01g45420.1	4e-51	80.5668	Glyma11g00330.1	3e-30	84.153		GO:0005515
Phvul.002G052700.1	27	124	-2.19931	0.954907	PF02201	protein binding			PTHR13844	BRG-1 ASSOCIATED FACTOR 60 (BAF60)							GO:0005515	protein binding		Glyma11g00300.2	5e-59	86.4542	Glyma11g00300.1	5e-59	86.4542		GO:0005515
Phvul.002G054100.1	2	13	-2.70044	0.970766	PF00201	transferase activity, transferring hexosyl groups			PTHR11926,PTHR11926:SF15	UDP-GLUCURONOSYLTRANSFERASE RELATED,"transferase activity, transferring hexosyl groups"	KOG1192	UDP-glucuronosyl and UDP-glucosyl transferase					GO:0008152 GO:0016758	metabolism_"transferase activity, transferring hexosyl groups"		Glyma11g00230.1	0	81.5642	Glyma02g11660.1	7e-24	84.3137	GO:0008152	GO:0016758
Phvul.002G055800.1	26	4	2.70044	0.980807	PF00847	sequence-specific D binding transcription factor activity									K09286	EREBP-like factor	GO:0003700 GO:0006355	transcription factor activity_"regulation of transcription, DNA-dependent"	AP2	Glyma11g03900.1	1e-131	86.3551	Glyma01g41530.1	7e-88	86.3402	GO:0006355	GO:0003700
Phvul.002G056300.1	11	2	2.45943	0.9425	PF00046,PF02183,PF04618	nucleus,sequence-specific D binding			PTHR24326,PTHR24326:SF218		KOG0483	Transcription factor HEX, contains HOX and HALZ domains					GO:0003677 GO:0003700 GO:0005634 GO:0006351 GO:0006355 GO:0016563 GO:0043565	DNA binding_transcription factor activity_nucleus_"transcription, DNA-dependent"_"regulation of transcription, DNA-dependent"_transcription activator activity_sequence-specific DNA binding	HB	Glyma11g03850.1	0	87.5164	Glyma11g03850.1	6e-17	96.2264	GO:0006351 GO:0006355	GO:0003677 GO:0003700 GO:0016563 GO:0043565
Phvul.002G057000.1	174	1083	-2.63787	0.985332	PF00827	intracellular			PTHR11847	intracellular	KOG1678	60s ribosomal protein L15			K02877	large subunit ribosomal protein L15e	GO:0003735 GO:0005622 GO:0005840 GO:0006412	structural constituent of ribosome_intracellular_ribosome_protein biosynthesis		Glyma01g41620.1	0	91.2195	Glyma01g41620.3	0	90.5526	GO:0006412	GO:0003735
Phvul.002G057100.1	15	2	2.90689	0.975719	PF00488,PF05190,PF05192	mismatched D binding			PTHR11361,PTHR11361:SF36	D MISMATCH REPAIR MUTS RELATED PROTEINS,"MUTS HOMOLOG 4, MSH4"	KOG0220	Mismatch repair ATPase MSH4 (MutS family)			K08740	DNA mismatch repair protein MSH4	GO:0005524 GO:0006298 GO:0030983	ATP binding_mismatch repair_mismatched DNA binding		Glyma11g03750.1	0	94.1028	Glyma11g03750.1	3e-27	85.1613	GO:0006298	GO:0005524 GO:0030983
Phvul.002G057300.1	6	1	2.58496	0.935474	PF05703,PF08458	Plant pleckstrin homology-like region,Plant protein of unknown function (DUF828)			PTHR24730,PTHR24730:SF7											Glyma11g03720.1	0	90.1457	Glyma01g41640.1	0	90.0552
Phvul.002G057300.2	6	1	2.58496	0.935474	PF05703,PF08458	Plant pleckstrin homology-like region,Plant protein of unknown function (DUF828)			PTHR24730,PTHR24730:SF7											Glyma11g03720.1	0	90.1457	Glyma01g41640.1	0	90.0552
Phvul.002G060100.1	4	49	-3.61471	0.997566	PF01571,PF08669	Glycine cleavage T-protein C-termil barrel domain,glycine catabolic process			PTHR22602	UNCHARACTERIZED	KOG2929	Transcription factor, component of CCR4 transcriptional complex			K06980	ribosomal RNA large subunit methyltransferase F [EC:2.1.1.181]	GO:0004047 GO:0005737 GO:0006546	aminomethyltransferase activity_cytoplasm_glycine catabolism		Glyma11g03250.1	0	89.8621	Glyma01g42120.1	0	93.2367	GO:0006546	GO:0004047
Phvul.002G060800.1	27	113	-2.06529	0.954003	PF00515	protein binding			PTHR22904,PTHR22904:SF14	,CHAPERONE BINDING PROTEIN	KOG0548	Molecular co-chaperone STI1			K09553	stress-induced-phosphoprotein 1	GO:0005515	protein binding	WRKY	Glyma11g03330.2	0	88.3959	Glyma11g03330.1	0	88.3959		GO:0005515
Phvul.002G060800.2	29	123	-2.08453	0.954056	PF00515	protein binding			PTHR22904,PTHR22904:SF14	,CHAPERONE BINDING PROTEIN	KOG0548	Molecular co-chaperone STI1					GO:0005515	protein binding	WRKY	Glyma11g03330.2	0	87.9495	Glyma11g03330.1	0	87.9495		GO:0005515
Phvul.002G060900.1	68	7	3.28011	0.993908
Phvul.002G061500.1	3	15	-2.32193	0.949834	PF00743	flavin-containing monooxygese activity			PTHR23023,PTHR23023:SF6	,DIMETHYLANILINE MONOOXYGESE	KOG1399	Flavin-containing monooxygenase	1.14.13.8	Dimethylaniline monooxygese (N-oxide forming).	K00485	dimethylaniline monooxygenase (N-oxide forming) [EC:1.14.13.8]	GO:0004499 GO:0009055 GO:0016491 GO:0050660 GO:0050661 GO:0055114	dimethylaniline monooxygenase (N-oxide-forming) activity_electron carrier activity_oxidoreductase activity_FAD binding_NADPH binding_oxidation reduction		Glyma11g03390.1	0	88.1589	Glyma01g41980.1	3e-66	87.8906	GO:0055114	GO:0004499 GO:0009055 GO:0016491 GO:0050660 GO:0050661
Phvul.002G061700.1	6	25	-2.05889	0.948864																Glyma01g41960.1	0	88.2793	Glyma11g03410.1	1e-171	88.8278
Phvul.002G062700.1	1	6	-2.58496	0.935474	PF11969	Scavenger mR decapping enzyme C-term binding			PTHR12486	APRATAXIN-RELATED										Glyma11g03510.2	3e-75	96.9136	Glyma11g03510.2	1e-19	96.4912
Phvul.002G063000.1	1	10	-3.32193	0.977548	PF01501	transferase activity, transferring glycosyl groups			PTHR11183,PTHR11183:SF5	GLYCOGENIN,GLYCOGENIN-RELATED							GO:0016757	transferase activity, transferring glycosyl groups		Glyma11g03550.1	0	92.7469	Glyma05g04630.1	0	84.3988		GO:0016757
Phvul.002G063300.1	237	1922	-3.01965	0.994708	PF04758	intracellular			PTHR12650	intracellular	KOG0009	Ubiquitin-like/40S ribosomal S30 protein fusion			K02983	small subunit ribosomal protein S30e	GO:0003735 GO:0005622 GO:0005840 GO:0006412	structural constituent of ribosome_intracellular_ribosome_protein biosynthesis		Glyma01g41810.1	4e-61	91.2088	Glyma05g04670.1	3e-46	87.5676	GO:0006412	GO:0003735
Phvul.002G064000.1	2	8	-2	0.917991	PF01209	methyltransferase activity			PTHR10108,PTHR10108:SF236	,METHYLTRANSFERASE	KOG1540	Ubiquinone biosynthesis methyltransferase COQ5	2.1.1.-	Methyltransferases.	K06127	ubiquinone biosynthesis methyltransferase [EC:2.1.1.-]	GO:0004719 GO:0006464 GO:0008152 GO:0008168	protein-L-isoaspartate (D-aspartate) O-methyltransferase activity_protein modification_metabolism_methyltransferase activity		Glyma02g04200.1	0	91.3934	Glyma01g03430.1	0	90.327	GO:0006464 GO:0008152	GO:0004719 GO:0008168
Phvul.002G064700.1	18	1	4.16993	0.992698
Phvul.002G065000.1	94	620	-2.72154	0.985293	PF00240,PF01599	intracellular,protein binding			PTHR10666	UBIQUITIN	KOG0004	Ubiquitin/40S ribosomal protein S27a fusion			K02977	small subunit ribosomal protein S27Ae	GO:0003735 GO:0005515 GO:0005622 GO:0005840 GO:0006412	structural constituent of ribosome_protein binding_intracellular_ribosome_protein biosynthesis		Glyma02g04090.1	1e-87	92.9515	Glyma02g04090.1	3e-42	89.404	GO:0006412	GO:0003735 GO:0005515
Phvul.002G065200.1	102	918	-3.16993	0.994941	PF00240,PF01599	intracellular,protein binding			PTHR10666	UBIQUITIN	KOG0004	Ubiquitin/40S ribosomal protein S27a fusion			K02977	small subunit ribosomal protein S27Ae	GO:0003735 GO:0005515 GO:0005622 GO:0005840 GO:0006412	structural constituent of ribosome_protein binding_intracellular_ribosome_protein biosynthesis		Glyma02g04090.1	5e-90	93.3921	Glyma02g04090.1	1e-38	88.5906	GO:0006412	GO:0003735 GO:0005515
Phvul.002G066700.1	14	1	3.80735	0.988468																Glyma02g02590.2	0	90.6757	Glyma02g02590.2	1e-90	87.8419
Phvul.002G068200.1	43	3	3.8413	0.99777	PF00085	cell redox homeostasis			PTHR10438,PTHR10438:SF50	,glycerol ether metabolic process	KOG0907	Thioredoxin					GO:0006662 GO:0009055 GO:0015035 GO:0016209 GO:0016491 GO:0045454 GO:0055114	glycerol ether metabolic process_electron carrier activity_protein disulfide oxidoreductase activity_antioxidant activity_oxidoreductase activity_cell redox homeostasis_oxidation reduction		Glyma01g04760.1	5e-93	88.1098	Glyma02g02730.1	2e-92	89.2977	GO:0006662 GO:0045454 GO:0055114	GO:0009055 GO:0015035 GO:0016209 GO:0016491
Phvul.002G069900.1	0	9	-4.16993	0.974862	PF02519	Auxin responsive protein														Glyma13g17400.1	9e-82	85.4881	Glyma17g05090.1	7e-58	84.8797
Phvul.002G071000.1	14	2	2.80735	0.974098	PF07816	Protein of unknown function (DUF1645)														Glyma02g04000.1	1e-106	87.7984	Glyma02g04000.1	5e-33	90.5172
Phvul.002G071200.1	3	17	-2.5025	0.952952	PF00484	carbon utilization			PTHR11002	carbon utilization	KOG1578	Predicted carbonic anhydrase involved in protection against oxidative damage	4.2.1.1	Carbote dehydratase.	K01673	carbonic anhydrase [EC:4.2.1.1]	GO:0004089 GO:0008270 GO:0015976	carbonate dehydratase activity_zinc ion binding_carbon utilization		Glyma02g03990.1	0	93.9173	Glyma01g03720.3	0	93.012	GO:0015976	GO:0004089 GO:0008270
Phvul.002G071200.2	3	19	-2.66297	0.977523	PF00484	carbon utilization			PTHR11002	carbon utilization	KOG1578	Predicted carbonic anhydrase involved in protection against oxidative damage	4.2.1.1	Carbote dehydratase.	K01673	carbonic anhydrase [EC:4.2.1.1]	GO:0004089 GO:0008270 GO:0015976	carbonate dehydratase activity_zinc ion binding_carbon utilization		Glyma02g03990.2	0	93.9153	Glyma02g03990.1	0	93.9153	GO:0015976	GO:0004089 GO:0008270
Phvul.002G072100.1	25	1	4.64386	0.995863	PF00171	oxidoreductase activity			PTHR11699,PTHR11699:SF46	ALDEHYDE DEHYDROGESE-RELATED,SUCCITE-SEMIALDEHYDE DEHYDROGESE-RELATED	KOG2450	Aldehyde dehydrogenase	1.2.1.3	Aldehyde dehydrogese (D+).	K00128	aldehyde dehydrogenase (NAD+) [EC:1.2.1.3]	GO:0008152 GO:0016491 GO:0055114	metabolism_oxidoreductase activity_oxidation reduction		Glyma01g03820.1	0	93.6302	Glyma02g03870.1	0	92.963	GO:0008152 GO:0055114	GO:0016491
Phvul.002G072200.1	9	51	-2.5025	0.961022	PF01564	catalytic activity			PTHR11558,PTHR11558:SF11	PUTRESCINE N-METHYLTRANSFERASE,catalytic activity	KOG1562	Spermidine synthase	2.5.1.16	Spermidine synthase.	K00797	spermidine synthase [EC:2.5.1.16]	GO:0003824	catalytic activity		Glyma02g03860.1	0	89.9216	Glyma01g03830.1	0	89.7753		GO:0003824
Phvul.002G073200.1	13	3	2.11548	0.938023	PF00892	membrane					KOG4510	Permease of the drug/metabolite transporter (DMT) superfamily					GO:0016020	membrane		Glyma01g04060.1	1e-108	81.9832	Glyma01g04050.1	4e-99	84.6614
Phvul.002G074100.1	0	6	-3.58496	0.946604	PF00860	transport			PTHR11119,PTHR11119:SF8	,transport	KOG1292	Xanthine/uracil transporters					GO:0005215 GO:0006810 GO:0016020 GO:0055085	transporter activity_transport_membrane_transmembrane transport		Glyma01g04160.1	0	93.2957	Glyma02g03550.1	0	93.2789	GO:0006810 GO:0055085	GO:0005215
Phvul.002G074200.1	5	20	-2	0.946082	PF04116	fatty acid biosynthetic process			PTHR11863,PTHR11863:SF23	,STEROL DESATURASE	KOG0873	C-4 sterol methyl oxidase	1.14.13.72	methylsterol monooxygese	K14424	4-alpha-methyl-delta7-sterol-4alpha-methyl oxidase [EC:1.14.13.72]	GO:0005506 GO:0006633 GO:0016491 GO:0055114	iron ion binding_fatty acid biosynthesis_oxidoreductase activity_oxidation reduction		Glyma01g04170.3	0	94.7837	Glyma01g04170.1	0	94.7837	GO:0006633 GO:0055114	GO:0005506 GO:0016491
Phvul.002G074300.1	0	33	-6.04439	0.997357	PF04116	fatty acid biosynthetic process			PTHR11863,PTHR11863:SF23	,STEROL DESATURASE	KOG0873	C-4 sterol methyl oxidase					GO:0005506 GO:0006633 GO:0016491 GO:0055114	iron ion binding_fatty acid biosynthesis_oxidoreductase activity_oxidation reduction		Glyma01g04170.3	1e-143	83.6242	Glyma01g04170.1	1e-143	83.6242	GO:0006633 GO:0055114	GO:0005506 GO:0016491
Phvul.002G074400.1	7	0	3.80735	0.959831																Glyma02g03530.1	1e-180	90.8549	Glyma01g04190.1	1e-178	90.1734
Phvul.002G074600.1	14	153	-3.45003	0.997402	PF00428,PF00466	ribosome biogenesis,translatiol elongation			PTHR21141,PTHR21141:SF3	60S ACIDIC RIBOSOMAL PROTEIN FAMILY MEMBER,60S ACIDIC RIBOSOMAL PROTEIN P0	KOG0815	60S acidic ribosomal protein P0			K02941	large subunit ribosomal protein LP0	GO:0003735 GO:0005622 GO:0005840 GO:0006414 GO:0042254	structural constituent of ribosome_intracellular_ribosome_translational elongation_ribosome biogenesis and assembly		Glyma02g42260.1	0	90.1073	Glyma02g42260.1	5e-27	94.8718	GO:0006414 GO:0042254	GO:0003735
Phvul.002G074800.1	40	7	2.51457	0.96031	PF00134,PF02984	Cyclin, N-termil domain,nucleus			PTHR10177,PTHR10177:SF76	,CYCLINS	KOG0656	G1/S-specific cyclin D					GO:0005634	nucleus	HMG	Glyma01g04220.1	0	89.0028	Glyma02g03490.1	0	90.8059
Phvul.002G076100.1	182	0	8.50779	0.999405																Glyma02g03360.1	2e-47	90.0621
Phvul.002G076200.1	17	1	4.08746	0.991891	PF00400	WD domain, G-beta repeat			PTHR22844	F-BOX AND WD40 DOMAIN PROTEIN	KOG0266	WD40 repeat-containing protein					GO:0005515	protein binding		Glyma01g04340.1	0	86.1893	Glyma01g04340.1	9e-17	87.6404		GO:0005515
Phvul.002G078100.1	2	8	-2	0.917991	PF02985	protein binding											GO:0005515	protein binding	FHA	Glyma01g04500.1	0	84.952	Glyma01g04500.1	0	88.024		GO:0005515
Phvul.002G079500.1	10	2	2.32193	0.938221
Phvul.002G079500.2	10	2	2.32193	0.938221
Phvul.002G080400.1	7	35	-2.32193	0.959354	PF07714	protein phosphorylation			PTHR24420,PTHR24420:SF426		KOG1187	Serine/threonine protein kinase					GO:0004672 GO:0005524 GO:0006468	protein kinase activity_ATP binding_protein amino acid phosphorylation		Glyma02g02840.1	0	84.9785	Glyma17g07650.1	5e-10	92	GO:0006468	GO:0004672 GO:0005524
Phvul.002G080800.1	14	2	2.80735	0.974098	PF04601	Protein of unknown function (DUF569)											GO:0030674 GO:0051015	protein binding, bridging_actin filament binding		Glyma01g04730.1	0	84.9711	Glyma02g02820.1	0	86.6738		GO:0030674 GO:0051015
Phvul.002G081600.1	8	1	3	0.964175	PF03106	sequence-specific D binding											GO:0003700 GO:0006355 GO:0043565	transcription factor activity_"regulation of transcription, DNA-dependent"_sequence-specific DNA binding	WRKY	Glyma01g06870.3	0	89.2941	Glyma01g06870.2	0	89.2941	GO:0006355	GO:0003700 GO:0043565
Phvul.002G082400.1	1	7	-2.80735	0.948265	PF07106	Tat binding protein 1(TBP-1)-interacting protein (TBPIP)			PTHR15938	TBP-1 INTERACTING PROTEIN	KOG4603	TBP-1 interacting protein								Glyma08g29460.1	0	91.7768	Glyma01g20870.1	0	91.0819
Phvul.002G083200.1	8	2	2	0.917991																Glyma01g09420.1	0	89.6533	Glyma02g13880.1	0	90.6061
Phvul.002G083600.1	148	28	2.4021	0.961863	PF01357,PF03330	Pollen allergen,Rare lipoprotein A (RlpA)-like double-psi beta-barrel														Glyma01g06030.1	0	90.3181	Glyma02g12140.1	0	90.1798
Phvul.002G084500.1	63	1	5.97728	0.998805	PF00445	ribonuclease T2 activity			PTHR11240	ribonuclease T2 activity	KOG1642	Ribonuclease, T2 family	3.1.27.1	Ribonuclease T2.	K01166	ribonuclease T2 [EC:3.1.27.1]	GO:0003723 GO:0033897	RNA binding_ribonuclease T2 activity		Glyma02g12020.1	0	91.1894	Glyma01g05850.1	0	90.8957		GO:0003723 GO:0033897
Phvul.002G085400.1	1	11	-3.45943	0.980844	PF04770	ZF-HD protein dimerisation region													ZD_HD	Glyma01g05810.1	2e-63	91.8033	Glyma01g05810.1	4e-55	84.127
Phvul.002G085600.1	81	677	-3.06316	0.994573	PF01199	intracellular			PTHR10759	intracellular	KOG1790	60s ribosomal protein L34			K02915	large subunit ribosomal protein L34e	GO:0003735 GO:0005622 GO:0005840 GO:0006412	structural constituent of ribosome_intracellular_ribosome_protein biosynthesis		Glyma01g05740.1	1e-145	93.4659	Glyma02g11920.1	1e-141	92.8977	GO:0006412	GO:0003735
Phvul.002G086600.1	20	5	2	0.946082	PF03634	TCP family transcription factor			PTHR11584,PTHR11584:SF275	,SERINE/THREONINE PROTEIN KISE									TCP	Glyma01g05410.1	0	89.8305	Glyma01g05410.1	6e-55	87.8924
Phvul.002G086700.1	2	10	-2.32193	0.938221	PF03134	TB2/DP1, HVA22 family			PTHR12300,PTHR12300:SF11	HVA22-LIKE PROTEIN,HVA22-LIKE PROTEINS	KOG1725	Protein involved in membrane traffic (YOP1/TB2/DP1/HVA22 family)								Glyma02g11770.1	0	92.714	Glyma01g05370.1	0	92.2939
Phvul.002G087200.1	7	1	2.80735	0.948265
Phvul.002G088000.1	8	1	3	0.964175																Glyma02g11750.1	3e-64	89.3023	Glyma02g11750.1	2e-49	86.7257
Phvul.002G088600.1	8	32	-2	0.950771	PF00046,PF02183	nucleus,sequence-specific D binding			PTHR24326,PTHR24326:SF223		KOG0483	Transcription factor HEX, contains HOX and HALZ domains			K09338	homeobox-leucine zipper protein	GO:0003677 GO:0003700 GO:0005634 GO:0006355 GO:0043565	DNA binding_transcription factor activity_nucleus_"regulation of transcription, DNA-dependent"_sequence-specific DNA binding	HB	Glyma01g05230.1	0	93.662	Glyma01g05230.2	0	93.4783	GO:0006355	GO:0003677 GO:0003700 GO:0043565
Phvul.002G088700.1	13	2	2.70044	0.970766					PTHR25005,PTHR25005:SF2											Glyma02g02300.2	1e-103	89.2216	Glyma02g02300.1	1e-103	89.2216
Phvul.002G089000.1	3	22	-2.87447	0.980864	PF08449	transmembrane transport			PTHR10778,PTHR10778:SF10	UDP-GALACTOSE TRANSPORTER B1 (SLC35B1),UDP-GALACTOSE TRANSPORTER-RELATED	KOG1581	UDP-galactose transporter related protein					GO:0055085	transmembrane transport		Glyma02g02330.1	0	93.1932	Glyma01g05170.1	0	93.246	GO:0055085
Phvul.002G089400.1	14	2	2.80735	0.974098	PF00179	acid-amino acid ligase activity			PTHR24067		KOG0419	Ubiquitin-protein ligase	6.3.2.19	Ubiquitin--protein ligase.	K10573	ubiquitin-conjugating enzyme E2 A [EC:6.3.2.19]	GO:0016881	acid-D-amino acid ligase activity		Glyma01g05080.1	1e-178	92.1569	Glyma02g02400.1	1e-176	91.939		GO:0016881
Phvul.002G089400.2	14	2	2.80735	0.974098	PF00179	acid-amino acid ligase activity			PTHR24067		KOG0419	Ubiquitin-protein ligase	6.3.2.19	Ubiquitin--protein ligase.	K10573	ubiquitin-conjugating enzyme E2 A [EC:6.3.2.19]	GO:0016881	acid-D-amino acid ligase activity		Glyma01g05080.1	1e-178	92.1569	Glyma02g02400.1	1e-176	91.939		GO:0016881
Phvul.002G089400.3	14	2	2.80735	0.974098	PF00179	acid-amino acid ligase activity			PTHR24067		KOG0419	Ubiquitin-protein ligase					GO:0016881	acid-D-amino acid ligase activity		Glyma01g05080.1	1e-123	91.8429	Glyma02g02400.1	1e-121	91.5408		GO:0016881
Phvul.002G089400.4	14	2	2.80735	0.974098	PF00179	acid-amino acid ligase activity			PTHR24067		KOG0419	Ubiquitin-protein ligase					GO:0016881	acid-D-amino acid ligase activity		Glyma01g05080.1	1e-123	91.8429	Glyma02g02400.1	1e-121	91.5408		GO:0016881
Phvul.002G089400.5	11	2	2.45943	0.9425	PF00179	acid-amino acid ligase activity			PTHR24067		KOG0419	Ubiquitin-protein ligase					GO:0016881	acid-D-amino acid ligase activity		Glyma02g02400.2	1e-130	91.7379	Glyma01g05080.1	1e-123	91.8182		GO:0016881
Phvul.002G090300.1	172	28	2.61891	0.984833	PF00574	serine-type endopeptidase activity			PTHR10381	PROTEASE FAMILY S14 CLPP PROTEASE							GO:0004252 GO:0006508	serine-type endopeptidase activity_proteolysis and peptidolysis		Glyma20g10840.1	6e-59	96.9231	Glyma02g04380.1	1e-53	96	GO:0006508	GO:0004252
Phvul.002G090400.1	166	18	3.20511	0.994461	PF00164	intracellular											GO:0003735 GO:0005622 GO:0005840 GO:0006412	structural constituent of ribosome_intracellular_ribosome_protein biosynthesis								GO:0006412	GO:0003735
Phvul.002G090500.1	106	10	3.40599	0.997245	PF00453	rR binding			PTHR10986	rR binding	KOG4707	Mitochondrial/chloroplast ribosomal protein L20			K02887	large subunit ribosomal protein L20	GO:0003735 GO:0005622 GO:0005840 GO:0006412 GO:0019843	structural constituent of ribosome_intracellular_ribosome_protein biosynthesis_rRNA binding		Glyma12g36120.1	4e-25	89.6552	Glyma12g36110.1	3e-07	100	GO:0006412	GO:0003735 GO:0019843
Phvul.002G090600.1	24025	947	4.66503	0.999994
Phvul.002G092000.1	13	74	-2.50901	0.961616					PTHR11581	intracellular							GO:0003735 GO:0005622 GO:0005840 GO:0006412	structural constituent of ribosome_intracellular_ribosome_protein biosynthesis		Glyma16g23730.1	1e-109	87.7238	Glyma02g05370.1	1e-105	87.2123	GO:0006412	GO:0003735
Phvul.002G095400.1	13	90	-2.79141	0.98456	PF00166	protein folding			PTHR10772	protein folding	KOG1641	Mitochondrial chaperonin			K04078	chaperonin GroES	GO:0005737 GO:0006457	cytoplasm_protein folding		Glyma07g34380.1	4e-99	90.6897	Glyma20g02110.2	8e-85	88.6207	GO:0006457
Phvul.002G096300.1	4	18	-2.16993	0.945871
Phvul.002G097000.1	9	1	3.16993	0.970309	PF00067	oxidoreductase activity, acting on paired donors, with incorporation or reduction of molecular oxygen			PTHR24298,PTHR24298:SF44		KOG0156	Cytochrome P450 CYP2 subfamily					GO:0005506 GO:0009055 GO:0016705 GO:0020037 GO:0055114	iron ion binding_electron carrier activity_"oxidoreductase activity, acting on paired donors, with incorporation or reduction of molecular oxygen"_heme binding_oxidation reduction		Glyma07g34560.1	1e-170	83.658	Glyma07g34560.1	1e-122	88.4058	GO:0055114	GO:0005506 GO:0009055 GO:0016705 GO:0020037
Phvul.002G097300.1	7	1	2.80735	0.948265	PF02195	D binding			PTHR21348	UNCHARACTERIZED	KOG3388	Predicted transcription regulator/nuclease, contains ParB domain					GO:0003677	DNA binding		Glyma20g02350.3	1e-152	92.5065	Glyma20g02350.2	1e-145	92.4731		GO:0003677
Phvul.002G098900.1	14	2	2.80735	0.974098					PTHR11439,PTHR11439:SF142	,GAG-POL-RELATED RETROTRANSPOSON										Glyma20g02610.1	0	90.2439	Glyma20g02580.1	1e-121	86.8534
Phvul.002G099500.1	2	9	-2.16993	0.926027	PF00332,PF07983	X8 domain,"hydrolase activity, hydrolyzing O-glycosyl compounds"			PTHR16631	GLUCAN 1,3-BETA-GLUCOSIDASE-RELATED							GO:0004553 GO:0005975	hydrolase activity, hydrolyzing O-glycosyl compounds_carbohydrate metabolism		Glyma20g02730.1	5e-65	86.8421	Glyma20g02730.1	2e-42	84.5455	GO:0005975	GO:0004553
Phvul.002G102000.1	29	117	-2.01238	0.954015	PF00076,PF02136	intracellular,nucleic acid binding			PTHR10693,PTHR10693:SF8	,R-BINDING RAS-GAP SH3 BINDING PROTEIN RELATED	KOG0116	RasGAP SH3 binding protein rasputin, contains NTF2 and RRM domains					GO:0003676 GO:0005622 GO:0006810	nucleic acid binding_intracellular_transport		Glyma07g35200.1	0	89.4868	Glyma20g03060.1	0	87.7232	GO:0006810	GO:0003676
Phvul.002G102400.1	3	13	-2.11548	0.938023	PF07983	X8 domain			PTHR16631,PTHR16631:SF1	GLUCAN 1,3-BETA-GLUCOSIDASE,"GLUCAN 1,3-BETA-GLUCOSIDASE-RELATED"										Glyma20g03100.1	1e-133	90.4393	Glyma20g03100.1	1e-07	96.9697
Phvul.002G104800.1	11	55	-2.32193	0.960882																Glyma11g08570.1	1e-112	86.0731	Glyma01g36720.1	9e-86	91.0156
Phvul.002G104800.2	10	55	-2.45943	0.961151																Glyma11g08570.1	1e-112	86.0731	Glyma01g36720.1	9e-86	91.0156
Phvul.002G105400.1	10	0	4.32193	0.97931	PF00141	peroxidase activity											GO:0004601 GO:0006979 GO:0020037 GO:0055114	peroxidase activity_response to oxidative stress_heme binding_oxidation reduction		Glyma01g36780.1	0	90.1691	Glyma11g08520.1	0	90.1379	GO:0006979 GO:0055114	GO:0004601 GO:0020037
Phvul.002G105800.1	10	1	3.32193	0.977548	PF00097	Zinc finger, C3HC4 type (RING finger)			PTHR14155,PTHR14155:SF2	RING FINGER PROTEIN 6/12/38,RING-FINGER PROTEIN										Glyma01g36820.1	1e-93	92.3695	Glyma01g36820.1	8e-27	91.3978
Phvul.002G106000.1	2	8	-2	0.917991	PF01535	PPR repeat			PTHR24015											Glyma01g36840.1	0	86.5288	Glyma11g08450.1	1e-158	85.7143
Phvul.002G106900.1	0	22	-5.45943	0.994883	PF04782,PF04783	Protein of unknown function (DUF630),Protein of unknown function (DUF632)			PTHR21450	UNCHARACTERIZED									bHLH	Glyma01g36920.1	0	92.714	Glyma01g36920.1	1e-108	86.8217
Phvul.002G108300.1	7	1	2.80735	0.948265	PF07690	transmembrane transport			PTHR24003,PTHR24003:SF14								GO:0016021 GO:0022857 GO:0055085	integral to membrane_transmembrane transporter activity_transmembrane transport		Glyma13g25600.4	4e-48	90.8497	Glyma13g25600.4	6e-47	89.2216	GO:0055085	GO:0022857
Phvul.002G108600.1	26	3	3.11548	0.990408	PF00226	heat shock protein binding			PTHR25040,PTHR25040:SF170								GO:0031072	heat shock protein binding		Glyma11g08190.1	1e-114	85.2761	Glyma01g37090.1	1e-105	84.4581		GO:0031072
Phvul.002G109000.1	0	8	-4	0.96866																Glyma01g37150.1	1e-79	89.243	Glyma01g37150.1	2e-68	87.7323
Phvul.002G111900.1	18	0	5.16993	0.992754	PF00067	oxidoreductase activity, acting on paired donors, with incorporation or reduction of molecular oxygen			PTHR24298		KOG0156	Cytochrome P450 CYP2 subfamily	1.14.-.-	Acting on paired donors, with incorporation or reduction of	K09755	ferulate-5-hydroxylase [EC:1.14.-.-]	GO:0005506 GO:0009055 GO:0016705 GO:0020037 GO:0055114	iron ion binding_electron carrier activity_"oxidoreductase activity, acting on paired donors, with incorporation or reduction of molecular oxygen"_heme binding_oxidation reduction		Glyma01g37430.1	0	87.1847	Glyma11g07850.1	0	87.0748	GO:0055114	GO:0005506 GO:0009055 GO:0016705 GO:0020037
Phvul.002G112600.1	14	0	4.80735	0.988765	PF00581	Rhodanese-like domain			PTHR13253,PTHR13253:SF26	,FAMILY NOT MED	KOG1530	Rhodanese-related sulfurtransferase								Glyma01g36620.1	1e-131	89.9749	Glyma01g36620.2	1e-128	89.7243
Phvul.002G113900.1	2	8	-2	0.917991	PF00145,PF00385,PF01426	chromo' (CHRromatin Organisation MOdifier) domain,D binding,D methylation			PTHR10629	D methylation			2.1.1.37	D (cytosine-5-)-methyltransferase.	K00558	DNA (cytosine-5-)-methyltransferase [EC:2.1.1.37]	GO:0003677 GO:0006306	DNA binding_DNA methylation		Glyma01g36500.1	0	86.2969	Glyma11g08860.1	0	87.6263	GO:0006306	GO:0003677
Phvul.002G114200.1	2	130	-6.02237	0.99929	PF00182	chitin catabolic process			PTHR22595,PTHR22595:SF11	CHITISE-RELATED,CLASS I CHITISE	KOG4742	Predicted chitinase					GO:0004568 GO:0006032 GO:0016998	chitinase activity_chitin catabolism_cell wall catabolism		Glyma01g36480.1	1e-119	83.4621	Glyma01g36470.1	8e-41	86.0104	GO:0006032 GO:0016998	GO:0004568
Phvul.002G115100.1	0	6	-3.58496	0.946604	PF00134,PF02984	Cyclin, N-termil domain,nucleus			PTHR10177,PTHR10177:SF24	CYCLINS,G2/MITOTIC-SPECIFIC CYCLIN B	KOG0653	Cyclin B and related kinase-activating proteins			K05868	cyclin B	GO:0005634	nucleus		Glyma11g08960.1	0	90.5385	Glyma01g36430.1	0	91.1681
Phvul.002G116100.1	8	33	-2.04439	0.951024																Glyma19g39240.1	4e-21	91.1392	Glyma03g36560.1	1e-20	91.0256
Phvul.002G117800.1	5	23	-2.20163	0.949135																Glyma11g09260.1	1e-136	89.0411	Glyma01g36180.1	1e-125	87.8995
Phvul.002G119300.1	16	0	5	0.991145	PF03547	transmembrane transport					KOG2722	Predicted membrane protein					GO:0016021 GO:0055085	integral to membrane_transmembrane transport		Glyma11g09390.3	0	89.075	Glyma11g09390.1	0	89.075	GO:0055085
Phvul.002G119300.2	16	0	5	0.991145	PF03547	transmembrane transport					KOG2722	Predicted membrane protein					GO:0016021 GO:0055085	integral to membrane_transmembrane transport		Glyma11g09390.3	0	89.075	Glyma11g09390.1	0	89.075	GO:0055085
Phvul.002G119400.1	3	16	-2.41504	0.951439																Glyma11g09400.1	8e-63	93.3333	Glyma01g36020.1	6e-48	95
Phvul.002G119600.1	7	28	-2	0.949791	PF11443	Domain of unknown function (DUF2828)														Glyma01g07690.1	0	89.325	Glyma01g07690.1	7e-65	85.6688
Phvul.002G119700.1	19	0	5.24793	0.993393	PF00082,PF02225,PF05922	PA domain,identical protein binding,serine-type endopeptidase activity			PTHR10795,PTHR10795:SF17	SUBTILISIN/KEXIN-RELATED SERINE PROTEASE,gb def: possible protease [sinorhizobium meliloti]							GO:0004252 GO:0006508 GO:0042802 GO:0043086	serine-type endopeptidase activity_proteolysis and peptidolysis_protein self binding_negative regulation of enzyme activity		Glyma11g09420.1	0	90.3727	Glyma11g09420.1	1e-151	88.3399	GO:0006508 GO:0043086	GO:0004252 GO:0042802
Phvul.002G120600.1	130	8	4.02237	0.999144	PF03055	Retil pigment epithelial membrane protein			PTHR10543,PTHR10543:SF1	9-CIS-EPOXYCAROTENOID DIOXYGESE-RELATED,CARTENOID OXYGESE	KOG1285	Beta, beta-carotene 15,15'-dioxygenase and related enzymes	1.13.11.51	9-cis-epoxycarotenoid dioxygese	K09840	9-cis-epoxycarotenoid dioxygenase [EC:1.13.11.51]				Glyma01g35910.1	0	86.6131	Glyma01g35900.1	1e-72	92.1182
Phvul.002G121200.1	7	1	2.80735	0.948265	PF00005,PF01061	ATPase activity,membrane			PTHR19241,PTHR19241:SF23	ATP-BINDING CASSETTE TRANSPORTER,STEROLIN-2 RELATED	KOG0061	Transporter, ABC superfamily (Breast cancer resistance protein)					GO:0005524 GO:0016020 GO:0016887	ATP binding_membrane_ATPase activity		Glyma01g35800.1	0	94.2424	Glyma11g09560.1	0	93.4443		GO:0005524 GO:0016887
Phvul.002G122300.1	8	36	-2.16993	0.952493	PF01602	membrane coat			PTHR22780,PTHR22780:SF12	,"ADAPTIN, ALPHA/GAMMA/EPSILON"	KOG1062	Vesicle coat complex AP-1, gamma subunit			K12400	AP-4 complex subunit epsilon-1	GO:0006886 GO:0016192 GO:0030117	intracellular protein transport_vesicle-mediated transport_membrane coat		Glyma01g35650.1	0	90.6597	Glyma09g35240.1	0	90	GO:0006886 GO:0016192
Phvul.002G122600.1	6	1	2.58496	0.935474	PF00732,PF05199	oxidoreductase activity, acting on CH-OH group of donors			PTHR10668,PTHR10668:SF14	PHYTOENE DEHYDROGESE	KOG1238	Glucose dehydrogenase/choline dehydrogenase/mandelonitrile lyase (GMC oxidoreductase family)					GO:0016614 GO:0050660 GO:0055114	oxidoreductase activity, acting on CH-OH group of donors_FAD binding_oxidation reduction		Glyma01g35620.1	0	89.4302	Glyma09g35210.1	0	89.7765	GO:0055114	GO:0016614 GO:0050660
Phvul.002G123000.1	0	12	-4.58496	0.985135																Glyma09g35170.1	1e-152	91.0377	Glyma09g35170.1	1e-106	92.1986
Phvul.002G127600.1	1	6	-2.58496	0.935474					PTHR21596,PTHR21596:SF7	,RIBONUCLEASE P PROTEIN SUBUNIT P38-RELATED										Glyma09g34790.1	0	90.5585	Glyma09g34790.1	1e-43	84.6154
Phvul.002G127600.2	1	6	-2.58496	0.935474					PTHR21596,PTHR21596:SF7	,RIBONUCLEASE P PROTEIN SUBUNIT P38-RELATED										Glyma09g34790.1	0	90.1596	Glyma09g34790.1	1e-43	84.6154
Phvul.002G127900.1	98	704	-2.84472	0.986682	PF01294	intracellular			PTHR11722	intracellular	KOG3295	60S Ribosomal protein L13			K02873	large subunit ribosomal protein L13e	GO:0003735 GO:0005622 GO:0005840 GO:0006412	structural constituent of ribosome_intracellular_ribosome_protein biosynthesis		Glyma04g14640.2	0	88.9423	Glyma04g14640.1	0	88.9423	GO:0006412	GO:0003735
Phvul.002G128200.1	1	33	-5.04439	0.997356	PF08241	methyltransferase activity			PTHR10108,PTHR10108:SF156	,METHYLTRANSFERASE							GO:0008152 GO:0008168	metabolism_methyltransferase activity		Glyma09g34740.1	1e-155	84.6797	Glyma01g35310.1	1e-149	84.8889	GO:0008152	GO:0008168
Phvul.002G128300.1	6	36	-2.58496	0.982584	PF00023	protein binding			PTHR24198,PTHR24198:SF302		KOG4412	26S proteasome regulatory complex, subunit PSMD10					GO:0005515	protein binding		Glyma01g35300.1	0	88.2812	Glyma09g34730.1	0	87.7241		GO:0005515
Phvul.002G129100.1	25	4	2.64386	0.980382	PF03141	methyltransferase activity			PTHR10108,PTHR10108:SF55	,METHYLTRANSFERASE							GO:0008152 GO:0008168	metabolism_methyltransferase activity		Glyma01g35220.4	0	91.0299	Glyma01g35220.3	0	91.0299	GO:0008152	GO:0008168
Phvul.002G129100.2	23	4	2.52356	0.956784	PF03141	methyltransferase activity			PTHR10108,PTHR10108:SF55	,METHYLTRANSFERASE							GO:0008152 GO:0008168	metabolism_methyltransferase activity		Glyma01g35220.4	0	91.0299	Glyma01g35220.3	0	91.0299	GO:0008152	GO:0008168
Phvul.002G129400.1	11	1	3.45943	0.980844	PF03141	methyltransferase activity			PTHR10108,PTHR10108:SF37	,METHYLTRANSFERASE							GO:0008152 GO:0008168	metabolism_methyltransferase activity		Glyma01g35220.5	1e-139	91.8699	Glyma01g35220.4	1e-139	91.8699	GO:0008152	GO:0008168
Phvul.002G131500.1	0	10	-4.32193	0.97931	PF08381	Disease resistance/zinc finger/chromosome condensation-like region			PTHR22870,PTHR22870:SF36	,REGULATOR OF CHROMOSOME CONDENSATION										Glyma01g35180.1	0	91.8085	Glyma09g34600.1	0	90.7173
Phvul.002G131500.2	0	10	-4.32193	0.97931	PF08381	Disease resistance/zinc finger/chromosome condensation-like region			PTHR22870,PTHR22870:SF36	,REGULATOR OF CHROMOSOME CONDENSATION										Glyma01g35180.1	0	91.8085	Glyma09g34600.1	0	90.7173
Phvul.002G131700.1	4	59	-3.88264	0.998344	PF08879,PF08880	hydrolase activity, acting on acid anhydrides, in phosphorus-containing anhydrides,protein binding											GO:0005515 GO:0005524 GO:0005634 GO:0006355 GO:0016818	protein binding_ATP binding_nucleus_"regulation of transcription, DNA-dependent"_"hydrolase activity, acting on acid anhydrides, in phosphorus-containing anhydrides"		Glyma09g34560.1	1e-134	93.1953	Glyma09g34560.1	2e-23	95.5882	GO:0006355	GO:0005515 GO:0005524 GO:0016818
Phvul.002G132100.1	3	35	-3.54432	0.995513	PF00201	transferase activity, transferring hexosyl groups			PTHR11926,PTHR11926:SF15	UDP-GLUCURONOSYLTRANSFERASE RELATED,"transferase activity, transferring hexosyl groups"	KOG1192	UDP-glucuronosyl and UDP-glucosyl transferase					GO:0008152 GO:0016758	metabolism_"transferase activity, transferring hexosyl groups"								GO:0008152	GO:0016758
Phvul.002G132400.1	80	8	3.32193	0.997039	PF05368	NmrA-like family			PTHR14194,PTHR14194:SF8	,NITROGEN METABOLIC REGULATION PROTEIN NMR-RELATED							GO:0003824 GO:0003854 GO:0006694 GO:0016616 GO:0044237 GO:0050662 GO:0055114	catalytic activity_3-beta-hydroxy-delta5-steroid dehydrogenase activity_steroid biosynthesis_"oxidoreductase activity, acting on the CH-OH group of donors, NAD or NADP as acceptor"_cellular metabolism_coenzyme binding_oxidation reduction		Glyma09g34470.1	0	91.8831	Glyma01g01290.1	2e-66	92.5532	GO:0006694 GO:0044237 GO:0055114	GO:0003824 GO:0003854 GO:0016616 GO:0050662
Phvul.002G132600.1	3	33	-3.45943	0.995241																Glyma01g01310.1	0	90.1211	Glyma01g01310.2	0	89.8182
Phvul.002G133000.1	2	21	-3.39232	0.992034	PF02714	membrane			PTHR13018,PTHR13018:SF5	PROBABLE MEMBRANE PROTEIN DUF221-RELATED,RSN1(YEAST)-RELATED PROBABLE MEMBRANE PROTEIN	KOG1134	Uncharacterized conserved protein					GO:0016020	membrane		Glyma01g01360.1	0	92.7438	Glyma01g01360.1	1e-17	93.6508
Phvul.002G133100.1	43	5	3.10434	0.99274	PF00485	metabolic process			PTHR10285,PTHR10285:SF29	,URIDINE KISE RELATED	KOG4203	Armadillo/beta-Catenin/plakoglobin	2.7.1.19	Phosphoribulokise.	K00855	phosphoribulokinase [EC:2.7.1.19]	GO:0005524 GO:0008152 GO:0016301	ATP binding_metabolism_kinase activity		Glyma01g01370.1	0	92.7994	Glyma09g34410.1	0	91.9903	GO:0008152	GO:0005524 GO:0016301
Phvul.002G136100.1	3	13	-2.11548	0.938023	PF00226,PF11926	Domain of unknown function (DUF3444),heat shock protein binding			PTHR24077,PTHR24077:SF88								GO:0031072	heat shock protein binding		Glyma01g01750.1	0	88.9488	Glyma01g01750.1	1e-111	84.5124		GO:0031072
Phvul.002G137000.1	2	10	-2.32193	0.938221	PF00046,PF01852	START domain,sequence-specific D binding			PTHR24325,PTHR24325:SF193								GO:0003700 GO:0006355 GO:0043565	transcription factor activity_"regulation of transcription, DNA-dependent"_sequence-specific DNA binding	HB	Glyma01g01850.1	0	92.0174	Glyma09g34070.1	0	92.6945	GO:0006355	GO:0003700 GO:0043565
Phvul.002G137900.1	7	44	-2.65208	0.983357																Glyma09g33980.1	1e-127	84.9741	Glyma01g01930.2	1e-117	84.2832
Phvul.002G138200.1	4	19	-2.24793	0.946972	PF00804,PF05739	membrane,protein binding			PTHR19957,PTHR19957:SF11	SYNTAXIN,SYNTAXIN-RELATED	KOG0811	SNARE protein PEP12/VAM3/Syntaxin 7/Syntaxin 17			K08488	syntaxin 7	GO:0005515 GO:0016020	protein binding_membrane		Glyma09g33950.1	0	92.2141	Glyma01g01960.1	0	91.9708		GO:0005515
Phvul.002G139200.1	9	36	-2	0.951482	PF01293	phosphoenolpyruvate carboxykise (ATP) activity			PTHR11699,PTHR11699:SF22	ALDEHYDE DEHYDROGESE,ALDEHYDE DEHYDROGESE-RELATED			4.1.1.49	Phosphoenolpyruvate carboxykise (ATP).	K01610	phosphoenolpyruvate carboxykinase (ATP) [EC:4.1.1.49]	GO:0004612 GO:0005524 GO:0006094	phosphoenolpyruvate carboxykinase (ATP) activity_ATP binding_gluconeogenesis		Glyma09g33650.1	0	92.1268	Glyma01g02330.1	0	92.0635	GO:0006094	GO:0004612 GO:0005524
Phvul.002G140100.1	5	24	-2.26303	0.949763	PF01073	3-beta-hydroxy-delta5-steroid dehydrogese activity			PTHR10366,PTHR10366:SF9	D DEPENDENT EPIMERASE/DEHYDRATASE,D(P)H STEROID DEHYDROGESE-RELATED	KOG1502	Flavonol reductase/cinnamoyl-CoA reductase					GO:0003824 GO:0003854 GO:0006694 GO:0016616 GO:0044237 GO:0050662 GO:0055114	catalytic activity_3-beta-hydroxy-delta5-steroid dehydrogenase activity_steroid biosynthesis_"oxidoreductase activity, acting on the CH-OH group of donors, NAD or NADP as acceptor"_cellular metabolism_coenzyme binding_oxidation reduction		Glyma01g02120.1	0	87.9377	Glyma01g02120.1	3e-19	93.8462	GO:0006694 GO:0044237 GO:0055114	GO:0003824 GO:0003854 GO:0016616 GO:0050662
Phvul.002G141000.1	429	14	4.93748	0.999679																Glyma01g02210.1	1e-105	88.1215	Glyma01g02210.3	2e-98	89.8026
Phvul.002G141200.1	379	1961	-2.37132	0.962494																Glyma01g02230.1	2e-08	94.8718
Phvul.002G141300.1	2	13	-2.70044	0.970766	PF00443	ubiquitin thiolesterase activity			PTHR24006,PTHR24006:SF250		KOG1865	Ubiquitin carboxyl-terminal hydrolase					GO:0004221 GO:0006511	ubiquitin thiolesterase activity_ubiquitin-dependent protein catabolism		Glyma09g33740.1	0	89.1702	Glyma09g33740.1	1e-103	85.4945	GO:0006511	GO:0004221
Phvul.002G141300.2	2	13	-2.70044	0.970766	PF00443	ubiquitin thiolesterase activity			PTHR24006,PTHR24006:SF250		KOG1865	Ubiquitin carboxyl-terminal hydrolase					GO:0004221 GO:0006511	ubiquitin thiolesterase activity_ubiquitin-dependent protein catabolism		Glyma09g33740.1	0	89.1702	Glyma09g33740.1	1e-103	85.4945	GO:0006511	GO:0004221
Phvul.002G146400.1	1	25	-4.64386	0.995863	PF00847	sequence-specific D binding transcription factor activity			PTHR11795,PTHR11795:SF332	,PROTEIN KISE					K09285	AP2-like factor, ANT lineage	GO:0003700 GO:0006355	transcription factor activity_"regulation of transcription, DNA-dependent"	AP2	Glyma09g33240.1	0	85.4839	Glyma01g02760.1	0	88.4514	GO:0006355	GO:0003700
Phvul.002G148500.1	7	32	-2.19265	0.951856																Glyma01g03020.1	1e-107	84.2593	Glyma02g04600.3	8e-90	84.8276
Phvul.002G148900.1	0	25	-5.64386	0.995867	PF04770	ZF-HD protein dimerisation region													ZD_HD	Glyma02g04550.1	1e-107	92.3077	Glyma02g04550.1	9e-28	87.0229
Phvul.002G149000.1	1	10	-3.32193	0.977548	PF03959	Serine hydrolase (FSH1)			PTHR22778	OVARIAN CANCER GENE-2 PROTEIN-RELATED	KOG2551	Phospholipase/carboxyhydrolase								Glyma02g04540.1	1e-139	88.0753	Glyma02g04520.1	1e-138	85.4027
Phvul.002G149000.2	1	10	-3.32193	0.977548	PF03959	Serine hydrolase (FSH1)			PTHR22778	OVARIAN CANCER GENE-2 PROTEIN-RELATED	KOG2551	Phospholipase/carboxyhydrolase								Glyma02g04540.1	1e-139	88.0753	Glyma02g04520.1	1e-138	85.4027
Phvul.002G150100.1	191	1271	-2.73432	0.985409	PF00828	Ribosomal protein L18e/L15			PTHR11721	60S RIBOSOMAL PROTEIN L27A	KOG1742	60s ribosomal protein L15/L27								Glyma02g04400.1	1e-128	87.9195	Glyma01g03180.2	1e-111	86.3535
Phvul.002G152200.1	19	3	2.66297	0.977523	PF00155	transferase activity, transferring nitrogenous groups			PTHR11751,PTHR11751:SF26	SUBGROUP I AMINOTRANSFERASE RELATED,TRANSCRIPTION REGULATOR AMINOTRANSFERASE GNTR-RELATED	KOG0256	1-aminocyclopropane-1-carboxylate synthase, and related proteins			K14270	aminotransferase	GO:0009058 GO:0016740 GO:0016769 GO:0030170	biosynthesis_transferase activity_"transferase activity, transfering nitrogenous groups"_pyridoxal phosphate binding		Glyma01g42290.1	0	90.6867	Glyma01g42290.1	1e-25	90	GO:0009058	GO:0016740 GO:0016769 GO:0030170
Phvul.002G152400.1	15	0	4.90689	0.990095	PF00082,PF02225,PF05922	PA domain,identical protein binding,serine-type endopeptidase activity			PTHR10795,PTHR10795:SF17	SUBTILISIN/KEXIN-RELATED SERINE PROTEASE,gb def: possible protease [sinorhizobium meliloti]							GO:0004252 GO:0006508 GO:0042802 GO:0043086	serine-type endopeptidase activity_proteolysis and peptidolysis_protein self binding_negative regulation of enzyme activity		Glyma11g03050.1	0	87.8208	Glyma01g42310.1	0	87.7474	GO:0006508 GO:0043086	GO:0004252 GO:0042802
Phvul.002G152700.1	0	222	-8.79442	0.999483	PF03171	oxidoreductase activity			PTHR10209,PTHR10209:SF55	,FE(II)/ ASCORBATE OXIDASE SUPERFAMILY	KOG0143	Iron/ascorbate family oxidoreductases	1.14.11.19	leucocyanidin oxygese	K05277	leucoanthocyanidin dioxygenase [EC:1.14.11.19]	GO:0016491 GO:0016706 GO:0055114	oxidoreductase activity_"oxidoreductase activity, acting on paired donors, with incorporation or reduction of molecular oxygen, 2-oxoglutarate as one donor, and incorporation of one atom each of oxygen into both donors"_oxidation reduction		Glyma01g42350.1	0	84.9953	Glyma11g03010.1	0	84.1406	GO:0055114	GO:0016491 GO:0016706
Phvul.002G153000.1	1	9	-3.16993	0.970309	PF00400	WD domain, G-beta repeat			PTHR19918	CELL DIVISION CYCLE 20 (CDC20) (FIZZY)-RELATED	KOG0305	Anaphase promoting complex, Cdc20, Cdh1, and Ama1 subunits					GO:0005515	protein binding		Glyma01g42380.1	0	88.8065	Glyma11g02990.1	0	89.1003		GO:0005515
Phvul.002G153100.1	75	7	3.42146	0.996988																Glyma01g42390.1	0	88.045	Glyma11g02980.1	1e-175	90.5812
Phvul.002G153600.1	5	37	-2.88753	0.984269	PF01154,PF08540	hydroxymethylglutaryl-CoA synthase activity			PTHR11877,PTHR11877:SF10	HMG-COA SYNTHASE,HYDROXYMETHYLGLUTARYL-COA SYNTHASE	KOG1393	Hydroxymethylglutaryl-CoA synthase	2.3.3.10	hydroxymethylglutaryl-CoA synthase	K01641	hydroxymethylglutaryl-CoA synthase [EC:2.3.3.10]	GO:0004421 GO:0008299	hydroxymethylglutaryl-CoA synthase activity_isoprenoid biosynthesis		Glyma01g42450.1	0	92.8571	Glyma11g02950.1	0	92.5685	GO:0008299	GO:0004421
Phvul.002G155500.1	261	0	9.02791	0.999539	PF00314	Thaumatin family														Glyma01g42670.1	2.33e-156	85.7851	Glyma05g38110.1	3e-15	85.7143
Phvul.002G155900.1	2	8	-2	0.917991					PTHR23160	MYOSIN HEAVY CHAIN-RELATED									MYB	Glyma11g02730.1	0	88.3401	Glyma11g02730.1	4e-49	94.5312
Phvul.002G157300.1	7	37	-2.4021	0.959683	PF03479	Domain of unknown function (DUF296)														Glyma01g42870.1	0	85.9649	Glyma11g02610.1	0	86.9467
Phvul.002G157400.1	2	9	-2.16993	0.926027	PF03652	hydrolase activity, acting on ester bonds											GO:0005737 GO:0006281 GO:0006310 GO:0006974 GO:0016788	cytoplasm_DNA repair_DNA recombination_response to DNA damage stimulus_"hydrolase activity, acting on ester bonds"		Glyma01g42880.3	1e-177	91.0569	Glyma01g42880.2	1e-177	91.0569	GO:0006281 GO:0006310 GO:0006974	GO:0016788
Phvul.002G157400.2	2	9	-2.16993	0.926027	PF03652	hydrolase activity, acting on ester bonds											GO:0005737 GO:0006281 GO:0006310 GO:0006974 GO:0016788	cytoplasm_DNA repair_DNA recombination_response to DNA damage stimulus_"hydrolase activity, acting on ester bonds"		Glyma01g42880.3	1e-177	91.0569	Glyma01g42880.2	1e-177	91.0569	GO:0006281 GO:0006310 GO:0006974	GO:0016788
Phvul.002G157600.1	0	485	-9.92184	0.999724	PF04107	glutamate-cysteine ligase activity											GO:0004357 GO:0006750	glutamate-cysteine ligase activity_glutathione biosynthesis		Glyma01g42900.1	0	88.8218	Glyma11g02570.1	1e-111	89.1667	GO:0006750	GO:0004357
Phvul.002G158900.1	5	0	3.32193	0.925852	PF00300	Phosphoglycerate mutase family			PTHR23029	PHOSPHOGLYCERATE MUTASE	KOG0235	Phosphoglycerate mutase								Glyma11g02460.1	0	91.9654	Glyma01g43030.1	0	91.8819
Phvul.002G159100.1	0	9	-4.16993	0.974862	PF04646	Protein of unknown function, DUF604			PTHR10811,PTHR10811:SF5	BETA-1,3-N-ACETYLGLUCOSAMINYLTRANSFERASE RADICAL FRINGE,RADICAL FRINGE	KOG2246	Galactosyltransferases					GO:0016020 GO:0016757	membrane_"transferase activity, transferring glycosyl groups"		Glyma11g02440.1	0	89.5595	Glyma11g02440.1	7e-21	81.1881		GO:0016757
Phvul.002G159600.1	42	318	-2.92057	0.986492	PF03501	Plectin/S10 domain			PTHR12146	40S RIBOSOMAL PROTEIN S10	KOG3344	40s ribosomal protein s10			K02947	small subunit ribosomal protein S10e				Glyma11g02410.1	0	90.0552	Glyma01g43110.1	1e-178	89.6488
Phvul.002G159700.1	8	0	4	0.96866	PF00249	Myb-like D-binding domain			PTHR10641	MYB-RELATED	KOG0048	Transcription factor, Myb superfamily			K09422	myb proto-oncogene protein, plant	GO:0003677	DNA binding	MYB	Glyma01g43120.1	0	94.6494	Glyma01g43120.1	4e-86	84.5783		GO:0003677
Phvul.002G159900.1	11	48	-2.12553	0.952925	PF02542	terpenoid biosynthetic process							4.6.1.12	2-C-methyl-D-erythritol 2,4-cyclodiphosphate synthase	K01770	2-C-methyl-D-erythritol 2,4-cyclodiphosphate synthase [EC:4.6.1.12]	GO:0008685 GO:0016114	2C-methyl-D-erythritol 2,4-cyclodiphosphate synthase activity_terpenoid biosynthesis		Glyma11g02380.1	0	90.0369	Glyma12g17240.1	2e-75	86.7314	GO:0016114	GO:0008685
Phvul.002G160600.1	8	1	3	0.964175	PF04525	Protein of unknown function (DUF567)														Glyma01g43180.1	1e-169	87.7342	Glyma01g43180.1	1e-14	94.3396
Phvul.002G161100.1	134	13	3.36565	0.99735	PF00252	ribosome			PTHR12220,PTHR12220:SF13	,rR binding					K02878	large subunit ribosomal protein L16	GO:0003735 GO:0005840 GO:0006412 GO:0019843	structural constituent of ribosome_ribosome_protein biosynthesis_rRNA binding		Glyma19g07400.1	6e-54	93.662	Glyma01g40990.1	4e-30	97.2973	GO:0006412	GO:0003735 GO:0019843
Phvul.002G162600.1	8	100	-3.64386	0.998366	PF06376	Protein of unknown function (DUF1070)														Glyma11g02130.1	2e-38	87.5	Glyma11g02130.2	1e-18	81.25
Phvul.002G163900.1	0	12	-4.58496	0.985135	PF00481	catalytic activity			PTHR13832,PTHR13832:SF115	,PROTEIN PHOSPHATASE 2C	KOG0698	Serine/threonine protein phosphatase					GO:0003824	catalytic activity		Glyma01g43460.1	0	85.8561	Glyma11g02040.1	0	84.6424		GO:0003824
Phvul.002G164400.1	37	8	2.20945	0.952666																Glyma11g01990.1	1e-68	83.1658	Glyma01g43500.1	7e-55	81.8878
Phvul.002G164500.1	2	16	-3	0.984917																Glyma11g01980.1	9e-20	84.3284	Glyma01g43510.1	2e-11	83.1776
Phvul.002G164800.1	2	9	-2.16993	0.926027	PF00350,PF01031,PF02212	GTP binding			PTHR11566,PTHR11566:SF12	DYMIN	KOG0446	Vacuolar sorting protein VPS1, dynamin, and related proteins					GO:0003924 GO:0005525	GTPase activity_GTP binding		Glyma11g01930.1	0	93.0715	Glyma01g43550.1	0	92.9624		GO:0003924 GO:0005525
Phvul.002G165000.1	2	36	-4.16993	0.997531	PF03168	Late embryogenesis abundant protein														Glyma01g43570.1	1e-155	87.5	Glyma11g01900.1	1e-116	84.4485
Phvul.002G165500.1	2	28	-3.80735	0.996048	PF03514	GRAS family transcription factor													GRAS	Glyma11g01850.1	1e-166	87.9371	Glyma11g01850.1	2e-76	84.131
Phvul.002G165800.1	0	30	-5.90689	0.996928	PF00004	ATP binding			PTHR23070,PTHR23070:SF1	AAA-TYPE ATPASE-RELATED,BCS1 AAA-TYPE ATPASE	KOG0743	AAA+-type ATPase					GO:0005524	ATP binding		Glyma01g37650.1	2e-52	84.6154	Glyma01g37650.1	9e-48	82.3708		GO:0005524
Phvul.002G165900.1	7	0	3.80735	0.959831	PF00318	intracellular			PTHR12534	small ribosomal subunit							GO:0003735 GO:0005622 GO:0005840 GO:0006412 GO:0015935	structural constituent of ribosome_intracellular_ribosome_protein biosynthesis_small ribosomal subunit		Glyma03g03680.1	3e-20	88.8889				GO:0006412	GO:0003735
Phvul.002G168000.1	991	106	3.22482	0.994951																Glyma07g35310.2	2e-36	81.8182	Glyma07g35310.1	2e-36	81.8182
Phvul.002G168200.1	3	23	-2.9386	0.981362																Glyma20g03290.1	5e-21	83.6478
Phvul.002G169200.1	14	62	-2.14684	0.953521	PF01105	transport			PTHR22811,PTHR22811:SF5	COPII-COATED VESICLE MEMBRANE PROTEIN,EMP24/GP25L-RELATED	KOG1691	emp24/gp25L/p24 family of membrane trafficking proteins					GO:0006810 GO:0016021	transport_integral to membrane		Glyma07g35490.1	0	89.6989	Glyma20g03930.1	0	88.7676	GO:0006810
Phvul.002G169600.1	10	1	3.32193	0.977548	PF03105,PF03124	SPX domain,integral to membrane			PTHR10783,PTHR10783:SF4	XENOTROPIC AND POLYTROPIC MURINE LEUKEMIA VIRUS RECEPTOR,XENOTROPIC AND POLYTROPIC MURINE LEUKEMIA VIRUS RECEPTOR XPR1	KOG1162	Predicted small molecule transporter					GO:0016021	integral to membrane		Glyma07g35520.1	0	88.6516	Glyma20g03960.1	0	90.7656
Phvul.002G169800.1	3	16	-2.41504	0.951439	PF07802	GCK domain														Glyma20g04230.1	2e-64	87.3016	Glyma07g35540.2	1e-56	87.0293
Phvul.002G172100.1	1	6	-2.58496	0.935474	PF02115	Rho GDP-dissociation inhibitor activity			PTHR10980,PTHR10980:SF2	RHO GUANINE DISSOCIATION INHIBITOR-RELATED,Rho GDP-dissociation inhibitor activity	KOG3205	Rho GDP-dissociation inhibitor					GO:0005094 GO:0005737	Rho GDP-dissociation inhibitor activity_cytoplasm		Glyma05g28170.1	0	92.2747	Glyma08g11140.1	0	91.4446		GO:0005094
Phvul.002G172200.1	1	9	-3.16993	0.970309	PF04104	D primase activity			PTHR10537	nucleotidyltransferase activity	KOG2267	Eukaryotic-type DNA primase, large subunit	2.7.7.-	Nucleotidyltransferases.	K02685	DNA primase large subunit [EC:2.7.7.-]	GO:0003896 GO:0006269 GO:0016779	DNA primase activity_"DNA replication, priming"_nucleotidyltransferase activity		Glyma05g28150.1	0	93.0676	Glyma08g11130.1	0	91.9411	GO:0006269	GO:0003896 GO:0016779
Phvul.002G172300.1	3	62	-4.36923	0.998721	PF00319,PF01486	nucleus,sequence-specific D binding			PTHR11945,PTHR11945:SF19	MADS BOX PROTEIN	KOG0014	MADS box transcription factor					GO:0003677 GO:0003700 GO:0005634 GO:0006355 GO:0043565 GO:0046983	DNA binding_transcription factor activity_nucleus_"regulation of transcription, DNA-dependent"_sequence-specific DNA binding_protein dimerization activity	MADS	Glyma05g28140.2	0	95.3552	Glyma05g28140.1	0	94.966	GO:0006355	GO:0003677 GO:0003700 GO:0043565 GO:0046983
Phvul.002G172300.2	3	77	-4.68182	0.99898	PF00319,PF01486	nucleus,sequence-specific D binding			PTHR11945,PTHR11945:SF19	MADS BOX PROTEIN	KOG0014	MADS box transcription factor					GO:0003677 GO:0003700 GO:0005634 GO:0006355 GO:0043565 GO:0046983	DNA binding_transcription factor activity_nucleus_"regulation of transcription, DNA-dependent"_sequence-specific DNA binding_protein dimerization activity	MADS	Glyma05g28140.1	0	96.1591	Glyma05g28140.2	0	95.7476	GO:0006355	GO:0003677 GO:0003700 GO:0043565 GO:0046983
Phvul.002G172400.1	59	4	3.88264	0.998344																Glyma05g28120.1	4e-90	87.0317	Glyma05g28120.2	2e-82	86.5269
Phvul.002G173400.1	36	3	3.58496	0.996712	PF04669	Protein of unknown function (DUF579)														Glyma05g28020.1	1e-149	85.1908	Glyma08g11000.1	1e-149	84.7507
Phvul.002G173800.1	3	128	-5.41504	0.99928	PF05755	Rubber elongation factor protein (REF)														Glyma05g27980.1	1e-177	87.4404	Glyma08g10960.2	1e-151	85.5799
Phvul.002G174200.1	57	377	-2.72553	0.985152	PF00237	intracellular			PTHR11593	structural constituent of ribosome	KOG3353	60S ribosomal protein L22			K02880	large subunit ribosomal protein L17e	GO:0003735 GO:0005622 GO:0005840 GO:0006412 GO:0015934	structural constituent of ribosome_intracellular_ribosome_protein biosynthesis_large ribosomal subunit		Glyma05g27940.1	0	93.621	Glyma08g10910.2	0	92.1201	GO:0006412	GO:0003735
Phvul.002G174300.1	2	28	-3.80735	0.996048
Phvul.002G174400.1	18	106	-2.558	0.961943	PF06645	sigl peptidase complex			PTHR13202	sigl peptidase complex	KOG4112	Signal peptidase subunit					GO:0005787 GO:0006465 GO:0008233 GO:0016021	signal peptidase complex_signal peptide processing_peptidase activity_integral to membrane		Glyma05g27920.1	2e-94	90.4255	Glyma08g10900.1	5e-92	90.0709	GO:0006465	GO:0008233
Phvul.002G175800.1	1	10	-3.32193	0.977548	PF03763	Remorin, C-termil region														Glyma05g27810.1	0	87.5906	Glyma05g27810.2	0	86.2767
Phvul.002G176600.1	5	0	3.32193	0.925852	PF00005,PF00664	ATPase activity,"ATPase activity, coupled to transmembrane movement of substances"			PTHR24223,PTHR24223:SF20		KOG0054	Multidrug resistance-associated protein/mitoxantrone resistance protein, ABC superfamily					GO:0005524 GO:0006810 GO:0016021 GO:0016887 GO:0042626 GO:0055085	ATP binding_transport_integral to membrane_ATPase activity_"ATPase activity, coupled to transmembrane movement of substances"_transmembrane transport		Glyma05g27740.1	0	91.8955	Glyma05g27740.1	3e-44	82.3899	GO:0006810 GO:0055085	GO:0005524 GO:0016887 GO:0042626
Phvul.002G176600.2	5	0	3.32193	0.925852	PF00005,PF00664	ATPase activity,"ATPase activity, coupled to transmembrane movement of substances"			PTHR24223,PTHR24223:SF20		KOG0054	Multidrug resistance-associated protein/mitoxantrone resistance protein, ABC superfamily					GO:0005524 GO:0006810 GO:0016021 GO:0016887 GO:0042626 GO:0055085	ATP binding_transport_integral to membrane_ATPase activity_"ATPase activity, coupled to transmembrane movement of substances"_transmembrane transport		Glyma05g27740.1	0	91.6741	Glyma05g27740.1	3e-44	82.3899	GO:0006810 GO:0055085	GO:0005524 GO:0016887 GO:0042626
Phvul.002G176900.1	10	49	-2.29278	0.953809	PF08492	7S R binding			PTHR14094,PTHR14094:SF9	,SIGL RECOGNITION PARTICLE-RELATED	KOG2376	Signal recognition particle, subunit Srp72			K03108	signal recognition particle subunit SRP72	GO:0006614 GO:0008312 GO:0048500	SRP-dependent cotranslational membrane targeting_7S RNA binding_signal recognition particle		Glyma05g27690.1	0	92.0558	Glyma05g27690.1	1e-109	92.1769	GO:0006614	GO:0008312
Phvul.002G177400.1	6	25	-2.05889	0.948864																Glyma08g10620.2	1e-103	91.3793	Glyma08g10620.1	1e-102	91.3194
Phvul.002G177600.1	88	21	2.06711	0.953802	PF02309,PF02362,PF06507	nucleus,"regulation of transcription, D-dependent",response to hormone stimulus											GO:0003677 GO:0005634 GO:0006355 GO:0009725	DNA binding_nucleus_"regulation of transcription, DNA-dependent"_response to hormone stimulus	ARF	Glyma08g10550.1	0	92.8947	Glyma08g10550.1	0	91.1735	GO:0006355 GO:0009725	GO:0003677
Phvul.002G177700.1	161	730	-2.18084	0.955496	PF01781	intracellular			PTHR10965	intracellular	KOG3499	60S ribosomal protein L38			K02923	large subunit ribosomal protein L38e	GO:0003735 GO:0005622 GO:0005840 GO:0006412	structural constituent of ribosome_intracellular_ribosome_protein biosynthesis		Glyma08g10540.1	3e-99	97.0874	Glyma05g27570.1	1e-88	97.2826	GO:0006412	GO:0003735
Phvul.002G181000.1	4	108	-4.75489	0.999203																Glyma05g27320.1	1e-100	88.3721	Glyma08g10270.1	4e-96	88.785
Phvul.002G182700.1	26	1	4.70044	0.996118	PF01188,PF02746	Mandelate racemase / mucote lactonizing enzyme, C-termil domain,"Mandelate racemase / mucote lactonizing enzyme, N-termil domain"			PTHR13794,PTHR13794:SF13	MANDELATE RACEMASE,catalytic activity							GO:0003824 GO:0008152	catalytic activity_metabolism		Glyma08g10010.1	0	94.2241	Glyma05g27030.1	0	94.0517	GO:0008152	GO:0003824
Phvul.002G182700.2	21	1	4.39232	0.99441	PF01188,PF02746	Mandelate racemase / mucote lactonizing enzyme, C-termil domain,"Mandelate racemase / mucote lactonizing enzyme, N-termil domain"			PTHR13794,PTHR13794:SF13	MANDELATE RACEMASE,catalytic activity							GO:0003824 GO:0008152	catalytic activity_metabolism		Glyma08g10010.1	0	94.2241	Glyma05g27030.1	0	94.0517	GO:0008152	GO:0003824
Phvul.002G182800.1	7	49	-2.80735	0.985104	PF10213	Mitochondrial ribosomal subunit protein			PTHR13490	MITOCHONDRIAL 28S RIBOSOMAL PROTEIN S28										Glyma05g27040.1	0	89.0129	Glyma08g10020.3	0	90.9919
Phvul.002G183300.1	18	174	-3.27302	0.994481	PF10151	Uncharacterised conserved protein (DUF2359)			PTHR13448	UNCHARACTERIZED	KOG4467	Uncharacterized conserved protein								Glyma05g27090.1	0	90.2016	Glyma08g10070.1	0	89.5647
Phvul.002G183800.1	2	8	-2	0.917991	PF01535	PPR repeat			PTHR24015											Glyma05g26880.1	0	89.5304	Glyma05g26880.1	5e-59	87.9464
Phvul.002G184100.1	0	8	-4	0.96866																Glyma08g09800.1	1e-127	89.6641	Glyma05g26810.1	1e-125	86.0279
Phvul.002G184300.1	2	121	-5.91886	0.999264	PF00195,PF02797	acyltransferase activity			PTHR11877,PTHR11877:SF9	GERANYL GERANYL DIPHOSPHATE SYNTHASE,HYDROXYMETHYLGLUTARYL-COA SYNTHASE			2.3.1.74	ringenin-chalcone synthase.	K00660	chalcone synthase [EC:2.3.1.74]	GO:0004315 GO:0006633 GO:0008415 GO:0008610 GO:0009058 GO:0016020 GO:0016746 GO:0016747	3-oxoacyl-[acyl-carrier protein] synthase activity_fatty acid biosynthesis_nucleoside: sodium symporter activity_lipid biosynthesis_biosynthesis_membrane_"transferase activity, transferring acyl groups"_"transferase activity, transferring groups other than amino-acyl groups"		Glyma11g01350.1	0	92.2739	Glyma01g43880.1	0	91.9651	GO:0006633 GO:0008610 GO:0009058	GO:0004315 GO:0008415 GO:0016746 GO:0016747
Phvul.002G184700.1	6	1	2.58496	0.935474					PTHR10593	SERINE/THREONINE-PROTEIN KISE RIO									C2H2	Glyma08g09760.1	0	90.6383	Glyma08g09760.1	1e-108	90.2736
Phvul.002G185000.1	8	0	4	0.96866
Phvul.002G185500.1	2	8	-2	0.917991	PF00856	protein binding			PTHR12197,PTHR12197:SF90	,SET AND MYND DOMAIN CONTAINING							GO:0005515	protein binding		Glyma08g09700.1	0	90.1466	Glyma05g26700.1	1e-176	89.8113		GO:0005515
Phvul.002G188700.1	0	17	-5.08746	0.992015																Glyma08g09340.1	0	88.385	Glyma08g09340.1	2e-76	87.291
Phvul.002G188800.1	139	11	3.65951	0.998522	PF01476	cell wall macromolecule catabolic process											GO:0016998	cell wall catabolism		Glyma05g26420.1	0	83.9836	Glyma08g09330.1	4e-25	86.014	GO:0016998
Phvul.002G189300.1	0	1037	-11.0182	0.999852	PF00578,PF10417	antioxidant activity,peroxiredoxin activity			PTHR10681	PEROXIREDOXIN	KOG0854	Alkyl hydroperoxide reductase, thiol specific antioxidant and related enzymes	1.11.1.15,1.11.1.7,3.1.1.-	Carboxylic ester hydrolases.,Peroxidase.,peroxiredoxin	K11188	peroxiredoxin 6, 1-Cys peroxiredoxin [EC:1.11.1.7 1.11.1.15 3.1.1.-]	GO:0016209 GO:0016491 GO:0051920 GO:0055114	antioxidant activity_oxidoreductase activity_peroxiredoxin activity_oxidation reduction		Glyma08g09310.1	0	90.0156	Glyma08g09310.2	1e-169	91.1638	GO:0055114	GO:0016209 GO:0016491 GO:0051920
Phvul.002G190100.1	43	529	-3.62086	0.998959	PF00467,PF01777	KOW motif,intracellular			PTHR10497	intracellular	KOG3418	60S ribosomal protein L27			K02901	large subunit ribosomal protein L27e	GO:0003735 GO:0005622 GO:0005840 GO:0006412	structural constituent of ribosome_intracellular_ribosome_protein biosynthesis		Glyma05g26320.1	1e-157	92.1569	Glyma08g09230.1	1e-136	89.951	GO:0006412	GO:0003735
Phvul.002G190300.1	4	24	-2.58496	0.979934	PF00013	R binding			PTHR12826	FAMILY NOT MED	KOG3273	Predicted RNA-binding protein Pno1p interacting with Nob1p and involved in 26S proteasome assembly			K11884	RNA-binding protein PNO1	GO:0003723	RNA binding		Glyma18g08080.1	0	92.006	Glyma18g08100.1	0	91.4027		GO:0003723
Phvul.002G190400.1	189	2184	-3.53051	0.998077	PF01247	intracellular			PTHR10902	intracellular	KOG0887	60S ribosomal protein L35A/L37			K02917	large subunit ribosomal protein L35Ae	GO:0003735 GO:0005622 GO:0005840 GO:0006412	structural constituent of ribosome_intracellular_ribosome_protein biosynthesis		Glyma05g26290.1	1e-128	92.2388	Glyma08g09200.2	1e-127	92.4012	GO:0006412	GO:0003735
Phvul.002G190400.2	182	2107	-3.53318	0.998074	PF01247	intracellular			PTHR10902	intracellular	KOG0887	60S ribosomal protein L35A/L37					GO:0003735 GO:0005622 GO:0005840 GO:0006412	structural constituent of ribosome_intracellular_ribosome_protein biosynthesis		Glyma08g09200.2	1e-116	92.6174	Glyma08g09200.1	1e-116	92.6174	GO:0006412	GO:0003735
Phvul.002G190600.1	9	42	-2.22239	0.95328	PF00459	inositol or phosphatidylinositol phosphatase activity			PTHR20854,PTHR20854:SF3	DIPHOSPHONUCLEOSIDE PHOSPHOHYDROLASE,inositol or phosphatidylinositol phosphatase activity	KOG1528	Salt-sensitive 3'-phosphoadenosine-5'-phosphatase HAL2/SAL1	3.1.3.57,3.1.3.7	3'(2'),5'-bisphosphate nucleotidase.,"Inositol-1,4-bisphosphate 1-phosphatase."	K01107	inositol polyphosphate 1-phosphatase [EC:3.1.3.57]	GO:0004437 GO:0046854	inositol or phosphatidylinositol phosphatase activity_phosphoinositide phosphorylation		Glyma08g09180.1	0	92.5208	Glyma05g26250.1	0	93.0476		GO:0004437
Phvul.002G194200.1	2	16	-3	0.984917	PF00493	D replication			PTHR11630,PTHR11630:SF46	,D REPLICATION LICENSING FACTOR	KOG0479	DNA replication licensing factor, MCM3 component			K02541	minichromosome maintenance protein 3	GO:0003677 GO:0005524 GO:0006260 GO:0015979 GO:0015995 GO:0016851 GO:0003824	DNA binding_ATP binding_DNA replication_photosynthesis_chlorophyll biosynthesis_magnesium chelatase activity_catalytic activity		Glyma08g08920.2	0	92.1669	Glyma08g08920.1	0	92.1669	GO:0006260 GO:0015979 GO:0015995	GO:0003677 GO:0005524 GO:0016851
Phvul.002G194300.1	8	93	-3.53916	0.997245	PF00109,PF02801	Beta-ketoacyl synthase, C-termil domain,"Beta-ketoacyl synthase, N-termil domain"			PTHR11712,PTHR11712:SF52	,biosynthetic process	KOG1394	3-oxoacyl-(acyl-carrier-protein) synthase (I and II)					GO:0009058	biosynthesis		Glyma05g25970.1	0	92.9717	Glyma08g08910.1	0	92.7702	GO:0009058	GO:0003824
Phvul.002G194800.1	4	17	-2.08746	0.943793	PF04481	Protein of unknown function (DUF561)														Glyma08g08850.1	0	92.8241	Glyma05g25910.1	0	92.4769
Phvul.002G194800.2	5	24	-2.26303	0.949763	PF04481	Protein of unknown function (DUF561)														Glyma08g08850.1	0	92.8429	Glyma05g25910.1	0	92.6441
Phvul.002G195200.1	41	0	6.35755	0.998078
Phvul.002G195400.1	6	0	3.58496	0.946604
Phvul.002G195500.1	83	7	3.56768	0.997159
Phvul.002G195800.1	23	1	4.52356	0.995247																Glyma05g25850.1	5e-43	86.3636	Glyma05g25860.2	1e-31	83.9196
Phvul.002G195900.1	291	2	7.18488	0.999577																Glyma05g25850.1	7e-11	79.5699
Phvul.002G196000.1	146	1	7.18982	0.999336																Glyma05g25850.1	7e-11	79.5699
Phvul.002G197100.1	1	11	-3.45943	0.980844
Phvul.002G198800.1	7	1	2.80735	0.948265	PF01565,PF08031	flavin adenine dinucleotide binding			PTHR11748,PTHR11748:SF29	,D-LACTATE DEHYDROGESE	KOG4730	D-arabinono-1, 4-lactone oxidase					GO:0008762 GO:0016491 GO:0050660 GO:0055114	UDP-N-acetylmuramate dehydrogenase activity_oxidoreductase activity_FAD binding_oxidation reduction		Glyma05g25590.1	0	91.246	Glyma08g08570.1	0	90.9623	GO:0055114	GO:0016491 GO:0050660
Phvul.002G201100.1	2	23	-3.52356	0.993039	PF04081	nucleus			PTHR14303	D POLYMERASE DELTA SUBUNIT 4					K03505	DNA polymerase delta subunit 4	GO:0005634 GO:0006260	nucleus_DNA replication		Glyma05g25400.1	2e-52	81.5562	Glyma08g08420.1	2e-49	85.7143	GO:0006260
Phvul.002G201200.1	2	21	-3.39232	0.992034	PF04081	nucleus			PTHR14303	D POLYMERASE DELTA SUBUNIT 4							GO:0005634 GO:0006260	nucleus_DNA replication		Glyma05g25400.1	9e-42	83.7398	Glyma08g08420.1	8e-36	86.5854	GO:0006260
Phvul.002G201600.1	3	91	-4.92283	0.999112	PF00560,PF08263	Leucine rich repeat N-termil domain,protein binding			PTHR24420,PTHR24420:SF918								GO:0005515	protein binding		Glyma08g08360.1	6e-42	83.9506	Glyma08g08360.1	7e-14	95.8333		GO:0005515
Phvul.002G201700.1	8	68	-3.08746	0.993579	PF00560,PF08263	Leucine rich repeat N-termil domain,protein binding			PTHR24420								GO:0005515	protein binding		Glyma08g08380.1	3e-41	79.5031	Glyma08g08380.1	2e-39	84.5188		GO:0005515
Phvul.002G201900.1	91	22	2.04836	0.953821	PF00560,PF08263	Leucine rich repeat N-termil domain,protein binding			PTHR24420								GO:0005515	protein binding		Glyma08g08380.1	0	86.5121	Glyma08g08390.1	1e-80	81.2112		GO:0005515
Phvul.002G202200.1	6	1	2.58496	0.935474	PF04852	Protein of unknown function (DUF640)														Glyma08g08320.1	1e-131	89.1827	Glyma05g25310.1	1e-111	88.6792
Phvul.002G203600.1	0	64	-7	0.998826	PF03083	integral to membrane			PTHR10791	integral to membrane	KOG1623	Multitransmembrane protein					GO:0016021	integral to membrane		Glyma08g08200.1	1e-169	87.6689	Glyma08g08200.1	4e-15	94.4444
Phvul.002G203700.1	36387	1439	4.66028	0.999997
Phvul.002G203800.1	38176	1022	5.2232	1																Glyma08g36390.1	3e-40	91.8699	Glyma05g16360.1	8e-16	90.9091
Phvul.002G204200.1	3	19	-2.66297	0.977523	PF05641	R binding											GO:0003723	RNA binding		Glyma12g15170.1	6e-31	81.2903	Glyma06g43070.1	8e-24	84.7561		GO:0003723
Phvul.002G205600.1	2	12	-2.58496	0.968284	PF01170	Putative R methylase family UPF0020			PTHR13370	R METHYLASE-RELATED	KOG2671	Putative RNA methylase								Glyma08g08040.1	0	92.4931	Glyma05g24950.1	0	92.2865
Phvul.002G206100.1	40	372	-3.21723	0.994739	PF00935	intracellular			PTHR10369	intracellular	KOG3464	60S ribosomal protein L44			K02929	large subunit ribosomal protein L44e	GO:0003735 GO:0005622 GO:0005840 GO:0006412	structural constituent of ribosome_intracellular_ribosome_protein biosynthesis		Glyma05g24930.1	1e-126	93.2476	Glyma08g08030.1	1e-123	92.6752	GO:0006412	GO:0003735
Phvul.002G206400.1	2	9	-2.16993	0.926027	PF00350	GTP binding			PTHR11566,PTHR11566:SF63	,DYMIN	KOG0446	Vacuolar sorting protein VPS1, dynamin, and related proteins					GO:0003924 GO:0005525	GTPase activity_GTP binding		Glyma08g07990.1	0	92.5146	Glyma08g07990.2	0	92.0692		GO:0003924 GO:0005525
Phvul.002G206800.1	1	47	-5.55459	0.998374	PF00933,PF01915	hydrolase activity, hydrolyzing O-glycosyl compounds											GO:0004553 GO:0005975	hydrolase activity, hydrolyzing O-glycosyl compounds_carbohydrate metabolism		Glyma08g07950.1	0	93.2133	Glyma08g07950.2	0	93.0636	GO:0005975	GO:0004553
Phvul.002G206900.1	7	1	2.80735	0.948265	PF00069,PF00560,PF08263	Leucine rich repeat N-termil domain,protein binding,protein phosphorylation			PTHR24420,PTHR24420:SF351		KOG1187	Serine/threonine protein kinase					GO:0004672 GO:0005515 GO:0005524 GO:0006468	protein kinase activity_protein binding_ATP binding_protein amino acid phosphorylation		Glyma05g24770.1	0	88.7218	Glyma05g24770.1	1e-93	85.4067	GO:0006468	GO:0004672 GO:0005515 GO:0005524
Phvul.002G207400.1	44	267	-2.60126	0.984985	PF00234	Protease inhibitor/seed storage/LTP family														Glyma08g07890.1	1e-117	86.1111	Glyma05g24730.1	1e-107	85.1153
Phvul.002G208100.1	1	10	-3.32193	0.977548	PF00806	R binding			PTHR12537,PTHR12537:SF13	PUMILIO-RELATED,R BINDING PROTEIN PUMILIO-RELATED	KOG2049	Translational repressor MPT5/PUF4 and related RNA-binding proteins (Puf superfamily)					GO:0003723	RNA binding		Glyma05g24580.1	0	93.6983	Glyma05g24580.1	1e-114	87.0044		GO:0003723
Phvul.002G208200.1	9	45	-2.32193	0.960374	PF01783	structural constituent of ribosome											GO:0003735 GO:0006412 GO:0015934	structural constituent of ribosome_protein biosynthesis_large ribosomal subunit		Glyma05g24570.1	1e-105	89.4895	Glyma08g07760.1	2e-98	88.5886	GO:0006412	GO:0003735
Phvul.002G209200.1	9	1	3.16993	0.970309	PF01786	mitochondrial envelope											GO:0005740 GO:0007585 GO:0055114	mitochondrial membrane_respiratory gaseous exchange_oxidation reduction		Glyma08g07690.1	0	88.877	Glyma05g24440.1	1e-125	91.5205	GO:0055114
Phvul.002G209400.1	35	1	5.12928	0.997589	PF00407	response to biotic stimulus											GO:0006952 GO:0009607	defense response_response to biotic stimulus		Glyma17g03350.4	3e-79	83.151	Glyma17g03350.3	3e-79	83.151	GO:0006952 GO:0009607
Phvul.002G209500.1	37	1	5.20945	0.997779	PF00407	response to biotic stimulus											GO:0006952 GO:0009607	defense response_response to biotic stimulus		Glyma17g03350.4	1e-81	83.3698	Glyma17g03350.3	1e-81	83.3698	GO:0006952 GO:0009607
Phvul.002G209600.1	1	34	-5.08746	0.997479	PF06454	Protein of unknown function (DUF1084)														Glyma05g24420.1	0	90.9297	Glyma08g07670.1	0	89.8305
Phvul.002G211000.1	2	19	-3.24793	0.987878																Glyma13g08050.1	3e-45	80.8901	Glyma08g07490.1	1e-25	78.8265
Phvul.002G211100.1	14	1	3.80735	0.988468																Glyma08g07480.1	1e-177	87.2642	Glyma13g08060.1	1e-165	86.3142
Phvul.002G214100.1	17	83	-2.28758	0.954687	PF00117	Glutamine amidotransferase class-I			PTHR11922,PTHR11922:SF11	,GMP SYNTHASE-RELATED	KOG3179	Predicted glutamine synthetase					GO:0006541 GO:0016787	glutamine metabolism_hydrolase activity		Glyma07g30170.1	0	89.4521	Glyma08g07140.1	0	88.4354	GO:0006541	GO:0016787
Phvul.002G214300.1	4	16	-2	0.942214	PF00201	transferase activity, transferring hexosyl groups			PTHR11926,PTHR11926:SF71	,"transferase activity, transferring hexosyl groups"	KOG1192	UDP-glucuronosyl and UDP-glucosyl transferase					GO:0008152 GO:0016758	metabolism_"transferase activity, transferring hexosyl groups"		Glyma08g07130.1	0	84.985	Glyma07g30180.1	0	84.9099	GO:0008152	GO:0016758
Phvul.002G214700.1	23	105	-2.19068	0.954804	PF00171	oxidoreductase activity			PTHR11699,PTHR11699:SF27	ALDEHYDE DEHYDROGESE-RELATED,methylmalote-semialdehyde dehydrogese (acylating) activity	KOG2450	Aldehyde dehydrogenase	1.2.1.27	Methylmalote-semialdehyde dehydrogese (acylating).	K00140	methylmalonate-semialdehyde dehydrogenase [EC:1.2.1.27]	GO:0004491 GO:0008152 GO:0016491 GO:0055114	methylmalonate semialdehyde dehydrogenase _metabolism_oxidoreductase activity_oxidation reduction		Glyma07g30210.1	0	94.052	Glyma08g07110.1	0	94.5817	GO:0008152 GO:0055114	GO:0016491
Phvul.002G214800.1	2	23	-3.52356	0.993039	PF04576	Protein of unknown function, DUF593														Glyma07g30230.1	9e-88	86.1413	Glyma07g30230.1	8e-42	85.3081
Phvul.002G216400.1	2	11	-2.45943	0.9425																Glyma08g06870.1	4e-12	97.5	Glyma08g06870.1	1e-08	86.3636
Phvul.002G217100.1	12	61	-2.34577	0.961079	PF00155	transferase activity, transferring nitrogenous groups			PTHR11751,PTHR11751:SF22	AMINOTRANSFERASE,SUBGROUP I AMINOTRANSFERASE RELATED	KOG0257	Kynurenine aminotransferase, glutamine transaminase K	2.6.1.83	LL-diaminopimelate aminotransferase	K10206	LL-diaminopimelate aminotransferase [EC:2.6.1.83]	GO:0009058 GO:0016740 GO:0016769 GO:0030170	biosynthesis_transferase activity_"transferase activity, transfering nitrogenous groups"_pyridoxal phosphate binding		Glyma07g30460.1	0	93.5907	Glyma08g06790.1	0	93.0808	GO:0009058	GO:0016740 GO:0016769 GO:0030170
Phvul.002G218400.1	2	8	-2	0.917991																Glyma07g30640.2	3e-56	86.5546	Glyma07g30640.1	3e-56	86.5546
Phvul.002G218400.2	2	8	-2	0.917991																Glyma07g30640.2	3e-56	86.5546	Glyma07g30640.1	3e-56	86.5546
Phvul.002G218600.1	0	8	-4	0.96866	PF01370	coenzyme binding			PTHR10366,PTHR10366:SF9	D DEPENDENT EPIMERASE/DEHYDRATASE,D(P)H STEROID DEHYDROGESE-RELATED	KOG1502	Flavonol reductase/cinnamoyl-CoA reductase					GO:0003824 GO:0003854 GO:0006694 GO:0016616 GO:0044237 GO:0050662 GO:0055114	catalytic activity_3-beta-hydroxy-delta5-steroid dehydrogenase activity_steroid biosynthesis_"oxidoreductase activity, acting on the CH-OH group of donors, NAD or NADP as acceptor"_cellular metabolism_coenzyme binding_oxidation reduction		Glyma08g06640.1	0	88.0893	Glyma08g06630.1	0	85.0636	GO:0006694 GO:0044237 GO:0055114	GO:0003824 GO:0003854 GO:0016616 GO:0050662
Phvul.002G218700.1	0	615	-10.2644	0.999772	PF01370	coenzyme binding			PTHR10366,PTHR10366:SF9	D DEPENDENT EPIMERASE/DEHYDRATASE,D(P)H STEROID DEHYDROGESE-RELATED	KOG1502	Flavonol reductase/cinnamoyl-CoA reductase	1.3.1.77	anthocyanidin reductase	K08695	anthocyanidin reductase [EC:1.3.1.77]	GO:0003824 GO:0003854 GO:0006694 GO:0016616 GO:0044237 GO:0050662 GO:0055114	catalytic activity_3-beta-hydroxy-delta5-steroid dehydrogenase activity_steroid biosynthesis_"oxidoreductase activity, acting on the CH-OH group of donors, NAD or NADP as acceptor"_cellular metabolism_coenzyme binding_oxidation reduction		Glyma08g06630.1	0	91.1243	Glyma08g06640.1	1e-180	83.1143	GO:0006694 GO:0044237 GO:0055114	GO:0003824 GO:0003854 GO:0016616 GO:0050662
Phvul.002G219400.1	7	40	-2.51457	0.96031	PF01535	PPR repeat			PTHR24015											Glyma07g30720.1	0	87.702	Glyma08g06580.1	0	86.9281
Phvul.002G221600.1	1	8	-3	0.964175	PF01137,PF05189	R 3'-termil phosphate cyclase,"R 3'-termil phosphate cyclase (RTC), insert domain"			PTHR11096	R processing	KOG3980	RNA 3'-terminal phosphate cyclase			K11108	RNA 3'-terminal phosphate cyclase-like protein	GO:0006396	RNA processing		Glyma13g24750.2	0	89.4737	Glyma13g24750.1	0	89.4737	GO:0006396
Phvul.002G223200.1	74	525	-2.82672	0.986618	PF01775	ribosome			PTHR10052	ribosome	KOG0829	60S ribosomal protein L18A			K02882	large subunit ribosomal protein L18Ae	GO:0003735 GO:0005840 GO:0006412	structural constituent of ribosome_ribosome_protein biosynthesis		Glyma15g10220.1	1e-155	87.8957	Glyma18g13270.1	1e-100	83.6127	GO:0006412	GO:0003735
Phvul.002G224100.1	0	5	-3.32193	0.925852	PF00400	WD domain, G-beta repeat			PTHR19845	KATANIN P80 SUBUNIT	KOG0279	G protein beta subunit-like protein					GO:0005515	protein binding		Glyma13g25350.1	0	91.0448	Glyma13g25350.1	0	88.1463		GO:0005515
Phvul.002G224100.2	0	6	-3.58496	0.946604	PF00400	WD domain, G-beta repeat			PTHR19845	KATANIN P80 SUBUNIT	KOG0279	G protein beta subunit-like protein					GO:0005515	protein binding		Glyma13g25350.1	0	91.0448	Glyma13g25350.1	0	88.1463		GO:0005515
Phvul.002G224200.1	1	6	-2.58496	0.935474	PF00560,PF07714	protein binding,protein phosphorylation			PTHR24420,PTHR24420:SF482		KOG1187	Serine/threonine protein kinase					GO:0004672 GO:0005515 GO:0005524 GO:0006468	protein kinase activity_protein binding_ATP binding_protein amino acid phosphorylation		Glyma07g31140.1	0	92.4721	Glyma07g31140.1	0	92.4063	GO:0006468	GO:0004672 GO:0005515 GO:0005524
Phvul.002G224300.1	0	5	-3.32193	0.925852																Glyma13g25330.1	4e-33	89.0625	Glyma13g25330.1	6e-20	80.0813
Phvul.002G224900.1	0	6	-3.58496	0.946604	PF02365	regulation of transcription, D-dependent											GO:0003677 GO:0006355	DNA binding_"regulation of transcription, DNA-dependent"	NAC	Glyma07g31220.1	1e-175	92.0879	Glyma07g31220.1	4e-46	84.1912	GO:0006355	GO:0003677
Phvul.002G225300.1	1	6	-2.58496	0.935474	PF01535	PPR repeat			PTHR24015,PTHR24015:SF130											Glyma19g03190.1	0	87.31	Glyma11g19560.1	0	87.7326
Phvul.002G226500.1	0	33	-6.04439	0.997357	PF00561	alpha/beta hydrolase fold			PTHR10992,PTHR10992:SF279	,ALPHA/BETA HYDROLASE RELATED	KOG4178	Soluble epoxide hydrolase								Glyma13g25050.1	0	88.3047	Glyma13g25040.2	0	87.9659
Phvul.002G229400.1	39	0	6.2854	0.997927	PF05498	Rapid ALkalinization Factor (RALF)														Glyma07g31790.1	1e-46	82.5397	Glyma13g24680.1	3e-41	85.1675
Phvul.002G229600.1	3	16	-2.41504	0.951439																Glyma07g31820.1	1e-111	93.1655	Glyma13g24650.1	1e-107	92.2535
Phvul.002G229900.1	38	287	-2.91698	0.98645	PF01092	intracellular			PTHR11502	intracellular	KOG1646	40S ribosomal protein S6					GO:0003735 GO:0005622 GO:0005840 GO:0006412	structural constituent of ribosome_intracellular_ribosome_protein biosynthesis		Glyma13g24630.1	0	91.5978	Glyma07g31840.1	0	90.6667	GO:0006412	GO:0003735
Phvul.002G230000.1	10	45	-2.16993	0.953432	PF08576	Eukaryotic protein of unknown function (DUF1764)														Glyma07g31850.2	1e-40	90	Glyma07g31850.2	2e-27	84.6154
Phvul.002G232000.1	0	8	-4	0.96866																Glyma07g32140.1	1e-127	88.361	Glyma13g24400.1	1e-120	87.6485
Phvul.002G232600.1	1	7	-2.80735	0.948265	PF00069,PF00560,PF08263	Leucine rich repeat N-termil domain,protein binding,protein phosphorylation			PTHR24420,PTHR24420:SF884		KOG1187	Serine/threonine protein kinase	2.7.1.-	Phosphotransferases with an alcohol group as acceptor.	K00924	phosphatidylinositol-4-phosphate 3-kinase [EC:2.7.1.154]	GO:0004672 GO:0005515 GO:0005524 GO:0006468	protein kinase activity_protein binding_ATP binding_protein amino acid phosphorylation		Glyma13g24340.1	0	88.8759	Glyma13g24340.1	6e-20	82.0106	GO:0006468	GO:0004672 GO:0005515 GO:0005524
Phvul.002G233500.1	58	434	-2.90357	0.986566	PF01781	intracellular			PTHR10965	intracellular	KOG3499	60S ribosomal protein L38			K02923	large subunit ribosomal protein L38e	GO:0003735 GO:0005622 GO:0005840 GO:0006412	structural constituent of ribosome_intracellular_ribosome_protein biosynthesis		Glyma13g29330.1	7e-98	96.6346	Glyma15g09740.1	4e-90	95.1691	GO:0006412	GO:0003735
Phvul.002G233600.1	26	2	3.70044	0.995116	PF02309,PF02362,PF06507	nucleus,"regulation of transcription, D-dependent",response to hormone stimulus											GO:0003677 GO:0005634 GO:0006355 GO:0009725	DNA binding_nucleus_"regulation of transcription, DNA-dependent"_response to hormone stimulus	ARF	Glyma15g09750.1	0	91.6198	Glyma15g09750.1	0	91.5663	GO:0006355 GO:0009725	GO:0003677
Phvul.002G233700.1	5	24	-2.26303	0.949763	PF00829	intracellular			PTHR21349	intracellular	KOG1686	Mitochondrial/chloroplast ribosomal L21 protein					GO:0003723 GO:0003735 GO:0005622 GO:0005840 GO:0006412	RNA binding_structural constituent of ribosome_intracellular_ribosome_protein biosynthesis		Glyma13g24790.1	0	85.199	Glyma07g31650.1	0	85.6781	GO:0006412	GO:0003723 GO:0003735
Phvul.002G234500.1	587	100	2.55336	0.962557	PF04398	Protein of unknown function, DUF538														Glyma05g28730.1	1e-105	85.426	Glyma08g11850.1	1e-100	84.9776
Phvul.002G236200.1	4	17	-2.08746	0.943793	PF00892	membrane											GO:0016020	membrane		Glyma08g12010.1	1e-130	92.5373	Glyma05g28860.1	1e-104	93.4109
Phvul.002G236300.1	3	14	-2.22239	0.941105	PF00332,PF07983	X8 domain,"hydrolase activity, hydrolyzing O-glycosyl compounds"			PTHR16631,PTHR16631:SF1	GLUCAN 1,3-BETA-GLUCOSIDASE,"GLUCAN 1,3-BETA-GLUCOSIDASE-RELATED"							GO:0004553 GO:0005975	hydrolase activity, hydrolyzing O-glycosyl compounds_carbohydrate metabolism		Glyma08g12020.1	0	93.2341	Glyma05g28870.1	0	92.673	GO:0005975	GO:0004553
Phvul.002G236300.2	3	14	-2.22239	0.941105	PF00332,PF07983	X8 domain,"hydrolase activity, hydrolyzing O-glycosyl compounds"			PTHR16631,PTHR16631:SF1	GLUCAN 1,3-BETA-GLUCOSIDASE,"GLUCAN 1,3-BETA-GLUCOSIDASE-RELATED"							GO:0004553 GO:0005975	hydrolase activity, hydrolyzing O-glycosyl compounds_carbohydrate metabolism		Glyma08g12020.1	0	93.2341	Glyma05g28870.1	0	92.673	GO:0005975	GO:0004553
Phvul.002G236400.1	27	201	-2.89616	0.986306	PF01655	intracellular			PTHR23413	60S RIBOSOMAL PROTEIN L32 AND D-DIRECTED R POLYMERASE II, SUBUNIT N	KOG0878	60S ribosomal protein L32					GO:0003735 GO:0005622 GO:0005840 GO:0006412	structural constituent of ribosome_intracellular_ribosome_protein biosynthesis		Glyma11g34890.1	1e-115	88.191	Glyma08g12030.1	1e-113	87.9397	GO:0006412	GO:0003735
Phvul.002G237400.1	129	604	-2.22718	0.955522	PF00091,PF03953	protein complex			PTHR11588	microtubule	KOG1376	Alpha tubulin			K07374	tubulin alpha	GO:0003924 GO:0005525 GO:0005874 GO:0006184 GO:0007017 GO:0043234 GO:0051258	GTPase activity_GTP binding_microtubule_GTP catabolism_microtubule-based process_protein complex_protein polymerization		Glyma05g29000.1	0	91.0861	Glyma08g12140.1	0	90.4869	GO:0007017 GO:0051258	GO:0003924 GO:0005525
Phvul.002G238400.1	8	0	4	0.96866	PF02701	zinc ion binding											GO:0003677 GO:0006355 GO:0008270	DNA binding_"regulation of transcription, DNA-dependent"_zinc ion binding	C2C2_DOFlike	Glyma05g29090.1	9e-49	89.4118	Glyma05g29090.1	1e-29	84.9398	GO:0006355	GO:0003677 GO:0008270
Phvul.002G238600.1	13	0	4.70044	0.987139	PF04852	Protein of unknown function (DUF640)														Glyma08g12250.1	1e-163	90.6926	Glyma15g08880.2	9e-80	84.5
Phvul.002G239000.1	143	15	3.25298	0.994412
Phvul.002G239300.1	2	201	-6.65105	0.999445	PF00112,PF08246	Cathepsin propeptide inhibitor domain (I29),cysteine-type peptidase activity			PTHR12411,PTHR12411:SF44	CATHEPSIN L-RELATED,cysteine-type peptidase activity	KOG1542	Cysteine proteinase Cathepsin F					GO:0006508 GO:0008234	proteolysis and peptidolysis_cysteine-type peptidase activity		Glyma08g12340.1	0	87.3551	Glyma05g29180.1	2e-60	86.0902	GO:0006508	GO:0008234
Phvul.002G239900.1	156	4	5.2854	0.999347	PF00190	nutrient reservoir activity											GO:0045735	nutrient reservoir activity		Glyma05g30290.1	0	87.312	Glyma05g30300.1	0	84.3362		GO:0045735
Phvul.002G240800.1	0	5	-3.32193	0.925852																Glyma05g29300.1	1e-152	88.6869	Glyma08g12450.1	1e-135	87.2727
Phvul.002G241500.1	3	12	-2	0.934904	PF00810	protein retention in ER lumen			PTHR10585	protein retention in ER lumen	KOG3106	ER lumen protein retaining receptor			K10949	ER lumen protein retaining receptor	GO:0006621 GO:0016021 GO:0046923	protein-ER retention_integral to membrane_ER retention sequence binding		Glyma05g29410.1	0	92.1296	Glyma08g12570.1	0	91.0494	GO:0006621	GO:0046923
Phvul.002G241700.1	5	0	3.32193	0.925852	PF02469	Fasciclin domain			PTHR10900,PTHR10900:SF23	,TRANSFORMING GROWTH FACTOR										Glyma05g29440.1	0	87.0934	Glyma08g12600.1	0	89.1813
Phvul.002G243200.1	13	3	2.11548	0.938023	PF00319,PF01486	nucleus,sequence-specific D binding			PTHR11945,PTHR11945:SF19	MADS BOX PROTEIN	KOG0014	MADS box transcription factor			K09264	MADS-box transcription factor, plant	GO:0003677 GO:0003700 GO:0005634 GO:0006355 GO:0043565 GO:0046983	DNA binding_transcription factor activity_nucleus_"regulation of transcription, DNA-dependent"_sequence-specific DNA binding_protein dimerization activity	MADS	Glyma08g12730.1	0	92.7431	Glyma15g09500.1	1e-156	87.5	GO:0006355	GO:0003677 GO:0003700 GO:0043565 GO:0046983
Phvul.002G243500.1	3	87	-4.85798	0.999079	PF00657	lipid metabolic process			PTHR22835,PTHR22835:SF39	,ZINC FINGER FYVE DOMAIN CONTAINING PROTEIN							GO:0006629 GO:0016788	lipid metabolism_"hydrolase activity, acting on ester bonds"		Glyma05g29630.1	0	92.0498	Glyma08g12750.1	0	91.4122	GO:0006629	GO:0016788
Phvul.002G245800.1	16	77	-2.26679	0.954594	PF00118	cellular protein metabolic process			PTHR11353,PTHR11353:SF20	cellular protein metabolic process,protein folding	KOG0360	Chaperonin complex component, TCP-1 alpha subunit (CCT1)					GO:0005524 GO:0006457 GO:0044267 GO:0051082	ATP binding_protein folding_cellular protein metabolism_unfolded protein binding		Glyma08g12970.1	0	93.5858	Glyma05g29870.1	0	93.2193	GO:0006457 GO:0044267	GO:0005524 GO:0051082
Phvul.002G246200.1	32	147	-2.19967	0.954988	PF00833	intracellular											GO:0003735 GO:0005622 GO:0005840 GO:0006412	structural constituent of ribosome_intracellular_ribosome_protein biosynthesis		Glyma10g44310.1	8e-46	90.0621	Glyma10g44310.1	1e-10	84.8837	GO:0006412	GO:0003735
Phvul.002G248000.1	12	53	-2.14296	0.953205	PF01842,PF10369	Small subunit of acetolactate synthase,amino acid binding					KOG2663	Acetolactate synthase, small subunit	2.2.1.6	acetolactate synthase	K01653	acetolactate synthase I/III small subunit [EC:2.2.1.6]	GO:0008152 GO:0016597	metabolism_amino acid binding		Glyma08g13290.1	0	92.0201	Glyma05g30130.1	0	93.7931	GO:0008152	GO:0016597
Phvul.002G249800.1	69	2	5.10852	0.998894	PF00190	nutrient reservoir activity											GO:0045735	nutrient reservoir activity		Glyma05g30290.1	0	86.1842	Glyma05g30300.1	0	83.4766		GO:0045735
Phvul.002G250100.1	2	11	-2.45943	0.9425
Phvul.002G250100.2	2	12	-2.58496	0.968284
Phvul.002G250200.1	23	92	-2	0.95382	PF01105	transport			PTHR22811,PTHR22811:SF5	COPII-COATED VESICLE MEMBRANE PROTEIN,EMP24/GP25L-RELATED	KOG1691	emp24/gp25L/p24 family of membrane trafficking proteins					GO:0006810 GO:0016021	transport_integral to membrane		Glyma05g30330.1	0	91.405	Glyma08g13470.1	1e-142	91.2281	GO:0006810
Phvul.002G250700.1	9	49	-2.44478	0.960703	PF02298	electron carrier activity											GO:0005507 GO:0009055	copper ion binding_electron carrier activity		Glyma05g30380.1	4e-96	86.9565	Glyma08g13510.1	2e-79	85.0543		GO:0005507 GO:0009055
Phvul.002G250700.2	11	57	-2.37346	0.960969	PF02298	electron carrier activity											GO:0005507 GO:0009055	copper ion binding_electron carrier activity		Glyma05g30380.1	7e-73	86.7797	Glyma08g13510.1	9e-57	85		GO:0005507 GO:0009055
Phvul.002G251000.1	7	30	-2.09954	0.950539	PF09282	protein binding			PTHR22959	PYM PROTEIN	KOG4325	Uncharacterized conserved protein			K14294	partner of Y14 and mago	GO:0005515	protein binding		Glyma08g13520.2	2e-43	90.3448	Glyma08g13520.2	7e-19	78.9855		GO:0005515
Phvul.002G254000.1	99	617	-2.63977	0.98524	PF00366	intracellular			PTHR10744	intracellular	KOG1728	40S ribosomal protein S11			K02949	small subunit ribosomal protein S11e	GO:0003735 GO:0005622 GO:0005840 GO:0006412	structural constituent of ribosome_intracellular_ribosome_protein biosynthesis		Glyma13g23400.1	1e-167	90.5462	Glyma17g11430.1	1e-164	90.3361	GO:0006412	GO:0003735
Phvul.002G254100.1	1	9	-3.16993	0.970309	PF04782,PF04783	Protein of unknown function (DUF630),Protein of unknown function (DUF632)			PTHR21450	UNCHARACTERIZED									MYB	Glyma05g31400.1	0	91.2088	Glyma05g31400.1	0	91.4611
Phvul.002G256400.1	3	17	-2.5025	0.952952	PF00153	Mitochondrial carrier protein			PTHR24089,PTHR24089:SF87		KOG0752	Mitochondrial solute carrier protein								Glyma08g14380.1	0	91.7834	Glyma04g11080.1	3e-38	78.8562
Phvul.002G257700.1	4	19	-2.24793	0.946972																Glyma05g31040.1	0	85.9649	Glyma08g14250.1	1e-177	87.057
Phvul.002G258200.1	5	42	-3.07039	0.992664																Glyma05g30670.4	5e-93	85.4369	Glyma05g30670.3	5e-93	85.4369
Phvul.002G258200.2	5	47	-3.23266	0.993313																Glyma05g30670.4	5e-93	85.4369	Glyma05g30670.3	5e-93	85.4369
Phvul.002G259300.1	65	423	-2.70215	0.98519	PF00428	translatiol elongation											GO:0003735 GO:0005622 GO:0005840 GO:0006414	structural constituent of ribosome_intracellular_ribosome_translational elongation		Glyma08g13970.1	5e-77	84.9727	Glyma05g30780.1	1e-62	82.8042	GO:0006414	GO:0003735
Phvul.002G260000.1	8	1	3	0.964175																Glyma05g30860.1	6e-18	87.234	Glyma08g14060.1	3e-17	86.5979
Phvul.002G261900.1	0	8	-4	0.96866	PF06136	Domain of unknown function (DUF966)														Glyma08g14690.1	1e-163	91.2946	Glyma08g14690.1	6e-21	89.1304
Phvul.002G263500.1	18	229	-3.66928	0.998696	PF00202	transamise activity			PTHR11986,PTHR11986:SF23	AMINOTRANSFERASE,transamise activity	KOG1404	Alanine-glyoxylate aminotransferase AGT2	2.6.1.40,2.6.1.44	(R)-3-amino-2-methylpropiote--pyruvate aminotransferase.,Alanine--glyoxylate aminotransferase.	K00827	alanine-glyoxylate transaminase / (R)-3-amino-2-methylpropionate-pyruvate transaminase [EC:2.6.1.44 2.6.1.40]	GO:0008483 GO:0030170	transaminase activity_pyridoxal phosphate binding		Glyma08g14850.1	0	91.5691	Glyma05g31630.1	0	91.2568		GO:0008483 GO:0030170
Phvul.002G264400.1	5	24	-2.26303	0.949763																Glyma05g31690.1	0	91.3978	Glyma08g14940.1	0	91.0068
Phvul.002G264600.1	40	9	2.152	0.952297	PF00504	Chlorophyll A-B binding protein														Glyma08g14960.1	1e-143	89.2779	Glyma05g31710.1	1e-139	86.7159
Phvul.002G265000.1	72	568	-2.97982	0.986658	PF01159,PF03868	intracellular			PTHR10715	intracellular	KOG1694	60s ribosomal protein L6			K02934	large subunit ribosomal protein L6e	GO:0003735 GO:0005622 GO:0005840 GO:0006412	structural constituent of ribosome_intracellular_ribosome_protein biosynthesis		Glyma08g15000.6	0	90.365	Glyma08g15000.1	0	90.365	GO:0006412	GO:0003735
Phvul.002G265100.1	3	130	-5.43741	0.999288	PF05627	Cleavage site for pathogenic type III effector avirulence factor Avr														Glyma05g31770.2	8e-88	88.3495	Glyma08g15010.1	5e-83	87.7023
Phvul.002G266000.1	2	8	-2	0.917991	PF05127,PF08351	Domain of unknown function (DUF1726),Putative ATPase (DUF699)			PTHR10925	N-ACETYLTRANSFERASE-RELATED			2.3.1.-	Transferring groups other than amino-acyl groups.	K14521	N-acetyltransferase 10 [EC:2.3.1.-]				Glyma05g31850.1	0	92.943	Glyma08g15130.1	0	92.7521
Phvul.002G266500.2	2	8	-2	0.917991	PF08617	Kise binding protein CGI-121			PTHR15840,PTHR15840:SF4	CGI-121 FAMILY MEMBER,gb def: w03f8.4.p [caenorhabditis elegans]										Glyma04g36930.1	1e-127	90.6166	Glyma06g18050.1	1e-123	90.2703
Phvul.002G266800.1	7	1	2.80735	0.948265	PF03151	Triose-phosphate Transporter family			PTHR11132	SOLUTE CARRIER FAMILY 35	KOG1441	Glucose-6-phosphate/phosphate and phosphoenolpyruvate/phosphate antiporter								Glyma08g15250.1	0	92.5	Glyma05g31940.2	0	91.0359
Phvul.002G266900.1	26	156	-2.58496	0.984793	PF01423	LSM domain			PTHR23338	SMALL NUCLEAR RIBONUCLEOPROTEIN SM	KOG3172	Small nuclear ribonucleoprotein Sm D3								Glyma05g31950.1	0	95.7071	Glyma08g15260.1	0	95.4545
Phvul.002G267200.1	1	6	-2.58496	0.935474															MYB_related	Glyma08g15300.1	0	88.7974	Glyma08g15300.1	1e-157	89.7059
Phvul.002G267900.1	6	49	-3.02975	0.993054	PF00317,PF02867,PF03477	ATP cone domain,ribonucleoside-diphosphate reductase activity,ribonucleoside-diphosphate reductase complex			PTHR11573	RIBONUCLEOSIDE-DIPHOSPHATE REDUCTASE LARGE CHAIN	KOG1112	Ribonucleotide reductase, alpha subunit	1.17.4.1	Ribonucleoside-diphosphate reductase.	K10807	ribonucleoside-diphosphate reductase subunit M1 [EC:1.17.4.1]	GO:0004748 GO:0005524 GO:0005971 GO:0006260 GO:0055114	ribonucleoside-diphosphate reductase activity_ATP binding_ribonucleoside-diphosphate reductase complex_DNA replication_oxidation reduction		Glyma05g32070.1	0	92.4311	Glyma04g39500.1	0	86.8367	GO:0006260 GO:0055114	GO:0004748 GO:0005524
Phvul.002G267900.2	6	49	-3.02975	0.993054	PF00317,PF02867,PF03477	ATP cone domain,ribonucleoside-diphosphate reductase activity,ribonucleoside-diphosphate reductase complex			PTHR11573	RIBONUCLEOSIDE-DIPHOSPHATE REDUCTASE LARGE CHAIN	KOG1112	Ribonucleotide reductase, alpha subunit	1.17.4.1	Ribonucleoside-diphosphate reductase.	K10807	ribonucleoside-diphosphate reductase subunit M1 [EC:1.17.4.1]	GO:0004748 GO:0005524 GO:0005971 GO:0006260 GO:0055114	ribonucleoside-diphosphate reductase activity_ATP binding_ribonucleoside-diphosphate reductase complex_DNA replication_oxidation reduction		Glyma05g32070.1	0	92.5453	Glyma04g39500.1	0	86.944	GO:0006260 GO:0055114	GO:0004748 GO:0005524
Phvul.002G269100.1	50	304	-2.60407	0.985026	PF01722	BolA-like protein			PTHR12735	BOLA-LIKE PROTEIN-RELATED	KOG3348	BolA (bacterial stress-induced morphogen)-related protein								Glyma05g32180.2	1e-108	92.5532	Glyma05g32180.1	3e-90	94.0639
Phvul.002G269200.1	7	128	-4.19265	0.999211	PF00125	D binding			PTHR11426	nucleosome	KOG1745	Histones H3 and H4			K11253	histone H3	GO:0000786 GO:0003677 GO:0006334	nucleosome_DNA binding_nucleosome assembly		Glyma05g32200.1	1e-145	90.7543	Glyma05g32210.1	1e-137	90	GO:0006334	GO:0003677
Phvul.002G269300.1	17	311	-4.19331	0.99952	PF00125	D binding			PTHR11426	nucleosome	KOG1745	Histones H3 and H4			K11253	histone H3	GO:0000786 GO:0003677 GO:0006334	nucleosome_DNA binding_nucleosome assembly		Glyma05g32200.1	1e-149	91.2409	Glyma05g32210.1	1e-137	90	GO:0006334	GO:0003677
Phvul.002G270500.1	3	14	-2.22239	0.941105	PF00696	cellular amino acid biosynthetic process			PTHR26059,PTHR26059:SF1				2.7.4.22	UMP kise	K09903	uridylate kinase [EC:2.7.4.22]	GO:0008652	amino acid biosynthesis		Glyma05g32340.1	0	93.1684	Glyma08g15610.1	0	92.7361	GO:0008652
Phvul.002G271200.1	2	11	-2.45943	0.9425	PF00400	WD domain, G-beta repeat			PTHR15271,PTHR15271:SF4	CHROMATIN ASSEMBLY FACTOR I SUBUNIT P60, (CAF-I 60 ),FAS2	KOG1009	Chromatin assembly complex 1 subunit B/CAC2 (contains WD40 repeats)			K10751	chromatin assembly factor 1 subunit B	GO:0005515	protein binding		Glyma05g32430.1	0	91.113	Glyma05g32430.1	1e-41	90.6475		GO:0005515
Phvul.002G271800.1	1	7	-2.80735	0.948265															MADS	Glyma05g32480.1	0	88.7625	Glyma06g15850.1	1e-117	80.0584
Phvul.002G274500.1	24	6	2	0.948306	PF01764	triglyceride lipase activity											GO:0004806 GO:0006629	triacylglycerol lipase activity_lipid metabolism		Glyma08g00420.1	0	90.2655	Glyma08g00420.1	1e-102	95.614	GO:0006629	GO:0004806
Phvul.002G274600.1	6	0	3.58496	0.946604
Phvul.002G276300.1	0	5	-3.32193	0.925852																Glyma08g00570.1	1e-149	89.6328	Glyma05g32940.1	6e-99	88.563
Phvul.002G276500.1	2	33	-4.04439	0.997098	PF02431	cellular modified amino acid biosynthetic process							5.5.1.6	Chalcone isomerase.	K01859	chalcone isomerase [EC:5.5.1.6]	GO:0016872 GO:0042398	intramolecular lyase activity_amino acid derivative biosynthesis		Glyma20g38580.1	1e-147	85.7843				GO:0042398	GO:0016872
Phvul.002G277600.1	2	14	-2.80735	0.974098	PF01504,PF02493	MORN repeat,phosphatidylinositol phosphate kise activity			PTHR23086,PTHR23086:SF6	PHOSPHATIDYLINOSITOL-4-PHOSPHATE 5-KISE	KOG0229	Phosphatidylinositol-4-phosphate 5-kinase					GO:0016307 GO:0046488	phosphatidylinositol phosphate kinase activity_phosphatidylinositol metabolism		Glyma05g33120.1	0	92.2705	Glyma05g33120.1	0	90.4605	GO:0046488	GO:0016307
Phvul.002G277800.1	1	7	-2.80735	0.948265	PF02791,PF10537	ATP-utilising chromatin assembly and remodelling N-termil,DDT domain			PTHR15546,PTHR15546:SF2	CHROMATIN REMODELING FACTOR WCRF180-RELATED,CHROMATIN REMODELING FACTOR-RELATED									C2C2_Colike	Glyma08g00730.2	0	88.7737	Glyma08g00730.1	0	89.4486
Phvul.002G277800.2	1	7	-2.80735	0.948265	PF02791,PF10537	ATP-utilising chromatin assembly and remodelling N-termil,DDT domain			PTHR15546,PTHR15546:SF2	CHROMATIN REMODELING FACTOR WCRF180-RELATED,CHROMATIN REMODELING FACTOR-RELATED									C2C2_Colike	Glyma08g00730.2	0	88.7737	Glyma08g00730.1	0	89.4486
Phvul.002G277800.3	1	7	-2.80735	0.948265	PF02791,PF10537	ATP-utilising chromatin assembly and remodelling N-termil,DDT domain			PTHR15546,PTHR15546:SF2	CHROMATIN REMODELING FACTOR WCRF180-RELATED,CHROMATIN REMODELING FACTOR-RELATED									C2C2_Colike	Glyma08g00730.2	0	88.7737	Glyma08g00730.1	0	89.4486
Phvul.002G277900.1	3	51	-4.08746	0.998324	PF00107,PF08240	oxidoreductase activity			PTHR11695,PTHR11695:SF294	,oxidoreductase activity	KOG0022	Alcohol dehydrogenase, class III					GO:0008270 GO:0016491 GO:0055114	zinc ion binding_oxidoreductase activity_oxidation reduction		Glyma05g33140.3	0	94.4149	Glyma05g33140.3	1e-25	87.931	GO:0055114	GO:0008270 GO:0016491
Phvul.002G278300.1	2	33	-4.04439	0.997098	PF00650,PF03765	CRAL/TRIO domain,"CRAL/TRIO, N-terminus"			PTHR23324,PTHR23324:SF4	SEC14 CYTOSOLIC FACTOR-RELATED,SEC14 RELATED PROTEIN	KOG1471	Phosphatidylinositol transfer protein SEC14 and related proteins								Glyma05g33190.1	0	93.4386	Glyma05g33190.1	1e-59	85.1562
Phvul.002G278400.1	0	2642	-12.3674	0.99994	PF00304	defense response											GO:0006952	defense response		Glyma05g33200.1	2e-17	86.5979				GO:0006952
Phvul.002G278500.1	0	24	-5.58496	0.995595	PF00304	defense response											GO:0006952	defense response		Glyma05g33200.1	1e-21	90.4762				GO:0006952
Phvul.002G278600.1	0	564	-10.1396	0.999759	PF00304	defense response											GO:0006952	defense response								GO:0006952
Phvul.002G278700.1	0	165	-8.36632	0.999378	PF00304	defense response											GO:0006952	defense response		Glyma08g00800.1	1e-08	80.7692				GO:0006952
Phvul.002G280100.1	32	181	-2.49985	0.962172	PF00565,PF00567	Tudor domain,nucleic acid binding			PTHR12302	EB2 BINDING PROTEIN P100	KOG2039	Transcriptional coactivator p100					GO:0003676 GO:0016788	nucleic acid binding_"hydrolase activity, acting on ester bonds"		Glyma05g33320.1	0	91.5374	Glyma08g00910.1	0	90.6313		GO:0003676 GO:0016788
Phvul.002G280200.1	43	380	-3.14359	0.994435	PF00262	calcium ion binding			PTHR11073,PTHR11073:SF1	CALNEXIN,calcium ion binding	KOG0675	Calnexin			K08054	calnexin	GO:0005509	calcium ion binding		Glyma05g33330.1	0	89.9814	Glyma05g33330.2	0	89.9749		GO:0005509
Phvul.002G280300.1	49	368	-2.90885	0.986529	PF00262	calcium ion binding			PTHR11073,PTHR11073:SF1	CALNEXIN,calcium ion binding	KOG0675	Calnexin			K08054	calnexin	GO:0005509	calcium ion binding		Glyma05g33330.2	0	89.8396	Glyma05g33330.2	7e-09	100		GO:0005509
Phvul.002G280300.2	48	364	-2.92283	0.986524	PF00262	calcium ion binding			PTHR11073,PTHR11073:SF1	CALNEXIN,calcium ion binding	KOG0675	Calnexin			K08054	calnexin	GO:0005509	calcium ion binding		Glyma05g33330.2	0	89.639	Glyma05g33330.2	7e-09	100		GO:0005509
Phvul.002G280400.1	0	119	-7.89482	0.999262																Glyma05g33340.1	1e-87	85.0856	Glyma08g00930.1	6e-19	93.75
Phvul.002G280600.1	2	14	-2.80735	0.974098	PF00153	Mitochondrial carrier protein			PTHR24089,PTHR24089:SF34		KOG0036	Predicted mitochondrial carrier protein								Glyma08g00960.1	0	94.4407	Glyma05g33350.1	0	94.2979
Phvul.002G280800.1	2	13	-2.70044	0.970766																Glyma05g33380.1	1e-177	91.4583	Glyma06g17100.1	2e-34	79.1304
Phvul.002G281000.1	7	129	-4.20387	0.999214	PF00923	carbohydrate metabolic process			PTHR10683	carbohydrate metabolic process	KOG2772	Transaldolase					GO:0005975	carbohydrate metabolism		Glyma05g33410.1	0	90.8326	Glyma08g37950.1	0	90.878	GO:0005975
Phvul.002G281300.1	7	0	3.80735	0.959831	PF00847	sequence-specific D binding transcription factor activity											GO:0003700 GO:0006355	transcription factor activity_"regulation of transcription, DNA-dependent"		Glyma05g33440.1	5e-51	87.1429	Glyma04g37890.1	2e-31	84.7458	GO:0006355	GO:0003700
Phvul.002G282400.1	2	8	-2	0.917991	PF07904	H4/H2A histone acetyltransferase complex			PTHR13581	H4/H2A histone acetyltransferase complex							GO:0005634 GO:0006355 GO:0043189	nucleus_"regulation of transcription, DNA-dependent"_H4/H2A histone acetyltransferase complex		Glyma05g38520.1	1e-177	95.1282	Glyma08g01130.1	1e-173	94.6154	GO:0006355
Phvul.002G282400.2	2	8	-2	0.917991	PF07904	H4/H2A histone acetyltransferase complex			PTHR13581	H4/H2A histone acetyltransferase complex							GO:0005634 GO:0006355 GO:0043189	nucleus_"regulation of transcription, DNA-dependent"_H4/H2A histone acetyltransferase complex		Glyma05g38520.1	1e-178	95.1282	Glyma08g01130.1	1e-173	94.6154	GO:0006355
Phvul.002G283200.1	3	12	-2	0.934904	PF06217	GAGA binding protein-like family														Glyma05g38430.3	0	90.0315	Glyma05g38430.2	0	90.0315
Phvul.002G283200.2	3	13	-2.11548	0.938023	PF06217	GAGA binding protein-like family														Glyma05g38430.3	0	90.0315	Glyma05g38430.2	0	90.0315
Phvul.002G284200.1	8	81	-3.33985	0.997052	PF00160	protein folding			PTHR11071,PTHR11071:SF159	,CYCLOPHILIN	KOG0865	Cyclophilin type peptidyl-prolyl cis-trans isomerase	5.2.1.8	Peptidylprolyl isomerase.	K01802	peptidylprolyl isomerase [EC:5.2.1.8]	GO:0003755 GO:0006457	peptidyl-prolyl cis-trans isomerase activity_protein folding	bHLH	Glyma19g43830.1	1e-179	90.5697	Glyma03g41210.2	1e-171	89.3939	GO:0006457	GO:0003755
Phvul.002G284800.1	3	23	-2.9386	0.981362	PF08766	DEK C termil domain			PTHR13468	DEK PROTEIN	KOG2266	Chromatin-associated protein Dek and related proteins, contains SAP DNA binding domain								Glyma05g38280.1	1e-149	88.4	Glyma05g38280.1	9e-64	83.0645
Phvul.002G285000.1	0	5	-3.32193	0.925852	PF00106	oxidoreductase activity			PTHR24322,PTHR24322:SF34		KOG1205	Predicted dehydrogenase					GO:0008152 GO:0016491	metabolism_oxidoreductase activity		Glyma08g01390.2	0	87.6437	Glyma08g01390.1	0	88.0378	GO:0008152	GO:0016491
Phvul.002G285600.1	185	27	2.77649	0.984915	PF00403	metal ion transport			PTHR22814,PTHR22814:SF52	,COPPER TRANSPORT PROTEIN ATOX1-RELATED	KOG1603	Copper chaperone					GO:0030001 GO:0046872	metal ion transport_metal ion binding		Glyma08g01410.1	2e-79	91.5929	Glyma08g01410.1	8e-63	89.8058	GO:0030001	GO:0046872
Phvul.002G286500.1	0	5	-3.32193	0.925852	PF00314	Thaumatin family														Glyma05g38110.1	1e-137	85.0407	Glyma05g38130.1	1e-125	83.871
Phvul.002G286800.1	9	87	-3.27302	0.994143	PF01370	coenzyme binding			PTHR10366,PTHR10366:SF39	D DEPENDENT EPIMERASE/DEHYDRATASE,UDP-glucose 4-epimerase activity	KOG1371	UDP-glucose 4-epimerase/UDP-sulfoquinovose synthase	5.1.3.2	UDP-glucose 4-epimerase.	K01784	UDP-glucose 4-epimerase [EC:5.1.3.2]	GO:0003824 GO:0003854 GO:0003978 GO:0006012 GO:0006694 GO:0008152 GO:0008831 GO:0009058 GO:0016491 GO:0016616 GO:0044237 GO:0045226 GO:0050662 GO:0055114	catalytic activity_3-beta-hydroxy-delta5-steroid dehydrogenase activity_UDP-glucose 4-epimerase activity _galactose metabolism_steroid biosynthesis_metabolism_dTDP-4-dehydrorhamnose reductase activity_biosynthesis_oxidoreductase activity_"oxidoreductase activity, acting on the CH-OH group of donors, NAD or NADP as acceptor"_cellular metabolism_extracellular polysaccharide biosynthesis_coenzyme bi…		Glyma05g38120.1	0	92.7133	Glyma08g01480.1	0	92.1965	GO:0006012 GO:0006694 GO:0008152 GO:0009058 GO:0044237 GO:0045226 GO:0055114	GO:0003824 GO:0003854 GO:0003978 GO:0008831 GO:0016491 GO:0016616 GO:0050662
Phvul.002G289700.1	2	8	-2	0.917991	PF00225,PF00307	microtubule motor activity,protein binding			PTHR24115,PTHR24115:SF135		KOG0239	Kinesin (KAR3 subfamily)					GO:0003777 GO:0005515 GO:0005524 GO:0007018	microtubule motor activity_protein binding_ATP binding_microtubule-based movement		Glyma05g37800.1	0	92.8453	Glyma05g37800.1	0	90.6486	GO:0007018	GO:0003777 GO:0005515 GO:0005524
Phvul.002G289700.2	2	8	-2	0.917991	PF00225,PF00307	microtubule motor activity,protein binding			PTHR24115,PTHR24115:SF135		KOG0239	Kinesin (KAR3 subfamily)					GO:0003777 GO:0005515 GO:0005524 GO:0007018	microtubule motor activity_protein binding_ATP binding_microtubule-based movement		Glyma05g37800.1	0	92.8453	Glyma05g37800.1	0	90.6486	GO:0007018	GO:0003777 GO:0005515 GO:0005524
Phvul.002G290100.1	3	15	-2.32193	0.949834	PF00117,PF00733,PF00958	GMP biosynthetic process,Glutamine amidotransferase class-I,asparagine synthase (glutamine-hydrolyzing) activity			PTHR11922,PTHR11922:SF2	GMP SYNTHASE,GMP SYNTHASE-RELATED	KOG1622	GMP synthase	6.3.5.2	GMP synthase (glutamine-hydrolysing).	K01951	GMP synthase (glutamine-hydrolysing) [EC:6.3.5.2]	GO:0003922 GO:0004066 GO:0005524 GO:0006164 GO:0006177 GO:0006529 GO:0006541 GO:0016787	GMP synthase (glutamine-hydrolyzing) activity_asparagine synthase (glutamine-hydrolyzing) activity_ATP binding_purine nucleotide biosynthesis_GMP biosynthesis_asparagine biosynthesis_glutamine metabolism_hydrolase activity		Glyma05g37760.1	0	91.5991	Glyma05g37760.1	5e-53	90.5882	GO:0006164 GO:0006177 GO:0006529 GO:0006541	GO:0003922 GO:0004066 GO:0005524 GO:0016787
Phvul.002G290200.1	6	0	3.58496	0.946604	PF12552	Protein of unknown function (DUF3741)			PTHR21726,PTHR21726:SF4	PHOSPHATIDYLINOSITOL N-ACETYLGLUCOSAMINYLTRANSFERASE SUBUNIT P (DOWN SYNDROME CRITICAL REGION PROTEIN 5)-RELATED,RSE H1 SMALL SUBUNIT (AYP1)-RELATED										Glyma05g37750.1	1e-155	86.0163	Glyma05g37750.1	1e-20	83.9161
Phvul.002G290200.2	6	0	3.58496	0.946604	PF12552	Protein of unknown function (DUF3741)			PTHR21726,PTHR21726:SF4	PHOSPHATIDYLINOSITOL N-ACETYLGLUCOSAMINYLTRANSFERASE SUBUNIT P (DOWN SYNDROME CRITICAL REGION PROTEIN 5)-RELATED,RSE H1 SMALL SUBUNIT (AYP1)-RELATED										Glyma05g37750.1	1e-155	86.0163	Glyma05g37750.1	1e-20	83.9161
Phvul.002G290400.1	21	102	-2.28011	0.954866	PF00230	transport			PTHR19139,PTHR19139:SF55	,transport	KOG0223	Aquaporin (major intrinsic protein family)			K09872	aquaporin PIP	GO:0005215 GO:0006810 GO:0016020	transporter activity_transport_membrane		Glyma08g01860.1	0	93.4483	Glyma05g37730.1	0	93.287	GO:0006810	GO:0005215
Phvul.002G290700.1	7	1	2.80735	0.948265	PF00067	oxidoreductase activity, acting on paired donors, with incorporation or reduction of molecular oxygen			PTHR24296		KOG0157	Cytochrome P450 CYP4/CYP19/CYP26 subfamilies	1.14.-.-	Acting on paired donors, with incorporation or reduction of	K00517	beta-carotene 15,15'-monooxygenase [EC:1.14.99.36]	GO:0005506 GO:0009055 GO:0016705 GO:0020037 GO:0055114	iron ion binding_electron carrier activity_"oxidoreductase activity, acting on paired donors, with incorporation or reduction of molecular oxygen"_heme binding_oxidation reduction		Glyma05g37700.1	0	87.5732	Glyma08g01890.2	0	83.3496	GO:0055114	GO:0005506 GO:0009055 GO:0016705 GO:0020037
Phvul.002G291600.1	1	10	-3.32193	0.977548	PF06203	protein binding											GO:0005515	protein binding		Glyma08g01980.1	6e-79	90.7173	Glyma08g01980.1	7e-57	81.701		GO:0005515
Phvul.002G291900.1	5	20	-2	0.946082	PF00651	protein binding											GO:0005515	protein binding	JUMONJI	Glyma08g02010.2	0	92.9164	Glyma08g02010.2	3e-51	90.3846		GO:0005515
Phvul.002G292000.1	9	1	3.16993	0.970309	PF00046,PF07526	Associated with HOX,sequence-specific D binding			PTHR11850,PTHR11850:SF52	,HOMEOBOX PROTEIN	KOG0773	Transcription factor MEIS1 and related HOX domain proteins					GO:0003677 GO:0003700 GO:0005634 GO:0006355 GO:0043565	DNA binding_transcription factor activity_nucleus_"regulation of transcription, DNA-dependent"_sequence-specific DNA binding	HB	Glyma05g37550.2	0	89.103	Glyma05g37550.2	1e-63	90	GO:0006355	GO:0003677 GO:0003700 GO:0043565
Phvul.002G292100.1	1	6	-2.58496	0.935474	PF04646	Protein of unknown function, DUF604			PTHR10811,PTHR10811:SF5	BETA-1,3-N-ACETYLGLUCOSAMINYLTRANSFERASE RADICAL FRINGE,RADICAL FRINGE	KOG2246	Galactosyltransferases					GO:0016020 GO:0016757	membrane_"transferase activity, transferring glycosyl groups"		Glyma08g02030.1	0	90.6847	Glyma05g37540.1	0	90.6624		GO:0016757
Phvul.002G292500.1	71	472	-2.7329	0.985223	PF03501	Plectin/S10 domain			PTHR12146	40S RIBOSOMAL PROTEIN S10	KOG3344	40s ribosomal protein s10			K02947	small subunit ribosomal protein S10e				Glyma08g02070.1	0	93.2584	Glyma05g37470.1	0	92.2787
Phvul.002G293600.1	6	0	3.58496	0.946604	PF04525	Protein of unknown function (DUF567)			PTHR10233,PTHR10233:SF7	TRANSLATION INITIATION FACTOR EIF-2B ALPHA SUBUNIT,cellular metabolic process							GO:0044237	cellular metabolism		Glyma05g37350.1	0	88.484	Glyma08g02200.1	0	87.6093	GO:0044237
Phvul.002G293600.2	8	0	4	0.96866	PF04525	Protein of unknown function (DUF567)														Glyma08g02200.1	1e-131	87.0103	Glyma05g37350.1	1e-131	87.2951	GO:0044237
Phvul.002G293700.1	6	1	2.58496	0.935474	PF01794,PF08022,PF08030,PF08414	FAD-binding domain,Ferric reductase D binding domain,flavin adenine dinucleotide binding,"oxidoreductase activity, acting on DH or DPH, oxygen as acceptor"			PTHR11972,PTHR11972:SF5	DPH OXIDASE,DPH OXIDASE-RELATED	KOG0039	Ferric reductase, NADH/NADPH oxidase and related proteins	1.11.1.-,1.6.3.-		K13447	respiratory burst oxidase [EC:1.6.3.- 1.11.1.-]	GO:0004601 GO:0005506 GO:0009055 GO:0016021 GO:0016491 GO:0050660 GO:0050664 GO:0055114	peroxidase activity_iron ion binding_electron carrier activity_integral to membrane_oxidoreductase activity_FAD binding_"oxidoreductase activity, acting on NADH or NADPH, with oxygen as acceptor"_oxidation reduction		Glyma08g02210.1	0	92.3213	Glyma05g37330.1	0	92.1444	GO:0055114	GO:0004601 GO:0005506 GO:0009055 GO:0016491 GO:0050660 GO:0050664
Phvul.002G295500.1	11	0	4.45943	0.98262	PF01263	isomerase activity			PTHR11122	APOSPORY-ASSOCIATED PROTEIN C-RELATED	KOG1594	Uncharacterized enzymes related to aldose 1-epimerase	5.1.3.15	Glucose-6 phosphate 1-epimerase.	K01792	glucose-6-phosphate 1-epimerase [EC:5.1.3.15]	GO:0005975 GO:0016853	carbohydrate metabolism_isomerase activity		Glyma01g43330.1	1e-108	84.1241	Glyma11g02160.1	3e-56	84.0256	GO:0005975	GO:0016853
Phvul.002G295500.2	12	0	4.58496	0.985135	PF01263	isomerase activity			PTHR11122	APOSPORY-ASSOCIATED PROTEIN C-RELATED	KOG1594	Uncharacterized enzymes related to aldose 1-epimerase	5.1.3.15	Glucose-6 phosphate 1-epimerase.	K01792	glucose-6-phosphate 1-epimerase [EC:5.1.3.15]	GO:0005975 GO:0016853	carbohydrate metabolism_isomerase activity		Glyma01g43330.1	1e-108	84.1241	Glyma11g02160.1	3e-56	84.0256	GO:0005975	GO:0016853
Phvul.002G295900.1	3	21	-2.80735	0.980306	PF08991	Domain of unknown function (DUF1903)														Glyma08g02470.1	2e-63	90.099
Phvul.002G296700.1	0	14	-4.80735	0.988765	PF00505	D binding			PTHR13711	SWI/SNF-RELATED CHROMATIN BINDING PROTEIN	KOG0381	HMG box-containing protein					GO:0003677 GO:0005515	DNA binding_protein binding	HMG	Glyma05g37010.1	0	90.8778	Glyma05g37010.1	1e-124	92.0973		GO:0003677 GO:0005515
Phvul.002G297200.1	0	5	-3.32193	0.925852																Glyma05g36960.1	7e-07	86.6667
Phvul.002G297400.1	0	5	-3.32193	0.925852	PF01738	hydrolase activity			PTHR13136	TESTIS DEVELOPMENT PROTEIN PRTD					K07020	putative glutamine amidotransferase	GO:0016787	hydrolase activity		Glyma08g02600.1	0	93.0618	Glyma05g36950.1	1e-147	93.7322		GO:0016787
Phvul.002G299500.1	2	11	-2.45943	0.9425					PTHR16684,PTHR16684:SF7	,CENTROMERE PROTEIN C										Glyma13g43740.1	1e-96	81.0573	Glyma13g43740.1	5e-87	91.7695
Phvul.002G300100.1	1	8	-3	0.964175																Glyma05g36730.1	1e-152	86.0269	Glyma08g02830.1	1e-130	84.4221
Phvul.002G300200.1	40	1	5.32193	0.998001	PF00462	protein disulfide oxidoreductase activity			PTHR10168,PTHR10168:SF44	,GLUTAREDOXIN	KOG2824	Glutaredoxin-related protein					GO:0009055 GO:0015035 GO:0045454	electron carrier activity_protein disulfide oxidoreductase activity_cell redox homeostasis		Glyma05g36710.1	1e-113	84.6154	Glyma05g36710.1	5e-21	82.4742	GO:0045454	GO:0009055 GO:0015035
Phvul.002G300400.1	0	6	-3.58496	0.946604	PF00109,PF02801	Beta-ketoacyl synthase, C-termil domain,"Beta-ketoacyl synthase, N-termil domain"			PTHR11712,PTHR11712:SF52	,biosynthetic process	KOG1394	3-oxoacyl-(acyl-carrier-protein) synthase (I and II)					GO:0003824 GO:0009058	catalytic activity_biosynthesis		Glyma08g02850.2	0	92.4797	Glyma08g02850.1	0	92.2921	GO:0009058	GO:0003824
Phvul.002G300900.1	8	0	4	0.96866	PF03083	integral to membrane			PTHR10791	integral to membrane	KOG1623	Multitransmembrane protein					GO:0016021	integral to membrane		Glyma08g02890.1	1e-164	85.994	Glyma20g16160.1	1e-54	79.3413
Phvul.002G301300.1	12	51	-2.08746	0.952942	PF02985,PF03810	protein binding,protein transporter activity			PTHR10527,PTHR10527:SF1	IMPORTIN BETA,IMPORTIN BETA-4 SUBUNIT	KOG1241	Karyopherin (importin) beta 1			K14293	importin subunit beta-1	GO:0005515 GO:0006886 GO:0008565	protein binding_intracellular protein transport_protein transporter activity		Glyma05g36630.1	0	92.7669	Glyma08g02930.1	0	92.6904	GO:0006886	GO:0005515 GO:0008565
Phvul.002G301400.1	40	587	-3.87529	0.999445	PF00012	Hsp70 protein			PTHR19375	ATP binding	KOG0100	Molecular chaperones GRP78/BiP/KAR2, HSP70 superfamily			K09490	heat shock 70kDa protein 5	GO:0000902 GO:0005524	cellular morphogenesis_ATP binding		Glyma05g36600.1	0	93.4704	Glyma08g02960.1	0	93.0946	GO:0000902	GO:0005524
Phvul.002G303500.1	5	40	-3	0.992503																Glyma08g03200.1	2e-78	80.829	Glyma05g36380.1	1e-75	80.303
Phvul.002G303600.1	7	32	-2.19265	0.951856	PF00128,PF02922	cation binding,"hydrolase activity, hydrolyzing O-glycosyl compounds"			PTHR10357,PTHR10357:SF75	ALPHA-AMLYASE,AMYLASE	KOG0470	1,4-alpha-glucan branching enzyme/starch branching enzyme II	3.2.1.-	Glycosidases, i.e. enzymes hydrolyzing O- and S-glycosyl	K02438	glycogen operon protein GlgX [EC:3.2.1.-]	GO:0003824 GO:0004553 GO:0005975 GO:0043169	catalytic activity_"hydrolase activity, hydrolyzing O-glycosyl compounds"_carbohydrate metabolism_cation binding		Glyma08g03210.1	0	93.3333	Glyma08g03210.2	0	93.6088	GO:0005975	GO:0003824 GO:0004553 GO:0043169
Phvul.002G305300.1	17	120	-2.81943	0.986113	PF00410	intracellular			PTHR11758	intracellular	KOG1754	40S ribosomal protein S15/S22			K02957	small subunit ribosomal protein S15Ae	GO:0003735 GO:0005622 GO:0005840 GO:0006412	structural constituent of ribosome_intracellular_ribosome_protein biosynthesis		Glyma05g36200.1	1e-156	92.8205	Glyma08g03450.2	1e-151	92.3077	GO:0006412	GO:0003735
Phvul.002G305300.2	22	147	-2.74024	0.984832	PF00410	intracellular			PTHR11758	intracellular	KOG1754	40S ribosomal protein S15/S22					GO:0003735 GO:0005622 GO:0005840 GO:0006412	structural constituent of ribosome_intracellular_ribosome_protein biosynthesis		Glyma05g36200.1	1e-107	91.7526	Glyma08g03450.2	1e-104	91.4089	GO:0006412	GO:0003735
Phvul.002G307400.1	4	23	-2.52356	0.956784	PF04511	Der1-like family			PTHR11009	DER1-LIKE PROTEIN, DERLIN	KOG0858	Predicted membrane protein			K13989	Derlin-2/3				Glyma08g03630.1	0	91.2281	Glyma05g35990.1	0	90.9582
Phvul.002G307800.1	4	16	-2	0.942214	PF00332,PF07983	X8 domain,"hydrolase activity, hydrolyzing O-glycosyl compounds"			PTHR16631	GLUCAN 1,3-BETA-GLUCOSIDASE-RELATED							GO:0004553 GO:0005975	hydrolase activity, hydrolyzing O-glycosyl compounds_carbohydrate metabolism		Glyma08g03670.1	0	91.8109	Glyma05g35950.2	0	92.7656	GO:0005975	GO:0004553
Phvul.002G309600.1	4	39	-3.2854	0.99282	PF00390,PF03949	D binding,"oxidoreductase activity, acting on the CH-OH group of donors, D or DP as acceptor"			PTHR23406,PTHR23406:SF2	MALIC ENZYME,MALIC ENZYME-RELATED	KOG1257	NADP+-dependent malic enzyme	1.1.1.40	Malate dehydrogese (oxaloacetate decarboxylating) (DP+).	K00029	malate dehydrogenase (oxaloacetate-decarboxylating)(NADP+) [EC:1.1.1.40]	GO:0016616 GO:0051287 GO:0055114	oxidoreductase activity, acting on the CH-OH group of donors, NAD or NADP as acceptor_NAD binding_oxidation reduction		Glyma05g35800.1	0	93.8626	Glyma01g01180.1	0	87.5	GO:0055114	GO:0016616 GO:0051287
Phvul.002G309700.1	2	16	-3	0.984917																Glyma08g03850.1	9e-37	89.5522	Glyma08g03850.1	8e-31	91.3462
Phvul.002G310000.1	7	32	-2.19265	0.951856	PF00560	protein binding			PTHR10588	PROTEIN PHOSPHATASES PP1 REGULATORY SUBUNIT	KOG0531	Protein phosphatase 1, regulatory subunit, and related proteins					GO:0005515	protein binding		Glyma05g35770.1	0	89.3706	Glyma05g35770.1	2e-82	89.9614		GO:0005515
Phvul.002G310000.2	8	35	-2.12928	0.951646	PF00560	protein binding			PTHR10588	PROTEIN PHOSPHATASES PP1 REGULATORY SUBUNIT	KOG0531	Protein phosphatase 1, regulatory subunit, and related proteins					GO:0005515	protein binding		Glyma08g03880.1	0	89.3617	Glyma05g35770.1	0	89.4142		GO:0005515
Phvul.002G310600.1	2	9	-2.16993	0.926027	PF00083	transmembrane transporter activity			PTHR24063,PTHR24063:SF211		KOG0254	Predicted transporter (major facilitator superfamily)					GO:0016021 GO:0022857 GO:0055085	integral to membrane_transmembrane transporter activity_transmembrane transport		Glyma08g03940.1	0	90.3096	Glyma05g35710.1	0	89.9731	GO:0055085	GO:0022857
Phvul.002G312400.1	7	0	3.80735	0.959831																Glyma05g35520.1	0	88.0618	Glyma08g04210.1	0	86.7114
Phvul.002G313500.1	0	11	-4.45943	0.98262																Glyma05g35410.1	1e-73	85.5422	Glyma05g35410.1	5e-39	90.7692
Phvul.002G313600.1	1	8	-3	0.964175	PF00071	Ras family			PTHR24073,PTHR24073:SF254		KOG0092	GTPase Rab5/YPT51 and related small G protein superfamily GTPases					GO:0003924 GO:0005525 GO:0005622 GO:0005634 GO:0005737 GO:0007264	GTPase activity_GTP binding_intracellular_nucleus_cytoplasm_small GTPase mediated signal transduction		Glyma05g35400.1	0	93.159	Glyma08g04340.1	1e-119	93.4932	GO:0007264	GO:0003924 GO:0005525
Phvul.002G313700.1	10	152	-3.926	0.999021																Glyma08g04350.1	2e-35	88.1119	Glyma05g35390.1	4e-30	88.0952
Phvul.002G314200.1	2	53	-4.72792	0.998549					PTHR24420,PTHR24420:SF665		KOG0487	Transcription factor Abd-B, contains HOX domain								Glyma05g35330.1	0	85.1885	Glyma05g35330.1	8e-28	93.1818
Phvul.002G315500.1	1	6	-2.58496	0.935474	PF11744	response to aluminum ion					KOG4711	Predicted membrane protein					GO:0005886 GO:0006810 GO:0010044	plasma membrane_transport_response to aluminum ion		Glyma05g35190.1	0	89.68	Glyma05g35190.1	2e-61	88.3929	GO:0006810 GO:0010044
Phvul.002G317200.1	63	573	-3.18511	0.994857	PF01251	intracellular			PTHR11278	intracellular	KOG3320	40S ribosomal protein S7			K02993	small subunit ribosomal protein S7e	GO:0003735 GO:0005622 GO:0005840 GO:0006412	structural constituent of ribosome_intracellular_ribosome_protein biosynthesis		Glyma08g04990.2	0	91.6667	Glyma08g04990.1	0	91.6667	GO:0006412	GO:0003735
Phvul.002G317200.2	62	570	-3.20062	0.994856	PF01251	intracellular			PTHR11278	intracellular	KOG3320	40S ribosomal protein S7			K02993	small subunit ribosomal protein S7e	GO:0003735 GO:0005622 GO:0005840 GO:0006412	structural constituent of ribosome_intracellular_ribosome_protein biosynthesis		Glyma08g04990.2	0	91.6667	Glyma08g04990.1	0	91.6667	GO:0006412	GO:0003735
Phvul.002G318900.1	0	484	-9.91886	0.999723	PF04749	PLAC8 family			PTHR15907	FAMILY NOT MED										Glyma07g30410.2	7e-12	81.4286	Glyma07g30410.1	7e-12	81.4286
Phvul.002G319100.1	11	2	2.45943	0.9425	PF04749	PLAC8 family			PTHR15907,PTHR15907:SF11	,FAMILY NOT MED										Glyma05g34870.1	1e-107	85.5603	Glyma08g04830.1	4e-91	84.3318
Phvul.002G319500.1	1	7	-2.80735	0.948265	PF00332,PF07983	X8 domain,"hydrolase activity, hydrolyzing O-glycosyl compounds"			PTHR16631	GLUCAN 1,3-BETA-GLUCOSIDASE-RELATED							GO:0004553 GO:0005975	hydrolase activity, hydrolyzing O-glycosyl compounds_carbohydrate metabolism		Glyma05g34930.1	0	94.2052	Glyma08g04780.1	0	94.1269	GO:0005975	GO:0004553
Phvul.002G319500.2	2	10	-2.32193	0.938221	PF00332	hydrolase activity, hydrolyzing O-glycosyl compounds			PTHR16631	GLUCAN 1,3-BETA-GLUCOSIDASE-RELATED							GO:0004553 GO:0005975	hydrolase activity, hydrolyzing O-glycosyl compounds_carbohydrate metabolism		Glyma05g34930.1	0	94.4898	Glyma08g04780.1	0	94.2857	GO:0005975	GO:0004553
Phvul.002G319800.1	80	409	-2.35403	0.962207	PF05529	endoplasmic reticulum											GO:0005783 GO:0006886 GO:0016021	endoplasmic reticulum_intracellular protein transport_integral to membrane		Glyma05g34980.1	1e-115	88.4319	Glyma08g04740.1	1e-113	88.1748	GO:0006886
Phvul.002G320200.1	106	819	-2.9498	0.986729	PF00203	ribosome			PTHR11880	ribosome	KOG0898	40S ribosomal protein S15			K02958	small subunit ribosomal protein S15e	GO:0003735 GO:0005840 GO:0006412	structural constituent of ribosome_ribosome_protein biosynthesis		Glyma08g04690.2	1e-170	93.0456	Glyma08g04690.1	1e-170	93.0456	GO:0006412	GO:0003735
Phvul.002G321000.1	8	2	2	0.917991					PTHR24177,PTHR24177:SF119		KOG4412	26S proteasome regulatory complex, subunit PSMD10								Glyma05g34620.1	0	91.792	Glyma08g05040.1	0	91.5723
Phvul.002G321200.1	2	8	-2	0.917991	PF03177,PF08801	Non-repetitive/WGA-negative nucleoporin C-termil,Nup133 N termil like			PTHR10350,PTHR10350:SF6	,nucleocytoplasmic transport	KOG1900	Nuclear pore complex, Nup155 component (D Nup154, sc Nup157/Nup170)			K14312	nuclear pore complex protein Nup155	GO:0005643 GO:0006913 GO:0017056	nuclear pore_nucleocytoplasmic transport_structural constituent of nuclear pore		Glyma08g05070.1	0	92.9659	Glyma05g34600.1	0	92.8267	GO:0006913
Phvul.002G321400.1	22	172	-2.96683	0.98627	PF00333,PF03719	intracellular			PTHR13718	intracellular	KOG0877	40S ribosomal protein S2/30S ribosomal protein S5			K02981	small subunit ribosomal protein S2e	GO:0003723 GO:0003735 GO:0005622 GO:0005840 GO:0006412	RNA binding_structural constituent of ribosome_intracellular_ribosome_protein biosynthesis		Glyma05g34570.1	0	88.1995	Glyma02g09370.1	1e-158	85.3767	GO:0006412	GO:0003723 GO:0003735
Phvul.002G321800.1	3	19	-2.66297	0.977523	PF00646,PF07646	protein binding			PTHR23244,PTHR23244:SF107	,KELCH REPEAT DOMAIN	KOG4693	Uncharacterized conserved protein, contains kelch repeat			K12116	flavin-binding kelch repeat F-box protein 1	GO:0005515	protein binding		Glyma08g05130.1	0	92.413	Glyma05g34530.1	0	92.1848		GO:0005515
Phvul.002G322900.1	2	10	-2.32193	0.938221	PF01988	VIT family					KOG4473	Uncharacterized membrane protein								Glyma05g34430.1	0	90.9946	Glyma08g05230.1	0	91.1047
Phvul.002G323700.1	2	10	-2.32193	0.938221	PF01988	VIT family														Glyma05g34430.1	1e-161	91.0314	Glyma08g05230.1	1e-152	91.9799
Phvul.002G323900.1	14	68	-2.28011	0.954439	PF01118,PF02774	cellular amino acid metabolic process,protein dimerization activity			PTHR10174,PTHR10174:SF2	RETILDEHYDE BINDING PROTEIN-RELATED,SEC14 CYTOSOLIC FACTOR-RELATED	KOG4777	Aspartate-semialdehyde dehydrogenase	1.2.1.11	Aspartate-semialdehyde dehydrogese.	K00133	aspartate-semialdehyde dehydrogenase [EC:1.2.1.11]	GO:0003942 GO:0005737 GO:0006520 GO:0008652 GO:0016620 GO:0046983 GO:0051287 GO:0055114	N-acetyl-gamma-glutamyl-phosphate reductase activity_cytoplasm_amino acid metabolism_amino acid biosynthesis_"oxidoreductase activity, acting on the aldehyde or oxo group of donors, NAD or NADP as acceptor"_protein dimerization activity_NAD binding_oxidation reduction		Glyma05g34420.1	0	91.4818	Glyma08g05250.1	0	91.9212	GO:0006520 GO:0008652 GO:0055114	GO:0016620 GO:0046983 GO:0051287
Phvul.002G324000.1	23	101	-2.13465	0.954088	PF01423	LSM domain			PTHR12777	SMALL NUCLEAR RIBONUCLEOPROTEIN SM D2	KOG3459	Small nuclear ribonucleoprotein (snRNP) Sm core protein			K11096	small nuclear ribonucleoprotein D2				Glyma20g34630.1	1e-135	93.578	Glyma10g33010.1	1e-135	93.578
Phvul.002G324200.1	23	115	-2.32193	0.961728	PF01459	voltage-gated anion channel activity			PTHR10802	MITOCHONDRIAL IMPORT RECEPTOR SUBUNIT TOM40	KOG3296	Translocase of outer mitochondrial membrane complex, subunit TOM40			K11518	mitochondrial import receptor subunit TOM40	GO:0005741 GO:0006820 GO:0008308 GO:0044070 GO:0055085	mitochondrial outer membrane_anion transport_voltage-dependent ion-selective channel activity_regulation of anion transport_transmembrane transport		Glyma08g05280.1	0	94.3483	Glyma05g34360.1	0	94.1176	GO:0006820 GO:0055085	GO:0008308
Phvul.002G324300.1	219	1336	-2.60892	0.985363	PF00380	intracellular			PTHR21569	intracellular	KOG1753	40S ribosomal protein S16			K02960	small subunit ribosomal protein S16e	GO:0003735 GO:0005622 GO:0005840 GO:0006412	structural constituent of ribosome_intracellular_ribosome_protein biosynthesis		Glyma05g34350.1	1e-152	91.1905	Glyma08g05290.1	1e-143	90.2381	GO:0006412	GO:0003735
Phvul.002G325000.1	1	9	-3.16993	0.970309																Glyma05g34290.1	0	84.728	Glyma08g05380.1	1e-129	83.0137
Phvul.002G326300.1	25	115	-2.20163	0.954859	PF00118	cellular protein metabolic process			PTHR11353,PTHR11353:SF26	cellular protein metabolic process,protein folding	KOG0358	Chaperonin complex component, TCP-1 delta subunit (CCT4)					GO:0005524 GO:0006457 GO:0044267 GO:0051082	ATP binding_protein folding_cellular protein metabolism_unfolded protein binding		Glyma05g34190.1	0	92.3221	Glyma08g05470.1	0	91.8023	GO:0006457 GO:0044267	GO:0005524 GO:0051082
Phvul.002G326900.1	5	0	3.32193	0.925852																Glyma05g34140.1	0	90.0118	Glyma08g05550.1	0	86.9393
Phvul.002G327500.1	96	655	-2.77039	0.985308	PF00400	WD domain, G-beta repeat			PTHR19868	RECEPTOR FOR ACTIVATED PROTEIN KISE C (RACK1)	KOG0279	G protein beta subunit-like protein					GO:0005515	protein binding		Glyma05g34070.1	0	90.2863	Glyma08g05610.1	0	88.8889		GO:0005515
Phvul.002G327700.1	0	643	-10.3287	0.999783	PF01161	Phosphatidylethanolamine-binding protein			PTHR11362	PHOSPHATIDYLETHANOLAMINE-BINDING PROTEIN	KOG3346	Phosphatidylethanolamine binding protein								Glyma05g34030.2	7e-28	81.9383	Glyma05g34030.1	7e-28	81.9383
Phvul.002G328100.1	8	2	2	0.917991	PF01535	PPR repeat			PTHR24015,PTHR24015:SF42											Glyma05g34000.1	0	92.9619	Glyma05g34010.1	0	84.2523
Phvul.002G328400.1	22	98	-2.15528	0.954074	PF00538	nucleosome			PTHR11467	HISTONE H1/H5	KOG4012	Histone H1					GO:0000786 GO:0003677 GO:0005634 GO:0006334	nucleosome_DNA binding_nucleus_nucleosome assembly		Glyma08g05710.1	1e-119	82.4343	Glyma08g05710.1	3e-41	84.8624	GO:0006334	GO:0003677
Phvul.002G328400.2	13	82	-2.65711	0.98442	PF00538	nucleosome			PTHR11467	HISTONE H1/H5	KOG4012	Histone H1					GO:0000786 GO:0003677 GO:0005634 GO:0006334	nucleosome_DNA binding_nucleus_nucleosome assembly		Glyma08g05710.1	2e-42	80.5486	Glyma08g05710.1	2e-41	84.8624	GO:0006334	GO:0003677
Phvul.002G328500.1	1	6	-2.58496	0.935474	PF00498	protein binding			PTHR23308,PTHR23308:SF2	NUCLEAR INHIBITOR OF PROTEIN PHOSPHATASE-1,SMAD NUCLEAR INTERACTING PROTEIN 1							GO:0005515	protein binding	FHA	Glyma13g24280.1	1e-49	89.2045	Glyma13g24280.1	2e-30	81.0897		GO:0005515
Phvul.002G328700.1	41	1	5.35755	0.998078	PF02365	regulation of transcription, D-dependent											GO:0003677 GO:0006355	DNA binding_"regulation of transcription, DNA-dependent"	NAC	Glyma13g24320.1	0	86.5892	Glyma07g32250.1	0	89.3793	GO:0006355	GO:0003677
Phvul.002G328700.2	40	1	5.32193	0.998001	PF02365	regulation of transcription, D-dependent											GO:0003677 GO:0006355	DNA binding_"regulation of transcription, DNA-dependent"	NAC	Glyma13g24320.1	0	86.5892	Glyma07g32250.1	0	89.3793	GO:0006355	GO:0003677
Phvul.002G328900.1	4	19	-2.24793	0.946972	PF00795,PF02540	D synthase,nitrogen compound metabolic process			PTHR23090,PTHR23090:SF1	GLUTAMINE-DEPENDENT D(+) SYNTHETASE,NH(3)/GLUTAMINE-DEPENDENT D(+) SYNTHETASE	KOG2303	Predicted NAD synthase, contains CN hydrolase domain	6.3.5.1	D(+) synthase (glutamine-hydrolysing).	K01950	NAD+ synthase (glutamine-hydrolysing) [EC:6.3.5.1]	GO:0006807 GO:0016810	nitrogen metabolism_"hydrolase activity, acting on carbon-nitrogen (but not peptide) bonds"		Glyma08g02950.1	0	91.8807	Glyma05g36610.1	0	91.0184	GO:0006807	GO:0016810
Phvul.002G329400.1	3	124	-5.36923	0.999268	PF00314	Thaumatin family														Glyma05g33860.1	0	91.5698	Glyma08g05820.1	0	91.3616
Phvul.002G329500.1	0	5	-3.32193	0.925852	PF00046	sequence-specific D binding											GO:0003700 GO:0006355 GO:0043565	transcription factor activity_"regulation of transcription, DNA-dependent"_sequence-specific DNA binding	HB	Glyma05g33850.1	0	89.7696	Glyma08g05830.1	1e-163	90.9707	GO:0006355	GO:0003700 GO:0043565
Phvul.002G331700.1	8	0	4	0.96866	PF02705	potassium ion transmembrane transporter activity											GO:0015079 GO:0016020 GO:0071805	potassium ion transporter activity_membrane_potassium ion transmembrane transport		Glyma08g06060.1	0	89.006	Glyma08g06060.1	1e-160	90.2542	GO:0071805	GO:0015079
Phvul.003G001200.1	8	71	-3.14975	0.99364	PF01546,PF07687	hydrolase activity			PTHR11014,PTHR11014:SF16	,PROTEASE M20-RELATED	KOG2275	Aminoacylase ACY1 and related metalloexopeptidases	3.5.1.14	Aminoacylase.	K14677	aminoacylase [EC:3.5.1.14]	GO:0006508 GO:0008152 GO:0008233 GO:0016787	proteolysis and peptidolysis_metabolism_peptidase activity_hydrolase activity		Glyma20g00230.1	0	87.874	Glyma02g37930.1	1e-40	87.574	GO:0006508 GO:0008152	GO:0008233 GO:0016787
Phvul.003G002300.1	8	1	3	0.964175	PF00931	apoptosis			PTHR11439	GAG-POL-RELATED RETROTRANSPOSON	KOG4658	Apoptotic ATPase					GO:0005524 GO:0006915 GO:0043531	ATP binding_apoptotic process_ADP binding	WRKY	Glyma14g01230.1	0	82.7052	Glyma14g01230.1	1e-35	81.457	GO:0006915	GO:0005524 GO:0043531
Phvul.003G002900.1	18	0	5.16993	0.992754
Phvul.003G003000.1	6	0	3.58496	0.946604	PF00931	apoptosis			PTHR11017,PTHR11017:SF20	DISEASE RESISTANCE PROTEIN,LEUCINE RICH REPEAT PROTEIN	KOG4658	Apoptotic ATPase					GO:0005524 GO:0006915 GO:0043531	ATP binding_apoptotic process_ADP binding		Glyma14g01230.1	0	80.5044	Glyma11g17880.1	1e-101	82.3529	GO:0006915	GO:0005524 GO:0043531
Phvul.003G004100.1	26	137	-2.39759	0.961829	PF02966	mitosis			PTHR12052	mitosis	KOG3414	Component of the U4/U6.U5 snRNP/mitosis protein DIM1			K12859	U5 snRNP protein, DIM1 family	GO:0005681 GO:0007067 GO:0045454	spliceosome complex_mitosis_cell redox homeostasis		Glyma19g28850.1	1e-131	88.785	Glyma09g42010.1	1e-131	88.785	GO:0007067 GO:0045454
Phvul.003G006000.1	10	2	2.32193	0.938221	PF00891,PF08100	O-methyltransferase activity,protein dimerization activity			PTHR11746,PTHR11746:SF53	MAF PROTEIN,O-METHYLTRANSFERASE	KOG3178	Hydroxyindole-O-methyltransferase and related SAM-dependent methyltransferases					GO:0008168 GO:0008171 GO:0046983	methyltransferase activity_O-methyltransferase activity_protein dimerization activity		Glyma09g41840.1	1e-168	82.9947	Glyma20g00590.1	2e-67	79.4521		GO:0008168 GO:0008171 GO:0046983
Phvul.003G006400.1	0	9	-4.16993	0.974862	PF03169	transmembrane transport											GO:0055085	transmembrane transport		Glyma20g00690.1	0	89.3467	Glyma20g00690.1	0	91.8919	GO:0055085
Phvul.003G006700.1	0	5	-3.32193	0.925852	PF00097	Zinc finger, C3HC4 type (RING finger)			PTHR23041,PTHR23041:SF16	,RING FINGER PROTEIN 4	KOG0320	Predicted E3 ubiquitin ligase								Glyma09g41780.2	9e-15	83.2	Glyma09g41780.1	9e-15	83.2
Phvul.003G008100.1	8	46	-2.52356	0.960757					PTHR10593	SERINE/THREONINE-PROTEIN KISE RIO	KOG3576	Ovo and related transcription factors							C2H2	Glyma20g00840.1	0	89.0722	Glyma20g00840.1	3e-57	89.8936
Phvul.003G008300.1	2	79	-5.30378	0.999008					PTHR10593	SERINE/THREONINE-PROTEIN KISE RIO	KOG2462	C2H2-type Zn-finger protein							C2H2	Glyma20g00850.1	0	91.9699	Glyma20g00850.1	5e-16	85.8586
Phvul.003G010000.1	3	12	-2	0.934904
Phvul.003G010500.1	5	0	3.32193	0.925852	PF07649	protein-disulfide reductase activity			PTHR13871,PTHR13871:SF2	THIOREDOXIN,THIOREDOXIN - RELATED							GO:0047134 GO:0055114	protein-disulfide reductase activity_oxidation reduction		Glyma07g20850.1	1e-119	85.9155	Glyma20g01050.1	2e-19	91.7808	GO:0055114	GO:0047134
Phvul.003G010700.1	25	2	3.64386	0.994828	PF00067	oxidoreductase activity, acting on paired donors, with incorporation or reduction of molecular oxygen					KOG0157	Cytochrome P450 CYP4/CYP19/CYP26 subfamilies					GO:0005506 GO:0009055 GO:0016705 GO:0020037 GO:0055114	iron ion binding_electron carrier activity_"oxidoreductase activity, acting on paired donors, with incorporation or reduction of molecular oxygen"_heme binding_oxidation reduction		Glyma07g21100.1	0	83.9161	Glyma07g21100.2	1e-150	82.6484	GO:0055114	GO:0005506 GO:0009055 GO:0016705 GO:0020037
Phvul.003G011800.1	1	24	-4.58496	0.995591	PF03171	oxidoreductase activity			PTHR10209,PTHR10209:SF55	,FE(II)/ ASCORBATE OXIDASE SUPERFAMILY	KOG0143	Iron/ascorbate family oxidoreductases			K06892	ATP-dependent Clp protease adaptor protein ClpS	GO:0016491 GO:0016706 GO:0055114	oxidoreductase activity_"oxidoreductase activity, acting on paired donors, with incorporation or reduction of molecular oxygen, 2-oxoglutarate as one donor, and incorporation of one atom each of oxygen into both donors"_oxidation reduction		Glyma20g01200.1	0	84.6899	Glyma07g29650.1	0	83.9614	GO:0055114	GO:0016491 GO:0016706
Phvul.003G012000.1	2	11	-2.45943	0.9425	PF01118,PF02774	cellular amino acid metabolic process,protein dimerization activity			PTHR14097,PTHR14097:SF7	,TIP30 SER/THR KISE-RELATED	KOG4354	N-acetyl-gamma-glutamyl-phosphate reductase	1.2.1.-,1.2.1.38	N-acetyl-gamma-glutamyl-phosphate reductase.,With D(+) or DP(+) as acceptor.	K00145	N-acetyl-gamma-glutamyl-phosphate/N-acetyl-gamma-aminoadipyl-phosphate reductase [EC:1.2.1.38 1.2.1.-]	GO:0003942 GO:0005737 GO:0006520 GO:0008652 GO:0016620 GO:0046983 GO:0051287 GO:0055114	N-acetyl-gamma-glutamyl-phosphate reductase activity_cytoplasm_amino acid metabolism_amino acid biosynthesis_"oxidoreductase activity, acting on the aldehyde or oxo group of donors, NAD or NADP as acceptor"_protein dimerization activity_NAD binding_oxidation reduction		Glyma07g29630.1	0	93.2981	Glyma20g01220.1	0	93.9926	GO:0006520 GO:0008652 GO:0055114	GO:0016620 GO:0046983 GO:0051287
Phvul.003G012000.2	2	12	-2.58496	0.968284	PF01118,PF02774	cellular amino acid metabolic process,protein dimerization activity			PTHR14097,PTHR14097:SF7	,TIP30 SER/THR KISE-RELATED	KOG4354	N-acetyl-gamma-glutamyl-phosphate reductase	1.2.1.-,1.2.1.38	N-acetyl-gamma-glutamyl-phosphate reductase.,With D(+) or DP(+) as acceptor.	K00145	N-acetyl-gamma-glutamyl-phosphate/N-acetyl-gamma-aminoadipyl-phosphate reductase [EC:1.2.1.38 1.2.1.-]	GO:0003942 GO:0005737 GO:0006520 GO:0008652 GO:0016620 GO:0046983 GO:0051287 GO:0055114	N-acetyl-gamma-glutamyl-phosphate reductase activity_cytoplasm_amino acid metabolism_amino acid biosynthesis_"oxidoreductase activity, acting on the aldehyde or oxo group of donors, NAD or NADP as acceptor"_protein dimerization activity_NAD binding_oxidation reduction		Glyma07g29630.1	0	93.2981	Glyma20g01220.1	0	93.9926	GO:0006520 GO:0008652 GO:0055114	GO:0016620 GO:0046983 GO:0051287
Phvul.003G014300.1	5	22	-2.1375	0.947836	PF00117	Glutamine amidotransferase class-I			PTHR11922,PTHR11922:SF7	,GMP SYNTHASE-RELATED	KOG0026	Anthranilate synthase, beta chain	4.1.3.27	Anthranilate synthase.	K01658	anthranilate synthase component II [EC:4.1.3.27]	GO:0006541 GO:0016787	glutamine metabolism_hydrolase activity		Glyma16g06340.1	0	92.1429	Glyma07g28020.1	0	91.9643	GO:0006541	GO:0016787
Phvul.003G014800.1	0	74	-7.20945	0.998971					PTHR10042,PTHR10042:SF14	,EARLY GROWTH RESPONSE PROTEIN									C2H2	Glyma07g27820.1	1e-129	86.6405	Glyma07g27820.1	5e-14	91.6667
Phvul.003G015200.1	0	5	-3.32193	0.925852
Phvul.003G018300.1	75	450	-2.58496	0.985153	PF00333,PF03719	intracellular			PTHR13718,PTHR13718:SF4	40S RIBOSOMAL PROTEIN S2,intracellular	KOG0877	40S ribosomal protein S2/30S ribosomal protein S5			K02981	small subunit ribosomal protein S2e	GO:0003723 GO:0003735 GO:0005622 GO:0005840 GO:0006412	RNA binding_structural constituent of ribosome_intracellular_ribosome_protein biosynthesis		Glyma11g02190.1	0	88.4277	Glyma02g09370.1	0	88.3019	GO:0006412	GO:0003723 GO:0003735
Phvul.003G018600.1	0	21	-5.39232	0.994434
Phvul.003G018700.1	0	59	-6.88264	0.998724
Phvul.003G018800.1	0	18	-5.16993	0.992754
Phvul.003G018900.1	0	23	-5.52356	0.995257
Phvul.003G019000.1	0	19	-5.24793	0.993393
Phvul.003G019500.1	3	12	-2	0.934904					PTHR24177,PTHR24177:SF119		KOG4412	26S proteasome regulatory complex, subunit PSMD10								Glyma02g09330.1	0	90.9731	Glyma07g26010.1	0	90.2439
Phvul.003G020600.1	49	343	-2.80735	0.98649	PF00428,PF00466	ribosome biogenesis,translatiol elongation			PTHR21141,PTHR21141:SF3	60S ACIDIC RIBOSOMAL PROTEIN FAMILY MEMBER,60S ACIDIC RIBOSOMAL PROTEIN P0	KOG0815	60S acidic ribosomal protein P0			K02941	large subunit ribosomal protein LP0	GO:0003735 GO:0005622 GO:0005840 GO:0006414 GO:0042254	structural constituent of ribosome_intracellular_ribosome_translational elongation_ribosome biogenesis and assembly		Glyma02g42260.1	0	91.0608	Glyma02g42260.1	3e-16	90.2778	GO:0006414 GO:0042254	GO:0003735
Phvul.003G020700.1	18	0	5.16993	0.992754	PF05042	Caleosin related protein														Glyma09g22330.1	1e-177	90.2724	Glyma09g22540.1	1e-101	88.2857
Phvul.003G020800.1	24	2	3.58496	0.994489	PF05042	Caleosin related protein														Glyma09g22310.1	1e-123	85.91	Glyma09g22310.2	4e-85	83.2258
Phvul.003G020900.1	1	8	-3	0.964175																Glyma09g22300.1	3e-49	88.172
Phvul.003G021600.1	9	55	-2.61143	0.983873	PF03328	carbon-carbon lyase activity											GO:0006725 GO:0016830	aromatic compound metabolism_carbon-carbon lyase activity		Glyma09g21760.1	0	85.7531	Glyma09g21750.1	8e-97	85.4369	GO:0006725	GO:0016830
Phvul.003G025200.1	55	490	-3.15528	0.994507	PF01159,PF03868	intracellular			PTHR10715	intracellular	KOG1694	60s ribosomal protein L6					GO:0003735 GO:0005622 GO:0005840 GO:0006412	structural constituent of ribosome_intracellular_ribosome_protein biosynthesis		Glyma15g42620.1	0	90.1288	Glyma08g16130.1	0	89.4134	GO:0006412	GO:0003735
Phvul.003G025400.1	0	7	-3.80735	0.959831	PF00560	protein binding			PTHR24420								GO:0005515	protein binding		Glyma01g22730.1	0	92.087	Glyma02g11350.1	0	91.2402		GO:0005515
Phvul.003G025600.1	19	92	-2.27563	0.954778	PF09532,PF09542	DFDF motif,FFD and TFG box motifs			PTHR13586	UNCHARACTERIZED	KOG1073	Uncharacterized mRNA-associated protein RAP55								Glyma02g11320.1	0	87.3155	Glyma02g11320.3	0	87.1698
Phvul.003G027900.1	0	5	-3.32193	0.925852					PTHR10593	SERINE/THREONINE-PROTEIN KISE RIO	KOG2462	C2H2-type Zn-finger protein							C2H2	Glyma02g10970.1	1e-147	87.6686	Glyma02g10970.1	6e-08	97.0588
Phvul.003G028600.1	1	7	-2.80735	0.948265	PF00026	aspartic-type endopeptidase activity			PTHR13683,PTHR13683:SF98	,aspartic-type endopeptidase activity	KOG1339	Aspartyl protease					GO:0004190 GO:0006508	aspartic-type endopeptidase activity_proteolysis and peptidolysis		Glyma02g10850.1	0	84.157	Glyma01g21480.1	0	83.3573	GO:0006508	GO:0004190
Phvul.003G029300.1	11	1	3.45943	0.980844	PF00016	plastid			PTHR23321,PTHR23321:SF19	,"RIBOSOMAL PROTEIN S15, BACTERIAL AND ORGANELLAR"							GO:0000287 GO:0009536 GO:0015977 GO:0016984	magnesium ion binding_plastid_carbon utilization by fixation of carbon dioxide_ribulose-bisphosphate carboxylase activity								GO:0015977	GO:0000287 GO:0016984
Phvul.003G030200.2	0	7	-3.80735	0.959831	PF02265	D catabolic process											GO:0003676 GO:0004519 GO:0006308	nucleic acid binding_endonuclease activity_DNA catabolism		Glyma01g20900.2	5e-60	80.0344	Glyma01g20900.1	5e-60	80.0344	GO:0006308	GO:0003676 GO:0004519
Phvul.003G030200.3	0	5	-3.32193	0.925852	PF02265	D catabolic process											GO:0003676 GO:0004519 GO:0006308	nucleic acid binding_endonuclease activity_DNA catabolism		Glyma01g20900.2	1e-54	79.8561	Glyma01g20900.1	1e-54	79.8561	GO:0006308	GO:0003676 GO:0004519
Phvul.003G032400.1	5	21	-2.07039	0.946945	PF00400	WD domain, G-beta repeat			PTHR10971,PTHR10971:SF11	,MITOTIC CHECKPOINT PROTEIN AND POLY(A)+ R EXPORT PROTEIN	KOG0647	mRNA export protein (contains WD40 repeats)			K14298	mRNA export factor	GO:0005515	protein binding		Glyma01g09290.1	0	93.0392	Glyma02g13780.1	0	91.8049		GO:0005515
Phvul.003G035100.1	5	0	3.32193	0.925852	PF03352	D-3-methyladenine glycosylase I activity							3.2.2.20	D-3-methyladenine glycosylase I.	K01246	DNA-3-methyladenine glycosylase I [EC:3.2.2.20]	GO:0006284 GO:0008725	base-excision repair_DNA-3-methyladenine glycosylase I activity		Glyma01g20740.1	0	91.8033	Glyma01g20740.1	6e-36	89.4737	GO:0006284	GO:0008725
Phvul.003G035400.1	13	70	-2.42884	0.961323	PF01055	hydrolase activity, hydrolyzing O-glycosyl compounds			PTHR22762,PTHR22762:SF9	ALPHA-GLUCOSIDASE,"hydrolase activity, hydrolyzing O-glycosyl compounds"	KOG1065	Maltase glucoamylase and related hydrolases, glycosyl hydrolase family 31					GO:0004553 GO:0005975	hydrolase activity, hydrolyzing O-glycosyl compounds_carbohydrate metabolism		Glyma08g31890.1	0	92.4665	Glyma01g20460.1	0	94.1498	GO:0005975	GO:0004553
Phvul.003G036200.1	24	1	4.58496	0.995591	PF00854	oligopeptide transport			PTHR11654,PTHR11654:SF56	,OLIGOPEPTIDE TRANSPORTER-RELATED	KOG1237	H+/oligopeptide symporter					GO:0005215 GO:0006857 GO:0016020	transporter activity_oligopeptide transport_membrane		Glyma01g20700.1	0	89.4953	Glyma01g20710.1	0	87.3964	GO:0006857	GO:0005215
Phvul.003G036800.1	15	3	2.32193	0.949834	PF00083	transmembrane transporter activity			PTHR24063,PTHR24063:SF116		KOG0254	Predicted transporter (major facilitator superfamily)					GO:0016021 GO:0022857 GO:0055085	integral to membrane_transmembrane transporter activity_transmembrane transport		Glyma01g09220.1	0	91.7323	Glyma02g13730.1	0	92.0781	GO:0055085	GO:0022857
Phvul.003G037000.1	2	16	-3	0.984917					PTHR23430	HISTONE H2A										Glyma13g40900.1	1e-40	89.1892	Glyma13g40900.1	6e-15	91.8033
Phvul.003G037200.1	13	1	3.70044	0.986406	PF00657	lipid metabolic process			PTHR22835,PTHR22835:SF39	,ZINC FINGER FYVE DOMAIN CONTAINING PROTEIN							GO:0006629 GO:0016788	lipid metabolism_"hydrolase activity, acting on ester bonds"		Glyma01g09190.1	0	84.428	Glyma02g13720.1	1e-166	82.9606	GO:0006629	GO:0016788
Phvul.003G039300.1	70	11	2.66985	0.984247	PF01486	nucleus			PTHR11945,PTHR11945:SF19	MADS BOX PROTEIN							GO:0003700 GO:0005634 GO:0006355	transcription factor activity_nucleus_"regulation of transcription, DNA-dependent"	MADS	Glyma01g08130.1	0	93.0403	Glyma02g13400.1	6e-93	93.8596	GO:0006355	GO:0003700
Phvul.003G039400.1	77	14	2.45943	0.961644	PF00319	sequence-specific D binding			PTHR11945,PTHR11945:SF19	MADS BOX PROTEIN							GO:0003677 GO:0003700 GO:0005634 GO:0006355 GO:0043565 GO:0046983	DNA binding_transcription factor activity_nucleus_"regulation of transcription, DNA-dependent"_sequence-specific DNA binding_protein dimerization activity		Glyma01g08130.1	3e-96	99.4475	Glyma02g13390.1	4e-86	97.7273	GO:0006355	GO:0003677 GO:0003700 GO:0043565 GO:0046983
Phvul.003G039900.1	36	1	5.16993	0.997698	PF03492	methyltransferase activity											GO:0008168	methyltransferase activity		Glyma01g07940.1	0	93.2296	Glyma02g13340.1	0	93.1382		GO:0008168
Phvul.003G040000.1	47	389	-3.04904	0.994431	PF03214	glycogenin glucosyltransferase activity							2.4.1.-,5.4.99.-	Hexosyltransferases.,Transferring other groups.	K13379	reversibly glycosylated polypeptide/UDP-arabinopyranose mutase [EC:2.4.1.- 5.4.99.-]	GO:0005618 GO:0007047 GO:0008466 GO:0016758 GO:0030054 GO:0030244	cell wall_cell wall organization and biogenesis_glycogenin glucosyltransferase activity_"transferase activity, transferring hexosyl groups"_cell junction_cellulose biosynthesis		Glyma02g13330.1	0	91.6275	Glyma01g07930.1	0	90.7634	GO:0007047 GO:0030244	GO:0008466 GO:0016758
Phvul.003G041200.1	0	62	-6.9542	0.998786	PF00067	oxidoreductase activity, acting on paired donors, with incorporation or reduction of molecular oxygen			PTHR24298,PTHR24298:SF44		KOG0156	Cytochrome P450 CYP2 subfamily	1.14.-.-	Acting on paired donors, with incorporation or reduction of	K00517	beta-carotene 15,15'-monooxygenase [EC:1.14.99.36]	GO:0005506 GO:0009055 GO:0016705 GO:0020037 GO:0055114	iron ion binding_electron carrier activity_"oxidoreductase activity, acting on paired donors, with incorporation or reduction of molecular oxygen"_heme binding_oxidation reduction		Glyma02g13210.1	0	81.7479	Glyma01g07580.1	0	82.1018	GO:0055114	GO:0005506 GO:0009055 GO:0016705 GO:0020037
Phvul.003G041600.1	15884	550	4.852	0.999991																Glyma09g29370.1	3e-52	92.517	Glyma09g24780.1	9e-31	86.3946
Phvul.003G042700.1	1	7	-2.80735	0.948265	PF07168	Fatty acid elongase 3-ketoacyl-CoA synthase 1														Glyma02g12980.1	0	88.6139	Glyma02g12970.3	2e-88	84.2697
Phvul.003G042800.1	14	2	2.80735	0.974098	PF07168	Fatty acid elongase 3-ketoacyl-CoA synthase 1											GO:0015144 GO:0016021 GO:0034219	carbohydrate transporter activity_integral to membrane_carbohydrate transmembrane transport		Glyma02g12970.1	0	92.025	Glyma01g07120.2	0	91.6341	GO:0034219	GO:0015144
Phvul.003G042800.2	14	2	2.80735	0.974098	PF07168	Fatty acid elongase 3-ketoacyl-CoA synthase 1											GO:0015144 GO:0016021 GO:0034219	carbohydrate transporter activity_integral to membrane_carbohydrate transmembrane transport		Glyma02g12970.3	0	92.1536	Glyma02g12970.1	0	92.1536	GO:0034219	GO:0015144
Phvul.003G042900.1	0	13	-4.70044	0.987139	PF00561	alpha/beta hydrolase fold			PTHR10992,PTHR10992:SF161	,ALPHA/BETA HYDROLASE RELATED	KOG1454	Predicted hydrolase/acyltransferase (alpha/beta hydrolase superfamily)								Glyma01g07110.1	0	93.0571	Glyma02g12960.1	0	92.9451
Phvul.003G043200.1	10	163	-4.0268	0.999222	PF00244	14-3-3 protein			PTHR18860	protein domain specific binding	KOG0841	Multifunctional chaperone (14-3-3 family)					GO:0019904	protein domain specific binding		Glyma01g07070.1	0	94.832	Glyma02g12930.1	0	93.9119		GO:0019904
Phvul.003G043700.1	36	211	-2.55117	0.962226	PF00984,PF03720,PF03721	D binding			PTHR11374	UDP-GLUCOSE DEHYDROGESE/UDP-MANC DEHYDROGESE	KOG2666	UDP-glucose/GDP-mannose dehydrogenase	1.1.1.22	UDP-glucose 6-dehydrogese.	K00012	UDPglucose 6-dehydrogenase [EC:1.1.1.22]	GO:0016616 GO:0051287 GO:0055114	oxidoreductase activity, acting on the CH-OH group of donors, NAD or NADP as acceptor_NAD binding_oxidation reduction		Glyma01g06970.1	0	92.0998	Glyma02g12870.1	0	92.1053	GO:0055114	GO:0016616 GO:0051287
Phvul.003G046700.1	1	6	-2.58496	0.935474	PF02170,PF02171,PF08699	Domain of unknown function (DUF1785),protein binding			PTHR22891	EUKARYOTIC TRANSLATION INITIATION FACTOR 2C	KOG1041	Translation initiation factor 2C (eIF-2C) and related proteins					GO:0005515	protein binding		Glyma01g06370.1	0	93.1544	Glyma02g12430.1	0	93.1848		GO:0005515
Phvul.003G046800.1	23	0	5.52356	0.995257	PF04997	D-directed R polymerase activity			PTHR19376,PTHR19376:SF4	D-DIRECTED R POLYMERASE							GO:0003677 GO:0003899 GO:0006351	DNA binding_DNA-directed RNA polymerase activity_"transcription, DNA-dependent"								GO:0006351	GO:0003677 GO:0003899
Phvul.003G046900.1	31	1	4.9542	0.997084	PF00201	transferase activity, transferring hexosyl groups			PTHR11926,PTHR11926:SF15	UDP-GLUCURONOSYLTRANSFERASE RELATED,"transferase activity, transferring hexosyl groups"	KOG1192	UDP-glucuronosyl and UDP-glucosyl transferase					GO:0008152 GO:0016758	metabolism_"transferase activity, transferring hexosyl groups"		Glyma02g11710.1	0	81.4035	Glyma02g11670.1	0	85.3503	GO:0008152	GO:0016758
Phvul.003G047100.1	1	10	-3.32193	0.977548	PF00201	transferase activity, transferring hexosyl groups			PTHR11926,PTHR11926:SF15	UDP-GLUCURONOSYLTRANSFERASE RELATED,"transferase activity, transferring hexosyl groups"	KOG1192	UDP-glucuronosyl and UDP-glucosyl transferase					GO:0008152 GO:0016758	metabolism_"transferase activity, transferring hexosyl groups"		Glyma02g11640.1	0	81.8797	Glyma02g11680.1	4e-07	86.1538	GO:0008152	GO:0016758
Phvul.003G047800.1	48	454	-3.24159	0.994797	PF00380	intracellular			PTHR21569	intracellular	KOG1753	40S ribosomal protein S16			K02960	small subunit ribosomal protein S16e	GO:0003735 GO:0005622 GO:0005840 GO:0006412	structural constituent of ribosome_intracellular_ribosome_protein biosynthesis		Glyma02g11540.1	1e-133	89.1509	Glyma07g33800.1	1e-129	88.6792	GO:0006412	GO:0003735
Phvul.003G047900.1	121	24	2.3339	0.961765	PF01596	O-methyltransferase activity			PTHR10509	O-methyltransferase activity	KOG1663	O-methyltransferase	2.1.1.104	Caffeoyl-CoA O-methyltransferase.	K00588	caffeoyl-CoA O-methyltransferase [EC:2.1.1.104]	GO:0008171	O-methyltransferase activity		Glyma07g33780.1	0	94.2897	Glyma07g33780.2	0	93.8719		GO:0008171
Phvul.003G048200.1	7	1	2.80735	0.948265	PF04564	ubiquitin-protein ligase activity			PTHR22849	WDSAM1 PROTEIN							GO:0000151 GO:0004842 GO:0016567	ubiquitin ligase complex_ubiquitin-protein ligase activity_protein ubiquitination	HB	Glyma02g11480.1	0	87.3397	Glyma07g33730.1	0	87.1486	GO:0016567	GO:0004842
Phvul.003G048500.1	3	25	-3.05889	0.990062																Glyma05g27200.1	1e-56	85.1852	Glyma05g27200.1	5e-13	88.5714
Phvul.003G050600.1	10	55	-2.45943	0.961151	PF02458	transferase activity, transferring acyl groups other than amino-acyl groups											GO:0016747	transferase activity, transferring groups other than amino-acyl groups		Glyma05g28530.1	0	85.5807	Glyma08g11560.1	0	85.3081		GO:0016747
Phvul.003G052000.1	1	7	-2.80735	0.948265	PF03181	BURP domain														Glyma18g18980.1	0	81.743	Glyma08g39700.1	1e-162	85.5474
Phvul.003G052800.1	13	3	2.11548	0.938023	PF02705	potassium ion transmembrane transporter activity											GO:0015079 GO:0016020 GO:0071805	potassium ion transporter activity_membrane_potassium ion transmembrane transport		Glyma08g39840.1	0	92.973	Glyma18g18840.1	0	91.7093	GO:0071805	GO:0015079
Phvul.003G053100.1	4	25	-2.64386	0.980382	PF01436	protein binding			PTHR13833,PTHR13833:SF16	,ZINC FINGER PROTEIN TRANSCRIPTION FACTOR							GO:0005515	protein binding		Glyma18g18550.1	0	90.7367	Glyma08g39910.1	0	91.1658		GO:0005515
Phvul.003G053900.1	4	75	-4.22882	0.998886	PF01202	shikimate kise activity			PTHR24220,PTHR24220:SF77		KOG3354	Gluconate kinase	2.7.1.12	Gluconokise.	K00851	gluconokinase [EC:2.7.1.12]	GO:0004765 GO:0005524	shikimate kinase activity_ATP binding		Glyma18g18210.1	1e-154	87.4773	Glyma08g40000.1	1e-131	86.0902		GO:0004765 GO:0005524
Phvul.003G054600.1	34	140	-2.04182	0.954116	PF00076,PF12353	Eukaryotic translation initiation factor 3 subunit G,nucleic acid binding			PTHR10352	EUKARYOTIC TRANSLATION INITIATION FACTOR 3	KOG0122	Translation initiation factor 3, subunit g (eIF-3g)			K03248	translation initiation factor eIF-3 subunit 4	GO:0003676	nucleic acid binding		Glyma18g18050.1	0	89.6433	Glyma08g40110.1	0	89.4131		GO:0003676
Phvul.003G055000.1	2	9	-2.16993	0.926027	PF00075	nucleic acid binding			PTHR10178,PTHR10178:SF22	GAG/POL/ENV POLYPROTEIN,LTR RETROTRANSPOSABLE ELEMENT - RELATED							GO:0003676 GO:0004523	nucleic acid binding_ribonuclease H activity		Glyma08g40180.1	1e-148	90.8873					GO:0003676 GO:0004523
Phvul.003G055500.1	0	67	-7.06609	0.998879	PF02704	Gibberellin regulated protein														Glyma08g40260.1	1e-71	86.5772	Glyma18g17490.1	3e-63	88.4956
Phvul.003G056000.1	1	7	-2.80735	0.948265	PF00072	two-component response regulator activity			PTHR26402,PTHR26402:SF57								GO:0000156 GO:0000160 GO:0006355	two-component response regulator activity_two-component signal transduction system (phosphorelay)_"regulation of transcription, DNA-dependent"		Glyma18g17330.1	0	88.7195	Glyma08g40330.1	0	89.6494	GO:0000160 GO:0006355	GO:0000156
Phvul.003G057000.1	0	7	-3.80735	0.959831	PF00141	peroxidase activity							1.11.1.7	Peroxidase.	K00430	peroxidase [EC:1.11.1.7]	GO:0004601 GO:0006979 GO:0020037 GO:0055114	peroxidase activity_response to oxidative stress_heme binding_oxidation reduction		Glyma13g24110.1	0	88.8571	Glyma07g32460.1	1e-43	83.5878	GO:0006979 GO:0055114	GO:0004601 GO:0020037
Phvul.003G058200.1	6	32	-2.41504	0.958982																Glyma07g32620.1	0	92.0354	Glyma07g32620.1	2e-99	87.4332
Phvul.003G058700.1	0	10	-4.32193	0.97931					PTHR23315,PTHR23315:SF38	,BETA CATENIN-RELATED ARMADILLO REPEAT-CONTAINING										Glyma02g15790.1	0	83.9556	Glyma07g32680.1	3e-56	83.1909
Phvul.003G059000.1	1	14	-3.80735	0.988468	PF02181	Formin Homology 2 Domain			PTHR23213	FORMIN-RELATED	KOG1922	Rho GTPase effector BNI1 and related formins								Glyma02g15760.1	0	90.6117	Glyma02g15760.1	3e-49	85.4331
Phvul.003G060000.1	12	53	-2.14296	0.953205																Glyma07g09780.2	6e-17	86.4583	Glyma07g09780.1	6e-17	86.4583
Phvul.003G060100.1	1	9	-3.16993	0.970309	PF00106	oxidoreductase activity			PTHR24322		KOG1208	Dehydrogenases with different specificities (related to short-chain alcohol dehydrogenases)					GO:0003824 GO:0008152 GO:0016491 GO:0044237 GO:0050662	catalytic activity_metabolism_oxidoreductase activity_cellular metabolism_coenzyme binding		Glyma07g32800.1	0	86.2791	Glyma02g15630.1	0	84.669	GO:0008152 GO:0044237	GO:0003824 GO:0016491 GO:0050662
Phvul.003G060400.1	2	76	-5.24793	0.998983	PF00484	carbon utilization			PTHR11002,PTHR11002:SF1	CARBONIC ANHYDRASE-RELATED,carbon utilization	KOG1578	Predicted carbonic anhydrase involved in protection against oxidative damage	4.2.1.1	Carbote dehydratase.	K01673	carbonic anhydrase [EC:4.2.1.1]	GO:0004089 GO:0008270 GO:0015976	carbonate dehydratase activity_zinc ion binding_carbon utilization		Glyma08g39510.1	0	87.8205	Glyma08g39510.2	0	87.5641	GO:0015976	GO:0004089 GO:0008270
Phvul.003G060400.2	2	73	-5.18982	0.998944	PF00484	carbon utilization			PTHR11002,PTHR11002:SF1	CARBONIC ANHYDRASE-RELATED,carbon utilization	KOG1578	Predicted carbonic anhydrase involved in protection against oxidative damage	4.2.1.1	Carbote dehydratase.	K01673	carbonic anhydrase [EC:4.2.1.1]	GO:0004089 GO:0008270 GO:0015976	carbonate dehydratase activity_zinc ion binding_carbon utilization		Glyma08g39510.2	0	87.8205	Glyma08g39510.1	0	87.5641	GO:0015976	GO:0004089 GO:0008270
Phvul.003G062300.1	17	2	3.08746	0.985964	PF00646	protein binding											GO:0005515	protein binding		Glyma18g20000.1	1e-106	81.1344	Glyma08g39230.1	1e-102	81.2749		GO:0005515
Phvul.003G062400.1	0	13	-4.70044	0.987139	PF03005	Arabidopsis proteins of unknown function			PTHR13533,PTHR13533:SF3	FAMILY NOT MED,gb def: unknown protein [takifugu rubripes]										Glyma08g39220.1	0	89.5349	Glyma08g39220.1	2e-09	82.9457
Phvul.003G062900.1	16	3	2.41504	0.951439	PF01326	kise activity			PTHR22931,PTHR22931:SF1	ALPHA-GLUCAN WATER DIKISE, CHLOROPLAST PRECURSOR,PHOSPHOENOLPYRUVATE DIKISE-RELATED			2.7.9.4	alpha-glucan, water dikise	K08244	alpha-glucan, water dikinase [EC:2.7.9.4]	GO:0005524 GO:0016301 GO:0016310	ATP binding_kinase activity_phosphorylation		Glyma08g39110.1	0	92.7642	Glyma08g39110.2	0	92.5692	GO:0016310	GO:0005524 GO:0016301
Phvul.003G063200.1	3	15	-2.32193	0.949834	PF01535	PPR repeat			PTHR24015,PTHR24015:SF90											Glyma08g39090.1	0	90.9029	Glyma18g20710.1	1e-142	90.2381
Phvul.003G064900.1	16	3	2.41504	0.951439	PF01384	inorganic phosphate transmembrane transporter activity			PTHR11101,PTHR11101:SF8	CHLOROPLAST PHOSPHATE TRANSPORTER,inorganic phosphate transmembrane transporter activity	KOG2493	Na+/Pi symporter			K14640		GO:0005315 GO:0006817 GO:0016020	inorganic phosphate transporter activity_phosphate transport_membrane		Glyma18g20870.1	0	91.172	Glyma08g38840.1	0	89.5804	GO:0006817	GO:0005315
Phvul.003G065300.1	5	0	3.32193	0.925852
Phvul.003G066000.1	0	34	-6.08746	0.997479	PF00031	cysteine-type endopeptidase inhibitor activity			PTHR11413,PTHR11413:SF13	CYSTATIN C,CYSTATIN FAMILY MEMBER							GO:0004869	cysteine protease inhibitor activity									GO:0004869
Phvul.003G066500.1	1	60	-5.90689	0.998746	PF00031	cysteine-type endopeptidase inhibitor activity			PTHR11413	CYSTATIN FAMILY MEMBER							GO:0004869	cysteine protease inhibitor activity									GO:0004869
Phvul.003G066800.1	0	5	-3.32193	0.925852	PF03134	TB2/DP1, HVA22 family			PTHR12300,PTHR12300:SF11	HVA22-LIKE PROTEIN,HVA22-LIKE PROTEINS	KOG1725	Protein involved in membrane traffic (YOP1/TB2/DP1/HVA22 family)								Glyma08g41060.1	0	92.4908	Glyma18g15480.1	0	91.0112
Phvul.003G067400.1	10755	696	3.94978	0.99968																Glyma13g04580.1	1e-73	95.3216	Glyma05g16350.1	4e-61	89.604
Phvul.003G068800.1	11	46	-2.06413	0.952604	PF08536	Whirly transcription factor													Whirly	Glyma08g40850.1	0	90.9091	Glyma18g16200.1	0	90.7591
Phvul.003G068800.2	11	45	-2.03242	0.952492	PF08536	Whirly transcription factor													Whirly	Glyma08g40850.1	0	90.2204	Glyma18g16200.1	0	90.099
Phvul.003G069700.1	3	14	-2.22239	0.941105	PF01145	SPFH domain / Band 7 family			PTHR10264,PTHR10264:SF25	INTEGRAL MEMBRANE PROTEISE,membrane	KOG2620	Prohibitins and stomatins of the PID superfamily					GO:0016020	membrane		Glyma18g16270.1	0	92.7725	Glyma02g02540.3	1e-176	84.799
Phvul.003G069800.1	100	6	4.05889	0.99902																Glyma18g16320.1	0	89.6648	Glyma08g40760.1	0	89.1195
Phvul.003G070100.1	0	7	-3.80735	0.959831	PF00854	oligopeptide transport			PTHR11654,PTHR11654:SF21	NITRATE TRANSPORTER (NTL1),OLIGOPEPTIDE TRANSPORTER-RELATED	KOG1237	H+/oligopeptide symporter					GO:0005215 GO:0006857 GO:0016020	transporter activity_oligopeptide transport_membrane		Glyma18g16370.1	0	87.6229	Glyma08g40730.1	0	86.554	GO:0006857	GO:0005215
Phvul.003G070700.1	10	1	3.32193	0.977548	PF00085	cell redox homeostasis			PTHR10438	glycerol ether metabolic process	KOG0907	Thioredoxin					GO:0006662 GO:0009055 GO:0015035 GO:0045454	glycerol ether metabolic process_electron carrier activity_protein disulfide oxidoreductase activity_cell redox homeostasis		Glyma08g40680.1	1e-113	90.6061	Glyma18g16710.1	1e-109	91.4191	GO:0006662 GO:0045454	GO:0009055 GO:0015035
Phvul.003G070800.1	46	8	2.52356	0.960757	PF00226,PF01556	heat shock protein binding,protein folding			PTHR24077,PTHR24077:SF88		KOG0712	Molecular chaperone (DnaJ superfamily)					GO:0006457 GO:0031072 GO:0051082	protein folding_heat shock protein binding_unfolded protein binding		Glyma18g16720.1	0	92.1933	Glyma18g16720.1	3e-96	90.5263	GO:0006457	GO:0031072 GO:0051082
Phvul.003G071300.1	0	204	-8.67243	0.999451	PF00043,PF02798	Glutathione S-transferase, C-termil domain,protein binding			PTHR11260,PTHR11260:SF16	GLUTATHIONE S-TRANSFERASE THETA,"GLUTATHIONE S-TRANSFERASE, GST, SUPERFAMILY, GST DOMAIN CONTAINING"	KOG0406	Glutathione S-transferase					GO:0005515	protein binding		Glyma18g16850.1	2.33e-156	85.5538					GO:0005515
Phvul.003G072000.1	4	18	-2.16993	0.945871	PF00010	transcription regulator activity			PTHR12565,PTHR12565:SF7	CENTROMERE-BINDING PROTEIN 1, CBP-1,STEROL REGULATORY ELEMENT-BINDING PROTEIN							GO:0006355 GO:0030528	regulation of transcription, DNA-dependent_transcription regulator activity	bHLH	Glyma01g04610.2	1e-134	87.7637	Glyma01g04610.1	1e-134	87.7637	GO:0006355	GO:0030528
Phvul.003G073600.1	10	122	-3.60881	0.998468	PF05129	Transcription elongation factor Elf1 like			PTHR20934	UNCHARACTERIZED	KOG3214	Uncharacterized Zn ribbon-containing protein								Glyma13g21730.3	3e-53	86.0759	Glyma13g21730.2	3e-53	86.0759
Phvul.003G073800.1	10	64	-2.67807	0.984134	PF00125	D binding			PTHR11426	nucleosome	KOG1745	Histones H3 and H4			K11253	histone H3	GO:0000786 GO:0003677 GO:0006334 GO:0004553	nucleosome_DNA binding_nucleosome assembly_"hydrolase activity, hydrolyzing O-glycosyl compounds"		Glyma13g24180.1	1e-118	88.0779	Glyma07g32360.1	1e-118	88.0779	GO:0006334	GO:0003677
Phvul.003G075300.1	2	8	-2	0.917991																Glyma16g00310.2	0	83.9045	Glyma16g00310.1	0	83.9045
Phvul.003G079500.1	1	7	-2.80735	0.948265	PF00023,PF11904	Protein of unknown function (DUF3424),protein binding			PTHR12447	UNCHARACTERIZED WITH ANKYRIN REPEAT DOMAIN	KOG0522	Ankyrin repeat protein					GO:0005515	protein binding		Glyma07g39110.1	0	90.2985	Glyma07g39110.1	3e-36	92.7273		GO:0005515
Phvul.003G079800.1	0	8	-4	0.96866	PF00085,PF01507	catalytic activity,cell redox homeostasis			PTHR18929	PROTEIN DISULFIDE ISOMERASE	KOG0189	Phosphoadenosine phosphosulfate reductase					GO:0003824 GO:0008152 GO:0045454	catalytic activity_metabolism_cell redox homeostasis		Glyma07g39130.1	0	90.0081	Glyma07g39130.1	6e-09	89.2857	GO:0008152 GO:0045454	GO:0003824
Phvul.003G079900.1	2	48	-4.58496	0.99837	PF00332,PF07983	X8 domain,"hydrolase activity, hydrolyzing O-glycosyl compounds"			PTHR16631,PTHR16631:SF1	GLUCAN 1,3-BETA-GLUCOSIDASE,"GLUCAN 1,3-BETA-GLUCOSIDASE-RELATED"							GO:0004553 GO:0005975	hydrolase activity, hydrolyzing O-glycosyl compounds_carbohydrate metabolism		Glyma07g39140.2	0	90.0837	Glyma07g39140.1	0	90.0837	GO:0005975	GO:0004553
Phvul.003G080100.1	2	31	-3.9542	0.996622	PF00394,PF07731,PF07732	oxidoreductase activity			PTHR11709,PTHR11709:SF11	MULTI-COPPER OXIDASE,MULTICOPPER OXIDASE-RELATED	KOG1263	Multicopper oxidases					GO:0005507 GO:0016491 GO:0055114	copper ion binding_oxidoreductase activity_oxidation reduction		Glyma07g39160.1	0	91.8355	Glyma17g01580.1	0	91.4373	GO:0055114	GO:0005507 GO:0016491
Phvul.003G080800.1	39	205	-2.39408	0.961978	PF00026,PF03489,PF05184	Saposin-like type B, region 2,aspartic-type endopeptidase activity,lipid metabolic process			PTHR13683,PTHR13683:SF85	aspartic-type endopeptidase activity,gb def: cg10104-pa [drosophila melanogaster]	KOG1339	Aspartyl protease	3.4.23.40	Phytepsin.	K08245	phytepsin [EC:3.4.23.40]	GO:0004190 GO:0006508 GO:0006629	aspartic-type endopeptidase activity_proteolysis and peptidolysis_lipid metabolism		Glyma07g39240.1	0	92.3329	Glyma17g01500.1	0	91.8726	GO:0006508 GO:0006629	GO:0004190
Phvul.003G081900.1	0	6	-3.58496	0.946604																Glyma07g39370.1	3e-74	83.6585	Glyma07g39370.1	9e-41	90.9774
Phvul.003G083900.1	2	18	-3.16993	0.98714	PF02201,PF08766	DEK C termil domain,protein binding			PTHR13844	BRG-1 ASSOCIATED FACTOR 60 (BAF60)							GO:0005515	protein binding		Glyma07g39530.1	0	91.129	Glyma17g01230.1	0	89.4949		GO:0005515
Phvul.003G084300.1	9	108	-3.58496	0.998411	PF00031	cysteine-type endopeptidase inhibitor activity			PTHR11413,PTHR11413:SF28	,CYSTATIN FAMILY MEMBER							GO:0004869	cysteine protease inhibitor activity		Glyma07g39590.1	9e-14	80.7018					GO:0004869
Phvul.003G084300.2	9	108	-3.58496	0.998411	PF00031	cysteine-type endopeptidase inhibitor activity			PTHR11413,PTHR11413:SF28	,CYSTATIN FAMILY MEMBER							GO:0004869	cysteine protease inhibitor activity		Glyma07g39590.1	9e-14	80.7018					GO:0004869
Phvul.003G084600.1	12	1	3.58496	0.984403	PF03188,PF04526	Protein of unknown function (DUF568),integral to membrane			PTHR23130,PTHR23130:SF18	,FAMILY NOT MED	KOG4293	Predicted membrane protein, contains DoH and Cytochrome b-561/ferric reductase transmembrane domains					GO:0016021	integral to membrane		Glyma07g39630.1	0	89.7993	Glyma17g01170.1	0	89.4649
Phvul.003G085200.1	0	26	-5.70044	0.996121	PF07983	X8 domain			PTHR16631,PTHR16631:SF1	GLUCAN 1,3-BETA-GLUCOSIDASE,"GLUCAN 1,3-BETA-GLUCOSIDASE-RELATED"										Glyma17g01140.1	1e-136	92.9619	Glyma07g39670.1	1e-71	93.0851
Phvul.003G086300.1	91	17	2.42033	0.961608					PTHR22814,PTHR22814:SF42	,COPPER TRANSPORT PROTEIN ATOX1-RELATED										Glyma17g01030.1	1e-85	91.129	Glyma17g01030.1	2e-69	90.9953
Phvul.003G086400.1	29	116	-2	0.954006	PF00403	metal ion transport			PTHR22814,PTHR22814:SF52	,COPPER TRANSPORT PROTEIN ATOX1-RELATED	KOG1603	Copper chaperone					GO:0030001 GO:0046872	metal ion transport_metal ion binding		Glyma17g01010.3	1e-98	95.8716	Glyma17g01010.3	6e-91	94.8357	GO:0030001	GO:0046872
Phvul.003G086500.1	39	9	2.11548	0.952151	PF03169	transmembrane transport			PTHR22601	ISP4 LIKE PROTEIN	KOG2262	Sexual differentiation process protein ISP4					GO:0055085	transmembrane transport		Glyma07g39780.1	0	93.2513	Glyma17g01000.1	0	93.1145	GO:0055085
Phvul.003G086600.1	7	1	2.80735	0.948265	PF04739	protein binding			PTHR10343	5'-AMP-ACTIVATED PROTEIN KISE , BETA SUBUNIT	KOG1616	Protein involved in Snf1 protein kinase complex assembly					GO:0005515	protein binding		Glyma17g00990.1	0	91.9162	Glyma09g01620.1	1e-132	84.1221		GO:0005515
Phvul.003G086800.1	10	2	2.32193	0.938221	PF00808	sequence-specific D binding			PTHR11064,PTHR11064:SF9	D binding,TATA-BINDING PROTEIN-ASSOCIATED PHOSPHOPROTEIN	KOG0869	CCAAT-binding factor, subunit A (HAP3)					GO:0003677 GO:0005622 GO:0043565	DNA binding_intracellular_sequence-specific DNA binding	CCAAT_HAP3	Glyma15g12570.1	1e-44	82.5083	Glyma09g01650.1	6e-40	81.8482		GO:0003677 GO:0043565
Phvul.003G087000.1	0	703	-10.4574	0.999799	PF00808	sequence-specific D binding			PTHR11064,PTHR11064:SF9	D binding,TATA-BINDING PROTEIN-ASSOCIATED PHOSPHOPROTEIN	KOG0869	CCAAT-binding factor, subunit A (HAP3)					GO:0003677 GO:0005622 GO:0043565	DNA binding_intracellular_sequence-specific DNA binding	CCAAT_HAP3	Glyma17g00950.1	3e-92	87.1795	Glyma17g00950.1	2e-25	92.9412		GO:0003677 GO:0043565
Phvul.003G088700.1	0	36	-6.16993	0.997698	PF00365	6-phosphofructokise activity			PTHR13697	PHOSPHOFRUCTOKISE	KOG2440	Pyrophosphate-dependent phosphofructo-1-kinase	2.7.1.11	6-phosphofructokise.	K00850	6-phosphofructokinase [EC:2.7.1.11]	GO:0003872 GO:0005945 GO:0006096	6-phosphofructokinase activity_6-phosphofructokinase complex_glycolysis		Glyma07g39960.1	0	88.7023	Glyma07g39970.1	4e-90	87.8049	GO:0006096	GO:0003872
Phvul.003G088900.1	4	30	-2.90689	0.983284	PF01501	transferase activity, transferring glycosyl groups			PTHR13778,PTHR13778:SF2	GLYCOSYL TRANSFERASE-RELATED			2.4.1.43	Polygalacturote 4-alpha-galacturonosyltransferase.	K13648	alpha-1,4-galacturonosyltransferase [EC:2.4.1.43]	GO:0016757	transferase activity, transferring glycosyl groups		Glyma07g40020.1	0	94.7324	Glyma17g00790.1	0	94.4027		GO:0016757
Phvul.003G088900.2	4	30	-2.90689	0.983284	PF01501	transferase activity, transferring glycosyl groups			PTHR13778,PTHR13778:SF2	GLYCOSYL TRANSFERASE-RELATED			2.4.1.43	Polygalacturote 4-alpha-galacturonosyltransferase.	K13648	alpha-1,4-galacturonosyltransferase [EC:2.4.1.43]	GO:0016757	transferase activity, transferring glycosyl groups		Glyma07g40020.1	0	94.7324	Glyma17g00790.1	0	94.4027		GO:0016757
Phvul.003G089200.1	43	266	-2.62902	0.984985	PF00203	ribosome			PTHR11880	ribosome	KOG0898	40S ribosomal protein S15			K02958	small subunit ribosomal protein S15e	GO:0003735 GO:0005840 GO:0006412	structural constituent of ribosome_ribosome_protein biosynthesis		Glyma07g39980.1	1e-152	90.5963	Glyma17g00820.1	1e-150	89.1026	GO:0006412	GO:0003735
Phvul.003G089500.1	7	0	3.80735	0.959831	PF09335	SRE associated Golgi protein			PTHR12677	UNCHARACTERIZED										Glyma17g00730.1	0	91.5367	Glyma07g40080.1	0	89.6836
Phvul.003G089500.2	8	0	4	0.96866	PF09335	SRE associated Golgi protein			PTHR12677	UNCHARACTERIZED										Glyma17g00730.1	0	91.5367	Glyma07g40080.1	0	89.6836
Phvul.003G090000.1	7	1	2.80735	0.948265	PF00560,PF07714	protein binding,protein phosphorylation			PTHR24420,PTHR24420:SF476		KOG1187	Serine/threonine protein kinase					GO:0004672 GO:0005515 GO:0005524 GO:0006468	protein kinase activity_protein binding_ATP binding_protein amino acid phosphorylation		Glyma07g40110.1	0	88.9472	Glyma17g00680.1	0	92.3636	GO:0006468	GO:0004672 GO:0005515 GO:0005524
Phvul.003G091100.1	1	24	-4.58496	0.995591	PF04770	ZF-HD protein dimerisation region													ZD_HD	Glyma07g40190.1	3e-96	82.7586	Glyma07g40190.1	2e-84	94.1748
Phvul.003G091800.1	97	16	2.59991	0.984557	PF12481,PF12504	Aluminium induced protein			PTHR11772	ASPARAGINE SYNTHETASE										Glyma17g01970.1	0	92.2644	Glyma07g38740.1	0	91.6549
Phvul.003G093800.1	15	0	4.90689	0.990095	PF03040	integral to membrane											GO:0016021	integral to membrane		Glyma07g03190.1	1e-163	95.493	Glyma15g07470.1	1e-61	94.7368
Phvul.003G093900.1	45	4	3.49185	0.996291											K02634	apocytochrome f				Glyma12g36150.1	0	97.0109	Glyma12g36150.1	2e-65	94.4444
Phvul.003G094800.1	7	1	2.80735	0.948265	PF00004	ATP binding											GO:0005524	ATP binding		Glyma16g07080.1	1e-132	95.2703	Glyma01g04850.1	4e-07	92.6829		GO:0005524
Phvul.003G095800.1	107	680	-2.66792	0.985263	PF00410	intracellular			PTHR11758	intracellular	KOG1754	40S ribosomal protein S15/S22			K02957	small subunit ribosomal protein S15Ae	GO:0003735 GO:0005622 GO:0005840 GO:0006412	structural constituent of ribosome_intracellular_ribosome_protein biosynthesis		Glyma17g02200.1	1e-165	93.6387	Glyma07g38520.1	1e-151	92.112	GO:0006412	GO:0003735
Phvul.003G096300.1	0	5	-3.32193	0.925852	PF04570	Protein of unknown function (DUF581)														Glyma17g03090.1	9e-73	85.7576	Glyma07g37560.1	6e-71	84.5238
Phvul.003G096600.1	1	24	-4.58496	0.995591																Glyma17g03050.1	1e-125	81.8868	Glyma17g03050.1	2e-14	89.8551
Phvul.003G096700.1	18	199	-3.4667	0.997561	PF03242	response to stress											GO:0006950	response to stress		Glyma17g03040.1	2e-51	85.6	Glyma15g15990.1	3e-07	84.7222	GO:0006950
Phvul.003G097300.1	7	0	3.80735	0.959831	PF00201	transferase activity, transferring hexosyl groups			PTHR11926,PTHR11926:SF15	UDP-GLUCURONOSYLTRANSFERASE RELATED,"transferase activity, transferring hexosyl groups"	KOG1192	UDP-glucuronosyl and UDP-glucosyl transferase					GO:0008152 GO:0016758	metabolism_"transferase activity, transferring hexosyl groups"		Glyma17g02280.1	0	84.5103	Glyma17g02280.1	8e-33	82.0312	GO:0008152	GO:0016758
Phvul.003G097400.1	10	1	3.32193	0.977548	PF00201	transferase activity, transferring hexosyl groups			PTHR11926,PTHR11926:SF15	UDP-GLUCURONOSYLTRANSFERASE RELATED,"transferase activity, transferring hexosyl groups"	KOG1192	UDP-glucuronosyl and UDP-glucosyl transferase					GO:0008152 GO:0016758	metabolism_"transferase activity, transferring hexosyl groups"		Glyma07g38460.1	3e-75	79.7603	Glyma07g38460.1	2e-33	79.5062	GO:0008152	GO:0016758
Phvul.003G099000.1	53	10	2.40599	0.960846	PF01627	two-component sigl transduction system (phosphorelay)					KOG4747	Two-component phosphorelay intermediate involved in MAP kinase cascade regulation			K14490	histidine-containing phosphotransfer peotein	GO:0000160 GO:0004871	two-component signal transduction system (phosphorelay)_signal transducer activity		Glyma07g38310.2	0	93.3333	Glyma07g38310.1	0	92.735	GO:0000160	GO:0004871
Phvul.003G100000.1	3	12	-2	0.934904	PF00226,PF11926	Domain of unknown function (DUF3444),heat shock protein binding			PTHR10825,PTHR10825:SF4	RING FINGER PROTEIN,gb def: agcp5478 [anopheles gambiae str. pest]							GO:0031072	heat shock protein binding	BBR	Glyma07g38210.1	0	87.0662	Glyma07g38210.1	0	86.8571		GO:0031072
Phvul.003G100000.2	3	12	-2	0.934904	PF00226,PF11926	Domain of unknown function (DUF3444),heat shock protein binding			PTHR10825,PTHR10825:SF4	RING FINGER PROTEIN,gb def: agcp5478 [anopheles gambiae str. pest]							GO:0031072	heat shock protein binding	BBR	Glyma07g38210.1	0	87.0662	Glyma07g38210.1	0	86.8571		GO:0031072
Phvul.003G100500.1	6	39	-2.70044	0.983029	PF00635	structural molecule activity			PTHR10809,PTHR10809:SF6	,VESICLE-ASSOCIATED MEMBRANE PROTEIN (VAMP)	KOG0439	VAMP-associated protein involved in inositol metabolism					GO:0005198	structural molecule activity		Glyma17g02550.1	0	86.5517	Glyma07g38170.1	0	86.3791		GO:0005198
Phvul.003G101400.1	5	22	-2.1375	0.947836																Glyma07g38080.2	0	91.4591	Glyma17g02620.1	0	90.6584
Phvul.003G104500.1	14	63	-2.16993	0.954218	PF03657	Uncharacterised protein family (UPF0113)			PTHR23415,PTHR23415:SF4	,CYCLIN-DEPENDENT KISES REGULATORY SUBUNIT OR 60S RIBOSOME SUBUNIT BIOGENESIS PROTEIN NIP7-RELATED	KOG3492	Ribosome biogenesis protein NIP7			K07565	60S ribosome subunit biogenesis protein NIP7				Glyma05g01560.1	0	89.1844	Glyma17g10340.1	1e-164	87.9433
Phvul.003G109100.1	415	15	4.79008	0.999669	PF00407	response to biotic stimulus											GO:0006952 GO:0009607	defense response_response to biotic stimulus		Glyma17g03360.1	4e-66	85.5738	Glyma17g03350.2	1e-63	85.2459	GO:0006952 GO:0009607
Phvul.003G109200.1	17	1	4.08746	0.991891	PF00407	response to biotic stimulus											GO:0006952 GO:0009607	defense response_response to biotic stimulus		Glyma07g37270.1	5e-78	83.0065	Glyma07g37250.2	7e-74	83.3333	GO:0006952 GO:0009607
Phvul.003G109300.1	17	1	4.08746	0.991891	PF00407	response to biotic stimulus											GO:0006952 GO:0009607	defense response_response to biotic stimulus		Glyma07g37270.1	5e-78	83.0065	Glyma07g37250.2	7e-74	83.3333	GO:0006952 GO:0009607
Phvul.003G109400.1	17	1	4.08746	0.991891	PF00407	response to biotic stimulus											GO:0006952 GO:0009607	defense response_response to biotic stimulus		Glyma07g37270.1	5e-78	83.0065	Glyma07g37250.2	7e-74	83.3333	GO:0006952 GO:0009607
Phvul.003G109500.1	17	1	4.08746	0.991891	PF00407	response to biotic stimulus											GO:0006952 GO:0009607	defense response_response to biotic stimulus		Glyma07g37270.1	5e-78	83.0065	Glyma07g37250.2	7e-74	83.3333	GO:0006952 GO:0009607
Phvul.003G109600.1	17	1	4.08746	0.991891	PF00407	response to biotic stimulus											GO:0006952 GO:0009607	defense response_response to biotic stimulus		Glyma07g37270.1	5e-78	83.0065	Glyma07g37250.2	7e-74	83.3333	GO:0006952 GO:0009607
Phvul.003G109700.1	31	1	4.9542	0.997084	PF00407	response to biotic stimulus											GO:0006952 GO:0009607	defense response_response to biotic stimulus		Glyma07g37270.1	5e-39	86.1878	Glyma17g03360.1	2e-32	85.0575	GO:0006952 GO:0009607
Phvul.003G109800.1	17	1	4.08746	0.991891	PF00407	response to biotic stimulus											GO:0006952 GO:0009607	defense response_response to biotic stimulus		Glyma07g37270.1	5e-78	83.0065	Glyma07g37250.2	7e-74	83.3333	GO:0006952 GO:0009607
Phvul.003G109900.1	17	1	4.08746	0.991891	PF00407	response to biotic stimulus											GO:0006952 GO:0009607	defense response_response to biotic stimulus		Glyma07g37270.1	6e-71	82.7586	Glyma07g37250.2	9e-67	83.0808	GO:0006952 GO:0009607
Phvul.003G110300.1	19	270	-3.82889	0.999215																Glyma07g37200.1	1e-100	85.3763	Glyma17g03400.1	6e-59	81.2048
Phvul.003G110400.1	10	57	-2.51096	0.961247	PF00320	sequence-specific D binding			PTHR10071	TRANSCRIPTION FACTOR GATA (GATA BINDING FACTOR)							GO:0003700 GO:0006355 GO:0008270 GO:0043565	transcription factor activity_"regulation of transcription, DNA-dependent"_zinc ion binding_sequence-specific DNA binding	C2C2_GATAlike	Glyma17g03410.1	1e-117	89.4595	Glyma07g37190.2	1e-87	92.3404	GO:0006355	GO:0003700 GO:0008270 GO:0043565
Phvul.003G110500.1	15	64	-2.09311	0.953425	PF00514,PF01749	protein binding,protein import into nucleus			PTHR23316	IMPORTIN ALPHA-RELATED	KOG0166	Karyopherin (importin) alpha					GO:0005515 GO:0005634 GO:0005643 GO:0005737 GO:0006606 GO:0006886 GO:0008565	protein binding_nucleus_nuclear pore_cytoplasm_protein-nucleus import_intracellular protein transport_protein transporter activity		Glyma17g03430.1	0	91.1488	Glyma07g37180.1	0	90.9278	GO:0006606 GO:0006886	GO:0005515 GO:0008565
Phvul.003G111200.1	10	2	2.32193	0.938221																Glyma07g37120.1	0	84.7521
Phvul.003G112000.1	14	127	-3.18133	0.994363	PF00025	GTP binding			PTHR11711,PTHR11711:SF12	GTP binding	KOG0077	Vesicle coat complex COPII, GTPase subunit SAR1			K07977	Arf/Sar family, other	GO:0004871 GO:0005525 GO:0005622 GO:0005634 GO:0005737 GO:0006886 GO:0007186 GO:0007264 GO:0019001	signal transducer activity_GTP binding_intracellular_nucleus_cytoplasm_intracellular protein transport_G-protein coupled receptor protein signaling pathway_small GTPase mediated signal transduction_guanyl nucleotide binding		Glyma17g03520.1	0	93.1271	Glyma07g37080.1	0	93.1271	GO:0006886 GO:0007186 GO:0007264	GO:0004871 GO:0005525 GO:0019001
Phvul.003G112200.1	120	1311	-3.44956	0.997952	PF01779	intracellular			PTHR12884	intracellular	KOG3504	60S ribosomal protein L29			K02905	large subunit ribosomal protein L29e	GO:0003735 GO:0005622 GO:0005840 GO:0006412	structural constituent of ribosome_intracellular_ribosome_protein biosynthesis		Glyma17g03550.2	5e-85	96.2366	Glyma17g03550.1	5e-85	96.2366	GO:0006412	GO:0003735
Phvul.003G112700.1	64	3	4.41504	0.998761
Phvul.003G112800.1	43	8	2.42626	0.960322																Glyma07g37000.1	4e-40	92.437
Phvul.003G112900.1	60	12	2.32193	0.961045																Glyma07g36990.1	1e-31	82.5726	Glyma07g36980.1	4e-13	88.5714
Phvul.003G113100.1	1404	60	4.54844	0.99987
Phvul.003G113400.1	3	302	-6.65344	0.999583	PF03070	TE/THI-4/PQQC family			PTHR25987,PTHR25987:SF4											Glyma17g03600.1	0	89.2754	Glyma07g36960.1	1e-108	87.5635
Phvul.003G114700.1	738	4149	-2.49107	0.962772
Phvul.003G114700.2	744	4180	-2.49013	0.962772
Phvul.003G115200.1	0	25	-5.64386	0.995867	PF00179	acid-amino acid ligase activity			PTHR24067,PTHR24067:SF12		KOG0417	Ubiquitin-protein ligase					GO:0016881	acid-D-amino acid ligase activity		Glyma07g36760.1	2e-75	82.4635	Glyma17g03790.1	2e-72	83.2536		GO:0016881
Phvul.003G116100.1	3	18	-2.58496	0.976655	PF00493,PF12619	D replication,D-dependent D replication initiation			PTHR11630,PTHR11630:SF44	,D REPLICATION LICENSING FACTOR	KOG0477	DNA replication licensing factor, MCM2 component			K02540	minichromosome maintenance protein 2	GO:0003677 GO:0005524 GO:0005634 GO:0006260 GO:0006270 GO:0015979 GO:0015995 GO:0016851 GO:0016887	DNA binding_ATP binding_nucleus_DNA replication_DNA replication initiation_photosynthesis_chlorophyll biosynthesis_magnesium chelatase activity_ATPase activity		Glyma07g36680.1	0	92.3636	Glyma07g36680.1	1e-132	88.4876	GO:0006260 GO:0006270 GO:0015979 GO:0015995	GO:0003677 GO:0005524 GO:0016851 GO:0016887
Phvul.003G117100.1	25	137	-2.45418	0.96186	PF04043	pectinesterase activity											GO:0004857 GO:0030599	enzyme inhibitor activity_pectinesterase activity		Glyma17g04040.1	1e-127	87.8049	Glyma07g36570.1	6e-16	83.2117		GO:0004857 GO:0030599
Phvul.003G117200.1	1	26	-4.70044	0.996118	PF04043	pectinesterase activity											GO:0004857 GO:0030599	enzyme inhibitor activity_pectinesterase activity		Glyma17g04050.1	2e-77	83.2957	Glyma07g36570.1	6e-75	82.4458		GO:0004857 GO:0030599
Phvul.003G117400.1	0	10	-4.32193	0.97931	PF04043	pectinesterase activity											GO:0004857 GO:0030599	enzyme inhibitor activity_pectinesterase activity		Glyma17g04050.1	2e-77	83.2957	Glyma07g36570.1	1e-75	83.6364		GO:0004857 GO:0030599
Phvul.003G117600.1	55	301	-2.45226	0.962142																Glyma07g36560.2	2e-75	90.4762	Glyma07g36560.1	2e-75	90.4762
Phvul.003G119100.2	8	1	3	0.964175	PF06101	Plant protein of unknown function (DUF946)			PTHR16166,PTHR16166:SF69	,VACUOLAR PROTEIN SORTING-ASSOCIATED PROTEIN (VPS13)																GO:0008104
Phvul.003G119100.3	8	1	3	0.964175	PF06101	Plant protein of unknown function (DUF946)			PTHR16166,PTHR16166:SF69	,VACUOLAR PROTEIN SORTING-ASSOCIATED PROTEIN (VPS13)																GO:0008104
Phvul.003G121900.1	3	46	-3.9386	0.997942					PTHR23241	LATE EMBRYOGENESIS ABUNDANT (PLANTS) LEA-RELATED										Glyma17g04550.1	1e-128	87.8104	Glyma17g04550.1	2e-69	86.3481
Phvul.003G122900.1	2	16	-3	0.984917																Glyma13g17870.1	0	88.6856	Glyma13g17870.1	5e-16	93.3333
Phvul.003G122900.2	2	16	-3	0.984917																Glyma13g17870.1	0	88.6856	Glyma13g17870.1	5e-16	93.3333
Phvul.003G124400.1	50	7	2.8365	0.98516																Glyma17g04740.1	3e-77	91.6667	Glyma13g17770.1	8e-72	89.6104
Phvul.003G126300.1	1	6	-2.58496	0.935474	PF01262,PF03435,PF04455,PF05222	LOR/SDH bifunctiol enzyme conserved region,Saccharopine dehydrogese,oxidoreductase activity			PTHR11133,PTHR11133:SF3	AMINOADIPIC SEMIALDEHYDE SYNTHASE,SACCHAROPINE DEHYDROGESE	KOG0172	Lysine-ketoglutarate reductase/saccharopine dehydrogenase					GO:0016491 GO:0055114	oxidoreductase activity_oxidation reduction		Glyma17g04920.1	0	92.7937	Glyma13g17580.1	0	93.9453	GO:0055114	GO:0016491
Phvul.003G126600.1	0	47	-6.55459	0.998374	PF01095,PF04043	cell wall modification,pectinesterase activity			PTHR22931,PTHR22931:SF5	METHYLESTERASE INHIBITOR-RELATED,PHOSPHOENOLPYRUVATE DIKISE-RELATED							GO:0004857 GO:0005618 GO:0030599 GO:0042545	enzyme inhibitor activity_cell wall_pectinesterase activity_cell wall modification		Glyma17g04950.1	0	89.2704	Glyma17g04950.1	8e-24	87.6106	GO:0042545	GO:0004857 GO:0030599
Phvul.003G126800.1	3	13	-2.11548	0.938023	PF08423	Rad51			PTHR22942,PTHR22942:SF12	D REPAIR PROTEIN RAD51,RECA/RAD51/RADA D STRAND-PAIRING FAMILY MEMBER	KOG1433	DNA repair protein RAD51/RHP55			K04482	DNA repair protein RAD51	GO:0003697 GO:0005524 GO:0006281 GO:0009432	single-stranded DNA binding_ATP binding_DNA repair_SOS response		Glyma13g17530.1	0	93.8164	Glyma17g04980.1	0	93.681	GO:0006281 GO:0009432	GO:0003697 GO:0005524
Phvul.003G127300.1	33	146	-2.14543	0.954312	PF03399	SAC3/GANP/Nin1/mts3/eIF-3 p25 family			PTHR13022	translation initiation factor activity	KOG3252	Uncharacterized conserved protein					GO:0003743 GO:0005634 GO:0006413	translation initiation factor activity_nucleus_translational initiation		Glyma17g05030.1	0	93.913	Glyma13g17450.1	0	92.6087	GO:0006413	GO:0003743
Phvul.003G127500.1	221	1599	-2.85505	0.986794	PF00534,PF00862	biosynthetic process,sucrose metabolic process			PTHR12526,PTHR12526:SF27	GLYCOSYLTRANSFERASE,SUCROSE SYNTHASE	KOG0853	Glycosyltransferase	2.4.1.13	Sucrose synthase.	K00695	sucrose synthase [EC:2.4.1.13]	GO:0005985 GO:0009058	sucrose metabolism_biosynthesis		Glyma13g17420.2	0	93.5484	Glyma13g17420.1	0	93.5484	GO:0005985 GO:0009058
Phvul.003G128400.1	3	42	-3.80735	0.997692																Glyma13g17330.1	4e-20	87.7551	Glyma13g17330.1	9e-15	83.4711
Phvul.003G128900.1	2	16	-3	0.984917	PF00166	protein folding			PTHR10772,PTHR10772:SF0	,protein folding	KOG1641	Mitochondrial chaperonin					GO:0005737 GO:0006457	cytoplasm_protein folding		Glyma13g17260.2	0	88.7566	Glyma13g17260.1	0	88.7566	GO:0006457
Phvul.003G129500.1	9	41	-2.18763	0.953091	PF08511	COQ9			PTHR21427,PTHR21427:SF2	FAMILY NOT MED,gb def: T29M8.1/T29M8.1	KOG2969	Uncharacterized conserved protein								Glyma13g17150.1	0	87.4864	Glyma17g05570.1	0	92
Phvul.003G130200.1	2	15	-2.90689	0.975719																Glyma17g05640.1	0	95.1535	Glyma13g17070.1	1e-100	95.1754
Phvul.003G130300.1	2	14	-2.80735	0.974098	PF00082,PF02225,PF05922	PA domain,identical protein binding,serine-type endopeptidase activity			PTHR10795,PTHR10795:SF17	SUBTILISIN/KEXIN-RELATED SERINE PROTEASE,gb def: possible protease [sinorhizobium meliloti]							GO:0004252 GO:0006508 GO:0042802 GO:0043086	serine-type endopeptidase activity_proteolysis and peptidolysis_protein self binding_negative regulation of enzyme activity	HB	Glyma13g17060.1	0	86.6242	Glyma17g05650.1	0	86.7128	GO:0006508 GO:0043086	GO:0004252 GO:0042802
Phvul.003G131000.1	0	5	-3.32193	0.925852																Glyma13g17000.1	0	90.9984	Glyma17g05720.1	0	90.8027
Phvul.003G131800.1	0	5	-3.32193	0.925852	PF08879,PF08880	hydrolase activity, acting on acid anhydrides, in phosphorus-containing anhydrides,protein binding											GO:0005515 GO:0005524 GO:0005634 GO:0006355 GO:0016818	protein binding_ATP binding_nucleus_"regulation of transcription, DNA-dependent"_"hydrolase activity, acting on acid anhydrides, in phosphorus-containing anhydrides"		Glyma17g05800.1	0	89.0449	Glyma13g16920.1	0	91.9662	GO:0006355	GO:0005515 GO:0005524 GO:0016818
Phvul.003G131900.1	1	13	-3.70044	0.986406	PF08612	regulation of transcription from R polymerase II promoter			PTHR12465	UBIQUITIN SPECIFIC PROTEASE HOMOLOG 49	KOG4309	Transcription mediator-related factor					GO:0001104 GO:0006357 GO:0016455 GO:0016592	RNA Pol II transcription cofactor activity_regulation of transcription from Pol II promoter_RNA pol II transcription factor activity_Srb-mediator complex		Glyma17g05810.1	0	92.3077	Glyma13g16910.1	0	91.4764	GO:0006357	GO:0016455
Phvul.003G132100.1	0	10	-4.32193	0.97931	PF00249	Myb-like D-binding domain			PTHR10641	MYB-RELATED	KOG0048	Transcription factor, Myb superfamily			K09422	myb proto-oncogene protein, plant	GO:0003677	DNA binding	MYB	Glyma13g16890.1	1e-168	95.3552	Glyma13g16890.1	3e-31	85.9873		GO:0003677
Phvul.003G132300.1	39	188	-2.26919	0.955149	PF00410	intracellular			PTHR11758	intracellular	KOG1754	40S ribosomal protein S15/S22			K02957	small subunit ribosomal protein S15Ae	GO:0003735 GO:0005622 GO:0005840 GO:0006412	structural constituent of ribosome_intracellular_ribosome_protein biosynthesis		Glyma17g02200.1	1e-170	94.1476	Glyma07g38520.1	1e-165	93.6387	GO:0006412	GO:0003735
Phvul.003G133100.1	35	6	2.54432	0.959759	PF02045	nucleus			PTHR12632,PTHR12632:SF5	TRANSCRIPTIOL ACTIVATOR PHP2-RELATED,nucleus							GO:0003700 GO:0005634 GO:0006355	transcription factor activity_nucleus_"regulation of transcription, DNA-dependent"	NZZ	Glyma13g16770.1	0	88.0576	Glyma13g16770.2	0	88.3648	GO:0006355	GO:0003700
Phvul.003G133700.1	7	42	-2.58496	0.983197	PF00291	pyridoxal phosphate binding			PTHR10314,PTHR10314:SF1	PYRIDOXAL-5-PHOSPHATE DEPENDENT BETA FAMILY,THREONINE SYNTHASE			4.2.3.1	threonine synthase	K01733	threonine synthase [EC:4.2.3.1]	GO:0003824 GO:0008152 GO:0030170	catalytic activity_metabolism_pyridoxal phosphate binding		Glyma17g05980.1	0	86.7994	Glyma13g42270.1	1e-111	79.7932	GO:0008152	GO:0003824 GO:0030170
Phvul.003G136100.1	8	50	-2.64386	0.983691					PTHR10992,PTHR10992:SF234	,ALPHA/BETA HYDROLASE RELATED										Glyma13g16450.1	1e-34	81.3043	Glyma13g16470.4	2e-30	90.0901
Phvul.003G136800.1	99	433	-2.12887	0.954687	PF05251	Uncharacterised protein family (UPF0197)			PTHR13636	UNCHARACTERIZED	KOG4452	Predicted membrane protein								Glyma17g06260.1	6e-88	92.6407
Phvul.003G137000.1	1	7	-2.80735	0.948265	PF01301,PF02140	hydrolase activity, hydrolyzing O-glycosyl compounds,sugar binding			PTHR23421,PTHR23421:SF33	,"hydrolase activity, hydrolyzing O-glycosyl compounds"	KOG0496	Beta-galactosidase					GO:0004553 GO:0004565 GO:0005529 GO:0005975 GO:0009341	hydrolase activity, hydrolyzing O-glycosyl compounds_beta-galactosidase activity_sugar binding_carbohydrate metabolism_beta-galactosidase complex		Glyma17g06280.1	0	91.5735	Glyma17g06280.1	4e-39	92.437	GO:0005975	GO:0004553 GO:0004565 GO:0005529
Phvul.003G137500.1	17	75	-2.14136	0.953794	PF04231,PF05997	nuclease activity,"preribosome, small subunit precursor"			PTHR13026	preribosome, small subunit precursor							GO:0004518 GO:0006364 GO:0030688	nuclease activity_rRNA processing_"nucleolar preribosome, small subunit precursor"		Glyma13g00250.1	0	91.3819	Glyma13g00270.1	0	85.1084	GO:0006364	GO:0004518
Phvul.003G138100.1	2	10	-2.32193	0.938221	PF03005	Arabidopsis proteins of unknown function			PTHR13533,PTHR13533:SF3	FAMILY NOT MED,gb def: unknown protein [takifugu rubripes]										Glyma13g00300.1	0	92.2714	Glyma13g00300.1	7e-30	90.0901
Phvul.003G140200.1	23	5	2.20163	0.949135	PF00122,PF00689,PF00690,PF00702,PF12515	ATPase activity, coupled to transmembrane movement of ions, phosphorylative mechanism,Ca2+-ATPase N termil autoinhibitory domain,catalytic activity,nucleotide binding			PTHR24093,PTHR24093:SF73		KOG0204	Calcium transporting ATPase					GO:0000166 GO:0003824 GO:0005516 GO:0006754 GO:0006812 GO:0008152 GO:0015662 GO:0016020 GO:0046872	nucleotide binding_catalytic activity_calmodulin binding_ATP biosynthesis_cation transport_metabolism_ATPase activity coupled to transmembrane movement of ions phosphorylative mechanism_membrane_metal ion binding		Glyma17g06520.1	0	92.6055	Glyma17g06520.1	1e-113	89.3151	GO:0006754 GO:0006812 GO:0008152	GO:0000166 GO:0003824 GO:0005516 GO:0015662 GO:0046872
Phvul.003G140200.2	23	5	2.20163	0.949135	PF00122,PF00689,PF00690,PF00702,PF12515	ATPase activity, coupled to transmembrane movement of ions, phosphorylative mechanism,Ca2+-ATPase N termil autoinhibitory domain,catalytic activity,nucleotide binding			PTHR24093,PTHR24093:SF73		KOG0204	Calcium transporting ATPase					GO:0000166 GO:0003824 GO:0005516 GO:0006754 GO:0006812 GO:0008152 GO:0015662 GO:0016020 GO:0046872	nucleotide binding_catalytic activity_calmodulin binding_ATP biosynthesis_cation transport_metabolism_ATPase activity coupled to transmembrane movement of ions phosphorylative mechanism_membrane_metal ion binding		Glyma17g06520.1	0	92.6055	Glyma17g06520.1	1e-113	89.3151	GO:0006754 GO:0006812 GO:0008152	GO:0000166 GO:0003824 GO:0005516 GO:0015662 GO:0046872
Phvul.003G142600.1	1040	39	4.73697	0.999844																Glyma13g04580.1	1e-21	87.5	Glyma05g16350.1	3e-19	86.1111
Phvul.003G143300.1	9	48	-2.41504	0.960625	PF01263	isomerase activity			PTHR11122	APOSPORY-ASSOCIATED PROTEIN C-RELATED	KOG1594	Uncharacterized enzymes related to aldose 1-epimerase	5.1.3.15	Glucose-6 phosphate 1-epimerase.	K01792	glucose-6-phosphate 1-epimerase [EC:5.1.3.15]	GO:0005975 GO:0016853	carbohydrate metabolism_isomerase activity		Glyma17g06880.1	0	90.319	Glyma13g00780.1	0	89.7106	GO:0005975	GO:0016853
Phvul.003G143800.1	1	35	-5.12928	0.997589	PF00122,PF00690,PF00702	ATPase activity, coupled to transmembrane movement of ions, phosphorylative mechanism,catalytic activity,nucleotide binding			PTHR24093,PTHR24093:SF61		KOG0205	Plasma membrane H+-transporting ATPase	3.6.3.6	Proton-exporting ATPase.	K01535	H+-transporting ATPase [EC:3.6.3.6]	GO:0000166 GO:0003824 GO:0006754 GO:0006812 GO:0008152 GO:0015662 GO:0016020 GO:0046872	nucleotide binding_catalytic activity_ATP biosynthesis_cation transport_metabolism_ATPase activity coupled to transmembrane movement of ions phosphorylative mechanism_membrane_metal ion binding		Glyma17g06930.1	0	94.0799	Glyma09g06250.2	0	88.1979	GO:0006754 GO:0006812 GO:0008152	GO:0000166 GO:0003824 GO:0015662 GO:0046872
Phvul.003G143900.1	3	13	-2.11548	0.938023	PF01040	prenyltransferase activity			PTHR11048,PTHR11048:SF1	4-HYDROXYBENZOATE OCTAPRENYLTRANSFERASE,PRENYLTRANSFERASES					K09833	homogenitisate phytyltransferase	GO:0004659 GO:0016021	prenyltransferase activity_integral to membrane		Glyma17g06940.1	0	92.3145	Glyma13g00850.1	0	91.9039		GO:0004659
Phvul.003G143900.2	4	17	-2.08746	0.943793	PF01040	prenyltransferase activity			PTHR11048,PTHR11048:SF1	4-HYDROXYBENZOATE OCTAPRENYLTRANSFERASE,PRENYLTRANSFERASES							GO:0004659 GO:0016021	prenyltransferase activity_integral to membrane		Glyma17g06940.1	0	93.0337	Glyma13g00850.1	0	92.809		GO:0004659
Phvul.003G144500.1	1	6	-2.58496	0.935474	PF00847	sequence-specific D binding transcription factor activity			PTHR11795,PTHR11795:SF332	,PROTEIN KISE					K09285	AP2-like factor, ANT lineage	GO:0003700 GO:0006355	transcription factor activity_"regulation of transcription, DNA-dependent"	AP2	Glyma13g00950.1	0	90.7433	Glyma13g00950.1	7e-12	91.5254	GO:0006355	GO:0003700
Phvul.003G145200.1	1	6	-2.58496	0.935474	PF01336,PF08784	Replication protein A C termil,nucleic acid binding			PTHR13989,PTHR13989:SF7	REPLICATION PROTEIN A,REPLICATION PROTEIN A-RELATED	KOG3108	Single-stranded DNA-binding replication protein A (RPA), medium (30 kD) subunit			K10739	replication factor A2	GO:0003676	nucleic acid binding		Glyma13g00960.1	0	86.5955	Glyma17g07020.1	1e-122	85.2886		GO:0003676
Phvul.003G145500.1	48	350	-2.86625	0.986498	PF01423	LSM domain			PTHR11021	SMALL NUCLEAR RIBONUCLEOPROTEIN F (SNRNP-F)	KOG3482	Small nuclear ribonucleoprotein (snRNP) SMF			K11098	small nuclear ribonucleoprotein F				Glyma17g07060.1	1e-107	93.2584	Glyma20g21250.1	3e-96	92.4901
Phvul.003G145800.1	0	8	-4	0.96866	PF00702	catalytic activity			PTHR18901	2-DEOXYGLUCOSE-6-PHOSPHATE PHOSPHATASE 2	KOG2914	Predicted haloacid-halidohydrolase and related hydrolases					GO:0003824 GO:0008152	catalytic activity_metabolism		Glyma13g01000.1	1e-119	82.7586	Glyma13g01000.2	6e-66	81.4141	GO:0008152	GO:0003824
Phvul.003G145900.1	43	286	-2.73361	0.985063	PF00125	D binding			PTHR10484	nucleosome	KOG3467	Histone H4			K11254	histone H4	GO:0000786 GO:0003677 GO:0005634 GO:0006334 GO:0006352	nucleosome_DNA binding_nucleus_nucleosome assembly_transcription initiation		Glyma20g21230.1	1e-117	92.459	Glyma17g07070.1	1e-109	91.6388	GO:0006334 GO:0006352	GO:0003677
Phvul.003G147100.1	63	2	4.97728	0.998785					PTHR10042,PTHR10042:SF14	,EARLY GROWTH RESPONSE PROTEIN									C2H2	Glyma13g01090.1	2e-99	90.2685	Glyma17g07200.1	1e-81	88.2759
Phvul.003G147200.1	2	16	-3	0.984917	PF04535	Domain of unknown function (DUF588)			PTHR11615,PTHR11615:SF40	DH DEHYDROGESE I CHAIN C,"NITRATE, FROMATE, IRON DEHYDROGESE"										Glyma17g07210.1	1e-123	85.4206	Glyma13g01100.1	1e-121	85.0829
Phvul.003G147300.1	0	107	-7.74147	0.999213	PF00722,PF06955	cellular glucan metabolic process,"hydrolase activity, hydrolyzing O-glycosyl compounds"			PTHR10963,PTHR10963:SF14	,SECRETED GLUCOSIDASE-RELATED			2.4.1.207	Xyloglucan:xyloglucosyl transferase.	K08235	xyloglucan:xyloglucosyl transferase [EC:2.4.1.207]	GO:0004553 GO:0005618 GO:0005975 GO:0006073 GO:0016762 GO:0048046	hydrolase activity, hydrolyzing O-glycosyl compounds_cell wall_carbohydrate metabolism_glucan metabolism_xyloglucan:xyloglucosyl transferase activity_apoplast		Glyma13g01110.1	0	91.0653	Glyma17g07220.1	0	89.8364	GO:0005975 GO:0006073	GO:0004553 GO:0016762
Phvul.003G148600.1	1	8	-3	0.964175	PF00069,PF03822	protein phosphorylation,sigl transduction			PTHR24343,PTHR24343:SF129		KOG0583	Serine/threonine protein kinase					GO:0003824 GO:0004672 GO:0005524 GO:0006468 GO:0007165	catalytic activity_protein kinase activity_ATP binding_protein amino acid phosphorylation_signal transduction		Glyma17g07370.1	0	92.4214	Glyma17g07370.1	7e-61	93.2515	GO:0006468 GO:0007165	GO:0003824 GO:0004672 GO:0005524
Phvul.003G150900.1	18	1	4.16993	0.992698	PF00023	protein binding			PTHR24128,PTHR24128:SF158		KOG4412	26S proteasome regulatory complex, subunit PSMD10					GO:0005515	protein binding		Glyma13g01480.1	0	91.4379	Glyma17g07600.2	0	89.9342		GO:0005515
Phvul.003G151600.1	38	4	3.24793	0.992711	PF04116,PF12076	WAX2 C-termil domain,fatty acid biosynthetic process			PTHR11863,PTHR11863:SF22	,STEROL DESATURASE							GO:0005506 GO:0006633 GO:0016491 GO:0055114	iron ion binding_fatty acid biosynthesis_oxidoreductase activity_oxidation reduction		Glyma17g07670.3	0	91.3681	Glyma17g07670.2	0	91.3681	GO:0006633 GO:0055114	GO:0005506 GO:0016491
Phvul.003G151600.2	34	3	3.5025	0.995382	PF04116	fatty acid biosynthetic process			PTHR11863,PTHR11863:SF22	,STEROL DESATURASE							GO:0005506 GO:0006633 GO:0016491 GO:0055114	iron ion binding_fatty acid biosynthesis_oxidoreductase activity_oxidation reduction		Glyma17g07670.3	0	91.361	Glyma17g07670.2	0	91.361	GO:0006633 GO:0055114	GO:0005506 GO:0016491
Phvul.003G151700.1	13	3	2.11548	0.938023	PF00892	membrane											GO:0016020	membrane		Glyma13g01570.1	0	89.5169	Glyma13g01570.2	0	89.8266
Phvul.003G153400.1	2	16	-3	0.984917					PTHR22652	NUCLEOPORIN NUP43										Glyma17g07890.1	0	85.4823	Glyma02g36850.1	0	85.2601
Phvul.003G153500.1	1	10	-3.32193	0.977548	PF08615	Ribonuclease H2 non-catalytic subunit (Ylr154p-like)			PTHR21726,PTHR21726:SF5	PHOSPHATIDYLINOSITOL N-ACETYLGLUCOSAMINYLTRANSFERASE SUBUNIT P (DOWN SYNDROME CRITICAL REGION PROTEIN 5),PHOSPHATIDYLINOSITOL N-ACETYLGLUCOSAMINYLTRANSFERASE SUBUNIT P (DOWN SYNDROME CRITICAL REGION PROTEIN 5)-RELATED					K10745	ribonuclease H2 subunit C				Glyma02g36830.1	8e-86	85.049	Glyma01g06180.1	8e-15	87.6404
Phvul.003G154600.1	18	2	3.16993	0.98714	PF03552	cellulose synthase (UDP-forming) activity			PTHR13301,PTHR13301:SF24	,X-BOX TRANSCRIPTION FACTOR-RELATED			2.4.1.12	Cellulose synthase (UDP-forming).	K10999	cellulose synthase A [EC:2.4.1.12]	GO:0016020 GO:0016760 GO:0030244	membrane_cellulose synthase (UDP-forming) activity_cellulose biosynthesis		Glyma17g08000.1	0	93.7117	Glyma02g36720.1	0	93.4622	GO:0030244	GO:0016760
Phvul.003G155200.1	0	6	-3.58496	0.946604	PF12171	Zinc-finger double-stranded R-binding													C2H2	Glyma02g36630.2	2e-21	87.1795	Glyma02g36630.1	2e-21	87.1795
Phvul.003G157200.1	41	0	6.35755	0.998078	PF00171	oxidoreductase activity			PTHR11699,PTHR11699:SF29	ALDEHYDE DEHYDROGESE 7,ALDEHYDE DEHYDROGESE-RELATED	KOG2450	Aldehyde dehydrogenase	1.2.1.9	Glyceraldehyde-3-phosphate dehydrogese (DP+).	K00131	glyceraldehyde-3-phosphate dehydrogenase (NADP) [EC:1.2.1.9]	GO:0008152 GO:0016491 GO:0055114	metabolism_oxidoreductase activity_oxidation reduction		Glyma17g08310.1	0	94.913	Glyma02g36370.1	0	94.4444	GO:0008152 GO:0055114	GO:0016491
Phvul.003G158700.1	1	14	-3.80735	0.988468	PF00704,PF07714	hydrolase activity, hydrolyzing O-glycosyl compounds,protein phosphorylation			PTHR24420,PTHR24420:SF430		KOG1187	Serine/threonine protein kinase					GO:0004553 GO:0004672 GO:0005524 GO:0005975 GO:0006468	hydrolase activity, hydrolyzing O-glycosyl compounds_protein kinase activity_ATP binding_carbohydrate metabolism_protein amino acid phosphorylation		Glyma18g12610.1	4e-85	86.8571	Glyma10g15170.1	3e-15	89.3333	GO:0005975 GO:0006468	GO:0004553 GO:0004672 GO:0005524
Phvul.003G159100.1	129	1534	-3.57186	0.998041	PF00832	intracellular			PTHR19970	intracellular	KOG0002	60s ribosomal protein L39			K02924	large subunit ribosomal protein L39e	GO:0003735 GO:0005622 GO:0005840 GO:0006412	structural constituent of ribosome_intracellular_ribosome_protein biosynthesis		Glyma15g24650.1	7e-65	94.8718	Glyma09g12500.1	2e-62	94.2308	GO:0006412	GO:0003735
Phvul.003G159900.1	15	69	-2.20163	0.954369	PF00076	nucleic acid binding			PTHR24012,PTHR24012:SF31		KOG0126	Predicted RNA-binding protein (RRM superfamily)					GO:0003676	nucleic acid binding		Glyma05g08160.1	0	88.0801	Glyma17g12730.1	0	87.2611		GO:0003676
Phvul.003G160500.1	22	95	-2.11042	0.953912	PF00400	WD domain, G-beta repeat			PTHR19877	WD40 REPEAT PROTEIN	KOG0278	Serine/threonine kinase receptor-associated protein			K13137	serine-threonine kinase receptor-associated protein	GO:0005515	protein binding		Glyma05g08200.1	0	93.1818	Glyma17g12770.1	0	92.6136		GO:0005515
Phvul.003G160600.1	6	1	2.58496	0.935474	PF03330	Rare lipoprotein A (RlpA)-like double-psi beta-barrel														Glyma05g08210.1	1e-116	89.6936	Glyma17g12760.1	1e-109	89.0449
Phvul.003G162200.1	1	231	-7.85175	0.999494	PF03386	Early nodulin 93 ENOD93 protein														Glyma17g12610.1	1e-115	91.4826	Glyma17g12600.1	1e-115	91.4826
Phvul.003G163200.1	11	2	2.45943	0.9425																Glyma13g23760.1	3e-38	91.129	Glyma13g23760.1	4e-19	90
Phvul.003G163300.1	2	10	-2.32193	0.938221	PF01221	microtubule associated complex			PTHR11886,PTHR11886:SF9	,microtubule associated complex	KOG3430	Dynein light chain type 1					GO:0005875 GO:0007017	microtubule associated complex_microtubule-based process		Glyma13g23750.1	1e-152	86.747	Glyma17g12490.1	1e-141	89.6552	GO:0007017
Phvul.003G163300.2	2	11	-2.45943	0.9425					PTHR11886,PTHR11886:SF9	,microtubule associated complex							GO:0005875 GO:0007017	microtubule associated complex_microtubule-based process		Glyma13g23750.1	1e-152	86.747	Glyma17g12490.1	9e-77	88.172	GO:0007017
Phvul.003G163400.1	0	7	-3.80735	0.959831	PF00903	Glyoxalase/Bleomycin resistance protein/Dioxygese superfamily			PTHR10374,PTHR10374:SF0	,LACTOYLGLUTATHIONE LYASE	KOG2944	Glyoxalase								Glyma13g23740.1	0	92.668	Glyma17g12480.1	6e-87	89.9281
Phvul.003G163900.1	9	46	-2.35364	0.960453	PF04939	ribosome biogenesis			PTHR17602	ribosome biogenesis	KOG1765	Regulator of ribosome synthesis					GO:0005634 GO:0042254	nucleus_ribosome biogenesis and assembly		Glyma13g23700.1	0	91.6836	Glyma13g23700.1	1e-154	89.9782	GO:0042254
Phvul.003G164000.1	7	0	3.80735	0.959831	PF00854	oligopeptide transport			PTHR11654,PTHR11654:SF37	,OLIGOPEPTIDE TRANSPORTER-RELATED	KOG1237	H+/oligopeptide symporter					GO:0005215 GO:0006857 GO:0016020	transporter activity_oligopeptide transport_membrane		Glyma13g23680.1	0	92.7114	Glyma17g12420.1	0	92.1323	GO:0006857	GO:0005215
Phvul.003G165200.1	10	1	3.32193	0.977548																Glyma13g23550.1	1e-71	87.1528	Glyma13g23550.1	7e-15	89.8551
Phvul.003G165300.1	7	48	-2.77761	0.983687	PF00444	intracellular			PTHR18804,PTHR18804:SF7	,intracellular	KOG4122	Mitochondrial/chloroplast ribosomal protein L36			K02919	large subunit ribosomal protein L36	GO:0003735 GO:0005622 GO:0005840 GO:0006412	structural constituent of ribosome_intracellular_ribosome_protein biosynthesis		Glyma17g12290.2	3e-90	89.9642	Glyma17g12290.1	3e-90	89.9642	GO:0006412	GO:0003735
Phvul.003G166100.1	0	42	-6.39232	0.998135	PF04690	YABBY protein													C2C2_YABBY	Glyma17g12200.1	0	95.6757	Glyma13g22620.1	0	95.6757
Phvul.003G167600.1	1	9	-3.16993	0.970309	PF04724	beta-1,4-mannosylglycoprotein 4-beta-N-acetylglucosaminyltransferase activity			PTHR12224	beta-1,4-mannosylglycoprotein 4-beta-N-acetylglucosaminyltransferase activity			2.4.1.144	Beta-1,4-mannosyl-glycoprotein beta-1,4-N-acetylglucosaminyltransferase.	K00737	beta-1,4-mannosyl-glycoprotein beta-1,4-N-acetylglucosaminyltransferase [EC:2.4.1.144]	GO:0003830 GO:0006487 GO:0016020	beta-1,4-mannosylglycoprotein 4-beta-N-acetylglucosaminyltransferase activity_N-linked glycosylation_membrane		Glyma17g12100.1	0	89.4879	Glyma13g22730.1	0	89.3983	GO:0006487	GO:0003830
Phvul.003G167600.2	1	7	-2.80735	0.948265	PF04724	beta-1,4-mannosylglycoprotein 4-beta-N-acetylglucosaminyltransferase activity			PTHR12224	beta-1,4-mannosylglycoprotein 4-beta-N-acetylglucosaminyltransferase activity			2.4.1.144	Beta-1,4-mannosyl-glycoprotein beta-1,4-N-acetylglucosaminyltransferase.	K00737	beta-1,4-mannosyl-glycoprotein beta-1,4-N-acetylglucosaminyltransferase [EC:2.4.1.144]	GO:0003830 GO:0006487 GO:0016020	beta-1,4-mannosylglycoprotein 4-beta-N-acetylglucosaminyltransferase activity_N-linked glycosylation_membrane		Glyma17g12100.1	0	89.4879	Glyma13g22730.1	0	89.3983	GO:0006487	GO:0003830
Phvul.003G167700.1	10	0	4.32193	0.97931	PF02309	nucleus											GO:0005634 GO:0006355	nucleus_"regulation of transcription, DNA-dependent"	AUX	Glyma17g12080.1	3e-64	88.0165	Glyma13g22750.1	7e-44	86.5	GO:0006355
Phvul.003G168400.1	12	0	4.58496	0.985135																Glyma13g22840.1	2e-43	94.6429	Glyma14g17820.1	6e-09	91.3043
Phvul.003G168500.1	10	1	3.32193	0.977548					PTHR19271	respiratory electron transport chain			1.10.2.2	Ubiquinol--cytochrome c reductase.	K00412	ubiquinol-cytochrome c reductase cytochrome b subunit [EC:1.10.2.2]	GO:0016020 GO:0022904	membrane_respiratory electron transport chain		Glyma05g18370.1	6e-82	93.4343	Glyma07g12630.1	1e-36	97.6471	GO:0022904
Phvul.003G171100.1	23	185	-3.00782	0.994179																Glyma13g23130.1	5e-47	86.5471	Glyma13g23130.1	1e-23	94.4444
Phvul.003G171600.1	1	22	-4.45943	0.994874	PF03171	oxidoreductase activity			PTHR10209,PTHR10209:SF55	,FE(II)/ ASCORBATE OXIDASE SUPERFAMILY	KOG0143	Iron/ascorbate family oxidoreductases					GO:0016491 GO:0016706 GO:0055114	oxidoreductase activity_"oxidoreductase activity, acting on paired donors, with incorporation or reduction of molecular oxygen, 2-oxoglutarate as one donor, and incorporation of one atom each of oxygen into both donors"_oxidation reduction		Glyma17g11690.1	0	90.5512				GO:0055114	GO:0016491 GO:0016706
Phvul.003G171800.1	3	54	-4.16993	0.998494	PF03662	membrane			PTHR14363,PTHR14363:SF7	,membrane							GO:0016020 GO:0016798	membrane_"hydrolase activity, acting on glycosyl bonds"		Glyma13g23190.1	0	91.4231	Glyma17g11670.1	0	90.7419		GO:0016798
Phvul.003G171800.2	3	55	-4.1964	0.998523	PF03662	membrane			PTHR14363,PTHR14363:SF7	,membrane							GO:0016020 GO:0016798	membrane_"hydrolase activity, acting on glycosyl bonds"		Glyma13g23190.1	0	91.6058	Glyma13g23190.1	1e-153	90.9722		GO:0016798
Phvul.003G172000.1	6	55	-3.1964	0.993605																Glyma13g23200.1	6e-19	85.9649	Glyma13g23200.1	2e-15	91.9355
Phvul.003G172100.2	32	132	-2.04439	0.954087	PF01928	phosphate metabolic process											GO:0006796	phosphate metabolism		Glyma17g11620.1	1e-177	87.6847	Glyma13g23210.1	1e-172	87.3563	GO:0006796
Phvul.003G172400.1	18	4	2.16993	0.945871					PTHR23125,PTHR23125:SF33	F-BOX/LEUCINE RICH REPEAT PROTEIN,F-BOX/LRR PROTEIN-RELATED 2	KOG0531	Protein phosphatase 1, regulatory subunit, and related proteins								Glyma13g23240.1	0	92.1544	Glyma17g11590.1	0	91.0879
Phvul.003G173200.1	0	5	-3.32193	0.925852																Glyma13g23350.1	1e-101	81.7656	Glyma13g23350.1	6e-68	80
Phvul.003G173800.1	60	388	-2.69302	0.985114	PF00366	intracellular			PTHR10744	intracellular	KOG1728	40S ribosomal protein S11			K02949	small subunit ribosomal protein S11e	GO:0003735 GO:0005622 GO:0005840 GO:0006412	structural constituent of ribosome_intracellular_ribosome_protein biosynthesis		Glyma17g11430.1	1e-174	91.0417	Glyma13g23400.1	1e-171	90.8333	GO:0006412	GO:0003735
Phvul.003G173900.1	63	430	-2.77091	0.985199	PF00366	intracellular			PTHR10744	intracellular	KOG1728	40S ribosomal protein S11			K02949	small subunit ribosomal protein S11e	GO:0003735 GO:0005622 GO:0005840 GO:0006412	structural constituent of ribosome_intracellular_ribosome_protein biosynthesis		Glyma17g11430.1	1e-174	91.0417	Glyma13g23400.1	1e-171	90.8333	GO:0006412	GO:0003735
Phvul.003G174200.1	71	786	-3.46864	0.997958
Phvul.003G174600.1	3	15	-2.32193	0.949834																Glyma13g22570.1	1e-109	89.3983	Glyma17g11360.1	1e-107	88.8579
Phvul.003G175100.1	0	6	-3.58496	0.946604																Glyma13g22500.1	2e-78	89.5753	Glyma17g11310.1	1e-70	89.7436
Phvul.003G175700.1	8	2	2	0.917991	PF00035,PF00270,PF00271,PF00636,PF02170,PF03368	ATP-dependent helicase activity,double-stranded R binding,"endoribonuclease activity, producing 5'-phosphomonoesters",helicase activity,protein binding,ribonuclease III activity			PTHR14950,PTHR14950:SF13	,HELICASE-RELATED	KOG0701	dsRNA-specific nuclease Dicer and related ribonucleases	3.1.26.-	Endoribonucleases producing 5'-phosphomonoesters.	K11592	endoribonuclease Dicer [EC:3.1.26.-]	GO:0003676 GO:0003677 GO:0003723 GO:0003725 GO:0004386 GO:0004525 GO:0005515 GO:0005524 GO:0005622 GO:0006396 GO:0008026 GO:0016787 GO:0016891	nucleic acid binding_DNA binding_RNA binding_double-stranded RNA binding_helicase activity_ribonuclease III activity_protein binding_ATP binding_intracellular_RNA processing_ATP dependent helicase activity_hydrolase activity_"endoribonuclease activity, producing 5'-phosphomonoesters"		Glyma13g22450.1	0	90.3141	Glyma17g11240.1	0	90.1485	GO:0006396	GO:0003676 GO:0003677 GO:0003723 GO:0003725 GO:0004386 GO:0004525 GO:0005515 GO:0005524 GO:0008026 GO:0016787 GO:0016891
Phvul.003G175800.1	3	35	-3.54432	0.995513	PF00493	D replication			PTHR11630,PTHR11630:SF42	,D REPLICATION LICENSING FACTOR	KOG0481	DNA replication licensing factor, MCM5 component			K02209	minichromosome maintenance protein 5 (cell division control protein 46)	GO:0003677 GO:0005524 GO:0006260 GO:0015979 GO:0015995 GO:0016851	DNA binding_ATP binding_DNA replication_photosynthesis_chlorophyll biosynthesis_magnesium chelatase activity		Glyma17g11220.1	0	90.7609	Glyma13g22420.1	0	90.5344	GO:0006260 GO:0015979 GO:0015995	GO:0003677 GO:0005524 GO:0016851
Phvul.003G175900.1	1	16	-4	0.991022	PF00400	WD domain, G-beta repeat			PTHR26208,PTHR26208:SF50		KOG4328	WD40 protein					GO:0005515	protein binding		Glyma13g22410.1	0	85.8177	Glyma17g11210.1	0	85.1664		GO:0005515
Phvul.003G176000.1	1	13	-3.70044	0.986406																Glyma05g08080.1	3e-49	93.8462
Phvul.003G176500.1	0	5	-3.32193	0.925852	PF06075	Plant protein of unknown function (DUF936)														Glyma05g08020.1	0	88.8049	Glyma05g08020.1	1e-94	90.2878
Phvul.003G176700.1	5	20	-2	0.946082	PF00850	Histone deacetylase domain			PTHR10625,PTHR10625:SF22	HISTONE DEACETYLASE,HISTONE DEACETYLASE-RELATED	KOG1342	Histone deacetylase complex, catalytic component RPD3								Glyma17g13000.1	0	92.9422	Glyma17g13000.1	3e-60	85.7143
Phvul.003G176800.1	5	38	-2.926	0.984407	PF00249	Myb-like D-binding domain			PTHR25040,PTHR25040:SF29								GO:0003677	DNA binding	MYB	Glyma05g07980.1	0	94.9091	Glyma05g07980.1	7e-20	98.1481		GO:0003677
Phvul.003G177100.1	1	7	-2.80735	0.948265	PF00488,PF01624,PF05188,PF05190,PF05192	mismatched D binding			PTHR11361,PTHR11361:SF33	D MISMATCH REPAIR MUTS RELATED PROTEINS,"MUTS HOMOLOG 2, MSH2"	KOG0219	Mismatch repair ATPase MSH2 (MutS family)			K08735	DNA mismatch repair protein MSH2	GO:0005524 GO:0006298 GO:0030983	ATP binding_mismatch repair_mismatched DNA binding		Glyma17g13050.1	0	92.7183	Glyma02g37960.1	7e-41	89.3333	GO:0006298	GO:0005524 GO:0030983
Phvul.003G177600.1	0	5	-3.32193	0.925852																Glyma17g13100.1	4e-25	94.5946	Glyma17g13100.1	4e-13	94
Phvul.003G177700.1	5	0	3.32193	0.925852																Glyma05g07890.1	6e-65	93.4911	Glyma17g13110.1	1e-62	92.8994
Phvul.003G182600.1	5	0	3.32193	0.925852	PF00582	response to stress											GO:0006950	response to stress		Glyma17g08900.1	1e-132	83.915				GO:0006950
Phvul.003G182800.1	19	1	4.24793	0.993336	PF00319,PF01486	nucleus,sequence-specific D binding			PTHR11945,PTHR11945:SF19	MADS BOX PROTEIN	KOG0014	MADS box transcription factor					GO:0003677 GO:0003700 GO:0005634 GO:0006355 GO:0043565 GO:0046983	DNA binding_transcription factor activity_nucleus_"regulation of transcription, DNA-dependent"_sequence-specific DNA binding_protein dimerization activity	MADS	Glyma17g08860.1	1e-76	94.5946	Glyma05g07350.1	2e-75	94.5355	GO:0006355	GO:0003677 GO:0003700 GO:0043565 GO:0046983
Phvul.003G183700.1	0	17	-5.08746	0.992015	PF03634	TCP family transcription factor													TCP	Glyma17g08760.1	1e-165	83.2237	Glyma05g00300.1	1e-131	86.8217
Phvul.003G184100.1	57	313	-2.45713	0.962348																Glyma17g08700.1	7e-56	91.9255	Glyma05g00340.1	7e-56	91.5152
Phvul.003G184400.1	1	22	-4.45943	0.994874	PF01336,PF04057,PF08646	Replication factor-A C termil domain,nucleic acid binding,nucleus			PTHR23273	REPLICATION FACTOR A 1, RFA1	KOG0851	Single-stranded DNA-binding replication protein A (RPA), large (70 kD) subunit and related ssDNA-binding proteins					GO:0003676 GO:0003677 GO:0005634 GO:0006260	nucleic acid binding_DNA binding_nucleus_DNA replication		Glyma05g00370.2	0	86.9164	Glyma05g00370.1	0	86.9324	GO:0006260	GO:0003676 GO:0003677
Phvul.003G185200.1	4	21	-2.39232	0.955356	PF00850	Histone deacetylase domain			PTHR10625,PTHR10625:SF22	HISTONE DEACETYLASE,HISTONE DEACETYLASE-RELATED	KOG1342	Histone deacetylase complex, catalytic component RPD3	3.5.1.98		K11407	histone deacetylase 6/10 [EC:3.5.1.98]				Glyma05g00460.1	0	89.7991	Glyma05g00460.2	0	89.9199
Phvul.003G186500.1	2	13	-2.70044	0.970766	PF05739	protein binding			PTHR19305	SYPTOSOMAL ASSOCIATED PROTEIN	KOG3065	SNAP-25 (synaptosome-associated protein) component of SNARE complex					GO:0005515	protein binding		Glyma05g00640.1	0	91.5825	Glyma17g08450.1	0	89.2256		GO:0005515
Phvul.003G186500.2	2	13	-2.70044	0.970766	PF05739	protein binding			PTHR19305	SYPTOSOMAL ASSOCIATED PROTEIN	KOG3065	SNAP-25 (synaptosome-associated protein) component of SNARE complex					GO:0005515	protein binding		Glyma05g00640.1	0	91.5825	Glyma17g08450.1	0	89.2256		GO:0005515
Phvul.003G188700.1	36	7	2.36257	0.959524	PF00097	Zinc finger, C3HC4 type (RING finger)			PTHR22764,PTHR22764:SF23	,RING FINGER PROTEIN 11 (SID 1669) (NEDD4 WW DOMAIN-BINDING PROTEIN 2).										Glyma05g00900.1	0	93.6728	Glyma17g11000.1	0	91.6538
Phvul.003G189600.1	30	161	-2.42403	0.961923	PF07992	Pyridine nucleotide-disulphide oxidoreductase			PTHR10617,PTHR10617:SF9	ELECTRON TRANSFER FLAVOPROTEIN QUINONE OXIDOREDUCTASE,FLAVOPROTEIN-UBIQUINONE OXIDOREDUCTASE			1.3.1.83		K10960	geranylgeranyl reductase [EC:1.3.1.83]	GO:0008033 GO:0016491 GO:0050660 GO:0055114	tRNA processing_oxidoreductase activity_FAD binding_oxidation reduction		Glyma05g01000.1	0	91.26	Glyma17g10890.1	0	90.386	GO:0008033 GO:0055114	GO:0016491 GO:0050660
Phvul.003G189700.1	11	120	-3.44746	0.997306	PF00056,PF02866	lactate/malate dehydrogese, alpha/beta C-termil domain,oxidoreductase activity			PTHR11540,PTHR11540:SF1	MALATE AND LACTATE DEHYDROGESE,malate metabolic process	KOG1494	NAD-dependent malate dehydrogenase	1.1.1.37	Malate dehydrogese.	K00026	malate dehydrogenase [EC:1.1.1.37]	GO:0003854 GO:0006108 GO:0006694 GO:0016491 GO:0016616 GO:0030060 GO:0055114	3-beta-hydroxy-delta5-steroid dehydrogenase activity_malate metabolic process_steroid biosynthesis_oxidoreductase activity_"oxidoreductase activity, acting on the CH-OH group of donors, NAD or NADP as acceptor"_L-malate dehydrogenase activity_oxidation reduction		Glyma05g01010.1	0	92.4255	Glyma17g10880.3	0	90.8139	GO:0006108 GO:0006694 GO:0055114	GO:0003854 GO:0016491 GO:0016616 GO:0030060
Phvul.003G190900.1	17	3	2.5025	0.952952	PF03634	TCP family transcription factor			PTHR11584,PTHR11584:SF275	,SERINE/THREONINE PROTEIN KISE									TCP	Glyma05g01130.1	1e-89	90.4762	Glyma05g01130.1	1e-80	86.8339
Phvul.003G191200.1	111	1452	-3.70941	0.999128	PF00163,PF01479	R binding,rR binding			PTHR11831,PTHR11831:SF3	30S 40S RIBOSOMAL PROTEIN,40S RIBOSOMAL PROTEIN S9	KOG3301	Ribosomal protein S4			K02997	small subunit ribosomal protein S9e	GO:0003723 GO:0005622 GO:0019843	RNA binding_intracellular_rRNA binding		Glyma05g01180.1	0	92.9174	Glyma17g10710.1	0	92.5801		GO:0003723 GO:0019843
Phvul.003G191300.1	0	6	-3.58496	0.946604	PF01344	protein binding			PTHR24413,PTHR24413:SF217								GO:0005515	protein binding		Glyma04g34020.1	1e-28	82.7751	Glyma04g34020.1	1e-12	95.6522		GO:0005515
Phvul.003G191300.2	0	6	-3.58496	0.946604	PF01344	protein binding			PTHR24413,PTHR24413:SF217								GO:0005515	protein binding		Glyma04g34020.1	1e-28	82.7751	Glyma04g34020.1	1e-12	95.6522		GO:0005515
Phvul.003G192100.1	3	65	-4.43741	0.998781	PF00171	oxidoreductase activity			PTHR11699,PTHR11699:SF8	ALDEHYDE DEHYDROGESE-RELATED	KOG2450	Aldehyde dehydrogenase	1.5.1.12	1-pyrroline-5-carboxylate dehydrogese.	K00294	1-pyrroline-5-carboxylate dehydrogenase [EC:1.5.1.12]	GO:0008152 GO:0016491 GO:0055114	metabolism_oxidoreductase activity_oxidation reduction		Glyma17g10610.1	0	91.2913	Glyma05g01300.1	0	90.1174	GO:0008152 GO:0055114	GO:0016491
Phvul.003G192900.1	123	11	3.48308	0.997392	PF00046,PF02183	nucleus,sequence-specific D binding			PTHR24326,PTHR24326:SF218		KOG0483	Transcription factor HEX, contains HOX and HALZ domains					GO:0003677 GO:0003700 GO:0005634 GO:0006355 GO:0043565	DNA binding_transcription factor activity_nucleus_"regulation of transcription, DNA-dependent"_sequence-specific DNA binding	HB	Glyma05g01390.1	1e-150	89.5879	Glyma05g01390.1	1e-107	88.7052	GO:0006355	GO:0003677 GO:0003700 GO:0043565
Phvul.003G193100.1	0	5	-3.32193	0.925852	PF00069,PF00560,PF08263	Leucine rich repeat N-termil domain,protein binding,protein phosphorylation			PTHR24420,PTHR24420:SF873		KOG1187	Serine/threonine protein kinase					GO:0004672 GO:0005515 GO:0005524 GO:0006468	protein kinase activity_protein binding_ATP binding_protein amino acid phosphorylation		Glyma17g10470.1	0	92.0222	Glyma05g01420.1	0	91.8773	GO:0006468	GO:0004672 GO:0005515 GO:0005524
Phvul.003G193400.1	8	0	4	0.96866	PF00854	oligopeptide transport			PTHR11654,PTHR11654:SF20	NITRATE TRANSPORTER (NRT1),OLIGOPEPTIDE TRANSPORTER-RELATED	KOG1237	H+/oligopeptide symporter					GO:0005215 GO:0006857 GO:0016020	transporter activity_oligopeptide transport_membrane		Glyma17g10450.1	0	84.7826	Glyma17g10450.1	3e-82	89.5131	GO:0006857	GO:0005215
Phvul.003G193900.1	29	7	2.05063	0.950164																Glyma05g01460.1	2e-54	96.063	Glyma17g10420.1	2e-47	93.7008
Phvul.003G194100.1	8	1	3	0.964175	PF00036,PF00069	EF hand,protein phosphorylation			PTHR24349,PTHR24349:SF13		KOG0032	Ca2+/calmodulin-dependent protein kinase, EF-Hand protein superfamily	2.7.11.1	non-specific serine/threonine protein kise	K13412	calcium-dependent protein kinase [EC:2.7.11.1]	GO:0004672 GO:0005524 GO:0006468 GO:0009103 GO:0016020 GO:0016773	protein kinase activity_ATP binding_protein amino acid phosphorylation_lipopolysaccharide biosynthesis_membrane_"phosphotransferase activity, alcohol group as acceptor"		Glyma17g10410.1	0	90.4762	Glyma05g01470.1	0	89.7531	GO:0006468 GO:0009103	GO:0004672 GO:0005524 GO:0016773
Phvul.003G194400.1	13	1	3.70044	0.986406	PF01814,PF05495	Hemerythrin HHE cation binding domain,zinc ion binding			PTHR21319	RING FINGER AND CHY ZINC FINGER DOMAIN CONTAINING 1	KOG1940	Zn-finger protein					GO:0008270	zinc ion binding		Glyma17g10510.1	0	91.3281	Glyma17g10510.1	0	87.5769		GO:0008270
Phvul.003G196300.1	7	1	2.80735	0.948265	PF00072	two-component response regulator activity			PTHR26402,PTHR26402:SF63						K14492	two-component response regulator ARR-A family	GO:0000156 GO:0000160 GO:0006355	two-component response regulator activity_two-component signal transduction system (phosphorelay)_"regulation of transcription, DNA-dependent"		Glyma17g10170.2	0	92.0635	Glyma17g10170.1	0	91.5789	GO:0000160 GO:0006355	GO:0000156
Phvul.003G196600.1	0	10	-4.32193	0.97931	PF02319	transcription factor complex			PTHR12081,PTHR12081:SF8	E2F,TRANSCRIPTION FACTOR E2F RELATED	KOG2578	Transcription factor E2F/dimerization partner (TDP)-like proteins					GO:0003700 GO:0005667 GO:0006355	transcription factor activity_transcription factor complex_"regulation of transcription, DNA-dependent"	E2F	Glyma17g10130.1	0	84.8564	Glyma17g10130.2	0	84.8113	GO:0006355	GO:0003700
Phvul.003G197100.1	82	5	4.03562	0.998881																Glyma05g01810.1	2e-57	95.0704	Glyma17g10080.1	4e-56	93.5065
Phvul.003G197400.1	5	196	-5.29278	0.999426	PF02704	Gibberellin regulated protein														Glyma17g10050.1	3e-75	85.4651	Glyma17g10050.2	2e-58	85.0694
Phvul.003G198000.1	2	12	-2.58496	0.968284	PF00089	serine-type endopeptidase activity			PTHR22939,PTHR22939:SF1	SERINE ENDOPEPTIDASE DEGP2,SERINE PROTEASE FAMILY S1C HTRA-RELATED	KOG1320	Serine protease					GO:0004252 GO:0006508	serine-type endopeptidase activity_proteolysis and peptidolysis		Glyma05g01930.1	0	93.6565	Glyma05g01930.1	3e-11	92.3077	GO:0006508	GO:0004252
Phvul.003G198600.1	27	6	2.16993	0.950621																Glyma17g09910.1	6e-68	81.6872	Glyma05g02010.1	9e-61	83.3819
Phvul.003G199200.1	8	0	4	0.96866	PF00514,PF04564	protein binding,ubiquitin-protein ligase activity			PTHR23315,PTHR23315:SF32	,BETA CATENIN-RELATED ARMADILLO REPEAT-CONTAINING							GO:0000151 GO:0004842 GO:0005515 GO:0016567	ubiquitin ligase complex_ubiquitin-protein ligase activity_protein binding_protein ubiquitination	ARF	Glyma17g09850.1	0	80.9524				GO:0016567	GO:0004842 GO:0005515
Phvul.003G200600.1	0	6	-3.58496	0.946604	PF02701	zinc ion binding											GO:0003677 GO:0006355 GO:0008270	DNA binding_"regulation of transcription, DNA-dependent"_zinc ion binding	C2C2_DOFlike	Glyma05g02220.1	1e-151	90.3803	Glyma05g02220.1	1e-129	90.9091	GO:0006355	GO:0003677 GO:0008270
Phvul.003G200900.1	5	25	-2.32193	0.957031	PF05770	inositol trisphosphate metabolic process			PTHR14217	INOSITOL 1,3,4-TRIPHOSPHATE 5/6 KISE							GO:0000287 GO:0005524 GO:0005622 GO:0032957 GO:0035300 GO:0047325 GO:0052725 GO:0052726	magnesium ion binding_ATP binding_intracellular_inositol trisphosphate metabolic process_"inositol 1,3,4-triphosphate 5/6 kinase activity"_inositol-tetrakisphosphate 1-kinase activity_"inositol 1,3,4-tripohsphate 6 kinase activity"_"inositol 1,3,4-tripohsphate 5 kinase activity"		Glyma17g09680.1	0	85.4606	Glyma05g02250.1	1e-64	83.4667	GO:0032957	GO:0000287 GO:0005524 GO:0035300 GO:0047325
Phvul.003G202400.1	14	2	2.80735	0.974098	PF04832	SOUL heme-binding protein			PTHR11220,PTHR11220:SF4	HEME-BINDING PROTEIN-RELATED										Glyma17g09500.1	1e-158	88.0074
Phvul.003G204100.1	304	2008	-2.72362	0.985453	PF00828	Ribosomal protein L18e/L15			PTHR11721	60S RIBOSOMAL PROTEIN L27A	KOG1742	60s ribosomal protein L15/L27								Glyma17g09280.2	1e-161	91.344	Glyma17g09280.1	1e-161	91.344
Phvul.003G205800.1	8	0	4	0.96866
Phvul.003G206100.1	8	0	4	0.96866	PF00067	oxidoreductase activity, acting on paired donors, with incorporation or reduction of molecular oxygen			PTHR24298								GO:0005506 GO:0009055 GO:0016705 GO:0020037 GO:0055114	iron ion binding_electron carrier activity_"oxidoreductase activity, acting on paired donors, with incorporation or reduction of molecular oxygen"_heme binding_oxidation reduction		Glyma05g02730.1	1e-153	83.0035	Glyma17g13430.1	1e-151	82.907	GO:0055114	GO:0005506 GO:0009055 GO:0016705 GO:0020037
Phvul.003G208200.1	26	104	-2	0.953924	PF01399,PF10602	26S proteasome subunit RPN7,protein binding			PTHR14145,PTHR14145:SF1	26S PROTEASOME NON-ATPASE REGULATORY SUBUNIT 6,26S PROTESOME SUBUNIT 6	KOG0687	26S proteasome regulatory complex, subunit RPN7/PSMD6			K03037	26S proteasome regulatory subunit N7	GO:0005515	protein binding		Glyma17g13640.1	0	93.1094	Glyma05g02980.1	0	92.8881		GO:0005515
Phvul.003G208400.1	1	10	-3.32193	0.977548																Glyma17g13660.1	2e-80	84.4282	Glyma05g03000.1	3e-51	81.295
Phvul.003G209400.1	21	131	-2.64111	0.984729	PF00406,PF05191	adenylate kise activity,"nucleobase, nucleoside, nucleotide kise activity"			PTHR23359	nucleobase, nucleoside, nucleotide kise activity	KOG3078	Adenylate kinase	2.7.4.3	Adenylate kise.	K00939	adenylate kinase [EC:2.7.4.3]	GO:0004017 GO:0005524 GO:0006139 GO:0019205	adenylate kinase activity_ATP binding_"nucleobase, nucleoside, nucleotide and nucleic acid metabolism"_"nucleobase, nucleoside, nucleotide kinase activity"		Glyma17g13760.1	0	93.2785	Glyma05g03120.1	0	93.2785	GO:0006139	GO:0004017 GO:0005524 GO:0019205
Phvul.003G209500.1	19	127	-2.74076	0.984772	PF01798,PF08060,PF08156	NOP5NT (NUC127) domain,NOSIC (NUC001) domain,Putative snoR binding domain			PTHR10894	NUCLEOLAR PROTEIN NOP56	KOG2573	Ribosome biogenesis protein - Nop56p/Sik1p			K14564	nucleolar protein 56				Glyma17g13770.1	0	92.5254	Glyma17g13770.1	4e-10	84.8837
Phvul.003G209800.1	11	91	-3.04836	0.993851	PF00764	arginine biosynthetic process			PTHR11587	arginine biosynthetic process	KOG1706	Argininosuccinate synthase	6.3.4.5	Argininosuccite synthase.	K01940	argininosuccinate synthase [EC:6.3.4.5]	GO:0004055 GO:0005524 GO:0006526	argininosuccinate synthase activity_ATP binding_arginine biosynthesis		Glyma05g03190.1	0	94.1003	Glyma17g13790.1	0	93.2905	GO:0006526	GO:0004055 GO:0005524
Phvul.003G209800.2	14	157	-3.48727	0.997487	PF00764	arginine biosynthetic process			PTHR11587	arginine biosynthetic process	KOG1706	Argininosuccinate synthase	6.3.4.5	Argininosuccite synthase.	K01940	argininosuccinate synthase [EC:6.3.4.5]	GO:0004055 GO:0005524 GO:0006526	argininosuccinate synthase activity_ATP binding_arginine biosynthesis		Glyma05g03190.1	0	94.2605	Glyma17g13790.1	0	93.3048	GO:0006526	GO:0004055 GO:0005524
Phvul.003G210000.1	31	5	2.63227	0.981856	PF00036	EF hand			PTHR10891,PTHR10891:SF141	,CALMODULIN	KOG0027	Calmodulin and related proteins (EF-Hand superfamily)								Glyma05g03240.1	1e-68	82.8162	Glyma17g13820.1	3e-54	81.3842
Phvul.003G210500.1	2	8	-2	0.917991	PF02201	protein binding			PTHR13844	BRG-1 ASSOCIATED FACTOR 60 (BAF60)	KOG2570	SWI/SNF transcription activation complex subunit					GO:0005515	protein binding		Glyma17g13870.1	0	87.2954	Glyma05g03290.1	0	87.0249		GO:0005515
Phvul.003G210600.1	44	6	2.87447	0.984839	PF00571	protein binding			PTHR13780	AMP-ACTIVATED PROTEIN KISE, GAMMA REGULATORY SUBUNIT	KOG1764	5'-AMP-activated protein kinase, gamma subunit					GO:0005515	protein binding		Glyma05g03300.1	0	91.053	Glyma17g13880.1	0	90.8947		GO:0005515
Phvul.003G210600.2	47	6	2.96963	0.985062	PF00571	protein binding			PTHR13780	AMP-ACTIVATED PROTEIN KISE, GAMMA REGULATORY SUBUNIT	KOG1764	5'-AMP-activated protein kinase, gamma subunit					GO:0005515	protein binding		Glyma05g03300.1	0	91.053	Glyma17g13880.1	0	90.8947		GO:0005515
Phvul.003G211300.1	0	9	-4.16993	0.974862	PF00383	hydrolase activity			PTHR11086	DEOXYCYTIDYLATE DEAMISE-RELATED	KOG3127	Deoxycytidylate deaminase	3.5.4.12	dCMP deamise.	K01493	dCMP deaminase [EC:3.5.4.12]	GO:0008270 GO:0016787	zinc ion binding_hydrolase activity		Glyma05g03380.1	0	92.4731	Glyma17g13950.1	1e-141	89.7436		GO:0008270 GO:0016787
Phvul.003G211700.1	3	15	-2.32193	0.949834	PF00004,PF08542	ATP binding,D clamp loader activity			PTHR11669	REPLICATION FACTOR C / D POLYMERASE III GAMMA-TAU SUBUNIT	KOG0991	Replication factor C, subunit RFC2			K10755	replication factor C subunit 2/4	GO:0003689 GO:0004386 GO:0005524 GO:0005663 GO:0006260 GO:0006281 GO:0006310 GO:0009378 GO:0015979 GO:0015995 GO:0016851	DNA clamp loader activity_helicase activity_ATP binding_DNA replication factor C complex_DNA replication_DNA repair_DNA recombination_Holliday junction helicase activity_photosynthesis_chlorophyll biosynthesis_magnesium chelatase activity		Glyma05g03440.1	0	91.0643	Glyma17g13990.1	0	91.0463	GO:0006260 GO:0006281 GO:0006310 GO:0015979 GO:0015995	GO:0003689 GO:0004386 GO:0005524 GO:0009378 GO:0016851
Phvul.003G212100.1	0	9	-4.16993	0.974862
Phvul.003G212200.1	0	5	-3.32193	0.925852	PF03514	GRAS family transcription factor													GRAS	Glyma05g03490.2	0	85.2188	Glyma05g03490.2	3e-42	91.791
Phvul.003G212400.1	8	34	-2.08746	0.951298	PF03062	MBOAT family			PTHR13906,PTHR13906:SF4	PORCUPINE,UNCHARACTERIZED	KOG2704	Predicted membrane protein								Glyma05g03510.1	0	93.2471	Glyma17g14070.1	0	92.8674
Phvul.003G213000.1	1	53	-5.72792	0.998581	PF00732,PF05199	oxidoreductase activity, acting on CH-OH group of donors			PTHR11552,PTHR11552:SF31	GLUCOSE-METHANOL-CHOLINE (GMC) OXIDOREDUCTASE,gb def: fldc protein [sphingomos sp. lb126]	KOG1238	Glucose dehydrogenase/choline dehydrogenase/mandelonitrile lyase (GMC oxidoreductase family)					GO:0016614 GO:0050660 GO:0055114	oxidoreductase activity, acting on CH-OH group of donors_FAD binding_oxidation reduction		Glyma05g03580.1	0	87.5806	Glyma17g14130.1	0	87.1981	GO:0055114	GO:0016614 GO:0050660
Phvul.003G214600.1	48	403	-3.06967	0.994443	PF00312,PF08069	intracellular,ribosome			PTHR11885	RIBOSOMAL PROTEIN S15P/S13E	KOG0400	40S ribosomal protein S13			K02953	small subunit ribosomal protein S13e	GO:0003735 GO:0005622 GO:0005840 GO:0006412	structural constituent of ribosome_intracellular_ribosome_protein biosynthesis		Glyma17g14370.1	0	93.4211	Glyma05g03880.1	0	93.2018	GO:0006412	GO:0003735
Phvul.003G214600.2	48	403	-3.06967	0.994443	PF00312,PF08069	intracellular,ribosome			PTHR11885	RIBOSOMAL PROTEIN S15P/S13E	KOG0400	40S ribosomal protein S13			K02953	small subunit ribosomal protein S13e	GO:0003735 GO:0005622 GO:0005840 GO:0006412	structural constituent of ribosome_intracellular_ribosome_protein biosynthesis		Glyma17g14370.1	0	93.4211	Glyma05g03880.1	0	93.2018	GO:0006412	GO:0003735
Phvul.003G215600.1	16	74	-2.20945	0.954461																Glyma17g14490.1	7e-37	86.4706	Glyma17g14490.1	9e-15	95.9184
Phvul.003G217700.1	0	35	-6.12928	0.997589	PF04690	YABBY protein													C2C2_YABBY	Glyma17g14710.1	0	95.9877	Glyma05g04260.1	0	95.0617
Phvul.003G217900.1	20	0	5.32193	0.993952	PF00251,PF08244,PF11837	Glycosyl hydrolases family 32 C termil,Glycosyl hydrolases family 32 N-termil domain,beta-fructofuranosidase activity					KOG0228	Beta-fructofuranosidase (invertase)	3.2.1.26	Beta-fructofuranosidase.	K01193	beta-fructofuranosidase [EC:3.2.1.26]	GO:0004564 GO:0004575	beta-fructofuranosidase activity_sucrose alpha-glucosidase activity		Glyma17g14750.1	0	89.2131	Glyma05g04290.1	0	89.1089		GO:0004564 GO:0004575
Phvul.003G218500.2	6	0	3.58496	0.946604	PF00854	oligopeptide transport			PTHR11654,PTHR11654:SF37	,OLIGOPEPTIDE TRANSPORTER-RELATED	KOG1237	H+/oligopeptide symporter					GO:0005215 GO:0006857 GO:0016020	transporter activity_oligopeptide transport_membrane		Glyma17g14830.1	0	85.9882	Glyma05g04350.1	0	84.8749	GO:0006857	GO:0005215
Phvul.003G218700.1	44	358	-3.02438	0.994399	PF00234	Protease inhibitor/seed storage/LTP family														Glyma17g14850.1	2e-83	90	Glyma17g14850.1	3e-24	84.5161
[truncated: 2,866 more rows]
