# Supplementary material for: An RNA-Seq based gene expression atlas of the common bean
Source: BMC Genomics. 2014 Oct 6;15(1):866. doi: 10.1186/1471-2164-15-866 (PMC4195886; doi:10.1186/1471-2164-15-866)
Supplement: Supplementary file 10 — Additional file 10: Genes differentially expressed between S2 and P2. (XLSX 925 KB) [file 12864_2014_6531_MOESM10_ESM.xlsx]

## Sheet: O'Rourke_AddFile10_S2vP2
GeneID	P2	S2	FoldChange	Prob DE	PfamID	Pfam_Description			PANTHER_ID	Panther_Description	KOG_ID	KOG_Description	EC_ID	EC_Description	KO_ID	KO_Description	GO_ID	GO_Description	Transcription Factor Family	Gmax_BLASTN_TopHit	Gmax_BLASTN_TopHit_Evalue	Gmax_BLASTN_TopHit_%ID	Gmax_BLASTN_Hit2	Gmax_BLASTN_Hit2_Evalue	Gmax_BLASTN_Hit2_%ID	Glyma_BP_GO	Glyma_MF_GO
Phvul.001G000400.1	10	2	2.32193	0.934381	PF00504	Chlorophyll A-B binding protein			PTHR21649	photosynthesis, light harvesting					K14172	light-harvesting complex II chlorophyll a/b binding protein 7	GO:0009765 GO:0016020	photosynthesis, light harvesting_membrane		Glyma17g38220.2	0	92.0781	Glyma17g38220.1	0	91.762	GO:0009765
Phvul.001G000500.1	1	11	-3.45943	0.977941	PF00069	protein phosphorylation			PTHR24056,PTHR24056:SF101		KOG0594	Protein kinase PCTAIRE and related kinases	2.7.1.-	Phosphotransferases with an alcohol group as acceptor.	K00924	phosphatidylinositol-4-phosphate 3-kinase [EC:2.7.1.154]	GO:0004672 GO:0005524 GO:0006468	protein kinase activity_ATP binding_protein amino acid phosphorylation		Glyma17g38210.1	0	90.9483	Glyma14g39760.1	0	91.0383	GO:0006468	GO:0004672 GO:0005524
Phvul.001G001000.1	17	3	2.5025	0.952711	PF00199,PF06628	Catalase,catalase activity			PTHR11465	CATALASE	KOG0047	Catalase	1.11.1.6	Catalase.	K03781	catalase [EC:1.11.1.6]	GO:0004096 GO:0005506 GO:0006979 GO:0020037 GO:0055114	catalase activity_iron ion binding_response to oxidative stress_heme binding_oxidation reduction		Glyma14g39810.1	0	90.6694	Glyma17g38140.1	0	90.3989	GO:0006979 GO:0055114	GO:0004096 GO:0005506 GO:0020037
Phvul.001G001300.1	54	9	2.58496	0.983537	PF00501	catalytic activity			PTHR24096,PTHR24096:SF43		KOG1176	Acyl-CoA synthetase	6.2.1.-	Acid--thiol ligases.	K10526	OPC-8:0 CoA ligase 1 [EC:6.2.1.-]	GO:0003824 GO:0008152	catalytic activity_metabolism		Glyma14g39840.1	0	90.3571	Glyma14g39840.1	1e-124	87.257	GO:0008152	GO:0003824
Phvul.001G001700.1	71	3	4.56478	0.998835	PF00326,PF02897	serine-type endopeptidase activity,serine-type peptidase activity			PTHR11757,PTHR11757:SF2	PROLYL ENDOPEPTIDASE (PROLYL OLIGOPEPTIDASE),serine-type endopeptidase activity	KOG2237	Predicted serine protease	3.4.21.26	Prolyl oligopeptidase.	K01322	prolyl oligopeptidase [EC:3.4.21.26]	GO:0004252 GO:0006508 GO:0008236	serine-type endopeptidase activity_proteolysis and peptidolysis_serine-type peptidase activity		Glyma14g39910.1	0	91.5324	Glyma14g39910.2	0	91.3769	GO:0006508	GO:0004252 GO:0008236
Phvul.001G001900.1	37	4	3.20945	0.992267	PF00128,PF07821	alpha-amylase activity,cation binding			PTHR10357,PTHR10357:SF9	ALPHA-XYLOSIDASE-RELATED,AMYLASE	KOG0471	Alpha-amylase					GO:0003824 GO:0004556 GO:0005509 GO:0005975 GO:0043169	catalytic activity_alpha-amylase activity_calcium ion binding_carbohydrate metabolism_cation binding		Glyma14g39930.1	0	87.3042	Glyma17g38100.1	2e-61	86.5385	GO:0005975	GO:0003824 GO:0004556 GO:0005509 GO:0043169
Phvul.001G002100.1	87	3	4.85798	0.999048	PF00085	cell redox homeostasis			PTHR10438,PTHR10438:SF71	,glycerol ether metabolic process	KOG0907	Thioredoxin					GO:0006662 GO:0009055 GO:0015035 GO:0045454	glycerol ether metabolic process_electron carrier activity_protein disulfide oxidoreductase activity_cell redox homeostasis		Glyma14g39940.1	0	89.0859	Glyma17g38090.1	2e-14	88.3117	GO:0006662 GO:0045454	GO:0009055 GO:0015035
Phvul.001G002200.1	48	1	5.58496	0.998294																Glyma14g39950.1	4e-64	85.5219	Glyma14g39950.1	1e-45	83.9357
Phvul.001G003300.1	22	1	4.45943	0.99462	PF00069	protein phosphorylation			PTHR24347,PTHR24347:SF13		KOG0032	Ca2+/calmodulin-dependent protein kinase, EF-Hand protein superfamily					GO:0004672 GO:0005524 GO:0006468 GO:0009103 GO:0016020 GO:0016773	protein kinase activity_ATP binding_protein amino acid phosphorylation_lipopolysaccharide biosynthesis_membrane_"phosphotransferase activity, alcohol group as acceptor"		Glyma14g40090.1	0	86.9374	Glyma17g38040.1	1e-135	88.4701	GO:0006468 GO:0009103	GO:0004672 GO:0005524 GO:0016773
Phvul.001G003400.1	70	5	3.80735	0.998442	PF00097	Zinc finger, C3HC4 type (RING finger)			PTHR14155	RING FINGER PROTEIN 6/12/38										Glyma14g40110.1	1e-90	86.413	Glyma17g38020.1	3e-57	82.5269
Phvul.001G004000.1	3	20	-2.73697	0.977734	PF00107,PF08240	oxidoreductase activity			PTHR11695,PTHR11695:SF285	QUINONE OXIDOREDUCTASE-RELATED,oxidoreductase activity	KOG0023	Alcohol dehydrogenase, class V					GO:0008270 GO:0016491 GO:0055114	zinc ion binding_oxidoreductase activity_oxidation reduction		Glyma14g40170.1	0	84.5124	Glyma17g37960.1	0	83.5564	GO:0055114	GO:0008270 GO:0016491
Phvul.001G004500.1	5	0	3.32193	0.911431	PF00657	lipid metabolic process			PTHR22835,PTHR22835:SF39	,ZINC FINGER FYVE DOMAIN CONTAINING PROTEIN							GO:0006629 GO:0016788	lipid metabolism_"hydrolase activity, acting on ester bonds"		Glyma17g37910.1	0	86.3317	Glyma14g40220.1	0	85.6122	GO:0006629	GO:0016788
Phvul.001G005000.1	19	2	3.24793	0.987254	PF00314	Thaumatin family														Glyma17g37800.1	0	85.881	Glyma15g43060.1	1e-130	85.1789
Phvul.001G005000.2	17	1	4.08746	0.991322	PF00314	Thaumatin family														Glyma17g37800.1	0	87.3039	Glyma15g43060.1	1e-130	85.1789
Phvul.001G005200.1	37	199	-2.42717	0.962778	PF00183,PF02518	ATP binding,protein folding			PTHR11528,PTHR11528:SF36	,protein folding	KOG0020	Endoplasmic reticulum glucose-regulated protein (GRP94/endoplasmin), HSP90 family					GO:0005524 GO:0006457 GO:0006950 GO:0051082	ATP binding_protein folding_response to stress_unfolded protein binding		Glyma17g37820.1	0	93.0442	Glyma14g40320.2	0	92.8266	GO:0006457 GO:0006950	GO:0005524 GO:0051082
Phvul.001G005300.1	30	6	2.32193	0.958992																Glyma14g40310.1	6e-52	82.3699	Glyma17g37830.1	1e-40	81.25
Phvul.001G007100.1	22	3	2.87447	0.980545															C2H2	Glyma14g40450.1	0	88.5463	Glyma17g37710.1	0	86.8581
Phvul.001G008100.1	0	11	-4.45943	0.979937	PF02519	Auxin responsive protein									K14488	SAUR family protein				Glyma17g37610.1	5e-90	84.6491	Glyma14g40530.1	6e-71	83.8235
Phvul.001G008800.1	0	11	-4.45943	0.979937
Phvul.001G008900.1	24	0	5.58496	0.995377	PF00067	oxidoreductase activity, acting on paired donors, with incorporation or reduction of molecular oxygen			PTHR24298,PTHR24298:SF44		KOG0156	Cytochrome P450 CYP2 subfamily					GO:0005506 GO:0009055 GO:0016705 GO:0020037 GO:0055114	iron ion binding_electron carrier activity_"oxidoreductase activity, acting on paired donors, with incorporation or reduction of molecular oxygen"_heme binding_oxidation reduction		Glyma17g37520.1	0	81.25				GO:0055114	GO:0005506 GO:0009055 GO:0016705 GO:0020037
Phvul.001G009200.1	0	18	-5.16993	0.992342	PF07250,PF09118	Domain of unknown function (DUF1929),Glyoxal oxidase N-terminus														Glyma14g40600.1	1e-166	82.3123	Glyma14g40600.1	7e-46	83.4459
Phvul.001G009700.1	7	0	3.80735	0.951419	PF00643	intracellular											GO:0005622 GO:0008270	intracellular_zinc ion binding	C2C2_Colike	Glyma17g37430.1	1e-103	89.5062	Glyma17g37430.1	2e-88	86.8946		GO:0008270
Phvul.001G009900.1	1030	184	2.48487	0.963409	PF00112,PF08246	Cathepsin propeptide inhibitor domain (I29),cysteine-type peptidase activity			PTHR12411,PTHR12411:SF42	CATHEPSIN-W-RELATED,cysteine-type peptidase activity	KOG1542	Cysteine proteinase Cathepsin F					GO:0006508 GO:0008234	proteolysis and peptidolysis_cysteine-type peptidase activity		Glyma14g40670.2	0	90.1133	Glyma14g40670.1	0	90.1133	GO:0006508	GO:0008234
Phvul.001G009900.2	1272	228	2.47999	0.963443	PF00112,PF08246	Cathepsin propeptide inhibitor domain (I29),cysteine-type peptidase activity			PTHR12411,PTHR12411:SF42	CATHEPSIN-W-RELATED,cysteine-type peptidase activity	KOG1542	Cysteine proteinase Cathepsin F					GO:0006508 GO:0008234	proteolysis and peptidolysis_cysteine-type peptidase activity		Glyma17g37400.1	0	88.5043	Glyma14g40670.2	0	89.8716	GO:0006508	GO:0008234
Phvul.001G010200.1	14	3	2.22239	0.939654																Glyma14g07610.1	2e-63	79.3289
Phvul.001G010400.1	0	119	-7.89482	0.999269	PF00847	sequence-specific D binding transcription factor activity											GO:0003700 GO:0006355	transcription factor activity_"regulation of transcription, DNA-dependent"	AP2	Glyma17g37350.1	9e-53	85.3755	Glyma14g07620.1	5e-48	84.585	GO:0006355	GO:0003700
Phvul.001G010700.1	12	0	4.58496	0.983108	PF02190	ATP-dependent peptidase activity			PTHR23327	UNCHARACTERIZED							GO:0004176 GO:0006508	ATP-dependent peptidase activity_proteolysis and peptidolysis		Glyma14g07680.1	1e-122	84.5754	Glyma04g03100.1	3e-65	87.6	GO:0006508	GO:0004176
Phvul.001G011200.1	10	2	2.32193	0.934381	PF01926	GTP binding			PTHR10229	GTP-BINDING PROTEIN HFLX	KOG0410	Predicted GTP binding protein			K03665	GTP-binding protein HflX	GO:0003924 GO:0005525 GO:0005622	GTPase activity_GTP binding_intracellular		Glyma17g37250.1	0	94.1578	Glyma14g07720.1	6e-68	94.6108		GO:0003924 GO:0005525
Phvul.001G011900.1	1	7	-2.80735	0.939991																Glyma17g37170.1	2e-49	94.4444	Glyma14g07810.1	2e-46	93.6
Phvul.001G012000.1	54	8	2.75489	0.983656	PF02577	Uncharacterised ACR, COG1259														Glyma14g07830.1	0	91.9619	Glyma1784s00200.1	0	92.3323
Phvul.001G012100.1	27	6	2.16993	0.950863	PF00650,PF03765	CRAL/TRIO domain,"CRAL/TRIO, N-terminus"			PTHR23324,PTHR23324:SF5	SEC14 CYTOSOLIC FACTOR-RELATED,SEC14 RELATED PROTEIN	KOG1471	Phosphatidylinositol transfer protein SEC14 and related proteins								Glyma14g07850.2	0	90.6233	Glyma17g37150.1	0	90.552
Phvul.001G012700.1	0	97	-7.59991	0.999141	PF01370	coenzyme binding			PTHR10366,PTHR10366:SF9	D DEPENDENT EPIMERASE/DEHYDRATASE,D(P)H STEROID DEHYDROGESE-RELATED	KOG1502	Flavonol reductase/cinnamoyl-CoA reductase	1.1.1.219,1.1.1.234	Dihydrokaempferol 4-reductase.,Flavonone 4-reductase.	K13082	bifunctional dihydroflavonol 4-reductase/flavanone 4-reductase [EC:1.1.1.219 1.1.1.234]	GO:0003824 GO:0003854 GO:0006694 GO:0008152 GO:0016491 GO:0016616 GO:0044237 GO:0050662 GO:0055114	catalytic activity_3-beta-hydroxy-delta5-steroid dehydrogenase activity_steroid biosynthesis_metabolism_oxidoreductase activity_"oxidoreductase activity, acting on the CH-OH group of donors, NAD or NADP as acceptor"_cellular metabolism_coenzyme binding_oxidation reduction		Glyma14g07940.1	0	89.6341	Glyma02g18380.1	0	83.7977	GO:0006694 GO:0008152 GO:0044237 GO:0055114	GO:0003824 GO:0003854 GO:0016491 GO:0016616 GO:0050662
Phvul.001G012800.1	0	23	-5.52356	0.995014	PF01370	coenzyme binding			PTHR10366,PTHR10366:SF9	D DEPENDENT EPIMERASE/DEHYDRATASE,D(P)H STEROID DEHYDROGESE-RELATED	KOG1502	Flavonol reductase/cinnamoyl-CoA reductase	1.1.1.219,1.1.1.234	Dihydrokaempferol 4-reductase.,Flavonone 4-reductase.	K13082	bifunctional dihydroflavonol 4-reductase/flavanone 4-reductase [EC:1.1.1.219 1.1.1.234]	GO:0003824 GO:0003854 GO:0006694 GO:0008152 GO:0016491 GO:0016616 GO:0044237 GO:0050662 GO:0055114	catalytic activity_3-beta-hydroxy-delta5-steroid dehydrogenase activity_steroid biosynthesis_metabolism_oxidoreductase activity_"oxidoreductase activity, acting on the CH-OH group of donors, NAD or NADP as acceptor"_cellular metabolism_coenzyme binding_oxidation reduction		Glyma17g37060.1	0	89.1079	Glyma14g07940.1	0	84.2799	GO:0006694 GO:0008152 GO:0044237 GO:0055114	GO:0003824 GO:0003854 GO:0016491 GO:0016616 GO:0050662
Phvul.001G013200.1	70	1	6.12928	0.998859																Glyma14g07990.2	6e-40	88.7417	Glyma14g07990.2	4e-38	92.2414
Phvul.001G013300.1	69	0	7.10852	0.998845	PF00646	protein binding											GO:0005515	protein binding		Glyma14g08000.1	1e-137	82.8205	Glyma17g37010.1	1e-102	85.2632		GO:0005515
Phvul.001G013400.1	50	1	5.64386	0.998372	PF00646	protein binding											GO:0005515	protein binding		Glyma14g08000.1	1e-152	83.5897	Glyma17g37010.1	1e-112	83.689		GO:0005515
Phvul.001G013400.2	50	1	5.64386	0.998372	PF00646	protein binding											GO:0005515	protein binding		Glyma14g08000.1	1e-152	83.5897	Glyma17g37010.1	1e-112	83.689		GO:0005515
Phvul.001G014400.1	44	2	4.45943	0.998069	PF00069,PF00560	protein binding,protein phosphorylation			PTHR24420,PTHR24420:SF797		KOG1187	Serine/threonine protein kinase					GO:0004672 GO:0005515 GO:0005524 GO:0006468	protein kinase activity_protein binding_ATP binding_protein amino acid phosphorylation		Glyma14g08120.1	0	88.4928	Glyma17g36910.1	0	88.1417	GO:0006468	GO:0004672 GO:0005515 GO:0005524
Phvul.001G014600.1	30	0	5.90689	0.996802																Glyma14g08160.1	6e-74	83.9286	Glyma17g36870.1	3e-63	83.0424
Phvul.001G014700.1	60	3	4.32193	0.998599																Glyma17g36860.1	0	89.8747	Glyma14g08170.4	0	89.9476
Phvul.001G014700.2	62	3	4.36923	0.998642																Glyma17g36860.1	0	89.8747	Glyma14g08170.4	0	89.9476
Phvul.001G014700.3	55	3	4.1964	0.99842																Glyma17g36860.1	0	89.8747	Glyma14g08170.4	0	89.9476
Phvul.001G014800.1	43	4	3.42626	0.995751	PF00650,PF03765	CRAL/TRIO domain,"CRAL/TRIO, N-terminus"			PTHR10174,PTHR10174:SF78	,RETILDEHYDE BINDING PROTEIN-RELATED	KOG1470	Phosphatidylinositol transfer protein PDR16 and related proteins								Glyma14g08180.3	0	91.4355	Glyma14g08180.1	0	91.4355
Phvul.001G016500.1	8	2	2	0.910397	PF01457,PF07974	EGF-like domain,cell adhesion			PTHR10942	cell adhesion	KOG2556	Leishmanolysin-like peptidase (Peptidase M8 family)	3.4.24.36	Leishmanolysin.	K01404	leishmanolysin [EC:3.4.24.36]	GO:0004222 GO:0006508 GO:0007155 GO:0008270 GO:0016020	metalloendopeptidase activity_proteolysis and peptidolysis_cell adhesion_zinc ion binding_membrane		Glyma17g36690.1	0	92.9426	Glyma14g08350.1	0	92.2451	GO:0006508 GO:0007155	GO:0004222 GO:0008270
Phvul.001G016700.1	1	7	-2.80735	0.939991	PF00314	Thaumatin family														Glyma17g36680.1	1e-131	84.3014	Glyma14g08390.1	1e-118	83.7705
Phvul.001G016900.1	11	1	3.45943	0.977941	PF01501	transferase activity, transferring glycosyl groups			PTHR13778	GLYCOSYL TRANSFERASE-RELATED							GO:0016757	transferase activity, transferring glycosyl groups		Glyma17g36650.1	0	86.1538	Glyma14g08430.1	0	87.2011		GO:0016757
Phvul.001G018100.1	7	1	2.80735	0.939991																Glyma14g08590.1	1e-114	91.0494	Glyma17g36510.1	1e-113	90.8257
Phvul.001G018800.1	22	1	4.45943	0.99462	PF00560,PF00931,PF05659	Arabidopsis broad-spectrum mildew resistance protein RPW8,apoptosis,protein binding			PTHR23155,PTHR23155:SF282	,LEUCINE-RICH REPEAT-CONTAINING PROTEIN	KOG4658	Apoptotic ATPase					GO:0005515 GO:0005524 GO:0006915 GO:0043531	protein binding_ATP binding_apoptotic process_ADP binding		Glyma17g36420.1	0	88.2036	Glyma14g08700.1	0	88.189	GO:0006915	GO:0005515 GO:0005524 GO:0043531
Phvul.001G019300.1	7	0	3.80735	0.951419	PF07816	Protein of unknown function (DUF1645)														Glyma17g36360.1	6e-54	83.9117	Glyma17g36360.1	2e-41	89.726
Phvul.001G019400.1	9	2	2.16993	0.920505	PF04784	Protein of unknown function, DUF547			PTHR23054	UNCHARACTERIZED										Glyma14g08820.1	0	89.9325	Glyma14g08820.2	0	88.3968
Phvul.001G019800.1	9	2	2.16993	0.920505	PF00149	hydrolase activity											GO:0016787	hydrolase activity		Glyma14g08860.1	0	94.3876	Glyma17g36310.1	0	94.0844		GO:0016787
Phvul.001G021300.1	12	0	4.58496	0.983108																Glyma17g36140.1	1e-135	88.7912	Glyma17g36140.1	3e-50	82.7703
Phvul.001G021800.1	8	1	3	0.957774	PF01501	transferase activity, transferring glycosyl groups			PTHR11183,PTHR11183:SF1	GALACTINOL SYNTHASE-RELATED,GLYCOGENIN	KOG1950	Glycosyl transferase, family 8 - glycogenin					GO:0016757	transferase activity, transferring glycosyl groups		Glyma17g36100.1	0	87.2671	Glyma14g09070.1	0	87.8647		GO:0016757
Phvul.001G021900.1	5	0	3.32193	0.911431	PF05701	Plant protein of unknown function (DUF827)														Glyma14g09080.1	0	85.8447	Glyma14g09080.1	0	88.3178
Phvul.001G022700.1	1	14	-3.80735	0.987212	PF03763	Remorin, C-termil region														Glyma14g09170.1	0	90.6912	Glyma17g36000.1	0	87.0061
Phvul.001G023700.1	41	0	6.35755	0.997963	PF00847	sequence-specific D binding transcription factor activity									K09286	EREBP-like factor	GO:0003700 GO:0006355	transcription factor activity_"regulation of transcription, DNA-dependent"	AP2	Glyma17g35860.1	7e-62	90	Glyma17g35860.1	2e-28	93.1818	GO:0006355	GO:0003700
Phvul.001G024500.1	336	75	2.1635	0.955007	PF00112,PF00396,PF08246	Cathepsin propeptide inhibitor domain (I29),Granulin,cysteine-type peptidase activity			PTHR12411,PTHR12411:SF44	CATHEPSIN L-RELATED,cysteine-type peptidase activity	KOG1543	Cysteine proteinase Cathepsin L	3.4.22.-	Cysteine endopeptidases.	K01376	cathepsin V [EC:3.4.22.43]	GO:0006508 GO:0008234	proteolysis and peptidolysis_cysteine-type peptidase activity		Glyma14g09440.1	0	88.4494	Glyma17g35720.1	0	86.913	GO:0006508	GO:0008234
Phvul.001G024900.1	1	9	-3.16993	0.965452	PF00134,PF02984	Cyclin, N-termil domain,nucleus			PTHR10177,PTHR10177:SF76	,CYCLINS	KOG0656	G1/S-specific cyclin D					GO:0005634	nucleus	HMG	Glyma14g09500.1	4e-77	84.1026	Glyma14g09500.1	3e-19	90.1235
Phvul.001G025000.1	64	285	-2.15482	0.954958	PF01112	hydrolase activity			PTHR10188	hydrolase activity	KOG1592	Asparaginase	3.4.19.5	Beta-aspartyl-peptidase.	K13051	beta-aspartyl-peptidase (threonine type) [EC:3.4.19.5]	GO:0016787	hydrolase activity		Glyma17g35650.1	0	90.5834	Glyma14g09510.1	0	90.6736		GO:0016787
Phvul.001G025100.1	53	10	2.40599	0.961447	PF03629	Domain of unknown function (DUF303)														Glyma14g09520.1	8e-68	81.8548	Glyma17g35630.1	9e-43	86.9565
Phvul.001G025300.1	0	5	-3.32193	0.911431																Glyma17g35600.1	6e-76	88.2784	Glyma06g04650.1	7e-11	90.7407
Phvul.001G025800.1	0	340	-9.40939	0.999655	PF02704	Gibberellin regulated protein														Glyma17g35530.1	1e-61	87.2428	Glyma14g09620.1	5e-55	86.8421
Phvul.001G026100.1	1722	19	6.50194	0.999938	PF00082,PF02225,PF05922	PA domain,identical protein binding,serine-type endopeptidase activity			PTHR10795,PTHR10795:SF17	SUBTILISIN/KEXIN-RELATED SERINE PROTEASE,gb def: possible protease [sinorhizobium meliloti]							GO:0004252 GO:0006508 GO:0042802 GO:0043086	serine-type endopeptidase activity_proteolysis and peptidolysis_protein self binding_negative regulation of enzyme activity	HB	Glyma17g35490.1	0	85.8151	Glyma17g35490.1	1e-100	82.6955	GO:0006508 GO:0043086	GO:0004252 GO:0042802
Phvul.001G026200.1	20	3	2.73697	0.977734	PF00887	fatty-acyl-CoA binding			PTHR23310,PTHR23310:SF14	,"ACYL-COA-BINDING PROTEIN, ACBP"	KOG0817	Acyl-CoA-binding protein					GO:0000062	acyl-CoA binding		Glyma17g35480.1	1e-151	88.6228	Glyma17g35480.1	1e-22	92.4051		GO:0000062
Phvul.001G026400.1	0	51	-6.67243	0.998408																Glyma14g09710.1	2e-17	81.9876	Glyma14g09710.1	6e-12	85.5556
Phvul.001G026400.2	0	51	-6.67243	0.998408																Glyma14g09710.1	2e-17	81.9876	Glyma14g09710.1	6e-12	85.5556
Phvul.001G026500.1	1	20	-4.32193	0.993648																Glyma14g09710.1	2e-30	79.8928	Glyma17g35460.1	4e-22	83.8509
Phvul.001G026700.1	146	2	6.18982	0.999378					PTHR26374,PTHR26374:SF459										C2H2	Glyma14g09760.1	7e-50	80.123	Glyma14g09760.1	1e-36	87.1951
Phvul.001G027300.1	77	16	2.26679	0.955035	PF00514	protein binding			PTHR23315,PTHR23315:SF35	,BETA CATENIN-RELATED ARMADILLO REPEAT-CONTAINING							GO:0005515	protein binding		Glyma17g35390.1	0	90.672	Glyma0092s00230.1	0	89.4536		GO:0005515
Phvul.001G027400.1	357	65	2.45741	0.963176	PF00561	alpha/beta hydrolase fold			PTHR10992,PTHR10992:SF13	ALPHA/BETA HYDROLASE RELATED,BIPHENYL HYDROLASE-RELATED	KOG1454	Predicted hydrolase/acyltransferase (alpha/beta hydrolase superfamily)								Glyma0092s00240.1	0	90.7945	Glyma17g35360.1	0	90.1639
Phvul.001G028200.1	18	4	2.16993	0.945392	PF00412	zinc ion binding			PTHR24206,PTHR24206:SF66		KOG1700	Regulatory protein MLP and related LIM proteins					GO:0008270	zinc ion binding	LIM	Glyma14g09880.1	0	95.0931	Glyma17g35290.1	0	94.7917		GO:0008270
Phvul.001G028200.2	18	4	2.16993	0.945392	PF00412	zinc ion binding			PTHR24206,PTHR24206:SF66		KOG1700	Regulatory protein MLP and related LIM proteins					GO:0008270	zinc ion binding	LIM	Glyma14g09880.1	0	95.0931	Glyma17g35290.1	0	94.7917		GO:0008270
Phvul.001G028500.1	0	115	-7.84549	0.999255																Glyma14g09910.1	1e-104	91.9732	Glyma14g09910.1	1e-100	82.6367
Phvul.001G029100.1	153	16	3.25739	0.994262																Glyma17g35190.1	4e-26	84.0909	Glyma14g09970.1	5e-22	82.4176
Phvul.001G029200.1	7	0	3.80735	0.951419	PF06404	cell proliferation											GO:0005576 GO:0008083 GO:0008283	extracellular_growth factor activity_cell proliferation		Glyma17g35170.1	3e-25	90.4255	Glyma14g09990.1	5e-24	87.5	GO:0008283	GO:0008083
Phvul.001G029500.1	5	0	3.32193	0.911431	PF00170	protein dimerization activity											GO:0003700 GO:0006355 GO:0043565 GO:0046983	transcription factor activity_"regulation of transcription, DNA-dependent"_sequence-specific DNA binding_protein dimerization activity	bZIP	Glyma14g10020.1	1e-114	86.7925	Glyma06g05110.1	1e-16	84.4828	GO:0006355	GO:0003700 GO:0043565 GO:0046983
Phvul.001G030800.1	12	0	4.58496	0.983108																Glyma14g10080.1	1e-115	87.3016	Glyma17g35110.1	1e-111	86.3535
Phvul.001G031000.1	1	56	-5.80735	0.998568	PF08879,PF08880	hydrolase activity, acting on acid anhydrides, in phosphorus-containing anhydrides,protein binding											GO:0005515 GO:0005524 GO:0005634 GO:0006355 GO:0016818	protein binding_ATP binding_nucleus_"regulation of transcription, DNA-dependent"_"hydrolase activity, acting on acid anhydrides, in phosphorus-containing anhydrides"		Glyma14g10090.1	0	85.9447	Glyma14g10090.1	1e-178	93.287	GO:0006355	GO:0005515 GO:0005524 GO:0016818
Phvul.001G031900.1	7	1	2.80735	0.939991	PF02714	membrane			PTHR13018,PTHR13018:SF5	PROBABLE MEMBRANE PROTEIN DUF221-RELATED,RSN1(YEAST)-RELATED PROBABLE MEMBRANE PROTEIN	KOG1134	Uncharacterized conserved protein					GO:0016020	membrane		Glyma0041s00290.1	0	90.2124	Glyma0041s00290.2	0	90.2088
Phvul.001G031900.2	7	1	2.80735	0.939991	PF02714	membrane			PTHR13018,PTHR13018:SF5	PROBABLE MEMBRANE PROTEIN DUF221-RELATED,RSN1(YEAST)-RELATED PROBABLE MEMBRANE PROTEIN	KOG1134	Uncharacterized conserved protein					GO:0016020	membrane		Glyma0041s00290.2	0	90.2088	Glyma0041s00290.1	0	90.2088
Phvul.001G033500.1	292	18	4.0199	0.999459	PF01650	cysteine-type endopeptidase activity			PTHR12000,PTHR12000:SF2	HEMOGLOBISE,cysteine-type endopeptidase activity	KOG1348	Asparaginyl peptidases	3.4.22.34	Legumain.	K01369	legumain [EC:3.4.22.34]	GO:0004197 GO:0006508	cysteine-type endopeptidase activity_proteolysis and peptidolysis		Glyma17g34900.1	0	89.8688	Glyma14g10620.1	0	89.6226	GO:0006508	GO:0004197
Phvul.001G033800.1	2	9	-2.16993	0.920505	PF00481	catalytic activity			PTHR13832,PTHR13832:SF94	,PROTEIN PHOSPHATASE 2C	KOG0698	Serine/threonine protein phosphatase					GO:0003824	catalytic activity		Glyma17g34880.1	0	89.2308	Glyma14g10640.1	3e-87	90.3346		GO:0003824
Phvul.001G034500.1	12	3	2	0.931736	PF00850	Histone deacetylase domain			PTHR10625,PTHR10625:SF9	HISTONE DEACETYLASE,HISTONE DEACETYLASE-RELATED	KOG1344	Predicted histone deacetylase	3.5.1.98		K11418	histone deacetylase 11 [EC:3.5.1.98]				Glyma17g34770.1	0	94.0442
Phvul.001G034500.2	12	3	2	0.931736	PF00850	Histone deacetylase domain			PTHR10625,PTHR10625:SF9	HISTONE DEACETYLASE,HISTONE DEACETYLASE-RELATED	KOG1344	Predicted histone deacetylase	3.5.1.98		K11418	histone deacetylase 11 [EC:3.5.1.98]				Glyma17g34770.1	0	94.0442
Phvul.001G035800.1	8	1	3	0.957774	PF02535	metal ion transport			PTHR11040,PTHR11040:SF1	ZINC-IRON TRANSPORTER,ZINC/IRON TRANSPORTER	KOG1558	Fe2+/Zn2+ regulated transporter					GO:0016020 GO:0030001 GO:0046873 GO:0055085	membrane_metal ion transport_metal ion transporter activity_transmembrane transport		Glyma17g34660.1	0	85.0103	Glyma14g10840.1	1e-114	86.385	GO:0030001 GO:0055085	GO:0046873
Phvul.001G036200.1	4	24	-2.58496	0.979497	PF00173,PF00487	heme binding,lipid metabolic process			PTHR19353	FATTY ACID DESATURASE 2	KOG4232	Delta 6-fatty acid desaturase/delta-8 sphingolipid desaturase					GO:0006629 GO:0016491 GO:0020037 GO:0055114	lipid metabolism_oxidoreductase activity_heme binding_oxidation reduction	ZIM	Glyma17g34640.1	0	84.5081	Glyma14g10890.1	0	84.1988	GO:0006629 GO:0055114	GO:0016491 GO:0020037
Phvul.001G036300.1	16	4	2	0.94102	PF00326	serine-type peptidase activity			PTHR10992,PTHR10992:SF234	,ALPHA/BETA HYDROLASE RELATED	KOG4667	Predicted esterase					GO:0006508 GO:0008236	proteolysis and peptidolysis_serine-type peptidase activity		Glyma14g10900.1	0	93.0052	Glyma14g10900.2	0	94.3363	GO:0006508	GO:0008236
Phvul.001G036700.1	24	0	5.58496	0.995377	PF00251,PF08244	Glycosyl hydrolases family 32 C termil,Glycosyl hydrolases family 32 N-termil domain					KOG0228	Beta-fructofuranosidase (invertase)								Glyma17g34570.1	0	89.1652	Glyma14g11000.1	0	84.214
Phvul.001G036700.2	33	0	6.04439	0.997228	PF00251	Glycosyl hydrolases family 32 N-termil domain														Glyma17g34570.1	0	88.3218	Glyma14g11000.1	0	84.2311
Phvul.001G036700.3	26	0	5.70044	0.995969	PF00251,PF08244	Glycosyl hydrolases family 32 C termil,Glycosyl hydrolases family 32 N-termil domain					KOG0228	Beta-fructofuranosidase (invertase)								Glyma17g34570.1	0	88.7097	Glyma14g11000.1	0	83.592
Phvul.001G036800.1	17	0	5.08746	0.99146	PF00251,PF08244	Glycosyl hydrolases family 32 C termil,Glycosyl hydrolases family 32 N-termil domain					KOG0228	Beta-fructofuranosidase (invertase)								Glyma14g11000.1	0	91.8746	Glyma17g34570.1	0	84.3001
Phvul.001G037200.2	0	6	-3.58496	0.935538																Glyma14g11050.1	0	84.8668	Glyma17g34520.1	1e-150	82.3317		GO:0005515
Phvul.001G037900.1	58	6	3.27302	0.993391																Glyma17g34420.1	1e-116	87.5294	Glyma17g34420.1	4e-39	89.8551
Phvul.001G038800.1	8	2	2	0.910397	PF01565,PF09265	cytokinin metabolic process,flavin adenine dinucleotide binding			PTHR11748,PTHR11748:SF31	,D-LACTATE DEHYDROGESE	KOG1231	Proteins containing the FAD binding domain	1.5.99.12	cytokinin dehydrogese	K00279	cytokinin dehydrogenase [EC:1.5.99.12]	GO:0008762 GO:0009690 GO:0016491 GO:0019139 GO:0050660 GO:0055114	UDP-N-acetylmuramate dehydrogenase activity_cytokinin metabolism_oxidoreductase activity_cytokinin dehydrogenase activity_FAD binding_oxidation reduction		Glyma14g11280.1	0	87.6783	Glyma17g34330.1	0	86.8746	GO:0009690 GO:0055114	GO:0016491 GO:0019139 GO:0050660
Phvul.001G039200.1	74	4	4.20945	0.998817	PF06596	photosystem II											GO:0009523 GO:0015979 GO:0016020	photosystem II_photosynthesis_membrane		Glyma06g05810.1	2e-15	81.8182	Glyma04g05800.1	4e-07	92.5	GO:0015979
Phvul.001G039500.1	3	12	-2	0.931736	PF00628,PF12165	Domain of unknown function (DUF3594),protein binding			PTHR23123	PHD/F-BOX CONTAINING PROTEIN	KOG1632	Uncharacterized PHD Zn-finger protein					GO:0005515	protein binding	Alfin	Glyma14g11400.1	0	91.9585	Glyma14g11400.2	0	91.8462		GO:0005515
Phvul.001G041400.1	0	84	-7.39232	0.999035	PF02298	electron carrier activity											GO:0005507 GO:0009055	copper ion binding_electron carrier activity		Glyma14g11760.1	1e-109	84.7784	Glyma17g34040.1	1e-100	84.2004		GO:0005507 GO:0009055
Phvul.001G041500.1	0	129	-8.01123	0.999318																Glyma17g34030.1	3e-56	87.6147	Glyma14g11770.1	3e-56	86.9919
Phvul.001G041900.1	21	3	2.80735	0.979916	PF01817	chorismate metabolic process			PTHR21145	chorismate mutase activity	KOG0795	Chorismate mutase	5.4.99.5	Chorismate mutase.	K01850	chorismate mutase [EC:5.4.99.5]	GO:0004106 GO:0009073 GO:0046417	chorismate mutase activity _aromatic amino acid family biosynthesis_chorismate metabolism		Glyma14g11870.1	0	88.7838	Glyma17g33940.2	0	88.4615	GO:0009073 GO:0046417	GO:0004106
Phvul.001G041900.2	23	4	2.52356	0.957243	PF01817	chorismate metabolic process			PTHR21145	chorismate mutase activity	KOG0795	Chorismate mutase	5.4.99.5	Chorismate mutase.	K01850	chorismate mutase [EC:5.4.99.5]	GO:0004106 GO:0009073 GO:0046417	chorismate mutase activity _aromatic amino acid family biosynthesis_chorismate metabolism		Glyma14g11870.1	0	88.7838	Glyma17g33940.2	0	88.4615	GO:0009073 GO:0046417	GO:0004106
Phvul.001G042700.1	1	6	-2.58496	0.924596																Glyma17g33760.1	0	93.2018	Glyma14g12140.1	0	92.7632
Phvul.001G044400.1	0	5	-3.32193	0.911431																Glyma14g12410.1	5e-12	87.6712	Glyma04g06120.1	8e-08	85.7143
Phvul.001G044700.1	208	8	4.70044	0.999499	PF07911	Protein of unknown function (DUF1677)														Glyma17g33500.2	5e-81	83.0549	Glyma17g33500.1	5e-81	83.0549
Phvul.001G045600.1	8	2	2	0.910397	PF00443,PF02148	ubiquitin thiolesterase activity,zinc ion binding			PTHR24006,PTHR24006:SF57		KOG1867	Ubiquitin-specific protease	3.1.2.15	Ubiquitin thiolesterase.	K11366	ubiquitin carboxyl-terminal hydrolase 22/27/51 [EC:3.1.2.15]	GO:0004221 GO:0006511 GO:0008270	ubiquitin thiolesterase activity_ubiquitin-dependent protein catabolism_zinc ion binding	C2H2	Glyma14g13100.1	0	91.4715	Glyma17g33350.1	0	90.7074	GO:0006511	GO:0004221 GO:0008270
Phvul.001G045900.1	1	12	-3.58496	0.982286					PTHR23315,PTHR23315:SF38	,BETA CATENIN-RELATED ARMADILLO REPEAT-CONTAINING										Glyma17g33310.3	0	88.5426	Glyma17g33310.3	2e-12	83.6364
Phvul.001G045900.2	1	12	-3.58496	0.982286					PTHR23315,PTHR23315:SF38	,BETA CATENIN-RELATED ARMADILLO REPEAT-CONTAINING										Glyma17g33310.3	0	88.5426	Glyma17g33310.3	2e-12	83.6364
Phvul.001G049400.1	26	3	3.11548	0.98996																Glyma14g13930.1	1e-114	83.4753	Glyma17g32570.1	1e-103	82.7993
Phvul.001G049600.1	28	3	3.22239	0.99088	PF00564	protein binding			PTHR22904,PTHR22904:SF25	,CHAPERONE BINDING PROTEIN	KOG4151	Myosin assembly protein/sexual cycle protein and related proteins					GO:0005515	protein binding	NIN	Glyma1374s00200.2	1e-179	95.3846	Glyma17g32550.2	1e-161	86.8988		GO:0005515
Phvul.001G049600.2	25	3	3.05889	0.989593	PF00564	protein binding			PTHR22904,PTHR22904:SF25	,CHAPERONE BINDING PROTEIN	KOG4151	Myosin assembly protein/sexual cycle protein and related proteins					GO:0005515	protein binding	NIN	Glyma1374s00200.2	1e-179	95.3846	Glyma17g32550.2	1e-161	86.8988		GO:0005515
Phvul.001G050300.1	10	872	-6.44626	0.999855	PF00234	Protease inhibitor/seed storage/LTP family														Glyma17g32100.1	1e-107	87.9581	Glyma14g14220.1	1e-104	87.6963
Phvul.001G050600.1	50	6	3.05889	0.992758																Glyma17g32070.1	0	87.5421	Glyma17g32070.1	4e-14	87.6543
Phvul.001G053700.1	10	2	2.32193	0.934381	PF01266	oxidoreductase activity			PTHR13789,PTHR13789:SF8	MONOOXYGESE,gb def: putative monooxygese [streptomyces coelicolor a3(2)]	KOG2614	Kynurenine 3-monooxygenase and related flavoprotein monooxygenases					GO:0016491 GO:0055114	oxidoreductase activity_oxidation reduction		Glyma17g31070.1	0	89.9573	Glyma14g15290.1	1e-178	85.676	GO:0055114	GO:0016491
Phvul.001G054800.1	6	87	-3.85798	0.998672	PF03171	oxidoreductase activity			PTHR10209	FE(II)/ ASCORBATE OXIDASE SUPERFAMILY	KOG0143	Iron/ascorbate family oxidoreductases					GO:0016491 GO:0016706 GO:0055114	oxidoreductase activity_"oxidoreductase activity, acting on paired donors, with incorporation or reduction of molecular oxygen, 2-oxoglutarate as one donor, and incorporation of one atom each of oxygen into both donors"_oxidation reduction		Glyma04g07490.1	2e-20	80.1619	Glyma04g07490.1	2e-11	91.0714	GO:0055114	GO:0016491 GO:0016706
Phvul.001G054900.1	4	25	-2.64386	0.97995					PTHR10209	FE(II)/ ASCORBATE OXIDASE SUPERFAMILY										Glyma04g07490.1	1e-11	91.0714	Glyma04g07490.1	6e-07	94.4444
Phvul.001G056800.1	129	7	4.20387	0.999227	PF00097,PF05495	Zinc finger, C3HC4 type (RING finger),zinc ion binding			PTHR21319	RING FINGER AND CHY ZINC FINGER DOMAIN CONTAINING 1	KOG1940	Zn-finger protein					GO:0008270	zinc ion binding	C2C2_DOFlike	Glyma17g29800.2	0	91.8015	Glyma17g29800.1	0	91.8015		GO:0008270
Phvul.001G056800.2	128	7	4.19265	0.999221	PF00097,PF05495	Zinc finger, C3HC4 type (RING finger),zinc ion binding			PTHR21319	RING FINGER AND CHY ZINC FINGER DOMAIN CONTAINING 1	KOG1940	Zn-finger protein					GO:0008270	zinc ion binding	C2C2_DOFlike	Glyma17g29800.2	0	91.8015	Glyma17g29800.1	0	91.8015		GO:0008270
Phvul.001G056900.1	2	9	-2.16993	0.920505	PF04570	Protein of unknown function (DUF581)														Glyma17g29790.1	0	86.7418	Glyma14g16730.1	1e-157	86.4078
Phvul.001G056900.2	2	9	-2.16993	0.920505	PF04570	Protein of unknown function (DUF581)														Glyma17g29790.1	0	86.7418	Glyma14g16730.1	1e-157	86.4078
Phvul.001G058100.1	18	4	2.16993	0.945392	PF02485	membrane											GO:0008375 GO:0016020	acetylglucosaminyltransferase activity_membrane		Glyma14g17110.1	0	91.5612	Glyma17g29670.1	0	90.4641		GO:0008375
Phvul.001G058100.2	18	4	2.16993	0.945392	PF02485	membrane											GO:0008375 GO:0016020	acetylglucosaminyltransferase activity_membrane		Glyma14g17110.1	0	91.5612	Glyma17g29670.1	0	90.4641		GO:0008375
Phvul.001G058100.3	18	4	2.16993	0.945392	PF02485	membrane											GO:0008375 GO:0016020	acetylglucosaminyltransferase activity_membrane		Glyma14g17110.1	0	91.5612	Glyma17g29670.1	0	90.4641		GO:0008375
Phvul.001G058500.1	1	13	-3.70044	0.984774	PF01336,PF08784	Replication protein A C termil,nucleic acid binding			PTHR13989,PTHR13989:SF7	REPLICATION PROTEIN A,REPLICATION PROTEIN A-RELATED	KOG3108	Single-stranded DNA-binding replication protein A (RPA), medium (30 kD) subunit			K10739	replication factor A2	GO:0003676	nucleic acid binding		Glyma17g29730.1	0	88.2494	Glyma14g17270.1	0	87.6999		GO:0003676
Phvul.001G059100.1	0	119	-7.89482	0.999269	PF00141	peroxidase activity											GO:0004601 GO:0006979 GO:0020037 GO:0055114	peroxidase activity_response to oxidative stress_heme binding_oxidation reduction		Glyma17g29320.1	0	89.9693	Glyma14g17400.1	3e-87	84.949	GO:0006979 GO:0055114	GO:0004601 GO:0020037
Phvul.001G059700.1	19	1	4.24793	0.992983																Glyma17g29220.1	8e-63	85.034	Glyma17g29220.1	5e-15	93.1034
Phvul.001G059800.1	10	2	2.32193	0.934381	PF04539,PF04542,PF04545	sigma factor activity									K03093	RNA polymerase sigma factor	GO:0003677 GO:0003700 GO:0006352 GO:0006355 GO:0016987	DNA binding_transcription factor activity_transcription initiation_"regulation of transcription, DNA-dependent"_sigma factor activity		Glyma17g26620.1	0	88.3005	Glyma17g26620.2	0	87.033	GO:0006352 GO:0006355	GO:0003677 GO:0003700 GO:0016987
Phvul.001G059800.2	10	2	2.32193	0.934381	PF04542,PF04545	sigma factor activity									K03093	RNA polymerase sigma factor	GO:0003677 GO:0003700 GO:0006352 GO:0006355 GO:0016987	DNA binding_transcription factor activity_transcription initiation_"regulation of transcription, DNA-dependent"_sigma factor activity		Glyma17g26620.1	0	88.5758	Glyma17g26620.1	4e-87	89.3993	GO:0006352 GO:0006355	GO:0003677 GO:0003700 GO:0016987
Phvul.001G059800.3	13	3	2.11548	0.935797	PF04542	sigma factor activity											GO:0003677 GO:0003700 GO:0006352 GO:0006355 GO:0016987	DNA binding_transcription factor activity_transcription initiation_"regulation of transcription, DNA-dependent"_sigma factor activity		Glyma17g26620.1	0	87.0598	Glyma17g26620.2	0	88.3929	GO:0006352 GO:0006355	GO:0003677 GO:0003700 GO:0016987
Phvul.001G061400.1	9	1	3.16993	0.965452	PF04539,PF04542,PF04545	sigma factor activity									K03093	RNA polymerase sigma factor	GO:0003677 GO:0003700 GO:0006352 GO:0006355 GO:0016987	DNA binding_transcription factor activity_transcription initiation_"regulation of transcription, DNA-dependent"_sigma factor activity		Glyma13g08390.1	0	90.4483	Glyma14g31370.1	0	89.9935	GO:0006352 GO:0006355	GO:0003677 GO:0003700 GO:0016987
Phvul.001G062300.1	0	8	-4	0.96241	PF00234	Protease inhibitor/seed storage/LTP family														Glyma14g03660.1	2e-08	87.0968
Phvul.001G064000.1	0	153	-8.25739	0.999408	PF00107,PF08240	oxidoreductase activity			PTHR11695,PTHR11695:SF4	ARYL-ALCOHOL DEHYDROGESE,oxidoreductase activity	KOG0022	Alcohol dehydrogenase, class III	1.1.1.1	Alcohol dehydrogese.	K00001	alcohol dehydrogenase [EC:1.1.1.1]	GO:0008270 GO:0016491 GO:0055114	zinc ion binding_oxidoreductase activity_oxidation reduction		Glyma14g27940.1	0	91.6078	Glyma04g41990.1	0	86.3472	GO:0055114	GO:0008270 GO:0016491
Phvul.001G064100.1	0	120	-7.90689	0.999274	PF03405	acyl-[acyl-carrier-protein] desaturase activity							1.14.19.2	acyl-[acyl-carrier-protein] desaturase	K03921	acyl-[acyl-carrier-protein] desaturase [EC:1.14.19.2]	GO:0006631 GO:0045300 GO:0055114	fatty acid metabolism_acyl-[acyl-carrier protein] desaturase activity_oxidation reduction		Glyma14g27990.1	0	86.3539	Glyma13g08970.1	8e-82	86.3905	GO:0006631 GO:0055114	GO:0045300
Phvul.001G064300.1	118	1	6.88264	0.999265	PF03083	integral to membrane			PTHR10791	integral to membrane	KOG1623	Multitransmembrane protein					GO:0016021	integral to membrane		Glyma14g27610.1	0	87.6972	Glyma13g09140.1	1e-175	86.8502
Phvul.001G065100.1	19	3	2.66297	0.976785																Glyma14g25540.1	1e-111	88.8889	Glyma14g25540.1	1e-109	87.2289
Phvul.001G065600.1	7	0	3.80735	0.951419	PF01842	amino acid binding			PTHR13734,PTHR13734:SF23	,TR-NUCLEOTIDYLTRANSFERASE 1							GO:0008152 GO:0016597	metabolism_amino acid binding		Glyma13g09310.1	1e-129	90.1809	Glyma14g25590.1	1e-129	90.2632	GO:0008152	GO:0016597
Phvul.001G067400.1	52	0	6.70044	0.998441	PF00036	EF hand			PTHR10891,PTHR10891:SF141	,CALMODULIN	KOG0027	Calmodulin and related proteins (EF-Hand superfamily)								Glyma14g24810.1	1e-105	84.8361	Glyma13g09550.1	4e-66	91.3706
Phvul.001G067600.1	8	1	3	0.957774					PTHR23102,PTHR23102:SF13	,ZINC FINGER (CLIPPER)-RELATED									C3H	Glyma13g09610.1	0	87.1446	Glyma13g09610.1	0	82.2692
Phvul.001G067600.2	8	1	3	0.957774					PTHR23102,PTHR23102:SF13	,ZINC FINGER (CLIPPER)-RELATED									C3H	Glyma13g09610.1	0	87.6712	Glyma13g09610.1	0	82.2692
Phvul.001G068600.1	6	0	3.58496	0.935538																Glyma13g09810.1	3e-25	80.8429	Glyma13g09810.1	4e-24	83.6364
Phvul.001G071100.1	5	0	3.32193	0.911431	PF00069	protein phosphorylation			PTHR24420,PTHR24420:SF420		KOG1187	Serine/threonine protein kinase					GO:0004672 GO:0005524 GO:0006468	protein kinase activity_ATP binding_protein amino acid phosphorylation		Glyma13g10000.1	0	87.1795	Glyma13g10040.1	0	85.4709	GO:0006468	GO:0004672 GO:0005524
Phvul.001G071400.1	11	1	3.45943	0.977941	PF00069	protein phosphorylation			PTHR24420,PTHR24420:SF420		KOG1187	Serine/threonine protein kinase					GO:0004672 GO:0005524 GO:0006468	protein kinase activity_ATP binding_protein amino acid phosphorylation		Glyma13g10040.1	0	84.2331	Glyma13g10010.1	0	84.565	GO:0006468	GO:0004672 GO:0005524
Phvul.001G072200.1	75	13	2.52838	0.962299	PF02365	regulation of transcription, D-dependent											GO:0003677 GO:0006355	DNA binding_"regulation of transcription, DNA-dependent"	NAC	Glyma14g24220.1	1e-149	89.2934	Glyma14g24220.1	3e-28	87.9032	GO:0006355	GO:0003677
Phvul.001G072600.1	102	13	2.97199	0.985983	PF00171	oxidoreductase activity			PTHR11699,PTHR11699:SF15	ALDEHYDE DEHYDROGESE-RELATED,aldehyde dehydrogese [D(P)+] activity	KOG2456	Aldehyde dehydrogenase	1.2.1.3	Aldehyde dehydrogese (D+).	K00128	aldehyde dehydrogenase (NAD+) [EC:1.2.1.3]	GO:0004030 GO:0006081 GO:0008152 GO:0016491 GO:0055114	aldehyde dehydrogenase activity (NAD(P)+)_cellular aldehyde metabolic process_metabolism_oxidoreductase activity_oxidation reduction		Glyma14g24140.1	0	92.2535	Glyma02g26390.1	0	92.4542	GO:0006081 GO:0008152 GO:0055114	GO:0016491
Phvul.001G072700.1	11	0	4.45943	0.979937					PTHR11699,PTHR11699:SF15	ALDEHYDE DEHYDROGESE-RELATED,aldehyde dehydrogese [D(P)+] activity							GO:0004030 GO:0006081 GO:0055114	aldehyde dehydrogenase activity (NAD(P)+)_cellular aldehyde metabolic process_oxidation reduction		Glyma14g24130.1	1e-39	84.7222				GO:0006081 GO:0055114
Phvul.001G073800.1	0	6	-3.58496	0.935538	PF00847	sequence-specific D binding transcription factor activity									K09286	EREBP-like factor	GO:0003700 GO:0006355	transcription factor activity_"regulation of transcription, DNA-dependent"	AP2	Glyma14g22740.1	8e-87	90	Glyma14g22740.1	7e-38	84.7222	GO:0006355	GO:0003700
Phvul.001G074500.1	12	3	2	0.931736	PF01612,PF01927	Protein of unknown function DUF82,"nucleobase, nucleoside, nucleotide and nucleic acid metabolic process"			PTHR12124,PTHR12124:SF13	,POLYMYOSITIS/SCLERODERMA AUTOANTIGEN-RELATED	KOG2207	Predicted 3'-5' exonuclease			K09122	hypothetical protein	GO:0003676 GO:0005622 GO:0006139 GO:0008408	nucleic acid binding_intracellular_"nucleobase, nucleoside, nucleotide and nucleic acid metabolism"_3'-5' exonuclease activity		Glyma14g23840.1	0	91.9804	Glyma14g23840.1	1e-158	87.0307	GO:0006139	GO:0003676 GO:0008408
Phvul.001G075000.1	9	2	2.16993	0.920505	PF00561	alpha/beta hydrolase fold			PTHR10992,PTHR10992:SF11	ALPHA/BETA HYDROLASE RELATED,UNCHARACTERIZED	KOG4178	Soluble epoxide hydrolase								Glyma14g32900.1	0	91.7683	Glyma14g32900.1	1e-49	88.2979
Phvul.001G075300.1	196	12	4.02975	0.999334	PF00612	protein binding			PTHR10699,PTHR10699:SF9	,FAMILY NOT MED							GO:0005515	protein binding		Glyma14g25860.1	0	83.5	Glyma06g13470.1	1e-80	86.4458		GO:0005515
Phvul.001G075500.1	9	0	4.16993	0.970167	PF00069	protein phosphorylation			PTHR24420,PTHR24420:SF441		KOG1187	Serine/threonine protein kinase					GO:0004672 GO:0005524 GO:0006468	protein kinase activity_ATP binding_protein amino acid phosphorylation		Glyma13g09840.1	0	90.1077	Glyma13g09690.1	0	89.7384	GO:0006468	GO:0004672 GO:0005524
Phvul.001G076200.1	16	4	2	0.94102	PF00069	protein phosphorylation			PTHR24420,PTHR24420:SF441		KOG1187	Serine/threonine protein kinase					GO:0004672 GO:0005524 GO:0006468	protein kinase activity_ATP binding_protein amino acid phosphorylation		Glyma19g11360.1	0	89.1646	Glyma19g11360.1	1e-10	87.6712	GO:0006468	GO:0004672 GO:0005524
Phvul.001G077000.1	190	6	4.98489	0.999474	PF01490	Transmembrane amino acid transporter protein			PTHR22950	AMINO ACID TRANSPORTER	KOG1303	Amino acid transporters								Glyma17g26590.1	0	89.0339	Glyma17g26590.1	1e-154	85.4962
Phvul.001G077100.1	13	3	2.11548	0.935797	PF00144,PF03109,PF06176	ABC1 family,Beta-lactamase,lipopolysaccharide core region biosynthetic process			PTHR10566,PTHR10566:SF10	ABC1 - RELATED,CHAPERONE-ACTIVITY OF BC1 COMPLEX (CABC1)-RELATED	KOG1235	Predicted unusual protein kinase			K08869	aarF domain-containing kinase	GO:0009244	lipopolysaccharide core region biosynthesis		Glyma14g20110.1	0	92.236	Glyma17g24420.1	0	92.7565
Phvul.001G077800.1	14	2	2.80735	0.972527	PF00854	oligopeptide transport			PTHR11654,PTHR11654:SF57	,OLIGOPEPTIDE TRANSPORTER-RELATED	KOG1237	H+/oligopeptide symporter					GO:0005215 GO:0006857 GO:0016020	transporter activity_oligopeptide transport_membrane		Glyma14g19010.1	0	87.7069	Glyma14g19010.2	0	87.6314	GO:0006857	GO:0005215
Phvul.001G078400.1	17	0	5.08746	0.99146					PTHR14255	ATP-DEPENDENT PROTEASE (CEREBLON)										Glyma14g21230.3	1e-102	89.5062	Glyma14g21230.2	1e-102	89.5062
Phvul.001G078500.1	35	0	6.12928	0.997466	PF01925	integral to membrane			PTHR14255	ATP-DEPENDENT PROTEASE (CEREBLON)							GO:0016021	integral to membrane		Glyma14g21230.1	0	87.373	Glyma14g21230.1	5e-49	89.8204
Phvul.001G078900.1	5	0	3.32193	0.911431	PF00743	flavin-containing monooxygese activity			PTHR23023,PTHR23023:SF5	DIMETHYLANILINE MONOOXYGESE,MONOOXYGESE	KOG1399	Flavin-containing monooxygenase	1.14.13.-	With DH or DPH as one donor, and incorporation of one atom	K11816	YUCCA family monooxygenase [EC:1.14.13.-]	GO:0004499 GO:0016491 GO:0050660 GO:0050661 GO:0055114	dimethylaniline monooxygenase (N-oxide-forming) activity_oxidoreductase activity_FAD binding_NADPH binding_oxidation reduction		Glyma14g20670.1	0	92.0965	Glyma17g25630.1	0	91.8512	GO:0055114	GO:0004499 GO:0016491 GO:0050660 GO:0050661
Phvul.001G080300.1	0	1422	-11.4737	0.999919	PF00230	transport			PTHR19139,PTHR19139:SF56	,transport	KOG0223	Aquaporin (major intrinsic protein family)			K09873	aquaporin TIP	GO:0005215 GO:0006810 GO:0016020	transporter activity_transport_membrane		Glyma10g31750.1	0	86.8874	Glyma20g35860.1	0	86.3576	GO:0006810	GO:0005215
Phvul.001G080800.1	12	3	2	0.931736	PF02701	zinc ion binding											GO:0003677 GO:0006355 GO:0008270	DNA binding_"regulation of transcription, DNA-dependent"_zinc ion binding	C2C2_DOFlike	Glyma20g35910.1	1e-111	85	Glyma20g35910.1	2e-94	88.253	GO:0006355	GO:0003677 GO:0008270
Phvul.001G081600.1	14	0	4.80735	0.987553	PF03169	transmembrane transport											GO:0055085	transmembrane transport		Glyma20g35980.1	0	88.8502	Glyma10g31610.1	0	88.8008	GO:0055085
Phvul.001G081600.2	13	0	4.70044	0.985598	PF03169	transmembrane transport											GO:0055085	transmembrane transport		Glyma20g35980.1	0	88.8502	Glyma10g31610.1	0	88.8008	GO:0055085
Phvul.001G082000.1	1	35	-5.12928	0.997466	PF01053	cellular amino acid metabolic process			PTHR11808,PTHR11808:SF9	cellular amino acid metabolic process,"gb def: aminotransferase, class v [deinococcus radiodurans]"	KOG0053	Cystathionine beta-lyases/cystathionine gamma-synthases	4.4.1.11	Methionine gamma-lyase.	K01761	methionine-gamma-lyase [EC:4.4.1.11]	GO:0006520 GO:0008152 GO:0009058 GO:0016740 GO:0030170	amino acid metabolism_metabolism_biosynthesis_transferase activity_pyridoxal phosphate binding		Glyma10g31590.1	0	83.5411	Glyma13g10360.1	4e-53	86.7257	GO:0006520 GO:0008152 GO:0009058	GO:0016740 GO:0030170
Phvul.001G082500.1	0	286	-9.15987	0.999611	PF00534,PF08323	Starch synthase catalytic domain,biosynthetic process			PTHR12526,PTHR12526:SF17	GLYCOSYLTRANSFERASE,STARCH SYNTHASE			2.4.1.242		K13679	granule-bound starch synthase [EC:2.4.1.242]	GO:0009058	biosynthesis		Glyma20g36040.1	0	89.3902	Glyma10g31540.2	0	89.414	GO:0009058
Phvul.001G082500.2	0	284	-9.14975	0.999608	PF00534,PF08323	Starch synthase catalytic domain,biosynthetic process			PTHR12526,PTHR12526:SF17	GLYCOSYLTRANSFERASE,STARCH SYNTHASE			2.4.1.242		K13679	granule-bound starch synthase [EC:2.4.1.242]	GO:0009058	biosynthesis		Glyma20g36040.1	0	89.3902	Glyma10g31540.2	0	89.414	GO:0009058
Phvul.001G082600.1	79	13	2.60334	0.984126																Glyma10g31240.3	1e-130	82.3455	Glyma10g31240.1	1e-112	86.2745
Phvul.001G082800.1	29	3	3.27302	0.99113																Glyma13g34700.1	0	87.2832	Glyma12g35710.1	0	92.9204
Phvul.001G083000.1	1	196	-7.61471	0.999493	PF00195,PF02797	acyltransferase activity			PTHR11877,PTHR11877:SF9	GERANYL GERANYL DIPHOSPHATE SYNTHASE,HYDROXYMETHYLGLUTARYL-COA SYNTHASE			2.3.1.74	ringenin-chalcone synthase.	K00660	chalcone synthase [EC:2.3.1.74]	GO:0004315 GO:0006633 GO:0008415 GO:0008610 GO:0009058 GO:0016020 GO:0016746 GO:0016747	3-oxoacyl-[acyl-carrier protein] synthase activity_fatty acid biosynthesis_nucleoside: sodium symporter activity_lipid biosynthesis_biosynthesis_membrane_"transferase activity, transferring acyl groups"_"transferase activity, transferring groups other than amino-acyl groups"		Glyma19g27930.1	0	86.2862	Glyma05g28610.1	1e-43	79.5547	GO:0006633 GO:0008610 GO:0009058	GO:0004315 GO:0008415 GO:0016746 GO:0016747
Phvul.001G083500.1	0	6	-3.58496	0.935538															PcG	Glyma06g29960.1	4e-94	82.1612	Glyma10g44650.1	6e-50	82.8571
Phvul.001G085200.1	49	4	3.61471	0.997353	PF07207	Light regulated protein Lir1														Glyma16g05350.1	1e-122	88.4804	Glyma19g27530.1	1e-117	87.9902
Phvul.001G085500.1	11	108	-3.29546	0.994061	PF00010	transcription regulator activity			PTHR23042,PTHR23042:SF24	,CIRCADIAN PROTEIN CLOCK/ARNT/BMAL/PAS							GO:0006355 GO:0030528	regulation of transcription, DNA-dependent_transcription regulator activity	bHLH	Glyma16g05390.1	0	89.9291	Glyma16g05390.1	2e-14	82.1656	GO:0006355	GO:0030528
Phvul.001G085500.2	10	107	-3.41954	0.997001	PF00010	transcription regulator activity			PTHR23042,PTHR23042:SF24	,CIRCADIAN PROTEIN CLOCK/ARNT/BMAL/PAS							GO:0006355 GO:0030528	regulation of transcription, DNA-dependent_transcription regulator activity	bHLH	Glyma16g05390.1	0	89.6454	Glyma16g05390.1	2e-14	82.1656	GO:0006355	GO:0030528
Phvul.001G085600.1	2	41	-4.35755	0.997876	PF00106	oxidoreductase activity			PTHR24322		KOG0725	Reductases with broad range of substrate specificities					GO:0008152 GO:0016491	metabolism_oxidoreductase activity		Glyma16g05400.2	0	88.8521	Glyma16g05400.1	0	88.2675	GO:0008152	GO:0016491
Phvul.001G086800.1	0	5	-3.32193	0.911431	PF02362	regulation of transcription, D-dependent											GO:0003677 GO:0006355	DNA binding_"regulation of transcription, DNA-dependent"		Glyma16g05480.1	1e-123	86.3014	Glyma16g05480.1	1e-33	88.7218	GO:0006355	GO:0003677
Phvul.001G087100.1	32	2	4	0.996819	PF02893	GRAM domain														Glyma19g27260.1	0	89.9628	Glyma16g05520.1	0	88.9169
Phvul.001G088200.1	35	1	5.12928	0.997466	PF03106	sequence-specific D binding											GO:0003700 GO:0006355 GO:0043565	transcription factor activity_"regulation of transcription, DNA-dependent"_sequence-specific DNA binding	WRKY	Glyma19g26400.1	1e-136	88.0567	Glyma16g05880.1	1e-120	92.5806	GO:0006355	GO:0003700 GO:0043565
Phvul.001G088900.1	72	14	2.36257	0.961958	PF03169	transmembrane transport											GO:0055085	transmembrane transport		Glyma16g05850.1	0	92.3683	Glyma19g26500.1	0	91.4328	GO:0055085
Phvul.001G089100.1	61	14	2.12338	0.953717	PF03634	TCP family transcription factor			PTHR11584,PTHR11584:SF275	,SERINE/THREONINE PROTEIN KISE									TCP	Glyma19g26560.1	1e-111	89.011	Glyma19g26560.1	6e-76	90
Phvul.001G089200.1	8	1	3	0.957774	PF01842	amino acid binding			PTHR13734,PTHR13734:SF23	,TR-NUCLEOTIDYLTRANSFERASE 1							GO:0008152 GO:0016597	metabolism_amino acid binding		Glyma16g05830.1	0	93.8714	Glyma19g26570.1	0	92.8999	GO:0008152	GO:0016597
Phvul.001G089200.2	8	1	3	0.957774	PF01842	amino acid binding			PTHR13734,PTHR13734:SF23	,TR-NUCLEOTIDYLTRANSFERASE 1							GO:0008152 GO:0016597	metabolism_amino acid binding		Glyma16g05830.1	0	93.6869	Glyma19g26570.1	0	92.5926	GO:0008152	GO:0016597
Phvul.001G089800.1	1	31	-4.9542	0.996959	PF01190	Pollen proteins Ole e I like														Glyma16g05760.1	0	95.0192	Glyma19g26710.1	0	94.8276
Phvul.001G091000.1	29	4	2.85798	0.982842	PF03009	glycerophosphodiester phosphodiesterase activity			PTHR22958	RELATED TO MULTIFUNCTIOL CYCLIN-DEPENDENT KISE-RELATED	KOG2421	Predicted starch-binding protein					GO:0006071 GO:0008889	glycerol metabolism_glycerophosphodiester phosphodiesterase activity		Glyma19g27060.1	0	89.4415	Glyma16g05640.1	0	89.3543	GO:0006071	GO:0008889
Phvul.001G091400.1	14	3	2.22239	0.939654	PF03110	nucleus											GO:0003677 GO:0005634	DNA binding_nucleus	SBP	Glyma19g26390.1	0	90.255	Glyma16g05900.1	0	91.1111		GO:0003677
Phvul.001G091700.1	0	23	-5.52356	0.995014																Glyma19g29920.1	7e-27	80.5054	Glyma13g12490.1	6e-21	86.087
Phvul.001G092400.1	24	2	3.58496	0.994148	PF11820	Protein of unknown function (DUF3339)														Glyma19g26200.1	3e-71	91.3043	Glyma16g05960.1	2e-66	90.3382
Phvul.001G092800.1	11	2	2.45943	0.939674	PF06813	Nodulin-like			PTHR21576,PTHR21576:SF16	,UNCHARACTERIZED NODULIN-LIKE PROTEIN										Glyma16g06020.1	0	89.7349	Glyma19g26070.1	0	88.8658
Phvul.001G092900.1	1	233	-7.86419	0.999552	PF00141	peroxidase activity							1.11.1.7	Peroxidase.	K00430	peroxidase [EC:1.11.1.7]	GO:0004601 GO:0006979 GO:0020037 GO:0055114	peroxidase activity_response to oxidative stress_heme binding_oxidation reduction		Glyma19g25980.1	0	86.4263	Glyma16g06030.1	0	85.2598	GO:0006979 GO:0055114	GO:0004601 GO:0020037
Phvul.001G093300.1	3	106	-5.14296	0.9992	PF00268	deoxyribonucleoside diphosphate metabolic process			PTHR23409,PTHR23409:SF6	,deoxyribonucleoside diphosphate metabolic process	KOG1567	Ribonucleotide reductase, beta subunit	1.17.4.1	Ribonucleoside-diphosphate reductase.	K10808	ribonucleoside-diphosphate reductase subunit M2 [EC:1.17.4.1]	GO:0004748 GO:0009186 GO:0055114	ribonucleoside-diphosphate reductase activity_deoxyribonucleoside diphosphate metabolism_oxidation reduction		Glyma19g25930.1	0	86.8367	Glyma16g06070.1	0	85.1309	GO:0009186 GO:0055114	GO:0004748
Phvul.001G094100.1	18	2	3.16993	0.986372	PF01435	metalloendopeptidase activity			PTHR10120	CAAX PRENYL PROTEASE STE24							GO:0004222 GO:0006508 GO:0016020	metalloendopeptidase activity_proteolysis and peptidolysis_membrane		Glyma16g06130.1	0	92.5813	Glyma19g25820.1	4e-34	93.8776	GO:0006508	GO:0004222
Phvul.001G094700.1	9	1	3.16993	0.965452	PF00571,PF00654	protein binding,voltage-gated chloride channel activity			PTHR11689,PTHR11689:SF11	CHLORIDE CHANNEL,voltage-gated chloride channel activity	KOG0474	Cl- channel CLC-7 and related proteins (CLC superfamily)					GO:0005247 GO:0005515 GO:0006821 GO:0016020 GO:0055085	voltage-gated chloride channel activity_protein binding_chloride transport_membrane_transmembrane transport		Glyma19g25680.1	0	93.2903	Glyma16g06190.1	0	92.4847	GO:0006821 GO:0055085	GO:0005247 GO:0005515
Phvul.001G094700.2	9	1	3.16993	0.965452	PF00571,PF00654	protein binding,voltage-gated chloride channel activity			PTHR11689,PTHR11689:SF11	CHLORIDE CHANNEL,voltage-gated chloride channel activity	KOG0474	Cl- channel CLC-7 and related proteins (CLC superfamily)					GO:0005247 GO:0005515 GO:0006821 GO:0016020 GO:0055085	voltage-gated chloride channel activity_protein binding_chloride transport_membrane_transmembrane transport		Glyma19g25680.1	0	93.4441	Glyma16g06190.1	0	92.4847	GO:0006821 GO:0055085	GO:0005247 GO:0005515
Phvul.001G095000.1	128	21	2.60768	0.984541	PF00561,PF04083	alpha/beta hydrolase fold,lipid metabolic process			PTHR11005	LYSOSOMAL ACID LIPASE-RELATED	KOG2624	Triglyceride lipase-cholesterol esterase					GO:0006629	lipid metabolism		Glyma16g06230.1	0	89.6552	Glyma19g25590.1	1e-161	89.3788	GO:0006629
Phvul.001G095300.1	86	3	4.8413	0.999035																Glyma16g06310.1	0	86.3388	Glyma19g25330.1	1e-180	85.929
Phvul.001G096300.1	19	1	4.24793	0.992983	PF00724	FMN binding			PTHR22893,PTHR22893:SF13	12-OXOPHYTODIENOATE REDUCTASE OPR,DH OXIDOREDUCTASE-RELATED	KOG0134	NADH:flavin oxidoreductase/12-oxophytodienoate reductase					GO:0010181 GO:0016491 GO:0055114	FMN binding_oxidoreductase activity_oxidation reduction		Glyma19g09320.1	0	87.7057	Glyma19g09320.1	1e-09	88.5246	GO:0055114	GO:0010181 GO:0016491
Phvul.001G096400.1	14	3	2.22239	0.939654	PF07039	SGF29 tudor-like domain			PTHR21539	UNCHARACTERIZED	KOG3038	Histone acetyltransferase SAGA associated factor SGF29								Glyma19g08050.1	0	91.7892	Glyma19g08050.2	0	91.4216
Phvul.001G097300.1	5	0	3.32193	0.911431	PF01161	Phosphatidylethanolamine-binding protein			PTHR11362	PHOSPHATIDYLETHANOLAMINE-BINDING PROTEIN	KOG3346	Phosphatidylethanolamine binding protein								Glyma19g28390.1	1e-173	89.7881	Glyma16g04840.1	1e-152	88.3629
Phvul.001G097600.1	14	3	2.22239	0.939654	PF08389	Exportin 1-like protein			PTHR12363,PTHR12363:SF4	NUCLEAR TRANSPORT PROTEIN,gb def: cg7212 gene product [drosophila melanogaster]	KOG2081	Nuclear transport regulator								Glyma16g04880.1	0	92.6454	Glyma16g04880.1	0	91.9937
Phvul.001G097600.2	16	3	2.41504	0.95095					PTHR12363,PTHR12363:SF4	NUCLEAR TRANSPORT PROTEIN,gb def: cg7212 gene product [drosophila melanogaster]										Glyma16g04880.1	0	92.6454	Glyma16g04880.1	3e-98	90.7534
Phvul.001G097600.3	17	3	2.5025	0.952711					PTHR12363,PTHR12363:SF4	NUCLEAR TRANSPORT PROTEIN,gb def: cg7212 gene product [drosophila melanogaster]										Glyma16g04880.1	0	92.6454	Glyma16g04880.1	3e-30	88.8889
Phvul.001G098100.1	156	19	3.03747	0.99393	PF00044,PF02800	Glyceraldehyde 3-phosphate dehydrogese, D binding domain,"oxidoreductase activity, acting on the aldehyde or oxo group of donors, D or DP as acceptor"			PTHR10836	oxidoreductase activity, acting on the aldehyde or oxo group of donors, D or DP as acceptor	KOG0657	Glyceraldehyde 3-phosphate dehydrogenase	1.2.1.13	Glyceraldehyde-3-phosphate dehydrogese (DP+) (phosphorylating).	K05298	glyceraldehyde-3-phosphate dehydrogenase (NADP+) (phosphorylating) [EC:1.2.1.13]	GO:0016620 GO:0055114	oxidoreductase activity, acting on the aldehyde or oxo group of donors, NAD or NADP as acceptor_oxidation reduction		Glyma16g04940.1	0	92.2442	Glyma19g28240.1	0	92.1617	GO:0055114	GO:0016620
Phvul.001G098200.1	29	1	4.85798	0.996615	PF00722,PF06955	cellular glucan metabolic process,"hydrolase activity, hydrolyzing O-glycosyl compounds"							2.4.1.207	Xyloglucan:xyloglucosyl transferase.	K08235	xyloglucan:xyloglucosyl transferase [EC:2.4.1.207]	GO:0004553 GO:0005618 GO:0005975 GO:0006073 GO:0016762 GO:0048046	hydrolase activity, hydrolyzing O-glycosyl compounds_cell wall_carbohydrate metabolism_glucan metabolism_xyloglucan:xyloglucosyl transferase activity_apoplast		Glyma19g28220.1	0	91.5802	Glyma16g04950.1	0	90.7955	GO:0005975 GO:0006073	GO:0004553 GO:0016762
Phvul.001G098700.1	10	2	2.32193	0.934381																Glyma16g05000.1	3e-37	79.7802	Glyma16g05000.1	3e-22	85.3846
Phvul.001G099300.1	8	2	2	0.910397	PF00804,PF05739	membrane,protein binding			PTHR19957,PTHR19957:SF11	SYNTAXIN,SYNTAXIN-RELATED	KOG0811	SNARE protein PEP12/VAM3/Syntaxin 7/Syntaxin 17					GO:0005515 GO:0016020	protein binding_membrane		Glyma16g05040.1	0	91.8851	Glyma19g28150.1	1e-112	94.636		GO:0005515
Phvul.001G100200.1	85	0	7.40939	0.999048	PF02365	regulation of transcription, D-dependent											GO:0003677 GO:0006355	DNA binding_"regulation of transcription, DNA-dependent"	NAC	Glyma16g04740.1	0	89.2019	Glyma19g28480.1	1e-143	85.4785	GO:0006355	GO:0003677
Phvul.001G100500.1	36	1	5.16993	0.997567	PF02365	regulation of transcription, D-dependent											GO:0003677 GO:0006355	DNA binding_"regulation of transcription, DNA-dependent"	NAC	Glyma16g04720.1	0	87.5101	Glyma19g28520.1	0	95.5128	GO:0006355	GO:0003677
Phvul.001G101000.1	21	4	2.39232	0.955662	PF00170	protein dimerization activity			PTHR22952,PTHR22952:SF45	,CAMP-RESPONSE ELEMENT BINDING PROTEIN-RELATED					K14432	ABA responsive element binding factor	GO:0003700 GO:0006355 GO:0043565 GO:0046983	transcription factor activity_"regulation of transcription, DNA-dependent"_sequence-specific DNA binding_protein dimerization activity	bZIP	Glyma03g00580.1	0	87.6243	Glyma19g30230.1	1e-171	90.2	GO:0006355	GO:0003700 GO:0043565 GO:0046983
Phvul.001G101000.2	20	4	2.32193	0.954782	PF00170	protein dimerization activity			PTHR22952,PTHR22952:SF45	,CAMP-RESPONSE ELEMENT BINDING PROTEIN-RELATED							GO:0003700 GO:0006355 GO:0043565 GO:0046983	transcription factor activity_"regulation of transcription, DNA-dependent"_sequence-specific DNA binding_protein dimerization activity	bZIP	Glyma03g00580.1	0	86.9854	Glyma03g00580.1	4e-24	92.5926	GO:0006355	GO:0003700 GO:0043565 GO:0046983
Phvul.001G101400.1	410	16	4.67948	0.999694	PF00656	cysteine-type endopeptidase activity					KOG1546	Metacaspase involved in regulation of apoptosis					GO:0004197 GO:0006508	cysteine-type endopeptidase activity_proteolysis and peptidolysis		Glyma19g30180.1	1e-136	88.2227	Glyma19g30180.1	4e-15	79.4355	GO:0006508	GO:0004197
Phvul.001G101700.1	48	12	2	0.952891																Glyma19g30060.1	1e-101	91.0653	Glyma19g30060.1	5e-14	82.1429
Phvul.001G102300.1	6	39	-2.70044	0.982744	PF03959	Serine hydrolase (FSH1)			PTHR22778	OVARIAN CANCER GENE-2 PROTEIN-RELATED	KOG2551	Phospholipase/carboxyhydrolase								Glyma19g30110.1	0	91.8919	Glyma03g00660.1	0	90.2758
Phvul.001G103500.1	0	16	-5	0.990402	PF00682	catalytic activity			PTHR10277,PTHR10277:SF9	2-ISOPROPYLMALATE SYNTHASE-RELATED,ISOPROPYLMALATE SYNTHASE RELATED	KOG2368	Hydroxymethylglutaryl-CoA lyase					GO:0003824	catalytic activity		Glyma19g29920.1	1e-104	81.2256	Glyma03g00800.1	1e-104	89.426		GO:0003824
Phvul.001G104000.1	0	19	-5.24793	0.993043																Glyma19g29880.1	5e-22	80.5907	Glyma19g29910.1	2e-18	79.6078
Phvul.001G105500.1	15	2	2.90689	0.974472	PF01699	transmembrane transport			PTHR12266	/CA EXCHANGER	KOG2399	K+-dependent Na+:Ca2+ antiporter					GO:0016021 GO:0055085	integral to membrane_transmembrane transport		Glyma19g29530.1	0	88.2601	Glyma06g16100.1	5e-59	80.9426	GO:0055085
Phvul.001G106200.1	32	8	2	0.950907																Glyma19g29590.1	1e-40	82.3333	Glyma16g03960.1	2e-30	95.1807
Phvul.001G106800.1	0	15	-4.90689	0.989118	PF00249	Myb-like D-binding domain			PTHR10641	MYB-RELATED	KOG0048	Transcription factor, Myb superfamily			K09422	myb proto-oncogene protein, plant	GO:0003677	DNA binding	MYB	Glyma19g29670.1	1e-123	86.3454	Glyma19g29670.1	5e-46	89.0909		GO:0003677
Phvul.001G107400.1	6	0	3.58496	0.935538	PF03016	membrane			PTHR11062,PTHR11062:SF30	,EXOSTOSIN (HEPARAN SULFATE GLYCOSYLTRANSFERASE)-RELATED	KOG1021	Acetylglucosaminyltransferase EXT1/exostosin 1					GO:0016020	membrane		Glyma19g29730.1	0	91.1032	Glyma19g29730.1	2e-39	87.7301
Phvul.001G107600.1	21	2	3.39232	0.991523	PF00249	Myb-like D-binding domain			PTHR10641	MYB-RELATED	KOG0048	Transcription factor, Myb superfamily			K09422	myb proto-oncogene protein, plant	GO:0003677	DNA binding	MYB	Glyma19g29750.1	0	92.953	Glyma19g29750.1	5e-58	86.3636		GO:0003677
Phvul.001G108100.1	1	6	-2.58496	0.924596	PF00298	ribosome			PTHR11661,PTHR11661:SF2	60S RIBOSOMAL PROTEIN L12,ribosome	KOG0886	40S ribosomal protein S2					GO:0003735 GO:0005840 GO:0006412	structural constituent of ribosome_ribosome_protein biosynthesis		Glyma10g06040.1	5e-56	82.948	Glyma10g06040.1	1e-19	87.1287	GO:0006412	GO:0003735
Phvul.001G108200.1	12	0	4.58496	0.983108	PF01554	antiporter activity			PTHR11206,PTHR11206:SF9	MULTI ANTIMICROBIAL EXTRUSION (MATE) FAMILY TRANSPORTER-RELATED,antiporter activity	KOG1347	Uncharacterized membrane protein, predicted efflux pump					GO:0006855 GO:0015238 GO:0015297 GO:0016020 GO:0055085	multidrug transport_drug transporter activity_antiporter activity_membrane_transmembrane transport		Glyma19g29860.1	0	90.8029	Glyma10g08520.1	6e-74	93.2642	GO:0006855 GO:0055085	GO:0015238 GO:0015297
Phvul.001G108200.2	12	0	4.58496	0.983108	PF01554	antiporter activity			PTHR11206,PTHR11206:SF9	MULTI ANTIMICROBIAL EXTRUSION (MATE) FAMILY TRANSPORTER-RELATED,antiporter activity	KOG1347	Uncharacterized membrane protein, predicted efflux pump					GO:0006855 GO:0015238 GO:0015297 GO:0016020 GO:0055085	multidrug transport_drug transporter activity_antiporter activity_membrane_transmembrane transport		Glyma19g29860.1	0	90.8029	Glyma10g08520.1	6e-74	93.2642	GO:0006855 GO:0055085	GO:0015238 GO:0015297
Phvul.001G108300.1	5	0	3.32193	0.911431	PF01554	antiporter activity			PTHR11206,PTHR11206:SF9	MULTI ANTIMICROBIAL EXTRUSION (MATE) FAMILY TRANSPORTER-RELATED,antiporter activity							GO:0006855 GO:0015238 GO:0015297 GO:0016020 GO:0055085	multidrug transport_drug transporter activity_antiporter activity_membrane_transmembrane transport		Glyma03g00830.1	0	91.3793	Glyma19g29870.1	0	92.3885	GO:0006855 GO:0055085	GO:0015238 GO:0015297
Phvul.001G108400.1	0	19	-5.24793	0.993043	PF00682	catalytic activity			PTHR10277,PTHR10277:SF9	2-ISOPROPYLMALATE SYNTHASE-RELATED,ISOPROPYLMALATE SYNTHASE RELATED							GO:0003824	catalytic activity		Glyma19g29920.1	5e-32	78.7234	Glyma19g29880.1	7e-22	80.5907		GO:0003824
Phvul.001G108500.1	24	0	5.58496	0.995377	PF02519	Auxin responsive protein									K14488	SAUR family protein				Glyma01g17300.1	1e-78	88.806
Phvul.001G108800.1	46	6	2.9386	0.984857	PF00230	transport			PTHR19139,PTHR19139:SF3	MAJOR INTRINSIC PROTEIN,transport	KOG0223	Aquaporin (major intrinsic protein family)			K09875	aquaporin SIP	GO:0005215 GO:0006810 GO:0016020	transporter activity_transport_membrane		Glyma19g30320.1	0	89.4515	Glyma03g27340.1	0	88.8726	GO:0006810	GO:0005215
Phvul.001G109100.1	12	2	2.58496	0.965477																Glyma03g27300.1	1e-129	90.9589	Glyma03g27300.1	3e-48	85.5856
Phvul.001G109400.1	18	3	2.58496	0.97573	PF00332,PF07983	X8 domain,"hydrolase activity, hydrolyzing O-glycosyl compounds"			PTHR16631	GLUCAN 1,3-BETA-GLUCOSIDASE-RELATED							GO:0004553 GO:0005975	hydrolase activity, hydrolyzing O-glycosyl compounds_carbohydrate metabolism		Glyma16g04680.1	0	90.4833	Glyma02g07840.1	1e-142	80.1447	GO:0005975	GO:0004553
Phvul.001G109600.1	37	4	3.20945	0.992267	PF01844	nucleic acid binding											GO:0003676 GO:0004519	nucleic acid binding_endonuclease activity		Glyma19g28660.1	0	92.8571	Glyma19g28660.1	1e-76	90.0415		GO:0003676 GO:0004519
Phvul.001G110400.1	35	143	-2.03059	0.954458	PF04410	snR pseudouridine synthesis			PTHR23237	pseudouridine synthase activity	KOG3262	H/ACA small nucleolar RNP component GAR1			K11128	H/ACA ribonucleoprotein complex subunit 1	GO:0009982 GO:0030515 GO:0031120 GO:0042254	pseudouridine synthase activity_snoRNA binding_snRNA pseudouridine synthesis_ribosome biogenesis and assembly		Glyma19g28740.1	1e-108	90.7643	Glyma19g28740.1	1e-26	88.2353	GO:0042254	GO:0009982 GO:0030515
Phvul.001G111500.1	63	4	3.97728	0.998321																Glyma19g28970.1	1e-151	84.2932	Glyma16g04440.1	1e-131	83.5801
Phvul.001G112100.1	416	5	6.37851	0.999709																Glyma19g29030.2	3e-29	90	Glyma19g29030.2	2e-17	85.3448
Phvul.001G112200.1	29	6	2.27302	0.951699	PF00085	cell redox homeostasis			PTHR10438,PTHR10438:SF7	THIOREDOXIN,glycerol ether metabolic process	KOG0907	Thioredoxin					GO:0006662 GO:0009055 GO:0015035 GO:0045454	glycerol ether metabolic process_electron carrier activity_protein disulfide oxidoreductase activity_cell redox homeostasis		Glyma19g28550.1	0	89.5181	Glyma16g04700.1	0	89.7297	GO:0006662 GO:0045454	GO:0009055 GO:0015035
Phvul.001G112500.1	10	0	4.32193	0.975668	PF02458	transferase activity, transferring acyl groups other than amino-acyl groups											GO:0016747	transferase activity, transferring groups other than amino-acyl groups		Glyma16g04350.1	1e-124	80.4074	Glyma16g04350.1	4e-25	87.8261		GO:0016747
Phvul.001G112700.1	0	18	-5.16993	0.992342	PF00933,PF01915	hydrolase activity, hydrolyzing O-glycosyl compounds											GO:0004553 GO:0005975	hydrolase activity, hydrolyzing O-glycosyl compounds_carbohydrate metabolism		Glyma19g29060.1	0	91.7019	Glyma16g04340.1	0	91.6088	GO:0005975	GO:0004553
Phvul.001G114100.1	3075	92	5.06281	0.999971	PF00257	response to water											GO:0006950 GO:0009415	response to stress_response to water		Glyma19g29210.2	1e-43	89.4737	Glyma19g29210.3	2e-33	94.5652	GO:0006950 GO:0009415
Phvul.001G114800.1	0	59	-6.88264	0.998645	PF07847	cysteamine dioxygese activity			PTHR22966	UNCHARACTERIZED	KOG4281	Uncharacterized conserved protein					GO:0047800 GO:0055114	cysteamine dioxygenase activity_oxidation reduction		Glyma16g04150.1	0	86.8357	Glyma19g29300.1	0	86.578	GO:0055114	GO:0047800
Phvul.001G114800.2	0	58	-6.85798	0.998622	PF07847	cysteamine dioxygese activity			PTHR22966	UNCHARACTERIZED	KOG4281	Uncharacterized conserved protein					GO:0047800 GO:0055114	cysteamine dioxygenase activity_oxidation reduction		Glyma16g04150.1	0	87.1515	Glyma19g29300.1	0	86.8932	GO:0055114	GO:0047800
Phvul.001G116900.1	170	39	2.12399	0.954756	PF05678	VQ motif														Glyma03g27560.1	2e-32	84.456	Glyma03g27560.1	3e-18	90.6667
Phvul.001G117900.1	103	15	2.77961	0.984475	PF00067	oxidoreductase activity, acting on paired donors, with incorporation or reduction of molecular oxygen			PTHR24298,PTHR24298:SF44		KOG0156	Cytochrome P450 CYP2 subfamily	1.14.13.-	With DH or DPH as one donor, and incorporation of one atom	K09754	p-coumarate 3-hydroxylase [EC:1.14.13.-]	GO:0005506 GO:0009055 GO:0016705 GO:0020037 GO:0055114	iron ion binding_electron carrier activity_"oxidoreductase activity, acting on paired donors, with incorporation or reduction of molecular oxygen"_heme binding_oxidation reduction		Glyma03g27740.1	0	87.9423	Glyma19g30600.1	0	87.8113	GO:0055114	GO:0005506 GO:0009055 GO:0016705 GO:0020037
Phvul.001G118300.1	15	3	2.32193	0.949024	PF00892	membrane											GO:0016020	membrane		Glyma03g27760.2	0	92.5676	Glyma03g27760.1	0	92.4831
Phvul.001G119100.1	8	1	3	0.957774	PF01789	oxygen evolving complex											GO:0005509 GO:0009523 GO:0009654 GO:0015979 GO:0019898	calcium ion binding_photosystem II_oxygen evolving complex_photosynthesis_extrinsic to membrane		Glyma19g30670.1	0	91.8621	Glyma03g27850.1	0	91.3817	GO:0015979	GO:0005509
Phvul.001G119700.1	0	6	-3.58496	0.935538	PF00134,PF02984	Cyclin, N-termil domain,nucleus			PTHR10177,PTHR10177:SF24	CYCLINS,G2/MITOTIC-SPECIFIC CYCLIN B	KOG0653	Cyclin B and related kinase-activating proteins			K05868	cyclin B	GO:0005634	nucleus		Glyma19g30720.1	0	87.9059	Glyma19g30720.1	3e-66	86.6197
Phvul.001G120200.1	18	3	2.58496	0.97573	PF08711	transcription regulator activity			PTHR15141,PTHR15141:SF35	,ELONGIN A-RELATED	KOG1105	Transcription elongation factor TFIIS/Cofactor of enhancer-binding protein Sp1					GO:0003677 GO:0005634 GO:0006351 GO:0030528	DNA binding_nucleus_"transcription, DNA-dependent"_transcription regulator activity		Glyma19g30780.1	1e-134	86.4151	Glyma19g30780.1	3e-60	83.5913	GO:0006351	GO:0003677 GO:0030528
Phvul.001G120200.2	18	3	2.58496	0.97573	PF08711	transcription regulator activity			PTHR15141,PTHR15141:SF35	,ELONGIN A-RELATED	KOG1105	Transcription elongation factor TFIIS/Cofactor of enhancer-binding protein Sp1					GO:0003677 GO:0005634 GO:0006351 GO:0030528	DNA binding_nucleus_"transcription, DNA-dependent"_transcription regulator activity		Glyma19g30780.1	1e-134	86.4151	Glyma19g30780.1	3e-60	83.5913	GO:0006351	GO:0003677 GO:0030528
Phvul.001G120200.3	18	3	2.58496	0.97573	PF08711	transcription regulator activity			PTHR15141,PTHR15141:SF35	,ELONGIN A-RELATED	KOG1105	Transcription elongation factor TFIIS/Cofactor of enhancer-binding protein Sp1					GO:0003677 GO:0005634 GO:0006351 GO:0030528	DNA binding_nucleus_"transcription, DNA-dependent"_transcription regulator activity		Glyma19g30780.1	1e-134	86.4151	Glyma19g30780.1	3e-60	83.5913	GO:0006351	GO:0003677 GO:0030528
Phvul.001G121000.1	13	3	2.11548	0.935797	PF00682	catalytic activity			PTHR10277,PTHR10277:SF1	4-HYDROXY-2-OXOVALERATE ALDOLASE,ISOPROPYLMALATE SYNTHASE RELATED	KOG2368	Hydroxymethylglutaryl-CoA lyase					GO:0003824	catalytic activity		Glyma19g30880.1	0	91.35	Glyma14g04110.1	6e-18	82.0359		GO:0003824
Phvul.001G121600.1	32	8	2	0.950907	PF00782	protein dephosphorylation			PTHR10159,PTHR10159:SF129	,DUAL SPECIFICITY PROTEIN PHOSPHATASE			3.1.3.16,3.1.3.48	Protein-tyrosine-phosphatase.,Serine/threonine specific protein phosphatase.	K14165	dual specificity phosphatase [EC:3.1.3.16 3.1.3.48]	GO:0006470 GO:0008138	protein amino acid dephosphorylation_protein tyrosine/serine/threonine phosphatase activity	C2C2_GATAlike	Glyma03g28180.1	0	89.6975	Glyma19g30950.1	0	89.3855	GO:0006470	GO:0008138
Phvul.001G123300.1	125	22	2.50635	0.962771	PF00170	protein dimerization activity			PTHR22952,PTHR22952:SF52	,CAMP-RESPONSE ELEMENT BINDING PROTEIN-RELATED					K14431	transcription factor TGA	GO:0003700 GO:0006355 GO:0043565 GO:0046983	transcription factor activity_"regulation of transcription, DNA-dependent"_sequence-specific DNA binding_protein dimerization activity	bZIP	Glyma19g31050.4	0	93.4924	Glyma19g31050.3	0	93.4924	GO:0006355	GO:0003700 GO:0043565 GO:0046983
Phvul.001G124400.1	19	4	2.24793	0.94674	PF05834	oxidoreductase activity, acting on paired donors, with incorporation or reduction of molecular oxygen			PTHR10617,PTHR10617:SF31	FLAVOPROTEIN-UBIQUINONE OXIDOREDUCTASE,gb def: bacteriochlorophyll synthase 43 kda subunit methanothermobacter thermautotrophi			1.14.-.-	Acting on paired donors, with incorporation or reduction of	K06443	lycopene beta cyclase [EC:1.14.-.-]	GO:0016117 GO:0016491 GO:0016705 GO:0055114	carotenoid biosynthesis_oxidoreductase activity_"oxidoreductase activity, acting on paired donors, with incorporation or reduction of molecular oxygen"_oxidation reduction		Glyma19g31220.1	0	91.6282	Glyma03g28470.1	0	91.2929	GO:0016117 GO:0055114	GO:0016491 GO:0016705
Phvul.001G124700.1	5	0	3.32193	0.911431	PF08241	methyltransferase activity			PTHR10108,PTHR10108:SF276	,METHYLTRANSFERASE	KOG3010	Methyltransferase					GO:0008152 GO:0008168	metabolism_methyltransferase activity		Glyma03g28490.1	1e-167	84.6554				GO:0008152	GO:0008168
Phvul.001G124800.1	8	0	4	0.96241	PF08241	methyltransferase activity			PTHR10108,PTHR10108:SF276	,METHYLTRANSFERASE	KOG3010	Methyltransferase					GO:0008152 GO:0008168	metabolism_methyltransferase activity		Glyma03g28490.1	0	86.071				GO:0008152	GO:0008168
Phvul.001G126200.1	14	2	2.80735	0.972527	PF00153	Mitochondrial carrier protein			PTHR24089,PTHR24089:SF36		KOG0769	Predicted mitochondrial carrier protein								Glyma20g00730.1	0	91.9635	Glyma09g41770.1	0	92.2705
Phvul.001G126300.1	142	15	3.24286	0.994225	PF00702	catalytic activity			PTHR12725,PTHR12725:SF5	HALOACID DEHALOGESE-LIKE HYDROLASE,HALOACID DEHALOGESE-LIKE HYDROLASE DOMAIN CONTAINING 3	KOG3085	Predicted hydrolase (HAD superfamily)					GO:0003824 GO:0008152	catalytic activity_metabolism		Glyma03g28600.1	0	92.9539	Glyma19g31340.1	0	91.2658	GO:0008152	GO:0003824
Phvul.001G127700.1	0	11	-4.45943	0.979937	PF02704	Gibberellin regulated protein														Glyma19g31480.1	3e-76	91.9811	Glyma19g31480.1	2e-27	89.0909
Phvul.001G129600.1	6	0	3.58496	0.935538	PF00122,PF00689,PF00690,PF00702,PF12515	ATPase activity, coupled to transmembrane movement of ions, phosphorylative mechanism,Ca2+-ATPase N termil autoinhibitory domain,catalytic activity,nucleotide binding			PTHR24093,PTHR24093:SF73		KOG0204	Calcium transporting ATPase	3.6.3.8	Calcium-transporting ATPase.	K01537	Ca2+-transporting ATPase [EC:3.6.3.8]	GO:0000166 GO:0003824 GO:0005516 GO:0006754 GO:0006812 GO:0008152 GO:0015662 GO:0016020 GO:0046872	nucleotide binding_catalytic activity_calmodulin binding_ATP biosynthesis_cation transport_metabolism_ATPase activity coupled to transmembrane movement of ions phosphorylative mechanism_membrane_metal ion binding		Glyma03g29010.1	0	91.0635	Glyma03g29010.1	4e-58	95.1049	GO:0006754 GO:0006812 GO:0008152	GO:0000166 GO:0003824 GO:0005516 GO:0015662 GO:0046872
Phvul.001G129900.1	0	12	-4.58496	0.983108	PF00201	transferase activity, transferring hexosyl groups			PTHR11926,PTHR11926:SF15	UDP-GLUCURONOSYLTRANSFERASE RELATED,"transferase activity, transferring hexosyl groups"	KOG1192	UDP-glucuronosyl and UDP-glucosyl transferase					GO:0008152 GO:0016758	metabolism_"transferase activity, transferring hexosyl groups"		Glyma19g31820.1	0	86.1858	Glyma02g32020.1	2e-49	80.8962	GO:0008152	GO:0016758
Phvul.001G130000.1	1	6	-2.58496	0.924596	PF00382,PF08271	translation initiation factor activity,zinc ion binding			PTHR11618,PTHR11618:SF13	BRF GENE PRODUCT,"transcription initiation, D-dependent"	KOG1597	Transcription initiation factor TFIIB			K03124	transcription initiation factor TFIIB	GO:0003743 GO:0006352 GO:0006355 GO:0006413 GO:0008270 GO:0030528	translation initiation factor activity_transcription initiation_"regulation of transcription, DNA-dependent"_translational initiation_zinc ion binding_transcription regulator activity		Glyma03g29070.1	0	90.0862	Glyma10g15700.1	0	87.931	GO:0006352 GO:0006355 GO:0006413	GO:0003743 GO:0008270 GO:0030528
Phvul.001G130200.1	10	0	4.32193	0.975668	PF04577	transferase activity, transferring glycosyl groups			PTHR20961	GLYCOSYLTRANSFERASE	KOG4698	Uncharacterized conserved protein					GO:0016757	transferase activity, transferring glycosyl groups		Glyma03g29090.1	0	87.4845	Glyma19g31900.1	0	89.4193		GO:0016757
Phvul.001G130500.1	11	2	2.45943	0.939674	PF01926	GTP binding			PTHR11089,PTHR11089:SF4	GTP-BINDING PROTEIN-RELATED	KOG2485	Conserved ATP/GTP binding protein					GO:0005525 GO:0005622	GTP binding_intracellular		Glyma19g31920.1	0	91.8367	Glyma03g29110.1	0	91.3043		GO:0005525
Phvul.001G131100.1	13	3	2.11548	0.935797	PF00005	ATPase activity			PTHR19229,PTHR19229:SF70	,ATP-BINDING CASSETTE TRANSPORTER SUBFAMILY A (ABCA)	KOG0059	Lipid exporter ABCA1 and related proteins, ABC superfamily					GO:0005524 GO:0016887	ATP binding_ATPase activity		Glyma03g29210.1	0	94.2978	Glyma03g29210.1	9e-78	94.6809		GO:0005524 GO:0016887
Phvul.001G132200.1	50	4	3.64386	0.9974	PF02514,PF11965	biosynthetic process,magnesium chelatase activity			PTHR23304,PTHR23304:SF77	,UNCHARACTERIZED			6.6.1.1	magnesium chelatase	K03403	magnesium chelatase subunit H [EC:6.6.1.1]	GO:0009058 GO:0016851	biosynthesis_magnesium chelatase activity		Glyma19g32070.1	0	93.756	Glyma03g29330.1	0	93.5919	GO:0009058	GO:0016851
Phvul.001G135000.1	0	6	-3.58496	0.935538																Glyma19g32230.1	1e-114	95.9677	Glyma03g29410.1	1e-64	92.6136
Phvul.001G135100.1	70	0	7.12928	0.998859	PF00295	polygalacturose activity											GO:0004650 GO:0005975	polygalacturonase activity_carbohydrate metabolism		Glyma03g29420.1	0	90.6559	Glyma19g32240.1	0	90.586	GO:0005975	GO:0004650
Phvul.001G135100.2	70	0	7.12928	0.998859	PF00295	polygalacturose activity							3.2.1.15	Polygalacturose.	K01184	polygalacturonase [EC:3.2.1.15]	GO:0004650 GO:0005975	polygalacturonase activity_carbohydrate metabolism		Glyma03g29420.1	0	90.2965	Glyma19g32240.1	0	90.0096	GO:0005975	GO:0004650
Phvul.001G135500.1	370	11	5.07195	0.999672	PF03763	Remorin, C-termil region														Glyma19g32280.1	0	92.3387	Glyma02g31460.1	1e-101	89.2638
Phvul.001G135500.2	294	9	5.02975	0.999611	PF03763	Remorin, C-termil region														Glyma19g32280.1	3e-95	89.8693	Glyma03g29460.1	2e-87	87.5817
Phvul.001G136700.1	66	1	6.04439	0.998791					PTHR10593	SERINE/THREONINE-PROTEIN KISE RIO									C2H2	Glyma19g32430.1	0	90.6532	Glyma03g29610.1	0	92.8571
Phvul.001G136900.1	6	0	3.58496	0.935538																Glyma19g32450.1	9e-56	88.4058	Glyma03g29620.1	1e-48	86.9565
Phvul.001G137200.1	1	7	-2.80735	0.939991	PF00226	heat shock protein binding			PTHR24078,PTHR24078:SF31		KOG0719	Molecular chaperone (DnaJ superfamily)					GO:0031072	heat shock protein binding		Glyma19g32480.1	0	92.7121	Glyma02g31080.1	1e-180	86.3319		GO:0031072
Phvul.001G138000.1	6	1	2.58496	0.924596	PF00295	polygalacturose activity											GO:0004650 GO:0005975	polygalacturonase activity_carbohydrate metabolism		Glyma19g32550.1	0	90.556	Glyma03g29700.1	6e-52	96.6667	GO:0005975	GO:0004650
Phvul.001G138200.2	9	2	2.16993	0.920505	PF00010	transcription regulator activity			PTHR12565,PTHR12565:SF7	CENTROMERE-BINDING PROTEIN 1, CBP-1,STEROL REGULATORY ELEMENT-BINDING PROTEIN							GO:0006355 GO:0030528	regulation of transcription, DNA-dependent_transcription regulator activity	bHLH	Glyma19g32570.1	1e-113	86.8182	Glyma19g32570.1	2e-75	93.3333	GO:0006355	GO:0030528
Phvul.001G138700.1	0	9	-4.16993	0.970167																Glyma03g29760.1	9e-31	78.9474	Glyma03g29760.1	1e-11	82.7586
Phvul.001G140000.1	0	22	-5.45943	0.994631	PF00560,PF08263	Leucine rich repeat N-termil domain,protein binding			PTHR24420,PTHR24420:SF918								GO:0005515	protein binding		Glyma19g32700.1	0	85.9935	Glyma15g26790.1	3e-13	95.7447		GO:0005515
Phvul.001G140700.1	11	2	2.45943	0.939674	PF00581	Rhodanese-like domain					KOG1530	Rhodanese-related sulfurtransferase								Glyma19g32770.1	0	93.1276	Glyma03g29870.1	0	91.8994
Phvul.001G141000.1	9	1	3.16993	0.965452	PF03110	nucleus											GO:0003677 GO:0005634	DNA binding_nucleus	SBP	Glyma19g32800.1	0	91.0028	Glyma03g29900.1	0	90.4372		GO:0003677
Phvul.001G141500.1	7	1	2.80735	0.939991																Glyma19g32890.1	1e-78	86.3636	Glyma19g32890.1	1e-48	85.8407
Phvul.001G142000.1	2	186	-6.53916	0.999474	PF03760	embryo development											GO:0009790	embryonic development		Glyma19g32920.1	9e-45	85.3881	Glyma19g32920.1	6e-09	90.1961	GO:0009790
Phvul.001G142400.1	0	5	-3.32193	0.911431	PF00481	catalytic activity			PTHR13832,PTHR13832:SF97	,PROTEIN PHOSPHATASE 2C	KOG0700	Protein phosphatase 2C/pyruvate dehydrogenase (lipoamide) phosphatase					GO:0003824	catalytic activity		Glyma19g32980.1	1e-125	81.7432	Glyma09g17060.1	6e-24	80.2198		GO:0003824
Phvul.001G143100.1	4	159	-5.31288	0.999416	PF03760	embryo development											GO:0009790	embryonic development		Glyma03g30040.1	3e-91	84.2217	Glyma19g32920.1	1e-75	89.7119	GO:0009790
Phvul.001G143200.1	2	8	-2	0.910397	PF04042	D-directed D polymerase activity			PTHR10416	D POLYMERASE DELTA SMALL SUBUNIT	KOG2732	DNA polymerase delta, regulatory subunit 55			K02328	DNA polymerase delta subunit 2	GO:0003677 GO:0003887 GO:0006260	DNA binding_DNA-directed DNA polymerase activity_DNA replication		Glyma19g32950.1	0	91.7051	Glyma03g30080.1	0	91.321	GO:0006260	GO:0003677 GO:0003887
Phvul.001G143600.1	31	4	2.9542	0.983312	PF03005	Arabidopsis proteins of unknown function			PTHR13533,PTHR13533:SF3	FAMILY NOT MED,gb def: unknown protein [takifugu rubripes]										Glyma19g33110.1	0	88.1229	Glyma19g33110.1	2e-62	86.2963
Phvul.001G143700.1	16	1	4	0.990264	PF00085	cell redox homeostasis			PTHR10438,PTHR10438:SF76	,glycerol ether metabolic process	KOG0907	Thioredoxin					GO:0006662 GO:0009055 GO:0015035 GO:0045454	glycerol ether metabolic process_electron carrier activity_protein disulfide oxidoreductase activity_cell redox homeostasis		Glyma03g30220.1	1e-158	87.4346	Glyma19g33130.1	4e-85	92.8251	GO:0006662 GO:0045454	GO:0009055 GO:0015035
Phvul.001G143700.2	18	1	4.16993	0.992281	PF00085	cell redox homeostasis			PTHR10438,PTHR10438:SF76	,glycerol ether metabolic process	KOG0907	Thioredoxin					GO:0006662 GO:0009055 GO:0015035 GO:0045454	glycerol ether metabolic process_electron carrier activity_protein disulfide oxidoreductase activity_cell redox homeostasis		Glyma03g30220.1	1e-113	86.0759	Glyma19g33120.1	3e-48	82.9582	GO:0006662 GO:0045454	GO:0009055 GO:0015035
Phvul.001G143900.1	8	2	2	0.910397	PF02245	alkylbase D N-glycosylase activity			PTHR10429	alkylbase D N-glycosylase activity	KOG4486	3-methyladenine DNA glycosylase	3.2.2.21	D-3-methyladenine glycosylase II.	K03652	DNA-3-methyladenine glycosylase [EC:3.2.2.21]	GO:0003677 GO:0003905 GO:0006284	DNA binding_alkylbase DNA N-glycosylase activity_base-excision repair		Glyma19g33150.1	0	91.4676	Glyma19g33150.1	5e-36	86.6667	GO:0006284	GO:0003677 GO:0003905
Phvul.001G144900.1	0	9	-4.16993	0.970167					PTHR11389,PTHR11389:SF374	KRAB-RELATED,ZINC FINGER PROTEIN									C2H2	Glyma19g33260.1	1e-42	95.3704	Glyma19g33260.1	1e-27	91.5789
Phvul.001G146100.1	5	21	-2.07039	0.94672	PF00125	D binding			PTHR23430	HISTONE H2A	KOG1756	Histone 2A					GO:0003677	DNA binding		Glyma19g33360.1	1e-110	86.6667	Glyma03g30440.1	2e-95	85.9606		GO:0003677
Phvul.001G147100.1	17	3	2.5025	0.952711	PF00083	transmembrane transporter activity			PTHR24063,PTHR24063:SF74		KOG0254	Predicted transporter (major facilitator superfamily)					GO:0016021 GO:0022857 GO:0055085	integral to membrane_transmembrane transporter activity_transmembrane transport		Glyma03g30550.1	0	90.7997	Glyma19g33480.1	0	90.4295	GO:0055085	GO:0022857
Phvul.001G147400.1	1	9	-3.16993	0.965452	PF03372	Endonuclease/Exonuclease/phosphatase family														Glyma19g33500.1	0	89.0472	Glyma03g30600.1	0	91.2075
Phvul.001G147800.1	7	1	2.80735	0.939991							KOG4176	Uncharacterized conserved protein								Glyma03g30640.1	0	89.0314	Glyma19g33540.1	0	87.8944
Phvul.001G148700.1	4	17	-2.08746	0.942916	PF00128,PF02922	cation binding,"hydrolase activity, hydrolyzing O-glycosyl compounds"			PTHR10357,PTHR10357:SF75	ALPHA-AMLYASE,AMYLASE	KOG0470	1,4-alpha-glucan branching enzyme/starch branching enzyme II					GO:0003824 GO:0004553 GO:0005975 GO:0043169	catalytic activity_"hydrolase activity, hydrolyzing O-glycosyl compounds"_carbohydrate metabolism_cation binding		Glyma19g33620.1	0	89.9147	Glyma03g30770.1	0	88.6364	GO:0005975	GO:0003824 GO:0004553 GO:0043169
Phvul.001G149500.1	4	19	-2.24793	0.94674					PTHR13683,PTHR13683:SF100	,aspartic-type endopeptidase activity	KOG1339	Aspartyl protease					GO:0004190 GO:0006508	aspartic-type endopeptidase activity_proteolysis and peptidolysis		Glyma03g30860.1	1e-177	83.0986	Glyma17g18670.1	2e-36	80.7018	GO:0006508	GO:0004190
Phvul.001G149800.1	161	737	-2.1946	0.956015																Glyma19g33710.1	1e-46	91.5493	Glyma03g30890.1	4e-37	88.7324
Phvul.001G151400.1	1	8	-3	0.957774	PF01734	lipid metabolic process			PTHR10470	PATATIN-RELATED	KOG0513	Ca2+-independent phospholipase A2					GO:0006629	lipid metabolism		Glyma03g31060.1	0	85.9319	Glyma19g33920.1	0	87.2754	GO:0006629
Phvul.001G152100.1	6	1	2.58496	0.924596	PF01397,PF03936	lyase activity							5.5.1.13		K04120	ent-copalyl diphosphate synthase [EC:5.5.1.13]	GO:0000287 GO:0008152 GO:0010333 GO:0016829	magnesium ion binding_metabolism_terpene synthase_lyase activity		Glyma19g33950.1	0	89.7012	Glyma03g31110.1	0	88.239	GO:0008152	GO:0000287 GO:0016829
Phvul.001G152100.2	6	1	2.58496	0.924596	PF01397,PF03936	lyase activity							5.5.1.13		K04120	ent-copalyl diphosphate synthase [EC:5.5.1.13]	GO:0000287 GO:0008152 GO:0010333 GO:0016829	magnesium ion binding_metabolism_terpene synthase_lyase activity		Glyma19g33950.1	0	89.7012	Glyma03g31110.1	0	88.239	GO:0008152	GO:0000287 GO:0016829
Phvul.001G153200.1	159	4	5.31288	0.999416	PF04570	Protein of unknown function (DUF581)														Glyma19g34060.1	0	88.0282	Glyma03g31210.1	0	86.8235
Phvul.001G153500.1	11	2	2.45943	0.939674	PF00234	Protease inhibitor/seed storage/LTP family														Glyma19g34090.1	1e-158	88.1701	Glyma03g31240.1	1e-125	85.7404
Phvul.001G153900.1	5	24	-2.26303	0.949994	PF02574	homocysteine S-methyltransferase activity			PTHR21091,PTHR21091:SF6	5-METHYLTETRAHYDROFOLATE:HOMOCYSTEINE METHYLTRANSFERASE,METHYLTETRAHYDROFOLATE:HOMOCYSTEINE METHYLTRANSFERASE RELATED	KOG1579	Homocysteine S-methyltransferase	2.1.1.10	Homocysteine S-methyltransferase.	K00547	homocysteine S-methyltransferase [EC:2.1.1.10]	GO:0008898	homocysteine S-methyltransferase activity		Glyma19g34120.1	0	89.5277	Glyma03g31280.1	1e-149	85.2327		GO:0008898
Phvul.001G154200.1	25	0	5.64386	0.995677	PF00916,PF01740	STAS domain,transport			PTHR11814,PTHR11814:SF46	,SULFATE TRANSPORTER	KOG0236	Sulfate/bicarbonate/oxalate exchanger SAT-1 and related transporters (SLC26 family)					GO:0005215 GO:0006810 GO:0016021 GO:0055085	transporter activity_transport_integral to membrane_transmembrane transport		Glyma19g34160.1	0	91.9003	Glyma03g31310.1	0	91.8442	GO:0006810 GO:0055085	GO:0005215
Phvul.001G154500.1	6	0	3.58496	0.935538	PF01027	Uncharacterised protein family UPF0005			PTHR23291,PTHR23291:SF9	BAX INHIBITOR-RELATED,GLUTAMATE-/ASPARTATE-BINDING PEPTIDE-RELATED	KOG2322	N-methyl-D-aspartate receptor glutamate-binding subunit								Glyma19g34190.1	1e-155	85.6049	Glyma03g31350.1	1e-112	87.7451
Phvul.001G155200.1	7	1	2.80735	0.939991	PF00122,PF00689,PF00690,PF00702	ATPase activity, coupled to transmembrane movement of ions, phosphorylative mechanism,catalytic activity,nucleotide binding			PTHR24093,PTHR24093:SF73		KOG0204	Calcium transporting ATPase					GO:0000166 GO:0003824 GO:0006754 GO:0006812 GO:0008152 GO:0015662 GO:0016020 GO:0046872	nucleotide binding_catalytic activity_ATP biosynthesis_cation transport_metabolism_ATPase activity coupled to transmembrane movement of ions phosphorylative mechanism_membrane_metal ion binding		Glyma19g34250.1	0	91.6667	Glyma19g34250.1	0	88.7226	GO:0006754 GO:0006812 GO:0008152	GO:0000166 GO:0003824 GO:0015662 GO:0046872
Phvul.001G155700.1	18	279	-3.9542	0.999238	PF00125	D binding			PTHR23430	HISTONE H2A	KOG1757	Histone 2A			K11251	histone H2A	GO:0003677	DNA binding		Glyma19g34300.1	1e-164	92.7007	Glyma03g31460.1	1e-152	91.4842		GO:0003677
Phvul.001G155800.1	13	1	3.70044	0.984774																Glyma19g34310.2	1e-108	86.2471	Glyma03g31470.1	1e-102	84.4488
Phvul.001G155900.1	170	18	3.23947	0.994319	PF04720	Protein of unknown function (DUF506)														Glyma19g34320.1	0	85.512	Glyma19g34320.1	2e-14	84.6154
Phvul.001G156500.1	68	0	7.08746	0.998827	PF02309	nucleus											GO:0005634 GO:0006355	nucleus_"regulation of transcription, DNA-dependent"	AUX	Glyma19g34370.1	0	89.0851	Glyma03g31520.1	1e-164	87.3754	GO:0006355
Phvul.001G156600.1	139	1	7.11894	0.999354	PF02309	nucleus											GO:0005634 GO:0006355	nucleus_"regulation of transcription, DNA-dependent"	AUX	Glyma03g31530.1	0	90.6292	Glyma19g34380.1	0	90.0654	GO:0006355
Phvul.001G156900.1	373	21	4.15071	0.999527	PF01764	triglyceride lipase activity					KOG4569	Predicted lipase					GO:0004806 GO:0006629	triacylglycerol lipase activity_lipid metabolism		Glyma03g31570.1	0	82.0207	Glyma03g31570.3	1e-170	82.439	GO:0006629	GO:0004806
Phvul.001G157100.1	195	26	2.90689	0.986345	PF07123	photosystem II											GO:0009507 GO:0009523 GO:0015979	chloroplast_photosystem II_photosynthesis		Glyma19g34410.1	1e-129	88.9706	Glyma03g31580.1	1e-115	87.5912	GO:0015979
Phvul.001G157100.2	193	26	2.89202	0.98632	PF07123	photosystem II											GO:0009507 GO:0009523 GO:0015979	chloroplast_photosystem II_photosynthesis		Glyma19g34410.1	1e-110	86.7647	Glyma03g31580.1	5e-96	85.4015	GO:0015979
Phvul.001G157300.1	29	1	4.85798	0.996615	PF01544	metal ion transport			PTHR13890	R SPLICING PROTEIN MRS2, MITOCHONDRIAL	KOG2662	Magnesium transporters: CorA family					GO:0016020 GO:0030001 GO:0046873 GO:0055085	membrane_metal ion transport_metal ion transporter activity_transmembrane transport		Glyma19g34430.1	0	93.1579	Glyma03g31600.1	0	92.193	GO:0030001 GO:0055085	GO:0046873
Phvul.001G157900.1	8	1	3	0.957774	PF00067	oxidoreductase activity, acting on paired donors, with incorporation or reduction of molecular oxygen			PTHR24296		KOG0157	Cytochrome P450 CYP4/CYP19/CYP26 subfamilies					GO:0005506 GO:0009055 GO:0016705 GO:0020037 GO:0055114	iron ion binding_electron carrier activity_"oxidoreductase activity, acting on paired donors, with incorporation or reduction of molecular oxygen"_heme binding_oxidation reduction		Glyma19g34480.1	0	86.3376	Glyma03g31680.1	0	84.5552	GO:0055114	GO:0005506 GO:0009055 GO:0016705 GO:0020037
Phvul.001G159600.1	21	4	2.39232	0.955662					PTHR13902,PTHR13902:SF31	,SERINE/THREONINE-PROTEIN KISE WNK (WITH NO LYSINE)-RELATED									bHLH	Glyma19g34620.1	0	90.8917	Glyma19g34620.1	2e-25	87.395
Phvul.001G159600.2	21	4	2.39232	0.955662					PTHR13902,PTHR13902:SF31	,SERINE/THREONINE-PROTEIN KISE WNK (WITH NO LYSINE)-RELATED									bHLH	Glyma19g34620.1	0	90.8917	Glyma19g34620.1	2e-25	87.395
Phvul.001G159700.1	48	10	2.26303	0.954149																Glyma03g31880.1	1e-46	97.1429
Phvul.001G161100.1	6	1	2.58496	0.924596																Glyma19g34760.1	1e-137	86.6667	Glyma03g31990.1	1e-134	86.3469
Phvul.001G161400.1	16	91	-2.50779	0.962518	PF04852	Protein of unknown function (DUF640)														Glyma19g34850.1	0	93.4397	Glyma03g32090.1	0	92.5532
Phvul.001G161700.1	53	0	6.72792	0.99848	PF02365	regulation of transcription, D-dependent											GO:0003677 GO:0006355	DNA binding_"regulation of transcription, DNA-dependent"	NAC	Glyma19g34880.1	0	94.2792	Glyma03g32120.1	1e-180	93.3333	GO:0006355	GO:0003677
Phvul.001G161900.1	14	3	2.22239	0.939654	PF03141	methyltransferase activity			PTHR10108,PTHR10108:SF58	,METHYLTRANSFERASE							GO:0008152 GO:0008168	metabolism_methyltransferase activity		Glyma19g34890.2	0	91.0293	Glyma19g34890.2	5e-10	88.7097	GO:0008152	GO:0008168
Phvul.001G161900.2	14	3	2.22239	0.939654	PF03141	methyltransferase activity			PTHR10108,PTHR10108:SF58	,METHYLTRANSFERASE							GO:0008152 GO:0008168	metabolism_methyltransferase activity		Glyma19g34890.2	0	91.0293	Glyma19g34890.2	5e-10	88.7097	GO:0008152	GO:0008168
Phvul.001G161900.3	14	3	2.22239	0.939654	PF03141	methyltransferase activity			PTHR10108,PTHR10108:SF58	,METHYLTRANSFERASE							GO:0008152 GO:0008168	metabolism_methyltransferase activity		Glyma19g34890.2	0	91.0293	Glyma19g34890.2	5e-10	88.7097	GO:0008152	GO:0008168
Phvul.001G161900.4	14	3	2.22239	0.939654	PF03141	methyltransferase activity			PTHR10108,PTHR10108:SF58	,METHYLTRANSFERASE							GO:0008152 GO:0008168	metabolism_methyltransferase activity		Glyma19g34890.2	0	91.0293	Glyma19g34890.2	5e-10	88.7097	GO:0008152	GO:0008168
Phvul.001G163400.1	1	12	-3.58496	0.982286	PF00854	oligopeptide transport			PTHR11654,PTHR11654:SF37	,OLIGOPEPTIDE TRANSPORTER-RELATED	KOG1237	H+/oligopeptide symporter					GO:0005215 GO:0006857 GO:0016020 GO:0016021 GO:0055085	transporter activity_oligopeptide transport_membrane_integral to membrane_transmembrane transport		Glyma19g35020.1	0	88.0835	Glyma03g32280.1	5e-90	80.5556	GO:0006857 GO:0055085	GO:0005215
Phvul.001G163600.1	0	6	-3.58496	0.935538																Glyma19g35040.1	0	85.9086	Glyma19g35040.1	5e-12	91.2281
Phvul.001G167100.1	67	382	-2.51134	0.963208	PF00107,PF08240	oxidoreductase activity			PTHR11695,PTHR11695:SF4	ARYL-ALCOHOL DEHYDROGESE,oxidoreductase activity	KOG0022	Alcohol dehydrogenase, class III					GO:0008270 GO:0016491 GO:0055114	zinc ion binding_oxidoreductase activity_oxidation reduction		Glyma19g35340.1	0	93.0664	Glyma03g32590.4	0	92.8016	GO:0055114	GO:0008270 GO:0016491
Phvul.001G167100.2	69	392	-2.50619	0.963214	PF00107,PF08240	oxidoreductase activity			PTHR11695,PTHR11695:SF4	ARYL-ALCOHOL DEHYDROGESE,oxidoreductase activity	KOG0022	Alcohol dehydrogenase, class III	1.1.1.1,1.1.1.284	Alcohol dehydrogese.,S-(hydroxymethyl)glutathione dehydrogese	K00121	S-(hydroxymethyl)glutathione dehydrogenase / alcohol dehydrogenase [EC:1.1.1.284 1.1.1.1]	GO:0008270 GO:0016491 GO:0055114	zinc ion binding_oxidoreductase activity_oxidation reduction		Glyma19g35340.1	0	93.0702	Glyma03g32590.1	0	92.807	GO:0055114	GO:0008270 GO:0016491
Phvul.001G167200.1	0	11	-4.45943	0.979937	PF03126	transcription initiation, D-dependent			PTHR13115,PTHR13115:SF8	,UNCHARACTERIZED	KOG2402	Paf1/RNA polymerase II complex, RTF1 component (involved in regulation of TATA box-binding protein)					GO:0003677 GO:0005634 GO:0006352 GO:0016570	DNA binding_nucleus_transcription initiation_histone modification		Glyma19g35350.1	0	85.1108	Glyma03g32600.1	0	85.0746	GO:0006352 GO:0016570	GO:0003677
Phvul.001G168900.1	0	30	-5.90689	0.996802																Glyma03g32830.1	8e-76	85.3107	Glyma19g35530.1	6e-55	82.6331
Phvul.001G170300.1	243	55	2.14345	0.954903	PF00719	phosphate metabolic process			PTHR10286	phosphate metabolic process	KOG1626	Inorganic pyrophosphatase/Nucleosome remodeling factor, subunit NURF38	3.6.1.1	Inorganic pyrophosphatase.	K01507	inorganic pyrophosphatase [EC:3.6.1.1]	GO:0000287 GO:0004427 GO:0005737 GO:0006796	magnesium ion binding_inorganic diphosphatase activity_cytoplasm_phosphate metabolism		Glyma19g35710.1	0	92.7536	Glyma03g33000.6	0	92.2414	GO:0006796	GO:0000287 GO:0004427
Phvul.001G170300.2	240	55	2.12553	0.954899	PF00719	phosphate metabolic process			PTHR10286	phosphate metabolic process	KOG1626	Inorganic pyrophosphatase/Nucleosome remodeling factor, subunit NURF38	3.6.1.1	Inorganic pyrophosphatase.	K01507	inorganic pyrophosphatase [EC:3.6.1.1]	GO:0000287 GO:0004427 GO:0005737 GO:0006796	magnesium ion binding_inorganic diphosphatase activity_cytoplasm_phosphate metabolism		Glyma19g35710.1	0	92.7536	Glyma03g33000.6	0	92.2414	GO:0006796	GO:0000287 GO:0004427
Phvul.001G170400.1	60	0	6.90689	0.998665	PF00892	membrane											GO:0016020	membrane		Glyma19g35720.1	0	92.7065	Glyma03g33020.1	0	93.0836
Phvul.001G170800.1	13	0	4.70044	0.985598					PTHR26374,PTHR26374:SF459										C2H2	Glyma03g33070.1	1e-143	90.3846	Glyma19g35770.1	1e-138	88.3621
Phvul.001G171700.1	10	0	4.32193	0.975668	PF00023	protein binding			PTHR24186,PTHR24186:SF119		KOG4412	26S proteasome regulatory complex, subunit PSMD10					GO:0005515	protein binding		Glyma03g33180.1	0	91.7095	Glyma19g35900.1	0	92.4842		GO:0005515
Phvul.001G171800.1	0	7	-3.80735	0.951419																Glyma03g33190.1	8e-91	90.2527	Glyma03g33190.1	2e-73	86.2805
Phvul.001G172800.1	13	3	2.11548	0.935797																Glyma19g36000.1	1e-179	88.2747	Glyma03g33280.1	1e-170	88.1469
Phvul.001G173900.1	53	0	6.72792	0.99848	PF00578	antioxidant activity					KOG4498	Uncharacterized conserved protein					GO:0016209 GO:0016491 GO:0055114	antioxidant activity_oxidoreductase activity_oxidation reduction		Glyma19g36130.1	0	91.6991	Glyma03g33400.1	1e-131	94.9495	GO:0055114	GO:0016209 GO:0016491
Phvul.001G174100.1	16	1	4	0.990264																Glyma19g36160.1	1e-111	91.5033	Glyma19g36160.1	3e-14	89.7059
Phvul.001G175200.1	7	0	3.80735	0.951419	PF03360	galactosylgalactosylxylosylprotein 3-beta-glucuronosyltransferase activity			PTHR10896,PTHR10896:SF1	BETA-1,3-GLUCURONYLTRANSFERASE-RELATED,galactosylgalactosylxylosylprotein 3-beta-glucuronosyltransferase activity	KOG1476	Beta-1,3-glucuronyltransferase B3GAT1/SQV-8					GO:0015018 GO:0016020	galactosylgalactosylxylosylprotein 3-beta-glucuronosyltransferase activity_membrane		Glyma19g36280.1	0	92.9672	Glyma03g33570.1	0	91.5438
Phvul.001G176300.1	4	38	-3.24793	0.992377	PF00226	heat shock protein binding			PTHR24078,PTHR24078:SF56		KOG0550	Molecular chaperone (DnaJ superfamily)					GO:0031072	heat shock protein binding	HB	Glyma19g36460.1	0	92.6573	Glyma03g33710.1	0	92.2426		GO:0031072
Phvul.001G177000.1	0	190	-8.56986	0.999478	PF00230	transport			PTHR19139,PTHR19139:SF27	GLYCEROL UPTAKE FACILITATOR,transport	KOG0223	Aquaporin (major intrinsic protein family)					GO:0005215 GO:0006810 GO:0016020	transporter activity_transport_membrane		Glyma19g36530.1	0	86.9249	Glyma03g33800.1	0	86.2027	GO:0006810	GO:0005215
Phvul.001G177600.1	65	4	4.02237	0.998575
Phvul.001G178000.1	0	18	-5.16993	0.992342	PF00294	pfkB family carbohydrate kise			PTHR10584,PTHR10584:SF24	SUGAR KISE RELATED,adenosine kise activity	KOG2854	Possible pfkB family carbohydrate kinase	2.7.1.20	Adenosine kise.	K00856	adenosine kinase [EC:2.7.1.20]	GO:0004001 GO:0006166	Adenosine kinase activity _purine ribonucleoside salvage		Glyma03g33910.1	0	90.2534	Glyma03g33910.2	0	91.37		GO:0004001
Phvul.001G178500.1	11	2	2.45943	0.939674	PF02338	OTU-like cysteine protease			PTHR12419	UNCHARACTERIZED	KOG2605	OTU (ovarian tumor)-like cysteine protease								Glyma03g33960.1	0	93.9683	Glyma03g33960.1	2e-60	92.3529
Phvul.001G180500.1	9	0	4.16993	0.970167	PF06813,PF07690	Nodulin-like,transmembrane transport			PTHR21576,PTHR21576:SF8	,UNCHARACTERIZED NODULIN-LIKE PROTEIN							GO:0016021 GO:0055085	integral to membrane_transmembrane transport		Glyma03g34230.1	0	88.3913	Glyma19g36940.1	0	89.8428	GO:0055085
Phvul.001G181300.1	24	6	2	0.948278	PF00071	Ras family			PTHR24073,PTHR24073:SF482		KOG0080	GTPase Rab18, small G protein superfamily			K07976	Rab family, other	GO:0005525 GO:0005622 GO:0005634 GO:0005737 GO:0007264	GTP binding_intracellular_nucleus_cytoplasm_small GTPase mediated signal transduction		Glyma03g34330.1	0	94.9686	Glyma19g37020.1	0	94.4969	GO:0007264	GO:0005525
Phvul.001G181400.1	16	0	5	0.990402	PF01504,PF02493	MORN repeat,phosphatidylinositol phosphate kise activity			PTHR23086,PTHR23086:SF6	PHOSPHATIDYLINOSITOL-4-PHOSPHATE 5-KISE	KOG0229	Phosphatidylinositol-4-phosphate 5-kinase					GO:0016307 GO:0046488	phosphatidylinositol phosphate kinase activity_phosphatidylinositol metabolism		Glyma03g34340.1	0	90.5983	Glyma10g06800.1	0	84.1418	GO:0046488	GO:0016307
Phvul.001G182300.1	24	0	5.58496	0.995377	PF00201	transferase activity, transferring hexosyl groups			PTHR11926,PTHR11926:SF15	UDP-GLUCURONOSYLTRANSFERASE RELATED,"transferase activity, transferring hexosyl groups"	KOG1192	UDP-glucuronosyl and UDP-glucosyl transferase					GO:0008152 GO:0016758	metabolism_"transferase activity, transferring hexosyl groups"		Glyma19g37120.1	0	87.128	Glyma19g37130.1	0	85.1005	GO:0008152	GO:0016758
Phvul.001G182500.1	50	0	6.64386	0.998372	PF00201	transferase activity, transferring hexosyl groups			PTHR11926,PTHR11926:SF15	UDP-GLUCURONOSYLTRANSFERASE RELATED,"transferase activity, transferring hexosyl groups"	KOG1192	UDP-glucuronosyl and UDP-glucosyl transferase	2.4.1.-	Hexosyltransferases.	K13496	UDP-glucosyl transferase 73C [EC:2.4.1.-]	GO:0008152 GO:0016758	metabolism_"transferase activity, transferring hexosyl groups"		Glyma19g37120.1	0	84.6815	Glyma19g37130.1	0	84.0112	GO:0008152	GO:0016758
Phvul.001G182900.1	99	1	6.62936	0.999159	PF00201	transferase activity, transferring hexosyl groups			PTHR11926,PTHR11926:SF15	UDP-GLUCURONOSYLTRANSFERASE RELATED,"transferase activity, transferring hexosyl groups"	KOG1192	UDP-glucuronosyl and UDP-glucosyl transferase	2.4.1.-	Hexosyltransferases.	K13496	UDP-glucosyl transferase 73C [EC:2.4.1.-]	GO:0008152 GO:0016758	metabolism_"transferase activity, transferring hexosyl groups"		Glyma03g34480.1	0	87.4745	Glyma19g37150.1	1e-154	90.5405	GO:0008152	GO:0016758
Phvul.001G182900.2	99	1	6.62936	0.999159	PF00201	transferase activity, transferring hexosyl groups			PTHR11926,PTHR11926:SF15	UDP-GLUCURONOSYLTRANSFERASE RELATED,"transferase activity, transferring hexosyl groups"	KOG1192	UDP-glucuronosyl and UDP-glucosyl transferase	2.4.1.-	Hexosyltransferases.	K13496	UDP-glucosyl transferase 73C [EC:2.4.1.-]	GO:0008152 GO:0016758	metabolism_"transferase activity, transferring hexosyl groups"		Glyma03g34480.1	0	87.4745	Glyma19g37150.1	1e-154	90.5405	GO:0008152	GO:0016758
Phvul.001G183400.1	6	0	3.58496	0.935538	PF04640	PLATZ transcription factor													PLATZ	Glyma19g37220.1	1e-159	86.9947	Glyma03g34530.1	1e-150	86.2917
Phvul.001G184200.1	5	0	3.32193	0.911431																Glyma03g34630.1	0	90.2922	Glyma03g34630.1	8e-42	92.6829
Phvul.001G184500.1	0	33	-6.04439	0.997228	PF03016	membrane			PTHR11062,PTHR11062:SF1	EXOSTOSIN (HEPARAN SULFATE GLYCOSYLTRANSFERASE)-RELATED,EXOSTOSIN RELATED	KOG1021	Acetylglucosaminyltransferase EXT1/exostosin 1					GO:0016020	membrane		Glyma19g37340.1	0	86.6456	Glyma03g34670.1	0	87.931
Phvul.001G184600.1	0	21	-5.39232	0.994177	PF02987	Late embryogenesis abundant protein														Glyma03g34680.2	2e-51	82.2454	Glyma03g34680.2	9e-38	81.8182
Phvul.001G185100.1	0	6	-3.58496	0.935538																Glyma03g34730.1	0	86.8102	Glyma03g34730.1	2e-98	90.4762
Phvul.001G185100.2	0	5	-3.32193	0.911431																Glyma03g34730.1	0	86.8102	Glyma03g34730.1	2e-98	90.4762
Phvul.001G185500.1	25	5	2.32193	0.957492	PF00067	oxidoreductase activity, acting on paired donors, with incorporation or reduction of molecular oxygen			PTHR24298,PTHR24298:SF44		KOG0156	Cytochrome P450 CYP2 subfamily					GO:0005506 GO:0009055 GO:0016705 GO:0020037 GO:0055114	iron ion binding_electron carrier activity_"oxidoreductase activity, acting on paired donors, with incorporation or reduction of molecular oxygen"_heme binding_oxidation reduction		Glyma03g34760.1	0	83.0364				GO:0055114	GO:0005506 GO:0009055 GO:0016705 GO:0020037
Phvul.001G185700.1	0	10	-4.32193	0.975668																Glyma19g37460.1	7e-86	85.6061	Glyma03g34780.1	7e-83	84.8101
Phvul.001G186000.1	10	70	-2.80735	0.985562	PF08534	oxidoreductase activity			PTHR10430	PEROXIREDOXIN-5	KOG0541	Alkyl hydroperoxide reductase/peroxiredoxin					GO:0016209 GO:0016491 GO:0055114	antioxidant activity_oxidoreductase activity_oxidation reduction		Glyma19g37500.2	1e-145	87.6712	Glyma19g37500.1	1e-145	87.6712	GO:0055114	GO:0016209 GO:0016491
Phvul.001G186500.1	4	38	-3.24793	0.992377	PF00730	base-excision repair			PTHR10359,PTHR10359:SF3	A/G-SPECIFIC ADENINE GLYCOSYLASE,A/G-SPECIFIC ADENINE GLYCOSYLASE/ENDONUCLEASE III							GO:0006284	base-excision repair		Glyma03g34860.2	0	89.0026	Glyma03g34860.2	0	88.8738	GO:0006284
Phvul.001G188800.1	198	21	3.23704	0.994377	PF01428,PF01754	zinc ion binding			PTHR10634	PRK1-ASSOCIATED ZINC FINGER PROTEIN	KOG3173	Predicted Zn-finger protein					GO:0003677 GO:0008270	DNA binding_zinc ion binding	bHLH	Glyma03g35180.2	1e-143	88.3436	Glyma03g35180.1	1e-143	88.3436		GO:0003677 GO:0008270
Phvul.001G188800.2	176	19	3.2115	0.994334	PF01428,PF01754	zinc ion binding			PTHR10634	PRK1-ASSOCIATED ZINC FINGER PROTEIN	KOG3173	Predicted Zn-finger protein					GO:0003677 GO:0008270	DNA binding_zinc ion binding	bHLH	Glyma03g35180.2	1e-143	88.3436	Glyma03g35180.1	1e-143	88.3436		GO:0003677 GO:0008270
Phvul.001G188900.1	9	0	4.16993	0.970167	PF00149	hydrolase activity			PTHR22953	ACID PHOSPHATASE RELATED	KOG1378	Purple acid phosphatase					GO:0016787	hydrolase activity		Glyma03g35190.1	0	87.9338	Glyma19g37850.1	0	87.66		GO:0016787
Phvul.001G189400.1	1	109	-6.76818	0.999229	PF00170	protein dimerization activity			PTHR22952,PTHR22952:SF35	,CAMP-RESPONSE ELEMENT BINDING PROTEIN-RELATED					K14432	ABA responsive element binding factor	GO:0003700 GO:0006355 GO:0043565 GO:0046983	transcription factor activity_"regulation of transcription, DNA-dependent"_sequence-specific DNA binding_protein dimerization activity	bZIP	Glyma19g37910.1	1e-134	89.5238	Glyma19g37910.1	5e-40	84.9372	GO:0006355	GO:0003700 GO:0043565 GO:0046983
Phvul.001G190100.1	1	41	-5.35755	0.997963	PF00268	deoxyribonucleoside diphosphate metabolic process			PTHR23409,PTHR23409:SF6	,deoxyribonucleoside diphosphate metabolic process	KOG1567	Ribonucleotide reductase, beta subunit	1.17.4.1	Ribonucleoside-diphosphate reductase.	K10808	ribonucleoside-diphosphate reductase subunit M2 [EC:1.17.4.1]	GO:0004748 GO:0009186 GO:0055114	ribonucleoside-diphosphate reductase activity_deoxyribonucleoside diphosphate metabolism_oxidation reduction		Glyma03g35330.1	0	88.6154	Glyma19g25930.1	0	86.037	GO:0009186 GO:0055114	GO:0004748
Phvul.001G190600.1	1	7	-2.80735	0.939991	PF00462	protein disulfide oxidoreductase activity			PTHR10168,PTHR10168:SF44	,GLUTAREDOXIN	KOG2824	Glutaredoxin-related protein					GO:0009055 GO:0015035 GO:0045454	electron carrier activity_protein disulfide oxidoreductase activity_cell redox homeostasis		Glyma19g38040.1	0	84.8259	Glyma03g35410.1	0	85.9422	GO:0045454	GO:0009055 GO:0015035
Phvul.001G190700.1	37	7	2.4021	0.960274																Glyma19g38060.1	1e-132	87.2549	Glyma19g38060.1	7e-29	96.1039
Phvul.001G192200.1	0	6	-3.58496	0.935538	PF00400	WD domain, G-beta repeat			PTHR19919	WD REPEAT CONTAINING PROTEIN	KOG0290	Conserved WD40 repeat-containing protein AN11					GO:0005515	protein binding		Glyma03g35580.1	4e-46	89.8734	Glyma03g35580.1	5e-15	87.8049		GO:0005515
Phvul.001G192900.1	27	5	2.43296	0.958358																Glyma19g38290.1	1e-125	84.1772	Glyma19g38290.1	1e-40	83.6735
Phvul.001G193200.1	6	0	3.58496	0.935538	PF05577	serine-type peptidase activity			PTHR11010,PTHR11010:SF8	LYSOSOMAL PRO-X CARBOXYPEPTIDASE,serine-type peptidase activity	KOG2183	Prolylcarboxypeptidase (angiotensinase C)	3.4.16.2	Lysosomal Pro-X carboxypeptidase.	K01285	lysosomal Pro-X carboxypeptidase [EC:3.4.16.2]	GO:0006508 GO:0008236	proteolysis and peptidolysis_serine-type peptidase activity		Glyma03g35710.1	0	89.1667	Glyma19g38350.1	0	88.2229	GO:0006508	GO:0008236
Phvul.001G194600.1	11	0	4.45943	0.979937	PF03168	Late embryogenesis abundant protein			PTHR19957,PTHR19957:SF11	SYNTAXIN,SYNTAXIN-RELATED										Glyma03g35920.1	1e-133	85.4452	Glyma19g38570.1	1e-128	83.9939
Phvul.001G194700.1	11	0	4.45943	0.979937	PF03168	Late embryogenesis abundant protein			PTHR19957,PTHR19957:SF11	SYNTAXIN,SYNTAXIN-RELATED										Glyma19g38590.1	0	88.0707	Glyma03g35930.1	0	87.1345
Phvul.001G194800.1	7	0	3.80735	0.951419	PF03168	Late embryogenesis abundant protein			PTHR19957,PTHR19957:SF11	SYNTAXIN,SYNTAXIN-RELATED										Glyma03g35960.1	0	87.2621	Glyma19g38590.1	0	87.8505
Phvul.001G194900.1	26	0	5.70044	0.995969	PF03168	Late embryogenesis abundant protein			PTHR19957,PTHR19957:SF11	SYNTAXIN,SYNTAXIN-RELATED										Glyma03g35990.1	1e-177	88.1956	Glyma03g35960.1	1e-174	88.3681
Phvul.001G195000.1	23	1	4.52356	0.995004	PF03168	Late embryogenesis abundant protein														Glyma03g36000.1	0	89.0476	Glyma19g38600.1	0	88.1517
Phvul.001G195300.1	0	5	-3.32193	0.911431					PTHR11076,PTHR11076:SF4	D REPAIR POLYMERASE UMUC / TRANSFERASE FAMILY MEMBER,MUCB FAMILY	KOG3014	Protein involved in establishing cohesion between sister chromatids during DNA replication	2.3.1.-	Transferring groups other than amino-acyl groups.	K11268	N-acetyltransferase [EC:2.3.1.-]				Glyma19g38730.1	1e-175	84.9246	Glyma19g38640.1	1e-170	84.6734
Phvul.001G195800.1	140	11	3.66985	0.998459	PF00046,PF07526	Associated with HOX,sequence-specific D binding			PTHR11850,PTHR11850:SF14	BEL1 HOMEOTIC PROTEIN,HOMEOBOX PROTEIN	KOG0773	Transcription factor MEIS1 and related HOX domain proteins					GO:0003677 GO:0003700 GO:0005634 GO:0006355 GO:0043565	DNA binding_transcription factor activity_nucleus_"regulation of transcription, DNA-dependent"_sequence-specific DNA binding	HB	Glyma19g38690.1	0	91.2916	Glyma03g36070.1	0	90.5738	GO:0006355	GO:0003677 GO:0003700 GO:0043565
Phvul.001G196800.1	50	2	4.64386	0.998335	PF02045	nucleus			PTHR12632,PTHR12632:SF9	,nucleus	KOG1561	CCAAT-binding factor, subunit B (HAP2)					GO:0003700 GO:0005634 GO:0006355	transcription factor activity_nucleus_"regulation of transcription, DNA-dependent"	FHA	Glyma03g36140.3	0	90.7801	Glyma03g36140.2	0	90.7801	GO:0006355	GO:0003700
Phvul.001G196800.2	50	2	4.64386	0.998335	PF02045	nucleus			PTHR12632,PTHR12632:SF9	,nucleus	KOG1561	CCAAT-binding factor, subunit B (HAP2)					GO:0003700 GO:0005634 GO:0006355	transcription factor activity_nucleus_"regulation of transcription, DNA-dependent"	FHA	Glyma03g36140.3	0	90.7801	Glyma03g36140.2	0	90.7801	GO:0006355	GO:0003700
Phvul.001G196800.3	50	2	4.64386	0.998335	PF02045	nucleus			PTHR12632,PTHR12632:SF9	,nucleus	KOG1561	CCAAT-binding factor, subunit B (HAP2)					GO:0003700 GO:0005634 GO:0006355	transcription factor activity_nucleus_"regulation of transcription, DNA-dependent"	FHA	Glyma03g36140.3	0	90.7801	Glyma03g36140.2	0	90.7801	GO:0006355	GO:0003700
Phvul.001G196800.4	50	2	4.64386	0.998335	PF02045	nucleus			PTHR12632,PTHR12632:SF9	,nucleus	KOG1561	CCAAT-binding factor, subunit B (HAP2)					GO:0003700 GO:0005634 GO:0006355	transcription factor activity_nucleus_"regulation of transcription, DNA-dependent"	FHA	Glyma03g36140.3	0	90.7801	Glyma03g36140.2	0	90.7801	GO:0006355	GO:0003700
Phvul.001G198000.1	75	18	2.05889	0.953852	PF00097	Zinc finger, C3HC4 type (RING finger)			PTHR22764,PTHR22764:SF49	,RING FINGER PROTEIN 11 (SID 1669) (NEDD4 WW DOMAIN-BINDING PROTEIN 2).	KOG1493	Anaphase-promoting complex (APC), subunit 11								Glyma03g36270.2	0	84.8329	Glyma03g36270.1	0	84.8329
Phvul.001G198000.2	98	24	2.02975	0.954165	PF00097	Zinc finger, C3HC4 type (RING finger)			PTHR22764,PTHR22764:SF49	,RING FINGER PROTEIN 11 (SID 1669) (NEDD4 WW DOMAIN-BINDING PROTEIN 2).	KOG1493	Anaphase-promoting complex (APC), subunit 11								Glyma03g36270.2	1e-179	84.3636	Glyma03g36270.1	1e-179	84.3636
Phvul.001G198000.3	76	18	2.078	0.953886	PF00097	Zinc finger, C3HC4 type (RING finger)			PTHR22764,PTHR22764:SF49	,RING FINGER PROTEIN 11 (SID 1669) (NEDD4 WW DOMAIN-BINDING PROTEIN 2).	KOG1493	Anaphase-promoting complex (APC), subunit 11								Glyma03g36270.2	0	84.8644	Glyma03g36270.1	0	84.8644
Phvul.001G199600.1	51	1	5.67243	0.998408	PF04253,PF04389	Transferrin receptor-like dimerisation domain,peptidase activity			PTHR10404,PTHR10404:SF15	,GLUTAMATE CARBOXYPEPTIDASE	KOG2195	Transferrin receptor and related proteins containing the protease-associated (PA) domain					GO:0006508 GO:0008233	proteolysis and peptidolysis_peptidase activity		Glyma03g36430.1	0	89.4712	Glyma19g39080.1	0	89.8569	GO:0006508	GO:0008233
Phvul.001G200500.1	57	11	2.37346	0.961578	PF04788	Protein of unknown function (DUF620)														Glyma19g39190.1	0	89.0588	Glyma19g39190.1	8e-29	91.7526
Phvul.001G200500.2	57	11	2.37346	0.961578	PF04788	Protein of unknown function (DUF620)														Glyma19g39190.1	0	89.0588	Glyma19g39190.1	8e-29	91.7526
Phvul.001G201400.1	0	15	-4.90689	0.989118	PF00620,PF00786	protein binding,sigl transduction			PTHR23177,PTHR23177:SF2	GTPASE ACTIVATING PROTEIN,MKIAA1688 PROTEIN							GO:0005515 GO:0005622 GO:0007165	protein binding_intracellular_signal transduction		Glyma03g36630.1	0	91.1917	Glyma02g17070.1	0	84.8721	GO:0007165	GO:0005515
Phvul.001G202000.1	0	8	-4	0.96241	PF02309,PF02362,PF06507	nucleus,"regulation of transcription, D-dependent",response to hormone stimulus											GO:0003677 GO:0005634 GO:0006355 GO:0009725	DNA binding_nucleus_"regulation of transcription, DNA-dependent"_response to hormone stimulus	ARF	Glyma19g39340.1	0	86.2434	Glyma19g39340.1	7e-34	84.5361	GO:0006355 GO:0009725	GO:0003677
Phvul.001G202700.1	9	0	4.16993	0.970167																Glyma19g39430.1	2e-33	89.916
Phvul.001G203200.1	154	7	4.45943	0.999375	PF00462	protein disulfide oxidoreductase activity			PTHR10168	GLUTAREDOXIN	KOG1752	Glutaredoxin and related proteins					GO:0009055 GO:0015035 GO:0045454	electron carrier activity_protein disulfide oxidoreductase activity_cell redox homeostasis		Glyma19g39480.2	1e-104	92.3358	Glyma19g39480.1	1e-104	92.3358	GO:0045454	GO:0009055 GO:0015035
Phvul.001G203900.1	6	1	2.58496	0.924596	PF00472,PF03462	translation release factor activity,translatiol termition			PTHR11075,PTHR11075:SF13	,PEPTIDE CHAIN RELEASE FACTOR	KOG2726	Mitochondrial polypeptide chain release factor			K02835	peptide chain release factor RF-1	GO:0003747 GO:0005737 GO:0006415 GO:0016149	translation release factor activity_cytoplasm_translational termination_"translation release factor activity, codon specific"		Glyma19g39550.1	0	91.5307	Glyma03g36900.1	0	91.3178	GO:0006415	GO:0003747 GO:0016149
Phvul.001G204000.1	14	3	2.22239	0.939654	PF03190	Protein of unknown function, DUF255			PTHR12145	UNCHARACTERIZED	KOG2244	Highly conserved protein containing a thioredoxin domain								Glyma03g36910.1	0	92.6204	Glyma19g39560.1	0	91.929
Phvul.001G205300.1	27	4	2.75489	0.980768	PF00403	metal ion transport			PTHR22814,PTHR22814:SF16	CHLOROPLAST-TARGETED COPPER CHAPERONE,COPPER TRANSPORT PROTEIN ATOX1-RELATED	KOG1603	Copper chaperone					GO:0030001 GO:0046872	metal ion transport_metal ion binding		Glyma19g39690.1	1e-140	89.4144	Glyma19g39690.1	1e-86	86.2797	GO:0030001	GO:0046872
Phvul.001G205400.1	395	33	3.58131	0.998809																Glyma19g39700.1	9e-10	86.1111
Phvul.001G205600.1	9	2	2.16993	0.920505	PF00515,PF11998	Protein of unknown function (DUF3493),protein binding											GO:0005515	protein binding	C2C2_Colike	Glyma19g39720.1	0	92.3135	Glyma03g37100.1	0	91.7047		GO:0005515
Phvul.001G205900.1	0	5	-3.32193	0.911431	PF03073	integral to membrane			PTHR10057,PTHR10057:SF0	,integral to membrane	KOG3797	Peripheral-type benzodiazepine receptor and related proteins					GO:0016021	integral to membrane		Glyma03g37140.1	8e-65	84.7095	Glyma19g39750.1	1e-29	91.8367
Phvul.001G206800.1	12	2	2.58496	0.965477	PF03105	SPX domain			PTHR23041,PTHR23041:SF6	,RING FINGER PROTEIN 4										Glyma19g39830.1	0	90.6667	Glyma03g37210.1	0	90.1538
Phvul.001G206900.1	178	24	2.89077	0.986287	PF00582	response to stress											GO:0006950	response to stress		Glyma19g39840.1	1e-126	87.5831	Glyma02g17470.6	2e-71	90.7407	GO:0006950
Phvul.001G209400.1	38	7	2.44057	0.960443	PF01095,PF04043	cell wall modification,pectinesterase activity			PTHR22931,PTHR22931:SF5	METHYLESTERASE INHIBITOR-RELATED,PHOSPHOENOLPYRUVATE DIKISE-RELATED							GO:0004857 GO:0005618 GO:0030599 GO:0042545	enzyme inhibitor activity_cell wall_pectinesterase activity_cell wall modification		Glyma19g40020.1	0	86.2069	Glyma02g02000.1	0	81.8182	GO:0042545	GO:0004857 GO:0030599
Phvul.001G211500.1	0	6	-3.58496	0.935538	PF12023	Domain of unknown function (DUF3511)														Glyma19g40230.1	3e-59	93.0818	Glyma03g37620.1	8e-54	84.9624
Phvul.001G211800.1	19	98	-2.36678	0.962309	PF00226,PF01556	heat shock protein binding,protein folding			PTHR24077,PTHR24077:SF69		KOG0713	Molecular chaperone (DnaJ superfamily)			K09517	DnaJ homolog subfamily B member 11	GO:0006457 GO:0031072 GO:0051082	protein folding_heat shock protein binding_unfolded protein binding		Glyma19g40260.1	0	93.4109	Glyma03g37650.1	0	93.083	GO:0006457	GO:0031072 GO:0051082
Phvul.001G212300.1	10	0	4.32193	0.975668																Glyma03g37730.1	7e-71	84.7887	Glyma19g40320.1	3e-67	85.5738
Phvul.001G212600.1	0	13	-4.70044	0.985598	PF00493	D replication			PTHR11630,PTHR11630:SF26	D REPLICATION LICENSING FACTOR,D-dependent D replication initiation	KOG0482	DNA replication licensing factor, MCM7 component			K02210	minichromosome maintenance protein 7 (cell division control protein 47)	GO:0003677 GO:0005524 GO:0005634 GO:0006260 GO:0006270 GO:0015979 GO:0015995 GO:0016851	DNA binding_ATP binding_nucleus_DNA replication_DNA replication initiation_photosynthesis_chlorophyll biosynthesis_magnesium chelatase activity		Glyma19g40370.1	0	93.2808	Glyma03g37770.1	0	93.3052	GO:0006260 GO:0006270 GO:0015979 GO:0015995	GO:0003677 GO:0005524 GO:0016851
Phvul.001G212900.1	1008	106	3.24936	0.994773	PF02672	CP12 domain														Glyma19g40400.1	1e-128	89.4737	Glyma03g37800.1	1e-104	86.9674
Phvul.001G215600.1	113	12	3.23522	0.994093	PF06108	Protein of unknown function (DUF952)														Glyma03g38110.1	1e-114	89.7436	Glyma19g40710.1	1e-105	88.8252
Phvul.001G215700.1	5	0	3.32193	0.911431	PF00955	anion transport			PTHR11453,PTHR11453:SF6	ANION EXCHANGE PROTEIN-RELATED,inorganic anion exchanger activity							GO:0005452 GO:0006820 GO:0016020 GO:0016021	inorganic anion exchanger activity_anion transport_membrane_integral to membrane		Glyma19g40720.1	0	92.8929	Glyma19g40720.1	2e-84	96.2567	GO:0006820
Phvul.001G216000.1	16	0	5	0.990402	PF00106	oxidoreductase activity			PTHR24322		KOG0725	Reductases with broad range of substrate specificities					GO:0008152 GO:0016491	metabolism_oxidoreductase activity		Glyma03g38150.1	1e-113	81.9035	Glyma19g40750.1	3e-37	84.2553	GO:0008152	GO:0016491
Phvul.001G216600.1	367	68	2.43217	0.962965	PF00438,PF02772,PF02773	methionine adenosyltransferase activity			PTHR11964	S-adenosylmethionine biosynthetic process	KOG1506	S-adenosylmethionine synthetase	2.5.1.6	Methionine adenosyltransferase.	K00789	S-adenosylmethionine synthetase [EC:2.5.1.6]	GO:0004478 GO:0005524 GO:0006556	methionine adenosyltransferase activity_ATP binding_S-adenosylmethionine biosynthetic process		Glyma19g40810.1	0	93.3709	Glyma19g40810.1	0	94.3529	GO:0006556	GO:0004478 GO:0005524
Phvul.001G216700.1	406	80	2.34341	0.962958	PF00438,PF02772,PF02773	methionine adenosyltransferase activity			PTHR11964	S-adenosylmethionine biosynthetic process	KOG1506	S-adenosylmethionine synthetase	2.5.1.6	Methionine adenosyltransferase.	K00789	S-adenosylmethionine synthetase [EC:2.5.1.6]	GO:0004478 GO:0005524 GO:0006556	methionine adenosyltransferase activity_ATP binding_S-adenosylmethionine biosynthetic process		Glyma19g40810.1	0	93.9264	Glyma03g38190.2	0	92.3867	GO:0006556	GO:0004478 GO:0005524
Phvul.001G217800.1	24	3	3	0.98921	PF07885	Ion channel			PTHR11003,PTHR11003:SF5	POTASSIUM CHANNEL PROTEIN,"POTASSIUM CHANNEL, SUBFAMILY K"					K05389	potassium channel subfamily K, other eukaryote				Glyma19g40890.1	0	88.8425	Glyma19g40890.1	2e-24	86.7188
Phvul.001G218400.1	4	46	-3.52356	0.996004	PF00295	polygalacturose activity											GO:0004650 GO:0005975	polygalacturonase activity_carbohydrate metabolism		Glyma03g38350.1	0	91.1319	Glyma03g38350.3	0	91.1466	GO:0005975	GO:0004650
Phvul.001G219100.1	57	13	2.13245	0.953602																Glyma19g41020.1	1e-88	88.254	Glyma19g41020.1	4e-18	86.4078
Phvul.001G219300.1	17	4	2.08746	0.942916	PF00702	catalytic activity			PTHR18901	2-DEOXYGLUCOSE-6-PHOSPHATE PHOSPHATASE 2	KOG3109	Haloacid dehalogenase-like hydrolase					GO:0003824 GO:0008152	catalytic activity_metabolism		Glyma03g38440.2	0	90.2728	Glyma03g38440.1	0	90.2728	GO:0008152	GO:0003824
Phvul.001G219700.1	0	13	-4.70044	0.985598	PF01357,PF03330	Pollen allergen,Rare lipoprotein A (RlpA)-like double-psi beta-barrel														Glyma03g38480.1	0	86.8564	Glyma19g41080.1	0	87.0293
Phvul.001G221300.1	10	2	2.32193	0.934381	PF00854	oligopeptide transport			PTHR11654,PTHR11654:SF21	NITRATE TRANSPORTER (NTL1),OLIGOPEPTIDE TRANSPORTER-RELATED	KOG1237	H+/oligopeptide symporter					GO:0005215 GO:0006857 GO:0016020	transporter activity_oligopeptide transport_membrane		Glyma19g41230.1	0	93.5425	Glyma03g38640.1	0	94.4575	GO:0006857	GO:0005215
Phvul.001G221400.1	6	1	2.58496	0.924596	PF03283	Pecticetylesterase			PTHR21562,PTHR21562:SF1	NOTUM-RELATED,PECTIN ACETYLESTERASE	KOG4287	Pectin acetylesterase and similar proteins								Glyma03g38650.1	0	92.435	Glyma19g41240.1	0	91.9431
Phvul.001G221400.2	6	1	2.58496	0.924596	PF03283	Pecticetylesterase			PTHR21562,PTHR21562:SF1	NOTUM-RELATED,PECTIN ACETYLESTERASE	KOG4287	Pectin acetylesterase and similar proteins								Glyma03g38650.1	0	92.435	Glyma19g41240.1	0	91.9431
Phvul.001G221500.1	1	12	-3.58496	0.982286	PF00249	Myb-like D-binding domain			PTHR10641	MYB-RELATED	KOG0048	Transcription factor, Myb superfamily			K09422	myb proto-oncogene protein, plant	GO:0003677	DNA binding	MYB	Glyma19g41250.1	0	88.1657	Glyma03g38660.1	0	89.0688		GO:0003677
Phvul.001G222500.1	2	11	-2.45943	0.939674	PF00332,PF07983	X8 domain,"hydrolase activity, hydrolyzing O-glycosyl compounds"			PTHR16631,PTHR16631:SF1	GLUCAN 1,3-BETA-GLUCOSIDASE,"GLUCAN 1,3-BETA-GLUCOSIDASE-RELATED"							GO:0004553 GO:0005975	hydrolase activity, hydrolyzing O-glycosyl compounds_carbohydrate metabolism		Glyma19g41370.1	0	88.3178	Glyma03g38770.1	1e-151	88.5714	GO:0005975	GO:0004553
Phvul.001G222900.1	21	2	3.39232	0.991523	PF08442	ATP-grasp domain			PTHR23118	ATP-CITRATE SYNTHASE	KOG1254	ATP-citrate lyase	2.3.3.8	ATP citrate synthase	K01648	ATP citrate (pro-S)-lyase [EC:2.3.3.8]				Glyma03g38810.3	0	91.6404	Glyma03g38810.1	0	91.3478
Phvul.001G223400.1	28	0	5.80735	0.996419																Glyma19g41460.1	2e-12	91.2281	Glyma03g38880.1	2e-12	91.2281
Phvul.001G223600.1	0	346	-9.43463	0.999659	PF00892	membrane					KOG4510	Permease of the drug/metabolite transporter (DMT) superfamily					GO:0016020	membrane		Glyma03g38900.1	0	86.1761	Glyma03g38900.1	2e-30	89.6552
Phvul.001G224400.1	522	130	2.00554	0.954927	PF04398	Protein of unknown function, DUF538														Glyma03g38990.1	1e-126	88.2904	Glyma10g28680.1	5e-10	84.2697
Phvul.001G224500.1	6	1	2.58496	0.924596	PF00514,PF01749	protein binding,protein import into nucleus			PTHR23316	IMPORTIN ALPHA-RELATED	KOG0166	Karyopherin (importin) alpha					GO:0005515 GO:0005634 GO:0005643 GO:0005737 GO:0006606 GO:0006886 GO:0008565	protein binding_nucleus_nuclear pore_cytoplasm_protein-nucleus import_intracellular protein transport_protein transporter activity		Glyma03g39000.1	4e-84	78.9841	Glyma19g41490.1	2e-77	80.083	GO:0006606 GO:0006886	GO:0005515 GO:0008565
Phvul.001G224900.1	10	1	3.32193	0.973685	PF00046,PF03789,PF03790,PF03791	nucleus,sequence-specific D binding			PTHR11850,PTHR11850:SF45	,HOMEOBOX PROTEIN	KOG0773	Transcription factor MEIS1 and related HOX domain proteins					GO:0003677 GO:0003700 GO:0005634 GO:0006355 GO:0043565	DNA binding_transcription factor activity_nucleus_"regulation of transcription, DNA-dependent"_sequence-specific DNA binding	HB	Glyma19g41610.3	1e-126	88.9157	Glyma19g41610.3	1e-126	93.2692	GO:0006355	GO:0003677 GO:0003700 GO:0043565
Phvul.001G225000.1	8	0	4	0.96241	PF03059	Nicotiamine synthase protein			PTHR11208,PTHR11208:SF2	KH-DOMAIN R BINDING PROTEIN-RELATED,R-BINDING PROTEIN RELATED			2.5.1.43	Nicotiamine synthase.	K05953	nicotianamine synthase [EC:2.5.1.43]	GO:0030410 GO:0030418	nicotianamine synthase activity_nicotianamine biosynthesis		Glyma19g41630.1	0	88.0878	Glyma03g39050.1	0	87.6812	GO:0030418	GO:0030410
Phvul.001G225300.1	33	4	3.04439	0.991381	PF00582	response to stress											GO:0006950	response to stress		Glyma19g41660.2	6e-56	80.315	Glyma19g41660.1	6e-56	80.315	GO:0006950
Phvul.001G225700.1	1	9	-3.16993	0.965452	PF07816	Protein of unknown function (DUF1645)														Glyma19g41700.1	1e-166	82.6964	Glyma03g39140.1	1e-123	80.5058
Phvul.001G226100.1	7	1	2.80735	0.939991	PF07887	Calmodulin binding protein-like														Glyma03g39180.2	2e-21	88.3495	Glyma03g39180.1	2e-21	88.3495
Phvul.001G226300.1	36	152	-2.078	0.954504	PF00226	heat shock protein binding			PTHR24077,PTHR24077:SF66								GO:0031072	heat shock protein binding		Glyma19g41760.3	0	92.1162	Glyma19g41760.1	0	91.5464		GO:0031072
Phvul.001G226500.1	11	1	3.45943	0.977941	PF00320	sequence-specific D binding			PTHR10071	TRANSCRIPTION FACTOR GATA (GATA BINDING FACTOR)							GO:0003700 GO:0006355 GO:0008270 GO:0043565	transcription factor activity_"regulation of transcription, DNA-dependent"_zinc ion binding_sequence-specific DNA binding	C2C2_GATAlike	Glyma19g41780.1	3e-35	91.8919	Glyma19g41780.1	2e-20	91.8919	GO:0006355	GO:0003700 GO:0008270 GO:0043565
Phvul.001G226800.1	9	37	-2.03953	0.951844	PF00481	catalytic activity			PTHR13832,PTHR13832:SF148	,PROTEIN PHOSPHATASE 2C	KOG0698	Serine/threonine protein phosphatase					GO:0003824	catalytic activity		Glyma19g41810.1	0	93.8712	Glyma19g41810.2	0	94.0299		GO:0003824
Phvul.001G227000.1	12	2	2.58496	0.965477	PF00400	WD domain, G-beta repeat			PTHR22847,PTHR22847:SF52	,WD40 REPEAT PROTEIN	KOG0266	WD40 repeat-containing protein					GO:0005515	protein binding		Glyma19g41840.1	0	92.7562	Glyma03g39290.1	0	92.6973		GO:0005515
Phvul.001G227000.2	12	2	2.58496	0.965477	PF00400	WD domain, G-beta repeat			PTHR22847,PTHR22847:SF52	,WD40 REPEAT PROTEIN	KOG0266	WD40 repeat-containing protein					GO:0005515	protein binding		Glyma19g41840.3	0	92.7705	Glyma19g41840.3	0	93.386		GO:0005515
Phvul.001G227400.1	16	2	3	0.983707																Glyma11g33300.2	0	88.3987	Glyma11g33300.1	0	87.9675
Phvul.001G228500.1	76	0	7.24793	0.998947	PF04564	ubiquitin-protein ligase activity			PTHR22849	WDSAM1 PROTEIN							GO:0000151 GO:0004842 GO:0016567	ubiquitin ligase complex_ubiquitin-protein ligase activity_protein ubiquitination	HB	Glyma18g04770.1	0	88.9586	Glyma18g04770.1	4e-96	85.8173	GO:0016567	GO:0004842
Phvul.001G229200.1	63	4	3.97728	0.998321	PF00026	aspartic-type endopeptidase activity			PTHR13683,PTHR13683:SF98	,aspartic-type endopeptidase activity	KOG1339	Aspartyl protease					GO:0004190 GO:0006508	aspartic-type endopeptidase activity_proteolysis and peptidolysis		Glyma11g33520.1	0	88.7411	Glyma18g04710.1	0	88.0361	GO:0006508	GO:0004190
Phvul.001G229700.1	5	23	-2.20163	0.949281	PF00293	hydrolase activity			PTHR12629	DIPHOSPHOINOSITOL POLYPHOSPHATE PHOSPHOHYDROLASE	KOG2839	Diadenosine and diphosphoinositol polyphosphate phosphohydrolase					GO:0016787	hydrolase activity		Glyma18g04620.1	0	92.9054	Glyma11g33590.1	0	92.8328		GO:0016787
Phvul.001G229800.1	0	7	-3.80735	0.951419	PF01657	Domain of unknown function DUF26			PTHR11795,PTHR11795:SF83	PROTEIN KISE,RECEPTOR SERINE/THREONINE PROTEIN KISE-RELATED										Glyma18g04610.1	0	88.6158	Glyma02g41140.1	1e-67	84.7458
Phvul.001G229800.2	1	8	-3	0.957774	PF01657	Domain of unknown function DUF26			PTHR11795,PTHR11795:SF83	PROTEIN KISE,RECEPTOR SERINE/THREONINE PROTEIN KISE-RELATED										Glyma18g04610.1	0	88.0126	Glyma02g41140.1	1e-67	84.7458
Phvul.001G230000.1	0	8	-4	0.96241	PF00332,PF07983	X8 domain,"hydrolase activity, hydrolyzing O-glycosyl compounds"			PTHR16631,PTHR16631:SF1	GLUCAN 1,3-BETA-GLUCOSIDASE,"GLUCAN 1,3-BETA-GLUCOSIDASE-RELATED"							GO:0004553 GO:0005975	hydrolase activity, hydrolyzing O-glycosyl compounds_carbohydrate metabolism		Glyma18g04560.1	0	92.4148	Glyma11g33650.1	0	91.6946	GO:0005975	GO:0004553
Phvul.001G230300.1	1	9	-3.16993	0.965452	PF00538	nucleosome			PTHR11467	HISTONE H1/H5							GO:0000786 GO:0003677 GO:0005634 GO:0006334	nucleosome_DNA binding_nucleus_nucleosome assembly		Glyma18g04520.1	1e-94	84.5316	Glyma11g33690.1	3e-76	85.9756	GO:0006334	GO:0003677
Phvul.001G230800.1	45	10	2.16993	0.953798	PF00168	protein binding			PTHR26357,PTHR26357:SF5		KOG1030	Predicted Ca2+-dependent phospholipid-binding protein					GO:0005515	protein binding		Glyma11g33760.1	0	91.9679	Glyma18g04470.1	0	91.5663		GO:0005515
Phvul.001G231000.1	180	39	2.20645	0.955602	PF00036	EF hand			PTHR10891,PTHR10891:SF39	CALMODULIN,EF-HAND CALCIUM BINDING PROTEIN	KOG0027	Calmodulin and related proteins (EF-Hand superfamily)			K13448	calcium-binding protein CML	GO:0005509 GO:0005578 GO:0007165	calcium ion binding_extracellular matrix_signal transduction		Glyma18g04450.1	1e-162	92.5121	Glyma11g33790.2	2.33e-156	90.4762	GO:0007165	GO:0005509
Phvul.001G231600.1	37	8	2.20945	0.953037	PF00514	protein binding			PTHR23315,PTHR23315:SF39	,BETA CATENIN-RELATED ARMADILLO REPEAT-CONTAINING	KOG4646	Uncharacterized conserved protein, contains ARM repeats					GO:0005515	protein binding		Glyma18g04410.1	0	93.4489	Glyma18g04410.1	0	89.576		GO:0005515
Phvul.001G231700.1	25	6	2.05889	0.948905	PF00595	protein binding			PTHR22939,PTHR22939:SF15	,SERINE PROTEASE FAMILY S1C HTRA-RELATED							GO:0005515	protein binding		Glyma18g04400.1	0	92.9835	Glyma11g33880.1	0	92.7887		GO:0005515
Phvul.001G231900.1	2	12	-2.58496	0.965477																Glyma11g33940.1	8e-64	89.8551
Phvul.001G232100.1	5	0	3.32193	0.911431																Glyma18g04370.1	0	87.2727	Glyma11g33960.1	1e-154	85.303
Phvul.001G232300.1	15	1	3.90689	0.988777	PF00069	protein phosphorylation			PTHR24420,PTHR24420:SF861		KOG1187	Serine/threonine protein kinase					GO:0004672 GO:0005524 GO:0006468	protein kinase activity_ATP binding_protein amino acid phosphorylation		Glyma18g04340.1	0	91.4077	Glyma02g41490.1	1e-173	85.6745	GO:0006468	GO:0004672 GO:0005524
Phvul.001G232800.1	0	17	-5.08746	0.99146	PF00400	WD domain, G-beta repeat			PTHR19918	CELL DIVISION CYCLE 20 (CDC20) (FIZZY)-RELATED	KOG0305	Anaphase promoting complex, Cdc20, Cdh1, and Ama1 subunits					GO:0005515	protein binding		Glyma11g34060.1	0	94.186	Glyma11g34060.1	2e-46	85.9729		GO:0005515
Phvul.001G234300.1	195	15	3.70044	0.998628	PF00004	ATP binding			PTHR11603,PTHR11603:SF153	,AAA FAMILY ATPASE	KOG0651	26S proteasome regulatory complex, ATPase RPT4					GO:0005524	ATP binding		Glyma18g04080.1	0	92.3483	Glyma18g04080.1	8e-33	88.6364		GO:0005524
Phvul.001G234300.2	243	18	3.75489	0.998699	PF00004	ATP binding			PTHR11603,PTHR11603:SF153	,AAA FAMILY ATPASE	KOG0651	26S proteasome regulatory complex, ATPase RPT4					GO:0005524	ATP binding		Glyma11g34230.3	0	89.2823	Glyma11g34230.2	0	89.2823		GO:0005524
Phvul.001G234300.3	236	18	3.71272	0.998689	PF00004	ATP binding			PTHR11603,PTHR11603:SF153	,AAA FAMILY ATPASE	KOG0651	26S proteasome regulatory complex, ATPase RPT4					GO:0005524	ATP binding		Glyma11g34230.3	0	89.2823	Glyma11g34230.2	0	89.2823		GO:0005524
Phvul.001G234600.1	11	67	-2.60666	0.983915	PF03479	Domain of unknown function (DUF296)														Glyma11g34250.1	0	86.4959	Glyma18g04060.1	0	86.3636
Phvul.001G236000.1	15	837	-5.80219	0.999844	PF00481	catalytic activity			PTHR13832,PTHR13832:SF115	,PROTEIN PHOSPHATASE 2C	KOG0698	Serine/threonine protein phosphatase	3.1.3.16	Serine/threonine specific protein phosphatase.	K14497	protein phosphatase 2C [EC:3.1.3.16]	GO:0003824	catalytic activity		Glyma18g03930.1	1e-71	83.2936	Glyma18g03930.1	6e-61	82.266		GO:0003824
Phvul.001G236000.2	17	870	-5.67741	0.999852	PF00481	catalytic activity			PTHR13832,PTHR13832:SF115	,PROTEIN PHOSPHATASE 2C	KOG0698	Serine/threonine protein phosphatase	3.1.3.16	Serine/threonine specific protein phosphatase.	K14497	protein phosphatase 2C [EC:3.1.3.16]	GO:0003824	catalytic activity		Glyma11g34410.1	1e-141	82.6969	Glyma18g03930.1	1e-139	82.515		GO:0003824
Phvul.001G236500.1	22	3	2.87447	0.980545	PF00415	Regulator of chromosome condensation (RCC1) repeat			PTHR22870,PTHR22870:SF22	REGULATOR OF CHROMOSOME CONDENSATION,REGULATOR OF CHROMOSOME CONDENSATION-RELATED										Glyma11g34470.1	0	92.3077	Glyma18g03870.1	0	91.754
Phvul.001G236600.1	13	1	3.70044	0.984774	PF07714	protein phosphorylation			PTHR24420,PTHR24420:SF690		KOG1187	Serine/threonine protein kinase					GO:0004672 GO:0005524 GO:0006468	protein kinase activity_ATP binding_protein amino acid phosphorylation		Glyma11g34490.1	0	89.8184	Glyma18g03860.1	1e-154	89.7872	GO:0006468	GO:0004672 GO:0005524
Phvul.001G238100.1	6	0	3.58496	0.935538	PF00082,PF05922	identical protein binding,serine-type endopeptidase activity			PTHR10795,PTHR10795:SF17	SUBTILISIN/KEXIN-RELATED SERINE PROTEASE,gb def: possible protease [sinorhizobium meliloti]							GO:0004252 GO:0006508 GO:0042802 GO:0043086	serine-type endopeptidase activity_proteolysis and peptidolysis_protein self binding_negative regulation of enzyme activity		Glyma18g03750.1	0	89.5349	Glyma18g03750.1	0	87.2973	GO:0006508 GO:0043086	GO:0004252 GO:0042802
Phvul.001G238300.1	37	0	6.20945	0.997662																Glyma18g03740.1	1e-180	91.6667	Glyma11g34650.1	1e-145	88.4848
Phvul.001G239000.1	13	0	4.70044	0.985598	PF04788	Protein of unknown function (DUF620)														Glyma11g34740.1	0	90.0467	Glyma18g03550.1	0	89.0649
Phvul.001G239100.1	6	0	3.58496	0.935538
Phvul.001G239200.1	7	0	3.80735	0.951419	PF00139	binding			PTHR11795,PTHR11795:SF43	PROTEIN KISE,RECEPTOR LECTIN KISE 3-RELATED							GO:0005488	binding		Glyma18g03540.1	1e-127	82.754	Glyma18g03540.1	3e-25	86.8217		GO:0005488
Phvul.001G239300.1	59	3	4.29768	0.998535	PF01490	Transmembrane amino acid transporter protein			PTHR22950	AMINO ACID TRANSPORTER	KOG1303	Amino acid transporters								Glyma18g03530.1	0	89.6965	Glyma11g34780.1	0	89.2173
Phvul.001G240200.1	71	2	5.14975	0.998859	PF00316	phosphoric ester hydrolase activity			PTHR11556,PTHR11556:SF2	FRUCTOSE-1,6-BISPHOSPHATASE,phosphoric ester hydrolase activity	KOG1458	Fructose-1,6-bisphosphatase	3.1.3.37	Sedoheptulose-bisphosphatase.	K01100	sedoheptulose-bisphosphatase [EC:3.1.3.37]	GO:0005975 GO:0042578	carbohydrate metabolism_phosphoric ester hydrolase activity		Glyma11g34900.1	0	92.4399	Glyma18g03440.1	0	92.268	GO:0005975	GO:0042578
Phvul.001G240800.1	0	38	-6.24793	0.997751	PF02458	transferase activity, transferring acyl groups other than amino-acyl groups											GO:0016747	transferase activity, transferring groups other than amino-acyl groups		Glyma18g03380.1	1e-96	80.9456	Glyma18g03380.1	6e-83	82.8629		GO:0016747
Phvul.001G241200.1	43	4	3.42626	0.995751	PF00230	transport			PTHR19139,PTHR19139:SF55	,transport	KOG0223	Aquaporin (major intrinsic protein family)			K09872	aquaporin PIP	GO:0005215 GO:0006810 GO:0016020	transporter activity_transport_membrane		Glyma11g35030.1	0	92.3788	Glyma02g42220.3	1e-150	82.7746	GO:0006810	GO:0005215
Phvul.001G241300.1	79	1	6.30378	0.998984	PF07014,PF07231	Hs1pro-1 N-terminus,Hs1pro-1 protein C-terminus														Glyma18g03310.1	0	84.8276	Glyma11g35050.1	0	88.5135
Phvul.001G242400.1	10	1	3.32193	0.973685	PF10457	Cholesterol-capturing domain														Glyma11g35170.1	0	91.2621	Glyma18g03190.1	1e-106	90.6452
Phvul.001G242800.1	2	9	-2.16993	0.920505	PF05916	GINS complex subunit Sld5			PTHR22768	UNCHARACTERIZED	KOG1106	Uncharacterized conserved protein			K10734	GINS complex subunit 3				Glyma11g35260.2	0	90.4412	Glyma11g35260.1	0	90.4412
Phvul.001G243200.1	37	5	2.88753	0.984102	PF00168,PF00387,PF00388,PF09279	Phosphoinositide-specific phospholipase C, efhand-like,phosphatidylinositol phospholipase C activity,phospholipase C activity,protein binding			PTHR10336,PTHR10336:SF35	,PHOSPHOLIPASE C-RELATED	KOG0169	Phosphoinositide-specific phospholipase C					GO:0004435 GO:0004629 GO:0005515 GO:0006629 GO:0007165 GO:0035556	phosphoinositide phospholipase C activity_phospholipase C activity_protein binding_lipid metabolism_signal transduction_intracellular signal transduction		Glyma18g03100.1	0	89.4863	Glyma11g35300.1	0	92.9803	GO:0006629 GO:0007165 GO:0035556	GO:0004435 GO:0004629 GO:0005515
Phvul.001G243200.2	37	5	2.88753	0.984102	PF00168,PF00387,PF00388,PF09279	Phosphoinositide-specific phospholipase C, efhand-like,phosphatidylinositol phospholipase C activity,phospholipase C activity,protein binding			PTHR10336,PTHR10336:SF35	,PHOSPHOLIPASE C-RELATED	KOG0169	Phosphoinositide-specific phospholipase C					GO:0004435 GO:0004629 GO:0005515 GO:0006629 GO:0007165 GO:0035556	phosphoinositide phospholipase C activity_phospholipase C activity_protein binding_lipid metabolism_signal transduction_intracellular signal transduction		Glyma18g03100.1	0	89.6469	Glyma11g35300.1	0	92.9803	GO:0006629 GO:0007165 GO:0035556	GO:0004435 GO:0004629 GO:0005515
Phvul.001G243600.1	21	0	5.39232	0.994177	PF07714	protein phosphorylation			PTHR24420,PTHR24420:SF875		KOG1187	Serine/threonine protein kinase					GO:0004672 GO:0005524 GO:0006468	protein kinase activity_ATP binding_protein amino acid phosphorylation		Glyma18g03040.1	3e-72	85.5422	Glyma18g03040.1	1e-18	92.6471	GO:0006468	GO:0004672 GO:0005524
Phvul.001G243900.1	14	2	2.80735	0.972527	PF02861,PF07724	ATP binding,protein metabolic process			PTHR11638,PTHR11638:SF64	,ATP-DEPENDENT CLP PROTEASE							GO:0005524 GO:0019538	ATP binding_protein metabolism		Glyma18g03030.1	0	89.375	Glyma18g03030.1	3e-93	86.7925	GO:0019538	GO:0005524
Phvul.001G244400.1	32	4	3	0.991194																Glyma11g35470.1	0	86.7801	Glyma18g02950.1	0	86.6755
Phvul.001G244400.2	32	4	3	0.991194																Glyma11g35470.1	0	86.3874	Glyma18g02950.1	0	86.2797
Phvul.001G244500.1	14	0	4.80735	0.987553	PF00010	transcription regulator activity			PTHR10985,PTHR10985:SF44	,"BASIC HELIX-LOOP-HELIX TRANSCRIPTION FACTOR, HES-RELATED"							GO:0006355 GO:0030528	regulation of transcription, DNA-dependent_transcription regulator activity	bHLH	Glyma18g02940.1	0	93.2367	Glyma11g35480.1	0	91.3405	GO:0006355	GO:0030528
Phvul.001G244500.2	14	0	4.80735	0.987553	PF00010	transcription regulator activity			PTHR10985,PTHR10985:SF44	,"BASIC HELIX-LOOP-HELIX TRANSCRIPTION FACTOR, HES-RELATED"							GO:0006355 GO:0030528	regulation of transcription, DNA-dependent_transcription regulator activity	bHLH	Glyma18g02940.1	0	93.2367	Glyma11g35480.1	0	91.3405	GO:0006355	GO:0030528
Phvul.001G244600.1	46	1	5.52356	0.998218	PF00097	Zinc finger, C3HC4 type (RING finger)			PTHR22764	RING FINGER PROTEIN 11 (SID 1669) (NEDD4 WW DOMAIN-BINDING PROTEIN 2).	KOG4172	Predicted E3 ubiquitin ligase								Glyma18g02920.1	1e-165	89.0152	Glyma11g35490.1	1e-163	88.8258
Phvul.001G244800.1	38	0	6.24793	0.997751	PF02458	transferase activity, transferring acyl groups other than amino-acyl groups											GO:0016747	transferase activity, transferring groups other than amino-acyl groups		Glyma11g35510.1	0	89.5639	Glyma11g35510.1	1e-120	85.6031		GO:0016747
Phvul.001G245700.1	32	5	2.67807	0.981739	PF00210	cellular iron ion homeostasis			PTHR11431,PTHR11431:SF8	FERRITIN LIGHT CHAIN,cellular iron ion homeostasis	KOG2332	Ferritin					GO:0005488 GO:0006826 GO:0006879 GO:0008199	binding_iron ion transport_iron ion homeostasis_ferric iron binding		Glyma18g02800.1	0	91.4013	Glyma11g35610.1	0	90.8661	GO:0006826 GO:0006879	GO:0005488 GO:0008199
Phvul.001G246100.1	6	1	2.58496	0.924596	PF09451	Autophagy-related protein 27			PTHR15071	CATION-DEPENDENT MANNOSE-6-PHOSPHATE RECEPTOR										Glyma18g02750.1	0	93.1308	Glyma11g35650.1	0	93.6255
Phvul.001G246200.1	28	6	2.22239	0.951326	PF03005	Arabidopsis proteins of unknown function			PTHR13533,PTHR13533:SF3	FAMILY NOT MED,gb def: unknown protein [takifugu rubripes]										Glyma11g35660.1	0	89.9512	Glyma02g43010.1	1e-129	82.7192
Phvul.001G247100.1	32	5	2.67807	0.981739	PF04187,PF11891	Domain of unknown function (DUF3411),"Protein of unknown function, DUF399"														Glyma18g02660.1	0	90.9048	Glyma11g35750.1	0	89.4081
Phvul.001G247200.1	15	3	2.32193	0.949024	PF02153	prephete dehydrogese (DP+) activity											GO:0004616 GO:0004665 GO:0006098 GO:0006571 GO:0006571 GO:0008977 GO:0016491 GO:0055114	phosphogluconate dehydrogenase (decarboxylating) activity_prephenate dehydrogenase (NADP) activity_pentose-phosphate shunt_tyrosine biosynthesis_tyrosine metabolism_prephenate dehydrogenase activity_oxidoreductase activity_oxidation reduction		Glyma18g02650.1	0	90.6085	Glyma11g35760.1	0	89.8148	GO:0006098 GO:0006571 GO:0055114	GO:0004616 GO:0004665 GO:0016491
Phvul.001G248400.1	0	5	-3.32193	0.911431	PF04588	Hypoxia induced protein conserved region														Glyma11g35870.1	1e-92	89.1089	Glyma18g02540.1	2e-88	88.8514
Phvul.001G248600.1	39	0	6.2854	0.997829	PF00854	oligopeptide transport			PTHR11654,PTHR11654:SF37	,OLIGOPEPTIDE TRANSPORTER-RELATED	KOG1237	H+/oligopeptide symporter					GO:0005215 GO:0006857 GO:0016020	transporter activity_oligopeptide transport_membrane		Glyma18g02510.1	0	92.8655	Glyma11g35890.1	0	91.8367	GO:0006857	GO:0005215
Phvul.001G249000.1	7	1	2.80735	0.939991	PF05701	Plant protein of unknown function (DUF827)														Glyma11g35930.1	0	90.036	Glyma18g02470.1	1e-152	89.4737
Phvul.001G249000.2	7	1	2.80735	0.939991	PF05701	Plant protein of unknown function (DUF827)														Glyma11g35930.1	0	90.1984	Glyma18g02470.1	1e-159	90.0424
Phvul.001G249300.1	33	1	5.04439	0.997228	PF00170	protein dimerization activity			PTHR22952,PTHR22952:SF57	,CAMP-RESPONSE ELEMENT BINDING PROTEIN-RELATED					K14431	transcription factor TGA	GO:0003700 GO:0006355 GO:0043565 GO:0046983	transcription factor activity_"regulation of transcription, DNA-dependent"_sequence-specific DNA binding_protein dimerization activity	bZIP	Glyma11g36010.2	0	93.2048	Glyma11g36010.1	0	93.2048	GO:0006355	GO:0003700 GO:0043565 GO:0046983
Phvul.001G249300.2	33	1	5.04439	0.997228	PF00170	protein dimerization activity			PTHR22952,PTHR22952:SF57	,CAMP-RESPONSE ELEMENT BINDING PROTEIN-RELATED					K14431	transcription factor TGA	GO:0003700 GO:0006355 GO:0043565 GO:0046983	transcription factor activity_"regulation of transcription, DNA-dependent"_sequence-specific DNA binding_protein dimerization activity	bZIP	Glyma11g36010.2	0	93.2048	Glyma11g36010.1	0	93.2048	GO:0006355	GO:0003700 GO:0043565 GO:0046983
Phvul.001G250300.1	0	6	-3.58496	0.935538	PF00403	metal ion transport			PTHR22814,PTHR22814:SF34	,COPPER TRANSPORT PROTEIN ATOX1-RELATED	KOG1603	Copper chaperone					GO:0030001 GO:0046872	metal ion transport_metal ion binding		Glyma18g02270.1	1e-167	90.9283	Glyma11g36170.2	1e-158	90.1709	GO:0030001	GO:0046872
Phvul.001G250300.2	0	6	-3.58496	0.935538	PF00403	metal ion transport			PTHR22814,PTHR22814:SF34	,COPPER TRANSPORT PROTEIN ATOX1-RELATED	KOG1603	Copper chaperone					GO:0030001 GO:0046872	metal ion transport_metal ion binding		Glyma18g02270.1	1e-167	90.9283	Glyma11g36170.2	1e-158	90.1709	GO:0030001	GO:0046872
Phvul.001G250300.3	0	6	-3.58496	0.935538	PF00403	metal ion transport			PTHR22814,PTHR22814:SF34	,COPPER TRANSPORT PROTEIN ATOX1-RELATED	KOG1603	Copper chaperone					GO:0030001 GO:0046872	metal ion transport_metal ion binding		Glyma18g02270.1	1e-167	90.9283	Glyma11g36170.2	1e-158	90.1709	GO:0030001	GO:0046872
Phvul.001G251600.1	25	1	4.64386	0.995673	PF05678	VQ motif														Glyma11g38180.2	7e-55	87.5	Glyma11g38180.2	7e-24	90.5263
Phvul.001G251700.1	54	7	2.94753	0.985188																Glyma18g02120.1	0	89.6033	Glyma18g02120.1	2e-20	92
Phvul.001G251800.1	19	3	2.66297	0.976785	PF00005,PF06472	ATPase activity,transport			PTHR11384,PTHR11384:SF4	ATP-BINDING CASSETTE TRANSPORTER-RELATED,gb def: abc transporter abcd.3 [dictyostelium discoideum]	KOG0060	Long-chain acyl-CoA transporter, ABC superfamily (involved in peroxisome organization and biogenesis)					GO:0005524 GO:0006810 GO:0016020 GO:0016887	ATP binding_transport_membrane_ATPase activity		Glyma18g02110.1	0	93.3249	Glyma18g02110.1	0	93.7591	GO:0006810	GO:0005524 GO:0016887
Phvul.001G252200.1	11	45	-2.03242	0.952695	PF00733	asparagine synthase (glutamine-hydrolyzing) activity			PTHR11772	ASPARAGINE SYNTHETASE	KOG0571	Asparagine synthase (glutamine-hydrolyzing)	6.3.5.4	Asparagine synthase (glutamine-hydrolysing).	K01953	asparagine synthase (glutamine-hydrolysing) [EC:6.3.5.4]	GO:0004066 GO:0006529	asparagine synthase (glutamine-hydrolyzing) activity_asparagine biosynthesis		Glyma18g02060.1	0	93.8967	Glyma11g38130.1	0	94.0441	GO:0006529	GO:0004066
Phvul.001G252300.1	3	62	-4.36923	0.998642																Glyma11g38100.1	0	89.7436	Glyma18g02030.2	0	89.6086
Phvul.001G252500.1	12	1	3.58496	0.982286	PF00096	intracellular			PTHR11389	ZINC FINGER PROTEIN							GO:0005622 GO:0008270	intracellular_zinc ion binding	C2H2	Glyma11g38080.1	0	87.8971	Glyma11g38080.1	1e-34	86.7925		GO:0008270
Phvul.001G252800.1	6	1	2.58496	0.924596	PF00069,PF00560,PF08263	Leucine rich repeat N-termil domain,protein binding,protein phosphorylation			PTHR24420,PTHR24420:SF422		KOG1187	Serine/threonine protein kinase					GO:0004672 GO:0005515 GO:0005524 GO:0006468	protein kinase activity_protein binding_ATP binding_protein amino acid phosphorylation		Glyma11g38060.1	0	92.5193	Glyma18g01980.1	0	91.7627	GO:0006468	GO:0004672 GO:0005515 GO:0005524
Phvul.001G252800.2	6	1	2.58496	0.924596	PF00069,PF00560,PF08263	Leucine rich repeat N-termil domain,protein binding,protein phosphorylation			PTHR24420,PTHR24420:SF422		KOG1187	Serine/threonine protein kinase					GO:0004672 GO:0005515 GO:0005524 GO:0006468	protein kinase activity_protein binding_ATP binding_protein amino acid phosphorylation		Glyma11g38060.1	0	92.749	Glyma11g38060.1	0	92.9461	GO:0006468	GO:0004672 GO:0005515 GO:0005524
Phvul.001G252800.3	6	1	2.58496	0.924596	PF00069,PF00560,PF08263	Leucine rich repeat N-termil domain,protein binding,protein phosphorylation			PTHR24420,PTHR24420:SF422		KOG1187	Serine/threonine protein kinase					GO:0004672 GO:0005515 GO:0005524 GO:0006468	protein kinase activity_protein binding_ATP binding_protein amino acid phosphorylation		Glyma11g38060.1	0	92.749	Glyma11g38060.1	0	92.3237	GO:0006468	GO:0004672 GO:0005515 GO:0005524
Phvul.001G252800.4	6	1	2.58496	0.924596	PF00069,PF00560,PF08263	Leucine rich repeat N-termil domain,protein binding,protein phosphorylation			PTHR24420,PTHR24420:SF422		KOG1187	Serine/threonine protein kinase					GO:0004672 GO:0005515 GO:0005524 GO:0006468	protein kinase activity_protein binding_ATP binding_protein amino acid phosphorylation		Glyma11g38060.1	0	92.3542	Glyma18g01980.1	0	91.7627	GO:0006468	GO:0004672 GO:0005515 GO:0005524
Phvul.001G252900.1	33	8	2.04439	0.951198	PF00226,PF00684,PF01556	heat shock protein binding,protein folding			PTHR24076,PTHR24076:SF80		KOG0715	Molecular chaperone (DnaJ superfamily)			K03686	molecular chaperone DnaJ	GO:0006457 GO:0031072 GO:0051082	protein folding_heat shock protein binding_unfolded protein binding		Glyma18g01960.1	0	91.8569	Glyma11g38040.1	0	91.8569	GO:0006457	GO:0031072 GO:0051082
Phvul.001G254000.1	263	41	2.68137	0.984855	PF00046,PF02183	nucleus,sequence-specific D binding			PTHR24326,PTHR24326:SF221		KOG0483	Transcription factor HEX, contains HOX and HALZ domains					GO:0003677 GO:0003700 GO:0005634 GO:0006355 GO:0043565	DNA binding_transcription factor activity_nucleus_"regulation of transcription, DNA-dependent"_sequence-specific DNA binding	HB	Glyma11g37920.3	1e-114	89.6648	Glyma11g37920.3	7e-17	87.1287	GO:0006355	GO:0003677 GO:0003700 GO:0043565
Phvul.001G254900.1	43	3	3.8413	0.997614
Phvul.001G255000.1	22	0	5.45943	0.994631																Glyma11g37800.1	8e-15	90.7692	Glyma11g37800.1	5e-07	89.5833
Phvul.001G255100.1	180	7	4.6845	0.999452																Glyma11g37790.1	8e-39	92.3077
Phvul.001G255200.1	4	60	-3.90689	0.998251	PF00097	Zinc finger, C3HC4 type (RING finger)			PTHR22764	RING FINGER PROTEIN 11 (SID 1669) (NEDD4 WW DOMAIN-BINDING PROTEIN 2).	KOG1493	Anaphase-promoting complex (APC), subunit 11								Glyma18g01720.1	2e-42	90.2098	Glyma18g01720.1	1e-31	91.4286
Phvul.001G255900.1	20	5	2	0.94567	PF07002	Copine			PTHR10857,PTHR10857:SF11	,COPINE	KOG4172	Predicted E3 ubiquitin ligase								Glyma18g01650.1	0	90.4434	Glyma11g37720.3	0	89.4775
Phvul.001G255900.2	21	5	2.07039	0.94672	PF07002	Copine			PTHR10857,PTHR10857:SF11	,COPINE	KOG4172	Predicted E3 ubiquitin ligase								Glyma18g01650.1	0	90.4434	Glyma11g37720.3	0	89.5738
Phvul.001G257000.1	13	3	2.11548	0.935797	PF02096	protein insertion into membrane			PTHR12428,PTHR12428:SF12	INNER MEMBRANE ALBINO3-LIKE PROTEIN 1, 2, CHLOROPLAST,protein insertion into membrane	KOG1239	Inner membrane protein translocase involved in respiratory chain assembly			K03217	preprotein translocase subunit YidC	GO:0016021 GO:0051205	integral to membrane_protein insertion into membrane		Glyma18g01540.1	0	91.3549	Glyma18g01540.1	7e-89	90.8397	GO:0051205
Phvul.001G257100.1	11	2	2.45943	0.939674	PF06298	photosystem II											GO:0009523 GO:0015979 GO:0016021 GO:0030145	photosystem II_photosynthesis_integral to membrane_manganese ion binding		Glyma11g37580.1	2e-77	88.2143	Glyma18g01530.1	2e-65	86.1111	GO:0015979	GO:0030145
Phvul.001G258200.1	12	1	3.58496	0.982286	PF00011	Hsp20/alpha crystallin family			PTHR11527,PTHR11527:SF18	HEAT SHOCK PROTEIN 26,SMALL HEAT-SHOCK PROTEIN (HSP20) FAMILY	KOG3591	Alpha crystallins								Glyma11g37450.1	1e-150	86.7384
Phvul.001G260600.1	13	1	3.70044	0.984774	PF01344	protein binding			PTHR26379,PTHR26379:SF184								GO:0005515	protein binding		Glyma18g01140.1	0	90.8696	Glyma11g37190.1	0	90.3478		GO:0005515
Phvul.001G260700.1	10	1	3.32193	0.973685
Phvul.001G261300.1	1	15	-3.90689	0.988777	PF00808	sequence-specific D binding			PTHR10252	HISTONE-LIKE TRANSCRIPTION FACTOR CCAAT-RELATED	KOG1659	Class 2 transcription repressor NC2, alpha subunit (DRAP1)					GO:0003677 GO:0005622 GO:0043565	DNA binding_intracellular_sequence-specific DNA binding	CCAAT_HAP5	Glyma11g37130.1	2e-87	85.213	Glyma11g37130.1	4e-08	86.3636		GO:0003677 GO:0043565
Phvul.001G261900.1	22	2	3.45943	0.992101	PF01753,PF08238	Sel1 repeat,zinc ion binding			PTHR12298	PCDC2 (PROGRAMMED CELL DEATH PROTEIN 2)-RELATED							GO:0008270	zinc ion binding		Glyma11g37070.1	0	86.4754	Glyma18g00990.2	0	85.5509		GO:0008270
Phvul.001G262000.1	52	3	4.11548	0.998234																Glyma18g00980.1	1e-109	93.0909	Glyma11g37050.1	1e-102	92
Phvul.001G262600.1	16	3	2.41504	0.95095	PF03110	nucleus											GO:0005634	nucleus	SBP	Glyma11g36980.1	0	87.3394	Glyma11g36980.2	0	88.107		GO:0003677
Phvul.001G262900.1	13	0	4.70044	0.985598																Glyma18g00850.1	1e-132	85.3403	Glyma11g36940.1	7e-53	90.5325
Phvul.001G263000.1	20	5	2	0.94567	PF00023,PF00612,PF01833,PF03859	calmodulin binding,protein binding			PTHR23335	IQ CALMODULIN-BINDING MOTIF PROTEINS	KOG0520	Uncharacterized conserved protein, contains IPT/TIG domain					GO:0003677 GO:0005515 GO:0005516 GO:0005634 GO:0006355 GO:0030528	DNA binding_protein binding_calmodulin binding_nucleus_"regulation of transcription, DNA-dependent"_transcription regulator activity	CAMTA	Glyma18g00840.1	0	87.6938	Glyma18g00840.1	6e-63	88.5463	GO:0006355	GO:0003677 GO:0005515 GO:0005516 GO:0030528
Phvul.001G263200.1	41	5	3.03562	0.992241	PF11820	Protein of unknown function (DUF3339)														Glyma11g36910.1	8e-78	92.381	Glyma18g00830.1	3e-68	90.4762
Phvul.001G263900.1	0	1180	-11.2046	0.999903	PF06884	Protein of unknown function (DUF1264)														Glyma11g36840.1	0	90.4523	Glyma11g36840.2	1e-170	90.1408
Phvul.001G264000.1	26	4	2.70044	0.980402	PF00575	R binding			PTHR10287	RIBOSOMAL PROTEIN S1/PRE-RR PROCESSING PROTEIN RRP5							GO:0003723	RNA binding		Glyma18g00740.1	0	90.3409	Glyma18g00740.2	0	90.5641		GO:0003723
Phvul.001G264000.2	30	5	2.58496	0.981288	PF00575	R binding			PTHR10287	RIBOSOMAL PROTEIN S1/PRE-RR PROCESSING PROTEIN RRP5							GO:0003723	RNA binding		Glyma18g00740.2	0	90.2613	Glyma18g00740.1	0	90.2613		GO:0003723
Phvul.001G264400.1	0	572	-10.1599	0.999783	PF00031	cysteine-type endopeptidase inhibitor activity			PTHR11413,PTHR11413:SF13	CYSTATIN C,CYSTATIN FAMILY MEMBER							GO:0004869	cysteine protease inhibitor activity		Glyma11g36780.1	3e-57	85.1449	Glyma18g00690.1	7e-52	83.0671		GO:0004869
Phvul.001G265600.1	0	57	-6.83289	0.998596	PF00696,PF00742,PF01842,PF03447	DP binding,amino acid binding,cellular amino acid biosynthetic process,cellular amino acid metabolic process			PTHR21499,PTHR21499:SF3	,ASPARTATE KISE	KOG0455	Homoserine dehydrogenase					GO:0006520 GO:0008152 GO:0008652 GO:0016491 GO:0016597 GO:0050661 GO:0055114	amino acid metabolism_metabolism_amino acid biosynthesis_oxidoreductase activity_amino acid binding_NADPH binding_oxidation reduction		Glyma05g28380.1	0	85.7143	Glyma08g11370.1	0	85.5078	GO:0006520 GO:0008152 GO:0008652 GO:0055114	GO:0016491 GO:0016597 GO:0050661
Phvul.001G265900.1	106	19	2.47999	0.962634	PF05694	selenium binding			PTHR23300	selenium binding	KOG0918	Selenium-binding protein					GO:0008430	selenium binding		Glyma18g00590.1	0	91.5088	Glyma11g36670.1	0	91.2951		GO:0008430
Phvul.001G266400.1	2	8	-2	0.910397	PF05498	Rapid ALkalinization Factor (RALF)														Glyma18g00550.1	3e-88	90.4412	Glyma11g36630.1	3e-85	90.0763
Phvul.001G266500.1	11	62	-2.49476	0.961999	PF00670,PF05221	adenosylhomocysteise activity			PTHR23420	adenosylhomocysteise activity	KOG1370	S-adenosylhomocysteine hydrolase	3.3.1.1	Adenosylhomocysteise.	K01251	adenosylhomocysteinase [EC:3.3.1.1]	GO:0004013 GO:0004455 GO:0006730 GO:0008652 GO:0016616 GO:0048037 GO:0055114	adenosylhomocysteinase activity_ketol-acid reductoisomerase activity_one-carbon compound metabolism_amino acid biosynthesis_"oxidoreductase activity, acting on the CH-OH group of donors, NAD or NADP as acceptor"_cofactor binding_oxidation reduction		Glyma11g36620.1	0	87.8284	Glyma11g36620.1	2e-95	90.7473	GO:0006730 GO:0008652 GO:0055114	GO:0004013 GO:0004455 GO:0016616 GO:0048037
Phvul.001G266600.1	62	296	-2.25526	0.955875	PF00464	glycine hydroxymethyltransferase activity			PTHR11680	glycine hydroxymethyltransferase activity	KOG2467	Glycine/serine hydroxymethyltransferase	2.1.2.1	Glycine hydroxymethyltransferase.	K00600	glycine hydroxymethyltransferase [EC:2.1.2.1]	GO:0004372 GO:0006544 GO:0006563	glycine hydroxymethyltransferase activity_glycine metabolism_L-serine metabolism		Glyma05g28490.1	0	82.3236	Glyma08g11490.2	0	82	GO:0006544 GO:0006563	GO:0004372
Phvul.001G267000.1	795	44	4.17538	0.99977	PF01370	coenzyme binding			PTHR10366,PTHR10366:SF42	D DEPENDENT EPIMERASE/DEHYDRATASE,UDP-GLUCOSE 4-EPIMERASE	KOG1371	UDP-glucose 4-epimerase/UDP-sulfoquinovose synthase	5.1.3.6	UDP-glucurote 4-epimerase.	K08679	UDP-glucuronate 4-epimerase [EC:5.1.3.6]	GO:0003824 GO:0003854 GO:0006694 GO:0008152 GO:0008831 GO:0009058 GO:0016491 GO:0016616 GO:0044237 GO:0045226 GO:0050662 GO:0055114	catalytic activity_3-beta-hydroxy-delta5-steroid dehydrogenase activity_steroid biosynthesis_metabolism_dTDP-4-dehydrorhamnose reductase activity_biosynthesis_oxidoreductase activity_"oxidoreductase activity, acting on the CH-OH group of donors, NAD or NADP as acceptor"_cellular metabolism_extracellular polysaccharide biosynthesis_coenzyme binding_oxidation reduction		Glyma11g36600.1	0	85.6816	Glyma18g00500.1	0	87.6329	GO:0006694 GO:0008152 GO:0009058 GO:0044237 GO:0045226 GO:0055114	GO:0003824 GO:0003854 GO:0008831 GO:0016491 GO:0016616 GO:0050662
Phvul.001G267200.1	15	3	2.32193	0.949024	PF00581	Rhodanese-like domain														Glyma11g36560.1	0	91.134	Glyma11g36560.1	4e-60	81.2775
Phvul.001G268000.1	0	5	-3.32193	0.911431	PF07983	X8 domain			PTHR16631	GLUCAN 1,3-BETA-GLUCOSIDASE-RELATED										Glyma11g36490.1	2e-47	83.9416	Glyma11g36490.1	4e-11	89.8305
Phvul.001G268300.1	0	31	-5.9542	0.996959	PF00234	Protease inhibitor/seed storage/LTP family														Glyma11g36460.1	1e-136	89.5833	Glyma18g00380.1	1e-109	92.1502
Phvul.001G269000.1	20	4	2.32193	0.954782	PF00561	alpha/beta hydrolase fold			PTHR10992,PTHR10992:SF20	ALPHA/BETA HYDROLASE RELATED,HALOALKANE DEHALOGESE	KOG1454	Predicted hydrolase/acyltransferase (alpha/beta hydrolase superfamily)								Glyma18g00310.1	0	91.5433
Phvul.002G000600.1	39	2	4.2854	0.997691	PF01764	triglyceride lipase activity			PTHR21493,PTHR21493:SF9	,CGI-141-RELATED/LIPASE CONTAINING PROTEIN	KOG4569	Predicted lipase					GO:0004806 GO:0006629	triacylglycerol lipase activity_lipid metabolism		Glyma11g03970.1	0	83.9787	Glyma11g03970.1	2e-43	85.6459	GO:0006629	GO:0004806
Phvul.002G000700.1	129	30	2.10434	0.954441																Glyma01g41440.1	7e-54	90.9639	Glyma11g03980.1	8e-29	89.8148
Phvul.002G000800.1	14	0	4.80735	0.987553	PF01494	monooxygese activity			PTHR13789,PTHR13789:SF6	MONOOXYGESE,gb def: putative oxidoreductase [streptomyces coelicolor a3(2)]	KOG2614	Kynurenine 3-monooxygenase and related flavoprotein monooxygenases					GO:0004497 GO:0004506 GO:0009055 GO:0016021 GO:0016117 GO:0016491 GO:0016705 GO:0050660 GO:0055114	monooxygenase activity_squalene monooxygenase activity_electron carrier activity_integral to membrane_carotenoid biosynthesis_oxidoreductase activity_"oxidoreductase activity, acting on paired donors, with incorporation or reduction of molecular oxygen"_FAD binding_oxidation reduction		Glyma01g41430.1	0	92.8339	Glyma01g41430.3	0	93.2503	GO:0016117 GO:0055114	GO:0004497 GO:0004506 GO:0009055 GO:0016491 GO:0016705 GO:0050660
Phvul.002G000800.2	19	0	5.24793	0.993043	PF01494	monooxygese activity			PTHR13789,PTHR13789:SF6	MONOOXYGESE,gb def: putative oxidoreductase [streptomyces coelicolor a3(2)]	KOG2614	Kynurenine 3-monooxygenase and related flavoprotein monooxygenases					GO:0004497 GO:0004506 GO:0016021 GO:0050660 GO:0055114	monooxygenase activity_squalene monooxygenase activity_integral to membrane_FAD binding_oxidation reduction		Glyma01g41430.3	0	93.2503	Glyma01g41430.2	0	93.2503	GO:0016117 GO:0055114	GO:0004497 GO:0004506 GO:0009055 GO:0016491 GO:0016705 GO:0050660
Phvul.002G002000.1	21	0	5.39232	0.994177	PF06200,PF09425	protein binding,tify domain											GO:0005515	protein binding	ZIM	Glyma01g41290.1	1e-168	87.884	Glyma11g04130.3	1e-155	87.2449		GO:0005515
Phvul.002G002100.1	16	4	2	0.94102	PF00160	protein folding					KOG0884	Similar to cyclophilin-type peptidyl-prolyl cis-trans isomerase					GO:0003755 GO:0006457	peptidyl-prolyl cis-trans isomerase activity_protein folding		Glyma11g04140.1	0	90.9901	Glyma01g41270.1	0	90.6931	GO:0006457	GO:0003755
Phvul.002G002200.1	40	7	2.51457	0.960926	PF00069	protein phosphorylation			PTHR24343,PTHR24343:SF58		KOG0583	Serine/threonine protein kinase					GO:0004672 GO:0005524 GO:0006468	protein kinase activity_ATP binding_protein amino acid phosphorylation		Glyma01g41260.1	0	93.2169	Glyma11g04150.1	0	93.1889	GO:0006468	GO:0004672 GO:0005524
Phvul.002G002200.2	40	7	2.51457	0.960926	PF00069	protein phosphorylation			PTHR24343,PTHR24343:SF58		KOG0583	Serine/threonine protein kinase					GO:0004672 GO:0005524 GO:0006468	protein kinase activity_ATP binding_protein amino acid phosphorylation		Glyma01g41260.1	0	93.2169	Glyma11g04150.1	0	93.1889	GO:0006468	GO:0004672 GO:0005524
Phvul.002G003000.1	6	1	2.58496	0.924596	PF00169,PF06101	Plant protein of unknown function (DUF946),protein binding			PTHR16166,PTHR16166:SF70	,VACUOLAR PROTEIN SORTING-ASSOCIATED PROTEIN (VPS13)	KOG1809	Vacuolar protein sorting-associated protein					GO:0005515 GO:0005543	protein binding_phospholipid binding		Glyma11g04260.1	0	92.3731	Glyma11g04260.1	0	93.016		GO:0005515 GO:0005543
Phvul.002G003400.1	1	13	-3.70044	0.984774	PF02297	mitochondrion			PTHR11387,PTHR11387:SF10	,CYTOCHROME C OXIDASE POLYPEPTIDE VIB	KOG3057	Cytochrome c oxidase, subunit VIb/COX12	1.9.3.1	Cytochrome-c oxidase.	K02267	cytochrome c oxidase subunit VIb [EC:1.9.3.1]	GO:0004129 GO:0005739	cytochrome-c oxidase activity_mitochondrion		Glyma11g04320.1	2e-52	81.6794					GO:0004129
Phvul.002G004200.1	14	3	2.22239	0.939654	PF00702	catalytic activity			PTHR18901	2-DEOXYGLUCOSE-6-PHOSPHATE PHOSPHATASE 2	KOG2914	Predicted haloacid-halidohydrolase and related hydrolases					GO:0003824 GO:0008152	catalytic activity_metabolism		Glyma01g41030.1	0	93.3908	Glyma11g04380.2	0	92.5035	GO:0008152	GO:0003824
Phvul.002G005600.1	11	1	3.45943	0.977941	PF00224,PF02887	Pyruvate kise, alpha/beta domain,potassium ion binding			PTHR11817	potassium ion binding	KOG2323	Pyruvate kinase					GO:0000287 GO:0004743 GO:0006096 GO:0030955	magnesium ion binding_pyruvate kinase activity_glycolysis_potassium ion binding		Glyma01g40860.1	0	93.5618	Glyma01g40860.1	1e-81	92.9907	GO:0006096	GO:0000287 GO:0004743 GO:0030955
Phvul.002G006000.1	9	2	2.16993	0.920505	PF01597	glycine cleavage complex			PTHR11715	glycine cleavage complex	KOG3373	Glycine cleavage system H protein (lipoate-binding)			K02437	glycine cleavage system H protein	GO:0005960 GO:0006546	glycine cleavage complex_glycine catabolism		Glyma11g04530.1	0	93.2377	Glyma01g40810.1	0	91.5323	GO:0006546
Phvul.002G006000.2	9	2	2.16993	0.920505	PF01597	glycine cleavage complex			PTHR11715	glycine cleavage complex	KOG3373	Glycine cleavage system H protein (lipoate-binding)					GO:0005960 GO:0006546	glycine cleavage complex_glycine catabolism		Glyma11g04530.2	1e-163	93.7662	Glyma11g04530.1	1e-154	93.531	GO:0006546
Phvul.002G006100.1	5	33	-2.72247	0.982003	PF00481	catalytic activity			PTHR13832,PTHR13832:SF170	,PROTEIN PHOSPHATASE 2C	KOG0700	Protein phosphatase 2C/pyruvate dehydrogenase (lipoamide) phosphatase					GO:0003824	catalytic activity		Glyma11g04540.1	0	91.1325	Glyma11g04540.1	0	85.1899		GO:0003824
Phvul.002G006800.1	25	2	3.64386	0.994512																Glyma11g04620.2	2e-49	95.122	Glyma11g04620.2	3e-32	92.1569
Phvul.002G007300.1	65	7	3.21501	0.993556	PF02517	membrane											GO:0016020	membrane		Glyma11g04660.1	0	91.0351	Glyma11g04660.2	0	90.4806
Phvul.002G007300.2	65	7	3.21501	0.993556																Glyma01g40650.4	0	92.6941	Glyma01g40650.1	0	92.6941
Phvul.002G008400.1	62	1	5.9542	0.998715	PF00722,PF06955	cellular glucan metabolic process,"hydrolase activity, hydrolyzing O-glycosyl compounds"			PTHR10963,PTHR10963:SF14	,SECRETED GLUCOSIDASE-RELATED			2.4.1.207	Xyloglucan:xyloglucosyl transferase.	K08235	xyloglucan:xyloglucosyl transferase [EC:2.4.1.207]	GO:0004553 GO:0005618 GO:0005975 GO:0006073 GO:0016762 GO:0048046	hydrolase activity, hydrolyzing O-glycosyl compounds_cell wall_carbohydrate metabolism_glucan metabolism_xyloglucan:xyloglucosyl transferase activity_apoplast		Glyma01g40460.1	0	90.6215	Glyma11g04820.1	0	90.9964	GO:0005975 GO:0006073	GO:0004553 GO:0016762
Phvul.002G009300.1	1	8	-3	0.957774	PF06404	cell proliferation											GO:0005576 GO:0008083 GO:0008283	extracellular_growth factor activity_cell proliferation								GO:0008283	GO:0008083
Phvul.002G009500.2	7	1	2.80735	0.939991	PF01842	amino acid binding			PTHR13734,PTHR13734:SF23	,TR-NUCLEOTIDYLTRANSFERASE 1							GO:0008152 GO:0016597	metabolism_amino acid binding		Glyma01g40340.1	0	86.9318	Glyma11g04950.1	6e-64	95.9459	GO:0008152	GO:0016597
Phvul.002G009900.1	13	3	2.11548	0.935797	PF05637	transferase activity, transferring hexosyl groups					KOG4748	Subunit of Golgi mannosyltransferase complex					GO:0016021 GO:0016758	integral to membrane_"transferase activity, transferring hexosyl groups"		Glyma01g40270.1	0	85.0584	Glyma11g05020.1	0	84.3505		GO:0016758
Phvul.002G010000.1	35	8	2.12928	0.951842	PF03006	integral to membrane			PTHR20855,PTHR20855:SF14	ADIPONECTIN RECEPTOR-RELATED,integral to membrane	KOG0748	Predicted membrane proteins, contain hemolysin III domain			K07036	mannosyl-3-phosphoglycerate phosphatase [EC:3.1.3.70]	GO:0016021	integral to membrane		Glyma01g40260.1	0	92.5859	Glyma11g05030.1	0	90.9747
Phvul.002G010000.2	37	9	2.03953	0.951844	PF03006	integral to membrane			PTHR20855,PTHR20855:SF14	ADIPONECTIN RECEPTOR-RELATED,integral to membrane	KOG0748	Predicted membrane proteins, contain hemolysin III domain					GO:0016021	integral to membrane		Glyma01g40260.2	0	92.5752	Glyma11g05030.3	0	90.9006
Phvul.002G010900.1	9	2	2.16993	0.920505	PF01583	sulfate assimilation			PTHR11055	ADENYLSULFATE KISE/SULFATE ADENYLTRANSFERASE	KOG0635	Adenosine 5'-phosphosulfate kinase	2.7.1.25	Adenylylsulfate kise.	K00860	adenylylsulfate kinase [EC:2.7.1.25]	GO:0000103 GO:0004020 GO:0005524 GO:0016301 GO:0016772	sulfate assimilation_adenylyl-sulfate kinase activity_ATP binding_kinase activity_"transferase activity, transferring phosphorus-containing groups"		Glyma11g05140.1	0	90.9924	Glyma11g05140.1	2e-14	84.0708	GO:0000103	GO:0004020 GO:0005524 GO:0016301 GO:0016772
Phvul.002G010900.2	9	2	2.16993	0.920505	PF01583	sulfate assimilation			PTHR11055	ADENYLSULFATE KISE/SULFATE ADENYLTRANSFERASE	KOG0635	Adenosine 5'-phosphosulfate kinase	2.7.1.25	Adenylylsulfate kise.	K00860	adenylylsulfate kinase [EC:2.7.1.25]	GO:0000103 GO:0004020 GO:0005524 GO:0016301 GO:0016772	sulfate assimilation_adenylyl-sulfate kinase activity_ATP binding_kinase activity_"transferase activity, transferring phosphorus-containing groups"		Glyma11g05140.1	0	90.9924	Glyma11g05140.1	2e-14	84.0708	GO:0000103	GO:0004020 GO:0005524 GO:0016301 GO:0016772
Phvul.002G011400.1	16	1	4	0.990264	PF00122,PF00689,PF00690,PF00702,PF12515	ATPase activity, coupled to transmembrane movement of ions, phosphorylative mechanism,Ca2+-ATPase N termil autoinhibitory domain,catalytic activity,nucleotide binding			PTHR24093,PTHR24093:SF73		KOG0204	Calcium transporting ATPase	3.6.3.8	Calcium-transporting ATPase.	K01537	Ca2+-transporting ATPase [EC:3.6.3.8]	GO:0000166 GO:0003824 GO:0005516 GO:0006754 GO:0006812 GO:0008152 GO:0015662 GO:0016020 GO:0046872	nucleotide binding_catalytic activity_calmodulin binding_ATP biosynthesis_cation transport_metabolism_ATPase activity coupled to transmembrane movement of ions phosphorylative mechanism_membrane_metal ion binding		Glyma01g40130.1	0	93.4647	Glyma11g05190.1	0	92.8478	GO:0006754 GO:0006812 GO:0008152	GO:0000166 GO:0003824 GO:0005516 GO:0015662 GO:0046872
Phvul.002G011900.1	0	15	-4.90689	0.989118	PF00332,PF07983	X8 domain,"hydrolase activity, hydrolyzing O-glycosyl compounds"			PTHR16631,PTHR16631:SF1	GLUCAN 1,3-BETA-GLUCOSIDASE,"GLUCAN 1,3-BETA-GLUCOSIDASE-RELATED"							GO:0004553 GO:0005975	hydrolase activity, hydrolyzing O-glycosyl compounds_carbohydrate metabolism		Glyma11g05230.1	0	89.3635	Glyma01g40060.1	0	89.1139	GO:0005975	GO:0004553
Phvul.002G012100.1	2	10	-2.32193	0.934381	PF10343	Protein of unknown function (DUF2419)			PTHR21314	UNCHARACTERIZED	KOG2524	Cobyrinic acid a,c-diamide synthase								Glyma11g05250.1	0	93.6667	Glyma01g40040.1	1e-152	93.4783
Phvul.002G012200.1	170	29	2.55141	0.962939	PF03195	Protein of unknown function DUF260													AS2	Glyma11g05280.1	0	87.4656	Glyma01g40010.1	0	86.6667
Phvul.002G013000.1	13	0	4.70044	0.985598	PF00887	fatty-acyl-CoA binding			PTHR23310,PTHR23310:SF14	,"ACYL-COA-BINDING PROTEIN, ACBP"	KOG0817	Acyl-CoA-binding protein					GO:0000062	acyl-CoA binding		Glyma01g39920.1	0	85.2326	Glyma11g05360.1	0	85.1163		GO:0000062
Phvul.002G013300.1	17	1	4.08746	0.991322	PF06799	Protein of unknown function (DUF1230)														Glyma11g05390.1	0	93.1842	Glyma01g39890.1	0	93.0777
Phvul.002G013700.1	10	1	3.32193	0.973685	PF00481	catalytic activity			PTHR13832,PTHR13832:SF97	,PROTEIN PHOSPHATASE 2C	KOG0700	Protein phosphatase 2C/pyruvate dehydrogenase (lipoamide) phosphatase					GO:0003824	catalytic activity		Glyma01g39860.1	0	87.3045	Glyma11g05430.2	0	88.7981		GO:0003824
Phvul.002G013700.2	12	1	3.58496	0.982286	PF00481	catalytic activity			PTHR13832,PTHR13832:SF97	,PROTEIN PHOSPHATASE 2C	KOG0700	Protein phosphatase 2C/pyruvate dehydrogenase (lipoamide) phosphatase					GO:0003824	catalytic activity		Glyma11g05430.2	0	88.8249	Glyma01g39860.1	0	87.949		GO:0003824
Phvul.002G013800.1	81	2	5.33985	0.998996	PF00561	alpha/beta hydrolase fold			PTHR10992,PTHR10992:SF13	ALPHA/BETA HYDROLASE RELATED,BIPHENYL HYDROLASE-RELATED	KOG1454	Predicted hydrolase/acyltransferase (alpha/beta hydrolase superfamily)								Glyma11g05440.1	0	88.3721	Glyma01g39850.1	0	88.2497
Phvul.002G013900.1	11	2	2.45943	0.939674	PF00515	protein binding			PTHR23083,PTHR23083:SF2	O-LINKED N-ACETYLGLUCOSAMINE TRANSFERASE, OGT,"TETRATRICOPEPTIDE REPEAT PROTEIN, TPR"	KOG0548	Molecular co-chaperone STI1					GO:0005515	protein binding	C3H	Glyma01g39830.2	0	93.0166	Glyma01g39830.2	0	90.1007		GO:0005515
Phvul.002G014000.1	6	1	2.58496	0.924596
Phvul.002G014100.1	5	40	-3	0.992146																Glyma11g05470.1	4e-95	88.9937	Glyma11g05470.1	7e-20	82.1053
Phvul.002G014200.1	13	3	2.11548	0.935797	PF00026	aspartic-type endopeptidase activity			PTHR13683,PTHR13683:SF98	,aspartic-type endopeptidase activity	KOG1339	Aspartyl protease					GO:0004190 GO:0006508	aspartic-type endopeptidase activity_proteolysis and peptidolysis		Glyma11g05490.1	0	90.8577	Glyma01g39800.1	0	91.5635	GO:0006508	GO:0004190
Phvul.002G014900.1	36	5	2.848	0.983971																Glyma01g39750.1	6e-58	84.3333	Glyma01g39750.2	1e-49	84.6457
Phvul.002G015100.1	180	39	2.20645	0.955602	PF00249	Myb-like D-binding domain			PTHR10641	MYB-RELATED	KOG0048	Transcription factor, Myb superfamily			K09422	myb proto-oncogene protein, plant	GO:0003677	DNA binding	MYB	Glyma01g39740.1	1e-155	86.2903	Glyma01g39740.1	7e-23	84.2767		GO:0003677
Phvul.002G015300.1	0	6	-3.58496	0.935538	PF00307,PF03271	microtubule binding,protein binding			PTHR10623	MICROTUBULE-ASSOCIATED PROTEIN, RP/EB FAMILY	KOG3000	Microtubule-binding protein involved in cell cycle control					GO:0005515 GO:0008017	protein binding_microtubule binding		Glyma01g39720.1	0	90.234	Glyma11g05560.1	0	89.4843		GO:0005515 GO:0008017
Phvul.002G015400.1	6	0	3.58496	0.935538	PF00025	GTP binding			PTHR11711	GTP binding	KOG0070	GTP-binding ADP-ribosylation factor Arf1			K07977	Arf/Sar family, other	GO:0004871 GO:0005525 GO:0005622 GO:0005634 GO:0005737 GO:0007186 GO:0007264 GO:0019001	signal transducer activity_GTP binding_intracellular_nucleus_cytoplasm_G-protein coupled receptor protein signaling pathway_small GTPase mediated signal transduction_guanyl nucleotide binding		Glyma01g39700.1	0	92.714	Glyma11g05580.1	6e-84	91.7012	GO:0007186 GO:0007264	GO:0004871 GO:0005525 GO:0019001
Phvul.002G016000.1	30	7	2.09954	0.950652	PF03360	galactosylgalactosylxylosylprotein 3-beta-glucuronosyltransferase activity			PTHR10896,PTHR10896:SF1	BETA-1,3-GLUCURONYLTRANSFERASE-RELATED,galactosylgalactosylxylosylprotein 3-beta-glucuronosyltransferase activity	KOG1476	Beta-1,3-glucuronyltransferase B3GAT1/SQV-8					GO:0015018 GO:0016020	galactosylgalactosylxylosylprotein 3-beta-glucuronosyltransferase activity_membrane		Glyma11g05640.1	0	90.4665	Glyma01g39610.1	0	89.8854
Phvul.002G016100.1	36	8	2.16993	0.952846	PF03106,PF10533	Plant zinc cluster domain,sequence-specific D binding											GO:0003700 GO:0006355 GO:0043565	transcription factor activity_"regulation of transcription, DNA-dependent"_sequence-specific DNA binding	WRKY	Glyma01g39600.1	1e-172	88.5362	Glyma01g39600.1	9e-38	95	GO:0006355	GO:0003700 GO:0043565
Phvul.002G016800.1	35	8	2.12928	0.951842	PF00571	protein binding			PTHR11911,PTHR11911:SF5	INOSINE-5-MONOPHOSPHATE DEHYDROGESE RELATED							GO:0005515	protein binding		Glyma11g05710.1	0	93.9922	Glyma01g39530.1	0	92.3358		GO:0005515
Phvul.002G016900.1	81	4	4.33985	0.998951	PF00847	sequence-specific D binding transcription factor activity			PTHR11795,PTHR11795:SF332	,PROTEIN KISE					K09284	AP2-like factor, euAP2 lineage	GO:0003700 GO:0006355	transcription factor activity_"regulation of transcription, DNA-dependent"	AP2	Glyma01g39520.1	0	87.3203	Glyma01g39520.2	0	86.8627	GO:0006355	GO:0003700
Phvul.002G017400.1	70	1	6.12928	0.998859					PTHR23125,PTHR23125:SF103	,F-BOX/LEUCINE RICH REPEAT PROTEIN										Glyma01g39470.1	0	90.7378	Glyma11g05780.1	0	90.0943
Phvul.002G017900.1	0	5	-3.32193	0.911431	PF00136,PF03104,PF08996,PF12254	D polymerase alpha subunit p180 N termil,D-directed D polymerase activity,nucleoside binding,nucleotide binding			PTHR10322,PTHR10322:SF3	D POLYMERASE ALPHA CATALYTIC SUBUNIT,D POLYMERASE B FAMILY MEMBER	KOG0970	DNA polymerase alpha, catalytic subunit	2.7.7.7	D-directed D polymerase.	K02320	DNA polymerase alpha subunit A [EC:2.7.7.7]	GO:0000166 GO:0001882 GO:0003677 GO:0003887 GO:0006260	nucleotide binding_nucleoside binding_DNA binding_DNA-directed DNA polymerase activity_DNA replication		Glyma01g39430.1	0	90.2703	Glyma01g39430.1	0	91.7485	GO:0006260	GO:0000166 GO:0003677 GO:0003887
Phvul.002G018200.1	39	394	-3.33665	0.997519	PF05498	Rapid ALkalinization Factor (RALF)														Glyma11g05900.1	5e-62	84.326	Glyma01g39370.1	7e-61	84.345
Phvul.002G018400.1	126	12	3.39232	0.997107	PF01764	triglyceride lipase activity			PTHR10992,PTHR10992:SF274	,ALPHA/BETA HYDROLASE RELATED	KOG4569	Predicted lipase					GO:0004806 GO:0006629	triacylglycerol lipase activity_lipid metabolism		Glyma01g39350.1	0	88.9921	Glyma17g19910.1	6e-83	81.3243	GO:0006629	GO:0004806
Phvul.002G018600.1	20	3	2.73697	0.977734	PF03763	Remorin, C-termil region														Glyma01g39320.1	0	89.3031	Glyma11g05950.1	1e-126	88.8626
Phvul.002G018600.2	19	3	2.66297	0.976785	PF03763	Remorin, C-termil region														Glyma01g39320.1	0	89.3031	Glyma11g05950.1	1e-126	88.8626
Phvul.002G019000.1	475	110	2.11042	0.954951	PF07939	Protein of unknown function (DUF1685)														Glyma11g06000.1	1e-173	91.4347	Glyma01g39270.1	1e-161	90.0634
Phvul.002G019300.1	64	3	4.41504	0.998692	PF00036	EF hand			PTHR10891,PTHR10891:SF39	CALMODULIN,EF-HAND CALCIUM BINDING PROTEIN	KOG0027	Calmodulin and related proteins (EF-Hand superfamily)					GO:0005509 GO:0005578 GO:0007165	calcium ion binding_extracellular matrix_signal transduction		Glyma01g39240.1	0	90.1235	Glyma11g06030.1	0	89.5944	GO:0007165	GO:0005509
Phvul.002G020200.1	30	0	5.90689	0.996802																Glyma01g39160.1	1e-40	82.4427
Phvul.002G020800.1	29	4	2.85798	0.982842	PF00069	protein phosphorylation			PTHR24349,PTHR24349:SF13		KOG0032	Ca2+/calmodulin-dependent protein kinase, EF-Hand protein superfamily	2.7.1.-	Phosphotransferases with an alcohol group as acceptor.	K00924	phosphatidylinositol-4-phosphate 3-kinase [EC:2.7.1.154]	GO:0004672 GO:0005524 GO:0006468 GO:0009103 GO:0016020 GO:0016773	protein kinase activity_ATP binding_protein amino acid phosphorylation_lipopolysaccharide biosynthesis_membrane_"phosphotransferase activity, alcohol group as acceptor"		Glyma01g39090.1	0	91.6526	Glyma11g06170.1	0	93.6546	GO:0006468 GO:0009103	GO:0004672 GO:0005524 GO:0016773
Phvul.002G021200.1	14	1	3.80735	0.987212	PF03195	Protein of unknown function DUF260													AS2	Glyma01g39060.2	0	88.1561	Glyma01g39060.1	0	88.1561
Phvul.002G021400.1	2	10	-2.32193	0.934381	PF00249	Myb-like D-binding domain											GO:0003677	DNA binding	GARP_G2	Glyma01g39040.1	0	89.6774	Glyma01g39040.1	4e-59	87.2881		GO:0003677
Phvul.002G021700.1	8	2	2	0.910397	PF00560,PF00931,PF05659	Arabidopsis broad-spectrum mildew resistance protein RPW8,apoptosis,protein binding			PTHR23155,PTHR23155:SF239	,LEUCINE-RICH REPEAT-CONTAINING PROTEIN	KOG4658	Apoptotic ATPase					GO:0005515 GO:0005524 GO:0006915 GO:0043531	protein binding_ATP binding_apoptotic process_ADP binding		Glyma11g06260.1	0	88.6644	Glyma11g06260.1	2e-62	90.404	GO:0006915	GO:0005515 GO:0005524 GO:0043531
Phvul.002G021800.1	0	10	-4.32193	0.975668	PF02453	endoplasmic reticulum			PTHR10994,PTHR10994:SF27	,endoplasmic reticulum	KOG1792	Reticulon					GO:0005783	endoplasmic reticulum		Glyma11g06280.1	1e-176	87.1674	Glyma01g38990.1	1e-154	89.3528
Phvul.002G022100.1	14	1	3.80735	0.987212	PF00561	alpha/beta hydrolase fold			PTHR10992,PTHR10992:SF56	ALPHA/BETA HYDROLASE RELATED,"gb def: abhydrolase, alpha/beta hydrolase fold [bacillus anthracis a2012]"	KOG1454	Predicted hydrolase/acyltransferase (alpha/beta hydrolase superfamily)					GO:0006505 GO:0006886 GO:0016788 GO:0031227	GPI anchor metabolism_intracellular protein transport_"hydrolase activity, acting on ester bonds"_intrinsic to endoplasmic reticulum membrane		Glyma01g38950.1	1e-70	86.7596	Glyma01g38950.1	8e-07	86.6667	GO:0006505 GO:0006886	GO:0016788
Phvul.002G022200.1	171	0	8.41785	0.999452	PF00561	alpha/beta hydrolase fold			PTHR10992,PTHR10992:SF56	ALPHA/BETA HYDROLASE RELATED,"gb def: abhydrolase, alpha/beta hydrolase fold [bacillus anthracis a2012]"	KOG1454	Predicted hydrolase/acyltransferase (alpha/beta hydrolase superfamily)								Glyma01g38820.1	6e-54	83.1804	Glyma11g06320.1	4e-49	82.5688
Phvul.002G022300.1	79	2	5.30378	0.998974	PF00561	alpha/beta hydrolase fold			PTHR10992,PTHR10992:SF56	ALPHA/BETA HYDROLASE RELATED,"gb def: abhydrolase, alpha/beta hydrolase fold [bacillus anthracis a2012]"	KOG2382	Predicted alpha/beta hydrolase								Glyma11g06330.1	1e-110	81.6976	Glyma02g07010.1	9e-13	83.9623
Phvul.002G023400.1	8	2	2	0.910397	PF00069	protein phosphorylation			PTHR24420,PTHR24420:SF852		KOG1187	Serine/threonine protein kinase					GO:0004672 GO:0005524 GO:0006468	protein kinase activity_ATP binding_protein amino acid phosphorylation		Glyma01g38920.1	0	89.6283	Glyma01g38920.1	6e-22	83.7079	GO:0006468	GO:0004672 GO:0005524
Phvul.002G024000.1	226	34	2.73272	0.984874	PF01716	oxygen evolving complex									K02716	photosystem II oxygen-evolving enhancer protein 1	GO:0005509 GO:0009523 GO:0009654 GO:0015979 GO:0019898 GO:0042549	calcium ion binding_photosystem II_oxygen evolving complex_photosynthesis_extrinsic to membrane_photosystem II stabilization		Glyma11g06510.1	0	90.1322	Glyma01g38750.1	0	90	GO:0015979 GO:0042549	GO:0005509
Phvul.002G025700.1	13	0	4.70044	0.985598	PF00069,PF01476	cell wall macromolecule catabolic process,protein phosphorylation			PTHR24420,PTHR24420:SF481		KOG1187	Serine/threonine protein kinase					GO:0004672 GO:0005524 GO:0006468 GO:0016998	protein kinase activity_ATP binding_protein amino acid phosphorylation_cell wall catabolism		Glyma11g06750.1	0	86.6703	Glyma01g38550.1	0	86.6428	GO:0006468 GO:0016998	GO:0004672 GO:0005524
Phvul.002G026000.1	20	5	2	0.94567	PF01501	transferase activity, transferring glycosyl groups			PTHR13778	GLYCOSYL TRANSFERASE-RELATED							GO:0016757	transferase activity, transferring glycosyl groups		Glyma01g38520.1	0	90.4545	Glyma01g38520.1	2e-54	87.7358		GO:0016757
Phvul.002G026400.1	1	148	-7.20945	0.999385	PF00348	isoprenoid biosynthetic process			PTHR12001,PTHR12001:SF8	GERANYLGERANYL PYROPHOSPHATE SYNTHASE,gb def: octaprenyl-diphosphate synthase [treponema pallidum]	KOG0776	Geranylgeranyl pyrophosphate synthase/Polyprenyl synthetase	2.5.1.1,2.5.1.10,2.5.1.29	Dimethylallyltransferase.,Farnesyltranstransferase.,Geranyltranstransferase.	K13789	geranylgeranyl diphosphate synthase, type II [EC:2.5.1.1 2.5.1.10 2.5.1.29]	GO:0008299	isoprenoid biosynthesis		Glyma11g06820.1	0	86.3431	Glyma19g32660.1	2e-91	83.9662	GO:0008299
Phvul.002G027900.1	2	1154	-9.17243	0.9999	PF00190	nutrient reservoir activity					KOG1869	Splicing coactivator SRm160/300, subunit SRm300					GO:0045735	nutrient reservoir activity		Glyma11g07020.1	0	88.3348	Glyma01g38340.1	0	88.5624		GO:0045735
Phvul.002G028100.1	31	7	2.14684	0.951103					PTHR10593	SERINE/THREONINE-PROTEIN KISE RIO									C2H2	Glyma01g38290.1	0	92.3767	Glyma01g38290.1	1e-164	88.3636
Phvul.002G030000.1	420	72	2.54432	0.963231																Glyma01g38210.9	4e-23	84.7682	Glyma01g38210.8	4e-23	84.7682
Phvul.002G031100.1	0	15	-4.90689	0.989118																Glyma11g07370.1	3e-44	85.9155	Glyma11g07370.1	1e-28	84.8485
Phvul.002G031100.2	0	14	-4.80735	0.987553																Glyma11g07370.1	3e-44	85.9155	Glyma11g07370.1	1e-28	84.8485
Phvul.002G031400.1	5	0	3.32193	0.911431	PF04564,PF05804	Kinesin-associated protein (KAP),ubiquitin-protein ligase activity			PTHR22849	WDSAM1 PROTEIN							GO:0000151 GO:0004842 GO:0016567	ubiquitin ligase complex_ubiquitin-protein ligase activity_protein ubiquitination	C2C2_Colike	Glyma01g37950.1	0	86.4028	Glyma11g07400.1	0	87.0683	GO:0016567	GO:0004842
Phvul.002G031400.2	5	0	3.32193	0.911431	PF04564,PF05804	Kinesin-associated protein (KAP),ubiquitin-protein ligase activity			PTHR22849	WDSAM1 PROTEIN							GO:0000151 GO:0004842 GO:0016567	ubiquitin ligase complex_ubiquitin-protein ligase activity_protein ubiquitination	C2C2_Colike	Glyma01g37950.1	0	86.4028	Glyma11g07400.1	0	87.0683	GO:0016567	GO:0004842
Phvul.002G031400.3	5	0	3.32193	0.911431	PF04564,PF05804	Kinesin-associated protein (KAP),ubiquitin-protein ligase activity			PTHR22849	WDSAM1 PROTEIN							GO:0000151 GO:0004842 GO:0016567	ubiquitin ligase complex_ubiquitin-protein ligase activity_protein ubiquitination	C2C2_Colike	Glyma01g37950.1	0	86.4028	Glyma11g07400.1	0	87.0683	GO:0016567	GO:0004842
Phvul.002G035000.1	33	4	3.04439	0.991381	PF00501	catalytic activity			PTHR24095,PTHR24095:SF26		KOG1176	Acyl-CoA synthetase					GO:0003824 GO:0008152	catalytic activity_metabolism		Glyma11g01710.1	0	88.7019	Glyma01g44240.1	0	87.76	GO:0008152	GO:0003824
Phvul.002G035300.1	52	0	6.70044	0.998441	PF04720	Protein of unknown function (DUF506)														Glyma01g44210.1	1e-131	85.4641	Glyma11g01690.1	1e-119	84.1137
Phvul.002G036900.1	1852	204	3.18244	0.994843																Glyma01g44040.1	1e-37	82.5279	Glyma01g44040.1	1e-22	92.3077
Phvul.002G037500.1	60	12	2.32193	0.961653					PTHR14769	FAMILY NOT MED										Glyma01g44000.1	0	89.0097	Glyma11g01470.1	0	88.8889
Phvul.002G038200.1	6	1	2.58496	0.924596	PF01966,PF02824,PF04607	TGS domain,guanosine tetraphosphate metabolic process,phosphoric diester hydrolase activity			PTHR21262	GUANOSINE-3',5'-BIS(DIPHOSPHATE) 3'-PYROPHOSPHOHYDROLASE	KOG1157	Predicted guanosine polyphosphate pyrophosphohydrolase/synthase					GO:0008081 GO:0015969 GO:0046872	phosphoric diester hydrolase activity_guanosine tetraphosphate (5'-ppGpp-3') metabolism_metal ion binding		Glyma01g43940.1	0	92.4645	Glyma11g01410.1	0	92.1099	GO:0015969	GO:0008081 GO:0046872
Phvul.002G038200.2	7	1	2.80735	0.939991	PF01966,PF02824,PF04607	TGS domain,guanosine tetraphosphate metabolic process,phosphoric diester hydrolase activity			PTHR21262	GUANOSINE-3',5'-BIS(DIPHOSPHATE) 3'-PYROPHOSPHOHYDROLASE							GO:0008081 GO:0015969 GO:0046872	phosphoric diester hydrolase activity_guanosine tetraphosphate (5'-ppGpp-3') metabolism_metal ion binding		Glyma01g43940.1	0	92.4645	Glyma11g01410.1	0	92.1099	GO:0015969	GO:0008081 GO:0046872
Phvul.002G038300.1	9	1	3.16993	0.965452	PF06101	Plant protein of unknown function (DUF946)			PTHR17204,PTHR17204:SF20	,PRE-MR PROCESSING PROTEIN PRP39-RELATED										Glyma11g01390.1	0	90.5545	Glyma01g43920.1	0	92.3937
Phvul.002G038600.1	1	63	-5.97728	0.998728	PF00195,PF02797	acyltransferase activity			PTHR11877,PTHR11877:SF9	GERANYL GERANYL DIPHOSPHATE SYNTHASE,HYDROXYMETHYLGLUTARYL-COA SYNTHASE			2.3.1.74	ringenin-chalcone synthase.	K00660	chalcone synthase [EC:2.3.1.74]	GO:0004315 GO:0006633 GO:0008415 GO:0008610 GO:0009058 GO:0016020 GO:0016746 GO:0016747	3-oxoacyl-[acyl-carrier protein] synthase activity_fatty acid biosynthesis_nucleoside: sodium symporter activity_lipid biosynthesis_biosynthesis_membrane_"transferase activity, transferring acyl groups"_"transferase activity, transferring groups other than amino-acyl groups"		Glyma11g01350.1	0	91.3793	Glyma01g43880.1	0	91.4462	GO:0006633 GO:0008610 GO:0009058	GO:0004315 GO:0008415 GO:0016746 GO:0016747
Phvul.002G038700.1	1	50	-5.64386	0.998372	PF00195,PF02797	acyltransferase activity			PTHR11877,PTHR11877:SF9	GERANYL GERANYL DIPHOSPHATE SYNTHASE,HYDROXYMETHYLGLUTARYL-COA SYNTHASE			2.3.1.74	ringenin-chalcone synthase.	K00660	chalcone synthase [EC:2.3.1.74]	GO:0004315 GO:0006633 GO:0008415 GO:0008610 GO:0009058 GO:0016020 GO:0016746 GO:0016747	3-oxoacyl-[acyl-carrier protein] synthase activity_fatty acid biosynthesis_nucleoside: sodium symporter activity_lipid biosynthesis_biosynthesis_membrane_"transferase activity, transferring acyl groups"_"transferase activity, transferring groups other than amino-acyl groups"		Glyma01g43880.1	0	91.8222	Glyma11g01350.1	0	91.1207	GO:0006633 GO:0008610 GO:0009058	GO:0004315 GO:0008415 GO:0016746 GO:0016747
Phvul.002G038800.1	1	58	-5.85798	0.998622	PF00195,PF02797	acyltransferase activity			PTHR11877,PTHR11877:SF9	GERANYL GERANYL DIPHOSPHATE SYNTHASE,HYDROXYMETHYLGLUTARYL-COA SYNTHASE							GO:0008415 GO:0008610 GO:0009058 GO:0016746 GO:0016747	nucleoside: sodium symporter activity_lipid biosynthesis_biosynthesis_"transferase activity, transferring acyl groups"_"transferase activity, transferring groups other than amino-acyl groups"		Glyma01g43880.1	1e-177	91.8455	Glyma01g43880.1	6e-94	90.4255	GO:0008610 GO:0009058	GO:0008415 GO:0016746 GO:0016747
Phvul.002G038900.1	1	65	-6.02237	0.99877	PF00195,PF02797,PF08545	acyltransferase activity,fatty acid biosynthetic process			PTHR11877,PTHR11877:SF9	GERANYL GERANYL DIPHOSPHATE SYNTHASE,HYDROXYMETHYLGLUTARYL-COA SYNTHASE							GO:0004315 GO:0006633 GO:0008415 GO:0008610 GO:0009058 GO:0016020 GO:0016746 GO:0016747	3-oxoacyl-[acyl-carrier protein] synthase activity_fatty acid biosynthesis_nucleoside: sodium symporter activity_lipid biosynthesis_biosynthesis_membrane_"transferase activity, transferring acyl groups"_"transferase activity, transferring groups other than amino-acyl groups"		Glyma01g43880.1	0	92.1212	Glyma01g43880.1	1e-143	91.0224	GO:0006633 GO:0008610 GO:0009058	GO:0004315 GO:0008415 GO:0016746 GO:0016747
Phvul.002G039000.1	1	76	-6.24793	0.998947	PF00195,PF02797	acyltransferase activity			PTHR11877,PTHR11877:SF9	GERANYL GERANYL DIPHOSPHATE SYNTHASE,HYDROXYMETHYLGLUTARYL-COA SYNTHASE							GO:0008415 GO:0008610 GO:0009058 GO:0016746 GO:0016747	nucleoside: sodium symporter activity_lipid biosynthesis_biosynthesis_"transferase activity, transferring acyl groups"_"transferase activity, transferring groups other than amino-acyl groups"		Glyma11g01350.1	0	91.7342	Glyma11g01350.1	0	92.1053	GO:0008610 GO:0009058	GO:0008415 GO:0016746 GO:0016747
Phvul.002G039100.1	1	61	-5.93074	0.998688	PF00195,PF02797	acyltransferase activity			PTHR11877,PTHR11877:SF9	GERANYL GERANYL DIPHOSPHATE SYNTHASE,HYDROXYMETHYLGLUTARYL-COA SYNTHASE			2.3.1.74	ringenin-chalcone synthase.	K00660	chalcone synthase [EC:2.3.1.74]	GO:0004315 GO:0006633 GO:0008415 GO:0008610 GO:0009058 GO:0016020 GO:0016746 GO:0016747	3-oxoacyl-[acyl-carrier protein] synthase activity_fatty acid biosynthesis_nucleoside: sodium symporter activity_lipid biosynthesis_biosynthesis_membrane_"transferase activity, transferring acyl groups"_"transferase activity, transferring groups other than amino-acyl groups"		Glyma11g01350.1	0	91.5493	Glyma01g43880.1	0	91.4613	GO:0006633 GO:0008610 GO:0009058	GO:0004315 GO:0008415 GO:0016746 GO:0016747
Phvul.002G039200.1	1	56	-5.80735	0.998568	PF00195,PF02797	acyltransferase activity			PTHR11877,PTHR11877:SF9	GERANYL GERANYL DIPHOSPHATE SYNTHASE,HYDROXYMETHYLGLUTARYL-COA SYNTHASE							GO:0008415 GO:0008610 GO:0009058 GO:0016746 GO:0016747	nucleoside: sodium symporter activity_lipid biosynthesis_biosynthesis_"transferase activity, transferring acyl groups"_"transferase activity, transferring groups other than amino-acyl groups"		Glyma01g43880.1	1e-178	93.287	Glyma01g43880.1	1e-118	91.2121	GO:0008610 GO:0009058	GO:0008415 GO:0016746 GO:0016747
Phvul.002G039300.1	1	47	-5.55459	0.998265	PF00195,PF02797	acyltransferase activity			PTHR11877,PTHR11877:SF9	GERANYL GERANYL DIPHOSPHATE SYNTHASE,HYDROXYMETHYLGLUTARYL-COA SYNTHASE			2.3.1.74	ringenin-chalcone synthase.	K00660	chalcone synthase [EC:2.3.1.74]	GO:0004315 GO:0006633 GO:0008415 GO:0008610 GO:0009058 GO:0016020 GO:0016746 GO:0016747	3-oxoacyl-[acyl-carrier protein] synthase activity_fatty acid biosynthesis_nucleoside: sodium symporter activity_lipid biosynthesis_biosynthesis_membrane_"transferase activity, transferring acyl groups"_"transferase activity, transferring groups other than amino-acyl groups"		Glyma01g43880.1	0	91.4568	Glyma11g01350.1	0	90.6897	GO:0006633 GO:0008610 GO:0009058	GO:0004315 GO:0008415 GO:0016746 GO:0016747
Phvul.002G041400.1	17	2	3.08746	0.98499	PF04640	PLATZ transcription factor													PLATZ	Glyma11g01100.1	0	91.9771	Glyma01g44430.1	0	93.7294
Phvul.002G041800.1	1	11	-3.45943	0.977941	PF08879,PF08880	hydrolase activity, acting on acid anhydrides, in phosphorus-containing anhydrides,protein binding											GO:0005515 GO:0005524 GO:0005634 GO:0006355 GO:0016818	protein binding_ATP binding_nucleus_"regulation of transcription, DNA-dependent"_"hydrolase activity, acting on acid anhydrides, in phosphorus-containing anhydrides"		Glyma11g01060.1	0	93.1408	Glyma11g01060.1	9e-78	87.4552	GO:0006355	GO:0005515 GO:0005524 GO:0016818
Phvul.002G042000.1	8	1	3	0.957774	PF03126	transcription initiation, D-dependent			PTHR13115,PTHR13115:SF8	,UNCHARACTERIZED							GO:0003677 GO:0005634 GO:0006352 GO:0016570	DNA binding_nucleus_transcription initiation_histone modification	HMG	Glyma01g44490.1	0	87.6434	Glyma01g44490.1	0	88.9041	GO:0006352 GO:0016570	GO:0003677
Phvul.002G042000.2	10	1	3.32193	0.973685	PF03126	transcription initiation, D-dependent			PTHR13115,PTHR13115:SF8	,UNCHARACTERIZED							GO:0003677 GO:0005634 GO:0006352 GO:0016570	DNA binding_nucleus_transcription initiation_histone modification	HMG	Glyma01g44490.1	0	87.6434	Glyma01g44490.1	0	89.039	GO:0006352 GO:0016570	GO:0003677
Phvul.002G042000.3	8	1	3	0.957774	PF03126	transcription initiation, D-dependent			PTHR13115,PTHR13115:SF8	,UNCHARACTERIZED							GO:0003677 GO:0005634 GO:0006352 GO:0016570	DNA binding_nucleus_transcription initiation_histone modification	HMG	Glyma01g44490.1	0	87.6434	Glyma01g44490.1	0	88.9041	GO:0006352 GO:0016570	GO:0003677
Phvul.002G043100.1	14	1	3.80735	0.987212	PF00724	FMN binding			PTHR22893,PTHR22893:SF13	12-OXOPHYTODIENOATE REDUCTASE OPR,DH OXIDOREDUCTASE-RELATED	KOG0134	NADH:flavin oxidoreductase/12-oxophytodienoate reductase					GO:0010181 GO:0016491 GO:0055114	FMN binding_oxidoreductase activity_oxidation reduction		Glyma01g44600.1	0	82.7652	Glyma11g00980.1	1e-135	80.8349	GO:0055114	GO:0010181 GO:0016491
Phvul.002G043800.1	17	3	2.5025	0.952711	PF07765	KIP1-like protein			PTHR13140,PTHR13140:SF97	MYOSIN,MYOSIN K										Glyma01g44680.1	0	90.7942	Glyma01g44680.1	0	87.2557
Phvul.002G044800.1	0	180	-8.49185	0.999469	PF07227	Protein of unknown function (DUF1423)														Glyma18g15050.1	7e-24	78.2135	Glyma18g15050.1	2e-08	91.4894
Phvul.002G045000.1	2	13	-2.70044	0.968612
Phvul.002G045300.1	12	500	-5.38082	0.999744	PF07227	Protein of unknown function (DUF1423)														Glyma01g44790.1	1e-148	84.9057	Glyma01g44790.1	5e-31	86.5772
Phvul.002G045300.2	12	492	-5.35755	0.999742	PF07227	Protein of unknown function (DUF1423)														Glyma01g44790.1	1e-148	84.9057	Glyma01g44790.1	5e-31	86.5772
Phvul.002G045300.3	12	504	-5.39232	0.999748	PF07227	Protein of unknown function (DUF1423)														Glyma01g44790.1	1e-164	85.1701	Glyma01g44790.1	5e-31	86.5772
Phvul.002G045300.4	12	512	-5.41504	0.999753	PF07227	Protein of unknown function (DUF1423)														Glyma01g44790.1	1e-164	85.1701	Glyma01g44790.1	5e-31	86.5772
Phvul.002G047200.1	0	35	-6.12928	0.997466																Glyma11g00670.1	8e-57	87.6106	Glyma11g00670.1	3e-22	91.4634
Phvul.002G047500.1	9	1	3.16993	0.965452	PF07859	hydrolase activity			PTHR23024,PTHR23024:SF10	CARBOXYLESTERASE-RELATED,MEMBER OF 'GDXG' FAMILY OF LIPOLYTIC ENZYMES	KOG1515	Arylacetamide deacetylase					GO:0008152 GO:0016787	metabolism_hydrolase activity		Glyma01g45020.1	1e-144	81.8658	Glyma11g00650.1	1e-125	81.6986	GO:0008152	GO:0016787
Phvul.002G049400.1	17	0	5.08746	0.99146	PF01657,PF07714	Domain of unknown function DUF26,protein phosphorylation			PTHR24420,PTHR24420:SF430		KOG1187	Serine/threonine protein kinase					GO:0004672 GO:0005524 GO:0006468	protein kinase activity_ATP binding_protein amino acid phosphorylation		Glyma01g45170.4	0	85.4312	Glyma01g45170.4	2e-37	88.1579	GO:0006468	GO:0004672 GO:0005524
Phvul.002G049500.1	46	1	5.52356	0.998218	PF01657,PF07714	Domain of unknown function DUF26,protein phosphorylation			PTHR24420,PTHR24420:SF430		KOG1187	Serine/threonine protein kinase					GO:0004672 GO:0005524 GO:0006468	protein kinase activity_ATP binding_protein amino acid phosphorylation		Glyma01g45170.3	0	88.5761	Glyma01g45170.1	0	88.5761	GO:0006468	GO:0004672 GO:0005524
Phvul.002G050100.1	6	1	2.58496	0.924596	PF00361	DH dehydrogese (ubiquinone) activity			PTHR22773,PTHR22773:SF57	,DH DEHYDROGESE			1.6.5.3	DH dehydrogese (ubiquinone).	K05575	NADH dehydrogenase I subunit 4 [EC:1.6.5.3]	GO:0008137 GO:0042773 GO:0055114	NADH dehydrogenase (ubiquinone) activity_ATP synthesis coupled electron transport_oxidation reduction								GO:0042773 GO:0055114	GO:0008137
Phvul.002G051100.1	14	67	-2.25873	0.954838	PF00338	intracellular			PTHR11700	intracellular	KOG0900	40S ribosomal protein S20			K02969	small subunit ribosomal protein S20e	GO:0003735 GO:0005622 GO:0005840 GO:0006412	structural constituent of ribosome_intracellular_ribosome_protein biosynthesis		Glyma14g04840.1	1e-124	90.2439	Glyma11g00450.1	1e-124	90.2439	GO:0006412	GO:0003735
Phvul.002G052400.1	14	2	2.80735	0.972527	PF00324	transport			PTHR11785,PTHR11785:SF78	CATIONIC AMINO ACID TRANSPORTER,amino acid transmembrane transport	KOG1287	Amino acid transporters					GO:0003333 GO:0006810 GO:0015171 GO:0016020 GO:0055085	AA transmembrane transport_transport_amino aid transmembrane transporter activity_membrane_transmembrane transport		Glyma01g45410.1	0	87.9752	Glyma11g00340.1	7e-27	88.5965	GO:0006810 GO:0055085	GO:0015171
Phvul.002G052600.1	0	6	-3.58496	0.935538	PF00560,PF08263	Leucine rich repeat N-termil domain,protein binding			PTHR24420								GO:0005515	protein binding		Glyma01g45420.1	4e-51	80.5668	Glyma11g00330.1	3e-30	84.153		GO:0005515
Phvul.002G052800.1	580	134	2.11382	0.955005																Glyma01g45440.1	3e-43	86.5285	Glyma01g45450.1	2e-28	84.5238
Phvul.002G054000.1	6	0	3.58496	0.935538	PF00560	protein binding			PTHR24420,PTHR24420:SF937								GO:0005515	protein binding		Glyma11g00240.1	1e-105	81.3333	Glyma01g45570.1	2e-73	79.1922		GO:0005515
Phvul.002G054100.1	22	4	2.45943	0.956602	PF00201	transferase activity, transferring hexosyl groups			PTHR11926,PTHR11926:SF15	UDP-GLUCURONOSYLTRANSFERASE RELATED,"transferase activity, transferring hexosyl groups"	KOG1192	UDP-glucuronosyl and UDP-glucosyl transferase					GO:0008152 GO:0016758	metabolism_"transferase activity, transferring hexosyl groups"		Glyma11g00230.1	0	81.5642	Glyma02g11660.1	7e-24	84.3137	GO:0008152	GO:0016758
Phvul.002G054200.1	61	9	2.76081	0.983871	PF03007,PF06974	diacylglycerol O-acyltransferase activity											GO:0004144	diacylglycerol O-acyltransferase activity		Glyma07g00220.1	0	86.7244					GO:0004144
Phvul.002G055700.1	23	1	4.52356	0.995004	PF00847	sequence-specific D binding transcription factor activity									K09286	EREBP-like factor	GO:0003700 GO:0006355	transcription factor activity_"regulation of transcription, DNA-dependent"	AP2	Glyma01g41520.1	0	86.1461	Glyma11g03910.1	1e-156	84.9003	GO:0006355	GO:0003700
Phvul.002G055800.1	144	5	4.848	0.999357	PF00847	sequence-specific D binding transcription factor activity									K09286	EREBP-like factor	GO:0003700 GO:0006355	transcription factor activity_"regulation of transcription, DNA-dependent"	AP2	Glyma11g03900.1	1e-131	86.3551	Glyma01g41530.1	7e-88	86.3402	GO:0006355	GO:0003700
Phvul.002G056300.1	19	3	2.66297	0.976785	PF00046,PF02183,PF04618	nucleus,sequence-specific D binding			PTHR24326,PTHR24326:SF218		KOG0483	Transcription factor HEX, contains HOX and HALZ domains					GO:0003677 GO:0003700 GO:0005634 GO:0006351 GO:0006355 GO:0016563 GO:0043565	DNA binding_transcription factor activity_nucleus_"transcription, DNA-dependent"_"regulation of transcription, DNA-dependent"_transcription activator activity_sequence-specific DNA binding	HB	Glyma11g03850.1	0	87.5164	Glyma11g03850.1	6e-17	96.2264	GO:0006351 GO:0006355	GO:0003677 GO:0003700 GO:0016563 GO:0043565
Phvul.002G057100.1	8	1	3	0.957774	PF00488,PF05190,PF05192	mismatched D binding			PTHR11361,PTHR11361:SF36	D MISMATCH REPAIR MUTS RELATED PROTEINS,"MUTS HOMOLOG 4, MSH4"	KOG0220	Mismatch repair ATPase MSH4 (MutS family)			K08740	DNA mismatch repair protein MSH4	GO:0005524 GO:0006298 GO:0030983	ATP binding_mismatch repair_mismatched DNA binding		Glyma11g03750.1	0	94.1028	Glyma11g03750.1	3e-27	85.1613	GO:0006298	GO:0005524 GO:0030983
Phvul.002G057300.1	21	0	5.39232	0.994177	PF05703,PF08458	Plant pleckstrin homology-like region,Plant protein of unknown function (DUF828)			PTHR24730,PTHR24730:SF7											Glyma11g03720.1	0	90.1457	Glyma01g41640.1	0	90.0552
Phvul.002G057300.2	21	0	5.39232	0.994177	PF05703,PF08458	Plant pleckstrin homology-like region,Plant protein of unknown function (DUF828)			PTHR24730,PTHR24730:SF7											Glyma11g03720.1	0	90.1457	Glyma01g41640.1	0	90.0552
Phvul.002G057500.1	23	0	5.52356	0.995014	PF00230	transport			PTHR19139,PTHR19139:SF30	AQUAPORIN-7,transport	KOG0223	Aquaporin (major intrinsic protein family)			K09873	aquaporin TIP	GO:0005215 GO:0006810 GO:0016020	transporter activity_transport_membrane		Glyma01g41670.1	0	88.369	Glyma11g03690.1	0	87.8342	GO:0006810	GO:0005215
Phvul.002G058000.2	6	0	3.58496	0.935538	PF00413,PF01471	extracellular matrix,metabolic process			PTHR10201,PTHR10201:SF15	MATRIX METALLOPROTEISE,MATRIX METALLOPROTEISE-RELATED							GO:0004222 GO:0006508 GO:0008152 GO:0008270 GO:0031012	metalloendopeptidase activity_proteolysis and peptidolysis_metabolism_zinc ion binding_extracellular matrix		Glyma01g41750.1	0	91.0429	Glyma11g03630.1	0	90.0119	GO:0006508 GO:0008152	GO:0004222 GO:0008270
Phvul.002G059900.1	11	1	3.45943	0.977941	PF00995	vesicle docking involved in exocytosis			PTHR11679,PTHR11679:SF5	gb def: vacuolar sorting protein essential for vacuolar morphogenesis and function, vps3,vesicle docking involved in exocytosis	KOG1300	Vesicle trafficking protein Sec1					GO:0006904 GO:0016192	nonselective vesicle docking_vesicle-mediated transport		Glyma11g03230.1	0	93.3233	Glyma01g42140.2	0	92.1556	GO:0006904 GO:0016192
Phvul.002G060000.1	8	2	2	0.910397	PF07279	Protein of unknown function (DUF1442)														Glyma01g42130.1	0	89.1339	Glyma11g03240.1	0	87.4419
Phvul.002G060100.1	6	49	-3.02975	0.992711	PF01571,PF08669	Glycine cleavage T-protein C-termil barrel domain,glycine catabolic process			PTHR22602	UNCHARACTERIZED	KOG2929	Transcription factor, component of CCR4 transcriptional complex			K06980	ribosomal RNA large subunit methyltransferase F [EC:2.1.1.181]	GO:0004047 GO:0005737 GO:0006546	aminomethyltransferase activity_cytoplasm_glycine catabolism		Glyma11g03250.1	0	89.8621	Glyma01g42120.1	0	93.2367	GO:0006546	GO:0004047
Phvul.002G060500.1	8	0	4	0.96241	PF00249	Myb-like D-binding domain			PTHR10641	MYB-RELATED	KOG0048	Transcription factor, Myb superfamily			K09422	myb proto-oncogene protein, plant	GO:0003677	DNA binding	MYB	Glyma01g42050.1	0	90.6173	Glyma11g03300.1	0	89.9254		GO:0003677
Phvul.002G060700.1	43	5	3.10434	0.992412																Glyma11g03320.1	0	89.0261	Glyma11g03320.2	0	88.203
Phvul.002G060900.1	13	3	2.11548	0.935797
Phvul.002G061100.1	16	3	2.41504	0.95095	PF00805	Pentapeptide repeats (8 copies)														Glyma11g03350.1	0	94.8328	Glyma11g03350.1	7e-29	86.3946
Phvul.002G061300.1	8	0	4	0.96241	PF04640	PLATZ transcription factor													PLATZ	Glyma11g03370.1	1e-134	90.201	Glyma11g03370.1	1e-23	89
Phvul.002G061800.1	8	2	2	0.910397	PF00169,PF01237	Oxysterol-binding protein,protein binding			PTHR10972,PTHR10972:SF8	OXYSTEROL-BINDING PROTEIN,OXYSTEROL-BINDING PROTEIN-RELATED	KOG1737	Oxysterol-binding protein					GO:0005515 GO:0005543	protein binding_phospholipid binding		Glyma01g41940.1	0	93.6104	Glyma11g03420.2	0	94.6397		GO:0005515 GO:0005543
Phvul.002G063000.1	0	11	-4.45943	0.979937	PF01501	transferase activity, transferring glycosyl groups			PTHR11183,PTHR11183:SF5	GLYCOGENIN,GLYCOGENIN-RELATED							GO:0016757	transferase activity, transferring glycosyl groups		Glyma11g03550.1	0	92.7469	Glyma05g04630.1	0	84.3988		GO:0016757
Phvul.002G064300.1	20	4	2.32193	0.954782	PF03005	Arabidopsis proteins of unknown function			PTHR13533,PTHR13533:SF3	FAMILY NOT MED,gb def: unknown protein [takifugu rubripes]										Glyma01g03480.1	0	91.8406	Glyma01g03480.1	1e-16	92.3077
Phvul.002G064500.1	176	11	4	0.9993																Glyma02g04130.1	0	83.6773	Glyma01g03500.1	0	83.9323
Phvul.002G064700.1	6	0	3.58496	0.935538
Phvul.002G064900.1	16	4	2	0.94102																Glyma01g03550.1	0	89.2216	Glyma02g04100.1	0	89.1218
Phvul.002G066700.1	6	1	2.58496	0.924596																Glyma02g02590.2	0	90.6757	Glyma02g02590.2	1e-90	87.8419
Phvul.002G066800.1	42	7	2.58496	0.982886	PF00989	regulation of transcription, D-dependent			PTHR23244,PTHR23244:SF1	KELCH REPEAT DOMAIN,TWIN LOV PROTEIN 1							GO:0005515 GO:0006355	protein binding_"regulation of transcription, DNA-dependent"		Glyma02g02600.1	0	88.8106	Glyma01g04920.1	0	88.5586	GO:0006355	GO:0005515
Phvul.002G066800.2	58	10	2.53605	0.96191	PF00989	regulation of transcription, D-dependent			PTHR23244,PTHR23244:SF1	KELCH REPEAT DOMAIN,TWIN LOV PROTEIN 1							GO:0006355	regulation of transcription, DNA-dependent		Glyma02g02600.6	0	86.9565	Glyma02g02600.5	0	86.9565	GO:0006355	GO:0005515
Phvul.002G066800.3	50	8	2.64386	0.983399	PF00989	regulation of transcription, D-dependent			PTHR23244,PTHR23244:SF1	KELCH REPEAT DOMAIN,TWIN LOV PROTEIN 1							GO:0006355	regulation of transcription, DNA-dependent		Glyma02g02600.6	0	87.7766	Glyma02g02600.5	0	87.4305	GO:0006355	GO:0005515
Phvul.002G066800.4	42	7	2.58496	0.982886	PF00989	regulation of transcription, D-dependent			PTHR10217,PTHR10217:SF17	CYCLIC NUCLEOTIDE-GATED CHANNEL-RELATED,VOLTAGE AND LIGAND GATED POTASSIUM CHANNEL							GO:0006355	regulation of transcription, DNA-dependent		Glyma02g02600.3	0	86.2691	Glyma02g02600.6	0	86.1925	GO:0006355	GO:0005515
Phvul.002G067400.1	16	2	3	0.983707	PF00415	Regulator of chromosome condensation (RCC1) repeat			PTHR22870,PTHR22870:SF23	REGULATOR OF CHROMOSOME CONDENSATION,gb def: T7N9.12	KOG1427	Uncharacterized conserved protein, contains RCC1 domain								Glyma01g04870.1	0	86.7438	Glyma02g02650.1	0	89.8592
Phvul.002G068200.1	80	2	5.32193	0.998984	PF00085	cell redox homeostasis			PTHR10438,PTHR10438:SF50	,glycerol ether metabolic process	KOG0907	Thioredoxin					GO:0006662 GO:0009055 GO:0015035 GO:0016209 GO:0016491 GO:0045454 GO:0055114	glycerol ether metabolic process_electron carrier activity_protein disulfide oxidoreductase activity_antioxidant activity_oxidoreductase activity_cell redox homeostasis_oxidation reduction		Glyma01g04760.1	5e-93	88.1098	Glyma02g02730.1	2e-92	89.2977	GO:0006662 GO:0045454 GO:0055114	GO:0009055 GO:0015035 GO:0016209 GO:0016491
Phvul.002G068300.1	6	0	3.58496	0.935538	PF00226,PF01556	heat shock protein binding,protein folding			PTHR24077,PTHR24077:SF88		KOG0712	Molecular chaperone (DnaJ superfamily)					GO:0006457 GO:0031072 GO:0051082	protein folding_heat shock protein binding_unfolded protein binding		Glyma02g02740.1	0	89.2857	Glyma01g04750.1	0	88.8344	GO:0006457	GO:0031072 GO:0051082
Phvul.002G069900.1	0	23	-5.52356	0.995014	PF02519	Auxin responsive protein														Glyma13g17400.1	9e-82	85.4881	Glyma17g05090.1	7e-58	84.8797
Phvul.002G071000.1	71	2	5.14975	0.998859	PF07816	Protein of unknown function (DUF1645)														Glyma02g04000.1	1e-106	87.7984	Glyma02g04000.1	5e-33	90.5172
Phvul.002G071100.1	12	1	3.58496	0.982286	PF01398	protein binding			PTHR12947,PTHR12947:SF4	,AMSH							GO:0005515	protein binding		Glyma01g03710.2	0	93.1818	Glyma01g03710.2	5e-64	92.6136		GO:0005515
Phvul.002G071100.2	16	1	4	0.990264					PTHR12947	AMSH										Glyma01g03710.1	4e-76	86.0681	Glyma01g03710.1	3e-67	94.5455		GO:0005515
Phvul.002G071100.3	16	1	4	0.990264					PTHR12947	AMSH										Glyma01g03710.1	4e-76	86.0681	Glyma01g03710.1	3e-67	94.5455		GO:0005515
Phvul.002G071100.4	13	1	3.70044	0.984774					PTHR12947,PTHR12947:SF4	,AMSH										Glyma01g03710.2	1e-105	91.6955	Glyma01g03710.2	4e-67	94.5455		GO:0005515
Phvul.002G071100.5	14	1	3.80735	0.987212	PF01398	protein binding			PTHR12947	AMSH							GO:0005515	protein binding		Glyma01g03710.2	1e-140	95.7237	Glyma01g03710.2	4e-64	92.6136		GO:0005515
Phvul.002G071100.6	14	1	3.80735	0.987212	PF01398	protein binding			PTHR12947	AMSH							GO:0005515	protein binding		Glyma01g03710.2	1e-140	95.7237	Glyma01g03710.2	4e-64	92.6136		GO:0005515
Phvul.002G071100.7	13	1	3.70044	0.984774					PTHR12947,PTHR12947:SF4	,AMSH										Glyma01g03710.2	1e-105	91.6955	Glyma01g03710.2	4e-67	94.5455		GO:0005515
Phvul.002G071100.8	12	1	3.58496	0.982286	PF01398	protein binding			PTHR12947,PTHR12947:SF4	,AMSH							GO:0005515	protein binding		Glyma01g03710.2	0	93.1818	Glyma01g03710.2	5e-64	92.6136		GO:0005515
Phvul.002G071900.1	54	13	2.05445	0.953257	PF00076,PF01480	mR processing,nucleic acid binding			PTHR18806,PTHR18806:SF4	,RBM25 PROTEIN	KOG2253	U1 snRNP complex, subunit SNU71 and related PWI-motif proteins			K12822	RNA-binding protein 25	GO:0003676 GO:0006397	nucleic acid binding_mRNA processing		Glyma01g03810.1	0	88.9195	Glyma01g03810.1	0	90.4681	GO:0006397	GO:0003676
Phvul.002G072100.1	40	1	5.32193	0.997899	PF00171	oxidoreductase activity			PTHR11699,PTHR11699:SF46	ALDEHYDE DEHYDROGESE-RELATED,SUCCITE-SEMIALDEHYDE DEHYDROGESE-RELATED	KOG2450	Aldehyde dehydrogenase	1.2.1.3	Aldehyde dehydrogese (D+).	K00128	aldehyde dehydrogenase (NAD+) [EC:1.2.1.3]	GO:0008152 GO:0016491 GO:0055114	metabolism_oxidoreductase activity_oxidation reduction		Glyma01g03820.1	0	93.6302	Glyma02g03870.1	0	92.963	GO:0008152 GO:0055114	GO:0016491
Phvul.002G073200.1	63	1	5.97728	0.998728	PF00892	membrane					KOG4510	Permease of the drug/metabolite transporter (DMT) superfamily					GO:0016020	membrane		Glyma01g04060.1	1e-108	81.9832	Glyma01g04050.1	4e-99	84.6614
Phvul.002G073400.1	56	14	2	0.953308	PF00583	N-acetyltransferase activity			PTHR23091,PTHR23091:SF34	,N-TERMIL ACETYLTRANSFERASE							GO:0008080 GO:0008152	N-acetyltransferase activity_metabolism		Glyma01g04090.2	1e-117	90.2579	Glyma01g04090.2	3e-24	83.0508	GO:0008152	GO:0008080
Phvul.002G073500.1	8	2	2	0.910397	PF00069	protein phosphorylation			PTHR24420		KOG1187	Serine/threonine protein kinase					GO:0004672 GO:0005524 GO:0006468	protein kinase activity_ATP binding_protein amino acid phosphorylation		Glyma02g03670.1	0	94.2308	Glyma01g04080.1	0	94.3898	GO:0006468	GO:0004672 GO:0005524
Phvul.002G074300.1	0	17	-5.08746	0.99146	PF04116	fatty acid biosynthetic process			PTHR11863,PTHR11863:SF23	,STEROL DESATURASE	KOG0873	C-4 sterol methyl oxidase					GO:0005506 GO:0006633 GO:0016491 GO:0055114	iron ion binding_fatty acid biosynthesis_oxidoreductase activity_oxidation reduction		Glyma01g04170.3	1e-143	83.6242	Glyma01g04170.1	1e-143	83.6242	GO:0006633 GO:0055114	GO:0005506 GO:0016491
Phvul.002G074400.1	26	0	5.70044	0.995969																Glyma02g03530.1	1e-180	90.8549	Glyma01g04190.1	1e-178	90.1734
Phvul.002G074800.1	49	6	3.02975	0.992711	PF00134,PF02984	Cyclin, N-termil domain,nucleus			PTHR10177,PTHR10177:SF76	,CYCLINS	KOG0656	G1/S-specific cyclin D					GO:0005634	nucleus	HMG	Glyma01g04220.1	0	89.0028	Glyma02g03490.1	0	90.8059
Phvul.002G076100.1	266	0	9.05528	0.999588																Glyma02g03360.1	2e-47	90.0621
Phvul.002G076200.1	44	0	6.45943	0.998133	PF00400	WD domain, G-beta repeat			PTHR22844	F-BOX AND WD40 DOMAIN PROTEIN	KOG0266	WD40 repeat-containing protein					GO:0005515	protein binding		Glyma01g04340.1	0	86.1893	Glyma01g04340.1	9e-17	87.6404		GO:0005515
Phvul.002G078000.2	7	1	2.80735	0.939991	PF00415	Regulator of chromosome condensation (RCC1) repeat			PTHR22870,PTHR22870:SF23	REGULATOR OF CHROMOSOME CONDENSATION,gb def: T7N9.12										Glyma01g04870.1	0	89.3819	Glyma02g02650.1	0	89.2235
Phvul.002G078000.3	7	1	2.80735	0.939991	PF00415	Regulator of chromosome condensation (RCC1) repeat			PTHR22870,PTHR22870:SF23	REGULATOR OF CHROMOSOME CONDENSATION,gb def: T7N9.12										Glyma01g04870.1	0	90.0654	Glyma02g02650.1	0	89.9346
Phvul.002G078100.1	0	6	-3.58496	0.935538	PF02985	protein binding											GO:0005515	protein binding	FHA	Glyma01g04500.1	0	84.952	Glyma01g04500.1	0	88.024		GO:0005515
Phvul.002G078600.1	125	20	2.64386	0.98453	PF00249	Myb-like D-binding domain			PTHR12374	TRANSCRIPTIOL ADAPTOR 2 (ADA2)-RELATED							GO:0003677	DNA binding	MYB_related	Glyma02g03020.1	0	87.146	Glyma01g04530.1	0	86.9707		GO:0003677
Phvul.002G078900.1	7	1	2.80735	0.939991
Phvul.002G079000.1	21	5	2.07039	0.94672																Glyma02g02980.2	5e-86	88.4211	Glyma01g04580.1	1e-83	88.0702
Phvul.002G079500.2	6	1	2.58496	0.924596
Phvul.002G080800.1	61	1	5.93074	0.998688	PF04601	Protein of unknown function (DUF569)											GO:0030674 GO:0051015	protein binding, bridging_actin filament binding		Glyma01g04730.1	0	84.9711	Glyma02g02820.1	0	86.6738		GO:0030674 GO:0051015
Phvul.002G081400.1	5	0	3.32193	0.911431																Glyma01g06850.1	2e-64	88.1857	Glyma02g12810.1	1e-40	90.3704
Phvul.002G081600.1	17	1	4.08746	0.991322	PF03106	sequence-specific D binding											GO:0003700 GO:0006355 GO:0043565	transcription factor activity_"regulation of transcription, DNA-dependent"_sequence-specific DNA binding	WRKY	Glyma01g06870.3	0	89.2941	Glyma01g06870.2	0	89.2941	GO:0006355	GO:0003700 GO:0043565
Phvul.002G082300.1	7	0	3.80735	0.951419	PF03398	Regulator of Vps4 activity in the MVB pathway			PTHR12161,PTHR12161:SF4	UNCHARACTERIZED DUF292,gb def: agcp6260 [anopheles gambiae str. pest]	KOG2027	Spindle pole body protein								Glyma01g20860.1	0	87.2711	Glyma01g20860.1	9e-17	87.6404
Phvul.002G083100.1	14	1	3.80735	0.987212	PF03321	GH3 auxin-responsive promoter									K14487	auxin responsive GH3 gene family				Glyma02g13910.1	0	88.4422	Glyma17g18080.1	3e-45	80.798
Phvul.002G083200.1	8	1	3	0.957774																Glyma01g09420.1	0	89.6533	Glyma02g13880.1	0	90.6061
Phvul.002G083300.1	6	1	2.58496	0.924596	PF08241	methyltransferase activity			PTHR10108,PTHR10108:SF8	METHYLTRANSFERASE,"gb def: 2-heptaprenyl-1,4-phthoquinone methyltransferase methanosarci acetivorans s"	KOG4300	Predicted methyltransferase					GO:0008152 GO:0008168	metabolism_methyltransferase activity		Glyma02g12160.1	0	89.9448				GO:0008152	GO:0008168
Phvul.002G083600.1	229	23	3.31564	0.99736	PF01357,PF03330	Pollen allergen,Rare lipoprotein A (RlpA)-like double-psi beta-barrel														Glyma01g06030.1	0	90.3181	Glyma02g12140.1	0	90.1798
Phvul.002G084000.1	5	0	3.32193	0.911431	PF02701	zinc ion binding											GO:0003677 GO:0006355 GO:0008270	DNA binding_"regulation of transcription, DNA-dependent"_zinc ion binding	C2C2_DOFlike	Glyma01g05960.1	1e-130	86.3309	Glyma01g05960.1	1e-101	87.8947	GO:0006355	GO:0003677 GO:0008270
Phvul.002G084300.1	74	17	2.12199	0.954045	PF00097	Zinc finger, C3HC4 type (RING finger)			PTHR22763	RING ZINC FINGER PROTEIN										Glyma02g12050.1	3e-95	88.75	Glyma02g12050.1	4e-08	94.7368
Phvul.002G084500.1	77	1	6.26679	0.998964	PF00445	ribonuclease T2 activity			PTHR11240	ribonuclease T2 activity	KOG1642	Ribonuclease, T2 family	3.1.27.1	Ribonuclease T2.	K01166	ribonuclease T2 [EC:3.1.27.1]	GO:0003723 GO:0033897	RNA binding_ribonuclease T2 activity		Glyma02g12020.1	0	91.1894	Glyma01g05850.1	0	90.8957		GO:0003723 GO:0033897
Phvul.002G085400.1	2	14	-2.80735	0.972527	PF04770	ZF-HD protein dimerisation region													ZD_HD	Glyma01g05810.1	2e-63	91.8033	Glyma01g05810.1	4e-55	84.127
Phvul.002G085500.1	10	2	2.32193	0.934381	PF07891	Protein of unknown function (DUF1666)			PTHR10759,PTHR10759:SF1	60S RIBOSOMAL PROTEIN L34,intracellular							GO:0003735 GO:0005622 GO:0005840 GO:0006412	structural constituent of ribosome_intracellular_ribosome_protein biosynthesis		Glyma01g05820.1	0	93.2171	Glyma01g05820.1	1e-141	86.2676	GO:0006412	GO:0003735
Phvul.002G086100.1	48	10	2.26303	0.954149	PF04116	fatty acid biosynthetic process			PTHR11863,PTHR11863:SF3	STEROL DESATURASE,SUR2-RELATED	KOG0874	Sphingolipid hydroxylase					GO:0005506 GO:0006633 GO:0016491 GO:0055114	iron ion binding_fatty acid biosynthesis_oxidoreductase activity_oxidation reduction		Glyma02g11870.1	0	93.2051	Glyma01g05550.1	0	92.9487	GO:0006633 GO:0055114	GO:0005506 GO:0016491
Phvul.002G086600.1	53	5	3.40599	0.996191	PF03634	TCP family transcription factor			PTHR11584,PTHR11584:SF275	,SERINE/THREONINE PROTEIN KISE									TCP	Glyma01g05410.1	0	89.8305	Glyma01g05410.1	6e-55	87.8924
Phvul.002G087000.1	26	5	2.37851	0.957945	PF05739	protein binding			PTHR19305	SYPTOSOMAL ASSOCIATED PROTEIN	KOG3065	SNAP-25 (synaptosome-associated protein) component of SNARE complex			K08509	synaptosomal-associated protein, 29kDa	GO:0005515	protein binding		Glyma04g32710.1	0	90.6393	Glyma06g21560.2	0	89.7611		GO:0005515
Phvul.002G087000.2	27	5	2.43296	0.958358	PF05739	protein binding			PTHR19305	SYPTOSOMAL ASSOCIATED PROTEIN	KOG3065	SNAP-25 (synaptosome-associated protein) component of SNARE complex			K08509	synaptosomal-associated protein, 29kDa	GO:0005515	protein binding		Glyma04g32710.1	0	90.6393	Glyma06g21560.2	0	89.7611		GO:0005515
Phvul.002G087000.3	26	5	2.37851	0.957945	PF05739	protein binding			PTHR19305	SYPTOSOMAL ASSOCIATED PROTEIN	KOG3065	SNAP-25 (synaptosome-associated protein) component of SNARE complex			K08509	synaptosomal-associated protein, 29kDa	GO:0005515	protein binding		Glyma04g32710.1	0	90.6393	Glyma06g21560.2	0	89.7611		GO:0005515
Phvul.002G087000.4	22	4	2.45943	0.956602					PTHR19305	SYPTOSOMAL ASSOCIATED PROTEIN	KOG3065	SNAP-25 (synaptosome-associated protein) component of SNARE complex								Glyma04g32710.1	0	91.2371	Glyma06g21560.4	0	90.2937		GO:0005515
Phvul.002G087200.1	14	2	2.80735	0.972527
Phvul.002G087700.1	8	2	2	0.910397	PF01535	PPR repeat			PTHR24015											Glyma06g20160.1	0	90.0755	Glyma04g34450.1	0	92.2392
Phvul.002G088000.1	23	1	4.52356	0.995004																Glyma02g11750.1	3e-64	89.3023	Glyma02g11750.1	2e-49	86.7257
Phvul.002G088700.1	64	3	4.41504	0.998692					PTHR25005,PTHR25005:SF2											Glyma02g02300.2	1e-103	89.2216	Glyma02g02300.1	1e-103	89.2216
Phvul.002G089000.1	5	50	-3.32193	0.99607	PF08449	transmembrane transport			PTHR10778,PTHR10778:SF10	UDP-GALACTOSE TRANSPORTER B1 (SLC35B1),UDP-GALACTOSE TRANSPORTER-RELATED	KOG1581	UDP-galactose transporter related protein					GO:0055085	transmembrane transport		Glyma02g02330.1	0	93.1932	Glyma01g05170.1	0	93.246	GO:0055085
Phvul.002G089100.1	27	2	3.75489	0.995128	PF07714	protein phosphorylation			PTHR24420,PTHR24420:SF897		KOG1187	Serine/threonine protein kinase	2.7.1.-	Phosphotransferases with an alcohol group as acceptor.	K00924	phosphatidylinositol-4-phosphate 3-kinase [EC:2.7.1.154]	GO:0004672 GO:0005524 GO:0006468	protein kinase activity_ATP binding_protein amino acid phosphorylation		Glyma02g02340.1	0	91.8351	Glyma01g05160.1	0	91.6734	GO:0006468	GO:0004672 GO:0005524
Phvul.002G089400.1	41	1	5.35755	0.997963	PF00179	acid-amino acid ligase activity			PTHR24067		KOG0419	Ubiquitin-protein ligase	6.3.2.19	Ubiquitin--protein ligase.	K10573	ubiquitin-conjugating enzyme E2 A [EC:6.3.2.19]	GO:0016881	acid-D-amino acid ligase activity		Glyma01g05080.1	1e-178	92.1569	Glyma02g02400.1	1e-176	91.939		GO:0016881
Phvul.002G089400.2	43	2	4.42626	0.998005	PF00179	acid-amino acid ligase activity			PTHR24067		KOG0419	Ubiquitin-protein ligase	6.3.2.19	Ubiquitin--protein ligase.	K10573	ubiquitin-conjugating enzyme E2 A [EC:6.3.2.19]	GO:0016881	acid-D-amino acid ligase activity		Glyma01g05080.1	1e-178	92.1569	Glyma02g02400.1	1e-176	91.939		GO:0016881
Phvul.002G089400.3	42	1	5.39232	0.998029	PF00179	acid-amino acid ligase activity			PTHR24067		KOG0419	Ubiquitin-protein ligase					GO:0016881	acid-D-amino acid ligase activity		Glyma01g05080.1	1e-123	91.8429	Glyma02g02400.1	1e-121	91.5408		GO:0016881
Phvul.002G089400.4	39	1	5.2854	0.997829	PF00179	acid-amino acid ligase activity			PTHR24067		KOG0419	Ubiquitin-protein ligase					GO:0016881	acid-D-amino acid ligase activity		Glyma01g05080.1	1e-123	91.8429	Glyma02g02400.1	1e-121	91.5408		GO:0016881
Phvul.002G089400.5	33	1	5.04439	0.997228	PF00179	acid-amino acid ligase activity			PTHR24067		KOG0419	Ubiquitin-protein ligase					GO:0016881	acid-D-amino acid ligase activity		Glyma02g02400.2	1e-130	91.7379	Glyma01g05080.1	1e-123	91.8182		GO:0016881
Phvul.002G091100.1	8	0	4	0.96241	PF03106	sequence-specific D binding											GO:0003700 GO:0006355 GO:0043565	transcription factor activity_"regulation of transcription, DNA-dependent"_sequence-specific DNA binding	WRKY	Glyma01g06550.1	0	87.2255	Glyma01g06550.1	2e-70	84.4086	GO:0006355	GO:0003700 GO:0043565
Phvul.002G091100.2	9	0	4.16993	0.970167	PF03106	sequence-specific D binding											GO:0003700 GO:0006355 GO:0043565	transcription factor activity_"regulation of transcription, DNA-dependent"_sequence-specific DNA binding	WRKY	Glyma01g06550.1	0	87.2255	Glyma01g06550.1	5e-09	84.5238	GO:0006355	GO:0003700 GO:0043565
Phvul.002G092500.1	9	0	4.16993	0.970167	PF02714	membrane			PTHR13018,PTHR13018:SF5	PROBABLE MEMBRANE PROTEIN DUF221-RELATED,RSN1(YEAST)-RELATED PROBABLE MEMBRANE PROTEIN	KOG1134	Uncharacterized conserved protein					GO:0016020	membrane		Glyma02g12400.1	0	90.5361	Glyma02g12400.2	0	90.6615
Phvul.002G092800.1	6	0	3.58496	0.935538																Glyma07g34010.1	1e-140	86.965	Glyma07g34010.1	5e-23	92.4051
Phvul.002G093100.1	152	29	2.38995	0.962606																Glyma07g34050.2	3e-29	80.1136	Glyma07g34050.1	3e-29	80.1136
Phvul.002G093200.1	175	27	2.69632	0.984777																Glyma20g01710.1	9e-61	83.1461	Glyma07g34060.1	8e-46	80.791
Phvul.002G094000.1	11	2	2.45943	0.939674	PF03547	transmembrane transport									K13947		GO:0016021 GO:0055085	integral to membrane_transmembrane transport		Glyma20g01760.1	0	87.9638	Glyma20g01760.1	0	89.2734	GO:0055085
Phvul.002G094000.2	11	1	3.45943	0.977941	PF03547	transmembrane transport									K13947		GO:0016021 GO:0055085	integral to membrane_transmembrane transport		Glyma20g01760.2	0	87.8981	Glyma20g01760.2	0	89.2734	GO:0055085
Phvul.002G094100.1	8	2	2	0.910397	PF00046,PF02183	nucleus,sequence-specific D binding			PTHR24325,PTHR24325:SF193		KOG0483	Transcription factor HEX, contains HOX and HALZ domains			K09338	homeobox-leucine zipper protein	GO:0003677 GO:0003700 GO:0005634 GO:0006355 GO:0043565	DNA binding_transcription factor activity_nucleus_"regulation of transcription, DNA-dependent"_sequence-specific DNA binding	HB	Glyma07g34230.1	0	91.7976	Glyma20g01770.1	0	91.9065	GO:0006355	GO:0003677 GO:0003700 GO:0043565
Phvul.002G094700.1	13	3	2.11548	0.935797	PF07939	Protein of unknown function (DUF1685)														Glyma20g01830.1	1e-112	85.6842	Glyma07g34280.1	1e-103	85.2391
Phvul.002G096300.1	3	12	-2	0.931736
Phvul.002G097000.1	39	1	5.2854	0.997829	PF00067	oxidoreductase activity, acting on paired donors, with incorporation or reduction of molecular oxygen			PTHR24298,PTHR24298:SF44		KOG0156	Cytochrome P450 CYP2 subfamily					GO:0005506 GO:0009055 GO:0016705 GO:0020037 GO:0055114	iron ion binding_electron carrier activity_"oxidoreductase activity, acting on paired donors, with incorporation or reduction of molecular oxygen"_heme binding_oxidation reduction		Glyma07g34560.1	1e-170	83.658	Glyma07g34560.1	1e-122	88.4058	GO:0055114	GO:0005506 GO:0009055 GO:0016705 GO:0020037
Phvul.002G097100.1	28	2	3.80735	0.99587	PF00067	oxidoreductase activity, acting on paired donors, with incorporation or reduction of molecular oxygen			PTHR24298,PTHR24298:SF44		KOG0156	Cytochrome P450 CYP2 subfamily					GO:0005506 GO:0009055 GO:0016705 GO:0020037 GO:0055114	iron ion binding_electron carrier activity_"oxidoreductase activity, acting on paired donors, with incorporation or reduction of molecular oxygen"_heme binding_oxidation reduction		Glyma20g02290.1	1e-132	88.0174	Glyma20g02290.1	1e-93	80.8684	GO:0055114	GO:0005506 GO:0009055 GO:0016705 GO:0020037
Phvul.002G097300.1	12	0	4.58496	0.983108	PF02195	D binding			PTHR21348	UNCHARACTERIZED	KOG3388	Predicted transcription regulator/nuclease, contains ParB domain					GO:0003677	DNA binding		Glyma20g02350.3	1e-152	92.5065	Glyma20g02350.2	1e-145	92.4731		GO:0003677
Phvul.002G098800.1	57	10	2.51096	0.961865	PF02450	phosphatidylcholine-sterol O-acyltransferase activity			PTHR11440,PTHR11440:SF3	PHOSPHATIDYLCHOLINE-STEROL ACYLTRANSFERASE,phosphatidylcholine-sterol O-acyltransferase activity	KOG2369	Lecithin:cholesterol acyltransferase (LCAT)/Acyl-ceramide synthase					GO:0004607 GO:0006505 GO:0006629 GO:0006886 GO:0008374 GO:0016788 GO:0031227	phosphatidylcholine sterol O acetyltransferase activity_GPI anchor metabolism_lipid metabolism_intracellular protein transport_O-acyltransferase activity_"hydrolase activity, acting on ester bonds"_intrinsic to endoplasmic reticulum membrane		Glyma07g34730.1	0	89.2077	Glyma20g02570.1	0	88.8958	GO:0006505 GO:0006629 GO:0006886	GO:0004607 GO:0016788
Phvul.002G098900.1	52	1	5.70044	0.998441					PTHR11439,PTHR11439:SF142	,GAG-POL-RELATED RETROTRANSPOSON										Glyma20g02610.1	0	90.2439	Glyma20g02580.1	1e-121	86.8534
Phvul.002G103200.1	15	3	2.32193	0.949024	PF11360	Protein of unknown function (DUF3110)														Glyma01g06300.1	0	91.634	Glyma02g12380.1	0	90.8136
Phvul.002G104600.1	60	9	2.73697	0.983832																Glyma11g08590.1	4e-90	86.8946	Glyma01g36710.1	1e-50	87.3171
Phvul.002G105300.1	33	5	2.72247	0.982003	PF10294	Putative methyltransferase			PTHR14614	UNCHARACTERIZED	KOG2793	Putative N2,N2-dimethylguanosine tRNA methyltransferase								Glyma01g36790.1	1e-121	92.1875	Glyma01g36790.1	2e-87	91.7695
Phvul.002G105300.2	12	3	2	0.931736	PF10294	Putative methyltransferase			PTHR14614	UNCHARACTERIZED	KOG2793	Putative N2,N2-dimethylguanosine tRNA methyltransferase								Glyma01g36790.1	1e-121	92.1875	Glyma01g36790.1	2e-87	91.7695
Phvul.002G105400.1	13	0	4.70044	0.985598	PF00141	peroxidase activity											GO:0004601 GO:0006979 GO:0020037 GO:0055114	peroxidase activity_response to oxidative stress_heme binding_oxidation reduction		Glyma01g36780.1	0	90.1691	Glyma11g08520.1	0	90.1379	GO:0006979 GO:0055114	GO:0004601 GO:0020037
Phvul.002G105800.1	12	1	3.58496	0.982286	PF00097	Zinc finger, C3HC4 type (RING finger)			PTHR14155,PTHR14155:SF2	RING FINGER PROTEIN 6/12/38,RING-FINGER PROTEIN										Glyma01g36820.1	1e-93	92.3695	Glyma01g36820.1	8e-27	91.3978
Phvul.002G106900.1	0	18	-5.16993	0.992342	PF04782,PF04783	Protein of unknown function (DUF630),Protein of unknown function (DUF632)			PTHR21450	UNCHARACTERIZED									bHLH	Glyma01g36920.1	0	92.714	Glyma01g36920.1	1e-108	86.8217
Phvul.002G107200.1	16	4	2	0.94102	PF06911	Senescence-associated protein			PTHR21068,PTHR21068:SF7	FAMILY NOT MED,SUBFAMILY NOT MED										Glyma01g36960.1	0	89.4737	Glyma11g08300.1	0	88.8638
Phvul.002G107800.1	303	36	3.07325	0.994169	PF00314	Thaumatin family														Glyma01g37020.1	0	89.2608	Glyma01g37020.1	1e-24	84.9315
Phvul.002G107900.1	11	0	4.45943	0.979937	PF00314	Thaumatin family														Glyma01g37040.1	0	87.2	Glyma11g08240.1	0	86.6426
Phvul.002G108300.1	11	1	3.45943	0.977941	PF07690	transmembrane transport			PTHR24003,PTHR24003:SF14								GO:0016021 GO:0022857 GO:0055085	integral to membrane_transmembrane transporter activity_transmembrane transport		Glyma13g25600.4	4e-48	90.8497	Glyma13g25600.4	6e-47	89.2216	GO:0055085	GO:0022857
Phvul.002G108600.1	103	2	5.6865	0.999182	PF00226	heat shock protein binding			PTHR25040,PTHR25040:SF170								GO:0031072	heat shock protein binding		Glyma11g08190.1	1e-114	85.2761	Glyma01g37090.1	1e-105	84.4581		GO:0031072
Phvul.002G108700.1	23	4	2.52356	0.957243	PF00069	protein phosphorylation			PTHR24349		KOG0032	Ca2+/calmodulin-dependent protein kinase, EF-Hand protein superfamily					GO:0004672 GO:0005524 GO:0006468	protein kinase activity_ATP binding_protein amino acid phosphorylation		Glyma11g08180.1	0	93.9914	Glyma11g08180.1	5e-13	92.7273	GO:0006468	GO:0004672 GO:0005524
Phvul.002G109000.1	0	8	-4	0.96241																Glyma01g37150.1	1e-79	89.243	Glyma01g37150.1	2e-68	87.7323
Phvul.002G110800.1	296	26	3.50901	0.997518	PF00538	nucleosome			PTHR11467	HISTONE H1/H5					K11275	histone H1/5	GO:0000786 GO:0003677 GO:0005634 GO:0006334	nucleosome_DNA binding_nucleus_nucleosome assembly		Glyma11g08000.1	5e-69	87.5	Glyma11g08000.1	7e-19	84.0909	GO:0006334	GO:0003677
Phvul.002G111400.1	166	22	2.91561	0.986272	PF00643	intracellular											GO:0005622 GO:0008270	intracellular_zinc ion binding	C2C2_Colike	Glyma11g07930.3	0	95.1351	Glyma11g07930.2	0	95.1351		GO:0008270
Phvul.002G111700.1	23	4	2.52356	0.957243	PF02213	protein binding			PTHR26218,PTHR26218:SF58								GO:0005515	protein binding	PHD	Glyma11g07880.1	0	86.5385	Glyma01g37410.1	0	89.2437		GO:0005515
Phvul.002G111900.1	35	0	6.12928	0.997466	PF00067	oxidoreductase activity, acting on paired donors, with incorporation or reduction of molecular oxygen			PTHR24298		KOG0156	Cytochrome P450 CYP2 subfamily	1.14.-.-	Acting on paired donors, with incorporation or reduction of	K09755	ferulate-5-hydroxylase [EC:1.14.-.-]	GO:0005506 GO:0009055 GO:0016705 GO:0020037 GO:0055114	iron ion binding_electron carrier activity_"oxidoreductase activity, acting on paired donors, with incorporation or reduction of molecular oxygen"_heme binding_oxidation reduction		Glyma01g37430.1	0	87.1847	Glyma11g07850.1	0	87.0748	GO:0055114	GO:0005506 GO:0009055 GO:0016705 GO:0020037
Phvul.002G112200.1	111	22	2.33498	0.962403	PF00319,PF01486	nucleus,sequence-specific D binding			PTHR11945,PTHR11945:SF76	,MADS BOX PROTEIN	KOG0014	MADS box transcription factor					GO:0003677 GO:0003700 GO:0005634 GO:0006355 GO:0043565 GO:0046983	DNA binding_transcription factor activity_nucleus_"regulation of transcription, DNA-dependent"_sequence-specific DNA binding_protein dimerization activity	MADS	Glyma01g37470.1	0	94.4541	Glyma11g07820.1	0	91.8462	GO:0006355	GO:0003677 GO:0003700 GO:0043565 GO:0046983
Phvul.002G112200.2	110	22	2.32193	0.962397	PF00319,PF01486	nucleus,sequence-specific D binding			PTHR11945,PTHR11945:SF76	,MADS BOX PROTEIN	KOG0014	MADS box transcription factor					GO:0003677 GO:0003700 GO:0005634 GO:0006355 GO:0043565 GO:0046983	DNA binding_transcription factor activity_nucleus_"regulation of transcription, DNA-dependent"_sequence-specific DNA binding_protein dimerization activity	MADS	Glyma01g37470.1	0	93.9341	Glyma11g07820.2	0	91.8083	GO:0006355	GO:0003677 GO:0003700 GO:0043565 GO:0046983
Phvul.002G112500.1	24	4	2.58496	0.979497	PF01842,PF07714	amino acid binding,protein phosphorylation			PTHR23257,PTHR23257:SF82	,SERINE-THREONINE PROTEIN KISE	KOG0192	Tyrosine kinase specific for activated (GTP-bound) p21cdc42Hs					GO:0004672 GO:0005524 GO:0006468 GO:0008152 GO:0016597	protein kinase activity_ATP binding_protein amino acid phosphorylation_metabolism_amino acid binding		Glyma01g36630.1	0	93.95	Glyma11g08720.3	0	93.8918	GO:0006468 GO:0008152	GO:0004672 GO:0005524 GO:0016597
Phvul.002G112600.1	210	1	7.71425	0.999512	PF00581	Rhodanese-like domain			PTHR13253,PTHR13253:SF26	,FAMILY NOT MED	KOG1530	Rhodanese-related sulfurtransferase								Glyma01g36620.1	1e-131	89.9749	Glyma01g36620.2	1e-128	89.7243
Phvul.002G112800.1	52	12	2.11548	0.953386					PTHR11106,PTHR11106:SF1	GANGLIOSIDE INDUCED DIFFERENTIATION ASSOCIATED PROTEIN 2-RELATED,"gb def: cd flj12480 fis, clone nt2rm1001066. 3/101 [dictyostelium discoideum]"	KOG2633	Hismacro and SEC14 domain-containing proteins								Glyma11g08750.1	0	90.0332	Glyma01g36600.1	0	89.5935
Phvul.002G113000.1	24	1	4.58496	0.995373	PF01490	Transmembrane amino acid transporter protein			PTHR22950	AMINO ACID TRANSPORTER	KOG1303	Amino acid transporters								Glyma01g36590.1	0	88.4592	Glyma11g08770.1	0	87.9902
Phvul.002G113900.1	0	5	-3.32193	0.911431	PF00145,PF00385,PF01426	chromo' (CHRromatin Organisation MOdifier) domain,D binding,D methylation			PTHR10629	D methylation			2.1.1.37	D (cytosine-5-)-methyltransferase.	K00558	DNA (cytosine-5-)-methyltransferase [EC:2.1.1.37]	GO:0003677 GO:0006306	DNA binding_DNA methylation		Glyma01g36500.1	0	86.2969	Glyma11g08860.1	0	87.6263	GO:0006306	GO:0003677
Phvul.002G114200.1	9	151	-4.06848	0.99923	PF00182	chitin catabolic process			PTHR22595,PTHR22595:SF11	CHITISE-RELATED,CLASS I CHITISE	KOG4742	Predicted chitinase					GO:0004568 GO:0006032 GO:0016998	chitinase activity_chitin catabolism_cell wall catabolism		Glyma01g36480.1	1e-119	83.4621	Glyma01g36470.1	8e-41	86.0104	GO:0006032 GO:0016998	GO:0004568
Phvul.002G115800.1	12	0	4.58496	0.983108	PF07714	protein phosphorylation			PTHR24420,PTHR24420:SF531		KOG1187	Serine/threonine protein kinase					GO:0004672 GO:0005524 GO:0006468	protein kinase activity_ATP binding_protein amino acid phosphorylation		Glyma11g09060.1	0	90.1705	Glyma11g09070.1	0	87.7406	GO:0006468	GO:0004672 GO:0005524
Phvul.002G115800.2	19	0	5.24793	0.993043	PF00069	protein phosphorylation			PTHR24420,PTHR24420:SF531		KOG1187	Serine/threonine protein kinase					GO:0004672 GO:0005524 GO:0006468	protein kinase activity_ATP binding_protein amino acid phosphorylation		Glyma11g09060.1	0	91.0506	Glyma11g09070.1	0	89.281	GO:0006468	GO:0004672 GO:0005524
Phvul.002G117100.1	15	2	2.90689	0.974472	PF00069	protein phosphorylation			PTHR24055,PTHR24055:SF118		KOG0671	LAMMER dual specificity kinases					GO:0004672 GO:0005524 GO:0006468	protein kinase activity_ATP binding_protein amino acid phosphorylation		Glyma01g36260.1	0	92.0284	Glyma11g09180.1	0	91.9495	GO:0006468	GO:0004672 GO:0005524
Phvul.002G117200.1	40	4	3.32193	0.995514	PF01490	Transmembrane amino acid transporter protein			PTHR22950	AMINO ACID TRANSPORTER	KOG1304	Amino acid transporters			K14209	solute carrier family 36 (proton-coupled amino acid transporter), member 1				Glyma11g09190.1	0	86.351	Glyma11g09190.1	2e-45	91.4894
Phvul.002G117900.1	8	1	3	0.957774	PF03094	cell death									K08472	mlo protein	GO:0008219 GO:0016021	cell death_integral to membrane		Glyma11g09270.1	0	90.7112	Glyma01g36170.1	0	91.3661	GO:0008219
Phvul.002G118300.1	8	2	2	0.910397	PF00153	Mitochondrial carrier protein			PTHR24089,PTHR24089:SF22		KOG0767	Mitochondrial phosphate carrier protein								Glyma11g09300.1	0	93.5982	Glyma01g36120.1	0	94.2683
Phvul.002G118900.1	146	16	3.18982	0.99424	PF00368	coenzyme A metabolic process			PTHR10572	coenzyme A metabolic process	KOG2480	3-hydroxy-3-methylglutaryl-CoA (HMG-CoA) reductase	1.1.1.34	Hydroxymethylglutaryl-CoA reductase (DPH).	K00021	hydroxymethylglutaryl-CoA reductase (NADPH) [EC:1.1.1.34]	GO:0004420 GO:0015936 GO:0050662 GO:0055114	hydroxymethylglutaryl-CoA reductase (NADPH) activity_coenzyme A metabolism_coenzyme binding_oxidation reduction		Glyma11g09330.1	0	88.4035	Glyma11g09330.1	4e-78	89.9194	GO:0055114	GO:0050662
Phvul.002G119300.1	22	0	5.45943	0.994631	PF03547	transmembrane transport					KOG2722	Predicted membrane protein					GO:0016021 GO:0055085	integral to membrane_transmembrane transport		Glyma11g09390.3	0	89.075	Glyma11g09390.1	0	89.075	GO:0055085
Phvul.002G119300.2	21	0	5.39232	0.994177	PF03547	transmembrane transport					KOG2722	Predicted membrane protein					GO:0016021 GO:0055085	integral to membrane_transmembrane transport		Glyma11g09390.3	0	89.075	Glyma11g09390.1	0	89.075	GO:0055085
Phvul.002G119700.1	63	1	5.97728	0.998728	PF00082,PF02225,PF05922	PA domain,identical protein binding,serine-type endopeptidase activity			PTHR10795,PTHR10795:SF17	SUBTILISIN/KEXIN-RELATED SERINE PROTEASE,gb def: possible protease [sinorhizobium meliloti]							GO:0004252 GO:0006508 GO:0042802 GO:0043086	serine-type endopeptidase activity_proteolysis and peptidolysis_protein self binding_negative regulation of enzyme activity		Glyma11g09420.1	0	90.3727	Glyma11g09420.1	1e-151	88.3399	GO:0006508 GO:0043086	GO:0004252 GO:0042802
Phvul.002G120600.1	803	17	5.56179	0.99984	PF03055	Retil pigment epithelial membrane protein			PTHR10543,PTHR10543:SF1	9-CIS-EPOXYCAROTENOID DIOXYGESE-RELATED,CARTENOID OXYGESE	KOG1285	Beta, beta-carotene 15,15'-dioxygenase and related enzymes	1.13.11.51	9-cis-epoxycarotenoid dioxygese	K09840	9-cis-epoxycarotenoid dioxygenase [EC:1.13.11.51]				Glyma01g35910.1	0	86.6131	Glyma01g35900.1	1e-72	92.1182
Phvul.002G121200.1	13	0	4.70044	0.985598	PF00005,PF01061	ATPase activity,membrane			PTHR19241,PTHR19241:SF23	ATP-BINDING CASSETTE TRANSPORTER,STEROLIN-2 RELATED	KOG0061	Transporter, ABC superfamily (Breast cancer resistance protein)					GO:0005524 GO:0016020 GO:0016887	ATP binding_membrane_ATPase activity		Glyma01g35800.1	0	94.2424	Glyma11g09560.1	0	93.4443		GO:0005524 GO:0016887
Phvul.002G121700.1	223	38	2.55297	0.963047																Glyma11g09620.2	9e-37	92.2414	Glyma11g09620.2	6e-10	90.566
Phvul.002G122600.1	7	0	3.80735	0.951419	PF00732,PF05199	oxidoreductase activity, acting on CH-OH group of donors			PTHR10668,PTHR10668:SF14	PHYTOENE DEHYDROGESE	KOG1238	Glucose dehydrogenase/choline dehydrogenase/mandelonitrile lyase (GMC oxidoreductase family)					GO:0016614 GO:0050660 GO:0055114	oxidoreductase activity, acting on CH-OH group of donors_FAD binding_oxidation reduction		Glyma01g35620.1	0	89.4302	Glyma09g35210.1	0	89.7765	GO:0055114	GO:0016614 GO:0050660
Phvul.002G122800.1	10	1	3.32193	0.973685	PF03350	Uncharacterized protein family, UPF0114														Glyma09g35190.1	0	88.1919	Glyma01g35600.2	1e-170	93.3333
Phvul.002G123000.1	0	15	-4.90689	0.989118																Glyma09g35170.1	1e-152	91.0377	Glyma09g35170.1	1e-106	92.1986
Phvul.002G123900.1	8	1	3	0.957774	PF03283	Pecticetylesterase			PTHR21562,PTHR21562:SF1	NOTUM-RELATED,PECTIN ACETYLESTERASE	KOG4287	Pectin acetylesterase and similar proteins								Glyma09g35050.4	0	91.9463	Glyma09g35050.5	0	92.1635
Phvul.002G124500.1	12	1	3.58496	0.982286	PF06813	Nodulin-like			PTHR21576,PTHR21576:SF13	,UNCHARACTERIZED NODULIN-LIKE PROTEIN										Glyma01g35450.1	0	87.9179	Glyma09g35000.1	0	86.9231
Phvul.002G125000.1	16	3	2.41504	0.95095	PF00018	protein binding			PTHR22820,PTHR22820:SF9	SH2 DOMAIN ADAPTOR PROTEIN,UNCHARACTERIZED	KOG1118	Lysophosphatidic acid acyltransferase endophilin/SH3GL, involved in synaptic vesicle formation					GO:0005515	protein binding		Glyma01g35400.1	0	93.75	Glyma09g34950.1	0	92.3713		GO:0005515
Phvul.002G125000.2	16	3	2.41504	0.95095	PF00018	protein binding			PTHR22820,PTHR22820:SF9	SH2 DOMAIN ADAPTOR PROTEIN,UNCHARACTERIZED	KOG1118	Lysophosphatidic acid acyltransferase endophilin/SH3GL, involved in synaptic vesicle formation					GO:0005515	protein binding		Glyma01g35400.1	0	93.75	Glyma09g34950.1	0	92.3713		GO:0005515
Phvul.002G127200.1	6	0	3.58496	0.935538	PF00474	transport			PTHR11819,PTHR11819:SF15	gb def: proline permease (putp-2) [archaeoglobus fulgidus],transport	KOG2348	Urea transporter					GO:0005215 GO:0006810 GO:0016020 GO:0055085	transporter activity_transport_membrane_transmembrane transport		Glyma04g14790.1	0	92.7003	Glyma04g14790.1	1e-166	95.7865	GO:0006810 GO:0055085	GO:0005215
Phvul.002G128200.1	2	43	-4.42626	0.998005	PF08241	methyltransferase activity			PTHR10108,PTHR10108:SF156	,METHYLTRANSFERASE							GO:0008152 GO:0008168	metabolism_methyltransferase activity		Glyma09g34740.1	1e-155	84.6797	Glyma01g35310.1	1e-149	84.8889	GO:0008152	GO:0008168
Phvul.002G129100.1	33	2	4.04439	0.996958	PF03141	methyltransferase activity			PTHR10108,PTHR10108:SF55	,METHYLTRANSFERASE							GO:0008152 GO:0008168	metabolism_methyltransferase activity		Glyma01g35220.4	0	91.0299	Glyma01g35220.3	0	91.0299	GO:0008152	GO:0008168
Phvul.002G129100.2	31	2	3.9542	0.996457	PF03141	methyltransferase activity			PTHR10108,PTHR10108:SF55	,METHYLTRANSFERASE							GO:0008152 GO:0008168	metabolism_methyltransferase activity		Glyma01g35220.4	0	91.0299	Glyma01g35220.3	0	91.0299	GO:0008152	GO:0008168
Phvul.002G129400.1	15	1	3.90689	0.988777	PF03141	methyltransferase activity			PTHR10108,PTHR10108:SF37	,METHYLTRANSFERASE							GO:0008152 GO:0008168	metabolism_methyltransferase activity		Glyma01g35220.5	1e-139	91.8699	Glyma01g35220.4	1e-139	91.8699	GO:0008152	GO:0008168
Phvul.002G130200.1	11	1	3.45943	0.977941	PF03141	methyltransferase activity											GO:0008168	methyltransferase activity		Glyma09g34640.2	3e-62	88.8889	Glyma09g34640.1	3e-62	88.8889		GO:0008168
Phvul.002G131500.1	1	7	-2.80735	0.939991	PF08381	Disease resistance/zinc finger/chromosome condensation-like region			PTHR22870,PTHR22870:SF36	,REGULATOR OF CHROMOSOME CONDENSATION										Glyma01g35180.1	0	91.8085	Glyma09g34600.1	0	90.7173
Phvul.002G131500.2	1	7	-2.80735	0.939991	PF08381	Disease resistance/zinc finger/chromosome condensation-like region			PTHR22870,PTHR22870:SF36	,REGULATOR OF CHROMOSOME CONDENSATION										Glyma01g35180.1	0	91.8085	Glyma09g34600.1	0	90.7173
Phvul.002G131600.1	8	2	2	0.910397	PF11947	Protein of unknown function (DUF3464)														Glyma01g35170.1	1e-128	92.7273	Glyma01g35170.1	4e-42	85.6459
Phvul.002G131700.1	11	79	-2.84435	0.985718	PF08879,PF08880	hydrolase activity, acting on acid anhydrides, in phosphorus-containing anhydrides,protein binding											GO:0005515 GO:0005524 GO:0005634 GO:0006355 GO:0016818	protein binding_ATP binding_nucleus_"regulation of transcription, DNA-dependent"_"hydrolase activity, acting on acid anhydrides, in phosphorus-containing anhydrides"		Glyma09g34560.1	1e-134	93.1953	Glyma09g34560.1	2e-23	95.5882	GO:0006355	GO:0005515 GO:0005524 GO:0016818
Phvul.002G132200.1	8	1	3	0.957774	PF09353	Domain of unknown function (DUF1995)														Glyma01g35030.1	0	93.2782	Glyma07g10800.1	0	92.1233
Phvul.002G132200.2	8	1	3	0.957774	PF09353	Domain of unknown function (DUF1995)														Glyma01g35030.1	0	93.2782	Glyma07g10800.1	0	92.1233
Phvul.002G132400.1	391	8	5.61102	0.999695	PF05368	NmrA-like family			PTHR14194,PTHR14194:SF8	,NITROGEN METABOLIC REGULATION PROTEIN NMR-RELATED							GO:0003824 GO:0003854 GO:0006694 GO:0016616 GO:0044237 GO:0050662 GO:0055114	catalytic activity_3-beta-hydroxy-delta5-steroid dehydrogenase activity_steroid biosynthesis_"oxidoreductase activity, acting on the CH-OH group of donors, NAD or NADP as acceptor"_cellular metabolism_coenzyme binding_oxidation reduction		Glyma09g34470.1	0	91.8831	Glyma01g01290.1	2e-66	92.5532	GO:0006694 GO:0044237 GO:0055114	GO:0003824 GO:0003854 GO:0016616 GO:0050662
Phvul.002G132600.1	4	27	-2.75489	0.980768																Glyma01g01310.1	0	90.1211	Glyma01g01310.2	0	89.8182
Phvul.002G132800.1	8	2	2	0.910397	PF04172	LrgB-like family														Glyma01g01340.1	0	90.5592	Glyma09g34440.1	0	90.4725
Phvul.002G133100.1	110	5	4.45943	0.9992	PF00485	metabolic process			PTHR10285,PTHR10285:SF29	,URIDINE KISE RELATED	KOG4203	Armadillo/beta-Catenin/plakoglobin	2.7.1.19	Phosphoribulokise.	K00855	phosphoribulokinase [EC:2.7.1.19]	GO:0005524 GO:0008152 GO:0016301	ATP binding_metabolism_kinase activity		Glyma01g01370.1	0	92.7994	Glyma09g34410.1	0	91.9903	GO:0008152	GO:0005524 GO:0016301
Phvul.002G133400.1	15	0	4.90689	0.989118	PF00931	apoptosis			PTHR23155	LEUCINE-RICH REPEAT-CONTAINING PROTEIN	KOG4658	Apoptotic ATPase			K13457	disease resistance protein RPM1	GO:0005524 GO:0006915 GO:0043531	ATP binding_apoptotic process_ADP binding	E2F	Glyma01g01400.1	0	91.4273	Glyma01g01400.1	1e-106	92.0139	GO:0006915	GO:0005524 GO:0043531
Phvul.002G133800.1	117	23	2.3468	0.962441																Glyma01g01440.1	1e-175	92.0705	Glyma09g34330.1	1e-168	91.4097
Phvul.002G133900.1	17	2	3.08746	0.98499																Glyma01g01450.1	3e-25	85.5072	Glyma09g34320.1	2e-20	84.058
Phvul.002G134100.1	6	1	2.58496	0.924596	PF01535	PPR repeat			PTHR24015											Glyma01g01480.1	0	91.8887	Glyma01g01520.1	0	91.9792
Phvul.002G135300.1	8	2	2	0.910397	PF05542	Protein of unknown function (DUF760)														Glyma01g01600.1	0	89.6806	Glyma09g34230.1	0	89.7373
Phvul.002G136200.1	75	7	3.42146	0.996697	PF00722,PF06955	cellular glucan metabolic process,"hydrolase activity, hydrolyzing O-glycosyl compounds"							2.4.1.207	Xyloglucan:xyloglucosyl transferase.	K08235	xyloglucan:xyloglucosyl transferase [EC:2.4.1.207]	GO:0004553 GO:0005618 GO:0005975 GO:0006073 GO:0016762 GO:0048046	hydrolase activity, hydrolyzing O-glycosyl compounds_cell wall_carbohydrate metabolism_glucan metabolism_xyloglucan:xyloglucosyl transferase activity_apoplast		Glyma01g01770.1	0	88.8889	Glyma09g34140.1	0	87.5309	GO:0005975 GO:0006073	GO:0004553 GO:0016762
Phvul.002G136300.1	15	3	2.32193	0.949024	PF03552	cellulose synthase (UDP-forming) activity			PTHR10587,PTHR10587:SF9	N-ACETYLGLUCOSAMINYLTRANSFERASE-RELATED,gb def: putative cellulose synthase catalytic subunit protein [sinorhizobium meliloti]							GO:0016020 GO:0016760 GO:0030244	membrane_cellulose synthase (UDP-forming) activity_cellulose biosynthesis		Glyma01g01780.1	0	91.5266	Glyma01g01780.1	1e-136	88.8393	GO:0030244	GO:0016760
Phvul.002G139800.1	94	12	2.96963	0.985919	PF09335	SRE associated Golgi protein			PTHR12677	UNCHARACTERIZED	KOG3140	Predicted membrane protein								Glyma09g33850.1	0	91.8396	Glyma01g02090.1	0	91.2281
Phvul.002G140600.1	145	11	3.72048	0.998504	PF04640	PLATZ transcription factor													PLATZ	Glyma01g02180.1	0	94.0928	Glyma09g33770.1	0	93.2489
Phvul.002G140700.1	38	3	3.66297	0.996702	PF05340	Protein of unknown function (DUF740)														Glyma09g33760.1	1e-103	84.1667	Glyma09g33760.1	3e-49	90.9677
Phvul.002G140800.1	30	3	3.32193	0.994271	PF01241	photosystem I									K02698	photosystem I subunit X	GO:0009522 GO:0015979 GO:0016020	photosystem I_photosynthesis_membrane		Glyma09g11460.1	1e-157	94.1176	Glyma15g22780.1	1e-141	95.7377	GO:0015979
Phvul.002G140900.1	82	8	3.35755	0.996788	PF06094	AIG2-like family			PTHR12510	TROPONIN C-AKIN-1 PROTEIN	KOG4450	Uncharacterized conserved protein								Glyma01g02200.1	1e-102	84.1797
Phvul.002G141000.1	1304	11	6.8893	0.999911																Glyma01g02210.1	1e-105	88.1215	Glyma01g02210.3	2e-98	89.8026
Phvul.002G141500.1	88	13	2.75899	0.984338	PF00010	transcription regulator activity			PTHR11514,PTHR11514:SF7	B-MYC PROTO-ONCOGENE,MYC					K13422	transcription factor MYC2	GO:0006355 GO:0030528	regulation of transcription, DNA-dependent_transcription regulator activity	bHLH	Glyma01g02250.1	0	84.7185	Glyma09g33730.1	0	86.8815	GO:0006355	GO:0030528
Phvul.002G141900.1	77	5	3.94486	0.998561	PF10604	Polyketide cyclase / dehydrase and lipid transport									K14496	abscisic acid receptor PYR/PYL family				Glyma01g02290.1	0	87.6877	Glyma09g33700.1	0	87.0536
Phvul.002G142500.1	140	27	2.3744	0.962565	PF02309	nucleus											GO:0005634 GO:0006355	nucleus_"regulation of transcription, DNA-dependent"	AUX	Glyma01g02350.3	0	90.1578	Glyma01g02350.2	0	90.1578	GO:0006355
Phvul.002G142500.2	142	27	2.39486	0.962574	PF02309	nucleus											GO:0005634 GO:0006355	nucleus_"regulation of transcription, DNA-dependent"	AUX	Glyma01g02350.3	0	90.1578	Glyma01g02350.2	0	90.1578	GO:0006355
Phvul.002G142800.1	2	13	-2.70044	0.968612	PF00010	transcription regulator activity			PTHR12565	STEROL REGULATORY ELEMENT-BINDING PROTEIN							GO:0006355 GO:0030528	regulation of transcription, DNA-dependent_transcription regulator activity	bHLH	Glyma01g02390.1	0	93.4066	Glyma09g33590.1	0	92.8072	GO:0006355	GO:0030528
Phvul.002G142800.2	2	13	-2.70044	0.968612	PF00010	transcription regulator activity			PTHR23042,PTHR23042:SF24	,CIRCADIAN PROTEIN CLOCK/ARNT/BMAL/PAS							GO:0006355 GO:0030528	regulation of transcription, DNA-dependent_transcription regulator activity	bHLH	Glyma09g33590.2	0	92.6755	Glyma01g02390.1	0	91.7083	GO:0006355	GO:0030528
Phvul.002G143000.1	34	5	2.76553	0.982193																Glyma09g33560.1	7e-72	91.4286	Glyma15g06580.1	5e-14	85.2632
Phvul.002G143100.1	105	26	2.01381	0.954225	PF07173	Protein of unknown function (DUF1399)					KOG4726	Ultrahigh sulfur keratin-associated protein								Glyma01g02400.1	0	89.2182	Glyma01g02400.1	5e-72	87.9699
Phvul.002G143700.1	20	1	4.32193	0.993648																Glyma01g02510.1	1e-127	93.2907	Glyma09g33470.1	1e-96	89.899
Phvul.002G146000.1	10	2	2.32193	0.934381					PTHR11926,PTHR11926:SF15	UDP-GLUCURONOSYLTRANSFERASE RELATED,"transferase activity, transferring hexosyl groups"							GO:0008152 GO:0016758	metabolism_"transferase activity, transferring hexosyl groups"		Glyma01g02670.1	1e-165	84.2432	Glyma01g02670.1	1e-25	82.6531	GO:0008152	GO:0016758
Phvul.002G146100.1	6	1	2.58496	0.924596	PF00201	transferase activity, transferring hexosyl groups			PTHR11926,PTHR11926:SF15	UDP-GLUCURONOSYLTRANSFERASE RELATED,"transferase activity, transferring hexosyl groups"	KOG1192	UDP-glucuronosyl and UDP-glucosyl transferase					GO:0008152 GO:0016758	metabolism_"transferase activity, transferring hexosyl groups"		Glyma01g02670.1	0	84.3083	Glyma01g02670.1	3e-23	82.1429	GO:0008152	GO:0016758
Phvul.002G146200.1	12	2	2.58496	0.965477	PF00201	transferase activity, transferring hexosyl groups			PTHR11926,PTHR11926:SF15	UDP-GLUCURONOSYLTRANSFERASE RELATED,"transferase activity, transferring hexosyl groups"	KOG1192	UDP-glucuronosyl and UDP-glucosyl transferase					GO:0008152 GO:0016758	metabolism_"transferase activity, transferring hexosyl groups"		Glyma01g02670.1	0	85.4225	Glyma01g02670.1	2e-21	81.592	GO:0008152	GO:0016758
Phvul.002G146400.1	2	15	-2.90689	0.974472	PF00847	sequence-specific D binding transcription factor activity			PTHR11795,PTHR11795:SF332	,PROTEIN KISE					K09285	AP2-like factor, ANT lineage	GO:0003700 GO:0006355	transcription factor activity_"regulation of transcription, DNA-dependent"	AP2	Glyma09g33240.1	0	85.4839	Glyma01g02760.1	0	88.4514	GO:0006355	GO:0003700
Phvul.002G147000.1	71	8	3.14975	0.993332																Glyma09g33190.2	0	91.1591	Glyma09g33190.1	0	91.1591
Phvul.002G147500.1	51	0	6.67243	0.998408	PF00646	protein binding											GO:0005515	protein binding		Glyma17g12520.1	2e-08	86.3636					GO:0005515
Phvul.002G148300.1	319	32	3.31741	0.997466	PF00153	Mitochondrial carrier protein			PTHR24089,PTHR24089:SF78		KOG0759	Mitochondrial oxoglutarate/malate carrier proteins								Glyma02g04620.1	0	89.2632	Glyma01g02950.1	0	89.3684
Phvul.002G148900.1	1	22	-4.45943	0.99462	PF04770	ZF-HD protein dimerisation region													ZD_HD	Glyma02g04550.1	1e-107	92.3077	Glyma02g04550.1	9e-28	87.0229
Phvul.002G149300.1	5	0	3.32193	0.911431	PF01554	antiporter activity			PTHR11206,PTHR11206:SF50	D DAMAGE-INDUCIBLE PROTEIN,antiporter activity	KOG1347	Uncharacterized membrane protein, predicted efflux pump					GO:0006855 GO:0015238 GO:0015297 GO:0016020 GO:0055085	multidrug transport_drug transporter activity_antiporter activity_membrane_transmembrane transport		Glyma01g03090.1	0	90.4	Glyma02g04500.1	3e-66	90.0943	GO:0006855 GO:0055085	GO:0015238 GO:0015297
Phvul.002G149800.1	121	12	3.3339	0.997083	PF00564	protein binding											GO:0005515	protein binding		Glyma01g03150.2	5e-97	90.1695	Glyma01g03150.2	5e-17	85.9813		GO:0005515
Phvul.002G150400.1	28	5	2.48543	0.958935	PF01179,PF02727,PF02728	primary amine oxidase activity			PTHR10638,PTHR10638:SF12	,primary amine oxidase activity	KOG1186	Copper amine oxidase	1.4.3.21	primary-amine oxidase	K00276	primary-amine oxidase [EC:1.4.3.21]	GO:0005507 GO:0008131 GO:0009308 GO:0048038 GO:0055114	copper ion binding_amine oxidase activity_amine metabolism_quinone binding_oxidation reduction		Glyma02g04360.1	0	94.2299	Glyma08g38990.1	0	88.6686	GO:0009308 GO:0055114	GO:0005507 GO:0008131 GO:0048038
Phvul.002G150400.2	28	5	2.48543	0.958935	PF01179,PF02727,PF02728	primary amine oxidase activity			PTHR10638,PTHR10638:SF12	,primary amine oxidase activity	KOG1186	Copper amine oxidase	1.4.3.21	primary-amine oxidase	K00276	primary-amine oxidase [EC:1.4.3.21]	GO:0005507 GO:0008131 GO:0009308 GO:0048038 GO:0055114	copper ion binding_amine oxidase activity_amine metabolism_quinone binding_oxidation reduction		Glyma02g04360.1	0	94.2299	Glyma08g38990.1	0	88.6686	GO:0009308 GO:0055114	GO:0005507 GO:0008131 GO:0048038
Phvul.002G151700.1	13	2	2.70044	0.968612	PF00225,PF00514	microtubule motor activity,protein binding			PTHR24115,PTHR24115:SF69		KOG0240	Kinesin (SMY1 subfamily)					GO:0003777 GO:0005515 GO:0005524 GO:0007018	microtubule motor activity_protein binding_ATP binding_microtubule-based movement		Glyma11g03120.1	0	93.3571	Glyma11g03120.1	0	95.2096	GO:0007018	GO:0003777 GO:0005515 GO:0005524
Phvul.002G152200.1	33	5	2.72247	0.982003	PF00155	transferase activity, transferring nitrogenous groups			PTHR11751,PTHR11751:SF26	SUBGROUP I AMINOTRANSFERASE RELATED,TRANSCRIPTION REGULATOR AMINOTRANSFERASE GNTR-RELATED	KOG0256	1-aminocyclopropane-1-carboxylate synthase, and related proteins			K14270	aminotransferase	GO:0009058 GO:0016740 GO:0016769 GO:0030170	biosynthesis_transferase activity_"transferase activity, transfering nitrogenous groups"_pyridoxal phosphate binding		Glyma01g42290.1	0	90.6867	Glyma01g42290.1	1e-25	90	GO:0009058	GO:0016740 GO:0016769 GO:0030170
Phvul.002G152400.1	53	0	6.72792	0.99848	PF00082,PF02225,PF05922	PA domain,identical protein binding,serine-type endopeptidase activity			PTHR10795,PTHR10795:SF17	SUBTILISIN/KEXIN-RELATED SERINE PROTEASE,gb def: possible protease [sinorhizobium meliloti]							GO:0004252 GO:0006508 GO:0042802 GO:0043086	serine-type endopeptidase activity_proteolysis and peptidolysis_protein self binding_negative regulation of enzyme activity		Glyma11g03050.1	0	87.8208	Glyma01g42310.1	0	87.7474	GO:0006508 GO:0043086	GO:0004252 GO:0042802
Phvul.002G152700.1	1	86	-6.42626	0.999054	PF03171	oxidoreductase activity			PTHR10209,PTHR10209:SF55	,FE(II)/ ASCORBATE OXIDASE SUPERFAMILY	KOG0143	Iron/ascorbate family oxidoreductases	1.14.11.19	leucocyanidin oxygese	K05277	leucoanthocyanidin dioxygenase [EC:1.14.11.19]	GO:0016491 GO:0016706 GO:0055114	oxidoreductase activity_"oxidoreductase activity, acting on paired donors, with incorporation or reduction of molecular oxygen, 2-oxoglutarate as one donor, and incorporation of one atom each of oxygen into both donors"_oxidation reduction		Glyma01g42350.1	0	84.9953	Glyma11g03010.1	0	84.1406	GO:0055114	GO:0016491 GO:0016706
Phvul.002G153100.1	250	6	5.38082	0.999567																Glyma01g42390.1	0	88.045	Glyma11g02980.1	1e-175	90.5812
Phvul.002G153600.1	6	36	-2.58496	0.982278	PF01154,PF08540	hydroxymethylglutaryl-CoA synthase activity			PTHR11877,PTHR11877:SF10	HMG-COA SYNTHASE,HYDROXYMETHYLGLUTARYL-COA SYNTHASE	KOG1393	Hydroxymethylglutaryl-CoA synthase	2.3.3.10	hydroxymethylglutaryl-CoA synthase	K01641	hydroxymethylglutaryl-CoA synthase [EC:2.3.3.10]	GO:0004421 GO:0008299	hydroxymethylglutaryl-CoA synthase activity_isoprenoid biosynthesis		Glyma01g42450.1	0	92.8571	Glyma11g02950.1	0	92.5685	GO:0008299	GO:0004421
Phvul.002G153900.1	8	0	4	0.96241	PF00847	sequence-specific D binding transcription factor activity											GO:0003700 GO:0006355	transcription factor activity_"regulation of transcription, DNA-dependent"	AP2	Glyma01g42500.2	8e-96	88.1306	Glyma01g42500.2	2e-22	85	GO:0006355	GO:0003700
Phvul.002G155500.1	103	0	7.6865	0.99919	PF00314	Thaumatin family														Glyma01g42670.1	2.33e-156	85.7851	Glyma05g38110.1	3e-15	85.7143
Phvul.002G156600.1	15	3	2.32193	0.949024	PF00069,PF08263	Leucine rich repeat N-termil domain,protein phosphorylation			PTHR24420,PTHR24420:SF812		KOG1187	Serine/threonine protein kinase					GO:0004672 GO:0005524 GO:0006468	protein kinase activity_ATP binding_protein amino acid phosphorylation		Glyma11g02690.1	0	93.1225	Glyma01g42770.1	0	94.206	GO:0006468	GO:0004672 GO:0005524
Phvul.002G157600.1	0	139	-8.11894	0.999354	PF04107	glutamate-cysteine ligase activity											GO:0004357 GO:0006750	glutamate-cysteine ligase activity_glutathione biosynthesis		Glyma01g42900.1	0	88.8218	Glyma11g02570.1	1e-111	89.1667	GO:0006750	GO:0004357
Phvul.002G158600.1	9	0	4.16993	0.970167	PF04749	PLAC8 family														Glyma01g43010.1	0	91.5842	Glyma11g02480.1	1e-162	88.3239
Phvul.002G158800.1	30	5	2.58496	0.981288	PF00097	Zinc finger, C3HC4 type (RING finger)			PTHR22764,PTHR22764:SF27	,RING FINGER PROTEIN 11 (SID 1669) (NEDD4 WW DOMAIN-BINDING PROTEIN 2).	KOG1493	Anaphase-promoting complex (APC), subunit 11								Glyma11g02470.1	1e-131	87.9121	Glyma01g43020.1	1e-103	86.3962
Phvul.002G158900.1	22	0	5.45943	0.994631	PF00300	Phosphoglycerate mutase family			PTHR23029	PHOSPHOGLYCERATE MUTASE	KOG0235	Phosphoglycerate mutase								Glyma11g02460.1	0	91.9654	Glyma01g43030.1	0	91.8819
Phvul.002G159000.1	29	7	2.05063	0.950244	PF00046,PF07526	Associated with HOX,sequence-specific D binding			PTHR11850,PTHR11850:SF52	,HOMEOBOX PROTEIN	KOG0773	Transcription factor MEIS1 and related HOX domain proteins					GO:0003677 GO:0003700 GO:0005634 GO:0006355 GO:0043565	DNA binding_transcription factor activity_nucleus_"regulation of transcription, DNA-dependent"_sequence-specific DNA binding	HB	Glyma11g02450.1	0	89.9021	Glyma01g43040.1	0	88.968	GO:0006355	GO:0003677 GO:0003700 GO:0043565
Phvul.002G159700.1	8	0	4	0.96241	PF00249	Myb-like D-binding domain			PTHR10641	MYB-RELATED	KOG0048	Transcription factor, Myb superfamily			K09422	myb proto-oncogene protein, plant	GO:0003677	DNA binding	MYB	Glyma01g43120.1	0	94.6494	Glyma01g43120.1	4e-86	84.5783		GO:0003677
Phvul.002G160600.1	24	0	5.58496	0.995377	PF04525	Protein of unknown function (DUF567)														Glyma01g43180.1	1e-169	87.7342	Glyma01g43180.1	1e-14	94.3396
Phvul.002G162600.1	7	63	-3.16993	0.993507	PF06376	Protein of unknown function (DUF1070)														Glyma11g02130.1	2e-38	87.5	Glyma11g02130.2	1e-18	81.25
Phvul.002G163900.1	0	20	-5.32193	0.993671	PF00481	catalytic activity			PTHR13832,PTHR13832:SF115	,PROTEIN PHOSPHATASE 2C	KOG0698	Serine/threonine protein phosphatase					GO:0003824	catalytic activity		Glyma01g43460.1	0	85.8561	Glyma11g02040.1	0	84.6424		GO:0003824
Phvul.002G164400.1	61	7	3.12338	0.993124																Glyma11g01990.1	1e-68	83.1658	Glyma01g43500.1	7e-55	81.8878
Phvul.002G164500.1	0	8	-4	0.96241																Glyma11g01980.1	9e-20	84.3284	Glyma01g43510.1	2e-11	83.1776
Phvul.002G164700.1	36	6	2.58496	0.982278	PF01370	coenzyme binding			PTHR10366,PTHR10366:SF39	D DEPENDENT EPIMERASE/DEHYDRATASE,UDP-glucose 4-epimerase activity	KOG1371	UDP-glucose 4-epimerase/UDP-sulfoquinovose synthase	5.1.3.2	UDP-glucose 4-epimerase.	K01784	UDP-glucose 4-epimerase [EC:5.1.3.2]	GO:0003824 GO:0003854 GO:0003978 GO:0006012 GO:0006694 GO:0008152 GO:0008831 GO:0009058 GO:0016491 GO:0016616 GO:0044237 GO:0045226 GO:0050662 GO:0055114	catalytic activity_3-beta-hydroxy-delta5-steroid dehydrogenase activity_UDP-glucose 4-epimerase activity _galactose metabolism_steroid biosynthesis_metabolism_dTDP-4-dehydrorhamnose reductase activity_biosynthesis_oxidoreductase activity_"oxidoreductase activity, acting on the CH-OH group of donors, NAD or NADP as acceptor"_cellular metabolism_extracellular polysaccharide biosynthesis_coenzyme bi…		Glyma01g43540.1	0	92.8291	Glyma11g01940.1	0	92.0802	GO:0006012 GO:0006694 GO:0008152 GO:0009058 GO:0044237 GO:0045226 GO:0055114	GO:0003824 GO:0003854 GO:0003978 GO:0008831 GO:0016491 GO:0016616 GO:0050662
Phvul.002G165000.1	2	28	-3.80735	0.99587	PF03168	Late embryogenesis abundant protein														Glyma01g43570.1	1e-155	87.5	Glyma11g01900.1	1e-116	84.4485
Phvul.002G165800.1	0	25	-5.64386	0.995677	PF00004	ATP binding			PTHR23070,PTHR23070:SF1	AAA-TYPE ATPASE-RELATED,BCS1 AAA-TYPE ATPASE	KOG0743	AAA+-type ATPase					GO:0005524	ATP binding		Glyma01g37650.1	2e-52	84.6154	Glyma01g37650.1	9e-48	82.3708		GO:0005524
Phvul.002G166300.1	19	1	4.24793	0.992983	PF00141	peroxidase activity							1.11.1.7	Peroxidase.	K00430	peroxidase [EC:1.11.1.7]	GO:0004601 GO:0006979 GO:0020037 GO:0055114	peroxidase activity_response to oxidative stress_heme binding_oxidation reduction		Glyma11g07670.1	0	91.5663	Glyma01g37630.1	0	91.5663	GO:0006979 GO:0055114	GO:0004601 GO:0020037
Phvul.002G168000.1	3128	98	4.99631	0.999971																Glyma07g35310.2	2e-36	81.8182	Glyma07g35310.1	2e-36	81.8182
Phvul.002G168200.1	4	17	-2.08746	0.942916																Glyma20g03290.1	5e-21	83.6478
Phvul.002G169100.1	55	12	2.1964	0.954367	PF00023,PF00069	protein binding,protein phosphorylation			PTHR23257,PTHR23257:SF89	,SERINE-THREONINE PROTEIN KISE	KOG0192	Tyrosine kinase specific for activated (GTP-bound) p21cdc42Hs					GO:0004672 GO:0005515 GO:0005524 GO:0006468	protein kinase activity_protein binding_ATP binding_protein amino acid phosphorylation		Glyma07g35460.1	0	92.2634	Glyma20g03920.1	0	91.5226	GO:0006468	GO:0004672 GO:0005515 GO:0005524
Phvul.002G169600.1	18	1	4.16993	0.992281	PF03105,PF03124	SPX domain,integral to membrane			PTHR10783,PTHR10783:SF4	XENOTROPIC AND POLYTROPIC MURINE LEUKEMIA VIRUS RECEPTOR,XENOTROPIC AND POLYTROPIC MURINE LEUKEMIA VIRUS RECEPTOR XPR1	KOG1162	Predicted small molecule transporter					GO:0016021	integral to membrane		Glyma07g35520.1	0	88.6516	Glyma20g03960.1	0	90.7656
Phvul.002G170600.1	6	1	2.58496	0.924596	PF02701	zinc ion binding											GO:0003677 GO:0006355 GO:0008270	DNA binding_"regulation of transcription, DNA-dependent"_zinc ion binding	C2C2_DOFlike	Glyma07g35690.1	0	82.7124	Glyma07g35690.2	0	83.3496	GO:0006355	GO:0003677 GO:0008270
Phvul.002G170800.1	14	3	2.22239	0.939654	PF00445	ribonuclease T2 activity			PTHR11240	ribonuclease T2 activity	KOG1642	Ribonuclease, T2 family					GO:0003723 GO:0033897	RNA binding_ribonuclease T2 activity		Glyma20g04820.1	0	90.5918	Glyma02g12010.1	1e-110	83.4448		GO:0003723 GO:0033897
Phvul.002G171500.1	37	6	2.62449	0.982417																Glyma18g15010.1	3e-11	95.3488
Phvul.002G172200.1	0	5	-3.32193	0.911431	PF04104	D primase activity			PTHR10537	nucleotidyltransferase activity	KOG2267	Eukaryotic-type DNA primase, large subunit	2.7.7.-	Nucleotidyltransferases.	K02685	DNA primase large subunit [EC:2.7.7.-]	GO:0003896 GO:0006269 GO:0016779	DNA primase activity_"DNA replication, priming"_nucleotidyltransferase activity		Glyma05g28150.1	0	93.0676	Glyma08g11130.1	0	91.9411	GO:0006269	GO:0003896 GO:0016779
Phvul.002G172400.1	157	5	4.97269	0.999408																Glyma05g28120.1	4e-90	87.0317	Glyma05g28120.2	2e-82	86.5269
Phvul.002G172500.1	2	8	-2	0.910397	PF11820	Protein of unknown function (DUF3339)														Glyma08g11100.1	5e-82	92.9577	Glyma05g28110.1	3e-77	92.0188
Phvul.002G173400.1	60	5	3.58496	0.997703	PF04669	Protein of unknown function (DUF579)														Glyma05g28020.1	1e-149	85.1908	Glyma08g11000.1	1e-149	84.7507
Phvul.002G173600.1	25	3	3.05889	0.989593	PF01753,PF08238	Sel1 repeat,zinc ion binding			PTHR12298	PCDC2 (PROGRAMMED CELL DEATH PROTEIN 2)-RELATED							GO:0008270	zinc ion binding		Glyma08g10980.1	0	85.4982	Glyma05g28010.1	0	84.7308		GO:0008270
Phvul.002G173800.1	4	108	-4.75489	0.999205	PF05755	Rubber elongation factor protein (REF)														Glyma05g27980.1	1e-177	87.4404	Glyma08g10960.2	1e-151	85.5799
Phvul.002G174500.1	23	1	4.52356	0.995004
Phvul.002G174600.1	44	3	3.87447	0.997679	PF00646,PF01344	protein binding			PTHR26379,PTHR26379:SF184								GO:0005515	protein binding		Glyma08g10890.3	0	91.453	Glyma08g10890.2	0	91.453		GO:0005515
Phvul.002G175200.1	7	0	3.80735	0.951419	PF03171	oxidoreductase activity			PTHR10209,PTHR10209:SF55	,FE(II)/ ASCORBATE OXIDASE SUPERFAMILY	KOG0143	Iron/ascorbate family oxidoreductases					GO:0016491 GO:0016706 GO:0055114	oxidoreductase activity_"oxidoreductase activity, acting on paired donors, with incorporation or reduction of molecular oxygen, 2-oxoglutarate as one donor, and incorporation of one atom each of oxygen into both donors"_oxidation reduction		Glyma18g06870.1	0	86.3248	Glyma18g06870.1	6e-27	91.4894	GO:0055114	GO:0016491 GO:0016706
Phvul.002G176600.1	14	0	4.80735	0.987553	PF00005,PF00664	ATPase activity,"ATPase activity, coupled to transmembrane movement of substances"			PTHR24223,PTHR24223:SF20		KOG0054	Multidrug resistance-associated protein/mitoxantrone resistance protein, ABC superfamily					GO:0005524 GO:0006810 GO:0016021 GO:0016887 GO:0042626 GO:0055085	ATP binding_transport_integral to membrane_ATPase activity_"ATPase activity, coupled to transmembrane movement of substances"_transmembrane transport		Glyma05g27740.1	0	91.8955	Glyma05g27740.1	3e-44	82.3899	GO:0006810 GO:0055085	GO:0005524 GO:0016887 GO:0042626
Phvul.002G176600.2	15	0	4.90689	0.989118	PF00005,PF00664	ATPase activity,"ATPase activity, coupled to transmembrane movement of substances"			PTHR24223,PTHR24223:SF20		KOG0054	Multidrug resistance-associated protein/mitoxantrone resistance protein, ABC superfamily					GO:0005524 GO:0006810 GO:0016021 GO:0016887 GO:0042626 GO:0055085	ATP binding_transport_integral to membrane_ATPase activity_"ATPase activity, coupled to transmembrane movement of substances"_transmembrane transport		Glyma05g27740.1	0	91.6741	Glyma05g27740.1	3e-44	82.3899	GO:0006810 GO:0055085	GO:0005524 GO:0016887 GO:0042626
Phvul.002G177600.1	162	16	3.33985	0.997232	PF02309,PF02362,PF06507	nucleus,"regulation of transcription, D-dependent",response to hormone stimulus											GO:0003677 GO:0005634 GO:0006355 GO:0009725	DNA binding_nucleus_"regulation of transcription, DNA-dependent"_response to hormone stimulus	ARF	Glyma08g10550.1	0	92.8947	Glyma08g10550.1	0	91.1735	GO:0006355 GO:0009725	GO:0003677
Phvul.002G181000.1	1	84	-6.39232	0.999035																Glyma05g27320.1	1e-100	88.3721	Glyma08g10270.1	4e-96	88.785
Phvul.002G182700.1	35	0	6.12928	0.997466	PF01188,PF02746	Mandelate racemase / mucote lactonizing enzyme, C-termil domain,"Mandelate racemase / mucote lactonizing enzyme, N-termil domain"			PTHR13794,PTHR13794:SF13	MANDELATE RACEMASE,catalytic activity							GO:0003824 GO:0008152	catalytic activity_metabolism		Glyma08g10010.1	0	94.2241	Glyma05g27030.1	0	94.0517	GO:0008152	GO:0003824
Phvul.002G182700.2	28	0	5.80735	0.996419	PF01188,PF02746	Mandelate racemase / mucote lactonizing enzyme, C-termil domain,"Mandelate racemase / mucote lactonizing enzyme, N-termil domain"			PTHR13794,PTHR13794:SF13	MANDELATE RACEMASE,catalytic activity							GO:0003824 GO:0008152	catalytic activity_metabolism		Glyma08g10010.1	0	94.2241	Glyma05g27030.1	0	94.0517	GO:0008152	GO:0003824
Phvul.002G182900.1	33	4	3.04439	0.991381	PF07714	protein phosphorylation			PTHR24420,PTHR24420:SF787		KOG1187	Serine/threonine protein kinase					GO:0004672 GO:0005524 GO:0006468	protein kinase activity_ATP binding_protein amino acid phosphorylation		Glyma08g10030.1	0	89.3914	Glyma05g27050.1	0	87.7366	GO:0006468	GO:0004672 GO:0005524
Phvul.002G183200.1	17	1	4.08746	0.991322	PF10716	oxidoreductase activity, acting on DH or DPH, quinone or similar compound as acceptor											GO:0016655 GO:0055114	oxidoreductase activity, acting on NADH or NADPH, quinone or similar compound as acceptor_oxidation reduction		Glyma05g27080.1	1e-140	90.5707	Glyma05g27080.1	5e-29	93.2584	GO:0055114	GO:0016655
Phvul.002G183300.1	21	172	-3.03395	0.993983	PF10151	Uncharacterised conserved protein (DUF2359)			PTHR13448	UNCHARACTERIZED	KOG4467	Uncharacterized conserved protein								Glyma05g27090.1	0	90.2016	Glyma08g10070.1	0	89.5647
Phvul.002G184100.1	0	6	-3.58496	0.935538																Glyma08g09800.1	1e-127	89.6641	Glyma05g26810.1	1e-125	86.0279
Phvul.002G184300.1	1	51	-5.67243	0.998408	PF00195,PF02797	acyltransferase activity			PTHR11877,PTHR11877:SF9	GERANYL GERANYL DIPHOSPHATE SYNTHASE,HYDROXYMETHYLGLUTARYL-COA SYNTHASE			2.3.1.74	ringenin-chalcone synthase.	K00660	chalcone synthase [EC:2.3.1.74]	GO:0004315 GO:0006633 GO:0008415 GO:0008610 GO:0009058 GO:0016020 GO:0016746 GO:0016747	3-oxoacyl-[acyl-carrier protein] synthase activity_fatty acid biosynthesis_nucleoside: sodium symporter activity_lipid biosynthesis_biosynthesis_membrane_"transferase activity, transferring acyl groups"_"transferase activity, transferring groups other than amino-acyl groups"		Glyma11g01350.1	0	92.2739	Glyma01g43880.1	0	91.9651	GO:0006633 GO:0008610 GO:0009058	GO:0004315 GO:0008415 GO:0016746 GO:0016747
Phvul.002G184700.1	8	1	3	0.957774					PTHR10593	SERINE/THREONINE-PROTEIN KISE RIO									C2H2	Glyma08g09760.1	0	90.6383	Glyma08g09760.1	1e-108	90.2736
Phvul.002G185100.1	6	1	2.58496	0.924596	PF00027	Cyclic nucleotide-binding domain			PTHR10110,PTHR10110:SF4	SODIUM/HYDROGEN EXCHANGER PLANT,cation transport							GO:0006812 GO:0015299 GO:0016021	cation transport_solute:hydrogen antiporter activity_integral to membrane		Glyma08g09730.1	0	90.768	Glyma08g09730.1	1e-53	87.1429	GO:0006812	GO:0015299
Phvul.002G185100.2	6	1	2.58496	0.924596	PF00027	Cyclic nucleotide-binding domain			PTHR10110,PTHR10110:SF4	SODIUM/HYDROGEN EXCHANGER PLANT,cation transport							GO:0006812 GO:0015299 GO:0016021	cation transport_solute:hydrogen antiporter activity_integral to membrane		Glyma08g09730.1	0	90.991	Glyma08g09730.1	1e-53	87.1429	GO:0006812	GO:0015299
Phvul.002G186200.1	33	7	2.23704	0.95253	PF06454	Protein of unknown function (DUF1084)														Glyma05g26630.2	0	93.7173	Glyma05g26630.2	2e-20	92
Phvul.002G187400.1	13	1	3.70044	0.984774																Glyma08g09500.1	1e-104	88.8889	Glyma15g16720.1	5e-12	90
Phvul.002G188700.1	0	18	-5.16993	0.992342																Glyma08g09340.1	0	88.385	Glyma08g09340.1	2e-76	87.291
Phvul.002G188800.1	392	7	5.80735	0.999696	PF01476	cell wall macromolecule catabolic process											GO:0016998	cell wall catabolism		Glyma05g26420.1	0	83.9836	Glyma08g09330.1	4e-25	86.014	GO:0016998
Phvul.002G189200.1	6	0	3.58496	0.935538	PF00097	Zinc finger, C3HC4 type (RING finger)			PTHR22764	RING FINGER PROTEIN 11 (SID 1669) (NEDD4 WW DOMAIN-BINDING PROTEIN 2).										Glyma08g09320.1	8e-86	84.6734	Glyma05g26410.1	2e-55	81.6976
Phvul.002G189300.1	0	1144	-11.1599	0.999899	PF00578,PF10417	antioxidant activity,peroxiredoxin activity			PTHR10681	PEROXIREDOXIN	KOG0854	Alkyl hydroperoxide reductase, thiol specific antioxidant and related enzymes	1.11.1.15,1.11.1.7,3.1.1.-	Carboxylic ester hydrolases.,Peroxidase.,peroxiredoxin	K11188	peroxiredoxin 6, 1-Cys peroxiredoxin [EC:1.11.1.7 1.11.1.15 3.1.1.-]	GO:0016209 GO:0016491 GO:0051920 GO:0055114	antioxidant activity_oxidoreductase activity_peroxiredoxin activity_oxidation reduction		Glyma08g09310.1	0	90.0156	Glyma08g09310.2	1e-169	91.1638	GO:0055114	GO:0016209 GO:0016491 GO:0051920
Phvul.002G190800.1	6	1	2.58496	0.924596
Phvul.002G190900.1	27	6	2.16993	0.950863	PF00004,PF01434,PF06480	ATP binding,metalloendopeptidase activity			PTHR23076,PTHR23076:SF34	,METALLOPROTEASE M41 FTSH	KOG0731	AAA+-type ATPase containing the peptidase M41 domain	3.4.24.-	Metalloendopeptidases.	K03798	cell division protease FtsH [EC:3.4.24.-]	GO:0004222 GO:0005524 GO:0006508 GO:0008270 GO:0016021 GO:0016887	metalloendopeptidase activity_ATP binding_proteolysis and peptidolysis_zinc ion binding_integral to membrane_ATPase activity		Glyma05g26230.1	0	93.011	Glyma08g09160.1	0	92.7717	GO:0006508	GO:0004222 GO:0005524 GO:0008270 GO:0016887
Phvul.002G194200.1	0	8	-4	0.96241	PF00493	D replication			PTHR11630,PTHR11630:SF46	,D REPLICATION LICENSING FACTOR	KOG0479	DNA replication licensing factor, MCM3 component			K02541	minichromosome maintenance protein 3	GO:0003677 GO:0005524 GO:0006260 GO:0015979 GO:0015995 GO:0016851 GO:0003824	DNA binding_ATP binding_DNA replication_photosynthesis_chlorophyll biosynthesis_magnesium chelatase activity_catalytic activity		Glyma08g08920.2	0	92.1669	Glyma08g08920.1	0	92.1669	GO:0006260 GO:0015979 GO:0015995	GO:0003677 GO:0005524 GO:0016851
Phvul.002G194300.1	10	63	-2.65535	0.983838	PF00109,PF02801	Beta-ketoacyl synthase, C-termil domain,"Beta-ketoacyl synthase, N-termil domain"			PTHR11712,PTHR11712:SF52	,biosynthetic process	KOG1394	3-oxoacyl-(acyl-carrier-protein) synthase (I and II)					GO:0009058	biosynthesis		Glyma05g25970.1	0	92.9717	Glyma08g08910.1	0	92.7702	GO:0009058	GO:0003824
Phvul.002G194700.1	31	0	5.9542	0.996959																Glyma08g08860.1	5e-36	85.4839	Glyma05g25920.1	2e-29	84.127
Phvul.002G195100.1	19	1	4.24793	0.992983
Phvul.002G195200.1	50	0	6.64386	0.998372
Phvul.002G195400.1	11	0	4.45943	0.979937
Phvul.002G195500.1	173	3	5.84967	0.999452
Phvul.002G195700.1	9	0	4.16993	0.970167
Phvul.002G195700.2	9	0	4.16993	0.970167
Phvul.002G195800.1	333	1	8.37938	0.999651																Glyma05g25850.1	5e-43	86.3636	Glyma05g25860.2	1e-31	83.9196
Phvul.002G195900.1	6300	2	11.6211	0.999989																Glyma05g25850.1	7e-11	79.5699
Phvul.002G196000.1	3166	1	11.6284	0.999973																Glyma05g25850.1	7e-11	79.5699
Phvul.002G196400.1	730	67	3.44566	0.997664	PF00504	Chlorophyll A-B binding protein			PTHR21649	photosynthesis, light harvesting					K08912	light-harvesting complex II chlorophyll a/b binding protein 1	GO:0009765 GO:0016020	photosynthesis, light harvesting_membrane		Glyma05g25810.1	0	90.8974	Glyma08g08770.2	0	90.7336	GO:0009765
Phvul.002G196800.1	7	0	3.80735	0.951419	PF03106	sequence-specific D binding											GO:0003700 GO:0006355 GO:0043565	transcription factor activity_"regulation of transcription, DNA-dependent"_sequence-specific DNA binding	WRKY	Glyma05g25770.1	0	89.9461	Glyma05g25770.1	2e-91	87.7193	GO:0006355	GO:0003700 GO:0043565
Phvul.002G197000.1	20	5	2	0.94567	PF07859	hydrolase activity			PTHR11559,PTHR11559:SF87	ACETYLCHOLINESTERASE,CARBOXYLESTERASE	KOG1515	Arylacetamide deacetylase					GO:0008152 GO:0016787	metabolism_hydrolase activity		Glyma19g05450.1	0	90.4594	Glyma19g05840.1	1e-112	90.0293	GO:0008152	GO:0016787
Phvul.002G197100.1	1	6	-2.58496	0.924596
Phvul.002G197200.1	40	8	2.32193	0.960542	PF07779	Cas1p-like protein			PTHR13533,PTHR13533:SF1	FAMILY NOT MED,SUBFAMILY NOT MED	KOG1699	O-acetyltransferase								Glyma05g25780.1	0	94.424	Glyma08g08730.1	0	94.4172
Phvul.002G197800.1	168	11	3.93289	0.999078	PF07712	Stress up-regulated Nod 19														Glyma05g25690.1	0	84.7165	Glyma05g25700.3	0	84.6217
Phvul.002G197800.2	175	12	3.86625	0.999086	PF07712	Stress up-regulated Nod 19														Glyma05g25690.1	0	84.7165	Glyma05g25700.3	0	84.6217
Phvul.002G197800.3	128	9	3.83007	0.998925	PF07712	Stress up-regulated Nod 19														Glyma05g25690.1	0	84.5745	Glyma05g25700.3	0	84.3783
Phvul.002G198800.1	19	1	4.24793	0.992983	PF01565,PF08031	flavin adenine dinucleotide binding			PTHR11748,PTHR11748:SF29	,D-LACTATE DEHYDROGESE	KOG4730	D-arabinono-1, 4-lactone oxidase					GO:0008762 GO:0016491 GO:0050660 GO:0055114	UDP-N-acetylmuramate dehydrogenase activity_oxidoreductase activity_FAD binding_oxidation reduction		Glyma05g25590.1	0	91.246	Glyma08g08570.1	0	90.9623	GO:0055114	GO:0016491 GO:0050660
Phvul.002G199100.1	12	1	3.58496	0.982286	PF01565,PF08031	flavin adenine dinucleotide binding			PTHR11748,PTHR11748:SF29	,D-LACTATE DEHYDROGESE							GO:0008762 GO:0016491 GO:0050660 GO:0055114	UDP-N-acetylmuramate dehydrogenase activity_oxidoreductase activity_FAD binding_oxidation reduction		Glyma08g08530.1	0	89.2902	Glyma05g25540.1	1e-118	82.6648	GO:0055114	GO:0016491 GO:0050660
Phvul.002G199200.1	10	1	3.32193	0.973685	PF01565,PF08031	flavin adenine dinucleotide binding			PTHR11748,PTHR11748:SF29	,D-LACTATE DEHYDROGESE							GO:0008762 GO:0016491 GO:0050660 GO:0055114	UDP-N-acetylmuramate dehydrogenase activity_oxidoreductase activity_FAD binding_oxidation reduction		Glyma08g08530.1	0	88.4184	Glyma05g25540.1	1e-111	82.235	GO:0055114	GO:0016491 GO:0050660
Phvul.002G200300.1	5	0	3.32193	0.911431	PF01565,PF08031	flavin adenine dinucleotide binding			PTHR11748,PTHR11748:SF29	,D-LACTATE DEHYDROGESE							GO:0008762 GO:0016491 GO:0050660 GO:0055114	UDP-N-acetylmuramate dehydrogenase activity_oxidoreductase activity_FAD binding_oxidation reduction		Glyma05g25460.1	0	87.6165	Glyma05g25460.1	4e-53	84.9265	GO:0055114	GO:0016491 GO:0050660
Phvul.002G201600.1	2	45	-4.49185	0.998122	PF00560,PF08263	Leucine rich repeat N-termil domain,protein binding			PTHR24420,PTHR24420:SF918								GO:0005515	protein binding		Glyma08g08360.1	6e-42	83.9506	Glyma08g08360.1	7e-14	95.8333		GO:0005515
Phvul.002G201800.1	248	43	2.52793	0.963078	PF00560,PF08263	Leucine rich repeat N-termil domain,protein binding			PTHR24420								GO:0005515	protein binding		Glyma08g08380.1	0	87.2093	Glyma08g08390.1	2e-82	79.2696		GO:0005515
Phvul.002G201900.1	184	22	3.06413	0.994012	PF00560,PF08263	Leucine rich repeat N-termil domain,protein binding			PTHR24420								GO:0005515	protein binding		Glyma08g08380.1	0	86.5121	Glyma08g08390.1	1e-80	81.2112		GO:0005515
Phvul.002G202200.1	37	1	5.20945	0.997662	PF04852	Protein of unknown function (DUF640)														Glyma08g08320.1	1e-131	89.1827	Glyma05g25310.1	1e-111	88.6792
Phvul.002G203600.1	0	63	-6.97728	0.998728	PF03083	integral to membrane			PTHR10791	integral to membrane	KOG1623	Multitransmembrane protein					GO:0016021	integral to membrane		Glyma08g08200.1	1e-169	87.6689	Glyma08g08200.1	4e-15	94.4444
Phvul.002G203900.1	22	5	2.1375	0.947779																Glyma08g08190.3	9e-97	91.6058	Glyma08g08190.2	9e-97	91.6058
Phvul.002G204000.1	12	3	2	0.931736	PF05057,PF12394	Protein of unknown function (DUF3657),Putative serine esterase (DUF676)			PTHR12482	UNCHARACTERIZED	KOG2205	Uncharacterized conserved protein					GO:0006629 GO:0008374	lipid metabolism_O-acyltransferase activity		Glyma08g08190.1	0	92.6449	Glyma08g08190.1	1e-180	94.6078	GO:0006629
Phvul.002G204200.1	5	28	-2.48543	0.958935	PF05641	R binding											GO:0003723	RNA binding		Glyma12g15170.1	6e-31	81.2903	Glyma06g43070.1	8e-24	84.7561		GO:0003723
Phvul.002G206800.1	0	30	-5.90689	0.996802	PF00933,PF01915	hydrolase activity, hydrolyzing O-glycosyl compounds											GO:0004553 GO:0005975	hydrolase activity, hydrolyzing O-glycosyl compounds_carbohydrate metabolism		Glyma08g07950.1	0	93.2133	Glyma08g07950.2	0	93.0636	GO:0005975	GO:0004553
Phvul.002G206900.1	16	1	4	0.990264	PF00069,PF00560,PF08263	Leucine rich repeat N-termil domain,protein binding,protein phosphorylation			PTHR24420,PTHR24420:SF351		KOG1187	Serine/threonine protein kinase					GO:0004672 GO:0005515 GO:0005524 GO:0006468	protein kinase activity_protein binding_ATP binding_protein amino acid phosphorylation		Glyma05g24770.1	0	88.7218	Glyma05g24770.1	1e-93	85.4067	GO:0006468	GO:0004672 GO:0005515 GO:0005524
Phvul.002G207000.1	10	1	3.32193	0.973685	PF00069,PF00560,PF08263	Leucine rich repeat N-termil domain,protein binding,protein phosphorylation			PTHR24420,PTHR24420:SF351		KOG1187	Serine/threonine protein kinase					GO:0004672 GO:0005515 GO:0005524 GO:0006468	protein kinase activity_protein binding_ATP binding_protein amino acid phosphorylation		Glyma05g24770.1	0	90.9988	Glyma15g05730.1	0	88.4615	GO:0006468	GO:0004672 GO:0005515 GO:0005524
Phvul.002G207300.1	10	0	4.32193	0.975668	PF00226	heat shock protein binding			PTHR25040								GO:0031072	heat shock protein binding		Glyma05g24740.1	1e-170	88.5714	Glyma08g07900.1	1e-121	87.935		GO:0031072
Phvul.002G207500.1	104	22	2.24101	0.955336	PF00504	Chlorophyll A-B binding protein			PTHR21649	photosynthesis, light harvesting					K08917	light-harvesting complex II chlorophyll a/b binding protein 6	GO:0009765 GO:0016020	photosynthesis, light harvesting_membrane		Glyma08g07880.1	0	92.5354	Glyma05g24660.1	0	93.5229	GO:0009765
Phvul.002G208100.1	1	8	-3	0.957774	PF00806	R binding			PTHR12537,PTHR12537:SF13	PUMILIO-RELATED,R BINDING PROTEIN PUMILIO-RELATED	KOG2049	Translational repressor MPT5/PUF4 and related RNA-binding proteins (Puf superfamily)					GO:0003723	RNA binding		Glyma05g24580.1	0	93.6983	Glyma05g24580.1	1e-114	87.0044		GO:0003723
Phvul.002G209100.1	13	0	4.70044	0.985598	PF01786	mitochondrial envelope							1.-.-.-	Oxidoreductases.	K00540	formate acetyltransferase activating enzyme [EC:1.97.1.4]	GO:0005740 GO:0007585 GO:0055114	mitochondrial membrane_respiratory gaseous exchange_oxidation reduction		Glyma08g07700.1	0	91.6578	Glyma05g24460.1	0	93.8144	GO:0055114
Phvul.002G209200.1	36	1	5.16993	0.997567	PF01786	mitochondrial envelope											GO:0005740 GO:0007585 GO:0055114	mitochondrial membrane_respiratory gaseous exchange_oxidation reduction		Glyma08g07690.1	0	88.877	Glyma05g24440.1	1e-125	91.5205	GO:0055114
Phvul.002G209400.1	65	0	7.02237	0.99877	PF00407	response to biotic stimulus											GO:0006952 GO:0009607	defense response_response to biotic stimulus		Glyma17g03350.4	3e-79	83.151	Glyma17g03350.3	3e-79	83.151	GO:0006952 GO:0009607
Phvul.002G209500.1	66	0	7.04439	0.998791	PF00407	response to biotic stimulus											GO:0006952 GO:0009607	defense response_response to biotic stimulus		Glyma17g03350.4	1e-81	83.3698	Glyma17g03350.3	1e-81	83.3698	GO:0006952 GO:0009607
Phvul.002G209600.1	2	50	-4.64386	0.998335	PF06454	Protein of unknown function (DUF1084)														Glyma05g24420.1	0	90.9297	Glyma08g07670.1	0	89.8305
Phvul.002G210200.1	266	28	3.24793	0.994472	PF04674	Phosphate-induced protein 1 conserved region														Glyma13g07900.1	0	86.8743	Glyma08g07590.1	0	86.031
Phvul.002G211000.1	3	14	-2.22239	0.939654																Glyma13g08050.1	3e-45	80.8901	Glyma08g07490.1	1e-25	78.8265
Phvul.002G211100.1	22	0	5.45943	0.994631																Glyma08g07480.1	1e-177	87.2642	Glyma13g08060.1	1e-165	86.3142
Phvul.002G211200.1	20	5	2	0.94567															bHLH	Glyma07g29970.1	1e-147	86.8093	Glyma07g29970.1	9e-29	92.4731
Phvul.002G211600.1	9	1	3.16993	0.965452	PF00097	Zinc finger, C3HC4 type (RING finger)			PTHR22765,PTHR22765:SF25	,RING FINGER AND PROTEASE ASSOCIATED DOMAIN-CONTAINING	KOG1493	Anaphase-promoting complex (APC), subunit 11								Glyma13g08070.1	1e-109	81.6216	Glyma13g08070.1	1e-27	87.218
Phvul.002G212900.1	25	2	3.64386	0.994512					PTHR17901,PTHR17901:SF6	,FAMILY NOT MED	KOG4549	Magnesium-dependent phosphatase							TAZ	Glyma07g30070.1	1e-139	86.7041	Glyma07g30070.2	4e-63	85.6643
Phvul.002G213000.1	14	2	2.80735	0.972527	PF08507	COPI associated protein														Glyma08g07230.2	0	91.7969	Glyma08g07230.1	0	91.7969
Phvul.002G213300.1	9	0	4.16993	0.970167	PF00857	catalytic activity			PTHR11080,PTHR11080:SF6	,PYRAZIMIDASE/NICOTIMIDASE							GO:0003824 GO:0008152	catalytic activity_metabolism		Glyma08g07210.1	0	92.3944				GO:0008152	GO:0003824
Phvul.002G216100.1	10	1	3.32193	0.973685	PF00745,PF01488,PF05201	glutamyl-tR reductase activity,shikimate 5-dehydrogese activity			PTHR13812,PTHR13812:SF14	,ORNITHINE CYCLODEAMISE-RELATED							GO:0004616 GO:0004764 GO:0005737 GO:0006098 GO:0008883 GO:0016491 GO:0033014 GO:0050661 GO:0055114	phosphogluconate dehydrogenase (decarboxylating) activity_shikimate 5-dehydrogenase activity_cytoplasm_pentose-phosphate shunt_glutamyl-tRNA reductase activity_oxidoreductase activity_tetrapyrrole biosynthetic process_NADPH binding_oxidation reduction		Glyma07g30350.1	0	88.6854	Glyma08g06900.1	0	87.8414	GO:0006098 GO:0033014 GO:0055114	GO:0004616 GO:0004764 GO:0008883 GO:0016491 GO:0050661
Phvul.002G216200.1	6	0	3.58496	0.935538	PF00999,PF02254	cation transport,potassium ion transport			PTHR16254	POTASSIUM/PROTON ANTIPORTER-RELATED	KOG1650	Predicted K+/H+-antiporter					GO:0006812 GO:0006813 GO:0015299 GO:0016021 GO:0055085	cation transport_potassium ion transport_solute:hydrogen antiporter activity_integral to membrane_transmembrane transport		Glyma07g30360.1	0	93.1961	Glyma07g30360.1	2e-34	89.9225	GO:0006812 GO:0006813 GO:0055085	GO:0015299
Phvul.002G218000.1	14	1	3.80735	0.987212	PF01925	integral to membrane			PTHR14255	ATP-DEPENDENT PROTEASE (CEREBLON)							GO:0016021	integral to membrane		Glyma07g30570.1	0	94.4286	Glyma07g30570.1	0	92.4765
Phvul.002G218700.1	0	243	-8.92481	0.999565	PF01370	coenzyme binding			PTHR10366,PTHR10366:SF9	D DEPENDENT EPIMERASE/DEHYDRATASE,D(P)H STEROID DEHYDROGESE-RELATED	KOG1502	Flavonol reductase/cinnamoyl-CoA reductase	1.3.1.77	anthocyanidin reductase	K08695	anthocyanidin reductase [EC:1.3.1.77]	GO:0003824 GO:0003854 GO:0006694 GO:0016616 GO:0044237 GO:0050662 GO:0055114	catalytic activity_3-beta-hydroxy-delta5-steroid dehydrogenase activity_steroid biosynthesis_"oxidoreductase activity, acting on the CH-OH group of donors, NAD or NADP as acceptor"_cellular metabolism_coenzyme binding_oxidation reduction		Glyma08g06630.1	0	91.1243	Glyma08g06640.1	1e-180	83.1143	GO:0006694 GO:0044237 GO:0055114	GO:0003824 GO:0003854 GO:0016616 GO:0050662
Phvul.002G219900.1	8	0	4	0.96241	PF00954,PF01453,PF07714,PF08276,PF11883	PAN-like domain,protein phosphorylation,protein serine/threonine kise activity,recognition of pollen,sugar binding			PTHR24420,PTHR24420:SF432		KOG1187	Serine/threonine protein kinase					GO:0004672 GO:0004674 GO:0005524 GO:0005529 GO:0006468 GO:0048544	protein kinase activity_protein serine/threonine kinase activity_ATP binding_sugar binding_protein amino acid phosphorylation_recognition or rejection of self pollen		Glyma08g06550.1	0	93.6406	Glyma08g06550.1	0	84.2752	GO:0006468 GO:0048544	GO:0004672 GO:0004674 GO:0005524 GO:0005529
Phvul.002G221100.1	63	15	2.07039	0.953581	PF00635	structural molecule activity			PTHR10809	VESICLE-ASSOCIATED MEMBRANE PROTEIN (VAMP)	KOG0439	VAMP-associated protein involved in inositol metabolism					GO:0005198	structural molecule activity		Glyma08g06430.1	0	94.487	Glyma08g06430.1	7e-26	88.5965		GO:0005198
Phvul.002G221500.1	12	2	2.58496	0.965477	PF00070,PF07992	Pyridine nucleotide-disulphide oxidoreductase,flavin adenine dinucleotide binding			PTHR22915,PTHR22915:SF4	DH DEHYDROGESE-RELATED	KOG2495	NADH-dehydrogenase (ubiquinone)	1.6.99.3	DH dehydrogese.	K03885	NADH dehydrogenase [EC:1.6.99.3]	GO:0016491 GO:0050660 GO:0055114	oxidoreductase activity_FAD binding_oxidation reduction		Glyma08g06380.1	0	93.3141	Glyma07g30920.3	0	92.8285	GO:0055114	GO:0016491 GO:0050660
Phvul.002G222800.1	9	1	3.16993	0.965452	PF00781	diacylglycerol kise activity			PTHR12358,PTHR12358:SF10	SPHINGOSINE KISE,SPHINGOSINE KISE-RELATED	KOG1116	Sphingosine kinase, involved in sphingolipid metabolism					GO:0004143 GO:0007205	diacylglycerol kinase activity_protein kinase C activation		Glyma08g06300.1	0	87.6891	Glyma08g06300.2	0	86.9497	GO:0007205	GO:0004143
Phvul.002G223500.1	13	1	3.70044	0.984774																Glyma07g31070.1	2e-35	87.5817	Glyma08g06250.1	4e-33	86.9281
Phvul.002G223600.1	21	0	5.39232	0.994177	PF00459	inositol or phosphatidylinositol phosphatase activity			PTHR20854,PTHR20854:SF3	DIPHOSPHONUCLEOSIDE PHOSPHOHYDROLASE,inositol or phosphatidylinositol phosphatase activity	KOG1528	Salt-sensitive 3'-phosphoadenosine-5'-phosphatase HAL2/SAL1					GO:0004437 GO:0046854	inositol or phosphatidylinositol phosphatase activity_phosphoinositide phosphorylation		Glyma07g31080.1	0	88.658	Glyma13g25470.1	0	89.2929		GO:0004437
Phvul.002G226200.1	30	7	2.09954	0.950652																Glyma13g25110.1	6e-20	96.4912	Glyma13g25110.1	9e-10	90.3846
Phvul.002G226500.1	3	16	-2.41504	0.95095	PF00561	alpha/beta hydrolase fold			PTHR10992,PTHR10992:SF279	,ALPHA/BETA HYDROLASE RELATED	KOG4178	Soluble epoxide hydrolase								Glyma13g25050.1	0	88.3047	Glyma13g25040.2	0	87.9659
Phvul.002G226700.1	27	0	5.75489	0.996219	PF00067	oxidoreductase activity, acting on paired donors, with incorporation or reduction of molecular oxygen			PTHR24298,PTHR24298:SF44		KOG0156	Cytochrome P450 CYP2 subfamily					GO:0005506 GO:0009055 GO:0016705 GO:0020037 GO:0055114	iron ion binding_electron carrier activity_"oxidoreductase activity, acting on paired donors, with incorporation or reduction of molecular oxygen"_heme binding_oxidation reduction		Glyma07g31380.1	0	87.6404	Glyma13g25030.1	0	86.3276	GO:0055114	GO:0005506 GO:0009055 GO:0016705 GO:0020037
Phvul.002G229000.1	14	2	2.80735	0.972527	PF07714	protein phosphorylation			PTHR23257,PTHR23257:SF81	,SERINE-THREONINE PROTEIN KISE	KOG0192	Tyrosine kinase specific for activated (GTP-bound) p21cdc42Hs					GO:0004672 GO:0005524 GO:0006468	protein kinase activity_ATP binding_protein amino acid phosphorylation		Glyma07g31700.1	0	92.8571	Glyma07g31700.1	7e-92	85.0467	GO:0006468	GO:0004672 GO:0005524
Phvul.002G229000.2	14	2	2.80735	0.972527	PF07714	protein phosphorylation			PTHR23257,PTHR23257:SF81	,SERINE-THREONINE PROTEIN KISE	KOG0192	Tyrosine kinase specific for activated (GTP-bound) p21cdc42Hs					GO:0004672 GO:0005524 GO:0006468	protein kinase activity_ATP binding_protein amino acid phosphorylation		Glyma07g31700.1	0	92.8571	Glyma07g31700.1	7e-92	85.0467	GO:0006468	GO:0004672 GO:0005524
Phvul.002G229200.1	25	242	-3.27501	0.994439	PF01190	Pollen proteins Ole e I like														Glyma13g24720.1	1e-120	84.9192	Glyma13g24720.1	6e-11	82.6446
Phvul.002G229400.1	16	0	5	0.990402	PF05498	Rapid ALkalinization Factor (RALF)														Glyma07g31790.1	1e-46	82.5397	Glyma13g24680.1	3e-41	85.1675
Phvul.002G231000.1	5	0	3.32193	0.911431	PF01823	MAC/Perforin domain			PTHR19324,PTHR19324:SF4	COMPLEMENT COMPONENT C6,COMPLEMENT COMPONENT C6-9										Glyma07g32010.1	0	92.6428	Glyma07g32010.1	0	90.1049
Phvul.002G232600.1	1	6	-2.58496	0.924596	PF00069,PF00560,PF08263	Leucine rich repeat N-termil domain,protein binding,protein phosphorylation			PTHR24420,PTHR24420:SF884		KOG1187	Serine/threonine protein kinase	2.7.1.-	Phosphotransferases with an alcohol group as acceptor.	K00924	phosphatidylinositol-4-phosphate 3-kinase [EC:2.7.1.154]	GO:0004672 GO:0005515 GO:0005524 GO:0006468	protein kinase activity_protein binding_ATP binding_protein amino acid phosphorylation		Glyma13g24340.1	0	88.8759	Glyma13g24340.1	6e-20	82.0106	GO:0006468	GO:0004672 GO:0005515 GO:0005524
Phvul.002G233300.2	5	0	3.32193	0.911431																Glyma13g29350.5	0	92.2222	Glyma13g29350.4	0	92.2222
Phvul.002G233600.1	50	2	4.64386	0.998335	PF02309,PF02362,PF06507	nucleus,"regulation of transcription, D-dependent",response to hormone stimulus											GO:0003677 GO:0005634 GO:0006355 GO:0009725	DNA binding_nucleus_"regulation of transcription, DNA-dependent"_response to hormone stimulus	ARF	Glyma15g09750.1	0	91.6198	Glyma15g09750.1	0	91.5663	GO:0006355 GO:0009725	GO:0003677
Phvul.002G234500.1	1024	88	3.54057	0.997787	PF04398	Protein of unknown function, DUF538														Glyma05g28730.1	1e-105	85.426	Glyma08g11850.1	1e-100	84.9776
Phvul.002G234600.1	28	6	2.22239	0.951326	PF06026	ribose-5-phosphate isomerase activity			PTHR11934	ribose-5-phosphate isomerase activity	KOG3075	Ribose 5-phosphate isomerase	5.3.1.6	Ribose 5-phosphate epimerase.	K01807	ribose 5-phosphate isomerase A [EC:5.3.1.6]	GO:0004751 GO:0009052	ribose-5-phosphate isomerase activity_"pentose-phosphate shunt, non-oxidative branch"		Glyma20g26110.1	0	88.6525	Glyma20g26110.1	4e-21	98.2143	GO:0009052	GO:0004751
Phvul.002G235500.1	6	1	2.58496	0.924596																Glyma08g11950.1	0	90.7057	Glyma08g11950.1	9e-11	97.4359
Phvul.002G235700.1	108	3	5.16993	0.999211	PF01344	protein binding			PTHR24412,PTHR24412:SF247								GO:0005515	protein binding		Glyma05g28820.1	0	85.5381	Glyma05g28830.1	1e-102	85.9813		GO:0005515
Phvul.002G236600.1	12	2	2.58496	0.965477	PF00355,PF08417	2 iron, 2 sulfur cluster binding,chlorophyllide a oxygese [overall] activity			PTHR21266,PTHR21266:SF3	IRON-SULFUR DOMAIN CONTAINING PROTEIN,PHEOPHORBIDE A OXYGESE							GO:0010277 GO:0016491 GO:0051537 GO:0055114	chlorophyllide a oxygenase activity_oxidoreductase activity_"2 iron, 2 sulfur cluster binding"_oxidation reduction		Glyma05g28900.1	0	91.8239	Glyma08g12070.1	0	91.0289	GO:0055114	GO:0010277 GO:0016491 GO:0051537
Phvul.002G236700.1	14	1	3.80735	0.987212	PF00355,PF08417	2 iron, 2 sulfur cluster binding,chlorophyllide a oxygese [overall] activity			PTHR21266,PTHR21266:SF3	IRON-SULFUR DOMAIN CONTAINING PROTEIN,PHEOPHORBIDE A OXYGESE							GO:0010277 GO:0016491 GO:0051537 GO:0055114	chlorophyllide a oxygenase activity_oxidoreductase activity_"2 iron, 2 sulfur cluster binding"_oxidation reduction		Glyma05g28900.1	0	92.2013	Glyma08g12070.1	0	91.1543	GO:0055114	GO:0010277 GO:0016491 GO:0051537
Phvul.002G238200.1	10	2	2.32193	0.934381	PF05057	Putative serine esterase (DUF676)			PTHR12482	UNCHARACTERIZED	KOG4372	Predicted alpha/beta hydrolase								Glyma08g12210.1	0	91.3851	Glyma08g12210.1	1e-13	88.8889
Phvul.002G238200.2	8	2	2	0.910397	PF05057	Putative serine esterase (DUF676)			PTHR12482	UNCHARACTERIZED	KOG4372	Predicted alpha/beta hydrolase								Glyma08g12210.1	0	91.3851	Glyma08g12210.1	1e-13	88.8889
Phvul.002G238400.1	6	0	3.58496	0.935538	PF02701	zinc ion binding											GO:0003677 GO:0006355 GO:0008270	DNA binding_"regulation of transcription, DNA-dependent"_zinc ion binding	C2C2_DOFlike	Glyma05g29090.1	9e-49	89.4118	Glyma05g29090.1	1e-29	84.9398	GO:0006355	GO:0003677 GO:0008270
Phvul.002G238600.1	19	0	5.24793	0.993043	PF04852	Protein of unknown function (DUF640)														Glyma08g12250.1	1e-163	90.6926	Glyma15g08880.2	9e-80	84.5
Phvul.002G239000.1	20	5	2	0.94567
Phvul.002G239300.1	7	178	-4.66838	0.99945	PF00112,PF08246	Cathepsin propeptide inhibitor domain (I29),cysteine-type peptidase activity			PTHR12411,PTHR12411:SF44	CATHEPSIN L-RELATED,cysteine-type peptidase activity	KOG1542	Cysteine proteinase Cathepsin F					GO:0006508 GO:0008234	proteolysis and peptidolysis_cysteine-type peptidase activity		Glyma08g12340.1	0	87.3551	Glyma05g29180.1	2e-60	86.0902	GO:0006508	GO:0008234
Phvul.002G239400.1	31	2	3.9542	0.996457	PF00560,PF07714	protein binding,protein phosphorylation			PTHR24420,PTHR24420:SF4		KOG1187	Serine/threonine protein kinase					GO:0004672 GO:0005515 GO:0005524 GO:0006468	protein kinase activity_protein binding_ATP binding_protein amino acid phosphorylation		Glyma08g12350.1	0	88.1693	Glyma08g12350.1	1e-151	83.3953	GO:0006468	GO:0004672 GO:0005515 GO:0005524
Phvul.002G239600.4	17	4	2.08746	0.942916	PF00069	protein phosphorylation			PTHR24057		KOG0658	Glycogen synthase kinase-3					GO:0004672 GO:0005524 GO:0006468	protein kinase activity_ATP binding_protein amino acid phosphorylation		Glyma08g12370.1	0	91.4474	Glyma05g29200.1	0	90.8629	GO:0006468	GO:0004672 GO:0005524
Phvul.002G239600.5	17	4	2.08746	0.942916	PF00069	protein phosphorylation			PTHR24057		KOG0658	Glycogen synthase kinase-3					GO:0004672 GO:0005524 GO:0006468	protein kinase activity_ATP binding_protein amino acid phosphorylation		Glyma08g12370.1	0	91.4474	Glyma05g29200.1	0	90.8629	GO:0006468	GO:0004672 GO:0005524
Phvul.002G239900.1	175	3	5.86625	0.999455	PF00190	nutrient reservoir activity											GO:0045735	nutrient reservoir activity		Glyma05g30290.1	0	87.312	Glyma05g30300.1	0	84.3362		GO:0045735
Phvul.002G240900.1	9	1	3.16993	0.965452	PF03106	sequence-specific D binding											GO:0003700 GO:0006355 GO:0043565	transcription factor activity_"regulation of transcription, DNA-dependent"_sequence-specific DNA binding	WRKY	Glyma08g12460.1	0	87.1901	Glyma05g29310.1	1e-161	93.7337	GO:0006355	GO:0003700 GO:0043565
Phvul.002G241100.1	23	3	2.9386	0.981071	PF05368,PF08547	Complex I intermediate-associated protein 30 (CIA30),NmrA-like family			PTHR13194,PTHR13194:SF7	,COMPLEX I INTERMEDIATE-ASSOCIATED PROTEIN 30	KOG1203	Predicted dehydrogenase					GO:0003824 GO:0008810 GO:0030245 GO:0044237 GO:0050662	catalytic activity_cellulase activity_cellulose catabolism_cellular metabolism_coenzyme binding		Glyma08g12480.1	0	93.9545	Glyma05g29330.3	0	94.6379	GO:0044237	GO:0003824 GO:0008810 GO:0050662
Phvul.002G241200.1	8	1	3	0.957774																Glyma12g17230.1	3e-27	93.9024	Glyma12g17230.1	5e-10	97.2973
Phvul.002G241400.1	113	5	4.49825	0.999219	PF00043,PF02798	Glutathione S-transferase, C-termil domain,protein binding			PTHR11260,PTHR11260:SF16	GLUTATHIONE S-TRANSFERASE THETA,"GLUTATHIONE S-TRANSFERASE, GST, SUPERFAMILY, GST DOMAIN CONTAINING"	KOG0406	Glutathione S-transferase					GO:0005515	protein binding		Glyma05g29400.1	0	88.0775	Glyma08g12530.1	1e-180	86.5889		GO:0005515
Phvul.002G241800.1	13	2	2.70044	0.968612	PF00514,PF04564	protein binding,ubiquitin-protein ligase activity			PTHR22849	WDSAM1 PROTEIN							GO:0000151 GO:0004842 GO:0005515 GO:0016567	ubiquitin ligase complex_ubiquitin-protein ligase activity_protein binding_protein ubiquitination	ARF	Glyma05g29450.1	0	91.1947	Glyma08g12610.1	0	90.5759	GO:0016567	GO:0004842 GO:0005515
Phvul.002G243200.1	19	3	2.66297	0.976785	PF00319,PF01486	nucleus,sequence-specific D binding			PTHR11945,PTHR11945:SF19	MADS BOX PROTEIN	KOG0014	MADS box transcription factor			K09264	MADS-box transcription factor, plant	GO:0003677 GO:0003700 GO:0005634 GO:0006355 GO:0043565 GO:0046983	DNA binding_transcription factor activity_nucleus_"regulation of transcription, DNA-dependent"_sequence-specific DNA binding_protein dimerization activity	MADS	Glyma08g12730.1	0	92.7431	Glyma15g09500.1	1e-156	87.5	GO:0006355	GO:0003677 GO:0003700 GO:0043565 GO:0046983
Phvul.002G243500.1	1	78	-6.2854	0.998974	PF00657	lipid metabolic process			PTHR22835,PTHR22835:SF39	,ZINC FINGER FYVE DOMAIN CONTAINING PROTEIN							GO:0006629 GO:0016788	lipid metabolism_"hydrolase activity, acting on ester bonds"		Glyma05g29630.1	0	92.0498	Glyma08g12750.1	0	91.4122	GO:0006629	GO:0016788
Phvul.002G245300.1	9	1	3.16993	0.965452	PF00595,PF03572	protein binding,serine-type peptidase activity			PTHR18868,PTHR18868:SF18	,SERINE PROTEASE							GO:0005515 GO:0006508 GO:0008236	protein binding_proteolysis and peptidolysis_serine-type peptidase activity		Glyma05g29820.1	0	94.9653	Glyma05g29820.2	0	94.5856	GO:0006508	GO:0005515 GO:0008236
Phvul.002G247200.1	18	3	2.58496	0.97573					PTHR17130,PTHR17130:SF11	,MITOCHONDRIAL OUTER MEMBRANE PROTEIN 25									SAP	Glyma05g30040.1	0	91.9339	Glyma08g13160.1	0	91.8866
Phvul.002G247900.1	32	3	3.41504	0.994654	PF00023,PF00069	protein binding,protein phosphorylation			PTHR23257,PTHR23257:SF89	,SERINE-THREONINE PROTEIN KISE	KOG0192	Tyrosine kinase specific for activated (GTP-bound) p21cdc42Hs					GO:0004672 GO:0005515 GO:0005524 GO:0006468	protein kinase activity_protein binding_ATP binding_protein amino acid phosphorylation		Glyma08g13280.1	0	90.4762	Glyma05g30120.1	0	90.1065	GO:0006468	GO:0004672 GO:0005515 GO:0005524
Phvul.002G248900.1	27	5	2.43296	0.958358	PF03226	Yippee putative zinc-binding protein			PTHR13847,PTHR13847:SF40	,FAD D BINDING OXIDOREDUCTASES	KOG3399	Predicted Yippee-type zinc-binding protein								Glyma14g25830.3	1e-131	94.1558	Glyma14g25830.2	1e-131	94.1558
Phvul.002G249800.1	70	1	6.12928	0.998859	PF00190	nutrient reservoir activity											GO:0045735	nutrient reservoir activity		Glyma05g30290.1	0	86.1842	Glyma05g30300.1	0	83.4766		GO:0045735
Phvul.002G250000.1	23	3	2.9386	0.981071	PF01504,PF02493	MORN repeat,phosphatidylinositol phosphate kise activity			PTHR23086,PTHR23086:SF6	PHOSPHATIDYLINOSITOL-4-PHOSPHATE 5-KISE	KOG0229	Phosphatidylinositol-4-phosphate 5-kinase	2.7.1.68	1-phosphatidylinositol-4-phosphate kise.	K00889	1-phosphatidylinositol-4-phosphate 5-kinase [EC:2.7.1.68]	GO:0016307 GO:0046488	phosphatidylinositol phosphate kinase activity_phosphatidylinositol metabolism		Glyma08g13450.2	0	93.0333	Glyma08g13450.1	0	93.0333	GO:0046488	GO:0016307
Phvul.002G250100.1	1	7	-2.80735	0.939991
Phvul.002G250100.2	1	7	-2.80735	0.939991
Phvul.002G253200.1	36	9	2	0.951647	PF00415	Regulator of chromosome condensation (RCC1) repeat			PTHR22870,PTHR22870:SF24	REGULATOR OF CHROMOSOME CONDENSATION,UNCHARACTERIZED										Glyma05g30610.1	0	90.3086	Glyma08g13800.1	0	90.2589
Phvul.002G253700.1	680	120	2.5025	0.96335	PF06298	photosystem II									K02723	photosystem II PsbY protein	GO:0009523 GO:0015979 GO:0016021 GO:0030145	photosystem II_photosynthesis_integral to membrane_manganese ion binding		Glyma08g13790.1	1e-97	83.1615	Glyma05g30600.1	3e-61	82.7848	GO:0015979	GO:0030145
Phvul.002G254200.1	13	3	2.11548	0.935797	PF00441,PF01756,PF02770	acyl-CoA dehydrogese activity,acyl-CoA oxidase activity,"oxidoreductase activity, acting on the CH-CH group of donors"			PTHR10909,PTHR10909:SF94	,ELECTRON TRANSPORT OXIDOREDUCTASE	KOG0135	Pristanoyl-CoA/acyl-CoA oxidase	1.3.3.6	Acyl-CoA oxidase.	K00232	acyl-CoA oxidase [EC:1.3.3.6]	GO:0003995 GO:0003997 GO:0005777 GO:0006635 GO:0016627 GO:0055114	acyl-CoA dehydrogenase activity_acyl-CoA oxidase activity_peroxisome_fatty acid beta-oxidation_"oxidoreductase activity, acting on the CH-CH group of donors"_oxidation reduction		Glyma05g31390.1	0	93.0066				GO:0006635 GO:0055114	GO:0003995 GO:0003997 GO:0016627
Phvul.002G254700.1	11	0	4.45943	0.979937	PF05678	VQ motif														Glyma05g31340.1	1e-108	91.8089	Glyma05g31340.1	1e-34	90.7563
Phvul.002G255100.1	8	0	4	0.96241	PF07690	transmembrane transport			PTHR24003,PTHR24003:SF22		KOG1330	Sugar transporter/spinster transmembrane protein					GO:0016021 GO:0022857 GO:0055085	integral to membrane_transmembrane transporter activity_transmembrane transport		Glyma08g14520.1	0	91.5954	Glyma08g14530.1	0	82.9897	GO:0055085	GO:0022857
Phvul.002G255300.1	61	7	3.12338	0.993124																Glyma08g14510.1	0	89.1396	Glyma08g14510.1	2e-11	88.2353
Phvul.002G255900.1	28	6	2.22239	0.951326	PF07534	TLD			PTHR23354,PTHR23354:SF5	NUCLEOLAR PROTEIN 7/ESTROGEN RECEPTOR COACTIVATOR-RELATED,NUCLEOLAR PROTEIN-RELATED	KOG2372	Oxidation resistance protein								Glyma08g14440.2	0	90.6542	Glyma08g14440.2	3e-87	91.498
Phvul.002G257400.1	20	2	3.32193	0.990895	PF00702	catalytic activity			PTHR18901	2-DEOXYGLUCOSE-6-PHOSPHATE PHOSPHATASE 2	KOG2914	Predicted haloacid-halidohydrolase and related hydrolases					GO:0003824 GO:0008152	catalytic activity_metabolism		Glyma05g31070.3	0	93.205	Glyma08g14280.1	0	93.026	GO:0008152	GO:0003824
Phvul.002G260000.1	33	1	5.04439	0.997228																Glyma05g30860.1	6e-18	87.234	Glyma08g14060.1	3e-17	86.5979
Phvul.002G260100.1	66	7	3.23704	0.993576	PF04724	beta-1,4-mannosylglycoprotein 4-beta-N-acetylglucosaminyltransferase activity			PTHR12224	beta-1,4-mannosylglycoprotein 4-beta-N-acetylglucosaminyltransferase activity			2.4.1.144	Beta-1,4-mannosyl-glycoprotein beta-1,4-N-acetylglucosaminyltransferase.	K00737	beta-1,4-mannosyl-glycoprotein beta-1,4-N-acetylglucosaminyltransferase [EC:2.4.1.144]	GO:0003830 GO:0006487 GO:0016020	beta-1,4-mannosylglycoprotein 4-beta-N-acetylglucosaminyltransferase activity_N-linked glycosylation_membrane		Glyma05g30870.1	0	91.9218	Glyma08g14070.1	0	91.4966	GO:0006487	GO:0003830
Phvul.002G260500.1	31	2	3.9542	0.996457	PF00097	Zinc finger, C3HC4 type (RING finger)			PTHR22765,PTHR22765:SF25	,RING FINGER AND PROTEASE ASSOCIATED DOMAIN-CONTAINING	KOG1493	Anaphase-promoting complex (APC), subunit 11								Glyma05g30920.1	2e-60	84.2105	Glyma05g30920.1	7e-14	88.1579
Phvul.002G260700.1	557	87	2.67859	0.985059	PF00046,PF02183	nucleus,sequence-specific D binding			PTHR24326,PTHR24326:SF221		KOG0483	Transcription factor HEX, contains HOX and HALZ domains			K09338	homeobox-leucine zipper protein	GO:0003677 GO:0003700 GO:0005634 GO:0006355 GO:0043565	DNA binding_transcription factor activity_nucleus_"regulation of transcription, DNA-dependent"_sequence-specific DNA binding	HB	Glyma08g14130.1	0	89.7893	Glyma08g14130.1	3e-37	91.5966	GO:0006355	GO:0003677 GO:0003700 GO:0043565
Phvul.002G261200.1	73	8	3.18982	0.993702	PF00069	protein phosphorylation			PTHR24343,PTHR24343:SF58		KOG0583	Serine/threonine protein kinase	2.7.11.1	non-specific serine/threonine protein kise	K14498	serine/threonine-protein kinase SRK2 [EC:2.7.11.1]	GO:0004672 GO:0005524 GO:0006468	protein kinase activity_ATP binding_protein amino acid phosphorylation		Glyma08g14210.1	0	94.027	Glyma05g31000.1	0	94.1734	GO:0006468	GO:0004672 GO:0005524
Phvul.002G262400.1	9	1	3.16993	0.965452	PF00254	protein folding			PTHR10516,PTHR10516:SF15	FK506 BINDING PROTEIN,FKBP-TYPE PEPTIDYL-PROLYL CIS-TRANS ISOMERASE	KOG0544	FKBP-type peptidyl-prolyl cis-trans isomerase					GO:0006457	protein folding		Glyma08g14740.2	0	90.4202	Glyma08g14740.1	0	90.4202	GO:0006457
Phvul.002G262400.2	9	1	3.16993	0.965452	PF00254	protein folding			PTHR10516,PTHR10516:SF15	FK506 BINDING PROTEIN,FKBP-TYPE PEPTIDYL-PROLYL CIS-TRANS ISOMERASE	KOG0544	FKBP-type peptidyl-prolyl cis-trans isomerase					GO:0006457	protein folding		Glyma08g14740.2	0	90.4202	Glyma08g14740.1	0	90.4202	GO:0006457
Phvul.002G262400.3	8	1	3	0.957774	PF00254	protein folding			PTHR10516,PTHR10516:SF15	FK506 BINDING PROTEIN,FKBP-TYPE PEPTIDYL-PROLYL CIS-TRANS ISOMERASE	KOG0544	FKBP-type peptidyl-prolyl cis-trans isomerase					GO:0006457	protein folding		Glyma08g14740.2	0	90.4202	Glyma08g14740.1	0	90.4202	GO:0006457
Phvul.002G263500.1	11	158	-3.84435	0.999036	PF00202	transamise activity			PTHR11986,PTHR11986:SF23	AMINOTRANSFERASE,transamise activity	KOG1404	Alanine-glyoxylate aminotransferase AGT2	2.6.1.40,2.6.1.44	(R)-3-amino-2-methylpropiote--pyruvate aminotransferase.,Alanine--glyoxylate aminotransferase.	K00827	alanine-glyoxylate transaminase / (R)-3-amino-2-methylpropionate-pyruvate transaminase [EC:2.6.1.44 2.6.1.40]	GO:0008483 GO:0030170	transaminase activity_pyridoxal phosphate binding		Glyma08g14850.1	0	91.5691	Glyma05g31630.1	0	91.2568		GO:0008483 GO:0030170
Phvul.002G264200.1	9	2	2.16993	0.920505	PF03109	ABC1 family			PTHR10566,PTHR10566:SF10	ABC1 - RELATED,CHAPERONE-ACTIVITY OF BC1 COMPLEX (CABC1)-RELATED	KOG1235	Predicted unusual protein kinase								Glyma08g14920.1	0	92.4157	Glyma05g31670.1	0	92.3436
Phvul.002G264600.1	215	12	4.16323	0.999366	PF00504	Chlorophyll A-B binding protein														Glyma08g14960.1	1e-143	89.2779	Glyma05g31710.1	1e-139	86.7159
Phvul.002G264700.1	7	0	3.80735	0.951419																Glyma08g14970.1	0	91.0841	Glyma05g31720.1	0	91.9817
Phvul.002G265100.1	11	82	-2.89812	0.985769	PF05627	Cleavage site for pathogenic type III effector avirulence factor Avr														Glyma05g31770.2	8e-88	88.3495	Glyma08g15010.1	5e-83	87.7023
Phvul.002G266600.1	11	2	2.45943	0.939674	PF04853	Plant neutral invertase														Glyma08g15220.1	0	91.4883	Glyma05g31920.1	0	91.2844
Phvul.002G266800.1	62	0	6.9542	0.998715	PF03151	Triose-phosphate Transporter family			PTHR11132	SOLUTE CARRIER FAMILY 35	KOG1441	Glucose-6-phosphate/phosphate and phosphoenolpyruvate/phosphate antiporter								Glyma08g15250.1	0	92.5	Glyma05g31940.2	0	91.0359
Phvul.002G267900.1	6	31	-2.36923	0.959283	PF00317,PF02867,PF03477	ATP cone domain,ribonucleoside-diphosphate reductase activity,ribonucleoside-diphosphate reductase complex			PTHR11573	RIBONUCLEOSIDE-DIPHOSPHATE REDUCTASE LARGE CHAIN	KOG1112	Ribonucleotide reductase, alpha subunit	1.17.4.1	Ribonucleoside-diphosphate reductase.	K10807	ribonucleoside-diphosphate reductase subunit M1 [EC:1.17.4.1]	GO:0004748 GO:0005524 GO:0005971 GO:0006260 GO:0055114	ribonucleoside-diphosphate reductase activity_ATP binding_ribonucleoside-diphosphate reductase complex_DNA replication_oxidation reduction		Glyma05g32070.1	0	92.4311	Glyma04g39500.1	0	86.8367	GO:0006260 GO:0055114	GO:0004748 GO:0005524
Phvul.002G267900.2	6	31	-2.36923	0.959283	PF00317,PF02867,PF03477	ATP cone domain,ribonucleoside-diphosphate reductase activity,ribonucleoside-diphosphate reductase complex			PTHR11573	RIBONUCLEOSIDE-DIPHOSPHATE REDUCTASE LARGE CHAIN	KOG1112	Ribonucleotide reductase, alpha subunit	1.17.4.1	Ribonucleoside-diphosphate reductase.	K10807	ribonucleoside-diphosphate reductase subunit M1 [EC:1.17.4.1]	GO:0004748 GO:0005524 GO:0005971 GO:0006260 GO:0055114	ribonucleoside-diphosphate reductase activity_ATP binding_ribonucleoside-diphosphate reductase complex_DNA replication_oxidation reduction		Glyma05g32070.1	0	92.5453	Glyma04g39500.1	0	86.944	GO:0006260 GO:0055114	GO:0004748 GO:0005524
Phvul.002G268100.1	9	0	4.16993	0.970167
Phvul.002G268900.1	6	0	3.58496	0.935538																Glyma08g15450.1	2e-89	80.6094	Glyma08g15450.1	4e-41	82.3129
Phvul.002G269200.1	3	45	-3.90689	0.997735	PF00125	D binding			PTHR11426	nucleosome	KOG1745	Histones H3 and H4			K11253	histone H3	GO:0000786 GO:0003677 GO:0006334	nucleosome_DNA binding_nucleosome assembly		Glyma05g32200.1	1e-145	90.7543	Glyma05g32210.1	1e-137	90	GO:0006334	GO:0003677
Phvul.002G269300.1	5	128	-4.67807	0.999287	PF00125	D binding			PTHR11426	nucleosome	KOG1745	Histones H3 and H4			K11253	histone H3	GO:0000786 GO:0003677 GO:0006334	nucleosome_DNA binding_nucleosome assembly		Glyma05g32200.1	1e-149	91.2409	Glyma05g32210.1	1e-137	90	GO:0006334	GO:0003677
Phvul.002G269400.1	96	8	3.58496	0.998218	PF05479	calmodulin binding									K02701	photosystem I subunit PsaN	GO:0005516 GO:0009522 GO:0015979 GO:0042651	calmodulin binding_photosystem I_photosynthesis_thylakoid membrane		Glyma04g39370.5	5e-84	86.4706	Glyma06g15540.1	5e-75	85.3372	GO:0015979	GO:0005516
Phvul.002G270300.1	29	4	2.85798	0.982842	PF04564	ubiquitin-protein ligase activity			PTHR22849	WDSAM1 PROTEIN							GO:0000151 GO:0004842 GO:0016567	ubiquitin ligase complex_ubiquitin-protein ligase activity_protein ubiquitination		Glyma05g32310.1	0	89.9265	Glyma05g32310.1	1e-93	93.913	GO:0016567	GO:0004842
Phvul.002G270600.1	12	2	2.58496	0.965477	PF05678	VQ motif														Glyma08g15620.1	1e-109	83.087	Glyma05g32350.1	1e-57	84.2282
Phvul.002G270700.1	44	8	2.45943	0.96122	PF04720	Protein of unknown function (DUF506)														Glyma05g32360.2	0	87.3325	Glyma05g32360.1	0	87.0146
Phvul.002G271200.1	1	7	-2.80735	0.939991	PF00400	WD domain, G-beta repeat			PTHR15271,PTHR15271:SF4	CHROMATIN ASSEMBLY FACTOR I SUBUNIT P60, (CAF-I 60 ),FAS2	KOG1009	Chromatin assembly complex 1 subunit B/CAC2 (contains WD40 repeats)			K10751	chromatin assembly factor 1 subunit B	GO:0005515	protein binding		Glyma05g32430.1	0	91.113	Glyma05g32430.1	1e-41	90.6475		GO:0005515
Phvul.002G271800.1	1	7	-2.80735	0.939991															MADS	Glyma05g32480.1	0	88.7625	Glyma06g15850.1	1e-117	80.0584
Phvul.002G273100.1	10	0	4.32193	0.975668	PF02365	regulation of transcription, D-dependent											GO:0003677 GO:0006355	DNA binding_"regulation of transcription, DNA-dependent"	NAC	Glyma05g32590.1	1e-158	86.5517	Glyma04g38990.1	8e-31	78.7185	GO:0006355	GO:0003677
Phvul.002G273900.1	40	3	3.73697	0.99691	PF07002	Copine			PTHR10857	COPINE	KOG4172	Predicted E3 ubiquitin ligase								Glyma05g32700.1	0	90.872	Glyma05g32700.1	2e-30	86.1842
Phvul.002G274100.1	9	2	2.16993	0.920505
Phvul.002G274500.1	58	4	3.85798	0.998192	PF01764	triglyceride lipase activity											GO:0004806 GO:0006629	triacylglycerol lipase activity_lipid metabolism		Glyma08g00420.1	0	90.2655	Glyma08g00420.1	1e-102	95.614	GO:0006629	GO:0004806
Phvul.002G274600.1	8	0	4	0.96241
Phvul.002G274900.1	0	6	-3.58496	0.935538																Glyma05g32830.1	1e-134	84.1629	Glyma04g38620.2	3e-09	86.1111
Phvul.002G275000.1	24	1	4.58496	0.995373	PF02365	regulation of transcription, D-dependent											GO:0003677 GO:0006355	DNA binding_"regulation of transcription, DNA-dependent"	NAC	Glyma05g32850.1	0	87.1882	Glyma04g38560.1	1e-107	85.3862	GO:0006355	GO:0003677
Phvul.002G275100.1	8	2	2	0.910397	PF00026	aspartic-type endopeptidase activity			PTHR13683,PTHR13683:SF98	,aspartic-type endopeptidase activity	KOG1339	Aspartyl protease					GO:0004190 GO:0006508	aspartic-type endopeptidase activity_proteolysis and peptidolysis		Glyma08g00480.1	0	91.378	Glyma05g32860.1	0	90.8391	GO:0006508	GO:0004190
Phvul.002G275700.2	5	0	3.32193	0.911431	PF01425	carbon-nitrogen ligase activity, with glutamine as amido-N-donor			PTHR11895,PTHR11895:SF7	GLUTAMYL-TR(GLN) AMIDOTRANSFERASE SUBUNIT A,"carbon-nitrogen ligase activity, with glutamine as amido-N-donor"	KOG1211	Amidases					GO:0016884	carbon-nitrogen ligase activity, with glutamine as amido-N-donor		Glyma05g32910.1	0	91.2745	Glyma08g00530.1	0	90.9197		GO:0016884
Phvul.002G276500.1	3	13	-2.11548	0.935797	PF02431	cellular modified amino acid biosynthetic process							5.5.1.6	Chalcone isomerase.	K01859	chalcone isomerase [EC:5.5.1.6]	GO:0016872 GO:0042398	intramolecular lyase activity_amino acid derivative biosynthesis		Glyma20g38580.1	1e-147	85.7843				GO:0042398	GO:0016872
Phvul.002G276800.1	60	10	2.58496	0.983727	PF02519	Auxin responsive protein														Glyma05g32990.2	5e-46	88.1356	Glyma08g00640.1	2e-42	84.4156
Phvul.002G277200.1	9	1	3.16993	0.965452	PF05003,PF11961	Domain of unknown function (DUF3475),Protein of unknown function (DUF668)														Glyma08g00670.1	0	91.0011	Glyma05g33040.1	0	90.6816
Phvul.002G277600.1	2	9	-2.16993	0.920505	PF01504,PF02493	MORN repeat,phosphatidylinositol phosphate kise activity			PTHR23086,PTHR23086:SF6	PHOSPHATIDYLINOSITOL-4-PHOSPHATE 5-KISE	KOG0229	Phosphatidylinositol-4-phosphate 5-kinase					GO:0016307 GO:0046488	phosphatidylinositol phosphate kinase activity_phosphatidylinositol metabolism		Glyma05g33120.1	0	92.2705	Glyma05g33120.1	0	90.4605	GO:0046488	GO:0016307
Phvul.002G277900.1	4	49	-3.61471	0.997353	PF00107,PF08240	oxidoreductase activity			PTHR11695,PTHR11695:SF294	,oxidoreductase activity	KOG0022	Alcohol dehydrogenase, class III					GO:0008270 GO:0016491 GO:0055114	zinc ion binding_oxidoreductase activity_oxidation reduction		Glyma05g33140.3	0	94.4149	Glyma05g33140.3	1e-25	87.931	GO:0055114	GO:0008270 GO:0016491
Phvul.002G278100.1	13	2	2.70044	0.968612	PF00762	ferrochelatase activity			PTHR11108	ferrochelatase activity	KOG1321	Protoheme ferro-lyase (ferrochelatase)					GO:0004325 GO:0006783	ferrochelatase activity_heme biosynthesis		Glyma05g33160.1	0	95.672	Glyma05g33160.1	3e-48	95.082	GO:0006783	GO:0004325
Phvul.002G278300.1	3	23	-2.9386	0.981071	PF00650,PF03765	CRAL/TRIO domain,"CRAL/TRIO, N-terminus"			PTHR23324,PTHR23324:SF4	SEC14 CYTOSOLIC FACTOR-RELATED,SEC14 RELATED PROTEIN	KOG1471	Phosphatidylinositol transfer protein SEC14 and related proteins								Glyma05g33190.1	0	93.4386	Glyma05g33190.1	1e-59	85.1562
Phvul.002G278400.1	0	2498	-12.2866	0.999968	PF00304	defense response											GO:0006952	defense response		Glyma05g33200.1	2e-17	86.5979				GO:0006952
Phvul.002G278600.1	0	201	-8.65105	0.999501	PF00304	defense response											GO:0006952	defense response								GO:0006952
Phvul.002G278700.1	0	106	-7.72792	0.999211	PF00304	defense response											GO:0006952	defense response		Glyma08g00800.1	1e-08	80.7692				GO:0006952
Phvul.002G280200.1	50	450	-3.16993	0.994613	PF00262	calcium ion binding			PTHR11073,PTHR11073:SF1	CALNEXIN,calcium ion binding	KOG0675	Calnexin			K08054	calnexin	GO:0005509	calcium ion binding		Glyma05g33330.1	0	89.9814	Glyma05g33330.2	0	89.9749		GO:0005509
Phvul.002G280300.1	60	441	-2.87774	0.986566	PF00262	calcium ion binding			PTHR11073,PTHR11073:SF1	CALNEXIN,calcium ion binding	KOG0675	Calnexin			K08054	calnexin	GO:0005509	calcium ion binding		Glyma05g33330.2	0	89.8396	Glyma05g33330.2	7e-09	100		GO:0005509
Phvul.002G280300.2	60	437	-2.8646	0.986564	PF00262	calcium ion binding			PTHR11073,PTHR11073:SF1	CALNEXIN,calcium ion binding	KOG0675	Calnexin			K08054	calnexin	GO:0005509	calcium ion binding		Glyma05g33330.2	0	89.639	Glyma05g33330.2	7e-09	100		GO:0005509
Phvul.002G280400.1	0	400	-9.64386	0.9997																Glyma05g33340.1	1e-87	85.0856	Glyma08g00930.1	6e-19	93.75
Phvul.002G281000.1	24	104	-2.11548	0.954429	PF00923	carbohydrate metabolic process			PTHR10683	carbohydrate metabolic process	KOG2772	Transaldolase					GO:0005975	carbohydrate metabolism		Glyma05g33410.1	0	90.8326	Glyma08g37950.1	0	90.878	GO:0005975
Phvul.002G281300.1	17	0	5.08746	0.99146	PF00847	sequence-specific D binding transcription factor activity											GO:0003700 GO:0006355	transcription factor activity_"regulation of transcription, DNA-dependent"		Glyma05g33440.1	5e-51	87.1429	Glyma04g37890.1	2e-31	84.7458	GO:0006355	GO:0003700
Phvul.002G282200.1	96	22	2.12553	0.954359	PF02309,PF02362,PF06507	nucleus,"regulation of transcription, D-dependent",response to hormone stimulus											GO:0003677 GO:0005634 GO:0006355 GO:0009725	DNA binding_nucleus_"regulation of transcription, DNA-dependent"_response to hormone stimulus	ARF	Glyma05g38540.2	0	88.5615	Glyma05g38540.1	0	88.5615	GO:0006355 GO:0009725	GO:0003677
Phvul.002G283700.1	7	1	2.80735	0.939991	PF01529	zinc ion binding			PTHR22883	ZINC FINGER DHHC DOMAIN CONTAINING PROTEIN	KOG1311	DHHC-type Zn-finger proteins					GO:0008270	zinc ion binding	BES1	Glyma05g38360.1	0	86.1526	Glyma08g01290.1	0	85.5885		GO:0008270
Phvul.002G284800.1	1	8	-3	0.957774	PF08766	DEK C termil domain			PTHR13468	DEK PROTEIN	KOG2266	Chromatin-associated protein Dek and related proteins, contains SAP DNA binding domain								Glyma05g38280.1	1e-149	88.4	Glyma05g38280.1	9e-64	83.0645
Phvul.002G285600.1	443	14	4.98381	0.999717	PF00403	metal ion transport			PTHR22814,PTHR22814:SF52	,COPPER TRANSPORT PROTEIN ATOX1-RELATED	KOG1603	Copper chaperone					GO:0030001 GO:0046872	metal ion transport_metal ion binding		Glyma08g01410.1	2e-79	91.5929	Glyma08g01410.1	8e-63	89.8058	GO:0030001	GO:0046872
Phvul.002G286500.1	1	12	-3.58496	0.982286	PF00314	Thaumatin family														Glyma05g38110.1	1e-137	85.0407	Glyma05g38130.1	1e-125	83.871
Phvul.002G286600.1	0	7	-3.80735	0.951419	PF00314	Thaumatin family														Glyma05g38110.1	1e-152	86.0163	Glyma05g38130.1	1e-135	84.4854
Phvul.002G287300.1	6	0	3.58496	0.935538																Glyma05g38040.1	1e-71	86.7424
Phvul.002G287800.1	8	0	4	0.96241	PF04525	Protein of unknown function (DUF567)			PTHR10233,PTHR10233:SF7	TRANSLATION INITIATION FACTOR EIF-2B ALPHA SUBUNIT,cellular metabolic process							GO:0044237	cellular metabolism		Glyma05g37970.1	0	92.7242	Glyma08g01620.1	1e-178	92.9047	GO:0044237
Phvul.002G289300.1	12	3	2	0.931736	PF00702	catalytic activity			PTHR18901	2-DEOXYGLUCOSE-6-PHOSPHATE PHOSPHATASE 2	KOG2914	Predicted haloacid-halidohydrolase and related hydrolases					GO:0003824 GO:0008152	catalytic activity_metabolism		Glyma05g37840.1	0	90.1495	Glyma08g01760.1	0	89.0062	GO:0008152	GO:0003824
Phvul.002G290000.1	5	0	3.32193	0.911431	PF00010	transcription regulator activity			PTHR11514,PTHR11514:SF9	C-MYC II PROTO-ONCOGENE,MYC							GO:0006355 GO:0030528	regulation of transcription, DNA-dependent_transcription regulator activity	bHLH	Glyma08g01810.1	0	89.8045	Glyma05g37770.1	0	88.3623	GO:0006355	GO:0030528
Phvul.002G290200.1	6	0	3.58496	0.935538	PF12552	Protein of unknown function (DUF3741)			PTHR21726,PTHR21726:SF4	PHOSPHATIDYLINOSITOL N-ACETYLGLUCOSAMINYLTRANSFERASE SUBUNIT P (DOWN SYNDROME CRITICAL REGION PROTEIN 5)-RELATED,RSE H1 SMALL SUBUNIT (AYP1)-RELATED										Glyma05g37750.1	1e-155	86.0163	Glyma05g37750.1	1e-20	83.9161
Phvul.002G290200.2	6	0	3.58496	0.935538	PF12552	Protein of unknown function (DUF3741)			PTHR21726,PTHR21726:SF4	PHOSPHATIDYLINOSITOL N-ACETYLGLUCOSAMINYLTRANSFERASE SUBUNIT P (DOWN SYNDROME CRITICAL REGION PROTEIN 5)-RELATED,RSE H1 SMALL SUBUNIT (AYP1)-RELATED										Glyma05g37750.1	1e-155	86.0163	Glyma05g37750.1	1e-20	83.9161
Phvul.002G290400.1	20	84	-2.07039	0.954012	PF00230	transport			PTHR19139,PTHR19139:SF55	,transport	KOG0223	Aquaporin (major intrinsic protein family)			K09872	aquaporin PIP	GO:0005215 GO:0006810 GO:0016020	transporter activity_transport_membrane		Glyma08g01860.1	0	93.4483	Glyma05g37730.1	0	93.287	GO:0006810	GO:0005215
Phvul.002G290800.1	23	1	4.52356	0.995004	PF02214	voltage-gated potassium channel complex			PTHR14499,PTHR14499:SF11	,POTASSIUM CHANNEL TETRAMERIZATION DOMAIN-CONTAINING	KOG2714	SETA binding protein SB1 and related proteins, contain BTB/POZ domain					GO:0005249 GO:0006813 GO:0008076 GO:0016020	voltage-gated potassium channel activity_potassium ion transport_voltage-gated potassium channel complex_membrane		Glyma05g37690.1	0	87.3463	Glyma08g01900.1	0	86.6811	GO:0006813	GO:0005249
Phvul.002G291400.1	73	18	2.0199	0.953797	PF00097	Zinc finger, C3HC4 type (RING finger)			PTHR22937,PTHR22937:SF23	,RING FINGER CONTAINING PROTEIN	KOG1493	Anaphase-promoting complex (APC), subunit 11								Glyma08g01960.1	0	92.4031	Glyma05g37620.1	0	91.9003
Phvul.002G291600.1	1	10	-3.32193	0.973685	PF06203	protein binding											GO:0005515	protein binding		Glyma08g01980.1	6e-79	90.7173	Glyma08g01980.1	7e-57	81.701		GO:0005515
Phvul.002G292000.1	34	1	5.08746	0.997355	PF00046,PF07526	Associated with HOX,sequence-specific D binding			PTHR11850,PTHR11850:SF52	,HOMEOBOX PROTEIN	KOG0773	Transcription factor MEIS1 and related HOX domain proteins					GO:0003677 GO:0003700 GO:0005634 GO:0006355 GO:0043565	DNA binding_transcription factor activity_nucleus_"regulation of transcription, DNA-dependent"_sequence-specific DNA binding	HB	Glyma05g37550.2	0	89.103	Glyma05g37550.2	1e-63	90	GO:0006355	GO:0003677 GO:0003700 GO:0043565
Phvul.002G292700.1	10	0	4.32193	0.975668	PF05633	Protein of unknown function (DUF793)														Glyma05g37440.1	0	84.557	Glyma08g02090.1	1e-128	85.7965
Phvul.002G292900.1	5	0	3.32193	0.911431	PF00403	metal ion transport			PTHR22814,PTHR22814:SF56	,COPPER TRANSPORT PROTEIN ATOX1-RELATED	KOG1603	Copper chaperone					GO:0030001 GO:0046872	metal ion transport_metal ion binding		Glyma05g37420.1	2e-74	91.866	Glyma05g37420.1	3e-29	91.7526	GO:0030001	GO:0046872
Phvul.002G293000.1	6	0	3.58496	0.935538	PF00155	transferase activity, transferring nitrogenous groups			PTHR11751,PTHR11751:SF26	SUBGROUP I AMINOTRANSFERASE RELATED,TRANSCRIPTION REGULATOR AMINOTRANSFERASE GNTR-RELATED	KOG0256	1-aminocyclopropane-1-carboxylate synthase, and related proteins	4.4.1.14	1-aminocyclopropane-1-carboxylate synthase.	K01762	1-aminocyclopropane-1-carboxylate synthase [EC:4.4.1.14]	GO:0009058 GO:0016740 GO:0016769 GO:0030170	biosynthesis_transferase activity_"transferase activity, transfering nitrogenous groups"_pyridoxal phosphate binding		Glyma08g02130.1	0	92.3238	Glyma05g37410.1	0	92.8736	GO:0009058	GO:0016740 GO:0016769 GO:0030170
Phvul.002G293600.1	24	1	4.58496	0.995373	PF04525	Protein of unknown function (DUF567)			PTHR10233,PTHR10233:SF7	TRANSLATION INITIATION FACTOR EIF-2B ALPHA SUBUNIT,cellular metabolic process							GO:0044237	cellular metabolism		Glyma05g37350.1	0	88.484	Glyma08g02200.1	0	87.6093	GO:0044237
Phvul.002G293600.2	33	1	5.04439	0.997228	PF04525	Protein of unknown function (DUF567)														Glyma08g02200.1	1e-131	87.0103	Glyma05g37350.1	1e-131	87.2951	GO:0044237
Phvul.002G293700.1	11	1	3.45943	0.977941	PF01794,PF08022,PF08030,PF08414	FAD-binding domain,Ferric reductase D binding domain,flavin adenine dinucleotide binding,"oxidoreductase activity, acting on DH or DPH, oxygen as acceptor"			PTHR11972,PTHR11972:SF5	DPH OXIDASE,DPH OXIDASE-RELATED	KOG0039	Ferric reductase, NADH/NADPH oxidase and related proteins	1.11.1.-,1.6.3.-		K13447	respiratory burst oxidase [EC:1.6.3.- 1.11.1.-]	GO:0004601 GO:0005506 GO:0009055 GO:0016021 GO:0016491 GO:0050660 GO:0050664 GO:0055114	peroxidase activity_iron ion binding_electron carrier activity_integral to membrane_oxidoreductase activity_FAD binding_"oxidoreductase activity, acting on NADH or NADPH, with oxygen as acceptor"_oxidation reduction		Glyma08g02210.1	0	92.3213	Glyma05g37330.1	0	92.1444	GO:0055114	GO:0004601 GO:0005506 GO:0009055 GO:0016491 GO:0050660 GO:0050664
Phvul.002G294600.1	219	33	2.73039	0.984865																Glyma08g02310.2	0	92.6742	Glyma08g02310.1	0	92.6742
Phvul.002G295500.1	41	0	6.35755	0.997963	PF01263	isomerase activity			PTHR11122	APOSPORY-ASSOCIATED PROTEIN C-RELATED	KOG1594	Uncharacterized enzymes related to aldose 1-epimerase	5.1.3.15	Glucose-6 phosphate 1-epimerase.	K01792	glucose-6-phosphate 1-epimerase [EC:5.1.3.15]	GO:0005975 GO:0016853	carbohydrate metabolism_isomerase activity		Glyma01g43330.1	1e-108	84.1241	Glyma11g02160.1	3e-56	84.0256	GO:0005975	GO:0016853
Phvul.002G295500.2	44	0	6.45943	0.998133	PF01263	isomerase activity			PTHR11122	APOSPORY-ASSOCIATED PROTEIN C-RELATED	KOG1594	Uncharacterized enzymes related to aldose 1-epimerase	5.1.3.15	Glucose-6 phosphate 1-epimerase.	K01792	glucose-6-phosphate 1-epimerase [EC:5.1.3.15]	GO:0005975 GO:0016853	carbohydrate metabolism_isomerase activity		Glyma01g43330.1	1e-108	84.1241	Glyma11g02160.1	3e-56	84.0256	GO:0005975	GO:0016853
Phvul.002G296700.1	0	5	-3.32193	0.911431	PF00505	D binding			PTHR13711	SWI/SNF-RELATED CHROMATIN BINDING PROTEIN	KOG0381	HMG box-containing protein					GO:0003677 GO:0005515	DNA binding_protein binding	HMG	Glyma05g37010.1	0	90.8778	Glyma05g37010.1	1e-124	92.0973		GO:0003677 GO:0005515
Phvul.002G297000.1	44	6	2.87447	0.984702	PF12159	Protein of unknown function (DUF3593)														Glyma05g36980.1	1e-114	89.9135	Glyma05g36980.2	6e-81	85.0144
Phvul.002G297100.1	43	0	6.42626	0.99808	PF03106	sequence-specific D binding											GO:0003700 GO:0006355 GO:0043565	transcription factor activity_"regulation of transcription, DNA-dependent"_sequence-specific DNA binding	WRKY	Glyma05g36970.1	0	90.0183	Glyma08g02580.1	0	88.3871	GO:0006355	GO:0003700 GO:0043565
Phvul.002G299900.1	14	2	2.80735	0.972527																Glyma05g36760.1	1e-105	86.6029	Glyma08g02800.1	5e-90	95.5665
Phvul.002G300200.1	320	1	8.32193	0.999639	PF00462	protein disulfide oxidoreductase activity			PTHR10168,PTHR10168:SF44	,GLUTAREDOXIN	KOG2824	Glutaredoxin-related protein					GO:0009055 GO:0015035 GO:0045454	electron carrier activity_protein disulfide oxidoreductase activity_cell redox homeostasis		Glyma05g36710.1	1e-113	84.6154	Glyma05g36710.1	5e-21	82.4742	GO:0045454	GO:0009055 GO:0015035
Phvul.002G300500.1	9	0	4.16993	0.970167	PF00097	Zinc finger, C3HC4 type (RING finger)			PTHR22765,PTHR22765:SF23	,RING FINGER AND PROTEASE ASSOCIATED DOMAIN-CONTAINING	KOG1493	Anaphase-promoting complex (APC), subunit 11								Glyma05g36680.1	0	89.6429	Glyma08g02860.1	1e-161	88.9101
Phvul.002G300900.1	13	0	4.70044	0.985598	PF03083	integral to membrane			PTHR10791	integral to membrane	KOG1623	Multitransmembrane protein					GO:0016021	integral to membrane		Glyma08g02890.1	1e-164	85.994	Glyma20g16160.1	1e-54	79.3413
Phvul.002G301400.1	54	567	-3.39232	0.997608	PF00012	Hsp70 protein			PTHR19375	ATP binding	KOG0100	Molecular chaperones GRP78/BiP/KAR2, HSP70 superfamily			K09490	heat shock 70kDa protein 5	GO:0000902 GO:0005524	cellular morphogenesis_ATP binding		Glyma05g36600.1	0	93.4704	Glyma08g02960.1	0	93.0946	GO:0000902	GO:0005524
Phvul.002G304600.1	18	4	2.16993	0.945392	PF06888	phosphatase activity			PTHR20889	PHOSPHATASE, ORPHAN 1, 2	KOG3120	Predicted haloacid dehalogenase-like hydrolase					GO:0016791	phosphoric monoester hydrolase activity		Glyma08g03350.1	1e-100	81.3559	Glyma08g20820.1	5e-08	90		GO:0016791
Phvul.002G305900.1	90	20	2.16993	0.955109	PF03357	protein transport			PTHR22761	SNF7 - RELATED	KOG1656	Protein involved in glucose derepression and pre-vacuolar endosome protein sorting					GO:0015031	protein transport		Glyma08g03510.2	0	92.6493	Glyma08g03510.1	0	92.6493	GO:0015031
Phvul.002G305900.2	89	20	2.15381	0.954285	PF03357	protein transport			PTHR22761	SNF7 - RELATED	KOG1656	Protein involved in glucose derepression and pre-vacuolar endosome protein sorting					GO:0015031	protein transport		Glyma08g03510.2	0	92.6493	Glyma08g03510.1	0	92.6493	GO:0015031
Phvul.002G306100.1	243	30	3.01792	0.994098	PF00642	nucleic acid binding			PTHR14493	UNKEMPT-RELATED	KOG1595	CCCH-type Zn-finger protein					GO:0003676 GO:0008270	nucleic acid binding_zinc ion binding	C3H	Glyma08g03540.1	0	85.1888	Glyma05g36110.1	0	85.3095		GO:0003676 GO:0008270
Phvul.002G307800.1	2	11	-2.45943	0.939674	PF00332,PF07983	X8 domain,"hydrolase activity, hydrolyzing O-glycosyl compounds"			PTHR16631	GLUCAN 1,3-BETA-GLUCOSIDASE-RELATED							GO:0004553 GO:0005975	hydrolase activity, hydrolyzing O-glycosyl compounds_carbohydrate metabolism		Glyma08g03670.1	0	91.8109	Glyma05g35950.2	0	92.7656	GO:0005975	GO:0004553
Phvul.002G307900.1	5	0	3.32193	0.911431																Glyma05g35940.1	1e-126	87.2117	Glyma08g03680.1	1e-106	83.5924
Phvul.002G308000.1	0	6	-3.58496	0.935538	PF01095	cell wall modification			PTHR22931,PTHR22931:SF5	METHYLESTERASE INHIBITOR-RELATED,PHOSPHOENOLPYRUVATE DIKISE-RELATED			3.1.1.11	Pectinesterase.	K01051	pectinesterase [EC:3.1.1.11]	GO:0005618 GO:0030599 GO:0042545	cell wall_pectinesterase activity_cell wall modification		Glyma08g03700.1	0	92.792	Glyma05g35930.1	0	93.2998	GO:0042545	GO:0030599
Phvul.002G308100.1	1	11	-3.45943	0.977941	PF00612	protein binding			PTHR10699,PTHR10699:SF9	,FAMILY NOT MED							GO:0005515	protein binding		Glyma05g35920.1	0	88.7569	Glyma08g03710.1	0	86.8802		GO:0005515
Phvul.002G308400.1	89	18	2.30581	0.955217	PF00349,PF03727	phosphotransferase activity, alcohol group as acceptor			PTHR19443	phosphotransferase activity, alcohol group as acceptor	KOG1369	Hexokinase	2.7.1.1	Hexokise.	K00844	hexokinase [EC:2.7.1.1]	GO:0005524 GO:0005975 GO:0016773	ATP binding_carbohydrate metabolism_"phosphotransferase activity, alcohol group as acceptor"		Glyma05g35890.1	0	93.4536	Glyma08g03730.1	0	92.9192	GO:0005975	GO:0005524 GO:0016773
Phvul.002G310700.1	27	6	2.16993	0.950863	PF00903	Glyoxalase/Bleomycin resistance protein/Dioxygese superfamily			PTHR10374,PTHR10374:SF0	,LACTOYLGLUTATHIONE LYASE	KOG2943	Predicted glyoxalase	4.4.1.5	Lactoylglutathione lyase.	K01759	lactoylglutathione lyase [EC:4.4.1.5]				Glyma08g03970.1	0	94.3133	Glyma05g35700.1	0	93.5955
Phvul.002G311000.1	34	8	2.08746	0.951492	PF00069	protein phosphorylation			PTHR11909,PTHR11909:SF18	CASEIN KISE,CASEIN KISE-RELATED	KOG1163	Casein kinase (serine/threonine/tyrosine protein kinase)	2.7.1.-	Phosphotransferases with an alcohol group as acceptor.	K00924	phosphatidylinositol-4-phosphate 3-kinase [EC:2.7.1.154]	GO:0004672 GO:0005524 GO:0006468	protein kinase activity_ATP binding_protein amino acid phosphorylation		Glyma08g04000.1	0	90.566	Glyma08g04000.1	2e-11	93.75	GO:0006468	GO:0004672 GO:0005524
Phvul.002G311000.2	34	8	2.08746	0.951492	PF00069	protein phosphorylation			PTHR11909,PTHR11909:SF18	CASEIN KISE,CASEIN KISE-RELATED	KOG1163	Casein kinase (serine/threonine/tyrosine protein kinase)	2.7.1.-	Phosphotransferases with an alcohol group as acceptor.	K00924	phosphatidylinositol-4-phosphate 3-kinase [EC:2.7.1.154]	GO:0004672 GO:0005524 GO:0006468	protein kinase activity_ATP binding_protein amino acid phosphorylation		Glyma08g04000.1	0	90.566	Glyma08g04000.1	2e-11	93.75	GO:0006468	GO:0004672 GO:0005524
Phvul.002G311500.1	62	11	2.49476	0.961999	PF02309	nucleus											GO:0005634 GO:0006355	nucleus_"regulation of transcription, DNA-dependent"	AUX	Glyma05g35640.1	0	90.2357	Glyma08g04070.1	0	95.04	GO:0006355
Phvul.002G312100.1	12	3	2	0.931736	PF03638	Tesmin/TSO1-like CXC domain			PTHR12446,PTHR12446:SF7	TESMIN/TSO1-RELATED,TSO1-RELATED	KOG1171	Metallothionein-like protein								Glyma08g04180.1	0	92.1142	Glyma05g35560.1	0	91.8997
Phvul.002G312900.1	9	2	2.16993	0.920505	PF00083	transmembrane transporter activity			PTHR24063,PTHR24063:SF85		KOG0254	Predicted transporter (major facilitator superfamily)					GO:0016021 GO:0022857 GO:0055085	integral to membrane_transmembrane transporter activity_transmembrane transport		Glyma08g04280.1	3e-23	87.5	Glyma08g04280.1	1e-19	85.2459	GO:0055085	GO:0022857
Phvul.002G313000.1	6	0	3.58496	0.935538	PF04844	Protein of unknown function, DUF623														Glyma05g35450.1	1e-149	90.8873	Glyma05g35450.1	6e-17	86.1386
Phvul.002G313500.1	0	9	-4.16993	0.970167																Glyma05g35410.1	1e-73	85.5422	Glyma05g35410.1	5e-39	90.7692
Phvul.002G313700.1	12	123	-3.35755	0.997094																Glyma08g04350.1	2e-35	88.1119	Glyma05g35390.1	4e-30	88.0952
Phvul.002G314200.1	3	68	-4.5025	0.998781					PTHR24420,PTHR24420:SF665		KOG0487	Transcription factor Abd-B, contains HOX domain								Glyma05g35330.1	0	85.1885	Glyma05g35330.1	8e-28	93.1818
Phvul.002G315700.1	108	15	2.848	0.985996																Glyma08g04540.1	2e-59	80.4734	Glyma05g35170.1	7e-50	81.7204
Phvul.002G317100.1	9	1	3.16993	0.965452	PF07819	GPI anchor metabolic process											GO:0006505 GO:0006886 GO:0016788 GO:0031227	GPI anchor metabolism_intracellular protein transport_"hydrolase activity, acting on ester bonds"_intrinsic to endoplasmic reticulum membrane		Glyma06g00380.1	2e-85	83.7607	Glyma06g00380.1	4e-52	88	GO:0006505 GO:0006886	GO:0016788
Phvul.002G317500.1	13	2	2.70044	0.968612	PF01398	protein binding			PTHR12947,PTHR12947:SF4	,AMSH	KOG2880	SMAD6 interacting protein AMSH, contains JAB/MPN/Mov34 domain	3.1.2.15	Ubiquitin thiolesterase.	K11866	STAM-binding protein [EC:3.1.2.15]	GO:0005515	protein binding		Glyma08g04970.1	0	91.7423	Glyma08g04970.1	1e-116	90.0293		GO:0005515
Phvul.002G318700.1	160	40	2	0.954506	PF04043	pectinesterase activity			PTHR22931,PTHR22931:SF14	,PHOSPHOENOLPYRUVATE DIKISE-RELATED							GO:0004857 GO:0030599	enzyme inhibitor activity_pectinesterase activity		Glyma08g04860.1	1e-163	89.1429	Glyma05g34830.1	1e-140	87.0476		GO:0004857 GO:0030599
Phvul.002G318900.1	0	604	-10.2384	0.999791	PF04749	PLAC8 family			PTHR15907	FAMILY NOT MED										Glyma07g30410.2	7e-12	81.4286	Glyma07g30410.1	7e-12	81.4286
Phvul.002G319100.1	72	1	6.16993	0.998896	PF04749	PLAC8 family			PTHR15907,PTHR15907:SF11	,FAMILY NOT MED										Glyma05g34870.1	1e-107	85.5603	Glyma08g04830.1	4e-91	84.3318
Phvul.002G319400.1	6	1	2.58496	0.924596	PF00646	protein binding			PTHR23125,PTHR23125:SF169	,F-BOX/LEUCINE RICH REPEAT PROTEIN							GO:0005515	protein binding		Glyma05g34920.1	0	90.8306	Glyma08g04790.1	5e-98	94.4206		GO:0005515
Phvul.002G319800.1	145	649	-2.16217	0.955179	PF05529	endoplasmic reticulum											GO:0005783 GO:0006886 GO:0016021	endoplasmic reticulum_intracellular protein transport_integral to membrane		Glyma05g34980.1	1e-115	88.4319	Glyma08g04740.1	1e-113	88.1748	GO:0006886
Phvul.002G320500.1	7	0	3.80735	0.951419	PF00293	hydrolase activity			PTHR12629	DIPHOSPHOINOSITOL POLYPHOSPHATE PHOSPHOHYDROLASE	KOG2839	Diadenosine and diphosphoinositol polyphosphate phosphohydrolase					GO:0016787	hydrolase activity		Glyma05g34670.1	0	92.0833	Glyma08g05000.1	0	91.6667		GO:0016787
Phvul.002G321000.1	18	1	4.16993	0.992281					PTHR24177,PTHR24177:SF119		KOG4412	26S proteasome regulatory complex, subunit PSMD10								Glyma05g34620.1	0	91.792	Glyma08g05040.1	0	91.5723
Phvul.002G321800.1	5	20	-2	0.94567	PF00646,PF07646	protein binding			PTHR23244,PTHR23244:SF107	,KELCH REPEAT DOMAIN	KOG4693	Uncharacterized conserved protein, contains kelch repeat			K12116	flavin-binding kelch repeat F-box protein 1	GO:0005515	protein binding		Glyma08g05130.1	0	92.413	Glyma05g34530.1	0	92.1848		GO:0005515
Phvul.002G322400.1	42	10	2.07039	0.95247	PF00255	glutathione peroxidase activity			PTHR11592	glutathione peroxidase activity	KOG1651	Glutathione peroxidase	1.11.1.9	Glutathione peroxidase.	K00432	glutathione peroxidase [EC:1.11.1.9]	GO:0004602 GO:0006979 GO:0016209 GO:0016491 GO:0055114	glutathione peroxidase activity_response to oxidative stress_antioxidant activity_oxidoreductase activity_oxidation reduction		Glyma05g34490.4	0	91.8919	Glyma05g34490.3	0	91.8919	GO:0006979 GO:0055114	GO:0004602 GO:0016209 GO:0016491
Phvul.002G322500.1	8	1	3	0.957774	PF01823	MAC/Perforin domain			PTHR19324,PTHR19324:SF4	COMPLEMENT COMPONENT C6,COMPLEMENT COMPONENT C6-9										Glyma08g05210.1	0	90.1018	Glyma05g34480.2	0	90.0515
Phvul.002G322900.1	3	15	-2.32193	0.949024	PF01988	VIT family					KOG4473	Uncharacterized membrane protein								Glyma05g34430.1	0	90.9946	Glyma08g05230.1	0	91.1047
Phvul.002G323700.1	3	17	-2.5025	0.952711	PF01988	VIT family														Glyma05g34430.1	1e-161	91.0314	Glyma08g05230.1	1e-152	91.9799
Phvul.002G323800.3	8	2	2	0.910397	PF00560,PF00931,PF01582,PF07725	Leucine Rich Repeat,apoptosis,inte immune response,protein binding			PTHR11017,PTHR11017:SF20	DISEASE RESISTANCE PROTEIN,LEUCINE RICH REPEAT PROTEIN	KOG4658	Apoptotic ATPase					GO:0004888 GO:0005515 GO:0005524 GO:0005622 GO:0006915 GO:0007165 GO:0031224 GO:0043531 GO:0045087	transmembrane signaling receptor activity_protein binding_ATP binding_intracellular_apoptotic process_signal transduction_intrinsic to membrane_ADP binding_innate immune response		Glyma01g03960.1	4e-86	80.5405	Glyma01g03960.1	5e-64	83.0729	GO:0006915 GO:0007165 GO:0045087	GO:0004888 GO:0005515 GO:0005524 GO:0043531
Phvul.002G326000.1	18	4	2.16993	0.945392	PF03168	Late embryogenesis abundant protein														Glyma05g34200.1	1e-163	89.3491	Glyma05g34200.1	3e-22	83.7662
Phvul.002G326600.1	6	0	3.58496	0.935538	PF03171	oxidoreductase activity			PTHR10209,PTHR10209:SF55	,FE(II)/ ASCORBATE OXIDASE SUPERFAMILY	KOG0143	Iron/ascorbate family oxidoreductases	1.14.17.4	aminocyclopropanecarboxylate oxidase	K05933	aminocyclopropanecarboxylate oxidase [EC:1.14.17.4]	GO:0016491 GO:0016706 GO:0055114	oxidoreductase activity_"oxidoreductase activity, acting on paired donors, with incorporation or reduction of molecular oxygen, 2-oxoglutarate as one donor, and incorporation of one atom each of oxygen into both donors"_oxidation reduction		Glyma08g05500.1	0	91.1991	Glyma02g43580.1	0	87.3614	GO:0055114	GO:0016491 GO:0016706
Phvul.002G326600.2	7	0	3.80735	0.951419	PF03171	oxidoreductase activity			PTHR10209,PTHR10209:SF55	,FE(II)/ ASCORBATE OXIDASE SUPERFAMILY	KOG0143	Iron/ascorbate family oxidoreductases					GO:0016491 GO:0016706 GO:0055114	oxidoreductase activity_"oxidoreductase activity, acting on paired donors, with incorporation or reduction of molecular oxygen, 2-oxoglutarate as one donor, and incorporation of one atom each of oxygen into both donors"_oxidation reduction		Glyma08g05500.1	0	92.006	Glyma02g43580.1	0	88.537	GO:0055114	GO:0016491 GO:0016706
Phvul.002G326900.1	20	0	5.32193	0.993671																Glyma05g34140.1	0	90.0118	Glyma08g05550.1	0	86.9393
Phvul.002G327000.1	9	1	3.16993	0.965452																Glyma08g05560.1	0	92.7673	Glyma08g05560.1	2e-07	86.1538
Phvul.002G327700.1	0	574	-10.1649	0.999783	PF01161	Phosphatidylethanolamine-binding protein			PTHR11362	PHOSPHATIDYLETHANOLAMINE-BINDING PROTEIN	KOG3346	Phosphatidylethanolamine binding protein								Glyma05g34030.2	7e-28	81.9383	Glyma05g34030.1	7e-28	81.9383
Phvul.002G328100.1	13	2	2.70044	0.968612	PF01535	PPR repeat			PTHR24015,PTHR24015:SF42											Glyma05g34000.1	0	92.9619	Glyma05g34010.1	0	84.2523
Phvul.002G328200.1	8	1	3	0.957774																Glyma17g05490.1	8e-12	90	Glyma12g30430.1	2e-09	88.3333
Phvul.002G328300.1	16	4	2	0.94102	PF00069	protein phosphorylation			PTHR24055,PTHR24055:SF69		KOG0660	Mitogen-activated protein kinase					GO:0004672 GO:0005524 GO:0006468 GO:0009103 GO:0016020 GO:0016773	protein kinase activity_ATP binding_protein amino acid phosphorylation_lipopolysaccharide biosynthesis_membrane_"phosphotransferase activity, alcohol group as acceptor"		Glyma05g33980.1	0	93.4087	Glyma05g33980.1	3e-20	96.6102	GO:0006468 GO:0009103	GO:0004672 GO:0005524 GO:0016773
Phvul.002G328700.1	55	1	5.78136	0.998541	PF02365	regulation of transcription, D-dependent											GO:0003677 GO:0006355	DNA binding_"regulation of transcription, DNA-dependent"	NAC	Glyma13g24320.1	0	86.5892	Glyma07g32250.1	0	89.3793	GO:0006355	GO:0003677
Phvul.002G328700.2	54	1	5.75489	0.998518	PF02365	regulation of transcription, D-dependent											GO:0003677 GO:0006355	DNA binding_"regulation of transcription, DNA-dependent"	NAC	Glyma13g24320.1	0	86.5892	Glyma07g32250.1	0	89.3793	GO:0006355	GO:0003677
Phvul.002G329000.1	34	5	2.76553	0.982193	PF06966	Protein of unknown function (DUF1295)			PTHR10556,PTHR10556:SF24	,3-OXO-5-ALPHA-STEROID 4-DEHYDROGESE-RELATED	KOG4650	Predicted steroid reductase					GO:0005737 GO:0006629 GO:0016021 GO:0016627	cytoplasm_lipid metabolism_integral to membrane_"oxidoreductase activity, acting on the CH-CH group of donors"		Glyma05g33940.3	0	90.3002	Glyma05g33940.1	0	90.289	GO:0006629	GO:0016627
Phvul.002G329000.2	35	5	2.80735	0.983833	PF06966	Protein of unknown function (DUF1295)			PTHR10556,PTHR10556:SF24	,3-OXO-5-ALPHA-STEROID 4-DEHYDROGESE-RELATED	KOG4650	Predicted steroid reductase					GO:0005737 GO:0006629 GO:0016021 GO:0016627	cytoplasm_lipid metabolism_integral to membrane_"oxidoreductase activity, acting on the CH-CH group of donors"		Glyma05g33940.3	0	90.2552	Glyma05g33940.1	0	90.2552	GO:0006629	GO:0016627
Phvul.002G329300.1	14	3	2.22239	0.939654	PF00036	EF hand			PTHR10891,PTHR10891:SF39	CALMODULIN,EF-HAND CALCIUM BINDING PROTEIN	KOG0027	Calmodulin and related proteins (EF-Hand superfamily)			K13448	calcium-binding protein CML				Glyma08g05810.1	1e-134	87.0259	Glyma05g33880.1	1e-131	86.8263
Phvul.002G329400.1	3	87	-4.85798	0.999048	PF00314	Thaumatin family														Glyma05g33860.1	0	91.5698	Glyma08g05820.1	0	91.3616
Phvul.002G330700.1	23	4	2.52356	0.957243	PF00005	ATPase activity			PTHR24220,PTHR24220:SF24		KOG2355	Predicted ABC-type transport, ATPase component/CCR4 associated factor					GO:0005524 GO:0016887	ATP binding_ATPase activity		Glyma08g05940.1	0	87.2675	Glyma08g05940.3	1e-121	87.3874		GO:0005524 GO:0016887
Phvul.002G331000.1	12	2	2.58496	0.965477	PF11460	Protein of unknown function (DUF3007)														Glyma05g33750.1	0	89.8058	Glyma08g05970.1	0	88.1301
Phvul.002G331000.2	12	2	2.58496	0.965477	PF11460	Protein of unknown function (DUF3007)														Glyma05g33750.1	0	88.216	Glyma08g05970.1	1e-164	86.5132
Phvul.002G331700.1	9	0	4.16993	0.970167	PF02705	potassium ion transmembrane transporter activity											GO:0015079 GO:0016020 GO:0071805	potassium ion transporter activity_membrane_potassium ion transmembrane transport		Glyma08g06060.1	0	89.006	Glyma08g06060.1	1e-160	90.2542	GO:0071805	GO:0015079
Phvul.002G331900.1	65	15	2.11548	0.953831	PF05542	Protein of unknown function (DUF760)														Glyma05g33650.2	0	90.3226	Glyma05g33650.1	0	90.3226
Phvul.002G332100.1	3	16	-2.41504	0.95095	PF00149	hydrolase activity			PTHR10161	ACID PHOSPHATASE-RELATED	KOG2679	Purple (tartrate-resistant) acid phosphatase					GO:0016787	hydrolase activity		Glyma08g06090.1	0	89.6288	Glyma05g33630.1	0	88.7446		GO:0016787
Phvul.002G332200.1	15	3	2.32193	0.949024	PF00191	calcium-dependent phospholipid binding			PTHR10502,PTHR10502:SF10	ANNEXIN VII,calcium-dependent phospholipid binding	KOG0819	Annexin					GO:0005509 GO:0005544	calcium ion binding_calcium-dependent phospholipid binding		Glyma08g06100.1	0	87.5269	Glyma05g33620.1	1e-150	91.2621		GO:0005509 GO:0005544
Phvul.002G332400.1	1	7	-2.80735	0.939991	PF04770	ZF-HD protein dimerisation region													ZD_HD	Glyma08g06120.1	9e-58	90.9605	Glyma08g06120.1	3e-48	90.9677
Phvul.002G333700.1	27	2	3.75489	0.995128																Glyma0048s00250.1	0	88.4354
Phvul.003G002300.1	7	0	3.80735	0.951419	PF00931	apoptosis			PTHR11439	GAG-POL-RELATED RETROTRANSPOSON	KOG4658	Apoptotic ATPase					GO:0005524 GO:0006915 GO:0043531	ATP binding_apoptotic process_ADP binding	WRKY	Glyma14g01230.1	0	82.7052	Glyma14g01230.1	1e-35	81.457	GO:0006915	GO:0005524 GO:0043531
Phvul.003G002900.1	9	0	4.16993	0.970167
Phvul.003G003700.1	5	0	3.32193	0.911431																Glyma09g42070.1	0	89.7819	Glyma20g00390.1	0	89.0196
Phvul.003G006000.1	17	3	2.5025	0.952711	PF00891,PF08100	O-methyltransferase activity,protein dimerization activity			PTHR11746,PTHR11746:SF53	MAF PROTEIN,O-METHYLTRANSFERASE	KOG3178	Hydroxyindole-O-methyltransferase and related SAM-dependent methyltransferases					GO:0008168 GO:0008171 GO:0046983	methyltransferase activity_O-methyltransferase activity_protein dimerization activity		Glyma09g41840.1	1e-168	82.9947	Glyma20g00590.1	2e-67	79.4521		GO:0008168 GO:0008171 GO:0046983
Phvul.003G006400.1	0	24	-5.58496	0.995377	PF03169	transmembrane transport											GO:0055085	transmembrane transport		Glyma20g00690.1	0	89.3467	Glyma20g00690.1	0	91.8919	GO:0055085
Phvul.003G006800.1	12	1	3.58496	0.982286	PF03016	membrane			PTHR11062	EXOSTOSIN (HEPARAN SULFATE GLYCOSYLTRANSFERASE)-RELATED	KOG1021	Acetylglucosaminyltransferase EXT1/exostosin 1					GO:0016020	membrane		Glyma20g00760.1	1e-118	80.9001
Phvul.003G007200.1	8	1	3	0.957774	PF00462,PF00610,PF04784	Protein of unknown function, DUF547,intracellular sigl transduction,protein disulfide oxidoreductase activity			PTHR23054	UNCHARACTERIZED	KOG1752	Glutaredoxin and related proteins					GO:0009055 GO:0015035 GO:0035556 GO:0045454	electron carrier activity_protein disulfide oxidoreductase activity_intracellular signal transduction_cell redox homeostasis		Glyma20g00790.1	0	90.1499	Glyma09g41740.1	0	91.7659	GO:0035556 GO:0045454	GO:0009055 GO:0015035
Phvul.003G008100.1	5	31	-2.63227	0.981538					PTHR10593	SERINE/THREONINE-PROTEIN KISE RIO	KOG3576	Ovo and related transcription factors							C2H2	Glyma20g00840.1	0	89.0722	Glyma20g00840.1	3e-57	89.8936
Phvul.003G008300.1	1	54	-5.75489	0.998518					PTHR10593	SERINE/THREONINE-PROTEIN KISE RIO	KOG2462	C2H2-type Zn-finger protein							C2H2	Glyma20g00850.1	0	91.9699	Glyma20g00850.1	5e-16	85.8586
Phvul.003G010300.1	2	10	-2.32193	0.934381	PF05903	PPPDE putative peptidase domain			PTHR12378	UNCHARACTERIZED	KOG0324	Uncharacterized conserved protein								Glyma20g01040.1	0	93.4579	Glyma07g20500.2	0	91.9893
Phvul.003G010500.1	12	0	4.58496	0.983108	PF07649	protein-disulfide reductase activity			PTHR13871,PTHR13871:SF2	THIOREDOXIN,THIOREDOXIN - RELATED							GO:0047134 GO:0055114	protein-disulfide reductase activity_oxidation reduction		Glyma07g20850.1	1e-119	85.9155	Glyma20g01050.1	2e-19	91.7808	GO:0055114	GO:0047134
Phvul.003G010700.1	95	4	4.56986	0.999099	PF00067	oxidoreductase activity, acting on paired donors, with incorporation or reduction of molecular oxygen					KOG0157	Cytochrome P450 CYP4/CYP19/CYP26 subfamilies					GO:0005506 GO:0009055 GO:0016705 GO:0020037 GO:0055114	iron ion binding_electron carrier activity_"oxidoreductase activity, acting on paired donors, with incorporation or reduction of molecular oxygen"_heme binding_oxidation reduction		Glyma07g21100.1	0	83.9161	Glyma07g21100.2	1e-150	82.6484	GO:0055114	GO:0005506 GO:0009055 GO:0016705 GO:0020037
Phvul.003G010800.1	15	1	3.90689	0.988777	PF02537	membrane											GO:0016020	membrane		Glyma04g43110.1	0	83.9912	Glyma04g43110.1	1e-16	87.3684
Phvul.003G010800.2	15	1	3.90689	0.988777	PF02537	membrane											GO:0016020	membrane		Glyma04g43110.1	0	83.9912	Glyma04g43110.1	1e-16	87.3684
Phvul.003G010800.3	20	2	3.32193	0.990895	PF02537	membrane											GO:0016020	membrane		Glyma04g43110.1	1e-175	83.7079	Glyma06g11580.1	1e-171	83.7995
Phvul.003G011200.1	32	7	2.19265	0.9522	PF08041	cytochrome b6f complex											GO:0009512	cytochrome b6f complex		Glyma07g21150.1	1e-110	88.2667	Glyma20g01120.1	1e-90	85.9375
Phvul.003G011800.1	2	41	-4.35755	0.997876	PF03171	oxidoreductase activity			PTHR10209,PTHR10209:SF55	,FE(II)/ ASCORBATE OXIDASE SUPERFAMILY	KOG0143	Iron/ascorbate family oxidoreductases			K06892	ATP-dependent Clp protease adaptor protein ClpS	GO:0016491 GO:0016706 GO:0055114	oxidoreductase activity_"oxidoreductase activity, acting on paired donors, with incorporation or reduction of molecular oxygen, 2-oxoglutarate as one donor, and incorporation of one atom each of oxygen into both donors"_oxidation reduction		Glyma20g01200.1	0	84.6899	Glyma07g29650.1	0	83.9614	GO:0055114	GO:0016491 GO:0016706
Phvul.003G012300.1	73	14	2.38247	0.961979	PF00069	protein phosphorylation			PTHR24343,PTHR24343:SF58		KOG0583	Serine/threonine protein kinase	2.7.11.1	non-specific serine/threonine protein kise	K14498	serine/threonine-protein kinase SRK2 [EC:2.7.11.1]	GO:0004672 GO:0005524 GO:0006468	protein kinase activity_ATP binding_protein amino acid phosphorylation		Glyma20g01240.1	0	92.6941	Glyma07g29500.1	0	92.209	GO:0006468	GO:0004672 GO:0005524
Phvul.003G013000.1	9	1	3.16993	0.965452	PF01535	PPR repeat			PTHR24015											Glyma20g01350.1	0	86.9208	Glyma07g29000.1	0	90.3308
Phvul.003G014800.1	0	31	-5.9542	0.996959					PTHR10042,PTHR10042:SF14	,EARLY GROWTH RESPONSE PROTEIN									C2H2	Glyma07g27820.1	1e-129	86.6405	Glyma07g27820.1	5e-14	91.6667
Phvul.003G015900.1	5	0	3.32193	0.911431	PF00069,PF00954,PF01453	protein phosphorylation,recognition of pollen,sugar binding			PTHR24420,PTHR24420:SF576		KOG1187	Serine/threonine protein kinase					GO:0004672 GO:0005524 GO:0005529 GO:0006468 GO:0048544	protein kinase activity_ATP binding_sugar binding_protein amino acid phosphorylation_recognition or rejection of self pollen		Glyma07g27370.1	0	87.0681	Glyma07g27370.1	3e-18	88.6364	GO:0006468 GO:0048544	GO:0004672 GO:0005524 GO:0005529
Phvul.003G018600.1	0	17	-5.08746	0.99146
Phvul.003G018700.1	0	22	-5.45943	0.994631
Phvul.003G018800.1	0	6	-3.58496	0.935538
Phvul.003G018900.1	0	10	-4.32193	0.975668
Phvul.003G019000.1	0	6	-3.58496	0.935538
Phvul.003G020000.1	44	3	3.87447	0.997679	PF03171	oxidoreductase activity			PTHR10209,PTHR10209:SF55	,FE(II)/ ASCORBATE OXIDASE SUPERFAMILY	KOG0143	Iron/ascorbate family oxidoreductases					GO:0016491 GO:0016706 GO:0055114	oxidoreductase activity_"oxidoreductase activity, acting on paired donors, with incorporation or reduction of molecular oxygen, 2-oxoglutarate as one donor, and incorporation of one atom each of oxygen into both donors"_oxidation reduction		Glyma07g25390.1	0	86.5116	Glyma02g09290.1	0	86.5571	GO:0055114	GO:0016491 GO:0016706
Phvul.003G020100.1	27	1	4.75489	0.996217	PF03171	oxidoreductase activity			PTHR10209,PTHR10209:SF55	,FE(II)/ ASCORBATE OXIDASE SUPERFAMILY	KOG0143	Iron/ascorbate family oxidoreductases					GO:0016491 GO:0016706 GO:0055114	oxidoreductase activity_"oxidoreductase activity, acting on paired donors, with incorporation or reduction of molecular oxygen, 2-oxoglutarate as one donor, and incorporation of one atom each of oxygen into both donors"_oxidation reduction		Glyma07g25390.1	0	86.1566	Glyma02g09290.1	0	86.1702	GO:0055114	GO:0016491 GO:0016706
Phvul.003G020200.1	59	3	4.29768	0.998535	PF03171	oxidoreductase activity			PTHR10209,PTHR10209:SF55	,FE(II)/ ASCORBATE OXIDASE SUPERFAMILY	KOG0143	Iron/ascorbate family oxidoreductases					GO:0016491 GO:0016706 GO:0055114	oxidoreductase activity_"oxidoreductase activity, acting on paired donors, with incorporation or reduction of molecular oxygen, 2-oxoglutarate as one donor, and incorporation of one atom each of oxygen into both donors"_oxidation reduction		Glyma07g25390.1	0	86.3388	Glyma02g09290.1	0	86.7505	GO:0055114	GO:0016491 GO:0016706
Phvul.003G020300.1	139	7	4.31159	0.999277	PF03171	oxidoreductase activity			PTHR10209,PTHR10209:SF55	,FE(II)/ ASCORBATE OXIDASE SUPERFAMILY	KOG0143	Iron/ascorbate family oxidoreductases					GO:0016491 GO:0016706 GO:0055114	oxidoreductase activity_"oxidoreductase activity, acting on paired donors, with incorporation or reduction of molecular oxygen, 2-oxoglutarate as one donor, and incorporation of one atom each of oxygen into both donors"_oxidation reduction		Glyma07g25390.1	0	86.5261	Glyma02g09290.1	0	86.6602	GO:0055114	GO:0016491 GO:0016706
Phvul.003G020700.1	34	1	5.08746	0.997355	PF05042	Caleosin related protein														Glyma09g22330.1	1e-177	90.2724	Glyma09g22540.1	1e-101	88.2857
Phvul.003G020800.1	33	1	5.04439	0.997228	PF05042	Caleosin related protein														Glyma09g22310.1	1e-123	85.91	Glyma09g22310.2	4e-85	83.2258
Phvul.003G021000.1	14	1	3.80735	0.987212	PF06200,PF09425	protein binding,tify domain											GO:0005515	protein binding	ZIM	Glyma09g22270.1	1e-139	83.3098	Glyma09g22270.1	6e-36	85.8757		GO:0005515
Phvul.003G021600.1	12	61	-2.34577	0.961686	PF03328	carbon-carbon lyase activity											GO:0006725 GO:0016830	aromatic compound metabolism_carbon-carbon lyase activity		Glyma09g21760.1	0	85.7531	Glyma09g21750.1	8e-97	85.4369	GO:0006725	GO:0016830
Phvul.003G022700.1	6	0	3.58496	0.935538	PF00403	metal ion transport			PTHR22814,PTHR22814:SF34	,COPPER TRANSPORT PROTEIN ATOX1-RELATED	KOG1603	Copper chaperone					GO:0030001 GO:0046872	metal ion transport_metal ion binding		Glyma09g21200.1	0	93.018	Glyma20g26230.1	1e-99	86.7008	GO:0030001	GO:0046872
Phvul.003G024400.1	571	48	3.57238	0.997684																Glyma01g23040.1	1e-132	90.1015	Glyma01g23040.1	3e-40	84.188
Phvul.003G024900.1	9	1	3.16993	0.965452	PF00293	hydrolase activity			PTHR22769	MUTT/NUDIX HYDROLASE							GO:0016787	hydrolase activity		Glyma01g22830.1	1e-148	89.6018	Glyma02g14620.1	2e-49	87.6923		GO:0016787
Phvul.003G025400.1	0	7	-3.80735	0.951419	PF00560	protein binding			PTHR24420								GO:0005515	protein binding		Glyma01g22730.1	0	92.087	Glyma02g11350.1	0	91.2402		GO:0005515
Phvul.003G026100.1	14	0	4.80735	0.987553					PTHR23213	FORMIN-RELATED										Glyma01g22620.1	0	92.0612	Glyma01g22620.1	4e-33	96.4706
Phvul.003G026100.2	14	0	4.80735	0.987553					PTHR23213	FORMIN-RELATED										Glyma01g22620.1	0	91.4057	Glyma01g22620.1	4e-33	96.4706
Phvul.003G027300.1	19	3	2.66297	0.976785	PF00069	protein phosphorylation			PTHR11584,PTHR11584:SF259	SERINE/THREONINE PROTEIN KISE,SNF RELATED KISE	KOG0594	Protein kinase PCTAIRE and related kinases					GO:0004672 GO:0005524 GO:0006468	protein kinase activity_ATP binding_protein amino acid phosphorylation		Glyma02g11110.1	0	90.7534	Glyma01g22490.1	0	91.9259	GO:0006468	GO:0004672 GO:0005524
Phvul.003G028000.1	24	4	2.58496	0.979497	PF00249	Myb-like D-binding domain											GO:0003677	DNA binding	GARP_G2	Glyma01g21900.1	0	88.6872	Glyma01g21900.1	3e-93	92.1569		GO:0003677
Phvul.003G028100.1	24	4	2.58496	0.979497																Glyma02g10920.1	0	92.2321	Glyma02g10920.2	0	91.9528
Phvul.003G030200.1	0	6	-3.58496	0.935538	PF02265	D catabolic process											GO:0003676 GO:0004519 GO:0006308	nucleic acid binding_endonuclease activity_DNA catabolism		Glyma01g20900.1	3e-68	90.5213	Glyma01g20900.1	6e-54	79.8198	GO:0006308	GO:0003676 GO:0004519
Phvul.003G030200.2	0	9	-4.16993	0.970167	PF02265	D catabolic process											GO:0003676 GO:0004519 GO:0006308	nucleic acid binding_endonuclease activity_DNA catabolism		Glyma01g20900.2	5e-60	80.0344	Glyma01g20900.1	5e-60	80.0344	GO:0006308	GO:0003676 GO:0004519
Phvul.003G030200.3	0	7	-3.80735	0.951419	PF02265	D catabolic process											GO:0003676 GO:0004519 GO:0006308	nucleic acid binding_endonuclease activity_DNA catabolism		Glyma01g20900.2	1e-54	79.8561	Glyma01g20900.1	1e-54	79.8561	GO:0006308	GO:0003676 GO:0004519
Phvul.003G030600.1	48	11	2.12553	0.953175																Glyma01g19420.1	1e-131	84.9587	Glyma01g19420.1	1e-36	82.7907
Phvul.003G034400.1	20	1	4.32193	0.993648	PF06880	Protein of unknown function (DUF1262)														Glyma02g14260.1	0	87.5209	Glyma04g22810.1	5e-83	87.987
Phvul.003G035100.1	5	0	3.32193	0.911431	PF03352	D-3-methyladenine glycosylase I activity							3.2.2.20	D-3-methyladenine glycosylase I.	K01246	DNA-3-methyladenine glycosylase I [EC:3.2.2.20]	GO:0006284 GO:0008725	base-excision repair_DNA-3-methyladenine glycosylase I activity		Glyma01g20740.1	0	91.8033	Glyma01g20740.1	6e-36	89.4737	GO:0006284	GO:0008725
Phvul.003G035400.1	7	74	-3.4021	0.996679	PF01055	hydrolase activity, hydrolyzing O-glycosyl compounds			PTHR22762,PTHR22762:SF9	ALPHA-GLUCOSIDASE,"hydrolase activity, hydrolyzing O-glycosyl compounds"	KOG1065	Maltase glucoamylase and related hydrolases, glycosyl hydrolase family 31					GO:0004553 GO:0005975	hydrolase activity, hydrolyzing O-glycosyl compounds_carbohydrate metabolism		Glyma08g31890.1	0	92.4665	Glyma01g20460.1	0	94.1498	GO:0005975	GO:0004553
Phvul.003G036000.1	8	2	2	0.910397	PF00643,PF06203	intracellular,protein binding					KOG1601	GATA-4/5/6 transcription factors					GO:0005515 GO:0005622 GO:0008270	protein binding_intracellular_zinc ion binding	C2C2_Colike	Glyma20g24940.1	1e-28	85.3503	Glyma20g24940.1	5e-09	80.4054		GO:0005515 GO:0008270
Phvul.003G036200.1	135	1	7.07682	0.999345	PF00854	oligopeptide transport			PTHR11654,PTHR11654:SF56	,OLIGOPEPTIDE TRANSPORTER-RELATED	KOG1237	H+/oligopeptide symporter					GO:0005215 GO:0006857 GO:0016020	transporter activity_oligopeptide transport_membrane		Glyma01g20700.1	0	89.4953	Glyma01g20710.1	0	87.3964	GO:0006857	GO:0005215
Phvul.003G036800.1	49	2	4.61471	0.99829	PF00083	transmembrane transporter activity			PTHR24063,PTHR24063:SF116		KOG0254	Predicted transporter (major facilitator superfamily)					GO:0016021 GO:0022857 GO:0055085	integral to membrane_transmembrane transporter activity_transmembrane transport		Glyma01g09220.1	0	91.7323	Glyma02g13730.1	0	92.0781	GO:0055085	GO:0022857
Phvul.003G037200.1	16	0	5	0.990402	PF00657	lipid metabolic process			PTHR22835,PTHR22835:SF39	,ZINC FINGER FYVE DOMAIN CONTAINING PROTEIN							GO:0006629 GO:0016788	lipid metabolism_"hydrolase activity, acting on ester bonds"		Glyma01g09190.1	0	84.428	Glyma02g13720.1	1e-166	82.9606	GO:0006629	GO:0016788
Phvul.003G039300.1	107	5	4.41954	0.999167	PF01486	nucleus			PTHR11945,PTHR11945:SF19	MADS BOX PROTEIN							GO:0003700 GO:0005634 GO:0006355	transcription factor activity_nucleus_"regulation of transcription, DNA-dependent"	MADS	Glyma01g08130.1	0	93.0403	Glyma02g13400.1	6e-93	93.8596	GO:0006355	GO:0003700
Phvul.003G039400.1	177	12	3.88264	0.999091	PF00319	sequence-specific D binding			PTHR11945,PTHR11945:SF19	MADS BOX PROTEIN							GO:0003677 GO:0003700 GO:0005634 GO:0006355 GO:0043565 GO:0046983	DNA binding_transcription factor activity_nucleus_"regulation of transcription, DNA-dependent"_sequence-specific DNA binding_protein dimerization activity		Glyma01g08130.1	3e-96	99.4475	Glyma02g13390.1	4e-86	97.7273	GO:0006355	GO:0003677 GO:0003700 GO:0043565 GO:0046983
Phvul.003G039500.1	15	0	4.90689	0.989118																Glyma01g08080.1	1e-172	86.6774	Glyma01g08080.1	1e-80	91.8103
Phvul.003G039900.1	57	0	6.83289	0.998596	PF03492	methyltransferase activity											GO:0008168	methyltransferase activity		Glyma01g07940.1	0	93.2296	Glyma02g13340.1	0	93.1382		GO:0008168
Phvul.003G040000.1	93	373	-2.00387	0.954833	PF03214	glycogenin glucosyltransferase activity							2.4.1.-,5.4.99.-	Hexosyltransferases.,Transferring other groups.	K13379	reversibly glycosylated polypeptide/UDP-arabinopyranose mutase [EC:2.4.1.- 5.4.99.-]	GO:0005618 GO:0007047 GO:0008466 GO:0016758 GO:0030054 GO:0030244	cell wall_cell wall organization and biogenesis_glycogenin glucosyltransferase activity_"transferase activity, transferring hexosyl groups"_cell junction_cellulose biosynthesis		Glyma02g13330.1	0	91.6275	Glyma01g07930.1	0	90.7634	GO:0007047 GO:0030244	GO:0008466 GO:0016758
Phvul.003G041200.1	0	30	-5.90689	0.996802	PF00067	oxidoreductase activity, acting on paired donors, with incorporation or reduction of molecular oxygen			PTHR24298,PTHR24298:SF44		KOG0156	Cytochrome P450 CYP2 subfamily	1.14.-.-	Acting on paired donors, with incorporation or reduction of	K00517	beta-carotene 15,15'-monooxygenase [EC:1.14.99.36]	GO:0005506 GO:0009055 GO:0016705 GO:0020037 GO:0055114	iron ion binding_electron carrier activity_"oxidoreductase activity, acting on paired donors, with incorporation or reduction of molecular oxygen"_heme binding_oxidation reduction		Glyma02g13210.1	0	81.7479	Glyma01g07580.1	0	82.1018	GO:0055114	GO:0005506 GO:0009055 GO:0016705 GO:0020037
Phvul.003G041400.1	4	19	-2.24793	0.94674
Phvul.003G042200.1	14	3	2.22239	0.939654	PF01544	metal ion transport			PTHR13890	R SPLICING PROTEIN MRS2, MITOCHONDRIAL	KOG2662	Magnesium transporters: CorA family					GO:0016020 GO:0030001 GO:0046873 GO:0055085	membrane_metal ion transport_metal ion transporter activity_transmembrane transport		Glyma02g13080.1	0	93.8153	Glyma15g00510.2	5e-12	87.013	GO:0030001 GO:0055085	GO:0046873
Phvul.003G042200.2	16	4	2	0.94102					PTHR13890	R SPLICING PROTEIN MRS2, MITOCHONDRIAL	KOG2662	Magnesium transporters: CorA family								Glyma02g13080.1	0	94.0909	Glyma15g00510.2	5e-12	87.013	GO:0030001 GO:0055085	GO:0046873
Phvul.003G042200.3	18	4	2.16993	0.945392					PTHR13890	R SPLICING PROTEIN MRS2, MITOCHONDRIAL	KOG2662	Magnesium transporters: CorA family								Glyma02g13080.1	0	93.5818	Glyma15g00510.2	4e-12	87.013	GO:0030001 GO:0055085	GO:0046873
Phvul.003G042300.1	18	2	3.16993	0.986372	PF00149	hydrolase activity			PTHR22953	ACID PHOSPHATASE RELATED	KOG1378	Purple acid phosphatase					GO:0016787	hydrolase activity		Glyma02g13070.1	0	91.9315	Glyma18g17580.1	3e-76	78.6359		GO:0016787
Phvul.003G042300.2	25	3	3.05889	0.989593	PF00149	hydrolase activity			PTHR22953	ACID PHOSPHATASE RELATED							GO:0016787	hydrolase activity		Glyma02g13070.1	0	91.9381	Glyma18g17580.1	2e-58	78.6531		GO:0016787
Phvul.003G042700.1	1	7	-2.80735	0.939991	PF07168	Fatty acid elongase 3-ketoacyl-CoA synthase 1														Glyma02g12980.1	0	88.6139	Glyma02g12970.3	2e-88	84.2697
Phvul.003G042800.1	43	1	5.42626	0.99808	PF07168	Fatty acid elongase 3-ketoacyl-CoA synthase 1											GO:0015144 GO:0016021 GO:0034219	carbohydrate transporter activity_integral to membrane_carbohydrate transmembrane transport		Glyma02g12970.1	0	92.025	Glyma01g07120.2	0	91.6341	GO:0034219	GO:0015144
Phvul.003G042800.2	46	1	5.52356	0.998218	PF07168	Fatty acid elongase 3-ketoacyl-CoA synthase 1											GO:0015144 GO:0016021 GO:0034219	carbohydrate transporter activity_integral to membrane_carbohydrate transmembrane transport		Glyma02g12970.3	0	92.1536	Glyma02g12970.1	0	92.1536	GO:0034219	GO:0015144
Phvul.003G042900.1	0	10	-4.32193	0.975668	PF00561	alpha/beta hydrolase fold			PTHR10992,PTHR10992:SF161	,ALPHA/BETA HYDROLASE RELATED	KOG1454	Predicted hydrolase/acyltransferase (alpha/beta hydrolase superfamily)								Glyma01g07110.1	0	93.0571	Glyma02g12960.1	0	92.9451
Phvul.003G043200.1	11	88	-3	0.993553	PF00244	14-3-3 protein			PTHR18860	protein domain specific binding	KOG0841	Multifunctional chaperone (14-3-3 family)					GO:0019904	protein domain specific binding		Glyma01g07070.1	0	94.832	Glyma02g12930.1	0	93.9119		GO:0019904
Phvul.003G043700.1	49	223	-2.18619	0.95569	PF00984,PF03720,PF03721	D binding			PTHR11374	UDP-GLUCOSE DEHYDROGESE/UDP-MANC DEHYDROGESE	KOG2666	UDP-glucose/GDP-mannose dehydrogenase	1.1.1.22	UDP-glucose 6-dehydrogese.	K00012	UDPglucose 6-dehydrogenase [EC:1.1.1.22]	GO:0016616 GO:0051287 GO:0055114	oxidoreductase activity, acting on the CH-OH group of donors, NAD or NADP as acceptor_NAD binding_oxidation reduction		Glyma01g06970.1	0	92.0998	Glyma02g12870.1	0	92.1053	GO:0055114	GO:0016616 GO:0051287
Phvul.003G043800.1	6	1	2.58496	0.924596
Phvul.003G043900.1	19	4	2.24793	0.94674	PF00069	protein phosphorylation			PTHR24056,PTHR24056:SF17		KOG0670	U4/U6-associated splicing factor PRP4	2.7.11.1	non-specific serine/threonine protein kise	K08827	serine/threonine-protein kinase PRP4 [EC:2.7.11.1]	GO:0004672 GO:0005524 GO:0006468	protein kinase activity_ATP binding_protein amino acid phosphorylation		Glyma01g20810.2	0	91.715	Glyma01g20810.2	1e-169	84.5579	GO:0006468	GO:0004672 GO:0005524
Phvul.003G045300.1	8	0	4	0.96241	PF05757	oxygen evolving complex									K08901	photosystem II oxygen-evolving enhancer protein 3	GO:0005509 GO:0009523 GO:0009654 GO:0015979 GO:0019898	calcium ion binding_photosystem II_oxygen evolving complex_photosynthesis_extrinsic to membrane		Glyma01g06110.1	1e-115	88.1612				GO:0015979	GO:0005509
Phvul.003G045600.1	17	0	5.08746	0.99146	PF02365	regulation of transcription, D-dependent											GO:0003677 GO:0006355	DNA binding_"regulation of transcription, DNA-dependent"	NAC	Glyma01g06150.1	0	93.133	Glyma02g12220.1	0	92.7143	GO:0006355	GO:0003677
Phvul.003G046900.1	53	0	6.72792	0.99848	PF00201	transferase activity, transferring hexosyl groups			PTHR11926,PTHR11926:SF15	UDP-GLUCURONOSYLTRANSFERASE RELATED,"transferase activity, transferring hexosyl groups"	KOG1192	UDP-glucuronosyl and UDP-glucosyl transferase					GO:0008152 GO:0016758	metabolism_"transferase activity, transferring hexosyl groups"		Glyma02g11710.1	0	81.4035	Glyma02g11670.1	0	85.3503	GO:0008152	GO:0016758
Phvul.003G047100.1	1	34	-5.08746	0.997355	PF00201	transferase activity, transferring hexosyl groups			PTHR11926,PTHR11926:SF15	UDP-GLUCURONOSYLTRANSFERASE RELATED,"transferase activity, transferring hexosyl groups"	KOG1192	UDP-glucuronosyl and UDP-glucosyl transferase					GO:0008152 GO:0016758	metabolism_"transferase activity, transferring hexosyl groups"		Glyma02g11640.1	0	81.8797	Glyma02g11680.1	4e-07	86.1538	GO:0008152	GO:0016758
Phvul.003G047900.1	156	22	2.82597	0.986218	PF01596	O-methyltransferase activity			PTHR10509	O-methyltransferase activity	KOG1663	O-methyltransferase	2.1.1.104	Caffeoyl-CoA O-methyltransferase.	K00588	caffeoyl-CoA O-methyltransferase [EC:2.1.1.104]	GO:0008171	O-methyltransferase activity		Glyma07g33780.1	0	94.2897	Glyma07g33780.2	0	93.8719		GO:0008171
Phvul.003G048200.1	39	1	5.2854	0.997829	PF04564	ubiquitin-protein ligase activity			PTHR22849	WDSAM1 PROTEIN							GO:0000151 GO:0004842 GO:0016567	ubiquitin ligase complex_ubiquitin-protein ligase activity_protein ubiquitination	HB	Glyma02g11480.1	0	87.3397	Glyma07g33730.1	0	87.1486	GO:0016567	GO:0004842
Phvul.003G048800.1	23	0	5.52356	0.995014																Glyma08g11260.1	7e-32	89.7436	Glyma05g28280.1	7e-32	89.7436
Phvul.003G050400.1	29	5	2.53605	0.959248	PF00076,PF00630	Filamin/ABP280 repeat,nucleic acid binding			PTHR13833,PTHR13833:SF15	,ZINC FINGER PROTEIN TRANSCRIPTION FACTOR	KOG4676	Splicing factor, arginine/serine-rich					GO:0003676	nucleic acid binding		Glyma08g11590.1	0	90.2128	Glyma08g11590.1	5e-48	93.2836		GO:0003676
Phvul.003G050500.1	69	14	2.30117	0.954888	PF00226	heat shock protein binding			PTHR25040,PTHR25040:SF172								GO:0031072	heat shock protein binding		Glyma08g11580.1	1e-124	85.3261	Glyma05g28560.1	1e-106	87.0416		GO:0031072
Phvul.003G050700.1	10	2	2.32193	0.934381																Glyma05g28520.2	1e-123	87.0488	Glyma05g28520.2	1e-115	82.9787
Phvul.003G052000.1	1	7	-2.80735	0.939991	PF03181	BURP domain														Glyma18g18980.1	0	81.743	Glyma08g39700.1	1e-162	85.5474
Phvul.003G052400.1	7	1	2.80735	0.939991	PF00722,PF06955	cellular glucan metabolic process,"hydrolase activity, hydrolyzing O-glycosyl compounds"							2.4.1.207	Xyloglucan:xyloglucosyl transferase.	K08235	xyloglucan:xyloglucosyl transferase [EC:2.4.1.207]	GO:0004553 GO:0005618 GO:0005975 GO:0006073 GO:0016762 GO:0048046	hydrolase activity, hydrolyzing O-glycosyl compounds_cell wall_carbohydrate metabolism_glucan metabolism_xyloglucan:xyloglucosyl transferase activity_apoplast		Glyma18g18920.1	0	89.6104	Glyma08g39760.1	4e-74	87.3684	GO:0005975 GO:0006073	GO:0004553 GO:0016762
Phvul.003G052600.1	48	9	2.41504	0.961244	PF01564	catalytic activity			PTHR11558,PTHR11558:SF11	PUTRESCINE N-METHYLTRANSFERASE,catalytic activity	KOG1562	Spermidine synthase	2.5.1.16	Spermidine synthase.	K00797	spermidine synthase [EC:2.5.1.16]	GO:0003824	catalytic activity		Glyma08g39810.1	0	93.0487	Glyma18g18880.1	0	92.4528		GO:0003824
Phvul.003G052800.1	28	2	3.80735	0.99587	PF02705	potassium ion transmembrane transporter activity											GO:0015079 GO:0016020 GO:0071805	potassium ion transporter activity_membrane_potassium ion transmembrane transport		Glyma08g39840.1	0	92.973	Glyma18g18840.1	0	91.7093	GO:0071805	GO:0015079
Phvul.003G053100.1	2	23	-3.52356	0.992555	PF01436	protein binding			PTHR13833,PTHR13833:SF16	,ZINC FINGER PROTEIN TRANSCRIPTION FACTOR							GO:0005515	protein binding		Glyma18g18550.1	0	90.7367	Glyma08g39910.1	0	91.1658		GO:0005515
Phvul.003G054100.1	11	2	2.45943	0.939674	PF00249	Myb-like D-binding domain			PTHR25040,PTHR25040:SF29								GO:0003677	DNA binding	MYB	Glyma08g40020.1	0	91.1336	Glyma18g18140.1	0	90.5724		GO:0003677
Phvul.003G054100.2	11	2	2.45943	0.939674	PF00249	Myb-like D-binding domain			PTHR25040,PTHR25040:SF29								GO:0003677	DNA binding	MYB	Glyma08g40020.1	0	91.1336	Glyma18g18140.1	0	90.5724		GO:0003677
Phvul.003G054700.1	12	1	3.58496	0.982286																Glyma18g18040.1	1e-90	88.4984	Glyma08g40130.1	2e-89	86.4499
Phvul.003G054800.2	5	0	3.32193	0.911431																Glyma08g40140.1	6e-40	86.7403
Phvul.003G054800.3	7	1	2.80735	0.939991																Glyma08g40140.1	3e-16	89.3333
Phvul.003G055500.1	0	40	-6.32193	0.997899	PF02704	Gibberellin regulated protein														Glyma08g40260.1	1e-71	86.5772	Glyma18g17490.1	3e-63	88.4956
Phvul.003G055800.1	21	4	2.39232	0.955662	PF00413,PF01471	extracellular matrix,metabolic process			PTHR10201,PTHR10201:SF15	MATRIX METALLOPROTEISE,MATRIX METALLOPROTEISE-RELATED							GO:0004222 GO:0006508 GO:0008152 GO:0008270 GO:0031012	metalloendopeptidase activity_proteolysis and peptidolysis_metabolism_zinc ion binding_extracellular matrix		Glyma08g40300.1	0	85.9465	Glyma18g17380.1	0	85.9026	GO:0006508 GO:0008152	GO:0004222 GO:0008270
Phvul.003G056200.1	21	5	2.07039	0.94672																Glyma08g40370.1	0	88.7509	Glyma18g17280.1	0	85.8586
Phvul.003G056200.2	22	5	2.1375	0.947779																Glyma08g40370.1	0	88.7509	Glyma18g17280.1	0	85.8586
Phvul.003G057000.1	0	5	-3.32193	0.911431	PF00141	peroxidase activity							1.11.1.7	Peroxidase.	K00430	peroxidase [EC:1.11.1.7]	GO:0004601 GO:0006979 GO:0020037 GO:0055114	peroxidase activity_response to oxidative stress_heme binding_oxidation reduction		Glyma13g24110.1	0	88.8571	Glyma07g32460.1	1e-43	83.5878	GO:0006979 GO:0055114	GO:0004601 GO:0020037
Phvul.003G057400.1	11	2	2.45943	0.939674					PTHR10699,PTHR10699:SF9	,FAMILY NOT MED										Glyma13g24070.1	0	88.5246	Glyma07g32530.1	0	89.9827
Phvul.003G057400.2	10	2	2.32193	0.934381					PTHR10699,PTHR10699:SF9	,FAMILY NOT MED										Glyma13g24070.1	0	88.5246	Glyma07g32530.1	0	89.9827
Phvul.003G058700.1	0	5	-3.32193	0.911431					PTHR23315,PTHR23315:SF38	,BETA CATENIN-RELATED ARMADILLO REPEAT-CONTAINING										Glyma02g15790.1	0	83.9556	Glyma07g32680.1	3e-56	83.1909
Phvul.003G058800.1	13	1	3.70044	0.984774	PF00010	transcription regulator activity			PTHR12565	STEROL REGULATORY ELEMENT-BINDING PROTEIN							GO:0006355 GO:0030528	regulation of transcription, DNA-dependent_transcription regulator activity	bHLH	Glyma07g32690.1	0	87.9081	Glyma02g15780.1	0	86.3855	GO:0006355	GO:0030528
Phvul.003G059000.1	1	16	-4	0.990264	PF02181	Formin Homology 2 Domain			PTHR23213	FORMIN-RELATED	KOG1922	Rho GTPase effector BNI1 and related formins								Glyma02g15760.1	0	90.6117	Glyma02g15760.1	3e-49	85.4331
Phvul.003G060300.1	34	7	2.28011	0.952739	PF00107,PF08240	oxidoreductase activity			PTHR11695,PTHR11695:SF34	gb def: hypothetical protein [pseudomos stutzeri],oxidoreductase activity	KOG1198	Zinc-binding oxidoreductase					GO:0008270 GO:0016491 GO:0055114	zinc ion binding_oxidoreductase activity_oxidation reduction		Glyma18g19050.1	0	93.1864	Glyma08g39520.1	0	92.993	GO:0055114	GO:0008270 GO:0016491
Phvul.003G060400.1	8	118	-3.88264	0.998889	PF00484	carbon utilization			PTHR11002,PTHR11002:SF1	CARBONIC ANHYDRASE-RELATED,carbon utilization	KOG1578	Predicted carbonic anhydrase involved in protection against oxidative damage	4.2.1.1	Carbote dehydratase.	K01673	carbonic anhydrase [EC:4.2.1.1]	GO:0004089 GO:0008270 GO:0015976	carbonate dehydratase activity_zinc ion binding_carbon utilization		Glyma08g39510.1	0	87.8205	Glyma08g39510.2	0	87.5641	GO:0015976	GO:0004089 GO:0008270
Phvul.003G060400.2	8	115	-3.84549	0.998873	PF00484	carbon utilization			PTHR11002,PTHR11002:SF1	CARBONIC ANHYDRASE-RELATED,carbon utilization	KOG1578	Predicted carbonic anhydrase involved in protection against oxidative damage	4.2.1.1	Carbote dehydratase.	K01673	carbonic anhydrase [EC:4.2.1.1]	GO:0004089 GO:0008270 GO:0015976	carbonate dehydratase activity_zinc ion binding_carbon utilization		Glyma08g39510.2	0	87.8205	Glyma08g39510.1	0	87.5641	GO:0015976	GO:0004089 GO:0008270
Phvul.003G061100.1	26	122	-2.2303	0.955452	PF00578,PF07649	antioxidant activity,protein-disulfide reductase activity			PTHR13871,PTHR13871:SF2	THIOREDOXIN,THIOREDOXIN - RELATED	KOG2501	Thioredoxin, nucleoredoxin and related proteins					GO:0016209 GO:0016491 GO:0045454 GO:0047134 GO:0055114	antioxidant activity_oxidoreductase activity_cell redox homeostasis_protein-disulfide reductase activity_oxidation reduction		Glyma08g39390.1	0	88.2075				GO:0045454 GO:0055114	GO:0016209 GO:0016491 GO:0047134
Phvul.003G061300.1	15	3	2.32193	0.949024	PF03630	pantothete kise activity			PTHR12280,PTHR12280:SF10	,PANTOTHETE KISE	KOG2201	Pantothenate kinase PanK and related proteins					GO:0004594 GO:0005524 GO:0015937	pantothenate kinase activity_ATP binding_coenzyme A biosynthesis		Glyma08g39370.1	0	92.2705	Glyma18g19360.1	0	91.4121	GO:0015937	GO:0004594 GO:0005524
Phvul.003G061600.1	3	47	-3.96963	0.997834	PF00295	polygalacturose activity											GO:0004650 GO:0005975	polygalacturonase activity_carbohydrate metabolism		Glyma18g19670.1	0	91.0606	Glyma18g19670.1	2e-58	88.5845	GO:0005975	GO:0004650
Phvul.003G062300.1	43	2	4.42626	0.998005	PF00646	protein binding											GO:0005515	protein binding		Glyma18g20000.1	1e-106	81.1344	Glyma08g39230.1	1e-102	81.2749		GO:0005515
Phvul.003G062400.1	0	24	-5.58496	0.995377	PF03005	Arabidopsis proteins of unknown function			PTHR13533,PTHR13533:SF3	FAMILY NOT MED,gb def: unknown protein [takifugu rubripes]										Glyma08g39220.1	0	89.5349	Glyma08g39220.1	2e-09	82.9457
Phvul.003G062900.1	25	3	3.05889	0.989593	PF01326	kise activity			PTHR22931,PTHR22931:SF1	ALPHA-GLUCAN WATER DIKISE, CHLOROPLAST PRECURSOR,PHOSPHOENOLPYRUVATE DIKISE-RELATED			2.7.9.4	alpha-glucan, water dikise	K08244	alpha-glucan, water dikinase [EC:2.7.9.4]	GO:0005524 GO:0016301 GO:0016310	ATP binding_kinase activity_phosphorylation		Glyma08g39110.1	0	92.7642	Glyma08g39110.2	0	92.5692	GO:0016310	GO:0005524 GO:0016301
Phvul.003G064100.1	11	0	4.45943	0.979937																Glyma18g20760.1	1e-30	81.9672	Glyma08g39010.1	3e-12	88.4058
Phvul.003G064300.1	5	0	3.32193	0.911431	PF01554	antiporter activity			PTHR11206,PTHR11206:SF46	MULTI ANTIMICROBIAL EXTRUSION (MATE) FAMILY TRANSPORTER,antiporter activity	KOG1347	Uncharacterized membrane protein, predicted efflux pump					GO:0006855 GO:0015238 GO:0015297 GO:0016020 GO:0055085	multidrug transport_drug transporter activity_antiporter activity_membrane_transmembrane transport		Glyma18g20820.1	0	88.4525	Glyma08g38950.1	0	87.468	GO:0006855 GO:0055085	GO:0015238 GO:0015297
Phvul.003G064400.1	65	10	2.70044	0.983956															LFY	Glyma17g14350.1	0	91.9355	Glyma17g14350.1	3e-10	89.6552
Phvul.003G064400.2	65	10	2.70044	0.983956															LFY	Glyma17g14350.1	0	91.9355	Glyma17g14350.1	3e-10	89.6552
Phvul.003G064600.1	5	0	3.32193	0.911431	PF03000	response to light stimulus			PTHR13690,PTHR13690:SF174	KELCH-RELATED							GO:0004871 GO:0009416	signal transducer activity_response to light	C2C2_Colike	Glyma18g21000.1	0	90.3523	Glyma18g21000.1	5e-13	92.7273	GO:0009416	GO:0004871
Phvul.003G064900.1	38	2	4.24793	0.997601	PF01384	inorganic phosphate transmembrane transporter activity			PTHR11101,PTHR11101:SF8	CHLOROPLAST PHOSPHATE TRANSPORTER,inorganic phosphate transmembrane transporter activity	KOG2493	Na+/Pi symporter			K14640		GO:0005315 GO:0006817 GO:0016020	inorganic phosphate transporter activity_phosphate transport_membrane		Glyma18g20870.1	0	91.172	Glyma08g38840.1	0	89.5804	GO:0006817	GO:0005315
Phvul.003G066000.1	1	17	-4.08746	0.991322	PF00031	cysteine-type endopeptidase inhibitor activity			PTHR11413,PTHR11413:SF13	CYSTATIN C,CYSTATIN FAMILY MEMBER							GO:0004869	cysteine protease inhibitor activity									GO:0004869
Phvul.003G066500.1	0	22	-5.45943	0.994631	PF00031	cysteine-type endopeptidase inhibitor activity			PTHR11413	CYSTATIN FAMILY MEMBER							GO:0004869	cysteine protease inhibitor activity									GO:0004869
Phvul.003G066700.1	39	5	2.96347	0.98436																Glyma05g28280.1	2e-53	94.7368	Glyma08g11260.1	4e-52	95.2756
Phvul.003G067900.1	13	2	2.70044	0.968612	PF07714	protein phosphorylation			PTHR24420,PTHR24420:SF897		KOG1187	Serine/threonine protein kinase					GO:0004672 GO:0005524 GO:0006468	protein kinase activity_ATP binding_protein amino acid phosphorylation		Glyma08g40920.1	0	92.5798	Glyma18g16060.1	0	92.6808	GO:0006468	GO:0004672 GO:0005524
Phvul.003G068600.1	8	1	3	0.957774	PF00996	GDP dissociation inhibitor			PTHR11787	RAB GDP-DISSOCIATION INHIBITOR										Glyma07g30050.1	1e-94	89.6321	Glyma07g30050.1	6e-69	92.5532
Phvul.003G068900.1	6	0	3.58496	0.935538	PF00098	nucleic acid binding			PTHR23002,PTHR23002:SF32	,ZINC FINGER CCHC DOMAIN CONTAINING PROTEIN							GO:0003676 GO:0008270	nucleic acid binding_zinc ion binding	C2H2	Glyma08g40840.1	0	91.6456	Glyma08g40840.1	2e-36	81.9923		GO:0003676 GO:0008270
Phvul.003G070100.1	1	6	-2.58496	0.924596	PF00854	oligopeptide transport			PTHR11654,PTHR11654:SF21	NITRATE TRANSPORTER (NTL1),OLIGOPEPTIDE TRANSPORTER-RELATED	KOG1237	H+/oligopeptide symporter					GO:0005215 GO:0006857 GO:0016020	transporter activity_oligopeptide transport_membrane		Glyma18g16370.1	0	87.6229	Glyma08g40730.1	0	86.554	GO:0006857	GO:0005215
Phvul.003G070700.1	11	1	3.45943	0.977941	PF00085	cell redox homeostasis			PTHR10438	glycerol ether metabolic process	KOG0907	Thioredoxin					GO:0006662 GO:0009055 GO:0015035 GO:0045454	glycerol ether metabolic process_electron carrier activity_protein disulfide oxidoreductase activity_cell redox homeostasis		Glyma08g40680.1	1e-113	90.6061	Glyma18g16710.1	1e-109	91.4191	GO:0006662 GO:0045454	GO:0009055 GO:0015035
Phvul.003G070800.1	45	4	3.49185	0.995953	PF00226,PF01556	heat shock protein binding,protein folding			PTHR24077,PTHR24077:SF88		KOG0712	Molecular chaperone (DnaJ superfamily)					GO:0006457 GO:0031072 GO:0051082	protein folding_heat shock protein binding_unfolded protein binding		Glyma18g16720.1	0	92.1933	Glyma18g16720.1	3e-96	90.5263	GO:0006457	GO:0031072 GO:0051082
Phvul.003G071100.1	21	5	2.07039	0.94672	PF04601	Protein of unknown function (DUF569)											GO:0030674 GO:0051015	protein binding, bridging_actin filament binding		Glyma08g40620.1	0	90.4338	Glyma08g40620.1	2e-45	80.8081		GO:0030674 GO:0051015
Phvul.003G071300.1	0	100	-7.64386	0.999167	PF00043,PF02798	Glutathione S-transferase, C-termil domain,protein binding			PTHR11260,PTHR11260:SF16	GLUTATHIONE S-TRANSFERASE THETA,"GLUTATHIONE S-TRANSFERASE, GST, SUPERFAMILY, GST DOMAIN CONTAINING"	KOG0406	Glutathione S-transferase					GO:0005515	protein binding		Glyma18g16850.1	2.33e-156	85.5538					GO:0005515
Phvul.003G073600.1	16	65	-2.02237	0.953601	PF05129	Transcription elongation factor Elf1 like			PTHR20934	UNCHARACTERIZED	KOG3214	Uncharacterized Zn ribbon-containing protein								Glyma13g21730.3	3e-53	86.0759	Glyma13g21730.2	3e-53	86.0759
Phvul.003G073800.1	3	41	-3.77259	0.996988	PF00125	D binding			PTHR11426	nucleosome	KOG1745	Histones H3 and H4			K11253	histone H3	GO:0000786 GO:0003677 GO:0006334 GO:0004553	nucleosome_DNA binding_nucleosome assembly_"hydrolase activity, hydrolyzing O-glycosyl compounds"		Glyma13g24180.1	1e-118	88.0779	Glyma07g32360.1	1e-118	88.0779	GO:0006334	GO:0003677
Phvul.003G075800.1	14	3	2.22239	0.939654	PF02309,PF02362,PF06507	nucleus,"regulation of transcription, D-dependent",response to hormone stimulus											GO:0003677 GO:0005634 GO:0006355 GO:0009725	DNA binding_nucleus_"regulation of transcription, DNA-dependent"_response to hormone stimulus	ARF	Glyma07g40270.1	0	91.9376	Glyma07g40270.1	1e-109	88.3152	GO:0006355 GO:0009725	GO:0003677
Phvul.003G078300.1	8	1	3	0.957774	PF04520	Protein of unknown function, DUF584														Glyma17g01740.1	1e-102	82.0513	Glyma07g39000.1	1e-101	82.8319
Phvul.003G079100.1	9	2	2.16993	0.920505	PF01762	galactosyltransferase activity			PTHR11214,PTHR11214:SF5	galactosyltransferase activity,gb def: b0024.3.p [caenorhabditis elegans]	KOG2288	Galactosyltransferases					GO:0006486 GO:0008378 GO:0016020	protein amino acid glycosylation_galactosyltransferase activity_membrane		Glyma17g01660.1	0	93.698	Glyma17g01660.1	5e-55	89.5288	GO:0006486	GO:0008378
Phvul.003G079500.1	2	8	-2	0.910397	PF00023,PF11904	Protein of unknown function (DUF3424),protein binding			PTHR12447	UNCHARACTERIZED WITH ANKYRIN REPEAT DOMAIN	KOG0522	Ankyrin repeat protein					GO:0005515	protein binding		Glyma07g39110.1	0	90.2985	Glyma07g39110.1	3e-36	92.7273		GO:0005515
Phvul.003G079800.1	0	34	-6.08746	0.997355	PF00085,PF01507	catalytic activity,cell redox homeostasis			PTHR18929	PROTEIN DISULFIDE ISOMERASE	KOG0189	Phosphoadenosine phosphosulfate reductase					GO:0003824 GO:0008152 GO:0045454	catalytic activity_metabolism_cell redox homeostasis		Glyma07g39130.1	0	90.0081	Glyma07g39130.1	6e-09	89.2857	GO:0008152 GO:0045454	GO:0003824
Phvul.003G079900.1	2	35	-4.12928	0.997217	PF00332,PF07983	X8 domain,"hydrolase activity, hydrolyzing O-glycosyl compounds"			PTHR16631,PTHR16631:SF1	GLUCAN 1,3-BETA-GLUCOSIDASE,"GLUCAN 1,3-BETA-GLUCOSIDASE-RELATED"							GO:0004553 GO:0005975	hydrolase activity, hydrolyzing O-glycosyl compounds_carbohydrate metabolism		Glyma07g39140.2	0	90.0837	Glyma07g39140.1	0	90.0837	GO:0005975	GO:0004553
Phvul.003G080100.1	0	24	-5.58496	0.995377	PF00394,PF07731,PF07732	oxidoreductase activity			PTHR11709,PTHR11709:SF11	MULTI-COPPER OXIDASE,MULTICOPPER OXIDASE-RELATED	KOG1263	Multicopper oxidases					GO:0005507 GO:0016491 GO:0055114	copper ion binding_oxidoreductase activity_oxidation reduction		Glyma07g39160.1	0	91.8355	Glyma17g01580.1	0	91.4373	GO:0055114	GO:0005507 GO:0016491
Phvul.003G080300.1	12	0	4.58496	0.983108																Glyma07g39180.2	0	92.6526	Glyma07g39180.1	0	92.6526
Phvul.003G080300.2	17	0	5.08746	0.99146																Glyma07g39180.2	0	92.7798	Glyma07g39180.1	0	92.7798
Phvul.003G080300.3	16	0	5	0.990402																Glyma07g39180.2	0	92.7746	Glyma07g39180.1	0	92.7746
Phvul.003G082900.1	33	6	2.45943	0.959977																Glyma17g01280.1	1e-100	86.9018	Glyma17g01280.1	4e-14	97.7273
Phvul.003G083200.1	8	1	3	0.957774	PF04720	Protein of unknown function (DUF506)														Glyma07g39490.1	1e-141	81.984	Glyma09g01240.1	1e-30	80.2432
Phvul.003G083600.1	8	1	3	0.957774	PF02115	Rho GDP-dissociation inhibitor activity			PTHR10980,PTHR10980:SF2	RHO GUANINE DISSOCIATION INHIBITOR-RELATED,Rho GDP-dissociation inhibitor activity	KOG3205	Rho GDP-dissociation inhibitor					GO:0005094 GO:0005737	Rho GDP-dissociation inhibitor activity_cytoplasm		Glyma07g39510.1	0	89.2388	Glyma17g01250.1	0	91.9048		GO:0005094
Phvul.003G084300.1	22	119	-2.43539	0.962494	PF00031	cysteine-type endopeptidase inhibitor activity			PTHR11413,PTHR11413:SF28	,CYSTATIN FAMILY MEMBER							GO:0004869	cysteine protease inhibitor activity		Glyma07g39590.1	9e-14	80.7018					GO:0004869
Phvul.003G084300.2	22	119	-2.43539	0.962494	PF00031	cysteine-type endopeptidase inhibitor activity			PTHR11413,PTHR11413:SF28	,CYSTATIN FAMILY MEMBER							GO:0004869	cysteine protease inhibitor activity		Glyma07g39590.1	9e-14	80.7018					GO:0004869
Phvul.003G084500.1	8	35	-2.12928	0.951842	PF00459	inositol or phosphatidylinositol phosphatase activity			PTHR20854,PTHR20854:SF4	MYO INOSITOL MONOPHOSPHATASE,inositol or phosphatidylinositol phosphatase activity	KOG2951	Inositol monophosphatase	3.1.3.-,3.1.3.25	Myo-inositol-1(or 4)-monophosphatase.,Phosphoric monoester hydrolases.	K10047	inositol-phosphate phosphatase / L-galactose 1-phosphate phosphatase [EC:3.1.3.25 3.1.3.-]	GO:0004437 GO:0046854	inositol or phosphatidylinositol phosphatase activity_phosphoinositide phosphorylation		Glyma07g39620.1	0	92.6708	Glyma15g12230.1	0	87.7019		GO:0004437
Phvul.003G084600.1	23	1	4.52356	0.995004	PF03188,PF04526	Protein of unknown function (DUF568),integral to membrane			PTHR23130,PTHR23130:SF18	,FAMILY NOT MED	KOG4293	Predicted membrane protein, contains DoH and Cytochrome b-561/ferric reductase transmembrane domains					GO:0016021	integral to membrane		Glyma07g39630.1	0	89.7993	Glyma17g01170.1	0	89.4649
Phvul.003G085000.1	86	5	4.10434	0.998883	PF03514	GRAS family transcription factor													GRAS	Glyma07g39650.2	0	90.2601	Glyma07g39650.1	0	90.2601
Phvul.003G085200.1	0	13	-4.70044	0.985598	PF07983	X8 domain			PTHR16631,PTHR16631:SF1	GLUCAN 1,3-BETA-GLUCOSIDASE,"GLUCAN 1,3-BETA-GLUCOSIDASE-RELATED"										Glyma17g01140.1	1e-136	92.9619	Glyma07g39670.1	1e-71	93.0851
Phvul.003G086300.1	227	19	3.57862	0.998646					PTHR22814,PTHR22814:SF42	,COPPER TRANSPORT PROTEIN ATOX1-RELATED										Glyma17g01030.1	1e-85	91.129	Glyma17g01030.1	2e-69	90.9953
Phvul.003G086500.1	121	10	3.59694	0.998376	PF03169	transmembrane transport			PTHR22601	ISP4 LIKE PROTEIN	KOG2262	Sexual differentiation process protein ISP4					GO:0055085	transmembrane transport		Glyma07g39780.1	0	93.2513	Glyma17g01000.1	0	93.1145	GO:0055085
Phvul.003G086600.1	13	1	3.70044	0.984774	PF04739	protein binding			PTHR10343	5'-AMP-ACTIVATED PROTEIN KISE , BETA SUBUNIT	KOG1616	Protein involved in Snf1 protein kinase complex assembly					GO:0005515	protein binding		Glyma17g00990.1	0	91.9162	Glyma09g01620.1	1e-132	84.1221		GO:0005515
Phvul.003G086700.1	5	0	3.32193	0.911431	PF01190	Pollen proteins Ole e I like														Glyma17g00980.1	7e-68	82.5792	Glyma07g39800.1	8e-43	84.878
Phvul.003G086800.1	40	6	2.73697	0.982857	PF00808	sequence-specific D binding			PTHR11064,PTHR11064:SF9	D binding,TATA-BINDING PROTEIN-ASSOCIATED PHOSPHOPROTEIN	KOG0869	CCAAT-binding factor, subunit A (HAP3)					GO:0003677 GO:0005622 GO:0043565	DNA binding_intracellular_sequence-specific DNA binding	CCAAT_HAP3	Glyma15g12570.1	1e-44	82.5083	Glyma09g01650.1	6e-40	81.8482		GO:0003677 GO:0043565
Phvul.003G087000.1	0	435	-9.76487	0.999721	PF00808	sequence-specific D binding			PTHR11064,PTHR11064:SF9	D binding,TATA-BINDING PROTEIN-ASSOCIATED PHOSPHOPROTEIN	KOG0869	CCAAT-binding factor, subunit A (HAP3)					GO:0003677 GO:0005622 GO:0043565	DNA binding_intracellular_sequence-specific DNA binding	CCAAT_HAP3	Glyma17g00950.1	3e-92	87.1795	Glyma17g00950.1	2e-25	92.9412		GO:0003677 GO:0043565
Phvul.003G088400.1	11	1	3.45943	0.977941	PF03000	response to light stimulus											GO:0004871 GO:0009416	signal transducer activity_response to light	bHLH	Glyma07g39930.2	0	91.7588	Glyma07g39930.2	2e-17	78.5714	GO:0009416	GO:0004871
Phvul.003G088700.1	0	59	-6.88264	0.998645	PF00365	6-phosphofructokise activity			PTHR13697	PHOSPHOFRUCTOKISE	KOG2440	Pyrophosphate-dependent phosphofructo-1-kinase	2.7.1.11	6-phosphofructokise.	K00850	6-phosphofructokinase [EC:2.7.1.11]	GO:0003872 GO:0005945 GO:0006096	6-phosphofructokinase activity_6-phosphofructokinase complex_glycolysis		Glyma07g39960.1	0	88.7023	Glyma07g39970.1	4e-90	87.8049	GO:0006096	GO:0003872
Phvul.003G089500.1	20	5	2	0.94567	PF09335	SRE associated Golgi protein			PTHR12677	UNCHARACTERIZED										Glyma17g00730.1	0	91.5367	Glyma07g40080.1	0	89.6836
Phvul.003G090400.1	31	7	2.14684	0.951103	PF05991	Protein of unknown function (DUF901)									K06962	ribosomal RNA assembly protein				Glyma07g40130.3	0	92.4968	Glyma07g40130.1	0	92.4968
Phvul.003G090400.2	35	8	2.12928	0.951842	PF05991	Protein of unknown function (DUF901)														Glyma07g40130.3	0	91.9743	Glyma07g40130.1	0	91.9743
Phvul.003G090400.3	24	6	2	0.948278	PF05991	Protein of unknown function (DUF901)														Glyma07g40130.3	1e-175	90.6	Glyma07g40130.2	1e-175	90.6
Phvul.003G090500.1	172	36	2.25634	0.95567	PF01370	coenzyme binding			PTHR10366,PTHR10366:SF39	D DEPENDENT EPIMERASE/DEHYDRATASE,UDP-glucose 4-epimerase activity	KOG1371	UDP-glucose 4-epimerase/UDP-sulfoquinovose synthase	5.1.3.2	UDP-glucose 4-epimerase.	K01784	UDP-glucose 4-epimerase [EC:5.1.3.2]	GO:0003824 GO:0003854 GO:0003978 GO:0006012 GO:0006694 GO:0008152 GO:0008831 GO:0009058 GO:0016491 GO:0016616 GO:0044237 GO:0045226 GO:0050662 GO:0055114	catalytic activity_3-beta-hydroxy-delta5-steroid dehydrogenase activity_UDP-glucose 4-epimerase activity _galactose metabolism_steroid biosynthesis_metabolism_dTDP-4-dehydrorhamnose reductase activity_biosynthesis_oxidoreductase activity_"oxidoreductase activity, acting on the CH-OH group of donors, NAD or NADP as acceptor"_cellular metabolism_extracellular polysaccharide biosynthesis_coenzyme bi…		Glyma07g40150.1	0	87.5119	Glyma07g40150.2	0	86.1461	GO:0006012 GO:0006694 GO:0008152 GO:0009058 GO:0044237 GO:0045226 GO:0055114	GO:0003824 GO:0003854 GO:0003978 GO:0008831 GO:0016491 GO:0016616 GO:0050662
Phvul.003G091100.1	2	21	-3.39232	0.991523	PF04770	ZF-HD protein dimerisation region													ZD_HD	Glyma07g40190.1	3e-96	82.7586	Glyma07g40190.1	2e-84	94.1748
Phvul.003G091300.1	0	89	-7.47573	0.999084	PF00106	oxidoreductase activity			PTHR24322		KOG0725	Reductases with broad range of substrate specificities					GO:0008152 GO:0016491	metabolism_oxidoreductase activity		Glyma07g38790.1	0	90.878				GO:0008152	GO:0016491
Phvul.003G091800.1	333	12	4.79442	0.999639	PF12481,PF12504	Aluminium induced protein			PTHR11772	ASPARAGINE SYNTHETASE										Glyma17g01970.1	0	92.2644	Glyma07g38740.1	0	91.6549
Phvul.003G094100.1	19	4	2.24793	0.94674	PF07797	Protein of unknown function (DUF1639)														Glyma07g10390.1	6e-81	85.9551	Glyma07g10390.1	5e-66	93.6416
Phvul.003G094300.1	11	2	2.45943	0.939674	PF01398	protein binding			PTHR12947,PTHR12947:SF4	,AMSH	KOG2880	SMAD6 interacting protein AMSH, contains JAB/MPN/Mov34 domain					GO:0005515	protein binding		Glyma07g10350.1	0	91.2281	Glyma09g31540.1	0	90.9032		GO:0005515
Phvul.003G095400.1	6	0	3.58496	0.935538	PF01738	hydrolase activity			PTHR17630,PTHR17630:SF19	,DIENELACTONE HYDROLASE	KOG3043	Predicted hydrolase related to dienelactone hydrolase					GO:0016787	hydrolase activity		Glyma07g38540.1	1e-168	85.9649	Glyma07g38540.2	1e-125	85.3261		GO:0016787
Phvul.003G096100.1	5	0	3.32193	0.911431																Glyma17g02230.1	0	92.6271	Glyma07g38500.1	0	91.5146
Phvul.003G096400.1	82	13	2.65711	0.98418	PF00378,PF00725,PF02737	catalytic activity,oxidoreductase activity			PTHR23309	3-HYDROXYACYL-COA DEHYROGESE	KOG1683	Hydroxyacyl-CoA dehydrogenase/enoyl-CoA hydratase	1.1.1.211,1.1.1.35,4.2.1.17	3-hydroxyacyl-CoA dehydrogese.,Enoyl-CoA hydratase.,Long-chain-3-hydroxyacyl-CoA dehydrogese.	K10527	enoyl-CoA hydratase/3-hydroxyacyl-CoA dehydrogenase [EC:4.2.1.17 1.1.1.35 1.1.1.211]	GO:0003824 GO:0003857 GO:0006631 GO:0008152 GO:0016491 GO:0055114	catalytic activity_3-hydroxyacyl-CoA dehydrogenase activity_fatty acid metabolism_metabolism_oxidoreductase activity_oxidation reduction		Glyma07g37570.1	0	92.8538	Glyma07g37570.1	6e-07	92.6829	GO:0006631 GO:0008152 GO:0055114	GO:0003824 GO:0003857 GO:0016491
Phvul.003G096600.1	0	34	-6.08746	0.997355																Glyma17g03050.1	1e-125	81.8868	Glyma17g03050.1	2e-14	89.8551
Phvul.003G097100.1	8	2	2	0.910397	PF05253	U11-48K-like CHHC zinc finger														Glyma10g31220.7	0	83.2219	Glyma10g31220.7	6e-25	83.2402
Phvul.003G097100.2	8	2	2	0.910397	PF05253	U11-48K-like CHHC zinc finger														Glyma10g31220.7	0	83.2219	Glyma10g31220.7	6e-25	83.2402
Phvul.003G097100.3	8	2	2	0.910397	PF05253	U11-48K-like CHHC zinc finger														Glyma10g31220.7	0	83.2219	Glyma10g31220.7	6e-25	83.2402
Phvul.003G097300.1	32	3	3.41504	0.994654	PF00201	transferase activity, transferring hexosyl groups			PTHR11926,PTHR11926:SF15	UDP-GLUCURONOSYLTRANSFERASE RELATED,"transferase activity, transferring hexosyl groups"	KOG1192	UDP-glucuronosyl and UDP-glucosyl transferase					GO:0008152 GO:0016758	metabolism_"transferase activity, transferring hexosyl groups"		Glyma17g02280.1	0	84.5103	Glyma17g02280.1	8e-33	82.0312	GO:0008152	GO:0016758
Phvul.003G097400.1	28	1	4.80735	0.996419	PF00201	transferase activity, transferring hexosyl groups			PTHR11926,PTHR11926:SF15	UDP-GLUCURONOSYLTRANSFERASE RELATED,"transferase activity, transferring hexosyl groups"	KOG1192	UDP-glucuronosyl and UDP-glucosyl transferase					GO:0008152 GO:0016758	metabolism_"transferase activity, transferring hexosyl groups"		Glyma07g38460.1	3e-75	79.7603	Glyma07g38460.1	2e-33	79.5062	GO:0008152	GO:0016758
Phvul.003G098200.1	33	0	6.04439	0.997228	PF00391,PF01326,PF02896	kise activity,"transferase activity, transferring phosphorus-containing groups"			PTHR22931,PTHR22931:SF9	PHOSPHOENOLPYRUVATE DIKISE-RELATED,"PYRUVATE, PHOSPHATE DIKISE, CHLOROPLAST"			2.7.9.1	Pyruvate,phosphate dikise.	K01006	pyruvate,orthophosphate dikinase [EC:2.7.9.1]	GO:0005524 GO:0016301 GO:0016310 GO:0016772	ATP binding_kinase activity_phosphorylation_"transferase activity, transferring phosphorus-containing groups"		Glyma17g02370.1	0	93.6738	Glyma17g02370.1	1e-11	100	GO:0016310	GO:0005524 GO:0016301 GO:0016772
Phvul.003G098200.2	33	0	6.04439	0.997228	PF00391,PF01326,PF02896	kise activity,"transferase activity, transferring phosphorus-containing groups"			PTHR22931,PTHR22931:SF9	PHOSPHOENOLPYRUVATE DIKISE-RELATED,"PYRUVATE, PHOSPHATE DIKISE, CHLOROPLAST"			2.7.9.1	Pyruvate,phosphate dikise.	K01006	pyruvate,orthophosphate dikinase [EC:2.7.9.1]	GO:0005524 GO:0016301 GO:0016310 GO:0016772	ATP binding_kinase activity_phosphorylation_"transferase activity, transferring phosphorus-containing groups"		Glyma17g02370.1	0	93.6738	Glyma17g02370.1	1e-11	100	GO:0016310	GO:0005524 GO:0016301 GO:0016772
Phvul.003G098700.1	321	56	2.51907	0.963159																Glyma07g38350.1	1e-96	83.8446	Glyma17g02410.1	3e-91	83.75
Phvul.003G099000.1	120	9	3.73697	0.998401	PF01627	two-component sigl transduction system (phosphorelay)					KOG4747	Two-component phosphorelay intermediate involved in MAP kinase cascade regulation			K14490	histidine-containing phosphotransfer peotein	GO:0000160 GO:0004871	two-component signal transduction system (phosphorelay)_signal transducer activity		Glyma07g38310.2	0	93.3333	Glyma07g38310.1	0	92.735	GO:0000160	GO:0004871
Phvul.003G101200.1	3	22	-2.87447	0.980545	PF04535	Domain of unknown function (DUF588)			PTHR11615,PTHR11615:SF58	,"NITRATE, FROMATE, IRON DEHYDROGESE"										Glyma17g02610.1	1e-141	88.4861	Glyma07g38090.1	1e-139	88.3871
Phvul.003G101900.1	10	0	4.32193	0.975668	PF00462	protein disulfide oxidoreductase activity			PTHR10168	GLUTAREDOXIN	KOG1752	Glutaredoxin and related proteins					GO:0009055 GO:0015035 GO:0045454	electron carrier activity_protein disulfide oxidoreductase activity_cell redox homeostasis		Glyma07g38040.1	1e-124	93.1818	Glyma13g28740.1	4e-62	85.1351	GO:0045454	GO:0009055 GO:0015035
Phvul.003G102000.1	5	0	3.32193	0.911431	PF00462	protein disulfide oxidoreductase activity			PTHR10168	GLUTAREDOXIN	KOG1752	Glutaredoxin and related proteins					GO:0009055 GO:0015035 GO:0045454	electron carrier activity_protein disulfide oxidoreductase activity_cell redox homeostasis		Glyma07g38030.1	1e-116	92.1824	Glyma17g02670.1	1e-109	91.2052	GO:0045454	GO:0009055 GO:0015035
Phvul.003G104400.1	21	0	5.39232	0.994177	PF00168	protein binding											GO:0005515	protein binding		Glyma07g37790.1	1e-45	82.4281	Glyma07g37790.1	3e-25	81.1927		GO:0005515
Phvul.003G105000.1	32	2	4	0.996819	PF00481	catalytic activity			PTHR13832,PTHR13832:SF171	,PROTEIN PHOSPHATASE 2C	KOG0700	Protein phosphatase 2C/pyruvate dehydrogenase (lipoamide) phosphatase					GO:0003824	catalytic activity		Glyma17g02900.1	0	91.1663	Glyma07g37730.3	0	91.9905		GO:0003824
Phvul.003G105000.2	33	2	4.04439	0.996958	PF00481	catalytic activity			PTHR13832,PTHR13832:SF171	,PROTEIN PHOSPHATASE 2C	KOG0700	Protein phosphatase 2C/pyruvate dehydrogenase (lipoamide) phosphatase					GO:0003824	catalytic activity		Glyma17g02900.1	0	91.0308	Glyma07g37730.3	0	91.8421		GO:0003824
Phvul.003G105000.3	40	3	3.73697	0.99691	PF00481	catalytic activity			PTHR13832,PTHR13832:SF171	,PROTEIN PHOSPHATASE 2C	KOG0700	Protein phosphatase 2C/pyruvate dehydrogenase (lipoamide) phosphatase					GO:0003824	catalytic activity		Glyma17g02900.1	0	90.6937	Glyma07g37730.2	0	91.0857		GO:0003824
Phvul.003G105000.4	32	2	4	0.996819	PF00481	catalytic activity			PTHR13832,PTHR13832:SF171	,PROTEIN PHOSPHATASE 2C	KOG0700	Protein phosphatase 2C/pyruvate dehydrogenase (lipoamide) phosphatase					GO:0003824	catalytic activity		Glyma17g02900.1	0	91.1663	Glyma07g37730.3	0	91.9905		GO:0003824
Phvul.003G105100.1	21	5	2.07039	0.94672	PF01411,PF07973	nucleotide binding,tR aminoacylation			PTHR11777,PTHR11777:SF2	ALANYL-TR SYNTHETASE							GO:0000166 GO:0004813 GO:0005524 GO:0005737 GO:0006412 GO:0006419 GO:0016876 GO:0043039	nucleotide binding_alanine-tRNA ligase activity_ATP binding_cytoplasm_protein biosynthesis_alanyl-tRNA aminoacylation_"ligase activity, forming aminoacyl-tRNA and related compounds"_tRNA aminoacylation		Glyma07g37720.5	0	91.0737	Glyma07g37720.1	0	91.0737	GO:0006412 GO:0006419 GO:0043039	GO:0000166 GO:0004813 GO:0005524 GO:0016876
Phvul.003G108200.1	22	5	2.1375	0.947779	PF00481	catalytic activity			PTHR13832,PTHR13832:SF94	,PROTEIN PHOSPHATASE 2C	KOG0698	Serine/threonine protein phosphatase					GO:0003824	catalytic activity		Glyma07g37380.1	0	89.7877	Glyma07g37380.1	2e-08	90.1961		GO:0003824
Phvul.003G108500.1	6	0	3.58496	0.935538	PF00226	heat shock protein binding			PTHR24077,PTHR24077:SF66								GO:0031072	heat shock protein binding		Glyma17g03280.1	0	90.4762	Glyma07g37340.1	0	91.1243		GO:0031072
Phvul.003G108700.1	13	1	3.70044	0.984774	PF00295	polygalacturose activity											GO:0004650 GO:0005975	polygalacturonase activity_carbohydrate metabolism		Glyma17g03300.1	0	92.1628	Glyma07g37320.1	0	91.7037	GO:0005975	GO:0004650
Phvul.003G109100.1	1173	4	8.19599	0.999901	PF00407	response to biotic stimulus											GO:0006952 GO:0009607	defense response_response to biotic stimulus		Glyma17g03360.1	4e-66	85.5738	Glyma17g03350.2	1e-63	85.2459	GO:0006952 GO:0009607
Phvul.003G109200.1	30	0	5.90689	0.996802	PF00407	response to biotic stimulus											GO:0006952 GO:0009607	defense response_response to biotic stimulus		Glyma07g37270.1	5e-78	83.0065	Glyma07g37250.2	7e-74	83.3333	GO:0006952 GO:0009607
Phvul.003G109300.1	30	0	5.90689	0.996802	PF00407	response to biotic stimulus											GO:0006952 GO:0009607	defense response_response to biotic stimulus		Glyma07g37270.1	5e-78	83.0065	Glyma07g37250.2	7e-74	83.3333	GO:0006952 GO:0009607
Phvul.003G109400.1	30	0	5.90689	0.996802	PF00407	response to biotic stimulus											GO:0006952 GO:0009607	defense response_response to biotic stimulus		Glyma07g37270.1	5e-78	83.0065	Glyma07g37250.2	7e-74	83.3333	GO:0006952 GO:0009607
Phvul.003G109500.1	30	0	5.90689	0.996802	PF00407	response to biotic stimulus											GO:0006952 GO:0009607	defense response_response to biotic stimulus		Glyma07g37270.1	5e-78	83.0065	Glyma07g37250.2	7e-74	83.3333	GO:0006952 GO:0009607
Phvul.003G109600.1	30	0	5.90689	0.996802	PF00407	response to biotic stimulus											GO:0006952 GO:0009607	defense response_response to biotic stimulus		Glyma07g37270.1	5e-78	83.0065	Glyma07g37250.2	7e-74	83.3333	GO:0006952 GO:0009607
Phvul.003G109700.1	59	0	6.88264	0.998645	PF00407	response to biotic stimulus											GO:0006952 GO:0009607	defense response_response to biotic stimulus		Glyma07g37270.1	5e-39	86.1878	Glyma17g03360.1	2e-32	85.0575	GO:0006952 GO:0009607
Phvul.003G109800.1	30	0	5.90689	0.996802	PF00407	response to biotic stimulus											GO:0006952 GO:0009607	defense response_response to biotic stimulus		Glyma07g37270.1	5e-78	83.0065	Glyma07g37250.2	7e-74	83.3333	GO:0006952 GO:0009607
Phvul.003G109900.1	31	0	5.9542	0.996959	PF00407	response to biotic stimulus											GO:0006952 GO:0009607	defense response_response to biotic stimulus		Glyma07g37270.1	6e-71	82.7586	Glyma07g37250.2	9e-67	83.0808	GO:0006952 GO:0009607
Phvul.003G110200.1	34	5	2.76553	0.982193	PF04833	COBRA-like protein														Glyma07g37210.1	0	90.95	Glyma17g03390.1	0	91.2348
Phvul.003G110300.1	23	312	-3.76184	0.998776																Glyma07g37200.1	1e-100	85.3763	Glyma17g03400.1	6e-59	81.2048
Phvul.003G111200.1	42	1	5.39232	0.998029																Glyma07g37120.1	0	84.7521
Phvul.003G111800.1	25	1	4.64386	0.995673	PF00847,PF02362	regulation of transcription, D-dependent,sequence-specific D binding transcription factor activity									K09287	RAV-like factor	GO:0003677 GO:0003700 GO:0006355	DNA binding_transcription factor activity_"regulation of transcription, DNA-dependent"	AP2	Glyma01g22260.1	0	85.6999	Glyma02g11060.1	1e-134	85.5422	GO:0006355	GO:0003677 GO:0003700
Phvul.003G112000.1	37	173	-2.22517	0.95566	PF00025	GTP binding			PTHR11711,PTHR11711:SF12	GTP binding	KOG0077	Vesicle coat complex COPII, GTPase subunit SAR1			K07977	Arf/Sar family, other	GO:0004871 GO:0005525 GO:0005622 GO:0005634 GO:0005737 GO:0006886 GO:0007186 GO:0007264 GO:0019001	signal transducer activity_GTP binding_intracellular_nucleus_cytoplasm_intracellular protein transport_G-protein coupled receptor protein signaling pathway_small GTPase mediated signal transduction_guanyl nucleotide binding		Glyma17g03520.1	0	93.1271	Glyma07g37080.1	0	93.1271	GO:0006886 GO:0007186 GO:0007264	GO:0004871 GO:0005525 GO:0019001
Phvul.003G112700.1	161	2	6.33092	0.999424
Phvul.003G112800.1	247	8	4.94837	0.999562																Glyma07g37000.1	4e-40	92.437
Phvul.003G112900.1	313	13	4.58958	0.999618																Glyma07g36990.1	1e-31	82.5726	Glyma07g36980.1	4e-13	88.5714
Phvul.003G113000.1	11	1	3.45943	0.977941																Glyma07g36980.1	6e-25	91.1111	Glyma07g36980.1	5e-16	93.2203
Phvul.003G113300.1	704	109	2.69125	0.985109																Glyma07g36970.1	9e-32	89.7436	Glyma07g36970.1	7e-17	91.1765
Phvul.003G113400.1	2	279	-7.12412	0.999602	PF03070	TE/THI-4/PQQC family			PTHR25987,PTHR25987:SF4											Glyma17g03600.1	0	89.2754	Glyma07g36960.1	1e-108	87.5635
Phvul.003G114100.1	11	2	2.45943	0.939674					PTHR11246,PTHR11246:SF9	,PRE-MR SPLICING FACTOR									NZZ	Glyma07g36870.1	0	88.7368	Glyma17g03680.1	0	88.6823
Phvul.003G114400.1	9	2	2.16993	0.920505	PF00989,PF07714	protein phosphorylation,"regulation of transcription, D-dependent"			PTHR23257,PTHR23257:SF80	,SERINE-THREONINE PROTEIN KISE	KOG0192	Tyrosine kinase specific for activated (GTP-bound) p21cdc42Hs					GO:0004672 GO:0005515 GO:0005524 GO:0006355 GO:0006468	protein kinase activity_protein binding_ATP binding_"regulation of transcription, DNA-dependent"_protein amino acid phosphorylation		Glyma17g03710.1	0	92.3913	Glyma17g03710.1	3e-86	89.4366	GO:0006355 GO:0006468	GO:0004672 GO:0005515 GO:0005524
Phvul.003G115200.1	1	20	-4.32193	0.993648	PF00179	acid-amino acid ligase activity			PTHR24067,PTHR24067:SF12		KOG0417	Ubiquitin-protein ligase					GO:0016881	acid-D-amino acid ligase activity		Glyma07g36760.1	2e-75	82.4635	Glyma17g03790.1	2e-72	83.2536		GO:0016881
Phvul.003G116100.1	1	10	-3.32193	0.973685	PF00493,PF12619	D replication,D-dependent D replication initiation			PTHR11630,PTHR11630:SF44	,D REPLICATION LICENSING FACTOR	KOG0477	DNA replication licensing factor, MCM2 component			K02540	minichromosome maintenance protein 2	GO:0003677 GO:0005524 GO:0005634 GO:0006260 GO:0006270 GO:0015979 GO:0015995 GO:0016851 GO:0016887	DNA binding_ATP binding_nucleus_DNA replication_DNA replication initiation_photosynthesis_chlorophyll biosynthesis_magnesium chelatase activity_ATPase activity		Glyma07g36680.1	0	92.3636	Glyma07g36680.1	1e-132	88.4876	GO:0006260 GO:0006270 GO:0015979 GO:0015995	GO:0003677 GO:0005524 GO:0016851 GO:0016887
Phvul.003G116200.1	28	6	2.22239	0.951326															bHLH	Glyma17g03930.1	1e-133	89.3023	Glyma07g36670.1	1e-125	88.2904
Phvul.003G116300.1	5	0	3.32193	0.911431	PF03106	sequence-specific D binding											GO:0003700 GO:0006355 GO:0043565	transcription factor activity_"regulation of transcription, DNA-dependent"_sequence-specific DNA binding	WRKY	Glyma07g36640.1	1e-157	88.7833	Glyma07g36640.1	3e-29	90.566	GO:0006355	GO:0003700 GO:0043565
Phvul.003G116800.1	24	3	3	0.98921																Glyma07g36600.2	0	90.7095	Glyma07g36600.1	0	90.7095
Phvul.003G117000.2	5	0	3.32193	0.911431	PF00141	peroxidase activity											GO:0004601 GO:0006979 GO:0020037 GO:0055114	peroxidase activity_response to oxidative stress_heme binding_oxidation reduction		Glyma07g36580.1	0	88.6991	Glyma17g04030.1	0	88.7624	GO:0006979 GO:0055114	GO:0004601 GO:0020037
Phvul.003G117200.1	1	46	-5.52356	0.998218	PF04043	pectinesterase activity											GO:0004857 GO:0030599	enzyme inhibitor activity_pectinesterase activity		Glyma17g04050.1	2e-77	83.2957	Glyma07g36570.1	6e-75	82.4458		GO:0004857 GO:0030599
Phvul.003G117400.1	0	16	-5	0.990402	PF04043	pectinesterase activity											GO:0004857 GO:0030599	enzyme inhibitor activity_pectinesterase activity		Glyma17g04050.1	2e-77	83.2957	Glyma07g36570.1	1e-75	83.6364		GO:0004857 GO:0030599
Phvul.003G118100.1	22	2	3.45943	0.992101	PF00232	hydrolase activity, hydrolyzing O-glycosyl compounds			PTHR10353	hydrolase activity, hydrolyzing O-glycosyl compounds	KOG0626	Beta-glucosidase, lactase phlorizinhydrolase, and related proteins					GO:0004553 GO:0005975	hydrolase activity, hydrolyzing O-glycosyl compounds_carbohydrate metabolism		Glyma07g36470.2	0	91.0865	Glyma17g04130.1	0	90.416	GO:0005975	GO:0004553
Phvul.003G118100.2	30	3	3.32193	0.994271	PF00232	hydrolase activity, hydrolyzing O-glycosyl compounds			PTHR10353	hydrolase activity, hydrolyzing O-glycosyl compounds	KOG0626	Beta-glucosidase, lactase phlorizinhydrolase, and related proteins					GO:0004553 GO:0005975	hydrolase activity, hydrolyzing O-glycosyl compounds_carbohydrate metabolism		Glyma07g36470.2	0	92.9145	Glyma17g04130.1	0	92.4927	GO:0005975	GO:0004553
Phvul.003G118900.1	50	9	2.47393	0.961587	PF00481	catalytic activity			PTHR13832,PTHR13832:SF147	,PROTEIN PHOSPHATASE 2C	KOG0698	Serine/threonine protein phosphatase					GO:0003824	catalytic activity		Glyma17g04220.1	0	90.9886	Glyma07g36050.1	0	90.6977		GO:0003824
[truncated: 3,650 more rows]
