# Supplementary material for: An RNA-Seq based gene expression atlas of the common bean
Source: BMC Genomics. 2014 Oct 6;15(1):866. doi: 10.1186/1471-2164-15-866 (PMC4195886; doi:10.1186/1471-2164-15-866)
Supplement: Supplementary file 11 — Additional file 11: Genes differentially expressed as seeds develop. (XLSX 230 KB) [file 12864_2014_6531_MOESM11_ESM.xlsx]

## Sheet: O'Rourke_AddFile11_SeedDevDEGs
GeneID	SH	S1	S2	SHvS1 FoldChange	SHvS1 Prob_DE	SHvS2 FoldChange	SHvS2 Prob_DE	S1vS2 FoldChange	S1vS2 Prob_DE
Phvul.001G000500.1	109	18	11	2.59826	0.983802	3.30875	0.994134
Phvul.001G001500.1	38	10	7			2.44057	0.959044
Phvul.001G002000.1	24	5	6	2.26303	0.945836	2	0.945502
Phvul.001G002100.1	14	3	3	2.22239	0.932666	2.22239	0.935471
Phvul.001G004000.1	396	44	20	3.16993	0.994539	4.30743	0.999641
Phvul.001G006300.1	61	368	70	-2.59282	0.984259			2.39428	0.961235
Phvul.001G006400.1	3	12	2	-2	0.923352			2.58496	0.962283
Phvul.001G006500.1	3	12	2	-2	0.923352			2.58496	0.962283
Phvul.001G006800.1	13	5	3			2.11548	0.9313
Phvul.001G007100.1	16	6	3			2.41504	0.947603
Phvul.001G008100.1	1	13	11	-3.70044	0.980355	-3.45943	0.974887
Phvul.001G008800.1	4	28	11	-2.80735	0.980653
Phvul.001G009800.1	16	2	2	3	0.980003	3	0.981483
Phvul.001G010300.1	54	67	16					2.06609	0.951857
Phvul.001G010400.1	4	95	119	-4.56986	0.999301	-4.89482	0.999313
Phvul.001G012700.1	693	242	97			2.8368	0.986395
Phvul.001G012800.1	300	53	23	2.5009	0.961699	3.70526	0.99877
Phvul.001G012900.1	15	4	2			2.90689	0.971825
Phvul.001G012900.2	22	6	3			2.87447	0.978949
Phvul.001G013400.1	7	1	1	2.80735	0.929671	2.80735	0.935113
Phvul.001G013400.2	7	1	1	2.80735	0.929671	2.80735	0.935113
Phvul.001G013500.1	6	2	1			2.58496	0.918987
Phvul.001G013500.2	6	2	1			2.58496	0.918987
Phvul.001G014200.1	21	10	5			2.07039	0.943573
Phvul.001G014600.1	6	2	0			3.58496	0.930129
Phvul.001G016900.1	8	1	1	3	0.949356	3	0.953635
Phvul.001G019400.1	18	3	2	2.58496	0.971747	3.16993	0.984585
Phvul.001G022700.1	70	19	14			2.32193	0.960983
Phvul.001G026500.1	6	42	20	-2.80735	0.983662
Phvul.001G027400.1	331	59	65	2.48804	0.961708	2.34832	0.96194
Phvul.001G028200.1	21	9	4			2.39232	0.953048
Phvul.001G028200.2	21	9	4			2.39232	0.953048
Phvul.001G028500.1	1	86	115	-6.42626	0.999281	-6.84549	0.999306
Phvul.001G028800.1	7	1	0	2.80735	0.929671	3.80735	0.946759
Phvul.001G029200.1	19	2	0	3.24793	0.984449	5.24793	0.991634
Phvul.001G029300.1	16	4	3	2	0.934451	2.41504	0.947603
Phvul.001G029400.1	12	5	3			2	0.927103
Phvul.001G029400.2	12	4	3			2	0.927103
Phvul.001G029600.1	7	2	1			2.80735	0.935113
Phvul.001G031000.1	6	52	56	-3.11548	0.99274	-3.22239	0.993345
Phvul.001G032600.1	8	2	2			2	0.904537
Phvul.001G034000.1	11	3	2			2.45943	0.935415
Phvul.001G035200.1	6	1	0	2.58496	0.911982	3.58496	0.930129
Phvul.001G035600.1	9	3	2			2.16993	0.915128
Phvul.001G036100.1	22	5	5	2.1375	0.942935	2.1375	0.94478
Phvul.001G036500.1	5	20	14	-2	0.940298
Phvul.001G037200.1	23	8	3			2.9386	0.979621
Phvul.001G037200.2	38	13	6			2.66297	0.981782
Phvul.001G038800.1	13	1	2	3.70044	0.980355	2.70044	0.96532
Phvul.001G039200.1	23	8	4			2.52356	0.954932
Phvul.001G039500.1	49	16	12			2.02975	0.951398
Phvul.001G041500.1	1	103	129	-6.6865	0.999392	-7.01123	0.999366
Phvul.001G041700.1	10	8	2			2.32193	0.929634	2	0.905577
Phvul.001G044400.1	0	10	5	-4.32193	0.969446	-3.32193	0.905036
Phvul.001G046100.1	1	7	1	-2.80735	0.929671			2.80735	0.936655
Phvul.001G050300.1	113	1618	872	-3.83982	0.999557	-2.94801	0.98645
Phvul.001G053100.1	65	18	15			2.11548	0.952484
Phvul.001G055100.1	9	4	2			2.16993	0.915128
Phvul.001G057000.1	17	5	3			2.5025	0.949532
Phvul.001G058100.1	20	8	4			2.32193	0.952014
Phvul.001G058100.2	21	8	4			2.39232	0.953048
Phvul.001G058100.3	20	8	4			2.32193	0.952014
Phvul.001G058200.1	40	11	8			2.32193	0.959217
Phvul.001G062200.1	158	0	0	8.30378	0.999589	8.30378	0.999442
Phvul.001G062300.1	375	17	8	4.46328	0.999781	5.55075	0.999703
Phvul.001G062400.1	6	0	0	3.58496	0.923367	3.58496	0.930129
Phvul.001G062500.1	24	0	0	5.58496	0.994039	5.58496	0.994509
Phvul.001G062900.1	28	12	7			2	0.947424
Phvul.001G063500.1	1	10	7	-3.32193	0.967392	-2.80735	0.935113
Phvul.001G065100.1	12	4	3			2	0.927103
Phvul.001G067300.1	89	750	1349	-3.07501	0.994237	-3.92194	0.999576
Phvul.001G067500.1	8	4	2			2	0.904537
Phvul.001G067500.2	8	4	2			2	0.904537
Phvul.001G067500.3	8	4	2			2	0.904537
Phvul.001G067700.1	9	3	2			2.16993	0.915128
Phvul.001G071000.1	10	2	1	2.32193	0.925622	3.32193	0.970503
Phvul.001G073800.1	1	4	6			-2.58496	0.918987
Phvul.001G077000.1	111	9	6	3.62449	0.998471	4.20945	0.999195
Phvul.001G077400.1	12	5	3			2	0.927103
Phvul.001G079600.1	10	22	4					2.45943	0.953337
Phvul.001G080300.1	2	699	1422	-8.44915	0.99988	-9.47371	0.999922
Phvul.001G082500.1	2	240	286	-6.90689	0.999711	-7.15987	0.999637
Phvul.001G082500.2	2	239	284	-6.90087	0.99971	-7.14975	0.999634
Phvul.001G082800.1	1	6	3	-2.58496	0.911982
Phvul.001G083000.1	1129	334	196			2.52612	0.962448
Phvul.001G083600.1	8	5	2			2	0.904537
Phvul.001G085500.1	28	121	108	-2.11151	0.952376
Phvul.001G085500.2	28	121	107	-2.11151	0.952376
Phvul.001G086800.1	0	7	5	-3.80735	0.941563	-3.32193	0.905036
Phvul.001G089300.1	85	224	34					2.71989	0.984519
Phvul.001G091000.1	46	9	4	2.35364	0.959254	3.52356	0.995984
Phvul.001G091400.1	21	3	3	2.80735	0.976916	2.80735	0.978222
Phvul.001G092800.1	8	4	2			2	0.904537
Phvul.001G096400.1	13	8	3			2.11548	0.9313
Phvul.001G101400.1	3	13	16	-2.11548	0.928006	-2.41504	0.947603
Phvul.001G102300.1	443	87	39	2.34822	0.961452	3.50576	0.997706
Phvul.001G103300.1	17	11	4			2.08746	0.939205
Phvul.001G103300.2	20	13	5			2	0.942337
Phvul.001G105300.1	6	2	1			2.58496	0.918987
Phvul.001G106200.1	2	7	8			-2	0.904537
Phvul.001G106800.1	0	20	15	-5.32193	0.991565	-4.90689	0.986939
Phvul.001G106900.1	35	179	114	-2.35453	0.961209
Phvul.001G107500.1	8	8	2			2	0.904537	2	0.905577
Phvul.001G107600.1	12	3	2	2	0.923352	2.58496	0.961915
Phvul.001G107900.1	2	10	11	-2.32193	0.925622	-2.45943	0.935415
Phvul.001G108200.1	7	0	0	3.80735	0.941563	3.80735	0.946759
Phvul.001G108200.2	7	0	0	3.80735	0.941563	3.80735	0.946759
Phvul.001G109400.1	16	5	3			2.41504	0.947603
Phvul.001G109700.1	251	36	50	2.80162	0.984245	2.32769	0.961856
Phvul.001G110000.1	16	3	2	2.41504	0.945424	3	0.981483
Phvul.001G110000.2	15	3	2	2.32193	0.943014	2.90689	0.971825
Phvul.001G111400.1	137	33	22	2.05364	0.952401	2.6386	0.984194
Phvul.001G112100.1	21	17	5			2.07039	0.943573
Phvul.001G114100.1	879	167	92	2.39602	0.961543	3.25616	0.994762
Phvul.001G114800.1	7	86	59	-3.61891	0.998309	-3.07529	0.993061
Phvul.001G114800.2	7	85	58	-3.60204	0.998301	-3.05063	0.993015
Phvul.001G116000.1	28	0	0	5.80735	0.995582	5.80735	0.995841
Phvul.001G116100.1	17	0	0	5.08746	0.988573	5.08746	0.989678
Phvul.001G116200.1	19	2	1	3.24793	0.984449	4.24793	0.991566
Phvul.001G117400.1	4	20	17	-2.32193	0.950248	-2.08746	0.939205
Phvul.001G119700.1	46	13	6			2.9386	0.984438
Phvul.001G121100.1	12	8	3			2	0.927103
Phvul.001G123100.1	17	10	4			2.08746	0.939205
Phvul.001G125900.1	123	38	22			2.48308	0.961801
Phvul.001G126200.1	11	5	2			2.45943	0.935415
Phvul.001G127600.1	1	8	4	-3	0.949356
Phvul.001G131700.1	10	2	2	2.32193	0.925622	2.32193	0.929634
Phvul.001G131700.2	10	2	2	2.32193	0.925622	2.32193	0.929634
Phvul.001G132200.1	21	5	4	2.07039	0.941619	2.39232	0.953048
Phvul.001G135200.1	11	2	1	2.45943	0.931895	3.45943	0.974887
Phvul.001G135400.1	6	1	2	2.58496	0.911982
Phvul.001G135500.1	2	9	11	-2.16993	0.910333	-2.45943	0.935415
Phvul.001G135500.2	1	8	9	-3	0.949356	-3.16993	0.961715
Phvul.001G136500.1	8	1	1	3	0.949356	3	0.953635
Phvul.001G136700.1	8	1	1	3	0.949356	3	0.953635
Phvul.001G140100.1	8	3	2			2	0.904537
Phvul.001G140100.2	8	3	2			2	0.904537
Phvul.001G141000.1	11	1	1	3.45943	0.972267	3.45943	0.974887
Phvul.001G141200.1	8	5	2			2	0.904537
Phvul.001G142000.1	1	43	186	-5.42626	0.998103	-7.53916	0.999501	-2.11289	0.952897
Phvul.001G142400.1	0	10	5	-4.32193	0.969446	-3.32193	0.905036
Phvul.001G143100.1	1	79	159	-6.30378	0.999221	-7.31288	0.999444
Phvul.001G143700.2	6	1	1	2.58496	0.911982	2.58496	0.918987
Phvul.001G144900.1	0	9	9	-4.16993	0.962957	-4.16993	0.966418
Phvul.001G145300.1	14	5	3			2.22239	0.935471
Phvul.001G146100.1	102	48	21			2.28011	0.954088
Phvul.001G147200.1	11	1	1	3.45943	0.972267	3.45943	0.974887
Phvul.001G147400.1	65	13	9	2.32193	0.960309	2.85244	0.985249
Phvul.001G147500.1	7	1	1	2.80735	0.929671	2.80735	0.935113
Phvul.001G149800.1	84	378	737	-2.16993	0.953924	-3.1332	0.994371
Phvul.001G151000.1	14	2	1	2.80735	0.96749	3.80735	0.984869
Phvul.001G151400.1	44	11	8	2	0.949983	2.45943	0.959991
Phvul.001G152100.1	13	7	1			3.70044	0.982166	2.80735	0.936655
Phvul.001G152100.2	13	7	1			3.70044	0.982166	2.80735	0.936655
Phvul.001G152500.1	8	9	2			2	0.904537	2.16993	0.91547
Phvul.001G154400.1	10	1	1	3.32193	0.967392	3.32193	0.970503
Phvul.001G156100.1	22	15	5			2.1375	0.94478
Phvul.001G156600.1	152	3	1	5.66297	0.999572	7.24793	0.999423
Phvul.001G157600.1	6	0	0	3.58496	0.923367	3.58496	0.930129
Phvul.001G159600.1	52	8	4	2.70044	0.982807	3.70044	0.997495
Phvul.001G159600.2	53	9	4	2.558	0.960218	3.72792	0.997539
Phvul.001G159700.1	128	20	10	2.67807	0.983908	3.67807	0.99845
Phvul.001G161400.1	7	119	91	-4.08746	0.999272	-3.70044	0.998254
Phvul.001G162700.1	6	1	4	2.58496	0.911982
Phvul.001G162800.1	15	3	3	2.32193	0.943014	2.32193	0.945428
Phvul.001G163400.1	0	7	12	-3.80735	0.941563	-4.58496	0.980266
Phvul.001G163600.1	38	11	6			2.66297	0.981782
Phvul.001G164000.1	12	2	1	2.58496	0.95905	3.58496	0.979432
Phvul.001G167200.1	1	17	11	-4.08746	0.98841	-3.45943	0.974887
Phvul.001G168200.1	107	4	2	4.74147	0.999394	5.74147	0.999262
Phvul.001G169200.1	250	108	35			2.8365	0.986139
Phvul.001G169300.1	12	1	1	3.58496	0.977303	3.58496	0.979432
Phvul.001G171100.1	15	126	147	-3.07039	0.993796	-3.29278	0.994285
Phvul.001G173300.1	11	1	0	3.45943	0.972267	4.45943	0.97682
Phvul.001G173700.1	80	21	9			3.152	0.99351
Phvul.001G173700.2	80	21	9			3.152	0.99351
Phvul.001G174100.1	7	3	1			2.80735	0.935113
Phvul.001G176400.1	4	28	24	-2.80735	0.980653	-2.58496	0.977904
Phvul.001G177700.1	102	36	22			2.21299	0.953984
Phvul.001G177800.1	93	36	21			2.14684	0.953031
Phvul.001G179300.1	25	6	4	2.05889	0.944582	2.64386	0.978443
Phvul.001G182100.1	21	11	3			2.80735	0.978222
Phvul.001G182900.1	6	2	1			2.58496	0.918987
Phvul.001G182900.2	6	2	1			2.58496	0.918987
Phvul.001G183900.1	9	2	1	2.16993	0.910333	3.16993	0.961715
Phvul.001G184600.1	0	8	21	-4	0.9541	-5.39232	0.993021
Phvul.001G185100.1	22	3	6	2.87447	0.977764
Phvul.001G185100.2	22	3	5	2.87447	0.977764	2.1375	0.94478
Phvul.001G185500.1	0	6	5	-3.58496	0.923367	-3.32193	0.905036
Phvul.001G185700.1	1	8	10	-3	0.949356	-3.32193	0.970503
Phvul.001G187300.1	22	6	4			2.45943	0.954192
Phvul.001G187400.1	177	70	37			2.25815	0.954396
Phvul.001G187400.2	201	80	43			2.22479	0.954432
Phvul.001G187400.3	214	87	46			2.21791	0.954455
Phvul.001G187900.1	20	4	3	2.32193	0.950248	2.73697	0.975677
Phvul.001G189000.1	8	2	2			2	0.904537
Phvul.001G189400.1	1	92	109	-6.52356	0.999314	-6.76818	0.999278
Phvul.001G190600.1	47	13	7			2.74723	0.982794
Phvul.001G190900.1	14	11	3			2.22239	0.935471
Phvul.001G190900.2	14	11	3			2.22239	0.935471
Phvul.001G191500.1	15	5	2			2.90689	0.971825
Phvul.001G192200.1	60	14	6	2.09954	0.951419	3.32193	0.996514
Phvul.001G195000.1	61	6	1	3.34577	0.996501	5.93074	0.998773	2.58496	0.92141
Phvul.001G197400.1	4	6	1					2.58496	0.92141
Phvul.001G197400.2	4	6	1					2.58496	0.92141
Phvul.001G198300.1	7	1	1	2.80735	0.929671	2.80735	0.935113
Phvul.001G199700.1	13	3	2	2.11548	0.928006	2.70044	0.96532
Phvul.001G201900.1	8	3	2			2	0.904537
Phvul.001G202400.1	28	7	3	2	0.94598	3.22239	0.990156
Phvul.001G202500.1	465	135	106			2.13317	0.953739
Phvul.001G207900.1	8	34	13	-2.08746	0.948308
Phvul.001G209500.1	12	2	1	2.58496	0.95905	3.58496	0.979432
Phvul.001G210500.1	17	3	3	2.5025	0.947636	2.5025	0.949532
Phvul.001G211000.1	18	3	2	2.58496	0.971747	3.16993	0.984585
Phvul.001G214400.1	21	8	5			2.07039	0.943573
Phvul.001G215300.1	0	48	122	-6.58496	0.998426	-7.93074	0.999338
Phvul.001G215800.1	7	1	1	2.80735	0.929671	2.80735	0.935113
Phvul.001G216300.1	14	3	2	2.22239	0.932666	2.80735	0.969638
Phvul.001G216300.2	14	3	2	2.22239	0.932666	2.80735	0.969638
Phvul.001G217800.1	9	2	3	2.16993	0.910333
Phvul.001G218400.1	11	59	46	-2.42321	0.960156	-2.06413	0.951172
Phvul.001G219100.1	1	8	13	-3	0.949356	-3.70044	0.982166
Phvul.001G219700.1	0	42	13	-6.39232	0.998009	-4.70044	0.983003
Phvul.001G221300.1	11	2	2	2.45943	0.931895	2.45943	0.935415
Phvul.001G222600.1	13	3	1	2.11548	0.928006	3.70044	0.982166
Phvul.001G222800.1	25	6	5	2.05889	0.944582	2.32193	0.955344
Phvul.001G222800.2	25	6	5	2.05889	0.944582	2.32193	0.955344
Phvul.001G222900.1	8	2	2			2	0.904537
Phvul.001G223100.1	13	0	0	4.70044	0.98124	4.70044	0.983003
Phvul.001G223900.1	12	5	3			2	0.927103
Phvul.001G225600.1	7	2	1			2.80735	0.935113
Phvul.001G226300.1	26	107	152	-2.04103	0.952244	-2.54749	0.961924
Phvul.001G227000.1	8	2	2			2	0.904537
Phvul.001G227000.2	9	2	2	2.16993	0.910333	2.16993	0.915128
Phvul.001G227400.1	8	5	2			2	0.904537
Phvul.001G229500.1	138	48	24			2.52356	0.961875
Phvul.001G229600.1	10	3	2			2.32193	0.929634
Phvul.001G229700.1	6	24	23	-2	0.943736
Phvul.001G230300.1	46	17	9			2.35364	0.959859
Phvul.001G230600.1	1	24	22	-4.58496	0.994031	-4.45943	0.99355
Phvul.001G234300.1	20	4	15	2.32193	0.950248
Phvul.001G234300.2	24	4	18	2.58496	0.976775			-2.16993	0.941448
Phvul.001G234300.3	23	4	18	2.52356	0.953544			-2.16993	0.941448
Phvul.001G234600.1	3	61	67	-4.34577	0.998805	-4.48113	0.998839
Phvul.001G235800.1	15	3	1	2.32193	0.943014	3.90689	0.986605
Phvul.001G236000.1	64	733	837	-3.51767	0.99772	-3.70908	0.998992
Phvul.001G236000.2	68	763	870	-3.48808	0.997726	-3.67741	0.998979
Phvul.001G236500.1	12	4	3			2	0.927103
Phvul.001G236600.1	6	2	1			2.58496	0.918987
Phvul.001G238500.1	12	2	1	2.58496	0.95905	3.58496	0.979432
Phvul.001G239900.1	5	1	0			3.32193	0.905036
Phvul.001G240200.1	8	1	2	3	0.949356	2	0.904537
Phvul.001G240800.1	12	93	38	-2.9542	0.985458
Phvul.001G242100.1	2	13	9	-2.70044	0.962854	-2.16993	0.915128
Phvul.001G242200.1	31	11	4			2.9542	0.982439
Phvul.001G243900.1	9	3	2			2.16993	0.915128
Phvul.001G245400.1	13	3	2	2.11548	0.928006	2.70044	0.96532
Phvul.001G251600.1	6	3	1			2.58496	0.918987
Phvul.001G253800.1	255	86	61			2.06362	0.953381
Phvul.001G255200.1	1	17	60	-4.08746	0.98841	-5.90689	0.998751
Phvul.001G257100.1	8	4	2			2	0.904537
Phvul.001G258800.1	14	4	2			2.80735	0.969638
Phvul.001G260600.1	6	2	1			2.58496	0.918987
Phvul.001G261400.1	16	10	3			2.41504	0.947603
Phvul.001G262400.1	419	143	89			2.23507	0.954668
Phvul.001G262600.1	48	6	3	3	0.992468	4	0.998041
Phvul.001G263400.1	520	141	72			2.85244	0.986336
Phvul.001G263400.2	516	139	72			2.8413	0.986333
Phvul.001G263900.1	3	652	1180	-7.76377	0.999869	-8.61961	0.999906
Phvul.001G264400.1	1	397	572	-8.633	0.999809	-9.15987	0.999802
Phvul.001G264500.1	7	2	1			2.80735	0.935113
Phvul.001G265300.1	48	22	9			2.41504	0.960078
Phvul.001G265400.1	88	11	4	3	0.993573	4.45943	0.999104
Phvul.001G265600.1	15	62	57	-2.04731	0.951426
Phvul.001G268100.1	43	0	0	6.42626	0.998103	6.42626	0.998002
Phvul.002G000600.1	10	4	2			2.32193	0.929634
Phvul.002G002700.1	11	2	2	2.45943	0.931895	2.45943	0.935415
Phvul.002G003400.1	0	15	13	-4.90689	0.985621	-4.70044	0.983003
Phvul.002G004200.1	12	6	3			2	0.927103
Phvul.002G006000.1	8	2	2			2	0.904537
Phvul.002G006000.2	8	2	2			2	0.904537
Phvul.002G006500.1	1	13	2	-3.70044	0.980355			2.70044	0.965568
Phvul.002G006800.1	8	2	2			2	0.904537
Phvul.002G007600.1	91	14	12	2.70044	0.98377	2.92283	0.985663
Phvul.002G008400.1	6	1	1	2.58496	0.911982	2.58496	0.918987
Phvul.002G009900.1	12	3	3	2	0.923352	2	0.927103
Phvul.002G010200.2	5	20	13	-2	0.940298
Phvul.002G011400.1	7	2	1			2.80735	0.935113
Phvul.002G011900.1	3	28	15	-3.22239	0.989628	-2.32193	0.945428
Phvul.002G012200.1	117	35	29			2.01238	0.953016
Phvul.002G012300.1	68	20	16			2.08746	0.952418
Phvul.002G015300.1	50	9	6	2.47393	0.959969	3.05889	0.992673
Phvul.002G015500.1	12	2	2	2.58496	0.95905	2.58496	0.961915
Phvul.002G016200.1	1	17	14	-4.08746	0.98841	-3.80735	0.984869
Phvul.002G016900.1	20	6	4			2.32193	0.952014
Phvul.002G017500.1	8	1	1	3	0.949356	3	0.953635
Phvul.002G018400.1	56	19	12			2.22239	0.953124
Phvul.002G018800.1	16	3	4	2.41504	0.945424	2	0.937052
Phvul.002G019500.1	17	6	4			2.08746	0.939205
Phvul.002G019600.1	13	6	3			2.11548	0.9313
Phvul.002G021000.1	14	62	36	-2.14684	0.951688
Phvul.002G021800.1	1	5	10			-3.32193	0.970503
Phvul.002G022700.1	6	2	1			2.58496	0.918987
Phvul.002G024800.1	1	16	16	-4	0.987076	-4	0.988278
Phvul.002G026400.1	40	209	148	-2.38543	0.961269
Phvul.002G027900.1	7	2346	1154	-8.38863	0.999967	-7.36507	0.999904
Phvul.002G029500.1	16	5	2			3	0.981483
Phvul.002G031100.1	1	9	15	-3.16993	0.958117	-3.90689	0.986605
Phvul.002G031100.2	1	9	14	-3.16993	0.958117	-3.80735	0.984869
Phvul.002G033500.1	8	2	1			3	0.953635
Phvul.002G038600.1	482	149	63			2.93561	0.986331
Phvul.002G038700.1	372	112	50			2.8953	0.986257
Phvul.002G038800.1	423	138	58			2.86653	0.986286
Phvul.002G038900.1	509	146	65			2.96915	0.986345
Phvul.002G039000.1	587	171	76			2.94929	0.986376
Phvul.002G039100.1	493	137	61			3.01471	0.994278
Phvul.002G039200.1	413	122	56			2.88264	0.98628
Phvul.002G039300.1	350	104	47			2.89662	0.986236
Phvul.002G040100.1	109	19	7	2.52026	0.961285	3.96083	0.998911
Phvul.002G042200.1	7	3	1			2.80735	0.935113
Phvul.002G043700.1	23	5	3	2.20163	0.944893	2.9386	0.979621
Phvul.002G043800.1	13	5	3			2.11548	0.9313
Phvul.002G044800.1	14	203	180	-3.85798	0.999258	-3.6845	0.998583
Phvul.002G045300.1	79	769	500	-3.28306	0.994626	-2.662	0.984618
Phvul.002G045300.2	78	755	492	-3.27493	0.994623	-2.65711	0.984614
Phvul.002G045300.3	80	774	504	-3.27426	0.994627	-2.65535	0.984619
Phvul.002G045300.4	81	788	512	-3.2822	0.994628	-2.66015	0.984626
Phvul.002G048400.1	25	4	3	2.64386	0.977464	3.05889	0.988578
Phvul.002G052000.1	54	186	268			-2.3112	0.954551
Phvul.002G056300.1	24	2	3	3.58496	0.992623	3	0.9881
Phvul.002G057600.2	7	3	1			2.80735	0.935113
Phvul.002G057600.3	6	3	1			2.58496	0.918987
Phvul.002G057600.4	6	3	1			2.58496	0.918987
Phvul.002G058200.1	26	10	6			2.11548	0.947069
Phvul.002G059200.1	7	0	0	3.80735	0.941563	3.80735	0.946759
Phvul.002G059800.1	6	1	0	2.58496	0.911982	3.58496	0.930129
Phvul.002G062600.1	0	9	11	-4.16993	0.962957	-4.45943	0.97682
Phvul.002G063100.1	10	3	1			3.32193	0.970503
Phvul.002G064200.1	5	24	23	-2.26303	0.945836	-2.20163	0.946544
Phvul.002G069900.1	45	9	23	2.32193	0.959124
Phvul.002G071500.1	120	16	14	2.90689	0.985613	3.09954	0.993806
Phvul.002G071800.1	13	2	1	2.70044	0.962854	3.70044	0.982166
Phvul.002G072900.1	89	9	6	3.30581	0.993985	3.89077	0.998763
Phvul.002G073200.1	24	3	1	3	0.987342	4.58496	0.994504
Phvul.002G079000.1	9	2	5	2.16993	0.910333
Phvul.002G080000.1	6	0	0	3.58496	0.923367	3.58496	0.930129
Phvul.002G082200.1	9	2	2	2.16993	0.910333	2.16993	0.915128
Phvul.002G083400.1	12	6	3			2	0.927103
Phvul.002G084100.1	6	2	1			2.58496	0.918987
Phvul.002G084600.1	33	2	2	4.04439	0.996451	4.04439	0.996546
Phvul.002G085400.1	1	11	14	-3.45943	0.972267	-3.80735	0.984869
Phvul.002G087700.1	9	4	2			2.16993	0.915128
Phvul.002G088600.1	5	32	25	-2.67807	0.980075	-2.32193	0.955344
Phvul.002G088700.1	18	2	3	3.16993	0.983324	2.58496	0.973327
Phvul.002G089400.1	9	2	1	2.16993	0.910333	3.16993	0.961715
Phvul.002G089400.2	9	2	2	2.16993	0.910333	2.16993	0.915128
Phvul.002G089400.3	8	2	1			3	0.953635
Phvul.002G089400.4	8	2	1			3	0.953635
Phvul.002G089400.5	6	2	1			2.58496	0.918987
Phvul.002G092100.1	12	3	0	2	0.923352	4.58496	0.980266
Phvul.002G093200.1	120	44	27			2.152	0.953241
Phvul.002G094000.1	12	3	2	2	0.923352	2.58496	0.961915
Phvul.002G094000.2	12	3	1	2	0.923352	3.58496	0.979432
Phvul.002G094100.1	9	2	2	2.16993	0.910333	2.16993	0.915128
Phvul.002G094200.1	12	6	3			2	0.927103
Phvul.002G094700.1	13	4	3			2.11548	0.9313
Phvul.002G095800.1	20	0	0	5.32193	0.991565	5.32193	0.992361
Phvul.002G095900.1	12	4	2			2.58496	0.961915
Phvul.002G099500.1	53	9	8	2.558	0.960218	2.72792	0.983146
Phvul.002G102400.1	46	13	11			2.06413	0.951172
Phvul.002G104800.1	122	55	23			2.40718	0.961557
Phvul.002G104800.2	121	55	23			2.3953	0.961551
Phvul.002G108600.1	8	3	2			2	0.904537
Phvul.002G111100.1	10	2	2	2.32193	0.925622	2.32193	0.929634
Phvul.002G114100.1	0	14	18	-4.80735	0.983676	-5.16993	0.990718
Phvul.002G114200.1	2	130	151	-6.02237	0.999506	-6.2384	0.99942
Phvul.002G115100.1	31	6	3	2.36923	0.956541	3.36923	0.993999
Phvul.002G115200.1	7	2	1			2.80735	0.935113
Phvul.002G118300.1	8	2	2			2	0.904537
Phvul.002G120600.1	43	8	17	2.42626	0.958997
Phvul.002G123000.1	0	12	15	-4.58496	0.978183	-4.90689	0.986939
Phvul.002G124900.1	7	3	1			2.80735	0.935113
Phvul.002G128200.1	2	33	43	-4.04439	0.996451	-4.42626	0.997893
Phvul.002G129100.1	14	4	2			2.80735	0.969638
Phvul.002G129100.2	13	4	2			2.70044	0.96532
Phvul.002G129400.1	8	1	1	3	0.949356	3	0.953635
Phvul.002G131700.1	10	59	79	-2.56071	0.960491	-2.98185	0.98553
Phvul.002G132100.1	138	35	24			2.52356	0.961875
Phvul.002G132600.1	140	33	27	2.08489	0.952423	2.3744	0.96162
Phvul.002G133000.1	4	21	13	-2.39232	0.951369
Phvul.002G133100.1	20	5	5	2	0.940298	2	0.942337
Phvul.002G133900.1	13	5	2			2.70044	0.96532
Phvul.002G139200.1	6	36	24	-2.58496	0.980873	-2	0.945502
Phvul.002G139400.1	11	4	2			2.45943	0.935415
Phvul.002G140100.1	49	24	9			2.44478	0.960183
Phvul.002G140700.1	12	5	3			2	0.927103
Phvul.002G140800.1	15	5	3			2.32193	0.945428
Phvul.002G141000.1	2	14	11	-2.80735	0.96749	-2.45943	0.935415
Phvul.002G142500.1	108	35	27			2	0.952947
Phvul.002G142500.2	109	35	27			2.0133	0.952959
Phvul.002G143700.1	8	2	1			3	0.953635
Phvul.002G145000.1	7	1	1	2.80735	0.929671	2.80735	0.935113
Phvul.002G148900.1	1	25	22	-4.64386	0.994448	-4.45943	0.99355
Phvul.002G149400.1	7	1	1	2.80735	0.929671	2.80735	0.935113
Phvul.002G149800.1	40	9	12	2.152	0.949832
Phvul.002G151000.1	6	1	1	2.58496	0.911982	2.58496	0.918987
Phvul.002G151700.1	8	3	2			2	0.904537
Phvul.002G152300.1	7	2	1			2.80735	0.935113
Phvul.002G152700.1	848	222	86			3.30166	0.994758
Phvul.002G153800.1	16	7	4			2	0.937052
Phvul.002G157600.1	3	485	139	-7.33688	0.999833	-5.53398	0.999392
Phvul.002G159000.1	29	7	7	2.05063	0.946546	2.05063	0.947902
Phvul.002G159100.1	1	9	1	-3.16993	0.958117			3.16993	0.962224
Phvul.002G162400.1	18	5	3			2.58496	0.973327
Phvul.002G163500.1	5	1	0			3.32193	0.905036
Phvul.002G163900.1	0	12	20	-4.58496	0.978183	-5.32193	0.992361
Phvul.002G164800.1	27	9	6			2.16993	0.948464
Phvul.002G165000.1	9	36	28	-2	0.948581
Phvul.002G165400.1	17	5	2			3.08746	0.982975
Phvul.002G166300.1	14	4	1			3.80735	0.984869
Phvul.002G166700.1	18	1	1	4.16993	0.989632	4.16993	0.990651
Phvul.002G168700.1	26	1	1	4.70044	0.994878	4.70044	0.995251
Phvul.002G169600.1	9	1	1	3.16993	0.958117	3.16993	0.961715
Phvul.002G169800.1	30	16	7			2.09954	0.948406
Phvul.002G170100.1	17	4	2	2.08746	0.93684	3.08746	0.982975
Phvul.002G170200.1	8	1	1	3	0.949356	3	0.953635
Phvul.002G170300.1	84	16	17	2.39232	0.960734	2.30485	0.953896
Phvul.002G170500.1	12	1	0	3.58496	0.977303	4.58496	0.980266
Phvul.002G170600.1	13	1	1	3.70044	0.980355	3.70044	0.982166
Phvul.002G171300.1	13	0	0	4.70044	0.98124	4.70044	0.983003
Phvul.002G172100.1	39	6	3	2.70044	0.981548	3.70044	0.996574
Phvul.002G172300.1	249	62	32	2.00581	0.952642	2.96	0.986153
Phvul.002G172300.2	324	77	40	2.07306	0.952734	3.01792	0.994174
Phvul.002G173300.1	71	9	9	2.97982	0.985158	2.97982	0.985413
Phvul.002G173800.1	30	128	108	-2.09311	0.952419
Phvul.002G175500.1	15	5	3			2.32193	0.945428
Phvul.002G175900.1	16	5	3			2.41504	0.947603
Phvul.002G182400.1	5	56	33	-3.48543	0.996455	-2.72247	0.981035
Phvul.002G182400.2	5	56	33	-3.48543	0.996455	-2.72247	0.981035
Phvul.002G182400.3	5	57	34	-3.51096	0.996497	-2.76553	0.981281
Phvul.002G182400.4	5	56	33	-3.48543	0.996455	-2.72247	0.981035
Phvul.002G184300.1	366	121	51			2.84327	0.986249
Phvul.002G189300.1	36	1037	1144	-4.84828	0.999904	-4.98995	0.999899
Phvul.002G195500.1	30	7	3	2.09954	0.94709	3.32193	0.993755
Phvul.002G196100.1	33	0	0	6.04439	0.996799	6.04439	0.996897
Phvul.002G196400.1	285	80	67			2.08873	0.95345
Phvul.002G198800.1	8	1	1	3	0.949356	3	0.953635
Phvul.002G199100.1	7	1	1	2.80735	0.929671	2.80735	0.935113
Phvul.002G199300.1	6	1	1	2.58496	0.911982	2.58496	0.918987
Phvul.002G199900.1	18	1	0	4.16993	0.989632	5.16993	0.990718
Phvul.002G200000.1	23	1	0	4.52356	0.993531	5.52356	0.994039
Phvul.002G200100.1	20	1	0	4.32193	0.991537	5.32193	0.992361
Phvul.002G200200.1	30	2	0	3.90689	0.99548	5.90689	0.996326
Phvul.002G200300.1	29	1	0	4.85798	0.995863	5.85798	0.996085
Phvul.002G200400.1	10	1	0	3.32193	0.967392	4.32193	0.972421
Phvul.002G200700.1	24	1	0	4.58496	0.994031	5.58496	0.994509
Phvul.002G200800.1	28	3	0	3.22239	0.989628	5.80735	0.995841
Phvul.002G201100.1	99	23	17	2.10579	0.952246	2.54189	0.961669
Phvul.002G201300.1	7	0	0	3.80735	0.941563	3.80735	0.946759
Phvul.002G203600.1	11	64	63	-2.54057	0.960658	-2.51785	0.961092
Phvul.002G206800.1	187	47	30			2.64	0.984323
Phvul.002G206900.1	10	1	1	3.32193	0.967392	3.32193	0.970503
Phvul.002G207800.1	12	4	3			2	0.927103
Phvul.002G209600.1	2	34	50	-4.08746	0.996633	-4.64386	0.998351
Phvul.002G211000.1	98	19	14	2.36678	0.960889	2.80735	0.985701
Phvul.002G211800.1	39	0	1	6.2854	0.997718	5.2854	0.997644
Phvul.002G212900.1	9	4	2			2.16993	0.915128
Phvul.002G214300.1	71	16	7	2.14975	0.951967	3.34239	0.996764
Phvul.002G218100.1	5	1	0			3.32193	0.905036
Phvul.002G218100.2	5	1	0			3.32193	0.905036
Phvul.002G218600.1	33	8	4	2.04439	0.947881	3.04439	0.990863
Phvul.002G218700.1	1953	615	243			3.00666	0.994475
Phvul.002G219500.1	5	0	0			3.32193	0.905036
Phvul.002G221500.1	9	3	2			2.16993	0.915128
Phvul.002G221800.1	23	0	0	5.52356	0.993544	5.52356	0.994039
Phvul.002G221900.1	5	0	0			3.32193	0.905036
Phvul.002G224400.1	25	8	5			2.32193	0.955344
Phvul.002G225000.1	6	1	1	2.58496	0.911982	2.58496	0.918987
Phvul.002G226400.1	13	1	0	3.70044	0.980355	4.70044	0.983003
Phvul.002G226500.1	92	33	16			2.52356	0.9616
Phvul.002G230300.1	28	7	3	2	0.94598	3.22239	0.990156
Phvul.002G230300.2	32	8	3	2	0.947457	3.41504	0.99424
Phvul.002G232000.1	16	8	3			2.41504	0.947603
Phvul.002G232100.1	35	8	7	2.12928	0.948792	2.32193	0.958404
Phvul.002G234300.1	41	18	9			2.18763	0.951798
Phvul.002G234400.1	553	141	114			2.27825	0.954745
Phvul.002G235900.1	22	7	4			2.45943	0.954192
Phvul.002G237900.1	24	10	5			2.26303	0.947364
Phvul.002G239500.1	15	3	1	2.32193	0.943014	3.90689	0.986605
Phvul.002G241400.1	24	5	5	2.26303	0.945836	2.26303	0.947364
Phvul.002G242300.1	8	1	0	3	0.949356	4	0.958252
Phvul.002G243200.1	24	3	3	3	0.987342	3	0.9881
Phvul.002G246500.1	8	1	2	3	0.949356	2	0.904537
Phvul.002G246800.1	38	10	7			2.44057	0.959044
Phvul.002G250300.1	8	4	2			2	0.904537
Phvul.002G250300.2	8	4	2			2	0.904537
Phvul.002G252500.1	8	2	2			2	0.904537
Phvul.002G254500.1	25	6	7	2.05889	0.944582
Phvul.002G255700.1	13	4	3			2.11548	0.9313
Phvul.002G256500.1	6	2	1			2.58496	0.918987
Phvul.002G257600.1	11	0	0	4.45943	0.974337	4.45943	0.97682
Phvul.002G259000.1	5	0	0			3.32193	0.905036
Phvul.002G259700.1	3	9	0					4.16993	0.966845
Phvul.002G260500.1	10	2	2	2.32193	0.925622	2.32193	0.929634
Phvul.002G261000.1	8	3	2			2	0.904537
Phvul.002G261900.1	30	8	3			3.32193	0.993755
Phvul.002G263300.1	2071	632	450			2.20233	0.954835
Phvul.002G263300.2	2065	629	449			2.20135	0.954835
Phvul.002G264200.1	11	4	2			2.45943	0.935415
Phvul.002G265100.1	8	130	82	-4.02237	0.999316	-3.35755	0.996926
Phvul.002G266800.1	8	1	0	3	0.949356	4	0.958252
Phvul.002G268500.1	27	6	4	2.16993	0.947141	2.75489	0.979465
Phvul.002G268900.1	5	2	0			3.32193	0.905036
Phvul.002G269400.1	34	20	8			2.08746	0.949479
Phvul.002G270200.1	24	5	2	2.26303	0.945836	3.58496	0.993161
Phvul.002G270700.1	1	4	8			-3	0.953635
Phvul.002G274300.1	8	3	2			2	0.904537
Phvul.002G274700.1	44	2	1	4.45943	0.99809	5.45943	0.998066
Phvul.002G274700.2	48	2	1	4.58496	0.998361	5.58496	0.9983
Phvul.002G274700.3	54	2	2	4.75489	0.998647	4.75489	0.998522
Phvul.002G274900.1	0	4	6			-3.58496	0.930129
Phvul.002G275200.1	7	2	1			2.80735	0.935113
Phvul.002G276300.1	22	5	4	2.1375	0.942935	2.45943	0.954192
Phvul.002G276500.1	121	33	13			3.21842	0.994181
Phvul.002G278400.1	49	2642	2498	-5.7527	0.999971	-5.67185	0.999966
Phvul.002G278500.1	585	24	4	4.60733	0.999846	7.19229	0.999805	2.58496	0.977928
Phvul.002G278700.1	906	165	106	2.45705	0.961845	3.09545	0.994395
Phvul.002G280400.1	1	119	400	-6.89482	0.999461	-8.64386	0.999723
Phvul.002G280800.1	27	13	5			2.43296	0.956386
Phvul.002G281900.1	29	10	7			2.05063	0.947902
Phvul.002G281900.2	28	10	7			2	0.947424
Phvul.002G282600.1	6	2	1			2.58496	0.918987
Phvul.002G282600.2	6	2	1			2.58496	0.918987
Phvul.002G282600.3	6	2	1			2.58496	0.918987
Phvul.002G286500.1	0	5	12			-4.58496	0.980266
Phvul.002G286600.1	0	4	7			-3.80735	0.946759
Phvul.002G287400.1	10	4	2			2.32193	0.929634
Phvul.002G287400.2	10	4	2			2.32193	0.929634
Phvul.002G287500.1	11	5	2			2.45943	0.935415
Phvul.002G289700.1	23	8	5			2.20163	0.946544
Phvul.002G289700.2	23	8	5			2.20163	0.946544
Phvul.002G290100.1	29	15	7			2.05063	0.947902
Phvul.002G290700.1	21	1	1	4.39232	0.992258	4.39232	0.992995
Phvul.002G291600.1	1	10	10	-3.32193	0.967392	-3.32193	0.970503
Phvul.002G292000.1	12	1	1	3.58496	0.977303	3.58496	0.979432
Phvul.002G295000.1	6	1	1	2.58496	0.911982	2.58496	0.918987
Phvul.002G295600.1	10	3	2			2.32193	0.929634
Phvul.002G296700.1	56	14	5	2	0.951101	3.48543	0.99646
Phvul.002G297200.1	0	5	0					3.32193	0.909103
Phvul.002G298500.1	19	6	3			2.66297	0.974572
Phvul.002G298500.2	20	6	3			2.73697	0.975677
Phvul.002G299500.1	22	11	4			2.45943	0.954192
Phvul.002G300100.1	1	8	4	-3	0.949356
Phvul.002G306200.1	5	1	0			3.32193	0.905036
Phvul.002G306800.1	5	1	0			3.32193	0.905036
Phvul.002G308100.1	62	7	11	3.14684	0.993123	2.49476	0.961034
Phvul.002G308200.1	47	3	3	3.96963	0.997858	3.96963	0.9978
Phvul.002G309600.1	6	39	24	-2.70044	0.981548	-2	0.945502
Phvul.002G309700.1	2	16	7	-3	0.980003
Phvul.002G312300.1	10	5	2			2.32193	0.929634
Phvul.002G313000.1	15	1	0	3.90689	0.985241	4.90689	0.986939
Phvul.002G313600.1	24	8	5			2.26303	0.947364
Phvul.002G315600.1	12	2	2	2.58496	0.95905	2.58496	0.961915
Phvul.002G318800.1	64	13	7	2.29956	0.952871	3.19265	0.993602
Phvul.002G318900.1	15	484	604	-5.01197	0.99983	-5.33151	0.999809
Phvul.002G322400.1	40	28	10			2	0.950368
Phvul.002G324900.1	9	2	2	2.16993	0.910333	2.16993	0.915128
Phvul.002G324900.2	9	2	2	2.16993	0.910333	2.16993	0.915128
Phvul.002G324900.3	9	2	2	2.16993	0.910333	2.16993	0.915128
Phvul.002G327700.1	15	643	574	-5.42178	0.999867	-5.25802	0.999798
Phvul.002G328500.1	15	6	3			2.32193	0.945428
Phvul.002G329400.1	607	124	87	2.29136	0.954096	2.80261	0.984736
Phvul.002G330700.1	25	6	4	2.05889	0.944582	2.64386	0.978443
Phvul.002G332100.1	70	34	16			2.12928	0.952643
Phvul.002G332400.1	1	4	7			-2.80735	0.935113
Phvul.003G003800.1	7	1	1	2.80735	0.929671	2.80735	0.935113
Phvul.003G005700.1	19	0	0	5.24793	0.990717	5.24793	0.991634
Phvul.003G006200.1	1	6	3	-2.58496	0.911982
Phvul.003G007200.1	7	1	1	2.80735	0.929671	2.80735	0.935113
Phvul.003G009000.1	17	3	2	2.5025	0.947636	3.08746	0.982975
Phvul.003G010700.1	17	2	4	3.08746	0.981618	2.08746	0.939205
Phvul.003G014400.1	50	9	6	2.47393	0.959969	3.05889	0.992673
Phvul.003G015200.1	2	5	0					3.32193	0.909103
Phvul.003G015300.1	27	2	0	3.75489	0.993976	5.75489	0.995585
Phvul.003G015400.1	15	4	2			2.90689	0.971825
Phvul.003G018700.1	8	59	22	-2.88264	0.984805
Phvul.003G018800.1	609	18	6	5.08037	0.999861	6.66534	0.999813
Phvul.003G018900.1	789	23	10	5.10032	0.999889	6.30195	0.999856
Phvul.003G019000.1	681	19	6	5.16358	0.999871	6.82655	0.999838
Phvul.003G020900.1	26	8	4			2.70044	0.978991
Phvul.003G021000.1	9	3	1			3.16993	0.961715
Phvul.003G021900.1	21	2	2	3.39232	0.989315	3.39232	0.990275
Phvul.003G022700.1	7	0	0	3.80735	0.941563	3.80735	0.946759
Phvul.003G024900.1	7	3	1			2.80735	0.935113
Phvul.003G027100.1	12	4	2			2.58496	0.961915
Phvul.003G028400.1	28	8	6			2.22239	0.94903
Phvul.003G029700.1	45	7	5	2.6845	0.982211	3.16993	0.992743
Phvul.003G030200.1	100	4	6	4.64386	0.999339	4.05889	0.99905
Phvul.003G030200.2	159	7	9	4.50553	0.999563	4.14296	0.999268
Phvul.003G030200.3	126	5	7	4.65535	0.999466	4.16993	0.999265
Phvul.003G030800.1	16	1	1	4	0.987076	4	0.988278
Phvul.003G035900.1	14	1	2	3.80735	0.983297	2.80735	0.969638
Phvul.003G036200.1	7	1	1	2.80735	0.929671	2.80735	0.935113
Phvul.003G036800.1	8	3	2			2	0.904537
Phvul.003G038300.1	16	6	3			2.41504	0.947603
Phvul.003G039300.1	33	11	5			2.72247	0.981035
Phvul.003G039400.1	82	14	12	2.5502	0.961047	2.77259	0.983907
Phvul.003G039900.1	8	1	0	3	0.949356	4	0.958252
Phvul.003G040300.1	35	4	2	3.12928	0.990987	4.12928	0.996882
Phvul.003G040500.1	11	0	0	4.45943	0.974337	4.45943	0.97682
Phvul.003G041400.1	2	16	19	-3	0.980003	-3.24793	0.985625
Phvul.003G042300.1	11	4	2			2.45943	0.935415
Phvul.003G042300.2	15	5	3			2.32193	0.945428
Phvul.003G042700.1	1	7	7	-2.80735	0.929671	-2.80735	0.935113
Phvul.003G043300.1	6	2	1			2.58496	0.918987
Phvul.003G046700.1	15	6	3			2.32193	0.945428
Phvul.003G047100.1	1	10	34	-3.32193	0.967392	-5.08746	0.997036
Phvul.003G048200.1	8	1	1	3	0.949356	3	0.953635
Phvul.003G050700.1	8	5	2			2	0.904537
Phvul.003G050900.1	18	1	1	4.16993	0.989632	4.16993	0.990651
Phvul.003G050900.2	18	1	1	4.16993	0.989632	4.16993	0.990651
Phvul.003G052400.1	11	1	1	3.45943	0.972267	3.45943	0.974887
Phvul.003G052800.1	9	3	2			2.16993	0.915128
Phvul.003G053200.1	13	3	3	2.11548	0.928006	2.11548	0.9313
Phvul.003G055500.1	0	67	40	-7.06609	0.999038	-6.32193	0.997734
Phvul.003G056000.1	28	7	8	2	0.94598
Phvul.003G056200.1	20	10	5			2	0.942337
Phvul.003G056200.2	20	10	5			2	0.942337
Phvul.003G056500.1	11	1	1	3.45943	0.972267	3.45943	0.974887
Phvul.003G056600.1	15	1	1	3.90689	0.985241	3.90689	0.986605
Phvul.003G056900.1	8	4	2			2	0.904537
Phvul.003G056900.2	6	2	1			2.58496	0.918987
Phvul.003G056900.3	6	2	1			2.58496	0.918987
Phvul.003G058400.1	27	6	5	2.16993	0.947141	2.43296	0.956386
Phvul.003G059800.1	6	1	0	2.58496	0.911982	3.58496	0.930129
Phvul.003G060300.1	19	4	7	2.24793	0.941533
Phvul.003G060400.1	11	76	118	-2.7885	0.983585	-3.42321	0.997186
Phvul.003G060400.2	10	73	115	-2.8679	0.98517	-3.52356	0.997245
Phvul.003G060700.2	5	0	0			3.32193	0.905036
Phvul.003G062400.1	0	13	24	-4.70044	0.98124	-5.58496	0.994509
Phvul.003G064500.1	5	1	0			3.32193	0.905036
Phvul.003G066800.1	20	5	2	2	0.940298	3.32193	0.989548
Phvul.003G067200.1	2	14	12	-2.80735	0.96749	-2.58496	0.961915
Phvul.003G068900.1	5	1	0			3.32193	0.905036
Phvul.003G069000.1	8	3	2			2	0.904537
Phvul.003G069000.2	8	3	2			2	0.904537
Phvul.003G069700.1	2	14	11	-2.80735	0.96749	-2.45943	0.935415
Phvul.003G071300.1	762	204	100			2.92979	0.986435
Phvul.003G073800.1	192	64	41			2.22741	0.954411
Phvul.003G077000.1	15	6	3			2.32193	0.945428
Phvul.003G077400.1	12	3	1	2	0.923352	3.58496	0.979432
Phvul.003G077600.1	6	1	1	2.58496	0.911982	2.58496	0.918987
Phvul.003G078900.1	13	2	1	2.70044	0.962854	3.70044	0.982166
Phvul.003G079800.1	3	8	34			-3.5025	0.994682	-2.08746	0.94898
Phvul.003G080100.1	7	31	24	-2.14684	0.947673
Phvul.003G086900.1	23	12	5			2.20163	0.946544
Phvul.003G086900.2	27	15	6			2.16993	0.948464
Phvul.003G086900.3	38	20	9			2.078	0.950192
Phvul.003G086900.4	27	14	6			2.16993	0.948464
Phvul.003G086900.5	29	15	7			2.05063	0.947902
Phvul.003G087000.1	27	703	435	-4.70249	0.999872	-4.00998	0.999572
Phvul.003G087300.1	8	9	2			2	0.904537	2.16993	0.91547
Phvul.003G088700.1	6	36	59	-2.58496	0.980873	-3.29768	0.993462
Phvul.003G089500.1	6	0	5	3.58496	0.923367			-3.32193	0.909103
Phvul.003G089500.2	7	0	6	3.80735	0.941563			-3.58496	0.932754
Phvul.003G091300.1	0	3	89			-7.47573	0.999157	-4.89077	0.998956
Phvul.003G091800.1	79	16	12	2.30378	0.953236	2.71882	0.983848
Phvul.003G095000.1	1	4	9			-3.16993	0.961715
Phvul.003G096700.1	2	199	156	-6.63662	0.999656	-6.2854	0.999434
Phvul.003G097400.1	12	1	1	3.58496	0.977303	3.58496	0.979432
Phvul.003G099000.1	2	10	9	-2.32193	0.925622	-2.16993	0.915128
Phvul.003G100500.1	78	39	19			2.03747	0.952609
Phvul.003G101700.1	46	17	11			2.06413	0.951172
Phvul.003G108700.1	27	1	1	4.75489	0.995255	4.75489	0.995583
Phvul.003G109100.1	0	15	4	-4.90689	0.985621
Phvul.003G110900.1	6	1	1	2.58496	0.911982	2.58496	0.918987
Phvul.003G113400.1	25	302	279	-3.59455	0.998832	-3.48027	0.997586
Phvul.003G117300.1	6	1	4	2.58496	0.911982
Phvul.003G121900.1	3	46	194	-3.9386	0.997795	-6.01495	0.999514	-2.07635	0.952885
Phvul.003G122300.1	13	4	3			2.11548	0.9313
Phvul.003G122300.2	13	4	3			2.11548	0.9313
Phvul.003G123300.1	14	2	1	2.80735	0.96749	3.80735	0.984869
Phvul.003G124600.1	35	11	7			2.32193	0.958404
Phvul.003G125000.1	3	13	24	-2.11548	0.928006	-3	0.9881
Phvul.003G125000.2	2	12	23	-2.58496	0.95905	-3.52356	0.991544
Phvul.003G125700.1	93	21	17	2.14684	0.952361	2.4517	0.961376
Phvul.003G127400.1	6	1	0	2.58496	0.911982	3.58496	0.930129
Phvul.003G128400.1	6	42	15	-2.80735	0.983662
Phvul.003G129800.1	9	3	2			2.16993	0.915128
Phvul.003G130300.1	58	14	10	2.05063	0.951243	2.53605	0.960925
Phvul.003G131000.1	26	5	6	2.37851	0.954637	2.11548	0.947069
Phvul.003G132100.1	49	10	4	2.29278	0.952103	3.61471	0.997317
Phvul.003G132500.1	43	13	7			2.61891	0.982315
Phvul.003G133700.1	11	42	56			-2.34792	0.960515
Phvul.003G133900.1	13	7	3			2.11548	0.9313
Phvul.003G134100.1	33	12	8			2.04439	0.94911
Phvul.003G134100.2	28	9	6			2.22239	0.94903
Phvul.003G136100.1	11	50	22	-2.18442	0.952002
Phvul.003G137000.1	74	7	8	3.4021	0.996803	3.20945	0.993785
Phvul.003G137900.1	5	0	0			3.32193	0.905036
Phvul.003G138000.1	31	2	0	3.9542	0.995735	5.9542	0.99651
Phvul.003G139600.1	5	0	0			3.32193	0.905036
Phvul.003G140500.1	43	17	10			2.10434	0.950931
Phvul.003G141000.1	9	6	2			2.16993	0.915128
Phvul.003G141000.2	9	6	2			2.16993	0.915128
Phvul.003G142400.1	10	3	2			2.32193	0.929634
Phvul.003G144200.1	16	7	4			2	0.937052
Phvul.003G145800.1	2	8	0					4	0.959232
Phvul.003G147100.1	10	2	1	2.32193	0.925622	3.32193	0.970503
Phvul.003G147300.1	45	107	219			-2.28293	0.954478
Phvul.003G148400.1	8	1	1	3	0.949356	3	0.953635
Phvul.003G148600.1	24	8	2			3.58496	0.993161	2	0.905577
Phvul.003G150200.1	12	1	1	3.58496	0.977303	3.58496	0.979432
Phvul.003G150800.1	11	3	2			2.45943	0.935415
Phvul.003G151600.1	11	4	2			2.45943	0.935415
Phvul.003G151600.2	9	3	1			3.16993	0.961715
Phvul.003G151700.1	11	3	18					-2.58496	0.973386
Phvul.003G154800.1	1	7	27	-2.80735	0.929671	-4.75489	0.995583
Phvul.003G157200.1	11	0	1	4.45943	0.974337	3.45943	0.974887
Phvul.003G157400.1	12	6	3			2	0.927103
Phvul.003G157400.2	13	6	3			2.11548	0.9313
Phvul.003G157400.3	12	6	3			2	0.927103
Phvul.003G160900.1	12	6	3			2	0.927103
Phvul.003G161700.1	21	8	5			2.07039	0.943573
Phvul.003G162700.1	10	3	2			2.32193	0.929634
Phvul.003G162800.1	11	3	1			3.45943	0.974887
Phvul.003G163300.1	1	10	9	-3.32193	0.967392	-3.16993	0.961715
Phvul.003G163300.2	1	11	11	-3.45943	0.972267	-3.45943	0.974887
Phvul.003G164400.1	17	10	4			2.08746	0.939205
Phvul.003G165100.1	11	3	2			2.45943	0.935415
Phvul.003G166100.1	1	42	24	-5.39232	0.998009	-4.58496	0.994504
Phvul.003G166700.1	6	1	0	2.58496	0.911982	3.58496	0.930129
Phvul.003G168000.1	14	5	3			2.22239	0.935471
Phvul.003G168000.2	15	5	3			2.32193	0.945428
Phvul.003G171300.1	23	8	5			2.20163	0.946544
Phvul.003G171700.1	12	4	3			2	0.927103
Phvul.003G171800.1	109	54	24			2.18322	0.95403
Phvul.003G171800.2	111	55	24			2.20945	0.954051
Phvul.003G172000.1	241	55	29	2.13153	0.952852	3.05491	0.994087
Phvul.003G172800.1	9	1	0	3.16993	0.958117	4.16993	0.966418
Phvul.003G174400.1	15	2	2	2.90689	0.969914	2.90689	0.971825
Phvul.003G174900.1	63	27	13			2.27684	0.95344
Phvul.003G175100.1	1	6	3	-2.58496	0.911982
Phvul.003G176000.1	83	13	3	2.6746	0.983605	4.79008	0.999079	2.11548	0.931202
Phvul.003G176500.1	20	5	2	2	0.940298	3.32193	0.989548
Phvul.003G177800.1	2	15	23	-2.90689	0.969914	-3.52356	0.991544
Phvul.003G179000.1	12	9	2			2.58496	0.961915	2.16993	0.91547
Phvul.003G179100.1	13	3	2	2.11548	0.928006	2.70044	0.96532
Phvul.003G182900.1	9	2	1	2.16993	0.910333	3.16993	0.961715
Phvul.003G183700.1	1	17	8	-4.08746	0.98841	-3	0.953635
Phvul.003G183900.1	13	5	2			2.70044	0.96532
Phvul.003G186500.1	31	13	7			2.14684	0.948953
Phvul.003G186500.2	31	13	7			2.14684	0.948953
Phvul.003G187100.1	52	2	2	4.70044	0.99856	4.70044	0.99844
Phvul.003G187400.1	1	9	4	-3.16993	0.958117
Phvul.003G187400.2	1	9	4	-3.16993	0.958117
Phvul.003G190900.1	26	3	2	3.11548	0.988409	3.70044	0.994044
Phvul.003G191500.1	42	3	1	3.80735	0.997453	5.39232	0.997919
Phvul.003G191800.1	18	5	3			2.58496	0.973327
Phvul.003G192600.1	1	11	9	-3.45943	0.972267	-3.16993	0.961715
Phvul.003G195000.1	14	3	1	2.22239	0.932666	3.80735	0.984869
Phvul.003G196600.1	20	10	5			2	0.942337
Phvul.003G197100.1	16	5	3			2.41504	0.947603
Phvul.003G201900.1	14	3	3	2.22239	0.932666	2.22239	0.935471
Phvul.003G204500.1	1	5	8			-3	0.953635
Phvul.003G205700.1	9	3	2			2.16993	0.915128
Phvul.003G208700.1	14	2	1	2.80735	0.96749	3.80735	0.984869
Phvul.003G210000.1	1	5	0					3.32193	0.909103
Phvul.003G211800.1	9	4	2			2.16993	0.915128
Phvul.003G212100.1	50	9	6	2.47393	0.959969	3.05889	0.992673
Phvul.003G212200.1	30	5	3	2.58496	0.979369	3.32193	0.993755
Phvul.003G212500.1	1	5	7			-2.80735	0.935113
Phvul.003G212500.2	1	4	7			-2.80735	0.935113
Phvul.003G214100.1	16	4	4	2	0.934451	2	0.937052
Phvul.003G215500.1	25	4	3	2.64386	0.977464	3.05889	0.988578
Phvul.003G217100.1	133	33	22	2.01089	0.952378	2.59585	0.984172
Phvul.003G217500.1	5	49	48	-3.29278	0.992991	-3.26303	0.992972
Phvul.003G217700.1	6	35	16	-2.54432	0.958096
Phvul.003G217900.1	5	0	0			3.32193	0.905036
Phvul.003G218500.1	5	0	0			3.32193	0.905036
Phvul.003G218500.2	6	0	0	3.58496	0.923367	3.58496	0.930129
Phvul.003G218600.1	23	4	1	2.52356	0.953544	4.52356	0.994028
Phvul.003G219000.1	0	9	13	-4.16993	0.962957	-4.70044	0.983003
Phvul.003G220400.1	13	3	2	2.11548	0.928006	2.70044	0.96532
Phvul.003G220500.1	5	0	0			3.32193	0.905036
Phvul.003G221100.1	15	4	2			2.90689	0.971825
Phvul.003G221100.2	16	4	2	2	0.934451	3	0.981483
Phvul.003G222400.1	22	7	0			5.45943	0.993561	3.80735	0.948437
Phvul.003G225100.1	11	72	10	-2.71049	0.98349			2.848	0.985182
Phvul.003G225600.1	260	77	65			2	0.953381
Phvul.003G227700.1	5	16	22			-2.1375	0.94478
Phvul.003G228100.1	8	2	1			3	0.953635
Phvul.003G230100.1	18	4	3	2.16993	0.939846	2.58496	0.973327
Phvul.003G230100.2	19	4	3	2.24793	0.941533	2.66297	0.974572
Phvul.003G230300.1	1	42	54	-5.39232	0.998009	-5.75489	0.998556
Phvul.003G230700.1	0	6	2	-3.58496	0.923367
Phvul.003G231700.1	36	14	8			2.16993	0.950985
Phvul.003G231800.1	10	0	0	4.32193	0.969446	4.32193	0.972421
Phvul.003G232000.1	101	22	14	2.19878	0.953393	2.85086	0.985733
Phvul.003G232600.1	19	5	2			3.24793	0.985625
Phvul.003G233200.1	9	2	2	2.16993	0.910333	2.16993	0.915128
Phvul.003G234100.1	9	1	0	3.16993	0.958117	4.16993	0.966418
Phvul.003G234200.1	46	15	10			2.20163	0.952339
Phvul.003G236000.1	2	10	10	-2.32193	0.925622	-2.32193	0.929634
Phvul.003G237900.1	6	1	0	2.58496	0.911982	3.58496	0.930129
Phvul.003G238700.1	76	3	1	4.66297	0.999152	6.24793	0.999024
Phvul.003G239200.1	2	7	8			-2	0.904537
Phvul.003G239700.1	5	0	0			3.32193	0.905036
Phvul.003G240400.1	61	15	11	2.02385	0.951368	2.47131	0.960997
Phvul.003G240800.1	47	10	11	2.23266	0.951848	2.09516	0.95133
Phvul.003G241900.1	54	13	9	2.05445	0.951009	2.58496	0.983076
Phvul.003G245900.1	7	1	1	2.80735	0.929671	2.80735	0.935113
Phvul.003G245900.2	10	2	1	2.32193	0.925622	3.32193	0.970503
Phvul.003G249200.1	4	24	62	-2.58496	0.976775	-3.9542	0.998385
Phvul.003G249600.1	21	9	5			2.07039	0.943573
Phvul.003G249600.2	20	9	5			2	0.942337
Phvul.003G250200.1	7	1	1	2.80735	0.929671	2.80735	0.935113
Phvul.003G250400.1	24	6	4	2	0.943736	2.58496	0.977904
Phvul.003G250500.1	2	36	35	-4.16993	0.997091	-4.12928	0.996882
Phvul.003G250500.2	2	36	35	-4.16993	0.997091	-4.12928	0.996882
Phvul.003G253100.1	0	6	3	-3.58496	0.923367
Phvul.003G255200.1	8	4	2			2	0.904537
Phvul.003G255200.2	8	4	2			2	0.904537
Phvul.003G258100.1	8	1	0	3	0.949356	4	0.958252
Phvul.003G259000.1	38	6	3	2.66297	0.981291	3.66297	0.996434
Phvul.003G260300.1	6	2	1			2.58496	0.918987
Phvul.003G261900.1	2866	652	311	2.13609	0.953181	3.20405	0.994873
Phvul.003G262100.1	142	23	12	2.62619	0.983953	3.56478	0.997355
Phvul.003G264000.1	14	3	2	2.22239	0.932666	2.80735	0.969638
Phvul.003G264400.1	0	11	3	-4.45943	0.974337
Phvul.003G264900.1	33	5	2	2.72247	0.980429	4.04439	0.996546
Phvul.003G268000.1	13	2	1	2.70044	0.962854	3.70044	0.982166
Phvul.003G268700.1	10	34	46			-2.20163	0.952339
Phvul.003G270000.1	538	286	91			2.56367	0.962318
Phvul.003G270900.1	18	4	4	2.16993	0.939846	2.16993	0.941892
Phvul.003G270900.2	18	4	3	2.16993	0.939846	2.58496	0.973327
Phvul.003G271100.1	0	4	7			-3.80735	0.946759
Phvul.003G271400.1	5	11	43			-3.10434	0.992182
Phvul.003G272900.1	19	5	1			4.24793	0.991566
Phvul.003G273300.1	3	49	25	-4.02975	0.998203	-3.05889	0.988578
Phvul.003G274700.1	14	1	2	3.80735	0.983297	2.80735	0.969638
Phvul.003G275200.1	23	1	2	4.52356	0.993531	3.52356	0.991544
Phvul.003G275600.1	35	0	0	6.12928	0.997159	6.12928	0.997183
Phvul.003G277600.1	28	165	119	-2.55897	0.961511	-2.08746	0.953077
Phvul.003G282100.1	2	183	2	-6.5157	0.999634			6.5157	0.9994
Phvul.003G282400.1	254	109	23			3.46512	0.997556	2.24462	0.953515
Phvul.003G282500.1	2050	657	175			3.5502	0.997928
Phvul.003G284500.1	37	26	9			2.03953	0.949943
Phvul.003G284500.2	37	26	9			2.03953	0.949943
Phvul.003G284900.1	38	444	703	-3.54649	0.997659	-4.20945	0.999769
Phvul.003G286300.1	34	210	284	-2.62678	0.984111	-3.06228	0.994136
Phvul.003G287600.1	8	3	1			3	0.953635
Phvul.003G288100.1	13	4	3			2.11548	0.9313
Phvul.003G288200.1	12	4	3			2	0.927103
Phvul.003G288500.1	6	25	17	-2.05889	0.944582
Phvul.003G289000.1	6	1	0	2.58496	0.911982	3.58496	0.930129
Phvul.003G289000.2	6	1	0	2.58496	0.911982	3.58496	0.930129
Phvul.003G290300.1	16	367	76	-4.51964	0.999779	-2.24793	0.95377	2.27171	0.954156
Phvul.003G292100.1	9	2	1	2.16993	0.910333	3.16993	0.961715
Phvul.003G292600.1	7	3	1			2.80735	0.935113
Phvul.003G293200.1	18	2	6	3.16993	0.983324
Phvul.003G293200.2	24	2	8	3.58496	0.992623			-2	0.905577
Phvul.003G293300.1	10	2	4	2.32193	0.925622
Phvul.003G295000.1	24	5	5	2.26303	0.945836	2.26303	0.947364
Phvul.003G295400.1	16	9	4			2	0.937052
Phvul.003G296500.1	108	64	25			2.11103	0.953004
Phvul.003G296500.2	103	64	23			2.16294	0.953127
Phvul.004G001100.1	8	3	2			2	0.904537
Phvul.004G002000.1	3	32	43	-3.41504	0.993871	-3.8413	0.997494
Phvul.004G002600.1	92	384	229	-2.0614	0.952764
Phvul.004G002700.1	7	30	23	-2.09954	0.94709
Phvul.004G002900.1	6	0	0	3.58496	0.923367	3.58496	0.930129
Phvul.004G003100.1	9	61	38	-2.76081	0.983218	-2.078	0.950192
Phvul.004G003200.1	1	51	35	-5.67243	0.998564	-5.12928	0.997183
Phvul.004G004300.1	0	7	6	-3.80735	0.941563	-3.58496	0.930129
Phvul.004G004500.1	1	16	19	-4	0.987076	-4.24793	0.991566
Phvul.004G006200.1	18	8	2			3.16993	0.984585	2	0.905577
Phvul.004G007400.1	4	51	41	-3.67243	0.997506	-3.35755	0.995454
Phvul.004G008500.1	8	2	8					-2	0.905577
Phvul.004G009900.1	10	2	9	2.32193	0.925622			-2.16993	0.91547
Phvul.004G009900.2	14	3	12	2.22239	0.932666			-2	0.927027
Phvul.004G009900.3	13	3	12	2.11548	0.928006			-2	0.927027
Phvul.004G010700.1	20	6	4			2.32193	0.952014
Phvul.004G011400.1	17	5	1			4.08746	0.989525
Phvul.004G012500.1	53	17	13			2.02748	0.951697
Phvul.004G014200.1	24	3	4	3	0.987342	2.58496	0.977904
Phvul.004G014800.1	101	2100	1695	-4.37796	0.999934	-4.06886	0.999777
Phvul.004G014800.2	108	2189	1759	-4.34117	0.999935	-4.02565	0.999781
Phvul.004G016800.1	6	26	11	-2.11548	0.945503
Phvul.004G020000.1	7	3	1			2.80735	0.935113
Phvul.004G022300.1	105	16	18	2.71425	0.98387	2.54432	0.961715
Phvul.004G022700.1	6	1	1	2.58496	0.911982	2.58496	0.918987
Phvul.004G023200.1	6	0	0	3.58496	0.923367	3.58496	0.930129
Phvul.004G023300.1	16	4	2	2	0.934451	3	0.981483
Phvul.004G024600.1	158	3	0	5.71882	0.999585	8.30378	0.999442
Phvul.004G024700.1	57	21	9			2.66297	0.98324
Phvul.004G024900.1	36	13	7			2.36257	0.958646
Phvul.004G026900.1	18	4	5	2.16993	0.939846
Phvul.004G027700.1	108	71	22			2.29546	0.954137
Phvul.004G028600.1	12	78	89	-2.70044	0.983601	-2.89077	0.985629
Phvul.004G029100.1	12	78	86	-2.70044	0.983601	-2.8413	0.985598
Phvul.004G030500.1	38	3	1	3.66297	0.996394	5.24793	0.997539
Phvul.004G033400.1	1081	419	268			2.01206	0.953717
Phvul.004G034500.1	40	14	10			2	0.950368
Phvul.004G034600.1	12	2	1	2.58496	0.95905	3.58496	0.979432
Phvul.004G034700.1	7	1	0	2.80735	0.929671	3.80735	0.946759
Phvul.004G037200.1	6	1	0	2.58496	0.911982	3.58496	0.930129
Phvul.004G037200.2	7	1	0	2.80735	0.929671	3.80735	0.946759
Phvul.004G037300.1	28	4	3	2.80735	0.980653	3.22239	0.990156
Phvul.004G041400.1	2	9	6	-2.16993	0.910333
Phvul.004G041600.1	4	33	51	-3.04439	0.990487	-3.67243	0.997422
Phvul.004G042300.1	114	48	26			2.13245	0.953201
Phvul.004G042300.2	112	42	24			2.22239	0.954145
Phvul.004G042800.1	28	0	0	5.80735	0.995582	5.80735	0.995841
Phvul.004G047800.1	16	0	0	5	0.987238	5	0.988432
Phvul.004G048600.1	5	25	10	-2.32193	0.953947
Phvul.004G049800.1	1	4	8			-3	0.953635
Phvul.004G053300.1	5	20	18	-2	0.940298
Phvul.004G057100.1	96	0	0	7.58496	0.999344	7.58496	0.999209
Phvul.004G058100.1	12	2	1	2.58496	0.95905	3.58496	0.979432
Phvul.004G061200.1	1	6	2	-2.58496	0.911982
Phvul.004G061900.1	13	59	64	-2.1822	0.952531	-2.29956	0.953476
Phvul.004G063300.1	33	6	4	2.45943	0.957542	3.04439	0.990863
Phvul.004G063400.1	1	7	3	-2.80735	0.929671
Phvul.004G064600.1	14	0	0	4.80735	0.983676	4.80735	0.985202
Phvul.004G068400.1	58	28	14			2.05063	0.951996
Phvul.004G069400.1	9	2	3	2.16993	0.910333
Phvul.004G070800.1	6	1	2	2.58496	0.911982
Phvul.004G072600.1	1	8	8	-3	0.949356	-3	0.953635
Phvul.004G076300.1	12	1	2	3.58496	0.977303	2.58496	0.961915
Phvul.004G076400.1	16	2	0	3	0.980003	5	0.988432
Phvul.004G076600.1	16	2	3	3	0.980003	2.41504	0.947603
Phvul.004G076700.1	1	25	24	-4.64386	0.994448	-4.58496	0.994504
Phvul.004G077000.1	20	3	1	2.73697	0.974271	4.32193	0.992336
Phvul.004G077900.1	108	18	12	2.58496	0.983798	3.16993	0.994119
Phvul.004G078700.1	4	19	13	-2.24793	0.941533
Phvul.004G079400.1	11	4	2			2.45943	0.935415
Phvul.004G080100.1	33	6	5	2.45943	0.957542	2.72247	0.981035
Phvul.004G080200.1	14	3	3	2.22239	0.932666	2.22239	0.935471
Phvul.004G080600.1	37	11	7			2.4021	0.958833
Phvul.004G085000.1	37	3	3	3.62449	0.996238	3.62449	0.996305
Phvul.004G085600.1	7	8	2					2	0.905577
Phvul.004G085600.2	7	8	2					2	0.905577
Phvul.004G087000.1	2	7	16			-3	0.981483
Phvul.004G087400.1	41	9	6	2.18763	0.95096	2.77259	0.982267
Phvul.004G089200.1	6	3	1			2.58496	0.918987
Phvul.004G090200.1	17	2	1	3.08746	0.981618	4.08746	0.989525
Phvul.004G094500.1	60	14	9	2.09954	0.951419	2.73697	0.983433
Phvul.004G104200.1	4	43	27	-3.42626	0.99559	-2.75489	0.979465
Phvul.004G108900.1	43	8	4	2.42626	0.958997	3.42626	0.995648
Phvul.004G109200.1	64	11	3	2.54057	0.960658	4.41504	0.998768
Phvul.004G111300.1	157	55	36			2.1247	0.953381
Phvul.004G113500.1	6	1	1	2.58496	0.911982	2.58496	0.918987
Phvul.004G114400.1	353	120	60			2.55663	0.962212
Phvul.004G116000.1	5	16	27			-2.43296	0.956386
Phvul.004G116100.1	12	58	75	-2.27302	0.952632	-2.64386	0.983712
Phvul.004G116300.1	23	6	2			3.52356	0.991544
Phvul.004G119000.1	6	0	0	3.58496	0.923367	3.58496	0.930129
Phvul.004G120000.1	122	31	23			2.40718	0.961557
Phvul.004G120500.1	12	2	2	2.58496	0.95905	2.58496	0.961915
Phvul.004G122500.1	16	6	4			2	0.937052
Phvul.004G122500.2	17	6	4			2.08746	0.939205
Phvul.004G122500.3	16	6	4			2	0.937052
Phvul.004G123200.1	91	17	14	2.42033	0.960854	2.70044	0.983994
Phvul.004G123700.1	2	7	8			-2	0.904537
Phvul.004G124600.1	21	5	4	2.07039	0.941619	2.39232	0.953048
Phvul.004G125800.1	44	22	11			2	0.950894
Phvul.004G127200.1	30	10	6			2.32193	0.957225
Phvul.004G127500.1	37	13	6			2.62449	0.98158
Phvul.004G127700.1	65	14	9	2.21501	0.952861	2.85244	0.985249
Phvul.004G129500.1	0	7	16	-3.80735	0.941563	-5	0.988432
Phvul.004G129600.1	2	22	41	-3.45943	0.990133	-4.35755	0.997708
Phvul.004G129700.1	1	3	8			-3	0.953635
Phvul.004G129800.1	2	44	46	-4.45943	0.99809	-4.52356	0.998125
Phvul.004G129900.1	2	39	38	-4.2854	0.997527	-4.24793	0.997367
Phvul.004G130000.1	1	21	25	-4.39232	0.992258	-4.64386	0.9949
Phvul.004G130100.1	19	5	3			2.66297	0.974572
Phvul.004G130700.1	5	0	0			3.32193	0.905036
Phvul.004G130800.1	36	2	1	4.16993	0.997091	5.16993	0.997312
Phvul.004G131000.1	55	3	1	4.1964	0.998583	5.78136	0.9986
Phvul.004G131700.1	13	7	3			2.11548	0.9313
Phvul.004G131700.2	15	8	3			2.32193	0.945428
Phvul.004G133900.1	12	2125	6183	-7.46828	0.999966	-9.00913	0.99999
Phvul.004G134000.1	13	4385	6298	-8.39792	0.999985	-8.92024	0.99999
Phvul.004G134100.1	7	2769	3127	-8.62779	0.999973	-8.80321	0.999977
Phvul.004G136000.1	5	1153	2076	-7.84925	0.999925	-8.69766	0.999956
Phvul.004G137600.1	2	14	43	-2.80735	0.96749	-4.42626	0.997893
Phvul.004G138800.1	6	2	1			2.58496	0.918987
Phvul.004G141900.1	84	28	17			2.30485	0.953896
Phvul.004G141900.2	93	30	19			2.29123	0.95401
Phvul.004G142300.1	37	8	6	2.20945	0.950285	2.62449	0.98158
Phvul.004G145500.1	52	18	13			2	0.951592
Phvul.004G145600.1	13	0	0	4.70044	0.98124	4.70044	0.983003
Phvul.004G146900.1	25	3	3	3.05889	0.987909	3.05889	0.988578
Phvul.004G147800.1	12	3	5	2	0.923352
Phvul.004G148500.1	33	6	4	2.45943	0.957542	3.04439	0.990863
Phvul.004G148600.1	11	2	0	2.45943	0.931895	4.45943	0.97682
Phvul.004G149100.1	48	10	7	2.26303	0.95198	2.77761	0.982873
Phvul.004G150500.1	211	11	5	4.26167	0.999592	5.39917	0.999543
Phvul.004G150600.1	58	14	9	2.05063	0.951243	2.68806	0.983285
Phvul.004G151800.1	70	18	12			2.54432	0.961289
Phvul.004G152100.1	4	17	10	-2.08746	0.93684
Phvul.004G152100.2	3	12	8	-2	0.923352
Phvul.004G152300.1	6	2	1			2.58496	0.918987
Phvul.004G154300.1	12	1	1	3.58496	0.977303	3.58496	0.979432
Phvul.004G154400.1	23	6	5			2.20163	0.946544
Phvul.004G158000.1	10	5028	4886	-8.97384	0.99999	-8.93251	0.999985
Phvul.004G158100.1	17	4471	9005	-8.03892	0.999985	-9.04905	0.999996
Phvul.004G158200.1	31	8040	14260	-8.01878	0.999999	-8.84549	1
Phvul.004G158300.1	9	5254	4070	-9.18928	0.999991	-8.82089	0.999984
Phvul.004G162500.1	8	4	1			3	0.953635
Phvul.004G162600.1	1	7	14	-2.80735	0.929671	-3.80735	0.984869
Phvul.004G165100.1	9	4	2			2.16993	0.915128
Phvul.004G166000.1	37	10	5			2.88753	0.983483
Phvul.004G169800.1	8	1	3	3	0.949356
Phvul.004G170100.1	22	0	0	5.45943	0.992977	5.45943	0.993561
Phvul.004G170700.1	2	11	21	-2.45943	0.931895	-3.39232	0.990275
Phvul.004G170800.1	22	21	5			2.1375	0.94478	2.07039	0.943162
Phvul.004G172400.1	3	15	16	-2.32193	0.943014	-2.41504	0.947603
Phvul.004G173100.1	17	4	1	2.08746	0.93684	4.08746	0.989525
Phvul.004G173600.1	10	2	2	2.32193	0.925622	2.32193	0.929634
Phvul.004G173700.1	21	5	6	2.07039	0.941619
Phvul.004G173700.2	22	5	6	2.1375	0.942935
Phvul.004G173700.3	22	5	6	2.1375	0.942935
Phvul.004G174300.1	1	9	7	-3.16993	0.958117	-2.80735	0.935113
Phvul.004G174500.1	23	7	3			2.9386	0.979621
Phvul.004G174500.2	24	7	4			2.58496	0.977904
Phvul.004G176300.1	36	7	18	2.36257	0.95778
Phvul.005G000500.1	19	7	4			2.24793	0.943458
Phvul.005G000900.1	362	121	62			2.54565	0.962217
Phvul.005G000900.2	403	139	71			2.50489	0.962249
Phvul.005G000900.3	407	141	70			2.5396	0.962252
Phvul.005G001000.1	0	4	12			-4.58496	0.980266
Phvul.005G004000.1	54	24	10			2.43296	0.96048
Phvul.005G005600.1	30	6	5	2.32193	0.956116	2.58496	0.980133
Phvul.005G005600.2	30	6	5	2.32193	0.956116	2.58496	0.980133
Phvul.005G005900.1	9	2	3	2.16993	0.910333
Phvul.005G006600.1	12	3	2	2	0.923352	2.58496	0.961915
Phvul.005G007300.1	23	2	0	3.52356	0.990823	5.52356	0.994039
Phvul.005G007400.1	15	2	0	2.90689	0.969914	4.90689	0.986939
Phvul.005G007600.1	168	73	28			2.58496	0.984278
Phvul.005G008000.1	20	7	5			2	0.942337
Phvul.005G008200.1	13	2	1	2.70044	0.962854	3.70044	0.982166
Phvul.005G017100.1	16	5	2			3	0.981483
Phvul.005G017300.1	14	173	1	-3.62727	0.998676	3.80735	0.984869	7.43463	0.999372
Phvul.005G017400.1	51	3	0	4.08746	0.998308	6.67243	0.998441
Phvul.005G017500.1	64	10	3	2.67807	0.983214	4.41504	0.998768
Phvul.005G017600.1	55	99	9			2.61143	0.983134	3.45943	0.997022
Phvul.005G017700.1	1	9	1	-3.16993	0.958117			3.16993	0.962224
Phvul.005G017900.1	45	24	4			3.49185	0.995901	2.58496	0.977928
Phvul.005G018000.1	679	35	20	4.27798	0.999801	5.08534	0.999835
Phvul.005G019200.1	70	24	10			2.80735	0.985358
Phvul.005G019300.1	100	32	13			2.94342	0.985745
Phvul.005G019400.1	8	6	1			3	0.953635	2.58496	0.92141
Phvul.005G019500.1	47	11	6	2.09516	0.950515	2.96963	0.984517
Phvul.005G020200.1	6	2	1			2.58496	0.918987
Phvul.005G020800.1	24	4	3	2.58496	0.976775	3	0.9881
Phvul.005G021400.1	18	1	0	4.16993	0.989632	5.16993	0.990718
Phvul.005G022300.1	17	7	4			2.08746	0.939205
Phvul.005G024100.1	132	40	29			2.18641	0.954154
Phvul.005G024200.1	25	4	2	2.64386	0.977464	3.64386	0.993631
Phvul.005G025500.1	8	5	2			2	0.904537
Phvul.005G025600.1	29	17	6			2.27302	0.949509
Phvul.005G026300.1	12	4	2			2.58496	0.961915
Phvul.005G032000.1	0	39	103	-6.2854	0.997718	-7.6865	0.999247
Phvul.005G032100.1	37	3	2	3.62449	0.996238	4.20945	0.997245
Phvul.005G032600.1	0	3	17			-5.08746	0.989678	-2.5025	0.948821
Phvul.005G033900.1	8	0	0	4	0.9541	4	0.958252
Phvul.005G035800.1	0	58	61	-6.85798	0.998811	-6.93074	0.998773
Phvul.005G035900.1	2	8	8			-2	0.904537
Phvul.005G036600.1	41	10	20	2.03562	0.949615
Phvul.005G037900.1	2	16	9	-3	0.980003	-2.16993	0.915128
Phvul.005G039100.1	9	1	1	3.16993	0.958117	3.16993	0.961715
Phvul.005G039200.1	162	32	26	2.33985	0.961174	2.63941	0.984272
Phvul.005G039200.2	209	41	34	2.34981	0.961266	2.6199	0.984362
Phvul.005G039300.1	24	9	4			2.58496	0.977904
Phvul.005G040000.1	6	2	1			2.58496	0.918987
Phvul.005G040300.1	4	23	20	-2.52356	0.953544	-2.32193	0.952014
Phvul.005G042500.1	1	7	0	-2.80735	0.929671			3.80735	0.948437
Phvul.005G042700.1	6	72	36	-3.58496	0.998118	-2.58496	0.981391
Phvul.005G043200.1	18	4	2	2.16993	0.939846	3.16993	0.984585
Phvul.005G044000.1	16	11	4			2	0.937052
Phvul.005G044200.1	0	28	18	-5.80735	0.995582	-5.16993	0.990718
Phvul.005G044500.1	42	11	10			2.07039	0.950763
Phvul.005G046100.1	6	0	0	3.58496	0.923367	3.58496	0.930129
Phvul.005G049700.1	13	3	2	2.11548	0.928006	2.70044	0.96532
Phvul.005G050000.1	20	8	4			2.32193	0.952014
Phvul.005G050200.1	9	2	2	2.16993	0.910333	2.16993	0.915128
Phvul.005G053700.1	2	101	40	-5.65821	0.999374	-4.32193	0.997618
Phvul.005G053900.1	9	11	1			3.16993	0.961715	3.45943	0.975147
Phvul.005G054500.1	13	2	1	2.70044	0.962854	3.70044	0.982166
Phvul.005G057400.1	4	5	0					3.32193	0.909103
Phvul.005G057600.1	47	18	11			2.09516	0.95133
Phvul.005G059800.1	8	34	11	-2.08746	0.948308
Phvul.005G059900.1	9	37	14	-2.03953	0.948864
Phvul.005G063900.1	38	9	7	2.078	0.949131	2.44057	0.959044
Phvul.005G068100.1	37	6	5	2.62449	0.981105	2.88753	0.983483
Phvul.005G068500.1	9	1	1	3.16993	0.958117	3.16993	0.961715
Phvul.005G069000.1	20	5	3	2	0.940298	2.73697	0.975677
Phvul.005G071300.1	0	20	5	-5.32193	0.991565	-3.32193	0.905036	2	0.941962
Phvul.005G071700.1	1	6	4	-2.58496	0.911982
Phvul.005G071700.2	1	6	4	-2.58496	0.911982
Phvul.005G072200.1	11	5	2			2.45943	0.935415
Phvul.005G072200.2	13	6	2			2.70044	0.96532
Phvul.005G074000.1	5	0	0			3.32193	0.905036
Phvul.005G074400.1	21	4	4	2.39232	0.951369	2.39232	0.953048
Phvul.005G077200.1	12	2	0	2.58496	0.95905	4.58496	0.980266
Phvul.005G079100.1	10	3	2			2.32193	0.929634
Phvul.005G080500.1	6	0	3	3.58496	0.923367
Phvul.005G080600.1	66	2	1	5.04439	0.998997	6.04439	0.998865
Phvul.005G080700.1	9	3	2			2.16993	0.915128
Phvul.005G081900.1	3	348	297	-6.85798	0.99979	-6.62936	0.999644
Phvul.005G083700.1	90	29	10			3.16993	0.993984
Phvul.005G083700.2	126	40	15			3.07039	0.993828
Phvul.005G084200.1	45	8	1	2.49185	0.959555	5.49185	0.998136	3	0.954676
Phvul.005G084300.1	6	1	1	2.58496	0.911982	2.58496	0.918987
Phvul.005G084900.1	9	2	1	2.16993	0.910333	3.16993	0.961715
Phvul.005G085800.1	35	14	6			2.54432	0.958895
Phvul.005G086300.1	95	30	16			2.56986	0.961633
Phvul.005G087200.1	38	7	23	2.44057	0.9583
Phvul.005G087300.1	10	1	3	3.32193	0.967392
Phvul.005G087900.1	4	14	23			-2.52356	0.954932
Phvul.005G088600.1	35	6	6	2.54432	0.958096	2.54432	0.958895
Phvul.005G090600.1	8	2	1			3	0.953635
Phvul.005G095100.1	17	73	62	-2.10236	0.951832
Phvul.005G096300.1	0	5	7			-3.80735	0.946759
Phvul.005G097200.1	41	16	6			2.77259	0.982267
Phvul.005G097300.1	6	3	1			2.58496	0.918987
Phvul.005G097800.1	5	0	0			3.32193	0.905036
Phvul.005G099100.1	16	4	2	2	0.934451	3	0.981483
Phvul.005G099300.1	12	1	1	3.58496	0.977303	3.58496	0.979432
Phvul.005G099500.1	43	5	2	3.10434	0.992089	4.42626	0.997893
Phvul.005G100600.1	8	6	2			2	0.904537
Phvul.005G100700.1	0	18	17	-5.16993	0.9897	-5.08746	0.989678
Phvul.005G101500.1	10	64	78	-2.67807	0.983214	-2.96347	0.985513
Phvul.005G101600.1	12	5	3			2	0.927103
Phvul.005G104600.1	10	1	1	3.32193	0.967392	3.32193	0.970503
Phvul.005G105500.1	11	3	2			2.45943	0.935415
Phvul.005G105800.1	56	16	13			2.10692	0.951962
Phvul.005G105900.1	27	5	3	2.43296	0.955226	3.16993	0.989809
Phvul.005G106200.1	879	120	55	2.87283	0.986085	3.99836	0.999706
Phvul.005G107200.1	10	5	2			2.32193	0.929634
Phvul.005G108200.1	15	6	26					-2.11548	0.946646
Phvul.005G108600.1	6	1	1	2.58496	0.911982	2.58496	0.918987
Phvul.005G109600.1	22	7	3			2.87447	0.978949
Phvul.005G113800.1	6	3	1			2.58496	0.918987
Phvul.005G114100.1	330	64	24	2.36632	0.961401	3.78136	0.998792
Phvul.005G114300.1	1	4	10			-3.32193	0.970503
Phvul.005G117200.1	9	2	1	2.16993	0.910333	3.16993	0.961715
Phvul.005G118100.1	28	8	6			2.22239	0.94903
Phvul.005G118800.1	41	28	10			2.03562	0.950558
Phvul.005G119500.1	12	4	3			2	0.927103
Phvul.005G124200.1	1	173	158	-7.43463	0.999615	-7.30378	0.999442
Phvul.005G124300.1	1	6	6	-2.58496	0.911982	-2.58496	0.918987
Phvul.005G124300.2	1	6	7	-2.58496	0.911982	-2.80735	0.935113
Phvul.005G129600.1	14	2	2	2.80735	0.96749	2.80735	0.969638
Phvul.005G130800.1	14	1	1	3.80735	0.983297	3.80735	0.984869
Phvul.005G133800.1	433	171	43			3.33196	0.997631
Phvul.005G134000.1	42	10	13	2.07039	0.949808
Phvul.005G134900.1	101	13	16	2.95777	0.985514	2.65821	0.984014
Phvul.005G135400.1	21	6	3			2.80735	0.978222
Phvul.005G136400.1	10	2	1	2.32193	0.925622	3.32193	0.970503
Phvul.005G136900.1	13	2	1	2.70044	0.962854	3.70044	0.982166
Phvul.005G137600.1	15	3	2	2.32193	0.943014	2.90689	0.971825
Phvul.005G137600.2	14	3	2	2.22239	0.932666	2.80735	0.969638
Phvul.005G137600.3	14	3	2	2.22239	0.932666	2.80735	0.969638
Phvul.005G137600.4	14	3	2	2.22239	0.932666	2.80735	0.969638
Phvul.005G141400.1	3	222	258	-6.20945	0.999684	-6.42626	0.999606
Phvul.005G141400.2	3	224	259	-6.22239	0.999685	-6.43185	0.999607
Phvul.005G141400.3	3	228	265	-6.24793	0.999692	-6.46489	0.999613
Phvul.005G141500.1	11	3	1			3.45943	0.974887
Phvul.005G144300.1	46	9	4	2.35364	0.959254	3.52356	0.995984
Phvul.005G144400.1	8	3	1			3	0.953635
Phvul.005G145800.1	5	0	0			3.32193	0.905036
Phvul.005G146200.1	12	4	2			2.58496	0.961915
Phvul.005G147300.2	16	13	4			2	0.937052
Phvul.005G148100.1	29	7	6	2.05063	0.946546	2.27302	0.949509
Phvul.005G148100.2	29	7	6	2.05063	0.946546	2.27302	0.949509
Phvul.005G149200.1	21	5	4	2.07039	0.941619	2.39232	0.953048
Phvul.005G149600.1	61	28	10			2.60881	0.983359
Phvul.005G153500.1	13	5	3			2.11548	0.9313
Phvul.005G156200.1	28	8	7			2	0.947424
Phvul.005G156700.1	2	416	682	-7.70044	0.999816	-8.41363	0.99984
Phvul.005G157000.1	1	227	416	-7.82655	0.999693	-8.70044	0.999731
Phvul.005G157700.2	6	1	1	2.58496	0.911982	2.58496	0.918987
Phvul.005G158600.1	14	3	2	2.22239	0.932666	2.80735	0.969638
Phvul.005G159400.1	8	4	2			2	0.904537
Phvul.005G159700.1	113	279	39					2.83872	0.986087
Phvul.005G159800.1	28	6	9	2.22239	0.947798
Phvul.005G159800.2	35	8	11	2.12928	0.948792
Phvul.005G160000.1	12	3	2	2	0.923352	2.58496	0.961915
Phvul.005G165400.1	2	14	0	-2.80735	0.96749			4.80735	0.985151
Phvul.005G167900.1	17	8	4			2.08746	0.939205
Phvul.005G168000.1	33	12	5			2.72247	0.981035
Phvul.005G168100.1	27	4	2	2.75489	0.978606	3.75489	0.994391
Phvul.005G168900.1	26	6	4	2.11548	0.945503	2.70044	0.978991
Phvul.005G170500.1	0	11	13	-4.45943	0.974337	-4.70044	0.983003
Phvul.005G170900.1	34	8	5	2.08746	0.948308	2.76553	0.981281
Phvul.005G172500.1	20	8	3			2.73697	0.975677
Phvul.005G172900.1	66	25	14			2.23704	0.953511
Phvul.005G173000.1	835	307	155			2.42951	0.962184
Phvul.005G173800.1	9	1	1	3.16993	0.958117	3.16993	0.961715
Phvul.005G174800.1	1	89	110	-6.47573	0.999301	-6.78136	0.999283
Phvul.005G175700.1	22	6	5			2.1375	0.94478
Phvul.005G176300.1	2	7	1					2.80735	0.936655
Phvul.005G176400.1	1	6	1	-2.58496	0.911982			2.58496	0.92141
Phvul.005G176500.1	2	8	0					4	0.959232
Phvul.005G176500.2	2	8	0					4	0.959232
Phvul.005G176500.3	2	8	0					4	0.959232
Phvul.005G177800.1	2	45	30	-4.49185	0.998169	-3.90689	0.995749
Phvul.005G177800.2	2	63	41	-4.97728	0.998926	-4.35755	0.997708
Phvul.005G178100.1	25	7	4			2.64386	0.978443
Phvul.005G178300.1	1	50	74	-5.64386	0.998517	-6.20945	0.999
Phvul.005G179300.1	16	6	4			2	0.937052
Phvul.005G179300.2	16	6	4			2	0.937052
Phvul.005G184700.1	8	3	2			2	0.904537
Phvul.005G185200.1	40	11	2			4.32193	0.997618	2.45943	0.934959
Phvul.006G000100.1	35	5	3	2.80735	0.982582	3.54432	0.99488
Phvul.006G003900.1	5	9	2					2.16993	0.91547
Phvul.006G004400.1	15	4	3			2.32193	0.945428
Phvul.006G008100.1	5	20	6	-2	0.940298
Phvul.006G011100.1	7	0	0	3.80735	0.941563	3.80735	0.946759
Phvul.006G011600.1	39	9	6	2.11548	0.949594	2.70044	0.981986
Phvul.006G011700.1	38	6	5	2.66297	0.981291	2.926	0.983634
Phvul.006G011900.1	54	316	128	-2.54889	0.961713
Phvul.006G012300.1	9	1	1	3.16993	0.958117	3.16993	0.961715
Phvul.006G013500.1	27	4	3	2.75489	0.978606	3.16993	0.989809
Phvul.006G013700.1	25	10	6			2.05889	0.946228
Phvul.006G017700.1	0	16	9	-5	0.987238	-4.16993	0.966418
Phvul.006G017800.1	2	45	31	-4.49185	0.998169	-3.9542	0.995991
Phvul.006G022000.1	14	1	0	3.80735	0.983297	4.80735	0.985202
Phvul.006G022500.1	89	26	10			3.15381	0.993604
Phvul.006G022500.2	87	25	10			3.12102	0.993583
Phvul.006G022700.1	6	1	1	2.58496	0.911982	2.58496	0.918987
Phvul.006G023200.1	44	12	10			2.1375	0.95123
Phvul.006G023300.1	57	14	10	2.02554	0.951179	2.51096	0.960868
Phvul.006G023400.1	46	0	0	6.52356	0.998319	6.52356	0.998195
Phvul.006G023700.1	16	4	2	2	0.934451	3	0.981483
Phvul.006G023700.2	17	4	2	2.08746	0.93684	3.08746	0.982975
Phvul.006G026200.1	17	0	0	5.08746	0.988573	5.08746	0.989678
Phvul.006G026400.1	8	0	0	4	0.9541	4	0.958252
Phvul.006G026700.1	35	14	7			2.32193	0.958404
Phvul.006G026800.1	136	60	30			2.18057	0.954168
Phvul.006G026900.1	24	12	5			2.26303	0.947364
Phvul.006G028700.1	18	3	1	2.58496	0.971747	4.16993	0.990651
Phvul.006G028900.1	23	11	4			2.52356	0.954932
Phvul.006G030400.1	7	2	1			2.80735	0.935113
Phvul.006G037200.1	3	19	17	-2.66297	0.973076	-2.5025	0.949532
Phvul.006G043200.1	7	2	1			2.80735	0.935113
Phvul.006G046300.1	653	1	2	9.35094	0.999869	8.35094	0.999832
Phvul.006G048600.1	5	117	53	-4.54844	0.999425	-3.40599	0.996271
Phvul.006G050200.1	0	7	15	-3.80735	0.941563	-4.90689	0.986939
Phvul.006G050300.1	1	4	6			-2.58496	0.918987
Phvul.006G052200.1	23	6	4			2.52356	0.954932
Phvul.006G052700.1	5	1	0			3.32193	0.905036
Phvul.006G054500.1	1	8	8	-3	0.949356	-3	0.953635
Phvul.006G054600.1	2	21	25	-3.39232	0.989315	-3.64386	0.993631
Phvul.006G054700.1	2	13	10	-2.70044	0.962854	-2.32193	0.929634
Phvul.006G054900.1	3	24	20	-3	0.987342	-2.73697	0.975677
Phvul.006G055000.1	1	34	23	-5.08746	0.996985	-4.52356	0.994028
Phvul.006G055200.1	11	46	32	-2.06413	0.950316
Phvul.006G055800.1	14	3	5	2.22239	0.932666
Phvul.006G056800.1	63	34	10			2.65535	0.98344
Phvul.006G056800.2	62	34	10			2.63227	0.983404
Phvul.006G056900.1	194	89	22			3.14048	0.994015	2.0163	0.952278
Phvul.006G057200.1	30	9	5			2.58496	0.980133
Phvul.006G057500.1	0	2	6			-3.58496	0.930129
Phvul.006G057800.1	5	0	0			3.32193	0.905036
Phvul.006G059800.1	25	10	6			2.05889	0.946228
Phvul.006G061000.1	21	137	156	-2.70571	0.984013	-2.89308	0.985975
Phvul.006G061100.1	32	1	2	5	0.996616	4	0.996356
Phvul.006G061100.2	34	1	2	5.08746	0.996985	4.08746	0.996744
Phvul.006G061800.1	37	4	3	3.20945	0.991732	3.62449	0.996305
Phvul.006G064200.1	11	3	2			2.45943	0.935415
Phvul.006G065300.1	108	47	21			2.36257	0.961466
Phvul.006G065300.2	108	47	21			2.36257	0.961466
Phvul.006G066000.1	6	5	1			2.58496	0.918987
Phvul.006G066400.1	728	328	149			2.28863	0.954803
Phvul.006G066400.2	703	305	144			2.28746	0.954797
Phvul.006G066700.1	7	0	0	3.80735	0.941563	3.80735	0.946759
Phvul.006G067000.1	36	11	5			2.848	0.983286
Phvul.006G067100.1	17	0	0	5.08746	0.988573	5.08746	0.989678
Phvul.006G067200.1	62	15	2	2.04731	0.951426	4.9542	0.998773	2.90689	0.971765
Phvul.006G067300.1	17	123	11	-2.85505	0.985607			3.48308	0.997179
Phvul.006G067400.1	1	23	4	-4.52356	0.993531			2.52356	0.95412
Phvul.006G067500.1	8	2	1			3	0.953635
Phvul.006G068500.1	10	3	2			2.32193	0.929634
Phvul.006G069400.1	12	8	1			3.58496	0.979432	3	0.954676
Phvul.006G071100.1	36	18	8			2.16993	0.950985
Phvul.006G071200.1	63	21	9			2.80735	0.985185
Phvul.006G077700.1	5	0	0			3.32193	0.905036
Phvul.006G077800.1	7	1	1	2.80735	0.929671	2.80735	0.935113
Phvul.006G080000.1	6	2	1			2.58496	0.918987
Phvul.006G080600.1	11	2	1	2.45943	0.931895	3.45943	0.974887
Phvul.006G080700.1	25	2	4	3.64386	0.993118	2.64386	0.978443
Phvul.006G081800.1	2	30	33	-3.90689	0.99548	-4.04439	0.996546
Phvul.006G081900.1	0	5	6			-3.58496	0.930129
Phvul.006G083400.1	18	4	3	2.16993	0.939846	2.58496	0.973327
Phvul.006G087600.1	10	3	1			3.32193	0.970503
Phvul.006G088500.1	1	78	62	-6.2854	0.999207	-5.9542	0.998793
Phvul.006G092800.1	5	0	0			3.32193	0.905036
Phvul.006G093600.1	3	979	1357	-8.3502	0.999904	-8.82124	0.999917
Phvul.006G095500.1	8	0	0	4	0.9541	4	0.958252
Phvul.006G096100.1	10	2	2	2.32193	0.925622	2.32193	0.929634
Phvul.006G096100.2	11	2	2	2.45943	0.931895	2.45943	0.935415
Phvul.006G096100.3	10	2	2	2.32193	0.925622	2.32193	0.929634
Phvul.006G097300.1	305	177	38			3.00474	0.99416	2.21968	0.953823
Phvul.006G098700.1	9	1	0	3.16993	0.958117	4.16993	0.966418
Phvul.006G098900.1	6	3	1			2.58496	0.918987
Phvul.006G099300.1	10	2	2	2.32193	0.925622	2.32193	0.929634
Phvul.006G100200.1	9	5	2			2.16993	0.915128
Phvul.006G101000.1	8	1	2	3	0.949356	2	0.904537
Phvul.006G101100.1	112	40	22			2.34792	0.961492
Phvul.006G101300.1	37	13	7			2.4021	0.958833
Phvul.006G102100.1	70	20	10			2.80735	0.985358
Phvul.006G103300.1	11	3	1			3.45943	0.974887
Phvul.006G104900.1	12	1	1	3.58496	0.977303	3.58496	0.979432
Phvul.006G108100.1	60	8	7	2.90689	0.984862	3.09954	0.993095
Phvul.006G111300.1	11	4	2			2.45943	0.935415
Phvul.006G112700.1	1	9	2	-3.16993	0.958117			2.16993	0.91547
Phvul.006G112900.1	9	51	5	-2.5025	0.960077			3.3505	0.995986
Phvul.006G114400.1	5	1	0			3.32193	0.905036
Phvul.006G114800.1	44	26	11			2	0.950894
Phvul.006G116100.1	7	1	1	2.80735	0.929671	2.80735	0.935113
Phvul.006G116200.1	0	6	5	-3.58496	0.923367	-3.32193	0.905036
Phvul.006G117900.1	5	0	0			3.32193	0.905036
Phvul.006G120100.1	3	149	777	-5.63421	0.99956	-8.01681	0.999854	-2.3826	0.961444
Phvul.006G123500.1	153	238	44					2.43539	0.961093
Phvul.006G124200.1	6	2	1			2.58496	0.918987
Phvul.006G124300.1	7	2	1			2.80735	0.935113
Phvul.006G124400.1	10	5	2			2.32193	0.929634
Phvul.006G124500.1	61	10	6	2.60881	0.983096	3.34577	0.996542
Phvul.006G124800.1	11	8	1			3.45943	0.974887	3	0.954676
Phvul.006G125400.1	25	8	2			3.64386	0.993631	2	0.905577
Phvul.006G127900.1	8	2	2			2	0.904537
Phvul.006G129200.1	6	1	1	2.58496	0.911982	2.58496	0.918987
Phvul.006G129500.1	38	1	0	5.24793	0.997595	6.24793	0.997539
Phvul.006G138900.1	14	128	43	-3.19265	0.99419
Phvul.006G139000.1	11	4	1			3.45943	0.974887
Phvul.006G139000.2	14	5	1			3.80735	0.984869
Phvul.006G139000.3	13	4	1			3.70044	0.982166
Phvul.006G139100.1	18	3	5	2.58496	0.971747
Phvul.006G139400.1	1	171	218	-7.41785	0.999609	-7.76818	0.999555
Phvul.006G139500.1	30	15	7			2.09954	0.948406
Phvul.006G139700.1	7	1	1	2.80735	0.929671	2.80735	0.935113
Phvul.006G140800.1	11	4	2			2.45943	0.935415
Phvul.006G141700.1	9	2	1	2.16993	0.910333	3.16993	0.961715
Phvul.006G141900.1	10	6	2			2.32193	0.929634
Phvul.006G142400.1	82	21	14			2.5502	0.961483
Phvul.006G142400.2	81	20	14	2.01792	0.951925	2.5325	0.961466
Phvul.006G143100.1	21	6	4			2.39232	0.953048
Phvul.006G143300.1	2	112	59	-5.80735	0.999427	-4.88264	0.998697
Phvul.006G143700.1	176	26	19	2.75899	0.98414	3.2115	0.994346
Phvul.006G144500.1	9	2	1	2.16993	0.910333	3.16993	0.961715
Phvul.006G144800.1	9	3	2			2.16993	0.915128
Phvul.006G147700.1	10	2	1	2.32193	0.925622	3.32193	0.970503
Phvul.006G147700.2	10	2	1	2.32193	0.925622	3.32193	0.970503
Phvul.006G149100.1	46	15	11			2.06413	0.951172
Phvul.006G149100.2	46	15	11			2.06413	0.951172
Phvul.006G150000.1	21	3	3	2.80735	0.976916	2.80735	0.978222
Phvul.006G150300.1	7	2	1			2.80735	0.935113
Phvul.006G151100.1	519	146	57			3.1867	0.994665
Phvul.006G155800.1	23	2	5	3.52356	0.990823	2.20163	0.946544
Phvul.006G155800.2	23	2	5	3.52356	0.990823	2.20163	0.946544
Phvul.006G159400.1	5	0	0			3.32193	0.905036
Phvul.006G159400.2	5	0	0			3.32193	0.905036
Phvul.006G159400.3	5	1	0			3.32193	0.905036
Phvul.006G160500.1	14	3	2	2.22239	0.932666	2.80735	0.969638
Phvul.006G160600.1	11	3	2			2.45943	0.935415
Phvul.006G161600.1	12	6	3			2	0.927103
Phvul.006G161900.1	8	4	2			2	0.904537
Phvul.006G166800.1	18	3	3	2.58496	0.971747	2.58496	0.973327
Phvul.006G169800.1	3	23	6	-2.9386	0.9785
Phvul.006G170000.1	1	128	279	-7	0.9995	-8.12412	0.999631
Phvul.006G171200.1	19	4	5	2.24793	0.941533
Phvul.006G172900.1	15	4	2			2.90689	0.971825
Phvul.006G174700.1	12	4	2			2.58496	0.961915
Phvul.006G175000.1	27	1225	1004	-5.50368	0.999928	-5.21666	0.999885
Phvul.006G175500.1	102	15	12	2.76553	0.983859	3.08746	0.993711
Phvul.006G177100.1	1	11	7	-3.45943	0.972267	-2.80735	0.935113
Phvul.006G177200.1	15	5	1			3.90689	0.986605
Phvul.006G177300.1	1	4	6			-2.58496	0.918987
Phvul.006G178300.1	11	3	1			3.45943	0.974887
Phvul.006G179900.1	17	2	1	3.08746	0.981618	4.08746	0.989525
Phvul.006G180800.1	10	5	2			2.32193	0.929634
Phvul.006G181400.2	6	3	1			2.58496	0.918987
Phvul.006G181800.1	32	7	6	2.19265	0.949043	2.41504	0.957929
Phvul.006G182300.1	6	2	1			2.58496	0.918987
Phvul.006G182700.1	126	40	18			2.80735	0.985864
Phvul.006G182800.2	11	6	2			2.45943	0.935415
Phvul.006G182800.3	11	6	2			2.45943	0.935415
Phvul.006G183200.1	18	3	3	2.58496	0.971747	2.58496	0.973327
Phvul.006G183400.1	12	8	3			2	0.927103
Phvul.006G183900.1	759	105	62	2.85371	0.986066	3.61376	0.998964
Phvul.006G184200.1	3	234	680	-6.2854	0.999702	-7.82443	0.999839
Phvul.006G184600.1	6	0	0	3.58496	0.923367	3.58496	0.930129
Phvul.006G184800.1	8	1	2	3	0.949356	2	0.904537
Phvul.006G184800.2	9	1	3	3.16993	0.958117
Phvul.006G186700.1	397	75	64	2.40418	0.961439	2.633	0.984561
Phvul.006G187100.1	18	5	4			2.16993	0.941892
Phvul.006G188400.1	107	25	30	2.09761	0.952303
Phvul.006G189400.1	46	12	6			2.9386	0.984438
Phvul.006G190600.1	8	4	2			2	0.904537
Phvul.006G190600.2	8	4	2			2	0.904537
Phvul.006G190600.3	8	3	2			2	0.904537
Phvul.006G192300.1	13	2	1	2.70044	0.962854	3.70044	0.982166
Phvul.006G192700.1	1	83	93	-6.37504	0.999254	-6.53916	0.99919
Phvul.006G195600.1	31	4	3	2.9542	0.981795	3.36923	0.993999
Phvul.006G196400.1	25	10	4			2.64386	0.978443
Phvul.006G197100.1	5	2	0			3.32193	0.905036
Phvul.006G197400.1	100	57	10			3.32193	0.997087	2.51096	0.959982
Phvul.006G198600.1	13	3	2	2.11548	0.928006	2.70044	0.96532
Phvul.006G199100.1	8	3	2			2	0.904537
Phvul.006G199200.1	13	4	3			2.11548	0.9313
Phvul.006G201100.1	20	4	3	2.32193	0.950248	2.73697	0.975677
Phvul.006G201900.1	7	1	1	2.80735	0.929671	2.80735	0.935113
Phvul.006G202700.1	4	0	12					-4.58496	0.980365
Phvul.006G204000.1	33	4	1	3.04439	0.990487	5.04439	0.996897
Phvul.006G204100.1	204	35	21	2.54314	0.961582	3.28011	0.994402
Phvul.006G204200.1	89	22	15	2.0163	0.952053	2.56884	0.96158
Phvul.006G204400.1	6	31	38	-2.36923	0.956541	-2.66297	0.981782
Phvul.006G205300.1	38	2	2	4.24793	0.997398	4.24793	0.997367
Phvul.006G208300.1	1	3	7			-2.80735	0.935113
Phvul.006G208500.1	0	17	36	-5.08746	0.988573	-6.16993	0.997312
Phvul.006G210200.2	6	3	1			2.58496	0.918987
Phvul.006G212500.1	13	1	8	3.70044	0.980355			-3	0.954676
Phvul.006G212900.1	759	216	95			2.9981	0.994374
Phvul.006G216700.1	28	2	1	3.80735	0.994871	4.80735	0.99584
Phvul.006G217500.1	60	276	271	-2.20163	0.953844	-2.17526	0.95445
Phvul.006G218800.1	6	2	1			2.58496	0.918987
Phvul.006G221400.1	43	10	6	2.10434	0.950034	2.8413	0.984125
Phvul.007G002400.1	1428	295	170	2.27521	0.954186	3.07039	0.994448
Phvul.007G002600.1	6	2	1			2.58496	0.918987
Phvul.007G004500.1	225	77	46			2.29022	0.954486
Phvul.007G004600.1	212	78	39			2.44252	0.961822
Phvul.007G006000.1	4	11	2					2.45943	0.934959
Phvul.007G006000.2	4	11	2					2.45943	0.934959
Phvul.007G006600.1	17	3	2	2.5025	0.947636	3.08746	0.982975
Phvul.007G007500.1	10	4	0			4.32193	0.972421
Phvul.007G007700.1	0	27	20	-5.75489	0.995258	-5.32193	0.992361
Phvul.007G008500.1	137	41	16			3.09803	0.993877
Phvul.007G009500.1	9	3	1			3.16993	0.961715
Phvul.007G011600.1	19	4	5	2.24793	0.941533
Phvul.007G012200.1	8	5	2			2	0.904537
Phvul.007G012600.1	10	1	1	3.32193	0.967392	3.32193	0.970503
Phvul.007G014600.2	7	2	1			2.80735	0.935113
Phvul.007G018200.1	12	3	2	2	0.923352	2.58496	0.961915
Phvul.007G018200.2	12	3	2	2	0.923352	2.58496	0.961915
Phvul.007G018600.1	6	2	0			3.58496	0.930129
Phvul.007G022400.1	35	15	8			2.12928	0.949884
Phvul.007G022700.1	0	6	6	-3.58496	0.923367	-3.58496	0.930129
Phvul.007G023400.1	1	21	33	-4.39232	0.992258	-5.04439	0.996897
Phvul.007G023600.1	3	21	14	-2.80735	0.976916	-2.22239	0.935471
Phvul.007G024200.1	10	0	0	4.32193	0.969446	4.32193	0.972421
Phvul.007G024300.1	49	1	0	5.61471	0.998473	6.61471	0.998356
Phvul.007G025500.1	1	17	16	-4.08746	0.98841	-4	0.988278
Phvul.007G026500.1	12	4	3			2	0.927103
Phvul.007G026800.1	8	2	0			4	0.958252
Phvul.007G026900.1	31	5	3	2.63227	0.979746	3.36923	0.993999
Phvul.007G027700.1	7	0	0	3.80735	0.941563	3.80735	0.946759
Phvul.007G028100.1	21	1	1	4.39232	0.992258	4.39232	0.992995
Phvul.007G028400.1	139	19	33	2.87101	0.985665	2.07455	0.953133
Phvul.007G030200.1	5	0	0			3.32193	0.905036
Phvul.007G030500.1	6	0	0	3.58496	0.923367	3.58496	0.930129
Phvul.007G031600.1	15	1	0	3.90689	0.985241	4.90689	0.986939
Phvul.007G033400.1	12	3	1	2	0.923352	3.58496	0.979432
Phvul.007G035500.1	15	3	1	2.32193	0.943014	3.90689	0.986605
Phvul.007G036400.1	37	162	85	-2.1304	0.952703
Phvul.007G038200.1	10	1	1	3.32193	0.967392	3.32193	0.970503
Phvul.007G038400.1	49	8	5	2.61471	0.982497	3.29278	0.993042
Phvul.007G038700.1	27	6	6	2.16993	0.947141	2.16993	0.948464
Phvul.007G039300.1	8	2	2			2	0.904537
Phvul.007G039400.1	7	0	0	3.80735	0.941563	3.80735	0.946759
Phvul.007G039500.1	7	0	0	3.80735	0.941563	3.80735	0.946759
Phvul.007G039600.1	14	1	0	3.80735	0.983297	4.80735	0.985202
Phvul.007G039800.1	57	19	9			2.66297	0.98324
Phvul.007G040400.1	25	7	5			2.32193	0.955344
Phvul.007G040500.1	14	4	3			2.22239	0.935471
Phvul.007G041000.1	1	31	52	-4.9542	0.996384	-5.70044	0.998478
Phvul.007G041200.1	30	10	5			2.58496	0.980133
Phvul.007G041200.2	30	10	6			2.32193	0.957225
Phvul.007G043300.1	5	1	0			3.32193	0.905036
Phvul.007G044000.1	27	10	6			2.16993	0.948464
Phvul.007G045200.1	6	2	1			2.58496	0.918987
Phvul.007G045400.1	2	7	17			-3.08746	0.982975
Phvul.007G045600.2	6	1	1	2.58496	0.911982	2.58496	0.918987
Phvul.007G046200.1	269	8	3	5.07146	0.999735	6.4865	0.99962
Phvul.007G047900.1	13	0	0	4.70044	0.98124	4.70044	0.983003
Phvul.007G052800.1	1	17	18	-4.08746	0.98841	-4.16993	0.990651
Phvul.007G054100.1	27	11	6			2.16993	0.948464
Phvul.007G054400.1	20	3	2	2.73697	0.974271	3.32193	0.989548
Phvul.007G054700.1	29	3	1	3.27302	0.990005	4.85798	0.996084
Phvul.007G055000.1	36	7	4	2.36257	0.95778	3.16993	0.991801
Phvul.007G056100.1	34	12	6			2.5025	0.958653
Phvul.007G056500.1	28	3	1	3.22239	0.989628	4.80735	0.99584
Phvul.007G057800.1	24	0	0	5.58496	0.994039	5.58496	0.994509
Phvul.007G058100.1	10	1	1	3.32193	0.967392	3.32193	0.970503
Phvul.007G058200.1	76	11	2	2.7885	0.983585	5.24793	0.999012	2.45943	0.934959
Phvul.007G059700.1	134	17156	59931	-7.00034	1	-8.80493	1
Phvul.007G059800.1	1	44	204	-5.45943	0.998181	-7.67243	0.999539	-2.21299	0.953829
Phvul.007G059800.2	1	46	212	-5.52356	0.998319	-7.72792	0.999549	-2.20436	0.953846
Phvul.007G060000.1	101	11952	46536	-6.88675	1	-8.84785	1
Phvul.007G060200.1	6	2	1			2.58496	0.918987
Phvul.007G060600.1	28	8	4			2.80735	0.981491
Phvul.007G061200.1	60	7	6	3.09954	0.993054	3.32193	0.996514
Phvul.007G061200.2	59	7	6	3.07529	0.993016	3.29768	0.993462
Phvul.007G061300.1	11	3	2			2.45943	0.935415
Phvul.007G062000.1	38	7	13	2.44057	0.9583
Phvul.007G062100.1	8	3	2			2	0.904537
Phvul.007G062800.1	31	6	4	2.36923	0.956541	2.9542	0.982439
Phvul.007G064800.1	33	1	0	5.04439	0.996797	6.04439	0.996897
Phvul.007G064900.1	18	81	66	-2.16993	0.953135
Phvul.007G065400.1	10	2	1	2.32193	0.925622	3.32193	0.970503
Phvul.007G066700.1	5	0	0			3.32193	0.905036
Phvul.007G067100.1	33	9	7			2.23704	0.950573
Phvul.007G067700.1	6	1	0	2.58496	0.911982	3.58496	0.930129
Phvul.007G068700.1	19	0	0	5.24793	0.990717	5.24793	0.991634
Phvul.007G070000.1	2	11	7	-2.45943	0.931895
Phvul.007G072200.1	17	6	2			3.08746	0.982975
Phvul.007G072200.2	17	6	2			3.08746	0.982975
Phvul.007G072500.1	9	31	38			-2.078	0.950192
Phvul.007G073600.1	21	4	1	2.39232	0.951369	4.39232	0.992995
Phvul.007G074300.1	45	6	4	2.90689	0.984052	3.49185	0.995901
Phvul.007G076700.1	1	6	2	-2.58496	0.911982
Phvul.007G077900.1	11	5	2			2.45943	0.935415
Phvul.007G080400.1	11	47	55	-2.09516	0.950515	-2.32193	0.960456
Phvul.007G082600.1	92	33	18			2.35364	0.961331
Phvul.007G084000.1	5	17	26			-2.37851	0.955883
Phvul.007G084700.1	7	2	1			2.80735	0.935113
Phvul.007G086900.1	5	0	0			3.32193	0.905036
Phvul.007G088200.1	9	54	78	-2.58496	0.982807	-3.11548	0.993471
Phvul.007G090200.1	10	1	1	3.32193	0.967392	3.32193	0.970503
Phvul.007G091100.1	6	1	1	2.58496	0.911982	2.58496	0.918987
Phvul.007G094400.1	45	10	10	2.16993	0.951475	2.16993	0.952213
Phvul.007G094500.1	5	76	31	-3.926	0.998743	-2.63227	0.980466
Phvul.007G095600.1	9	1	0	3.16993	0.958117	4.16993	0.966418
Phvul.007G099600.1	4	416	974	-6.70044	0.999816	-7.92778	0.999884
Phvul.007G100700.1	0	13	19	-4.70044	0.98124	-5.24793	0.991634
Phvul.007G101600.1	9	2	1	2.16993	0.910333	3.16993	0.961715
Phvul.007G102100.1	224	42	18	2.41504	0.961317	3.63743	0.998666
Phvul.007G105400.1	27	2	1	3.75489	0.993976	4.75489	0.995583
Phvul.007G106300.1	55	1	0	5.78136	0.998722	6.78136	0.9986
Phvul.007G107300.1	16	4	3	2	0.934451	2.41504	0.947603
Phvul.007G107400.1	0	2	9			-4.16993	0.966418	-2.16993	0.91547
Phvul.007G107500.1	262	1006	1103			-2.07379	0.953727
Phvul.007G107600.1	6	1	0	2.58496	0.911982	3.58496	0.930129
Phvul.007G108100.1	7	1	0	2.80735	0.929671	3.80735	0.946759
Phvul.007G109000.1	0	3	6			-3.58496	0.930129
Phvul.007G109700.1	64	9	6	2.83007	0.984949	3.41504	0.996635
Phvul.007G111000.1	28	13	7			2	0.947424
Phvul.007G111500.1	22	4	2	2.45943	0.952681	3.45943	0.991003
Phvul.007G113100.1	1	9	14	-3.16993	0.958117	-3.80735	0.984869
Phvul.007G114400.1	6	8	1			2.58496	0.918987	3	0.954676
Phvul.007G115300.1	8	4	2			2	0.904537
Phvul.007G119200.1	0	22	22	-5.45943	0.992977	-5.45943	0.993561
Phvul.007G119300.1	0	7	6	-3.80735	0.941563	-3.58496	0.930129
Phvul.007G119400.1	12	0	0	4.58496	0.978183	4.58496	0.980266
Phvul.007G120000.1	42	1	0	5.39232	0.998009	6.39232	0.997919
Phvul.007G122300.1	0	18	18	-5.16993	0.9897	-5.16993	0.990718
Phvul.007G124000.1	35	5	3	2.80735	0.982582	3.54432	0.99488
Phvul.007G124500.1	6	25	17	-2.05889	0.944582
Phvul.007G124500.2	6	25	17	-2.05889	0.944582
Phvul.007G126100.1	13	1	1	3.70044	0.980355	3.70044	0.982166
Phvul.007G127700.1	5	2	0			3.32193	0.905036
Phvul.007G128500.1	6	2	0			3.58496	0.930129
Phvul.007G128600.1	16	2	1	3	0.980003	4	0.988278
Phvul.007G129200.2	6	1	1	2.58496	0.911982	2.58496	0.918987
Phvul.007G130700.1	12	4	3			2	0.927103
Phvul.007G130900.1	0	6	26	-3.58496	0.923367	-5.70044	0.995252	-2.11548	0.946646
Phvul.007G130900.2	0	7	29	-3.80735	0.941563	-5.85798	0.996085	-2.05063	0.947487
Phvul.007G132500.1	7	1	0	2.80735	0.929671	3.80735	0.946759
Phvul.007G133400.1	17	7	4			2.08746	0.939205
Phvul.007G133500.1	10	3	2			2.32193	0.929634
Phvul.007G133500.2	11	4	2			2.45943	0.935415
Phvul.007G133800.1	6	1	0	2.58496	0.911982	3.58496	0.930129
Phvul.007G134400.1	12	7	3			2	0.927103
Phvul.007G135400.1	27	71	179			-2.72893	0.984378
Phvul.007G135400.2	26	70	177			-2.76717	0.984378
Phvul.007G136000.1	8	4	2			2	0.904537
Phvul.007G137300.1	7	2	1			2.80735	0.935113
Phvul.007G138300.1	52	435	755	-3.06443	0.994168	-3.85989	0.999497
Phvul.007G138900.1	11	3	2			2.45943	0.935415
Phvul.007G139000.1	20	8	3			2.73697	0.975677
Phvul.007G139300.1	32	19	6			2.41504	0.957929
Phvul.007G140600.1	25	32	7					2.19265	0.949562
Phvul.007G141000.1	6708	1730	1486			2.17445	0.954888
Phvul.007G141900.1	2	18	0	-3.16993	0.983324			5.16993	0.990604
Phvul.007G141900.2	2	24	0	-3.58496	0.992623			5.58496	0.994348
Phvul.007G142200.1	2	20	0	-3.32193	0.988467			5.32193	0.992235
Phvul.007G142500.1	2	18	0	-3.16993	0.983324			5.16993	0.990604
Phvul.007G142600.1	2	18	0	-3.16993	0.983324			5.16993	0.990604
Phvul.007G143200.1	17	7	3			2.5025	0.949532
Phvul.007G143900.1	94	26	20			2.23266	0.954
Phvul.007G143900.2	94	26	20			2.23266	0.954
Phvul.007G144700.1	6	1	0	2.58496	0.911982	3.58496	0.930129
Phvul.007G147600.1	68	18	14			2.28011	0.953598
Phvul.007G150300.1	155	58	31			2.32193	0.96167
Phvul.007G150500.1	64	30	15			2.09311	0.952295
Phvul.007G151200.1	9	2	1	2.16993	0.910333	3.16993	0.961715
Phvul.007G151900.1	26	9	6			2.11548	0.947069
Phvul.007G152800.1	13	3	2	2.11548	0.928006	2.70044	0.96532
Phvul.007G154200.1	9	1	1	3.16993	0.958117	3.16993	0.961715
Phvul.007G155500.1	60	40	13			2.20645	0.953204
Phvul.007G156200.1	1	4	6			-2.58496	0.918987
Phvul.007G156700.1	450	67	50	2.74769	0.98437	3.16993	0.994627
Phvul.007G158600.1	8	27	38			-2.24793	0.951507
Phvul.007G159100.1	17	3	1	2.5025	0.947636	4.08746	0.989525
Phvul.007G159600.1	7	2	1			2.80735	0.935113
Phvul.007G161300.2	6	2	1			2.58496	0.918987
Phvul.007G161900.1	278	51	112	2.44652	0.961376
Phvul.007G162000.1	7	1	3	2.80735	0.929671
Phvul.007G163000.1	8	2	2			2	0.904537
Phvul.007G164900.1	2	23	14	-3.52356	0.990823	-2.80735	0.969638
Phvul.007G166300.1	14	2	1	2.80735	0.96749	3.80735	0.984869
Phvul.007G167900.1	12	4	3			2	0.927103
Phvul.007G170900.1	4	10	0					4.32193	0.972643
Phvul.007G171300.1	55	12	8	2.1964	0.952345	2.78136	0.983255
Phvul.007G171400.1	113	24	18	2.23522	0.95356	2.65025	0.98409
Phvul.007G173400.1	41	10	8	2.03562	0.949615	2.35755	0.959355
Phvul.007G173600.1	8	1526	4138	-7.57554	0.999944	-9.01472	0.999984
Phvul.007G174400.1	18	3	1	2.58496	0.971747	4.16993	0.990651
Phvul.007G176600.1	32	1	1	5	0.996616	5	0.9967
Phvul.007G176700.1	33	10	6			2.45943	0.958397
Phvul.007G177500.1	9	4	2			2.16993	0.915128
Phvul.007G179400.1	0	31	12	-5.9542	0.996385	-4.58496	0.980266
Phvul.007G179800.1	18	3	2	2.58496	0.971747	3.16993	0.984585
Phvul.007G179900.1	13	3	1	2.11548	0.928006	3.70044	0.982166
Phvul.007G180000.1	12	6	3			2	0.927103
Phvul.007G180800.1	1	110	325	-6.78136	0.999422	-8.3443	0.999674
Phvul.007G181600.1	10	1	1	3.32193	0.967392	3.32193	0.970503
Phvul.007G181900.1	28	5	4	2.48543	0.955999	2.80735	0.981491
Phvul.007G182300.1	9	5	2			2.16993	0.915128
Phvul.007G182400.1	14	11	3			2.22239	0.935471
Phvul.007G182500.1	2	20	5	-3.32193	0.988467			2	0.941962
Phvul.007G182800.1	13	5	3			2.11548	0.9313
Phvul.007G184500.1	7	4	1			2.80735	0.935113
Phvul.007G186800.1	19	4	3	2.24793	0.941533	2.66297	0.974572
Phvul.007G188400.1	425	230	74			2.52187	0.96226
Phvul.007G190100.1	1	11	12	-3.45943	0.972267	-3.58496	0.979432
Phvul.007G190100.2	1	11	11	-3.45943	0.972267	-3.45943	0.974887
Phvul.007G190400.1	27	4	3	2.75489	0.978606	3.16993	0.989809
Phvul.007G192800.1	18	3364	8405	-7.54604	0.999978	-8.86711	0.999996
Phvul.007G194600.1	21	8	4			2.39232	0.953048
Phvul.007G194600.2	22	8	4			2.45943	0.954192
Phvul.007G194700.1	20	9	3			2.73697	0.975677
Phvul.007G196800.1	9	1	2	3.16993	0.958117	2.16993	0.915128
Phvul.007G196900.1	61	20	15			2.02385	0.952111
Phvul.007G197600.1	124	319	63					2.34013	0.961171
Phvul.007G197600.2	112	261	62					2.07371	0.953031
Phvul.007G198300.1	6	1	2	2.58496	0.911982
Phvul.007G198300.2	11	2	3	2.45943	0.931895
Phvul.007G198300.3	7	1	2	2.80735	0.929671
Phvul.007G198300.4	8	1	2	3	0.949356	2	0.904537
Phvul.007G198800.1	11	0	0	4.45943	0.974337	4.45943	0.97682
Phvul.007G201500.1	41	12	9			2.18763	0.951798
Phvul.007G202400.1	56	19	8			2.80735	0.984942
Phvul.007G204200.1	18	4	5	2.16993	0.939846
Phvul.007G204400.1	26	5	10	2.37851	0.954637
Phvul.007G206100.1	23	6	3			2.9386	0.979621
Phvul.007G206100.2	24	6	3	2	0.943736	3	0.9881
Phvul.007G206200.1	1	10	8	-3.32193	0.967392	-3	0.953635
Phvul.007G208300.1	7	0	0	3.80735	0.941563	3.80735	0.946759
Phvul.007G209100.1	8	1	1	3	0.949356	3	0.953635
Phvul.007G209200.1	24	7	4			2.58496	0.977904
Phvul.007G211000.1	14	4	3			2.22239	0.935471
Phvul.007G211200.1	17	8	4			2.08746	0.939205
Phvul.007G213800.1	3	18	12	-2.58496	0.971747	-2	0.927103
Phvul.007G216900.1	32	3	2	3.41504	0.993871	4	0.996356
Phvul.007G217600.1	19	6	3			2.66297	0.974572
Phvul.007G217800.1	31	5	6	2.63227	0.979746	2.36923	0.957572
Phvul.007G217800.2	30	5	6	2.58496	0.979369	2.32193	0.957225
Phvul.007G218400.1	35	13	7			2.32193	0.958404
Phvul.007G218700.1	8	6	2			2	0.904537
Phvul.007G222000.1	431	2413	1700	-2.48507	0.961922
Phvul.007G222300.1	15	65	40	-2.11548	0.951773
Phvul.007G222700.1	243	0	0	8.92481	0.999718	8.92481	0.999591
Phvul.007G222900.1	16	3	2	2.41504	0.945424	3	0.981483
Phvul.007G225200.1	1	88	273	-6.45943	0.999292	-8.09276	0.999625
Phvul.007G225300.1	18	643	334	-5.15875	0.999866	-4.21378	0.999597
Phvul.007G225700.1	3	14	13	-2.22239	0.932666	-2.11548	0.9313
Phvul.007G226500.1	8	3	2			2	0.904537
Phvul.007G226800.1	34	4	3	3.08746	0.990756	3.5025	0.994682
Phvul.007G229600.1	0	3	5			-3.32193	0.905036
Phvul.007G231300.1	5	1	0			3.32193	0.905036
Phvul.007G234800.1	1	713	226	-9.47776	0.999882	-7.82018	0.999567
Phvul.007G235300.1	0	34	22	-6.08746	0.996985	-5.45943	0.993561
Phvul.007G237100.1	16	0	0	5	0.987238	5	0.988432
Phvul.007G237200.1	25	0	0	5.64386	0.994457	5.64386	0.994905
Phvul.007G237300.1	17	0	0	5.08746	0.988573	5.08746	0.989678
Phvul.007G239800.1	2	241	472	-6.91289	0.999713	-7.88264	0.999762
Phvul.007G240200.1	0	14	9	-4.80735	0.983676	-4.16993	0.966418
Phvul.007G241300.1	7	3	1			2.80735	0.935113
Phvul.007G243400.1	9	9	1			3.16993	0.961715	3.16993	0.962224
Phvul.007G247800.1	6	2	1			2.58496	0.918987
Phvul.007G248000.1	0	12	10	-4.58496	0.978183	-4.32193	0.972421
Phvul.007G249300.1	10	4	2			2.32193	0.929634
Phvul.007G250600.1	7	4	1			2.80735	0.935113
Phvul.007G250600.2	10	5	2			2.32193	0.929634
Phvul.007G250600.3	6	4	1			2.58496	0.918987
Phvul.007G251000.1	89	0	1	7.47573	0.999301	6.47573	0.999157
Phvul.007G251100.1	17	1	1	4.08746	0.98841	4.08746	0.989525
Phvul.007G252300.1	4	25	22	-2.64386	0.977464	-2.45943	0.954192
Phvul.007G254000.1	8	4	2			2	0.904537
Phvul.007G255700.1	4	19	19	-2.24793	0.941533	-2.24793	0.943458
Phvul.007G257700.1	8	1	1	3	0.949356	3	0.953635
Phvul.007G257700.2	9	1	1	3.16993	0.958117	3.16993	0.961715
Phvul.007G259400.1	9	54	75	-2.58496	0.982807	-3.05889	0.993418
Phvul.007G259800.1	7	1	1	2.80735	0.929671	2.80735	0.935113
Phvul.007G260000.1	12	4	3			2	0.927103
Phvul.007G260000.2	12	3	3	2	0.923352	2	0.927103
Phvul.007G263500.1	5	10	2					2.32193	0.929353
Phvul.007G264300.1	17	10	3			2.5025	0.949532
Phvul.007G264400.1	4	1023	1175	-7.99859	0.999909	-8.19845	0.999906
Phvul.007G264400.2	4	1071	1214	-8.06474	0.999915	-8.24555	0.999909
Phvul.007G265400.1	9	4	2			2.16993	0.915128
Phvul.007G267100.1	1	19	9	-4.24793	0.990649	-3.16993	0.961715
Phvul.007G267100.2	1	18	9	-4.16993	0.989632	-3.16993	0.961715
Phvul.007G268500.1	2	9	11	-2.16993	0.910333	-2.45943	0.935415
Phvul.007G269900.1	10	3	2			2.32193	0.929634
Phvul.007G270300.1	2	27	26	-3.75489	0.993976	-3.70044	0.994044
Phvul.007G277500.1	8	2	1			3	0.953635
Phvul.007G279100.1	28	293	313	-3.3874	0.99749	-3.48266	0.99762
Phvul.007G279200.1	1	40	34	-5.32193	0.997841	-5.08746	0.997036
Phvul.008G003200.1	0	6	1	-3.58496	0.923367			2.58496	0.92141
Phvul.008G005300.1	32	0	0	6	0.996617	6	0.9967
Phvul.008G005900.1	15	9	3			2.32193	0.945428
Phvul.008G006400.1	9	4	2			2.16993	0.915128
Phvul.008G006400.2	9	3	2			2.16993	0.915128
Phvul.008G007100.1	16	8	3			2.41504	0.947603
Phvul.008G007200.1	51	7	5	2.86507	0.98444	3.3505	0.996167
Phvul.008G007500.1	5	8	1					3	0.954676
Phvul.008G009000.1	54	7	5	2.94753	0.984639	3.43296	0.996315
Phvul.008G010300.1	8	4	2			2	0.904537
Phvul.008G010400.1	20	7	5			2	0.942337
Phvul.008G016900.1	43	17	8			2.42626	0.959656
Phvul.008G018000.1	20	11	5			2	0.942337
Phvul.008G018700.1	49	19	4			3.61471	0.997317	2.24793	0.942933
Phvul.008G019200.1	41	7	4	2.5502	0.959133	3.35755	0.995454
Phvul.008G019200.2	41	7	4	2.5502	0.959133	3.35755	0.995454
Phvul.008G019500.1	8	2	1			3	0.953635
Phvul.008G020600.1	42	12	7			2.58496	0.982193
Phvul.008G023100.1	1182	24	2	5.62205	0.999926	9.20701	0.999907	3.58496	0.993119
Phvul.008G023200.1	62	4	1	3.9542	0.998448	5.9542	0.998793
Phvul.008G023300.1	17	0	0	5.08746	0.988573	5.08746	0.989678
Phvul.008G023400.1	48	10	10	2.26303	0.95198	2.26303	0.952642
Phvul.008G024900.1	133	14	2	3.24793	0.994213	6.05528	0.999377	2.80735	0.969684
Phvul.008G026000.1	8	1	1	3	0.949356	3	0.953635
Phvul.008G026100.1	2	13	16	-2.70044	0.962854	-3	0.981483
Phvul.008G026100.2	2	13	15	-2.70044	0.962854	-2.90689	0.971825
Phvul.008G026100.3	2	13	15	-2.70044	0.962854	-2.90689	0.971825
Phvul.008G027900.1	103	30	18			2.51658	0.961698
Phvul.008G028700.1	25	3	1	3.05889	0.987909	4.64386	0.9949
Phvul.008G031700.1	9	146	172	-4.0199	0.999371	-4.25634	0.999387
Phvul.008G031700.2	10	153	179	-3.93546	0.999164	-4.16189	0.999318
Phvul.008G031800.1	58	22	11			2.39855	0.960623
Phvul.008G031900.1	0	16	16	-5	0.987238	-5	0.988432
Phvul.008G032000.1	44	15	9			2.28951	0.952311
Phvul.008G032400.1	27	11	5			2.43296	0.956386
Phvul.008G032500.1	15	7	3			2.32193	0.945428
Phvul.008G032900.1	10	50	35	-2.32193	0.959593
Phvul.008G033000.1	15	3	2	2.32193	0.943014	2.90689	0.971825
Phvul.008G034700.1	7	2	1			2.80735	0.935113
Phvul.008G036600.1	8	4	2			2	0.904537
Phvul.008G037400.1	31	13	5			2.63227	0.980466
Phvul.008G037900.1	1	6	4	-2.58496	0.911982
Phvul.008G037900.2	1	8	4	-3	0.949356
Phvul.008G039000.1	13	5	3			2.11548	0.9313
Phvul.008G039100.1	0	36	32	-6.16993	0.997314	-6	0.9967
Phvul.008G039100.2	0	35	32	-6.12928	0.997159	-6	0.9967
Phvul.008G041200.1	207	53	39			2.40808	0.96179
Phvul.008G041800.1	16	0	0	5	0.987238	5	0.988432
Phvul.008G046900.1	9	4	2			2.16993	0.915128
Phvul.008G047700.1	58	8	5	2.85798	0.98476	3.53605	0.996539
Phvul.008G051100.1	14	4	3			2.22239	0.935471
Phvul.008G051600.1	391	45	38	3.11917	0.99416	3.3631	0.997608
Phvul.008G052000.1	1	6	5	-2.58496	0.911982
Phvul.008G052500.1	25	6	3	2.05889	0.944582	3.05889	0.988578
Phvul.008G052500.2	31	7	4	2.14684	0.947673	2.9542	0.982439
Phvul.008G052500.3	30	7	4	2.09954	0.94709	2.90689	0.982183
Phvul.008G055000.1	25	23	5			2.32193	0.955344	2.20163	0.945954
Phvul.008G058300.1	8	2	2			2	0.904537
Phvul.008G059900.1	1	9	13	-3.16993	0.958117	-3.70044	0.982166
Phvul.008G061600.1	25	4	4	2.64386	0.977464	2.64386	0.978443
Phvul.008G062100.1	44	13	10			2.1375	0.95123
Phvul.008G062100.2	58	17	13			2.15754	0.952242
Phvul.008G062900.1	0	16	11	-5	0.987238	-4.45943	0.97682
Phvul.008G063300.1	9	0	0	4.16993	0.962957	4.16993	0.966418
Phvul.008G063400.1	37	0	0	6.20945	0.997466	6.20945	0.997435
Phvul.008G063700.1	7	0	0	3.80735	0.941563	3.80735	0.946759
Phvul.008G064500.1	7	1	1	2.80735	0.929671	2.80735	0.935113
Phvul.008G064700.1	9	2	1	2.16993	0.910333	3.16993	0.961715
Phvul.008G065100.1	11	0	0	4.45943	0.974337	4.45943	0.97682
Phvul.008G065300.1	12	1	1	3.58496	0.977303	3.58496	0.979432
Phvul.008G068500.1	1	7	9	-2.80735	0.929671	-3.16993	0.961715
Phvul.008G070000.1	0	7	12	-3.80735	0.941563	-4.58496	0.980266
Phvul.008G073400.1	13	0	0	4.70044	0.98124	4.70044	0.983003
Phvul.008G076600.1	10	1	0	3.32193	0.967392	4.32193	0.972421
Phvul.008G076600.2	9	1	0	3.16993	0.958117	4.16993	0.966418
Phvul.008G077000.1	1	7	3	-2.80735	0.929671
Phvul.008G079000.1	40	10	8	2	0.949384	2.32193	0.959217
Phvul.008G081600.1	10	3	2			2.32193	0.929634
Phvul.008G083200.1	0	11	12	-4.45943	0.974337	-4.58496	0.980266
Phvul.008G083400.1	298	76	56			2.41181	0.961914
Phvul.008G086800.1	42	0	0	6.39232	0.998009	6.39232	0.997919
Phvul.008G090700.1	0	4	5			-3.32193	0.905036
Phvul.008G090800.1	0	21	19	-5.39232	0.992287	-5.24793	0.991634
Phvul.008G090900.1	0	5	5			-3.32193	0.905036
Phvul.008G094300.1	10	4	2			2.32193	0.929634
Phvul.008G096400.1	0	31	27	-5.9542	0.996385	-5.75489	0.995585
Phvul.008G096800.1	53	18	13			2.02748	0.951697
Phvul.008G097100.2	6	2	1			2.58496	0.918987
Phvul.008G097900.1	182	1721	925	-3.24124	0.994692	-2.34551	0.962167
Phvul.008G100000.1	11	5	2			2.45943	0.935415
Phvul.008G101900.1	8	1	1	3	0.949356	3	0.953635
Phvul.008G103400.1	24	4	2	2.58496	0.976775	3.58496	0.993161
Phvul.008G103700.1	21	9	5			2.07039	0.943573
Phvul.008G103700.2	23	10	5			2.20163	0.946544
Phvul.008G104100.1	22	3	2	2.87447	0.977764	3.45943	0.991003
Phvul.008G104500.1	126	31	25	2.02308	0.952342	2.33342	0.961565
Phvul.008G106900.1	6	1	1	2.58496	0.911982	2.58496	0.918987
Phvul.008G107200.1	50	14	10			2.32193	0.960159
Phvul.008G107200.2	50	14	10			2.32193	0.960159
Phvul.008G107200.3	50	14	10			2.32193	0.960159
Phvul.008G108300.1	17	10	4			2.08746	0.939205
Phvul.008G112000.1	9	3	2			2.16993	0.915128
Phvul.008G112500.1	33	9	7			2.23704	0.950573
Phvul.008G112600.1	11	2	2	2.45943	0.931895	2.45943	0.935415
Phvul.008G112900.1	350	47	38	2.89662	0.985965	3.20328	0.994563
Phvul.008G113700.1	17	2	1	3.08746	0.981618	4.08746	0.989525
Phvul.008G114000.1	1	12	15	-3.58496	0.977303	-3.90689	0.986605
Phvul.008G115900.1	54	0	0	6.75489	0.998684	6.75489	0.998556
Phvul.008G116000.1	6	0	0	3.58496	0.923367	3.58496	0.930129
Phvul.008G116200.1	34	3	1	3.5025	0.994463	5.08746	0.997036
Phvul.008G116200.2	33	3	1	3.45943	0.994232	5.04439	0.996897
Phvul.008G116400.1	7	0	0	3.80735	0.941563	3.80735	0.946759
Phvul.008G119500.1	26	7	3			3.11548	0.989049
Phvul.008G119500.2	32	9	4			3	0.990622
Phvul.008G120400.1	13	4	2			2.70044	0.96532
Phvul.008G121200.1	9	1	0	3.16993	0.958117	4.16993	0.966418
Phvul.008G121400.1	5	20	5	-2	0.940298			2	0.941962
Phvul.008G121500.1	97	7	0	3.79256	0.998405	7.59991	0.999215	3.80735	0.948437
Phvul.008G121600.1	16	1	0	4	0.987076	5	0.988432
Phvul.008G121700.1	17	5	2			3.08746	0.982975
Phvul.008G121800.1	24	17	4			2.58496	0.977904	2.08746	0.938856
Phvul.008G122000.1	10	30	6					2.32193	0.956388
Phvul.008G122100.1	1	56	51	-5.80735	0.998752	-5.67243	0.998441
Phvul.008G122400.1	12	5	3			2	0.927103
Phvul.008G122900.1	49	7	1	2.80735	0.984299	5.61471	0.998356	2.80735	0.936655
Phvul.008G123600.1	9	1	6	3.16993	0.958117			-2.58496	0.92141
Phvul.008G123700.1	9	2	2	2.16993	0.910333	2.16993	0.915128
Phvul.008G125600.1	37	13	7			2.4021	0.958833
Phvul.008G128100.1	8	2	1			3	0.953635
Phvul.008G128100.2	7	1	1	2.80735	0.929671	2.80735	0.935113
Phvul.008G128700.1	13	48	86			-2.72583	0.98395
Phvul.008G128900.1	8	4	2			2	0.904537
Phvul.008G130100.1	6	33	53	-2.45943	0.957542	-3.14296	0.992839
Phvul.008G131100.1	14	83	136	-2.56768	0.961067	-3.28011	0.994247
Phvul.008G131200.1	6	26	30	-2.11548	0.945503	-2.32193	0.957225
Phvul.008G132000.1	19	5	4			2.24793	0.943458
Phvul.008G133200.1	2	453	713	-7.82337	0.999825	-8.47776	0.999844
Phvul.008G133400.1	2	465	734	-7.86109	0.999828	-8.51964	0.999845
Phvul.008G133600.1	6	1	0	2.58496	0.911982	3.58496	0.930129
Phvul.008G133700.1	50	23	7			2.8365	0.984652
Phvul.008G136300.1	23	4	4	2.52356	0.953544	2.52356	0.954932
Phvul.008G136900.1	573	106	64	2.43447	0.961514	3.16239	0.994317
Phvul.008G137000.1	6	3	1			2.58496	0.918987
Phvul.008G137200.1	25	13	6			2.05889	0.946228
Phvul.008G139600.1	10	3	2			2.32193	0.929634
Phvul.008G140800.1	8	4	2			2	0.904537
Phvul.008G143900.1	6	3	1			2.58496	0.918987
Phvul.008G144500.1	98	757	2049	-2.94944	0.986084	-4.38599	0.999926
Phvul.008G146200.1	14	5	3			2.22239	0.935471
Phvul.008G147400.1	52	26	8			2.70044	0.983086
Phvul.008G147400.2	67	33	10			2.74416	0.983653
Phvul.008G147500.1	5	0	0			3.32193	0.905036
Phvul.008G147500.2	6	0	0	3.58496	0.923367	3.58496	0.930129
Phvul.008G148200.1	7	1	1	2.80735	0.929671	2.80735	0.935113
Phvul.008G148600.1	8	2	2			2	0.904537
Phvul.008G149000.1	7	12	3					2	0.927027
Phvul.008G149600.1	13	2	2	2.70044	0.962854	2.70044	0.96532
Phvul.008G151800.1	51	9	5	2.5025	0.960077	3.3505	0.996167
Phvul.008G156000.1	28	8	6			2.22239	0.94903
Phvul.008G156100.1	8	1	1	3	0.949356	3	0.953635
Phvul.008G156800.1	19	2	2	3.24793	0.984449	3.24793	0.985625
Phvul.008G159200.1	9	2	1	2.16993	0.910333	3.16993	0.961715
Phvul.008G159200.2	11	2	1	2.45943	0.931895	3.45943	0.974887
Phvul.008G161100.1	11	4	2			2.45943	0.935415
Phvul.008G161100.2	11	4	2			2.45943	0.935415
Phvul.008G162400.1	6	1	1	2.58496	0.911982	2.58496	0.918987
Phvul.008G162400.2	6	1	1	2.58496	0.911982	2.58496	0.918987
Phvul.008G162800.1	25	1	1	4.64386	0.994448	4.64386	0.9949
Phvul.008G163500.1	278	93	62			2.16474	0.953601
Phvul.008G168500.1	9	4	2			2.16993	0.915128
Phvul.008G168900.1	21	9	5			2.07039	0.943573
Phvul.008G168900.2	22	10	5			2.1375	0.94478
Phvul.008G169600.1	186	44	33	2.07973	0.952558	2.49476	0.961988
Phvul.008G169900.1	7	1	1	2.80735	0.929671	2.80735	0.935113
Phvul.008G170200.1	16	7	4			2	0.937052
Phvul.008G170800.1	7	1	1	2.80735	0.929671	2.80735	0.935113
Phvul.008G174100.1	47	10	7	2.23266	0.951848	2.74723	0.982794
Phvul.008G175700.1	44	3	2	3.87447	0.997622	4.45943	0.99799
Phvul.008G175800.1	273	42	35	2.70044	0.984265	2.96347	0.986184
Phvul.008G176000.1	274	38	29	2.8501	0.985906	3.24005	0.994497
Phvul.008G177000.1	12	2	1	2.58496	0.95905	3.58496	0.979432
Phvul.008G177200.1	17	2	1	3.08746	0.981618	4.08746	0.989525
Phvul.008G177200.2	21	3	2	2.80735	0.976916	3.39232	0.990275
Phvul.008G178100.1	0	4	9			-4.16993	0.966418
Phvul.008G178800.1	6	3	1			2.58496	0.918987
Phvul.008G180500.1	347	46	43	2.91523	0.985977	3.01253	0.994187
Phvul.008G181500.1	15	1	0	3.90689	0.985241	4.90689	0.986939
Phvul.008G181800.1	16	3	1	2.41504	0.945424	4	0.988278
Phvul.008G182300.1	10	4	2			2.32193	0.929634
Phvul.008G184800.1	12	1	1	3.58496	0.977303	3.58496	0.979432
Phvul.008G185100.1	13	5	2			2.70044	0.96532
Phvul.008G188200.1	46	55	13					2.08092	0.951397
Phvul.008G188300.1	12	2	0	2.58496	0.95905	4.58496	0.980266
Phvul.008G190600.1	216	71	46			2.23133	0.95446
Phvul.008G190600.2	209	69	44			2.24793	0.954456
Phvul.008G191200.1	35	8	4	2.12928	0.948792	3.12928	0.991239
Phvul.008G191200.2	40	10	5	2	0.949384	3	0.99185
Phvul.008G191800.1	22	2	1	3.45943	0.990133	4.45943	0.99355
Phvul.008G194200.1	7	4	0			3.80735	0.946759
Phvul.008G197000.1	172	24	11	2.8413	0.985764	3.96683	0.999117
Phvul.008G197100.1	9	6	2			2.16993	0.915128
Phvul.008G197900.1	44	0	0	6.45943	0.998181	6.45943	0.998066
Phvul.008G198000.1	113	0	0	7.82018	0.999438	7.82018	0.999298
Phvul.008G198100.1	66	0	0	7.04439	0.999018	7.04439	0.998865
Phvul.008G198200.1	31	0	0	5.9542	0.996385	5.9542	0.99651
Phvul.008G198300.1	348	4	3	6.44294	0.99979	6.85798	0.999688
Phvul.008G198400.1	6	50	22	-3.05889	0.992609
Phvul.008G198500.1	318	19	8	4.06496	0.9996	5.31288	0.999658
Phvul.008G198800.1	3	21	12	-2.80735	0.976916	-2	0.927103
Phvul.008G198900.1	3	18	15	-2.58496	0.971747	-2.32193	0.945428
Phvul.008G199000.1	55	9	8	2.61143	0.982857	2.78136	0.983255
Phvul.008G199200.1	1	768	457	-9.58496	0.999889	-8.83605	0.999757
Phvul.008G199300.1	1	813	470	-9.66711	0.999892	-8.87652	0.999762
Phvul.008G199400.1	45	7	6	2.6845	0.982211	2.90689	0.984332
Phvul.008G200700.1	32	9	8			2	0.948763
Phvul.008G200900.1	14	0	0	4.80735	0.983676	4.80735	0.985202
Phvul.008G203300.1	40	7	4	2.51457	0.958959	3.32193	0.995349
Phvul.008G205400.1	2	1	6					-2.58496	0.92141
Phvul.008G205700.4	48	20	12			2	0.951293
Phvul.008G207300.1	45	11	7	2.03242	0.950157	2.6845	0.982528
Phvul.008G210100.1	113	49	26			2.11974	0.95319
Phvul.008G211300.1	6	1	1	2.58496	0.911982	2.58496	0.918987
Phvul.008G211800.1	1	6	20	-2.58496	0.911982	-4.32193	0.992336
Phvul.008G212700.1	2	6	9			-2.16993	0.915128
Phvul.008G212800.1	7	2	1			2.80735	0.935113
Phvul.008G212800.2	6	2	1			2.58496	0.918987
Phvul.008G213400.1	596	149	145	2	0.952823	2.03926	0.953611
Phvul.008G215500.1	10	1	1	3.32193	0.967392	3.32193	0.970503
Phvul.008G216100.1	6	1	1	2.58496	0.911982	2.58496	0.918987
Phvul.008G217500.1	152	1166	1372	-2.93942	0.98612	-3.17414	0.994812
Phvul.008G218800.1	11	0	0	4.45943	0.974337	4.45943	0.97682
Phvul.008G218900.1	24	13	5			2.26303	0.947364
Phvul.008G218900.2	24	13	5			2.26303	0.947364
Phvul.008G219100.1	6	0	2	3.58496	0.923367
Phvul.008G219500.1	18	6	4			2.16993	0.941892
Phvul.008G222400.1	1	18	15	-4.16993	0.989632	-3.90689	0.986605
Phvul.008G222500.1	3	28	27	-3.22239	0.989628	-3.16993	0.989809
Phvul.008G223100.1	40	12	10			2	0.950368
Phvul.008G223400.1	27	8	5			2.43296	0.956386
Phvul.008G224100.1	10	2	2	2.32193	0.925622	2.32193	0.929634
Phvul.008G224300.1	1	12	16	-3.58496	0.977303	-4	0.988278
Phvul.008G224600.1	9	2	1	2.16993	0.910333	3.16993	0.961715
Phvul.008G227000.1	20	10	4			2.32193	0.952014
Phvul.008G227000.2	19	10	4			2.24793	0.943458
Phvul.008G227000.3	19	10	4			2.24793	0.943458
Phvul.008G227000.4	19	9	4			2.24793	0.943458
Phvul.008G227100.1	0	24	3	-5.58496	0.994039			3	0.988154
Phvul.008G227900.1	10	3046	4924	-8.25077	0.999975	-8.94369	0.999986
Phvul.008G228100.1	1	140	262	-7.12928	0.999542	-8.03342	0.999612
Phvul.008G228400.1	23	6	4			2.52356	0.954932
Phvul.008G228400.2	38	10	6			2.66297	0.981782
Phvul.008G235100.1	9	4	1			3.16993	0.961715
Phvul.008G235600.1	493	220	116			2.08746	0.953603
Phvul.008G236000.1	355	179	85			2.06228	0.953483
Phvul.008G236900.1	60	19	15			2	0.952053
Phvul.008G240200.1	11	1	0	3.45943	0.972267	4.45943	0.97682
Phvul.008G241500.1	58	19	10			2.53605	0.960925
Phvul.008G241500.2	58	19	10			2.53605	0.960925
Phvul.008G243000.1	11	2	2	2.45943	0.931895	2.45943	0.935415
Phvul.008G243500.1	20	7	3			2.73697	0.975677
Phvul.008G246000.2	7	3	1			2.80735	0.935113
Phvul.008G247400.1	246	58	37	2.08453	0.952655	2.73306	0.984497
Phvul.008G247900.1	5	0	0			3.32193	0.905036
Phvul.008G248000.1	7	0	0	3.80735	0.941563	3.80735	0.946759
Phvul.008G248700.1	31	7	4	2.14684	0.947673	2.9542	0.982439
Phvul.008G250400.1	708	90	59	2.97575	0.986079	3.58496	0.998953
Phvul.008G253100.1	18	8	3			2.58496	0.973327
Phvul.008G253500.1	56	18	12			2.22239	0.953124
Phvul.008G255200.1	12	3	3	2	0.923352	2	0.927103
Phvul.008G255200.2	12	3	3	2	0.923352	2	0.927103
Phvul.008G256600.1	9	1	1	3.16993	0.958117	3.16993	0.961715
Phvul.008G256600.2	9	1	1	3.16993	0.958117	3.16993	0.961715
Phvul.008G258600.1	13	5	3			2.11548	0.9313
Phvul.008G259800.1	17	5	3			2.5025	0.949532
Phvul.008G259800.2	23	7	4			2.52356	0.954932
Phvul.008G261500.1	2	8	13			-2.70044	0.96532
[truncated: 695 more rows]
