# Supplementary material for: An RNA-Seq based gene expression atlas of the common bean
Source: BMC Genomics. 2014 Oct 6;15(1):866. doi: 10.1186/1471-2164-15-866 (PMC4195886; doi:10.1186/1471-2164-15-866)
Supplement: Supplementary file 12 — Additional file 12: Genes differentially expressed as pods develop. (XLSX 1 MB) [file 12864_2014_6531_MOESM12_ESM.xlsx]

## Sheet: O'Rourke_AddFile12_PodDevDEGs
GeneID	PY	PH	P1	P2	PYvPH FoldChange	PYvPH Prob_DE	PYvP1 FoldChange	PYvP1 Prob_DE	PYvP2 FoldChange	PYvP2 Prob_DE	PHvP1 FoldChange	PHvP1 Prob_DE	PHvP2 FoldChange	PHvP2 Prob_DE	P1vP2 FoldChange	P1vP2 Prob_DE
Phvul.001G000400.1	3	15	6	10	-2.32193	0.953225
Phvul.001G000500.1	29	22	1	1			4.85798	0.998343	4.85798	0.99737	4.45943	0.99502	4.45943	0.993995
Phvul.001G000800.1	0	0	2	4					-3	0.900726
Phvul.001G000800.2	0	0	2	4					-3	0.900726
Phvul.001G001000.1	1	16	5	17	-4	0.992273	-2.32193	0.927042	-4.08746	0.993562
Phvul.001G001100.1	1	11	2	5	-3.45943	0.982619			-2.32193	0.903664	2.45943	0.938531
Phvul.001G001100.2	1	11	2	5	-3.45943	0.982619			-2.32193	0.903664	2.45943	0.938531
Phvul.001G001300.1	5	20	22	54	-2	0.94992	-2.1375	0.955685	-3.43296	0.996829
Phvul.001G001400.1	8	30	16	34					-2.08746	0.95541
Phvul.001G001400.2	8	30	16	34					-2.08746	0.95541
Phvul.001G001500.1	6	51	13	14	-3.08746	0.994003
Phvul.001G001700.1	1	5	6	71	-2.32193	0.901684	-2.58496	0.959724	-6.14975	0.998934			-3.82782	0.998558	-3.56478	0.996774
Phvul.001G001900.1	1	6	7	37	-2.58496	0.93913	-2.80735	0.967621	-5.20945	0.998034			-2.62449	0.980327	-2.4021	0.956905
Phvul.001G002000.1	6	36	4	12	-2.58496	0.984169					3.16993	0.99209
Phvul.001G002100.1	31	178	25	87	-2.52154	0.964216					2.83188	0.98539
Phvul.001G002200.1	2	50	7	48	-4.64386	0.998711			-4.58496	0.998469	2.8365	0.984249			-2.77761	0.982139
Phvul.001G002300.1	1	7	2	5	-2.80735	0.951327			-2.32193	0.903664
Phvul.001G002300.2	1	7	2	5	-2.80735	0.951327			-2.32193	0.903664
Phvul.001G002600.1	1	6	3	4	-2.58496	0.93913
Phvul.001G002600.2	1	6	3	4	-2.58496	0.93913
Phvul.001G002700.1	1	5	2	2	-2.32193	0.901684
Phvul.001G002800.1	1	6	2	5	-2.58496	0.93913			-2.32193	0.903664
Phvul.001G003000.1	2	13	7	14	-2.70044	0.973459			-2.80735	0.977401
Phvul.001G003300.1	0	5	24	22	-3.32193	0.930084	-5.58496	0.997919	-5.45943	0.996051	-2.26303	0.947023	-2.1375	0.942053
Phvul.001G003400.1	0	18	49	70	-5.16993	0.9939	-6.61471	0.998885	-7.12928	0.99892
Phvul.001G003600.1	4	20	6	10	-2.32193	0.957719
Phvul.001G004000.1	11	38	1	3			3.45943	0.990167			5.24793	0.997929	3.66297	0.99637
Phvul.001G004400.1	1	18	1	2	-4.16993	0.993853					4.16993	0.992752	3.16993	0.984467
Phvul.001G004500.1	0	4	3	5					-3.32193	0.931301
Phvul.001G004700.1	4	16	9	23	-2	0.946277			-2.52356	0.960877
Phvul.001G004800.1	9	69	16	22	-2.9386	0.986882					2.10852	0.950536
Phvul.001G005000.1	4	29	5	19	-2.85798	0.984692			-2.24793	0.952055	2.53605	0.956634
Phvul.001G005000.2	3	22	4	17	-2.87447	0.982839			-2.5025	0.957487	2.45943	0.954096			-2.08746	0.940721
Phvul.001G005300.1	0	3	13	30			-4.70044	0.994075	-5.90689	0.997494	-2.11548	0.933813	-3.32193	0.993647
Phvul.001G005400.1	5	26	15	32	-2.37851	0.960238			-2.67807	0.984087
Phvul.001G005500.1	1	7	3	4	-2.80735	0.951327
Phvul.001G005600.1	3	18	18	34	-2.58496	0.979013	-2.58496	0.983542	-3.5025	0.996033
Phvul.001G005700.1	4	9	2	4							2.16993	0.919694
Phvul.001G005700.2	4	8	2	4							2	0.910126
Phvul.001G005900.1	1	7	1	1	-2.80735	0.951327					2.80735	0.942163	2.80735	0.928805
Phvul.001G006000.1	3	15	8	12	-2.32193	0.953225			-2	0.940561
Phvul.001G006300.1	0	2	6	36			-3.58496	0.969757	-6.16993	0.997975			-4.16993	0.997206	-2.58496	0.981346
Phvul.001G007000.1	3	20	6	8	-2.73697	0.980549
Phvul.001G007100.1	5	20	9	22	-2	0.94992			-2.1375	0.952751
Phvul.001G007300.1	5	43	6	11	-3.10434	0.993678					2.8413	0.983885
Phvul.001G007500.1	11	40	7	12							2.51457	0.95818
Phvul.001G007600.1	2	14	7	8	-2.80735	0.976567			-2	0.92411
Phvul.001G008000.1	4	17	6	4	-2.08746	0.947753							2.08746	0.936177
Phvul.001G008300.1	1	1	2	5					-2.32193	0.903664
Phvul.001G008400.1	4	30	7	10	-2.90689	0.984887					2.09954	0.947608
Phvul.001G008500.1	23	55	13	23							2.08092	0.950087
Phvul.001G008900.1	1	8	6	24	-3	0.966661	-2.58496	0.959724	-4.58496	0.996578					-2	0.945182
Phvul.001G009000.1	6	26	14	39	-2.11548	0.952991			-2.70044	0.984735
Phvul.001G009000.2	6	26	14	40	-2.11548	0.952991			-2.73697	0.984797
Phvul.001G009000.3	6	25	14	38	-2.05889	0.952446			-2.66297	0.984614
Phvul.001G009100.1	55	256	133	236	-2.21864	0.957929			-2.10128	0.957747
Phvul.001G009400.1	1	3	2	6					-2.58496	0.940339
Phvul.001G009700.1	0	2	3	7					-3.80735	0.962794
Phvul.001G009900.1	41	278	347	1030	-2.76139	0.986289	-3.08124	0.995233	-4.65088	0.999814
Phvul.001G009900.2	50	343	427	1272	-2.77821	0.986329	-3.09424	0.995294	-4.66903	0.999838
Phvul.001G010200.1	1	8	4	14	-3	0.966661	-2	0.906491	-3.80735	0.990456
Phvul.001G010700.1	2	11	1	12	-2.45943	0.946087			-2.58496	0.971804	3.45943	0.979318			-3.58496	0.985445
Phvul.001G010800.1	55	222	93	174	-2.01306	0.957019
Phvul.001G010900.1	8	65	36	31	-3.02237	0.994324	-2.16993	0.957744
Phvul.001G011000.1	2	10	7	13	-2.32193	0.941832			-2.70044	0.974243
Phvul.001G011000.2	2	10	6	12	-2.32193	0.941832			-2.58496	0.971804
Phvul.001G011100.1	1	5	5	9	-2.32193	0.901684	-2.32193	0.927042	-3.16993	0.973268
Phvul.001G011200.1	2	6	5	10					-2.32193	0.943322
Phvul.001G011400.1	2	9	3	7	-2.16993	0.93041
Phvul.001G011500.1	1	10	3	3	-3.32193	0.979431
Phvul.001G011600.1	1	7	4	7	-2.80735	0.951327	-2	0.906491	-2.80735	0.952393
Phvul.001G011700.1	3	13	6	22	-2.11548	0.942185			-2.87447	0.983508
Phvul.001G011800.1	7	76	9	8	-3.44057	0.997381					3.078	0.993252	3.24793	0.99332
Phvul.001G011900.1	4	29	2	1	-2.85798	0.984692					3.85798	0.99632	4.85798	0.996309
Phvul.001G012000.1	4	35	14	54	-3.12928	0.993081			-3.75489	0.997895
Phvul.001G012100.1	3	16	16	27	-2.41504	0.95472	-2.41504	0.959796	-3.16993	0.992476
Phvul.001G012400.1	34	119	15	35							2.98793	0.985241
Phvul.001G013000.1	18	86	33	61	-2.25634	0.957436
Phvul.001G013200.1	0	5	20	70	-3.32193	0.930084	-5.32193	0.997298	-7.12928	0.99892	-2	0.942914	-3.80735	0.998541
Phvul.001G013300.1	1	36	24	69	-5.16993	0.998067	-4.58496	0.997916	-6.10852	0.998908
Phvul.001G013400.1	2	32	18	50	-4	0.997437	-3.16993	0.99241	-4.64386	0.998529
Phvul.001G013400.2	2	32	18	50	-4	0.997437	-3.16993	0.99241	-4.64386	0.998529
Phvul.001G014000.1	2	12	4	12	-2.58496	0.970998			-2.58496	0.971804
Phvul.001G014100.1	8	45	22	29	-2.49185	0.962898
Phvul.001G014400.1	3	12	14	44	-2	0.939155	-2.22239	0.952627	-3.87447	0.997998
Phvul.001G014700.1	7	52	31	60	-2.89308	0.986486	-2.14684	0.956937	-3.09954	0.994052
Phvul.001G014700.2	8	53	31	62	-2.72792	0.985251			-2.9542	0.986866
Phvul.001G014700.3	7	45	28	55	-2.6845	0.98488	-2	0.956451	-2.974	0.986727
Phvul.001G014800.1	6	34	24	43	-2.5025	0.962012	-2	0.955856	-2.8413	0.986258
Phvul.001G014900.1	15	86	30	65	-2.51937	0.963845			-2.11548	0.956994
Phvul.001G014900.2	17	96	34	72	-2.4975	0.963911			-2.08246	0.956956
Phvul.001G015800.1	3	16	10	12	-2.41504	0.95472			-2	0.940561
Phvul.001G015900.1	3	13	5	14	-2.11548	0.942185			-2.22239	0.946564
Phvul.001G016000.1	1	8	4	11	-3	0.966661	-2	0.906491	-3.45943	0.983197
Phvul.001G016000.2	1	8	4	11	-3	0.966661	-2	0.906491	-3.45943	0.983197
Phvul.001G016000.3	1	7	4	10	-2.80735	0.951327	-2	0.906491	-3.32193	0.980042
Phvul.001G016000.4	1	7	4	10	-2.80735	0.951327	-2	0.906491	-3.32193	0.980042
Phvul.001G016100.1	10	58	24	44	-2.53605	0.963424			-2.1375	0.956325
Phvul.001G016500.1	2	9	4	8	-2.16993	0.93041			-2	0.92411
Phvul.001G016700.1	1	12	3	1	-3.58496	0.986077					2	0.930117	3.58496	0.97908
Phvul.001G016900.1	1	12	7	11	-3.58496	0.986077	-2.80735	0.967621	-3.45943	0.983197
Phvul.001G017500.1	28	83	16	23							2.37504	0.959299
Phvul.001G017700.1	4	22	9	11	-2.45943	0.959151
Phvul.001G017700.2	4	22	9	11	-2.45943	0.959151
Phvul.001G017800.1	5	28	15	100	-2.48543	0.961025			-4.32193	0.999141					-2.73697	0.982901
Phvul.001G018100.1	0	8	4	7	-4	0.970591	-3	0.933325	-3.80735	0.962794
Phvul.001G018600.1	0	3	2	5					-3.32193	0.931301
Phvul.001G018700.1	2	13	13	28	-2.70044	0.973459	-2.70044	0.980637	-3.80735	0.996844
Phvul.001G018800.1	2	10	7	22	-2.32193	0.941832			-3.45943	0.994051
Phvul.001G019000.1	1	4	3	5					-2.32193	0.903664
Phvul.001G019300.1	0	0	1	7					-3.80735	0.962794			-3.80735	0.94132	-2.80735	0.943578
Phvul.001G019400.1	2	12	13	9	-2.58496	0.970998	-2.70044	0.980637	-2.16993	0.931832
Phvul.001G019600.1	8	33	19	38	-2.04439	0.954286			-2.24793	0.956734
Phvul.001G019800.1	2	7	4	9					-2.16993	0.931832
Phvul.001G020400.1	11	46	17	28	-2.06413	0.955544
Phvul.001G020500.1	1	6	2	5	-2.58496	0.93913			-2.32193	0.903664
Phvul.001G020600.1	23	151	53	83	-2.71484	0.98608
Phvul.001G020800.1	0	4	4	6			-3	0.933325	-3.58496	0.950336
Phvul.001G020900.1	4	21	9	21	-2.39232	0.958396			-2.39232	0.959656
Phvul.001G021000.1	1	6	2	3	-2.58496	0.93913
Phvul.001G021300.1	0	5	8	12	-3.32193	0.930084	-4	0.983571	-4.58496	0.987261
Phvul.001G021400.1	0	2	4	4			-3	0.933325	-3	0.900726
Phvul.001G021500.1	1	12	2	4	-3.58496	0.986077					2.58496	0.965868
Phvul.001G021800.1	0	1	5	8			-3.32193	0.95628	-4	0.971239			-3	0.949364
Phvul.001G021900.1	0	1	2	5					-3.32193	0.931301
Phvul.001G021900.2	0	1	2	4					-3	0.900726
Phvul.001G022000.1	28	178	82	155	-2.66838	0.986113			-2.46877	0.964862
Phvul.001G022700.1	8	11	1	1			3	0.979765	3	0.967315	3.45943	0.979318	3.45943	0.973915
Phvul.001G023300.1	3	4	6	12					-2	0.940561
Phvul.001G023400.1	3	12	8	15	-2	0.939155			-2.32193	0.9546
Phvul.001G023600.1	17	12	2	1			3.08746	0.991817	4.08746	0.993562	2.58496	0.965868	3.58496	0.97908
Phvul.001G023700.1	1	5	13	41	-2.32193	0.901684	-3.70044	0.993527	-5.35755	0.998232			-3.03562	0.991337
Phvul.001G023900.1	5	21	4	15	-2.07039	0.950725					2.39232	0.95317
Phvul.001G024200.1	8	32	6	2	-2	0.954081			2	0.92411	2.41504	0.956883	4	0.996536
Phvul.001G024300.1	1	5	3	5	-2.32193	0.901684			-2.32193	0.903664
Phvul.001G024500.1	54	246	165	336	-2.18763	0.957858			-2.63743	0.986417
Phvul.001G024600.1	4	22	14	25	-2.45943	0.959151			-2.64386	0.982887
Phvul.001G024700.1	6	40	18	39	-2.73697	0.984647			-2.70044	0.984735
Phvul.001G024900.1	5	8	0	1			3.32193	0.95628	2.32193	0.903664	4	0.964914	3	0.949364
Phvul.001G025000.1	48	581	60	64	-3.59743	0.999115					3.2755	0.994385	3.18239	0.99417
Phvul.001G025100.1	2	32	22	53	-4	0.997437	-3.45943	0.995981	-4.72792	0.9986
Phvul.001G025200.1	5	50	15	87	-3.32193	0.996874			-4.12102	0.998946					-2.53605	0.958541
Phvul.001G025700.1	1	6	2	3	-2.58496	0.93913
Phvul.001G025800.1	8	102	0	0	-3.67243	0.998625	4	0.983571	4	0.971239	7.67243	0.999248	7.67243	0.999387
Phvul.001G025900.1	3	14	6	11	-2.22239	0.94524
Phvul.001G026000.1	2	12	8	14	-2.58496	0.970998	-2	0.939042	-2.80735	0.977401
Phvul.001G026100.1	1	96	454	1722	-6.58496	0.999311	-8.82655	0.999583	-10.7499	0.999882	-2.24159	0.952594	-4.16491	0.999784
Phvul.001G026200.1	1	12	16	20	-3.58496	0.986077	-4	0.995968	-4.32193	0.995303
Phvul.001G026300.1	3	10	8	13					-2.11548	0.943572
Phvul.001G026300.2	3	10	8	13					-2.11548	0.943572
Phvul.001G026400.1	3	5	0	0							3.32193	0.914646
Phvul.001G026400.2	3	5	0	0							3.32193	0.914646
Phvul.001G026600.1	1	5	2	2	-2.32193	0.901684
Phvul.001G026700.1	1	37	23	146	-5.20945	0.998142	-4.52356	0.997801	-7.18982	0.99938					-2.66626	0.982992
Phvul.001G026900.1	1	3	3	5					-2.32193	0.903664
Phvul.001G027300.1	4	26	22	77	-2.70044	0.982704	-2.45943	0.962078	-4.26679	0.998923
Phvul.001G027400.1	44	411	94	357	-3.22356	0.995413			-3.02035	0.995014	2.12841	0.951648
Phvul.001G027600.1	4	16	9	16	-2	0.946277			-2	0.947604
Phvul.001G027800.1	5	62	24	85	-3.63227	0.99825	-2.26303	0.956757	-4.08746	0.998923
Phvul.001G028200.1	5	57	13	18	-3.51096	0.997157					2.13245	0.950342
Phvul.001G028200.2	5	57	13	18	-3.51096	0.997157					2.13245	0.950342
Phvul.001G028300.1	4	25	11	25	-2.64386	0.982349			-2.64386	0.982887
Phvul.001G028600.1	2	9	3	5	-2.16993	0.93041
Phvul.001G028800.1	4	10	2	3							2.32193	0.933439
Phvul.001G029000.1	4	16	3	8	-2	0.946277					2.41504	0.948905
Phvul.001G029000.2	4	18	4	10	-2.16993	0.949708					2.16993	0.942772
Phvul.001G029100.1	6	79	15	153	-3.71882	0.998487			-4.67243	0.99938	2.39689	0.95925			-3.3505	0.997099
Phvul.001G029200.1	1	0	1	7					-2.80735	0.952393			-3.80735	0.94132	-2.80735	0.943578
Phvul.001G029300.1	2	20	3	4	-3.32193	0.992724					2.73697	0.977158	2.32193	0.950056
Phvul.001G029400.1	3	10	2	3							2.32193	0.933439
Phvul.001G029400.2	3	10	2	3							2.32193	0.933439
Phvul.001G029500.1	0	2	0	5					-3.32193	0.931301					-3.32193	0.916284
Phvul.001G030100.1	6	6	9	2											2.16993	0.920281
Phvul.001G030600.1	17	39	7	12							2.47805	0.958057
Phvul.001G030800.1	0	0	0	12					-4.58496	0.987261			-4.58496	0.980037	-4.58496	0.986263
Phvul.001G031000.1	8	2	0	1	2	0.92256	4	0.983571	3	0.967315
Phvul.001G031100.1	6	23	11	29					-2.27302	0.955713
Phvul.001G031400.1	5	0	0	0	3.32193	0.930084	3.32193	0.95628	3.32193	0.931301
Phvul.001G031600.1	12	93	18	11	-2.9542	0.987117					2.36923	0.959403	3.07973	0.993052
Phvul.001G031700.1	3	12	9	17	-2	0.939155			-2.5025	0.957487
Phvul.001G031700.2	3	13	10	19	-2.11548	0.942185			-2.66297	0.980526
Phvul.001G031800.1	9	35	8	11							2.12928	0.94872
Phvul.001G031900.1	1	6	3	7	-2.58496	0.93913			-2.80735	0.952393
Phvul.001G031900.2	1	6	3	7	-2.58496	0.93913			-2.80735	0.952393
Phvul.001G032800.1	7	33	17	33	-2.23704	0.95532			-2.23704	0.956238
Phvul.001G032900.1	3	13	10	20	-2.11548	0.942185			-2.73697	0.981208
Phvul.001G032900.2	3	12	10	19	-2	0.939155			-2.66297	0.980526
Phvul.001G033100.1	7	36	20	24	-2.36257	0.961922
Phvul.001G033200.1	1	8	3	8	-3	0.966661			-3	0.967315
Phvul.001G033300.4	3	12	7	8	-2	0.939155
Phvul.001G033400.1	210	1488	431	894	-2.82491	0.987784			-2.08989	0.958071
Phvul.001G033500.1	2	12	96	292	-2.58496	0.970998	-5.58496	0.999148	-7.18982	0.999587	-3	0.993428	-4.60486	0.999728
Phvul.001G034100.1	3	16	8	13	-2.41504	0.95472			-2.11548	0.943572
Phvul.001G034400.1	1	6	3	6	-2.58496	0.93913			-2.58496	0.940339
Phvul.001G034500.1	1	8	4	12	-3	0.966661	-2	0.906491	-3.58496	0.986594
Phvul.001G034500.2	1	7	4	12	-2.80735	0.951327	-2	0.906491	-3.58496	0.986594
Phvul.001G034700.1	2	9	4	7	-2.16993	0.93041
Phvul.001G034800.1	3	14	6	13	-2.22239	0.94524			-2.11548	0.943572
Phvul.001G034900.1	4	14	3	7							2.22239	0.937553
Phvul.001G035000.2	3	12	3	7	-2	0.939155					2	0.930117
Phvul.001G035000.3	3	12	3	7	-2	0.939155					2	0.930117
Phvul.001G035500.1	14	78	30	58	-2.47805	0.963733			-2.05063	0.956648
Phvul.001G035600.1	2	3	1	6											-2.58496	0.92833
Phvul.001G035800.1	1	4	2	8					-3	0.967315					-2	0.910795
Phvul.001G035900.1	3	15	8	20	-2.32193	0.953225			-2.73697	0.981208
Phvul.001G035900.2	3	14	8	19	-2.22239	0.94524			-2.66297	0.980526
Phvul.001G036200.1	38	87	9	4			2.078	0.957192	3.24793	0.993592	3.27302	0.993716	4.44294	0.999171
Phvul.001G036300.1	2	13	10	16	-2.70044	0.973459	-2.32193	0.952483	-3	0.987333
Phvul.001G036400.1	5	19	10	21					-2.07039	0.951971
Phvul.001G036500.1	2	19	12	35	-3.24793	0.989592	-2.58496	0.979253	-4.12928	0.99772
Phvul.001G036700.1	1	13	11	24	-3.70044	0.987987	-3.45943	0.990167	-4.58496	0.996578
Phvul.001G036700.2	1	17	16	33	-4.08746	0.993087	-4	0.995968	-5.04439	0.997774
Phvul.001G036700.3	1	14	12	26	-3.80735	0.989876	-3.58496	0.992497	-4.70044	0.996958
Phvul.001G036800.1	0	2	7	17			-3.80735	0.977987	-5.08746	0.993684			-3.08746	0.982725
Phvul.001G036900.1	1	8	10	22	-3	0.966661	-3.32193	0.988274	-4.45943	0.99604
Phvul.001G037200.1	5	5	0	0			3.32193	0.95628	3.32193	0.931301	3.32193	0.914646
Phvul.001G037200.2	8	8	1	0			3	0.979765	4	0.971239	3	0.960037	4	0.954493
Phvul.001G037500.1	3	13	5	10	-2.11548	0.942185
Phvul.001G037600.1	1	6	3	3	-2.58496	0.93913
Phvul.001G037700.1	1	5	4	4	-2.32193	0.901684	-2	0.906491
Phvul.001G037800.1	1403	162	1559	165	3.11445	0.995299			3.08798	0.99525	-3.26656	0.994534			3.24008	0.994373
Phvul.001G037900.1	2	170	8	58	-6.40939	0.999547	-2	0.939042	-4.85798	0.998715	4.40939	0.999419			-2.85798	0.984105
Phvul.001G038700.1	2	9	5	9	-2.16993	0.93041			-2.16993	0.931832
Phvul.001G038800.1	2	8	2	8	-2	0.92256			-2	0.92411	2	0.910126			-2	0.910795
Phvul.001G039000.1	2	8	5	9	-2	0.92256			-2.16993	0.931832
Phvul.001G039200.1	27	201	20	74	-2.89616	0.98744					3.32912	0.997247
Phvul.001G040900.1	12	66	40	80	-2.45943	0.963565			-2.73697	0.9858
Phvul.001G041100.1	2	10	6	16	-2.32193	0.941832			-3	0.987333
Phvul.001G041200.1	0	1	2	5					-3.32193	0.931301
Phvul.001G041300.1	6	21	13	28					-2.22239	0.955443
Phvul.001G041400.1	18	10	0	0			5.16993	0.996772	5.16993	0.994314	4.32193	0.977444	4.32193	0.971
Phvul.001G041600.1	16	61	15	12							2.02385	0.950279	2.34577	0.958315
Phvul.001G041700.1	1	5	1	4	-2.32193	0.901684
Phvul.001G041900.1	2	6	15	21			-2.90689	0.983465	-3.39232	0.993603
Phvul.001G041900.2	2	6	17	23			-3.08746	0.991817	-3.52356	0.994388
Phvul.001G042300.1	3	11	8	13					-2.11548	0.943572
Phvul.001G042400.1	16	82	48	101	-2.35755	0.963555			-2.65821	0.985937
Phvul.001G042700.1	4	6	2	1									2.58496	0.909965
Phvul.001G043200.1	1	5	1	1	-2.32193	0.901684
Phvul.001G043300.1	15	99	41	94	-2.72247	0.985888			-2.6477	0.985871
Phvul.001G043400.1	10	70	52	110	-2.80735	0.986865	-2.37851	0.963671	-3.45943	0.99753
Phvul.001G043800.1	2	14	2	7	-2.80735	0.976567					2.80735	0.972691
Phvul.001G043900.1	4	21	12	23	-2.39232	0.958396			-2.52356	0.960877
Phvul.001G044000.2	4	16	7	14	-2	0.946277
Phvul.001G044600.1	14	55	32	76					-2.44057	0.964178
Phvul.001G044600.2	19	73	43	99					-2.38143	0.96438
Phvul.001G044700.1	9	118	54	208	-3.71272	0.998705	-2.58496	0.986323	-4.53051	0.999466
Phvul.001G044800.1	4	21	11	22	-2.39232	0.958396			-2.45943	0.960413
Phvul.001G044800.2	4	22	11	23	-2.45943	0.959151			-2.52356	0.960877
Phvul.001G045000.1	1	7	1	1	-2.80735	0.951327					2.80735	0.942163	2.80735	0.928805
Phvul.001G045300.1	6	27	13	29	-2.16993	0.954026			-2.27302	0.955713
Phvul.001G045300.2	6	26	12	28	-2.11548	0.952991			-2.22239	0.955443
Phvul.001G045500.1	1	8	3	4	-3	0.966661
Phvul.001G045900.1	6	10	2	1					2.58496	0.940339	2.32193	0.933439	3.32193	0.96882
Phvul.001G045900.2	6	10	2	1					2.58496	0.940339	2.32193	0.933439	3.32193	0.96882
Phvul.001G046700.1	3	18	6	12	-2.58496	0.979013			-2	0.940561
Phvul.001G047200.1	1	4	3	5					-2.32193	0.903664
Phvul.001G047300.1	3	13	5	9	-2.11548	0.942185
Phvul.001G047500.1	17	14	28	5											2.48543	0.955958
Phvul.001G047600.1	7	31	10	16	-2.14684	0.954222
Phvul.001G049400.1	1	11	9	26	-3.45943	0.982619	-3.16993	0.983265	-4.70044	0.996958
Phvul.001G049500.1	6	35	21	56	-2.54432	0.962146			-3.22239	0.994266
Phvul.001G049600.1	2	25	11	28	-3.64386	0.995653	-2.45943	0.955001	-3.80735	0.996844
Phvul.001G049600.2	2	22	10	25	-3.45943	0.993695	-2.32193	0.952483	-3.64386	0.995878
Phvul.001G049700.1	5	21	15	25	-2.07039	0.950725			-2.32193	0.961049
Phvul.001G049900.1	6	24	11	25	-2	0.951945			-2.05889	0.953592
Phvul.001G050300.1	149	1511	50	10	-3.34212	0.998173			3.89724	0.999092	4.91743	0.999907	7.23936	0.999954	2.32193	0.957582
Phvul.001G050600.1	6	53	21	50	-3.14296	0.994074			-3.05889	0.9938
Phvul.001G050700.1	0	0	3	9					-4.16993	0.977265			-4.16993	0.963985
Phvul.001G050800.1	3	8	2	4							2	0.910126
Phvul.001G050900.1	3	10	8	16					-2.41504	0.956123
Phvul.001G050900.2	2	8	5	13	-2	0.92256			-2.70044	0.974243
Phvul.001G051300.1	11	30	32	89					-3.0163	0.994429
Phvul.001G053100.1	20	548	24	10	-4.7761	0.999792					4.51307	0.999744	5.7761	0.999851
Phvul.001G053700.1	1	3	3	10					-3.32193	0.980042
Phvul.001G053900.1	1	2	2	6					-2.58496	0.940339
Phvul.001G054000.1	17	106	43	78	-2.64046	0.985878			-2.19794	0.957853
Phvul.001G054800.1	2	1	1	6									-2.58496	0.909965	-2.58496	0.92833
Phvul.001G054900.1	0	1	1	4					-3	0.900726
Phvul.001G055300.1	1	6	2	5	-2.58496	0.93913			-2.32193	0.903664
Phvul.001G055600.1	2	12	11	20	-2.58496	0.970998	-2.45943	0.955001	-3.32193	0.993148
Phvul.001G055700.1	2	24	23	33	-3.58496	0.995379	-3.52356	0.996144	-4.04439	0.99757
Phvul.001G055700.2	2	24	23	34	-3.58496	0.995379	-3.52356	0.996144	-4.08746	0.997651
Phvul.001G055700.3	2	23	22	32	-3.52356	0.994073	-3.45943	0.995981	-4	0.997478
Phvul.001G056500.1	3	12	6	18	-2	0.939155			-2.58496	0.979747
Phvul.001G056600.1	4	18	9	35	-2.16993	0.949708			-3.12928	0.993103
Phvul.001G056700.1	2	8	4	11	-2	0.92256			-2.45943	0.94751
Phvul.001G056800.1	6	23	17	129					-4.42626	0.999284			-2.48767	0.95965	-2.92376	0.984709
Phvul.001G056800.2	6	23	17	128					-4.41504	0.999279			-2.47644	0.959646	-2.91254	0.984708
Phvul.001G057000.1	1	8	3	4	-3	0.966661
Phvul.001G057100.1	6	30	14	24	-2.32193	0.961091			-2	0.95314
Phvul.001G057100.2	8	36	17	28	-2.16993	0.955577
Phvul.001G057300.1	6	45	30	90	-2.90689	0.986237	-2.32193	0.962912	-3.90689	0.998814
Phvul.001G057500.1	1	5	2	4	-2.32193	0.901684
Phvul.001G058000.1	8	47	9	21	-2.55459	0.963047					2.38466	0.958336
Phvul.001G058500.1	6	7	3	1					2.58496	0.940339			2.80735	0.928805
Phvul.001G058700.1	3	8	12	15			-2	0.948996	-2.32193	0.9546
Phvul.001G058700.2	3	8	12	14			-2	0.948996	-2.22239	0.946564
Phvul.001G058700.3	3	8	12	15			-2	0.948996	-2.32193	0.9546
Phvul.001G058700.4	3	8	12	14			-2	0.948996	-2.22239	0.946564
Phvul.001G059200.1	2	14	5	11	-2.80735	0.976567			-2.45943	0.94751
Phvul.001G059300.2	1	5	4	6	-2.32193	0.901684	-2	0.906491	-2.58496	0.940339
Phvul.001G059500.1	2	8	2	3	-2	0.92256					2	0.910126
Phvul.001G059700.1	1	4	3	19					-4.24793	0.994823			-2.24793	0.940823	-2.66297	0.977067
Phvul.001G059800.1	2	10	5	10	-2.32193	0.941832			-2.32193	0.943322
Phvul.001G059800.2	2	10	5	10	-2.32193	0.941832			-2.32193	0.943322
Phvul.001G059800.3	3	13	6	13	-2.11548	0.942185			-2.11548	0.943572
Phvul.001G060100.1	5	21	8	15	-2.07039	0.950725
Phvul.001G060100.2	5	21	8	15	-2.07039	0.950725
Phvul.001G060200.1	10	28	18	52					-2.37851	0.96365
Phvul.001G060900.2	6	30	17	18	-2.32193	0.961091
Phvul.001G061000.1	0	9	0	1	-4.16993	0.976619					4.16993	0.972151	3.16993	0.958757
Phvul.001G061300.1	20	82	43	77	-2.03562	0.956493
Phvul.001G061600.1	29	174	51	104	-2.58496	0.986098
Phvul.001G061900.1	5	3	0	0			3.32193	0.95628	3.32193	0.931301
Phvul.001G062700.1	3	11	8	13					-2.11548	0.943572
Phvul.001G062700.2	3	12	9	14	-2	0.939155			-2.22239	0.946564
Phvul.001G063300.1	4	21	7	14	-2.39232	0.958396
Phvul.001G063300.2	4	21	7	14	-2.39232	0.958396
Phvul.001G063300.3	4	21	7	14	-2.39232	0.958396
Phvul.001G063400.1	6	30	17	34	-2.32193	0.961091			-2.5025	0.962916
Phvul.001G063700.1	1	7	6	14	-2.80735	0.951327	-2.58496	0.959724	-3.80735	0.990456
Phvul.001G063800.1	8	34	16	26	-2.08746	0.95449
Phvul.001G064200.1	5	22	12	22	-2.1375	0.95153			-2.1375	0.952751
Phvul.001G064300.1	3	84	63	118	-4.80735	0.999218	-4.39232	0.998986	-5.29768	0.999274
Phvul.001G064500.1	1	7	6	23	-2.80735	0.951327	-2.58496	0.959724	-4.52356	0.996311
Phvul.001G064500.2	1	7	6	23	-2.80735	0.951327	-2.58496	0.959724	-4.52356	0.996311
Phvul.001G064500.3	1	7	6	23	-2.80735	0.951327	-2.58496	0.959724	-4.52356	0.996311
Phvul.001G064700.1	2	10	9	54	-2.32193	0.941832	-2.16993	0.944014	-4.75489	0.998622			-2.43296	0.958076	-2.58496	0.982221
Phvul.001G064800.1	5	36	15	30	-2.848	0.985565			-2.58496	0.983796
Phvul.001G065100.1	2	14	8	19	-2.80735	0.976567	-2	0.939042	-3.24793	0.990003
Phvul.001G065400.1	4	46	20	63	-3.52356	0.996817	-2.32193	0.961344	-3.97728	0.998496
Phvul.001G065600.1	0	3	2	7					-3.80735	0.962794
Phvul.001G065700.1	2	10	7	12	-2.32193	0.941832			-2.58496	0.971804
Phvul.001G066100.1	140	65	49	12					3.54432	0.997667			2.43741	0.958517	2.02975	0.94869
Phvul.001G066600.1	4	15	6	18					-2.16993	0.951011
Phvul.001G067200.1	6	26	8	13	-2.11548	0.952991
Phvul.001G067300.1	155	2354	493	543	-3.92477	0.999657					2.25545	0.952863	2.11609	0.950797
Phvul.001G067400.1	0	20	4	52	-5.32193	0.994958	-3	0.933325	-6.70044	0.998601	2.32193	0.952323			-3.70044	0.997802
Phvul.001G067700.1	5	28	8	7	-2.48543	0.961025							2	0.944611
Phvul.001G068100.1	0	3	2	4					-3	0.900726
Phvul.001G068100.2	0	3	2	4					-3	0.900726
Phvul.001G068300.1	3	21	13	29	-2.80735	0.982337	-2.11548	0.950796	-3.27302	0.992805
Phvul.001G068600.1	0	0	1	6					-3.58496	0.950336			-3.58496	0.921903	-2.58496	0.92833
Phvul.001G069700.1	0	0	1	4					-3	0.900726
Phvul.001G071100.1	0	1	1	5					-3.32193	0.931301
Phvul.001G071400.1	1	7	4	11	-2.80735	0.951327	-2	0.906491	-3.45943	0.983197
Phvul.001G072000.1	31	134	38	63	-2.11189	0.956854
Phvul.001G072200.1	2	16	13	75	-3	0.986795	-2.70044	0.980637	-5.22882	0.998973			-2.22882	0.950702	-2.52838	0.958416
Phvul.001G072300.1	3	14	8	8	-2.22239	0.94524
Phvul.001G072500.1	2	9	2	5	-2.16993	0.93041					2.16993	0.919694
Phvul.001G072600.1	5	30	45	102	-2.58496	0.983408	-3.16993	0.994721	-4.3505	0.999154
Phvul.001G072700.1	0	1	4	11			-3	0.933325	-4.45943	0.984783			-3.45943	0.973915
Phvul.001G072900.1	2	9	6	7	-2.16993	0.93041
Phvul.001G073000.1	2	7	5	8					-2	0.92411
Phvul.001G073100.1	3	14	6	8	-2.22239	0.94524
Phvul.001G073300.1	2	8	0	2	-2	0.92256					4	0.964914
Phvul.001G073800.1	1	11	2	0	-3.45943	0.982619					2.45943	0.938531	4.45943	0.976113
Phvul.001G074600.1	7	35	16	34	-2.32193	0.961789			-2.28011	0.956379
Phvul.001G075000.1	2	7	8	9			-2	0.939042	-2.16993	0.931832
Phvul.001G075300.1	1	27	85	196	-4.75489	0.996988	-6.40939	0.999115	-7.61471	0.999472			-2.85982	0.985037
Phvul.001G075400.1	11	77	35	96	-2.80735	0.986951			-3.12553	0.994504
Phvul.001G075500.1	0	2	1	9					-4.16993	0.977265			-2.16993	0.908662	-3.16993	0.969089
Phvul.001G076200.1	1	11	6	16	-3.45943	0.982619	-2.58496	0.959724	-4	0.992778
Phvul.001G076500.1	2	7	3	8					-2	0.92411
Phvul.001G076800.1	6	25	13	30	-2.05889	0.952446			-2.32193	0.962122
Phvul.001G077000.1	4	27	34	190	-2.75489	0.98298	-3.08746	0.994214	-5.56986	0.999461			-2.81497	0.985028	-2.48239	0.958891
Phvul.001G077100.1	3	10	8	13					-2.11548	0.943572
Phvul.001G077200.1	2	11	3	4	-2.45943	0.946087
Phvul.001G077400.1	1	2	2	8					-3	0.967315					-2	0.910795
Phvul.001G077700.1	3	12	9	16	-2	0.939155			-2.41504	0.956123
Phvul.001G077800.1	4	13	3	14							2.11548	0.933813			-2.22239	0.938106
Phvul.001G078000.1	1	6	3	5	-2.58496	0.93913			-2.32193	0.903664
Phvul.001G078100.1	4	20	8	12	-2.32193	0.957719
Phvul.001G078400.1	13	50	9	17							2.47393	0.958788
Phvul.001G078500.1	22	80	15	35							2.41504	0.959292
Phvul.001G078900.1	0	0	3	5					-3.32193	0.931301
Phvul.001G079800.1	1	0	6	0			-2.58496	0.959724			-3.58496	0.938674			3.58496	0.940595
Phvul.001G080000.1	7	28	10	13	-2	0.95323
Phvul.001G080200.1	3	13	7	11	-2.11548	0.942185
Phvul.001G080600.1	27	111	42	120	-2.03953	0.956717			-2.152	0.957574
Phvul.001G080700.1	2	15	10	14	-2.90689	0.978079	-2.32193	0.952483	-2.80735	0.977401
Phvul.001G080800.1	6	24	10	12	-2	0.951945
Phvul.001G081200.1	10	47	19	47	-2.23266	0.956538			-2.23266	0.957199
Phvul.001G081300.1	2	33	6	8	-4.04439	0.997548			-2	0.92411	2.45943	0.957311	2.04439	0.946149
Phvul.001G081500.1	5	21	17	26	-2.07039	0.950725			-2.37851	0.961386
Phvul.001G081600.1	1	4	8	14			-3	0.979765	-3.80735	0.990456
Phvul.001G081600.2	0	4	7	13			-3.80735	0.977987	-4.70044	0.989178
Phvul.001G082000.1	22	71	1	1			4.45943	0.997657	4.45943	0.99604	6.14975	0.998998	6.14975	0.999029
Phvul.001G082100.1	1	10	1	1	-3.32193	0.979431					3.32193	0.975397	3.32193	0.96882
Phvul.001G082200.1	3	10	8	12					-2	0.940561
Phvul.001G082600.1	2	27	30	79	-3.75489	0.996146	-3.90689	0.998127	-5.30378	0.999017
Phvul.001G082800.1	0	1	28	29			-5.80735	0.998283	-5.85798	0.99737	-4.80735	0.996715	-4.85798	0.996309
Phvul.001G082900.1	12	55	40	103	-2.1964	0.956817			-3.10154	0.994546
Phvul.001G083000.1	38	250	0	1	-2.71786	0.986258	6.24793	0.998708	5.24793	0.998079	8.96578	0.999582	7.96578	0.999715
Phvul.001G083500.1	4	4	2	0					3	0.900726
Phvul.001G083600.1	5	3	1	1			2.32193	0.927042	2.32193	0.903664
Phvul.001G083700.1	4	4	2	0					3	0.900726
Phvul.001G083900.1	37	155	60	103	-2.06667	0.956887
Phvul.001G084000.1	1	0	4	2			-2	0.906491
Phvul.001G084200.1	3	29	12	33	-3.27302	0.992681	-2	0.948996	-3.45943	0.995941
Phvul.001G084300.1	3	10	7	14					-2.22239	0.946564
Phvul.001G084400.1	2	12	10	14	-2.58496	0.970998	-2.32193	0.952483	-2.80735	0.977401
Phvul.001G084500.1	1	6	5	6	-2.58496	0.93913	-2.32193	0.927042	-2.58496	0.940339
Phvul.001G084800.1	6	29	25	45	-2.27302	0.954672	-2.05889	0.956093	-2.90689	0.986366
Phvul.001G085200.1	14	47	4	49							3.55459	0.996135			-3.61471	0.997682
Phvul.001G085500.1	8	18	4	11							2.16993	0.942772
Phvul.001G085500.2	8	18	4	10							2.16993	0.942772
Phvul.001G086200.1	3	18	1	0	-2.58496	0.979013					4.16993	0.992752	5.16993	0.991201
Phvul.001G086700.1	13	77	34	59	-2.56635	0.963751			-2.1822	0.957519
Phvul.001G086900.1	6	13	3	7							2.11548	0.933813
Phvul.001G087000.1	12	48	20	64	-2	0.955615			-2.41504	0.963979
Phvul.001G087100.1	1	8	7	32	-3	0.966661	-2.80735	0.967621	-5	0.997696			-2	0.945848	-2.19265	0.948439
Phvul.001G087600.1	1	3	31	98			-4.9542	0.99845	-6.61471	0.999179	-3.36923	0.994655	-5.02975	0.999328
Phvul.001G088000.1	1	7	6	10	-2.80735	0.951327	-2.58496	0.959724	-3.32193	0.980042
Phvul.001G088200.1	1	0	9	35			-3.16993	0.983265	-5.12928	0.997905	-4.16993	0.972151	-6.12928	0.99728
Phvul.001G088700.1	25	127	47	119	-2.34483	0.963832			-2.25096	0.958289
Phvul.001G088900.1	4	25	23	72	-2.64386	0.982349	-2.52356	0.962323	-4.16993	0.998858
Phvul.001G089100.1	3	24	23	61	-3	0.991144	-2.9386	0.986081	-4.34577	0.998727
Phvul.001G089200.1	0	2	1	8					-4	0.971239					-3	0.961803
Phvul.001G089200.2	0	2	1	8					-4	0.971239					-3	0.961803
Phvul.001G089800.1	8	13	1	1			3	0.979765	3	0.967315	3.70044	0.985787	3.70044	0.982055
Phvul.001G090000.1	2	7	5	8					-2	0.92411
Phvul.001G090400.1	9	45	21	57	-2.32193	0.962628			-2.66297	0.985372
Phvul.001G090700.1	7	35	16	32	-2.32193	0.961789			-2.19265	0.956006
Phvul.001G090800.1	1	3	1	5					-2.32193	0.903664
Phvul.001G090800.3	1	3	1	5					-2.32193	0.903664
Phvul.001G090900.1	2	21	13	30	-3.39232	0.993226	-2.70044	0.980637	-3.90689	0.997098
Phvul.001G091000.1	2	18	70	29	-3.16993	0.988914	-5.12928	0.999045	-3.85798	0.996975
Phvul.001G091300.1	30	150	85	206	-2.32193	0.963897			-2.77961	0.98634
Phvul.001G091400.1	7	31	6	14	-2.14684	0.954222					2.36923	0.956639
Phvul.001G091700.1	6	13	1	0			2.58496	0.959724	3.58496	0.950336	3.70044	0.985787	4.70044	0.983017
Phvul.001G092200.1	1	14	4	6	-3.80735	0.989876	-2	0.906491	-2.58496	0.940339
Phvul.001G092300.1	21	293	84	142	-3.80244	0.999001	-2	0.957808	-2.75743	0.986193
Phvul.001G092400.1	2	21	10	24	-3.39232	0.993226	-2.32193	0.952483	-3.58496	0.995617
Phvul.001G092500.1	0	16	4	10	-5	0.992409	-3	0.933325	-4.32193	0.981614	2	0.938693
Phvul.001G093000.1	2	9	4	9	-2.16993	0.93041			-2.16993	0.931832
Phvul.001G093300.1	19	54	11	3					2.66297	0.980526	2.29546	0.951226	4.16993	0.998423
Phvul.001G093600.1	1	5	2	4	-2.32193	0.901684
Phvul.001G093700.1	17	104	58	106	-2.61298	0.985861			-2.64046	0.985963
Phvul.001G093800.1	18	86	36	72	-2.25634	0.957436			-2	0.956922
Phvul.001G094100.1	1	5	4	18	-2.32193	0.901684	-2	0.906491	-4.16993	0.994264					-2.16993	0.943046
Phvul.001G094200.1	1	13	1	1	-3.70044	0.987987					3.70044	0.985787	3.70044	0.982055
Phvul.001G094300.1	3	13	4	11	-2.11548	0.942185
Phvul.001G094500.1	25	75	8	15							3.22882	0.993591	2.32193	0.958718
Phvul.001G094700.1	1	14	5	9	-3.80735	0.989876	-2.32193	0.927042	-3.16993	0.973268
Phvul.001G094700.2	2	15	5	9	-2.90689	0.978079			-2.16993	0.931832
Phvul.001G094900.1	2	18	5	13	-3.16993	0.988914			-2.70044	0.974243
Phvul.001G095000.1	2	10	36	128	-2.32193	0.941832	-4.16993	0.998586	-6	0.999323			-3.67807	0.99846
Phvul.001G095100.1	1	5	1	0	-2.32193	0.901684
Phvul.001G095300.1	4	21	28	86	-2.39232	0.958396	-2.80735	0.986606	-4.42626	0.999044			-2.03395	0.949537
Phvul.001G095400.1	7	31	15	25	-2.14684	0.954222
Phvul.001G095700.1	4	21	8	8	-2.39232	0.958396
Phvul.001G095700.2	4	21	8	8	-2.39232	0.958396
Phvul.001G096300.1	1	4	6	19			-2.58496	0.959724	-4.24793	0.994823			-2.24793	0.940823
Phvul.001G096400.1	2	11	6	14	-2.45943	0.946087			-2.80735	0.977401
Phvul.001G096900.1	12	58	14	20	-2.27302	0.956971					2.05063	0.950177
Phvul.001G097000.1	14	89	43	88	-2.66838	0.98577			-2.65208	0.985817
Phvul.001G097300.1	0	0	0	5					-3.32193	0.931301					-3.32193	0.916284
Phvul.001G097800.1	9	47	28	40	-2.38466	0.962767			-2.152	0.956118
Phvul.001G097800.2	9	47	28	40	-2.38466	0.962767			-2.152	0.956118
Phvul.001G098000.1	10	43	18	52	-2.10434	0.955405			-2.37851	0.96365
Phvul.001G098100.1	84	456	66	156	-2.44057	0.96423					2.7885	0.984025
Phvul.001G098200.1	3	36	6	29	-3.58496	0.997223			-3.27302	0.992805	2.58496	0.98146			-2.27302	0.948105
Phvul.001G098700.1	0	13	1	10	-4.70044	0.98864			-4.32193	0.981614	3.70044	0.985787			-3.32193	0.977414
Phvul.001G099200.1	13	53	26	50	-2.02748	0.955868
Phvul.001G099300.1	1	10	5	8	-3.32193	0.979431	-2.32193	0.927042	-3	0.967315
Phvul.001G099600.1	2	10	7	19	-2.32193	0.941832			-3.24793	0.990003
Phvul.001G099900.1	8	7	0	0			4	0.983571	4	0.971239	3.80735	0.954379	3.80735	0.94132
Phvul.001G100200.1	0	6	8	85	-3.58496	0.949375	-4	0.983571	-7.40939	0.999086			-3.82443	0.998756	-3.40939	0.99683
Phvul.001G100400.1	59	335	79	160	-2.50537	0.964378					2.08424	0.951435
Phvul.001G100500.1	1	3	18	36			-4.16993	0.996743	-5.16993	0.997975	-2.58496	0.975299	-3.58496	0.996126
Phvul.001G100700.2	3	11	6	12					-2	0.940561
Phvul.001G100800.1	0	5	0	0	-3.32193	0.930084					3.32193	0.914646
Phvul.001G100900.1	40	163	73	154	-2.0268	0.956892
Phvul.001G100900.2	41	168	75	158	-2.03477	0.956906
Phvul.001G101000.1	2	15	11	21	-2.90689	0.978079	-2.45943	0.955001	-3.39232	0.993603
Phvul.001G101000.2	2	15	11	20	-2.90689	0.978079	-2.45943	0.955001	-3.32193	0.993148
Phvul.001G101100.1	2	12	7	14	-2.58496	0.970998			-2.80735	0.977401
Phvul.001G101100.2	2	12	7	14	-2.58496	0.970998			-2.80735	0.977401
Phvul.001G101100.3	3	15	9	18	-2.32193	0.953225			-2.58496	0.979747
Phvul.001G101100.4	3	15	9	18	-2.32193	0.953225			-2.58496	0.979747
Phvul.001G101400.1	1	4	153	410			-7.25739	0.999269	-8.67948	0.999674	-5.25739	0.999427	-6.67948	0.999808
Phvul.001G101500.1	1	9	0	0	-3.16993	0.9726					4.16993	0.972151	4.16993	0.963985
Phvul.001G101700.1	4	17	14	48	-2.08746	0.947753			-3.58496	0.997692
Phvul.001G101800.1	2	12	6	6	-2.58496	0.970998
Phvul.001G102300.1	7	17	4	6							2.08746	0.940449
Phvul.001G102700.1	19	109	35	51	-2.52026	0.963992
Phvul.001G102900.1	6	31	21	45	-2.36923	0.961298			-2.90689	0.986366
Phvul.001G102900.2	8	39	27	63	-2.2854	0.956021			-2.97728	0.986887
Phvul.001G103000.1	5	27	14	36	-2.43296	0.960566			-2.848	0.985876
Phvul.001G103100.1	5	41	27	62	-3.03562	0.993536	-2.43296	0.962695	-3.63227	0.99803
Phvul.001G103100.2	5	44	31	67	-3.1375	0.993736	-2.63227	0.985684	-3.74416	0.998139
Phvul.001G103200.1	1	3	1	6					-2.58496	0.940339					-2.58496	0.92833
Phvul.001G103300.1	8	13	0	2			4	0.983571	2	0.92411	4.70044	0.986673	2.70044	0.963729
Phvul.001G103300.2	9	15	0	2			4.16993	0.987123	2.16993	0.931832	4.90689	0.989866	2.90689	0.970866
Phvul.001G103400.1	6	29	10	19	-2.27302	0.954672
Phvul.001G103600.1	0	1	1	4					-3	0.900726
Phvul.001G103600.2	0	1	1	4					-3	0.900726
Phvul.001G103800.1	3	5	0	0							3.32193	0.914646
Phvul.001G104000.1	5	13	0	0			3.32193	0.95628	3.32193	0.931301	4.70044	0.986673	4.70044	0.983017
Phvul.001G104500.1	5	31	11	28	-2.63227	0.983585			-2.48543	0.962118
Phvul.001G104500.2	5	28	11	26	-2.48543	0.961025			-2.37851	0.961386
Phvul.001G104600.1	3	13	7	16	-2.11548	0.942185			-2.41504	0.956123
Phvul.001G105400.1	2	17	11	24	-3.08746	0.987808	-2.45943	0.955001	-3.58496	0.995617
Phvul.001G105400.2	3	19	12	26	-2.66297	0.979825	-2	0.948996	-3.11548	0.991989
Phvul.001G105500.1	1	13	8	15	-3.70044	0.987987	-3	0.979765	-3.90689	0.991651
Phvul.001G105600.1	5	33	10	19	-2.72247	0.983949
Phvul.001G105800.1	2	13	6	10	-2.70044	0.973459			-2.32193	0.943322
Phvul.001G105900.1	2	7	5	10					-2.32193	0.943322
Phvul.001G106000.1	3	16	5	8	-2.41504	0.95472
Phvul.001G106000.2	3	16	5	8	-2.41504	0.95472
Phvul.001G106000.3	3	15	5	8	-2.32193	0.953225
Phvul.001G106000.4	3	15	5	8	-2.32193	0.953225
Phvul.001G106000.5	3	16	5	8	-2.41504	0.95472
Phvul.001G106000.6	3	15	5	8	-2.32193	0.953225
Phvul.001G106200.1	2	15	13	32	-2.90689	0.978079	-2.70044	0.980637	-4	0.997478
Phvul.001G106300.1	8	76	1	3	-3.24793	0.99479	3	0.979765			6.24793	0.999067	4.66297	0.999071
Phvul.001G106900.1	3	54	57	147	-4.16993	0.998769	-4.24793	0.998922	-5.61471	0.99938
Phvul.001G107300.1	17	73	28	49	-2.10236	0.956414
Phvul.001G107400.1	0	1	1	6					-3.58496	0.950336			-2.58496	0.909965	-2.58496	0.92833
Phvul.001G107500.1	5	6	1	2			2.32193	0.927042			2.58496	0.926962
Phvul.001G107600.1	2	14	6	21	-2.80735	0.976567			-3.39232	0.993603
Phvul.001G107700.1	1	7	3	7	-2.80735	0.951327			-2.80735	0.952393
Phvul.001G107800.1	6	35	12	32	-2.54432	0.962146			-2.41504	0.962473
Phvul.001G107900.1	7	45	11	13	-2.6845	0.98488					2.03242	0.949509
Phvul.001G108200.1	0	3	4	12			-3	0.933325	-4.58496	0.987261			-2	0.922654
Phvul.001G108200.2	0	3	4	12			-3	0.933325	-4.58496	0.987261			-2	0.922654
Phvul.001G108300.1	0	1	1	5					-3.32193	0.931301
Phvul.001G108400.1	3	8	0	0							4	0.964914	4	0.954493
Phvul.001G108500.1	1	6	4	24	-2.58496	0.93913	-2	0.906491	-4.58496	0.996578			-2	0.942659	-2.58496	0.979242
Phvul.001G108600.1	2	12	8	11	-2.58496	0.970998	-2	0.939042	-2.45943	0.94751
Phvul.001G108700.1	60	198	24	38							3.04439	0.993765	2.38143	0.959509
Phvul.001G108800.1	3	31	18	46	-3.36923	0.995572	-2.58496	0.983542	-3.9386	0.998086
Phvul.001G109100.1	2	8	6	12	-2	0.92256			-2.58496	0.971804
Phvul.001G109200.1	1	25	4	22	-4.64386	0.996601	-2	0.906491	-4.45943	0.99604	2.64386	0.979289			-2.45943	0.954164
Phvul.001G109400.1	4	11	12	18					-2.16993	0.951011
Phvul.001G109600.1	5	19	11	37					-2.88753	0.985954
Phvul.001G109700.1	6	19	7	41					-2.77259	0.984867					-2.5502	0.957505
Phvul.001G109900.1	4	14	8	17					-2.08746	0.949107
Phvul.001G110200.1	4	14	15	26					-2.70044	0.983214
Phvul.001G110200.2	5	16	18	30					-2.58496	0.983796
Phvul.001G110300.1	15	59	35	67					-2.1592	0.957045
Phvul.001G110500.1	13	58	29	41	-2.15754	0.956222
Phvul.001G110500.2	11	47	23	34	-2.09516	0.955645
Phvul.001G111000.1	2	15	13	28	-2.90689	0.978079	-2.70044	0.980637	-3.80735	0.996844
Phvul.001G111000.2	2	19	15	33	-3.24793	0.989592	-2.90689	0.983465	-4.04439	0.99757
Phvul.001G111100.1	2	21	20	40	-3.39232	0.993226	-3.32193	0.995506	-4.32193	0.998102
Phvul.001G111200.1	2	5	6	12					-2.58496	0.971804
Phvul.001G111300.1	18	89	42	118	-2.30581	0.957474			-2.71272	0.986085
Phvul.001G111300.2	18	89	42	118	-2.30581	0.957474			-2.71272	0.986085
Phvul.001G111400.1	49	185	19	39							3.28345	0.99409	2.24598	0.951494
Phvul.001G111500.1	1	25	34	63	-4.64386	0.996601	-5.08746	0.998579	-5.97728	0.998822
Phvul.001G111600.1	2	9	3	7	-2.16993	0.93041
Phvul.001G111700.1	10	54	16	22	-2.43296	0.96308
Phvul.001G111900.1	5	13	10	20					-2	0.951198
Phvul.001G112100.1	7	178	68	416	-4.66838	0.999548	-3.28011	0.99496	-5.89308	0.999674					-2.61298	0.983289
Phvul.001G112200.1	2	18	6	29	-3.16993	0.988914			-3.85798	0.996975					-2.27302	0.948105
Phvul.001G112500.1	1	2	5	10			-2.32193	0.927042	-3.32193	0.980042			-2.32193	0.925015
Phvul.001G113200.1	5	20	10	10	-2	0.94992
Phvul.001G113200.2	5	21	10	10	-2.07039	0.950725
Phvul.001G113800.1	189	1189	291	377	-2.65329	0.986483					2.03066	0.951701
Phvul.001G114100.1	559	5036	778	3075	-3.17136	0.995664			-2.45967	0.965454	2.69444	0.984227
Phvul.001G114500.1	5	24	17	38	-2.26303	0.953302			-2.926	0.986036
Phvul.001G114700.1	10	37	21	43					-2.10434	0.956136
Phvul.001G114700.2	9	37	21	43	-2.03953	0.954778			-2.25634	0.957036
Phvul.001G114700.3	13	51	28	59					-2.1822	0.957519
Phvul.001G114700.4	15	57	32	66					-2.1375	0.957022
Phvul.001G115000.1	5	24	10	26	-2.26303	0.953302			-2.37851	0.961386
Phvul.001G115300.1	3	10	6	14					-2.22239	0.946564
Phvul.001G115700.1	2	13	16	36	-2.70044	0.973459	-3	0.991307	-4.16993	0.997855
Phvul.001G116400.1	1	4	3	7					-2.80735	0.952393
Phvul.001G116500.1	27	82	11	18							2.89812	0.984968	2.18763	0.950725
Phvul.001G116900.1	11	157	38	170	-3.83519	0.999217			-3.94996	0.99914	2.04669	0.951179			-2.16146	0.950019
Phvul.001G117400.1	5	26	5	6	-2.37851	0.960238					2.37851	0.955372	2.11548	0.944301
Phvul.001G117500.1	4	14	11	16					-2	0.947604
Phvul.001G117600.1	34	40	56	7					2.28011	0.956379			2.51457	0.957397	3	0.99285
Phvul.001G117700.1	3	14	10	18	-2.22239	0.94524			-2.58496	0.979747
Phvul.001G117900.1	7	72	53	103	-3.36257	0.997325	-2.92057	0.987436	-3.87915	0.998901
Phvul.001G118300.1	0	10	6	15	-4.32193	0.981031	-3.58496	0.969757	-4.90689	0.991918
Phvul.001G118700.1	3	13	6	8	-2.11548	0.942185
Phvul.001G119100.1	3	15	4	8	-2.32193	0.953225
Phvul.001G119300.1	4	38	12	42	-3.24793	0.993693			-3.39232	0.996401
Phvul.001G119400.1	7	36	32	59	-2.36257	0.961922	-2.19265	0.957522	-3.07529	0.994026
Phvul.001G119500.1	4	17	4	12	-2.08746	0.947753					2.08746	0.940449
Phvul.001G119700.1	13	11	0	0			4.70044	0.994075	4.70044	0.989178	4.45943	0.981383	4.45943	0.976113
Phvul.001G120200.1	3	12	7	18	-2	0.939155			-2.58496	0.979747
Phvul.001G120200.2	3	12	7	18	-2	0.939155			-2.58496	0.979747
Phvul.001G120200.3	3	12	7	18	-2	0.939155			-2.58496	0.979747
Phvul.001G121000.1	1	7	5	13	-2.80735	0.951327	-2.32193	0.927042	-3.70044	0.988509
Phvul.001G121200.1	3	8	1	2							3	0.960037
Phvul.001G121400.1	1	6	3	5	-2.58496	0.93913			-2.32193	0.903664
Phvul.001G121500.1	29	184	64	113	-2.66558	0.986128
Phvul.001G121600.1	2	18	11	32	-3.16993	0.988914	-2.45943	0.955001	-4	0.997478
Phvul.001G121700.1	2	11	6	13	-2.45943	0.946087			-2.70044	0.974243
Phvul.001G121900.1	2	10	4	6	-2.32193	0.941832
Phvul.001G122400.1	0	8	0	4	-4	0.970591			-3	0.900726	4	0.964914
Phvul.001G123300.1	5	33	58	125	-2.72247	0.983949	-3.53605	0.997424	-4.64386	0.999292
Phvul.001G123700.1	1	9	1	2	-3.16993	0.9726					3.16993	0.967175	2.16993	0.908662
Phvul.001G123900.1	7	31	19	33	-2.14684	0.954222			-2.23704	0.956238
Phvul.001G124200.1	5	22	17	40	-2.1375	0.95153			-3	0.993378
Phvul.001G124400.1	2	14	6	19	-2.80735	0.976567			-3.24793	0.990003
Phvul.001G124500.1	6	40	28	70	-2.73697	0.984647	-2.22239	0.957249	-3.54432	0.997192
Phvul.001G124600.1	1	6	5	13	-2.58496	0.93913	-2.32193	0.927042	-3.70044	0.988509
Phvul.001G124700.1	0	3	1	5					-3.32193	0.931301
Phvul.001G124800.1	1	6	2	8	-2.58496	0.93913			-3	0.967315					-2	0.910795
Phvul.001G125100.1	3	12	6	11	-2	0.939155
Phvul.001G125200.1	12	80	36	59	-2.73697	0.985744			-2.29768	0.957636
Phvul.001G125300.1	5	17	4	2							2.08746	0.940449	3.08746	0.982725
Phvul.001G125400.1	6	24	11	40	-2	0.951945			-2.73697	0.984797
Phvul.001G125600.1	9	60	24	45	-2.73697	0.985462			-2.32193	0.963368
Phvul.001G125700.1	2	9	7	11	-2.16993	0.93041			-2.45943	0.94751
Phvul.001G125700.2	2	9	7	11	-2.16993	0.93041			-2.45943	0.94751
Phvul.001G125900.1	1	14	6	18	-3.80735	0.989876	-2.58496	0.959724	-4.16993	0.994264
Phvul.001G126100.1	42	29	68	12											2.5025	0.958305
Phvul.001G126200.1	2	9	8	14	-2.16993	0.93041	-2	0.939042	-2.80735	0.977401
Phvul.001G126300.1	7	60	35	142	-3.09954	0.994253	-2.32193	0.963223	-4.34239	0.999332					-2.02046	0.949755
Phvul.001G126700.1	36	475	121	236	-3.72186	0.999093			-2.71272	0.98637
Phvul.001G126800.1	1	7	2	4	-2.80735	0.951327
Phvul.001G127100.1	2	10	5	8	-2.32193	0.941832			-2	0.92411
Phvul.001G127700.1	4	26	7	0	-2.70044	0.982704			3	0.900726			5.70044	0.995554	3.80735	0.956315
Phvul.001G127900.1	18	257	86	326	-3.8357	0.999357	-2.25634	0.9585	-4.1788	0.999556
Phvul.001G128300.1	5	21	8	14	-2.07039	0.950725
Phvul.001G128400.1	1	6	5	17	-2.58496	0.93913	-2.32193	0.927042	-4.08746	0.993562
Phvul.001G128600.1	6	27	15	33	-2.16993	0.954026			-2.45943	0.962783
Phvul.001G128700.1	6	31	10	21	-2.36923	0.961298
Phvul.001G128900.1	3	13	7	13	-2.11548	0.942185			-2.11548	0.943572
Phvul.001G129300.1	1	10	1	3	-3.32193	0.979431					3.32193	0.975397
Phvul.001G129500.1	13	70	10	13	-2.42884	0.963437					2.80735	0.984799	2.42884	0.958662
Phvul.001G129500.2	14	77	11	14	-2.45943	0.96372					2.80735	0.984898	2.45943	0.959124
Phvul.001G129600.1	1	1	2	6					-2.58496	0.940339			-2.58496	0.909965
Phvul.001G130100.1	4	38	10	25	-3.24793	0.993693			-2.64386	0.982887
Phvul.001G130200.1	0	2	2	10					-4.32193	0.981614			-2.32193	0.925015	-2.32193	0.934356
Phvul.001G131100.1	2	10	9	13	-2.32193	0.941832	-2.16993	0.944014	-2.70044	0.974243
Phvul.001G131600.1	6	23	4	7							2.52356	0.954697
Phvul.001G131700.1	4	29	4	2	-2.85798	0.984692					2.85798	0.982259	3.85798	0.995663
Phvul.001G131700.2	4	29	4	2	-2.85798	0.984692					2.85798	0.982259	3.85798	0.995663
Phvul.001G131900.1	2	13	6	8	-2.70044	0.973459			-2	0.92411
Phvul.001G131900.2	2	13	6	8	-2.70044	0.973459			-2	0.92411
Phvul.001G132100.1	2	8	4	8	-2	0.92256			-2	0.92411
Phvul.001G132200.1	33	168	30	50	-2.34792	0.963949					2.48543	0.959991
Phvul.001G134600.1	3	6	1	0							2.58496	0.926962	3.58496	0.921903
Phvul.001G134700.1	32	200	60	78	-2.64386	0.986145
Phvul.001G135000.1	2	6	0	0							3.58496	0.938674	3.58496	0.921903
Phvul.001G135100.1	0	4	33	70			-6.04439	0.998537	-7.12928	0.99892	-3.04439	0.991338	-4.12928	0.998785
Phvul.001G135100.2	0	4	33	70			-6.04439	0.998537	-7.12928	0.99892	-3.04439	0.991338	-4.12928	0.998785
Phvul.001G135200.1	1	8	1	2	-3	0.966661					3	0.960037
Phvul.001G135300.1	10	40	16	34	-2	0.955046
Phvul.001G135400.1	0	7	3	6	-3.80735	0.961944			-3.58496	0.950336
Phvul.001G135500.1	7	198	158	370	-4.822	0.999581	-4.49643	0.999264	-5.72403	0.999642
Phvul.001G135500.2	6	149	120	294	-4.63421	0.999493	-4.32193	0.999183	-5.61471	0.999584
Phvul.001G135600.1	5	20	8	12	-2	0.94992
Phvul.001G135900.1	1	3	2	6					-2.58496	0.940339
Phvul.001G136000.1	2	19	7	14	-3.24793	0.989592			-2.80735	0.977401
Phvul.001G136400.1	17	68	32	58	-2	0.956288
Phvul.001G136600.1	6	38	11	16	-2.66297	0.984398
Phvul.001G136700.1	7	58	29	66	-3.05063	0.994209	-2.05063	0.956594	-3.23704	0.994456
Phvul.001G136900.1	0	0	27	6			-5.75489	0.998203	-3.58496	0.950336	-5.75489	0.996519	-3.58496	0.921903	2.16993	0.947445
Phvul.001G137200.1	2	6	2	1									2.58496	0.909965
Phvul.001G137700.1	3	13	5	5	-2.11548	0.942185
Phvul.001G138000.1	1	8	3	6	-3	0.966661			-2.58496	0.940339
Phvul.001G138200.3	4	12	3	5							2	0.930117
Phvul.001G138400.1	2	13	7	15	-2.70044	0.973459			-2.90689	0.978938
Phvul.001G138400.2	3	16	8	19	-2.41504	0.95472			-2.66297	0.980526
Phvul.001G138700.1	8	10	1	0			3	0.979765	4	0.971239	3.32193	0.975397	4.32193	0.971
Phvul.001G138800.1	13	67	0	1	-2.36565	0.963361	4.70044	0.994075	3.70044	0.988509	7.06609	0.998942	6.06609	0.998959
Phvul.001G139800.1	3	14	2	4	-2.22239	0.94524					2.80735	0.972691
Phvul.001G140500.1	6	27	12	30	-2.16993	0.954026			-2.32193	0.962122
Phvul.001G140700.1	23	46	8	11							2.52356	0.958608	2.06413	0.947987
Phvul.001G140800.1	40	216	63	93	-2.43296	0.964067
Phvul.001G140800.2	46	241	72	105	-2.38933	0.964078
Phvul.001G141000.1	13	25	3	9			2.11548	0.950796			3.05889	0.989702
Phvul.001G141300.1	3	8	2	7							2	0.910126
Phvul.001G141500.1	1	6	5	7	-2.58496	0.93913	-2.32193	0.927042	-2.80735	0.952393
Phvul.001G142000.1	0	8	1	2	-4	0.970591					3	0.960037
Phvul.001G142100.1	32	252	111	139	-2.97728	0.987523			-2.11894	0.957652
Phvul.001G142500.1	70	447	92	161	-2.67485	0.986329					2.28057	0.952603
Phvul.001G142600.1	1	5	2	4	-2.32193	0.901684
Phvul.001G142700.1	2	11	4	7	-2.45943	0.946087
Phvul.001G143000.1	11	48	20	48	-2.12553	0.955821			-2.12553	0.956494
Phvul.001G143000.2	12	51	21	51	-2.08746	0.95584			-2.08746	0.956465
Phvul.001G143100.1	0	14	1	4	-4.80735	0.990157			-3	0.900726	3.80735	0.988103
Phvul.001G143400.1	8	38	21	45	-2.24793	0.95591			-2.49185	0.963614
Phvul.001G143400.2	8	38	21	45	-2.24793	0.95591			-2.49185	0.963614
Phvul.001G143400.3	8	37	21	45	-2.20945	0.955712			-2.49185	0.963614
Phvul.001G143600.1	6	50	23	31	-3.05889	0.993967			-2.36923	0.962293
Phvul.001G143700.1	4	22	7	16	-2.45943	0.959151			-2	0.947604
Phvul.001G143700.2	5	25	8	18	-2.32193	0.959861
Phvul.001G143800.1	13	69	13	51	-2.40808	0.9634					2.40808	0.959089
Phvul.001G143900.1	1	4	3	8					-3	0.967315
Phvul.001G144100.1	1	5	2	5	-2.32193	0.901684			-2.32193	0.903664
Phvul.001G144300.1	2	8	6	8	-2	0.92256			-2	0.92411
Phvul.001G144700.1	2	9	4	6	-2.16993	0.93041
Phvul.001G144800.1	1	5	5	4	-2.32193	0.901684	-2.32193	0.927042
Phvul.001G144900.1	2	8	0	0	-2	0.92256					4	0.964914	4	0.954493
Phvul.001G145100.1	2	10	1	1	-2.32193	0.941832					3.32193	0.975397	3.32193	0.96882
Phvul.001G145300.1	9	35	8	8							2.12928	0.94872	2.12928	0.946898
Phvul.001G146100.1	20	36	8	5					2	0.951198	2.16993	0.949749	2.848	0.98228
Phvul.001G146200.1	4	16	6	13	-2	0.946277
Phvul.001G146200.2	4	16	6	14	-2	0.946277
Phvul.001G146300.1	1	6	15	29	-2.58496	0.93913	-3.90689	0.995321	-4.85798	0.99737			-2.27302	0.946811
Phvul.001G147000.1	1	8	2	14	-3	0.966661			-3.80735	0.990456	2	0.910126			-2.80735	0.973869
Phvul.001G147100.1	19	65	10	17							2.70044	0.983052
Phvul.001G147200.1	3	9	1	1							3.16993	0.967175	3.16993	0.958757
Phvul.001G147800.1	2	11	5	7	-2.45943	0.946087
Phvul.001G148300.1	4	19	9	19	-2.24793	0.950768			-2.24793	0.952055
Phvul.001G148400.1	6	28	13	29	-2.22239	0.954391			-2.27302	0.955713
Phvul.001G148500.1	25	160	81	185	-2.67807	0.986063			-2.88753	0.987593
Phvul.001G148700.1	1	8	5	4	-3	0.966661	-2.32193	0.927042
Phvul.001G149000.1	14	74	45	91	-2.4021	0.963472			-2.70044	0.985909
Phvul.001G149100.1	1	7	1	1	-2.80735	0.951327					2.80735	0.942163	2.80735	0.928805
Phvul.001G149200.1	1	4	5	7			-2.32193	0.927042	-2.80735	0.952393
Phvul.001G149500.1	3	11	2	4							2.45943	0.938531
Phvul.001G149800.1	27	137	51	161	-2.34314	0.963859			-2.57603	0.98619
Phvul.001G149900.1	2	9	2	9	-2.16993	0.93041			-2.16993	0.931832	2.16993	0.919694			-2.16993	0.920281
Phvul.001G150000.1	1	7	2	6	-2.80735	0.951327			-2.58496	0.940339
Phvul.001G150300.1	0	3	0	4					-3	0.900726
Phvul.001G151000.1	4	3	0	0			3	0.933325	3	0.900726
Phvul.001G151100.1	9	64	14	24	-2.83007	0.986772					2.19265	0.951431
Phvul.001G151100.2	8	64	14	24	-3	0.994305					2.19265	0.951431
Phvul.001G151400.1	3	12	0	1	-2	0.939155					4.58496	0.984403	3.58496	0.97908
Phvul.001G151500.1	5	7	13	1					2.32193	0.903664			2.80735	0.928805	3.70044	0.987585
Phvul.001G151600.1	3	16	16	28	-2.41504	0.95472	-2.41504	0.959796	-3.22239	0.992647
Phvul.001G152000.1	4	15	3	6							2.32193	0.947127
Phvul.001G152100.1	0	0	6	6			-3.58496	0.969757	-3.58496	0.950336	-3.58496	0.938674	-3.58496	0.921903
Phvul.001G152100.2	0	0	7	6			-3.80735	0.977987	-3.58496	0.950336	-3.80735	0.954379	-3.58496	0.921903
Phvul.001G152200.1	7	51	23	36	-2.86507	0.986455			-2.36257	0.962827
Phvul.001G152300.1	1	11	6	16	-3.45943	0.982619	-2.58496	0.959724	-4	0.992778
Phvul.001G152400.1	4	20	13	28	-2.32193	0.957719			-2.80735	0.984968
Phvul.001G152600.1	1	5	3	4	-2.32193	0.901684
Phvul.001G152800.1	0	0	3	5					-3.32193	0.931301
Phvul.001G153100.1	11	67	38	76	-2.60666	0.985508			-2.7885	0.985761
Phvul.001G153200.1	3	34	61	159	-3.5025	0.996006	-4.34577	0.99897	-5.72792	0.999403			-2.22542	0.951418
Phvul.001G153400.1	2	8	4	8	-2	0.92256			-2	0.92411
Phvul.001G153500.1	1	5	10	11	-2.32193	0.901684	-3.32193	0.988274	-3.45943	0.983197
Phvul.001G154200.1	3	22	13	25	-2.87447	0.982839	-2.11548	0.950796	-3.05889	0.991725
Phvul.001G154400.1	5	1	0	0	2.32193	0.901684	3.32193	0.95628	3.32193	0.931301
Phvul.001G154500.1	0	0	1	6					-3.58496	0.950336			-3.58496	0.921903	-2.58496	0.92833
Phvul.001G155200.1	0	4	4	7			-3	0.933325	-3.80735	0.962794
Phvul.001G155700.1	73	160	28	18					2.0199	0.956942	2.51457	0.959986	3.152	0.99342
Phvul.001G155800.1	4	26	5	13	-2.70044	0.982704					2.37851	0.955372
Phvul.001G155900.1	4	71	27	170	-4.14975	0.998951	-2.75489	0.985443	-5.40939	0.99943					-2.6545	0.983055
Phvul.001G156000.1	3	12	6	13	-2	0.939155			-2.11548	0.943572
Phvul.001G156400.1	12	46	24	64					-2.41504	0.963979
Phvul.001G156500.1	1	59	20	68	-5.88264	0.998949	-4.32193	0.997283	-6.08746	0.998895
Phvul.001G156600.1	67	476	56	139	-2.82873	0.987626					3.08746	0.994001
Phvul.001G156700.1	2	7	5	12					-2.58496	0.971804
Phvul.001G156700.2	3	7	5	14					-2.22239	0.946564
Phvul.001G156900.1	68	326	103	373	-2.26127	0.957995			-2.45557	0.965139
Phvul.001G157100.1	54	465	85	195	-3.1062	0.995142					2.4517	0.960052
Phvul.001G157100.2	53	459	83	193	-3.11443	0.995142					2.46731	0.960281
Phvul.001G157300.1	3	17	14	29	-2.5025	0.956124	-2.22239	0.952627	-3.27302	0.992805
Phvul.001G157500.1	0	5	1	2	-3.32193	0.930084
Phvul.001G157600.1	5	9	1	2			2.32193	0.927042			3.16993	0.967175	2.16993	0.908662
Phvul.001G157900.1	0	1	1	8					-4	0.971239			-3	0.949364	-3	0.961803
Phvul.001G158000.1	2	3	7	1											2.80735	0.943578
Phvul.001G158600.1	3	23	14	41	-2.9386	0.98327	-2.22239	0.952627	-3.77259	0.997443
Phvul.001G158900.1	12	66	52	89	-2.45943	0.963565	-2.11548	0.957669	-2.89077	0.987196
Phvul.001G158900.2	12	66	52	89	-2.45943	0.963565	-2.11548	0.957669	-2.89077	0.987196
Phvul.001G159000.1	2	7	4	9					-2.16993	0.931832
Phvul.001G159500.1	9	37	12	33	-2.03953	0.954778
Phvul.001G159600.1	6	20	29	21			-2.27302	0.957375
Phvul.001G159600.2	6	20	29	21			-2.27302	0.957375
Phvul.001G159700.1	7	44	68	48	-2.65208	0.984805	-3.28011	0.99496	-2.77761	0.985164
Phvul.001G159900.1	1	5	3	6	-2.32193	0.901684			-2.58496	0.940339
Phvul.001G159900.2	1	5	3	6	-2.32193	0.901684			-2.58496	0.940339
Phvul.001G160700.1	1	12	6	16	-3.58496	0.986077	-2.58496	0.959724	-4	0.992778
Phvul.001G161100.1	1	3	1	6					-2.58496	0.940339					-2.58496	0.92833
Phvul.001G161200.1	5	17	2	5							3.08746	0.985329
Phvul.001G161300.1	6	22	17	35					-2.54432	0.963041
Phvul.001G161400.1	1	3	5	16			-2.32193	0.927042	-4	0.992778			-2.41504	0.945403
Phvul.001G161500.1	4	23	4	7	-2.52356	0.95967					2.52356	0.954697
Phvul.001G161700.1	0	9	22	53	-4.16993	0.976619	-5.45943	0.997661	-6.72792	0.998624			-2.558	0.958397
Phvul.001G161900.1	3	19	11	14	-2.66297	0.979825			-2.22239	0.946564
Phvul.001G161900.2	3	19	11	14	-2.66297	0.979825			-2.22239	0.946564
Phvul.001G161900.3	3	19	11	14	-2.66297	0.979825			-2.22239	0.946564
Phvul.001G161900.4	3	19	11	14	-2.66297	0.979825			-2.22239	0.946564
Phvul.001G162400.1	5	25	23	49	-2.32193	0.959861	-2.20163	0.956464	-3.29278	0.994084
Phvul.001G162700.1	1	8	8	15	-3	0.966661	-3	0.979765	-3.90689	0.991651
Phvul.001G162800.1	1	2	2	10					-3.32193	0.980042			-2.32193	0.925015	-2.32193	0.934356
Phvul.001G162900.1	0	5	2	4	-3.32193	0.930084			-3	0.900726
Phvul.001G163000.1	1	12	4	7	-3.58496	0.986077	-2	0.906491	-2.80735	0.952393
Phvul.001G163300.2	3	5	6	12					-2	0.940561
Phvul.001G163600.1	9	8	0	0			4.16993	0.987123	4.16993	0.977265	4	0.964914	4	0.954493
Phvul.001G164000.1	6	19	3	5							2.66297	0.976236
Phvul.001G164400.1	5	28	11	10	-2.48543	0.961025
Phvul.001G164800.1	1	5	2	3	-2.32193	0.901684
Phvul.001G165300.1	2	11	3	5	-2.45943	0.946087
Phvul.001G167100.1	43	241	60	67	-2.48662	0.964284					2.006	0.951327
Phvul.001G167100.2	44	247	61	69	-2.48894	0.96429					2.01763	0.951335
Phvul.001G167400.1	10	40	23	48	-2	0.955046			-2.26303	0.957257
Phvul.001G167400.2	10	41	23	49	-2.03562	0.955158			-2.29278	0.957304
Phvul.001G167400.3	10	41	23	49	-2.03562	0.955158			-2.29278	0.957304
Phvul.001G167700.1	5	16	4	7							2	0.938693
Phvul.001G167800.1	1	6	1	4	-2.58496	0.93913					2.58496	0.926962
Phvul.001G168100.1	12	54	16	26	-2.16993	0.956768
Phvul.001G168800.1	14	59	31	66	-2.07529	0.956087			-2.23704	0.957744
Phvul.001G168900.1	214	0	2	0	8.74147	0.999614	6.74147	0.99936	8.74147	0.999501
Phvul.001G169000.1	107	184	38	124							2.27563	0.952354
Phvul.001G169200.1	35	77	7	10			2.32193	0.963223			3.45943	0.99684	2.94486	0.984413
Phvul.001G169400.1	15	74	29	65	-2.30256	0.957307			-2.11548	0.956994
Phvul.001G169400.2	15	73	28	64	-2.28293	0.957286			-2.09311	0.956847
Phvul.001G169800.1	7	38	23	31	-2.44057	0.96219			-2.14684	0.95521
Phvul.001G170000.1	8	13	3	9							2.11548	0.933813
Phvul.001G170100.1	12	73	44	78	-2.60486	0.985599			-2.70044	0.985774
Phvul.001G170100.2	23	138	81	145	-2.58496	0.98599			-2.65635	0.986142
Phvul.001G170100.3	23	137	80	144	-2.57447	0.964099			-2.64636	0.986137
Phvul.001G170300.1	23	188	105	243	-3.03103	0.994938	-2.19068	0.958507	-3.40125	0.997788
Phvul.001G170300.2	23	186	103	240	-3.0156	0.994933	-2.16294	0.958007	-3.38333	0.997783
Phvul.001G170400.1	1	33	17	60	-5.04439	0.997798	-4.08746	0.996373	-5.90689	0.998768
Phvul.001G170600.1	13	91	53	143	-2.80735	0.987074	-2.02748	0.957558	-3.45943	0.997674
Phvul.001G170700.1	1	5	1	1	-2.32193	0.901684
Phvul.001G170700.2	1	5	1	1	-2.32193	0.901684
Phvul.001G170800.1	0	5	2	13	-3.32193	0.930084			-4.70044	0.989178					-2.70044	0.970113
Phvul.001G170900.1	30	135	82	126	-2.16993	0.957635			-2.07039	0.957437
Phvul.001G171100.1	2	38	32	45	-4.24793	0.998095	-4	0.99837	-4.49185	0.998347
Phvul.001G171400.1	1	6	2	6	-2.58496	0.93913			-2.58496	0.940339
Phvul.001G171700.1	1	2	4	10			-2	0.906491	-3.32193	0.980042			-2.32193	0.925015
Phvul.001G172000.1	11	62	20	29	-2.49476	0.963507
Phvul.001G172600.1	62	217	109	287					-2.21071	0.958567
Phvul.001G172600.2	59	207	105	276					-2.22588	0.95863
Phvul.001G172700.1	22	84	40	106					-2.26849	0.958217
Phvul.001G172800.1	2	12	11	13	-2.58496	0.970998	-2.45943	0.955001	-2.70044	0.974243
Phvul.001G172900.1	2	36	17	27	-4.16993	0.997954	-3.08746	0.991817	-3.75489	0.996276
Phvul.001G173000.1	5	20	8	30	-2	0.94992			-2.58496	0.983796
Phvul.001G173100.1	0	6	1	3	-3.58496	0.949375					2.58496	0.926962
Phvul.001G173500.1	18	105	39	83	-2.54432	0.963973			-2.20511	0.957916
Phvul.001G173600.1	3	11	4	12					-2	0.940561
Phvul.001G173900.1	5	41	16	53	-3.03562	0.993536			-3.40599	0.996808
Phvul.001G174100.1	2	18	2	16	-3.16993	0.988914			-3	0.987333	3.16993	0.986601			-3	0.985649
Phvul.001G174400.1	3	22	11	25	-2.87447	0.982839			-3.05889	0.991725
Phvul.001G174600.1	4	26	9	30	-2.70044	0.982704			-2.90689	0.985311
Phvul.001G174600.2	6	39	12	40	-2.70044	0.984549			-2.73697	0.984797
Phvul.001G175100.1	14	63	38	83	-2.16993	0.957028			-2.56768	0.964467
Phvul.001G175200.1	0	1	9	7			-4.16993	0.987123	-3.80735	0.962794	-3.16993	0.967175	-2.80735	0.928805
Phvul.001G175400.1	1	1	1	6					-2.58496	0.940339			-2.58496	0.909965	-2.58496	0.92833
Phvul.001G175500.1	9	87	34	74	-3.27302	0.994885			-3.03953	0.994271
Phvul.001G175700.1	29	116	37	56	-2	0.956737
Phvul.001G176000.1	5	16	15	35					-2.80735	0.985783
Phvul.001G176400.1	2	52	38	62	-4.70044	0.998786	-4.24793	0.998651	-4.9542	0.99879
Phvul.001G176500.1	6	32	14	35	-2.41504	0.961495			-2.54432	0.963041
Phvul.001G176600.1	7	137	81	123	-4.29068	0.999395	-3.5325	0.997563	-4.13516	0.999157
Phvul.001G176700.1	4	38	27	58	-3.24793	0.993693	-2.75489	0.985443	-3.85798	0.998399
Phvul.001G176900.1	1	6	4	4	-2.58496	0.93913	-2	0.906491
Phvul.001G177000.1	5	29	1	0	-2.53605	0.961314	2.32193	0.927042	3.32193	0.931301	4.85798	0.996895	5.85798	0.99631
Phvul.001G177400.1	4	4	1	0			2	0.906491	3	0.900726
Phvul.001G177500.1	3	18	17	23	-2.58496	0.979013	-2.5025	0.960583	-2.9386	0.983908
Phvul.001G177600.1	1	12	18	65	-3.58496	0.986077	-4.16993	0.996743	-6.02237	0.998856			-2.43741	0.958517
Phvul.001G177700.1	2	5	5	15					-2.90689	0.978938
Phvul.001G177800.1	2	8	7	23	-2	0.92256			-3.52356	0.994388
Phvul.001G178100.1	7	39	19	55	-2.47805	0.962488			-2.974	0.986727
Phvul.001G178500.1	2	8	7	11	-2	0.92256			-2.45943	0.94751
Phvul.001G178800.1	19	153	57	107	-3.00946	0.994854			-2.49354	0.964655
Phvul.001G178900.1	0	16	1	0	-5	0.992409					4	0.990858	5	0.988854
Phvul.001G179100.1	3	29	7	8	-3.27302	0.992681					2.05063	0.947255
Phvul.001G179300.1	8	42	17	15	-2.39232	0.962489
Phvul.001G179400.1	0	0	2	5					-3.32193	0.931301
Phvul.001G179600.1	3	18	6	15	-2.58496	0.979013			-2.32193	0.9546
Phvul.001G179900.1	1	31	2	1	-4.9542	0.997572					3.9542	0.996658	4.9542	0.996713
Phvul.001G180100.1	13	98	52	121	-2.91427	0.987146	-2	0.95754	-3.21842	0.99493
Phvul.001G180200.1	1	2	2	5					-2.32193	0.903664
Phvul.001G180400.1	169	158	217	42					2.00856	0.957577					2.36923	0.958674
Phvul.001G180500.1	0	1	2	9					-4.16993	0.977265			-3.16993	0.958757	-2.16993	0.920281
Phvul.001G180700.1	13	74	32	72	-2.50901	0.963711			-2.46949	0.964303
Phvul.001G180800.1	4	9	2	3							2.16993	0.919694
Phvul.001G181000.1	38	196	58	87	-2.36678	0.964019
Phvul.001G181100.1	377	4588	882	1378	-3.60523	0.99929					2.37901	0.960299
Phvul.001G181300.1	8	42	13	24	-2.39232	0.962489
Phvul.001G181400.1	0	3	14	16			-4.80735	0.994865	-5	0.9929	-2.22239	0.937553	-2.41504	0.945403
Phvul.001G181700.1	2	6	4	9					-2.16993	0.931832
Phvul.001G181800.1	2	5	5	8					-2	0.92411
Phvul.001G181900.1	1	5	5	8	-2.32193	0.901684	-2.32193	0.927042	-3	0.967315
Phvul.001G182000.1	2	10	6	17	-2.32193	0.941832			-3.08746	0.988314
Phvul.001G182300.1	0	0	4	24			-3	0.933325	-5.58496	0.996582			-5.58496	0.994883	-2.58496	0.979242
Phvul.001G182500.1	1	1	9	50			-3.16993	0.983265	-5.64386	0.998554	-3.16993	0.967175	-5.64386	0.998414	-2.47393	0.957878
Phvul.001G182600.1	0	0	1	4					-3	0.900726
Phvul.001G182800.1	1	8	2	3	-3	0.966661					2	0.910126
Phvul.001G182900.1	1	6	24	99	-2.58496	0.93913	-4.58496	0.997916	-6.62936	0.999182	-2	0.945347	-4.04439	0.999136	-2.04439	0.949559
Phvul.001G182900.2	1	6	24	99	-2.58496	0.93913	-4.58496	0.997916	-6.62936	0.999182	-2	0.945347	-4.04439	0.999136	-2.04439	0.949559
Phvul.001G183400.1	0	8	4	6	-4	0.970591	-3	0.933325	-3.58496	0.950336
Phvul.001G183500.1	3	14	11	15	-2.22239	0.94524			-2.32193	0.9546
Phvul.001G183700.1	0	5	0	0	-3.32193	0.930084					3.32193	0.914646
Phvul.001G184200.1	0	1	2	5					-3.32193	0.931301
Phvul.001G184300.1	1	4	3	6					-2.58496	0.940339
Phvul.001G184300.2	1	4	3	6					-2.58496	0.940339
Phvul.001G185200.1	3	9	2	3							2.16993	0.919694
Phvul.001G185200.2	3	9	2	4							2.16993	0.919694
Phvul.001G185300.1	3	9	0	0							4.16993	0.972151	4.16993	0.963985
Phvul.001G185400.1	65	179	13	11			2.32193	0.963811	2.56294	0.964219	3.78338	0.998548	4.02438	0.999445
Phvul.001G185500.1	0	5	10	25	-3.32193	0.930084	-4.32193	0.989743	-5.64386	0.996789			-2.32193	0.953368
Phvul.001G185800.1	7	46	2	3	-2.71621	0.984984					4.52356	0.998323	3.9386	0.997689
Phvul.001G186000.1	45	71	7	10			2.6845	0.986214	2.16993	0.957021	3.34239	0.996667	2.82782	0.984255
Phvul.001G186500.1	3	12	4	4	-2	0.939155
Phvul.001G186600.1	2	7	5	8					-2	0.92411
Phvul.001G186900.1	0	5	2	12	-3.32193	0.930084			-4.58496	0.987261					-2.58496	0.967266
Phvul.001G187300.1	9	48	7	11	-2.41504	0.962845					2.77761	0.982525	2.12553	0.948408
Phvul.001G188600.1	2	18	6	11	-3.16993	0.988914			-2.45943	0.94751
Phvul.001G188700.1	4	32	16	38	-3	0.992697	-2	0.952986	-3.24793	0.993592
Phvul.001G188800.1	9	126	45	198	-3.80735	0.999114	-2.32193	0.963558	-4.45943	0.999455					-2.1375	0.95008
Phvul.001G188800.2	8	116	40	176	-3.85798	0.99908	-2.32193	0.963414	-4.45943	0.999424					-2.1375	0.95003
Phvul.001G188900.1	0	1	4	9			-3	0.933325	-4.16993	0.977265			-3.16993	0.958757
Phvul.001G189100.1	5	27	10	21	-2.43296	0.960566			-2.07039	0.951971
Phvul.001G189400.1	1	5	1	1	-2.32193	0.901684
Phvul.001G189500.1	1	12	3	7	-3.58496	0.986077			-2.80735	0.952393	2	0.930117
Phvul.001G189600.1	3	17	6	12	-2.5025	0.956124			-2	0.940561
Phvul.001G189600.2	3	15	6	12	-2.32193	0.953225			-2	0.940561
Phvul.001G190000.1	15	66	28	65	-2.1375	0.956432			-2.11548	0.956994
Phvul.001G190100.1	6	10	2	1					2.58496	0.940339	2.32193	0.933439	3.32193	0.96882
Phvul.001G190200.1	82	491	131	249	-2.58203	0.986341
Phvul.001G190600.1	8	12	0	1			4	0.983571	3	0.967315	4.58496	0.984403	3.58496	0.97908
Phvul.001G190700.1	3	18	7	37	-2.58496	0.979013			-3.62449	0.9972					-2.4021	0.956905
Phvul.001G190800.1	4	19	7	17	-2.24793	0.950768			-2.08746	0.949107
Phvul.001G190800.2	5	22	8	19	-2.1375	0.95153
Phvul.001G191000.1	1	5	2	5	-2.32193	0.901684			-2.32193	0.903664
Phvul.001G191300.1	3	20	4	8	-2.73697	0.980549					2.32193	0.952323
Phvul.001G191500.1	5	4	1	1			2.32193	0.927042	2.32193	0.903664
Phvul.001G191700.1	486	1689	342	724							2.3041	0.952836
Phvul.001G191800.1	2	14	5	10	-2.80735	0.976567			-2.32193	0.943322
Phvul.001G191900.1	1	7	7	10	-2.80735	0.951327	-2.80735	0.967621	-3.32193	0.980042
Phvul.001G192100.1	3	17	8	19	-2.5025	0.956124			-2.66297	0.980526
Phvul.001G192300.1	2	9	6	13	-2.16993	0.93041			-2.70044	0.974243
Phvul.001G192300.2	2	9	7	13	-2.16993	0.93041			-2.70044	0.974243
Phvul.001G192600.1	4	17	8	19	-2.08746	0.947753			-2.24793	0.952055
Phvul.001G192800.1	1	8	7	27	-3	0.966661	-2.80735	0.967621	-4.75489	0.997116
Phvul.001G192900.1	1	4	4	27			-2	0.906491	-4.75489	0.997116			-2.75489	0.97842	-2.75489	0.980219
Phvul.001G193200.1	0	2	2	6					-3.58496	0.950336
Phvul.001G193600.1	2	11	6	13	-2.45943	0.946087			-2.70044	0.974243
Phvul.001G193700.1	3	9	4	29					-3.27302	0.992805					-2.85798	0.982327
Phvul.001G193800.1	8	56	29	75	-2.80735	0.986596			-3.22882	0.994582
Phvul.001G193900.1	2	11	4	8	-2.45943	0.946087			-2	0.92411
Phvul.001G194100.1	62	179	33	50							2.43942	0.959785
Phvul.001G194200.1	73	218	36	53							2.59826	0.983742	2.04026	0.950211
Phvul.001G194300.1	8	33	7	9	-2.04439	0.954286					2.23704	0.949442
Phvul.001G194500.1	6	109	6	9	-4.18322	0.999304					4.18322	0.999183	3.59826	0.998361
Phvul.001G194600.1	1	2	4	11			-2	0.906491	-3.45943	0.983197			-2.45943	0.931822
Phvul.001G194700.1	1	4	1	11					-3.45943	0.983197					-3.45943	0.981272
Phvul.001G194800.1	0	3	0	7					-3.80735	0.962794					-3.80735	0.956315
Phvul.001G194900.1	0	7	1	26	-3.80735	0.961944			-5.70044	0.99696	2.80735	0.942163			-4.70044	0.996906
Phvul.001G195000.1	1	53	21	23	-5.72792	0.998834	-4.39232	0.997483	-4.52356	0.996311
Phvul.001G195400.1	4	18	11	28	-2.16993	0.949708			-2.80735	0.984968
Phvul.001G195400.2	2	15	8	25	-2.90689	0.978079	-2	0.939042	-3.64386	0.995878
Phvul.001G195500.1	8	43	13	20	-2.42626	0.962573
Phvul.001G195600.1	4	29	23	45	-2.85798	0.984692	-2.52356	0.962323	-3.49185	0.996609
Phvul.001G195800.1	8	80	49	140	-3.32193	0.997414	-2.61471	0.986262	-4.12928	0.999219
Phvul.001G195900.2	2	8	3	6	-2	0.92256
Phvul.001G196000.1	0	6	1	4	-3.58496	0.949375			-3	0.900726	2.58496	0.926962
Phvul.001G196200.1	3	12	6	10	-2	0.939155
Phvul.001G196800.1	1	7	19	50	-2.80735	0.951327	-4.24793	0.99703	-5.64386	0.998554			-2.8365	0.983499
Phvul.001G196800.2	1	7	19	50	-2.80735	0.951327	-4.24793	0.99703	-5.64386	0.998554			-2.8365	0.983499
Phvul.001G196800.3	1	7	18	50	-2.80735	0.951327	-4.16993	0.996743	-5.64386	0.998554			-2.8365	0.983499
Phvul.001G196800.4	1	7	18	50	-2.80735	0.951327	-4.16993	0.996743	-5.64386	0.998554			-2.8365	0.983499
Phvul.001G197100.1	2	22	3	1	-3.45943	0.993695					2.87447	0.980043	4.45943	0.993995
Phvul.001G197400.1	4	5	1	3			2	0.906491
Phvul.001G197500.1	2	9	5	11	-2.16993	0.93041			-2.45943	0.94751
Phvul.001G197800.1	0	5	3	5	-3.32193	0.930084			-3.32193	0.931301
Phvul.001G197900.1	12	107	49	149	-3.1565	0.994709	-2.02975	0.957497	-3.63421	0.998657
Phvul.001G198000.1	5	48	29	75	-3.26303	0.994234	-2.53605	0.963055	-3.90689	0.998662
Phvul.001G198000.2	6	64	38	98	-3.41504	0.997217	-2.66297	0.986021	-4.02975	0.999022
Phvul.001G198000.3	5	49	30	76	-3.29278	0.994266	-2.58496	0.985604	-3.926	0.998673
Phvul.001G198800.1	2	8	3	5	-2	0.92256
Phvul.001G199100.1	0	4	6	7			-3.58496	0.969757	-3.80735	0.962794
Phvul.001G199100.2	0	4	6	7			-3.58496	0.969757	-3.80735	0.962794
Phvul.001G199300.1	1	10	4	11	-3.32193	0.979431	-2	0.906491	-3.45943	0.983197
Phvul.001G199300.2	1	9	4	11	-3.16993	0.9726	-2	0.906491	-3.45943	0.983197
Phvul.001G199500.1	5	21	9	19	-2.07039	0.950725
Phvul.001G199600.1	1	17	14	51	-4.08746	0.993087	-3.80735	0.99465	-5.67243	0.998579
Phvul.001G199900.1	4	16	9	20	-2	0.946277			-2.32193	0.959027
Phvul.001G200200.1	2	8	5	8	-2	0.92256			-2	0.92411
Phvul.001G200300.1	11	60	21	46	-2.44746	0.963261			-2.06413	0.956229
Phvul.001G200400.1	3	25	17	36	-3.05889	0.991452	-2.5025	0.960583	-3.58496	0.997138
Phvul.001G200500.1	7	39	16	57	-2.47805	0.962488			-3.02554	0.993981
Phvul.001G200500.2	7	39	17	57	-2.47805	0.962488			-3.02554	0.993981
Phvul.001G200600.1	3	14	6	14	-2.22239	0.94524			-2.22239	0.946564
Phvul.001G201000.1	26	84	19	41							2.14439	0.950935
Phvul.001G201100.1	12	48	21	47	-2	0.955615
Phvul.001G201400.1	5	6	0	0			3.32193	0.95628	3.32193	0.931301	3.58496	0.938674	3.58496	0.921903
Phvul.001G201600.1	5	12	2	3							2.58496	0.965868	2	0.922654
Phvul.001G201900.1	5	25	2	4	-2.32193	0.959861					3.64386	0.99481	2.64386	0.977477
Phvul.001G202400.1	7	10	1	1			2.80735	0.967621	2.80735	0.952393	3.32193	0.975397	3.32193	0.96882
Phvul.001G202500.1	7	70	16	116	-3.32193	0.997298			-4.05063	0.999121	2.12928	0.9507			-2.85798	0.984661
Phvul.001G202600.1	4	30	10	18	-2.90689	0.984887			-2.16993	0.951011
Phvul.001G202700.1	0	0	1	9					-4.16993	0.977265			-4.16993	0.963985	-3.16993	0.969089
Phvul.001G203200.1	2	98	40	154	-5.61471	0.999316	-4.32193	0.998715	-6.26679	0.999397
Phvul.001G203700.1	2	30	9	17	-3.90689	0.997022	-2.16993	0.944014	-3.08746	0.988314
Phvul.001G203700.2	3	33	10	18	-3.45943	0.995895			-2.58496	0.979747
Phvul.001G203700.3	2	35	9	17	-4.12928	0.997768	-2.16993	0.944014	-3.08746	0.988314
Phvul.001G204000.1	3	11	7	14					-2.22239	0.946564
Phvul.001G204500.1	3	11	9	13					-2.11548	0.943572
Phvul.001G205000.1	3	26	13	35	-3.11548	0.991731	-2.11548	0.950796	-3.54432	0.996112
Phvul.001G205200.1	7	46	18	37	-2.71621	0.984984			-2.4021	0.962938
Phvul.001G205300.1	5	38	18	27	-2.926	0.985801			-2.43296	0.961678
Phvul.001G205400.1	14	421	206	395	-4.91032	0.999744	-3.87915	0.999117	-4.81835	0.999654
Phvul.001G205500.1	7	57	23	42	-3.02554	0.99418			-2.58496	0.984811
Phvul.001G205600.1	4	13	3	9							2.11548	0.933813
Phvul.001G205800.1	3	24	13	34	-3	0.991144	-2.11548	0.950796	-3.5025	0.996033
Phvul.001G206100.1	2	8	2	4	-2	0.92256					2	0.910126
Phvul.001G206200.1	27	196	113	264	-2.85982	0.98743	-2.06529	0.957918	-3.28951	0.99522
Phvul.001G206800.1	1	4	6	12			-2.58496	0.959724	-3.58496	0.986594
Phvul.001G206900.1	3	26	39	178	-3.11548	0.991731	-3.70044	0.998122	-5.89077	0.999445			-2.77529	0.983123	-2.19033	0.95089
Phvul.001G207000.1	7	63	26	79	-3.16993	0.994604			-3.49643	0.997296
Phvul.001G207100.1	23	77	36	94					-2.03103	0.957195
Phvul.001G207100.2	25	85	40	103					-2.04264	0.957277
Phvul.001G207200.1	53	373	102	169	-2.81511	0.987579
Phvul.001G207300.1	0	5	1	1	-3.32193	0.930084
Phvul.001G207500.1	2	9	2	5	-2.16993	0.93041					2.16993	0.919694
Phvul.001G207900.1	8	9	2	10			2	0.939042			2.16993	0.919694			-2.32193	0.934356
Phvul.001G208000.1	2	7	1	1							2.80735	0.942163	2.80735	0.928805
Phvul.001G208100.1	3	16	7	15	-2.41504	0.95472			-2.32193	0.9546
Phvul.001G208300.1	1	11	9	31	-3.45943	0.982619	-3.16993	0.983265	-4.9542	0.997603
Phvul.001G209400.1	22	202	21	38	-3.19878	0.995258					3.26589	0.994117	2.41028	0.959519
Phvul.001G209600.1	3	18	18	34	-2.58496	0.979013	-2.58496	0.983542	-3.5025	0.996033
Phvul.001G209600.2	3	18	19	36	-2.58496	0.979013	-2.66297	0.983945	-3.58496	0.997138
Phvul.001G209700.1	14	10	25	6											2.05889	0.945662
Phvul.001G209800.1	8	32	15	29	-2	0.954081
Phvul.001G209800.2	7	31	15	28	-2.14684	0.954222			-2	0.954306
Phvul.001G209800.3	7	31	15	28	-2.14684	0.954222			-2	0.954306
Phvul.001G210200.1	4	22	11	23	-2.45943	0.959151			-2.52356	0.960877
Phvul.001G210800.1	2	17	7	23	-3.08746	0.987808			-3.52356	0.994388
Phvul.001G210900.1	3	12	7	15	-2	0.939155			-2.32193	0.9546
Phvul.001G211000.1	7	6	0	0			3.80735	0.977987	3.80735	0.962794	3.58496	0.938674	3.58496	0.921903
Phvul.001G211100.1	2	28	5	15	-3.80735	0.996702			-2.90689	0.978938	2.48543	0.956335
Phvul.001G212000.1	5	22	5	5	-2.1375	0.95153					2.1375	0.944841	2.1375	0.942053
Phvul.001G212300.1	0	2	2	10					-4.32193	0.981614			-2.32193	0.925015	-2.32193	0.934356
Phvul.001G212600.1	7	6	3	0					3.80735	0.962794			3.58496	0.921903
Phvul.001G212800.1	32	143	49	148	-2.15987	0.956997			-2.20945	0.958327
Phvul.001G212900.1	127	1027	260	1008	-3.01554	0.995262			-2.9886	0.988
Phvul.001G213000.1	5	14	9	20					-2	0.951198
Phvul.001G213000.2	5	14	9	20					-2	0.951198
Phvul.001G214400.1	4	17	5	14	-2.08746	0.947753
Phvul.001G214500.2	2	6	4	8					-2	0.92411
Phvul.001G214800.1	5	19	7	20					-2	0.951198
Phvul.001G215300.1	0	5	23	32	-3.32193	0.930084	-5.52356	0.997805	-6	0.997696	-2.20163	0.94636	-2.67807	0.979534
Phvul.001G215400.1	16	79	24	33	-2.30378	0.957367
Phvul.001G215400.2	17	80	23	33	-2.23447	0.957361
Phvul.001G215500.1	11	59	21	52	-2.42321	0.963222			-2.24101	0.957392
Phvul.001G215500.2	12	71	27	63	-2.56478	0.963679			-2.39232	0.963936
Phvul.001G215600.1	3	25	39	113	-3.05889	0.991452	-3.70044	0.998122	-5.23522	0.999249			-2.17632	0.951076
Phvul.001G215700.1	1	3	6	5			-2.58496	0.959724	-2.32193	0.903664
Phvul.001G215800.1	4	31	1	2	-2.9542	0.985046	2	0.906491			4.9542	0.997207	3.9542	0.996137
Phvul.001G216000.1	16	140	13	16	-3.12928	0.994822					3.42884	0.997125	3.12928	0.993362
Phvul.001G216100.1	6	24	16	54	-2	0.951945			-3.16993	0.994221
Phvul.001G216300.1	0	1	0	5					-3.32193	0.931301					-3.32193	0.916284
Phvul.001G216300.2	0	1	0	5					-3.32193	0.931301					-3.32193	0.916284
Phvul.001G216400.1	2	12	7	15	-2.58496	0.970998			-2.90689	0.978938
Phvul.001G216600.1	51	423	145	367	-3.05209	0.995117			-2.84721	0.987791
Phvul.001G216700.1	58	481	167	406	-3.05191	0.995145			-2.80735	0.987813
Phvul.001G216800.1	4	25	20	39	-2.64386	0.982349	-2.32193	0.961344	-3.2854	0.993662
Phvul.001G216800.2	4	23	17	36	-2.52356	0.95967	-2.08746	0.953749	-3.16993	0.993462
Phvul.001G216800.3	4	23	17	35	-2.52356	0.95967	-2.08746	0.953749	-3.12928	0.993103
Phvul.001G216800.4	4	22	17	35	-2.45943	0.959151	-2.08746	0.953749	-3.12928	0.993103
Phvul.001G217000.1	0	2	1	4					-3	0.900726
Phvul.001G217100.1	2	11	6	12	-2.45943	0.946087			-2.58496	0.971804
Phvul.001G217600.1	0	9	1	3	-4.16993	0.976619					3.16993	0.967175
Phvul.001G217800.1	2	13	10	24	-2.70044	0.973459	-2.32193	0.952483	-3.58496	0.995617
Phvul.001G218200.1	5	22	10	19	-2.1375	0.95153
Phvul.001G218200.2	5	22	10	19	-2.1375	0.95153
Phvul.001G218400.1	3	15	3	4	-2.32193	0.953225					2.32193	0.947127
Phvul.001G218900.1	1	5	2	6	-2.32193	0.901684			-2.58496	0.940339
Phvul.001G218900.2	2	6	3	9					-2.16993	0.931832
Phvul.001G219000.1	1	12	10	16	-3.58496	0.986077	-3.32193	0.988274	-4	0.992778
Phvul.001G219100.1	4	59	21	57	-3.88264	0.998604	-2.39232	0.961659	-3.83289	0.998372
Phvul.001G219200.1	5	27	7	10	-2.43296	0.960566
Phvul.001G219200.2	6	29	8	11	-2.27302	0.954672
Phvul.001G219300.1	0	8	9	17	-4	0.970591	-4.16993	0.987123	-5.08746	0.993684
Phvul.001G219400.1	35	93	23	37							2.0156	0.950838
Phvul.001G219600.1	4	16	5	10	-2	0.946277
Phvul.001G219800.1	1	12	11	53	-3.58496	0.986077	-3.45943	0.990167	-5.72792	0.998624			-2.14296	0.94877	-2.26849	0.950063
Phvul.001G220000.1	4	18	9	16	-2.16993	0.949708			-2	0.947604
Phvul.001G220100.1	9	45	42	115	-2.32193	0.962628	-2.22239	0.958023	-3.67557	0.998527
Phvul.001G220100.2	9	48	46	126	-2.41504	0.962845	-2.35364	0.963586	-3.80735	0.999012
Phvul.001G220400.1	20	126	62	122	-2.65535	0.985962			-2.60881	0.986043
Phvul.001G220600.1	3	22	9	24	-2.87447	0.982839			-3	0.991454
Phvul.001G220900.1	3	12	5	10	-2	0.939155
Phvul.001G221000.1	0	4	4	10			-3	0.933325	-4.32193	0.981614
Phvul.001G221200.1	1	10	3	7	-3.32193	0.979431			-2.80735	0.952393
Phvul.001G221300.1	3	15	8	10	-2.32193	0.953225
Phvul.001G221400.1	2	16	3	6	-3	0.986795					2.41504	0.948905
Phvul.001G221400.2	2	16	3	6	-3	0.986795					2.41504	0.948905
Phvul.001G221500.1	2	9	1	1	-2.16993	0.93041					3.16993	0.967175	3.16993	0.958757
Phvul.001G221700.1	12	119	30	88	-3.30986	0.995055			-2.87447	0.987187
Phvul.001G221800.1	0	1	5	1			-3.32193	0.95628
Phvul.001G221900.1	0	2	9	1			-4.16993	0.987123			-2.16993	0.919694			3.16993	0.969089
Phvul.001G222100.1	36	183	142	233	-2.34577	0.963993			-2.69426	0.986314
Phvul.001G222200.1	7	46	21	43	-2.71621	0.984984			-2.61891	0.98487
Phvul.001G222300.1	4	16	12	26	-2	0.946277			-2.70044	0.983214
Phvul.001G222400.1	1	4	4	9			-2	0.906491	-3.16993	0.973268
Phvul.001G222500.1	3	11	2	2							2.45943	0.938531	2.45943	0.931822
Phvul.001G222700.1	2	20	14	17	-3.32193	0.992724	-2.80735	0.982681	-3.08746	0.988314
Phvul.001G222800.1	2	3	2	8					-2	0.92411					-2	0.910795
Phvul.001G222800.2	2	3	2	8					-2	0.92411					-2	0.910795
Phvul.001G222900.1	1	1	6	21			-2.58496	0.959724	-4.39232	0.995689	-2.58496	0.926962	-4.39232	0.993426
Phvul.001G223200.1	4	25	13	27	-2.64386	0.982349			-2.75489	0.983475
Phvul.001G223400.1	0	14	18	28	-4.80735	0.990157	-5.16993	0.996772	-5.80735	0.997249
Phvul.001G223500.1	9	47	10	9	-2.38466	0.962767					2.23266	0.950852	2.38466	0.957587
Phvul.001G223800.1	7	49	6	15	-2.80735	0.986375					3.02975	0.992582
Phvul.001G223900.1	2	9	1	1	-2.16993	0.93041					3.16993	0.967175	3.16993	0.958757
Phvul.001G224000.1	1	7	2	5	-2.80735	0.951327			-2.32193	0.903664
Phvul.001G224100.1	3	9	2	1							2.16993	0.919694	3.16993	0.958757
Phvul.001G224400.1	21	395	224	522	-4.23339	0.999679	-3.41504	0.997795	-4.63559	0.999713
Phvul.001G224500.1	1	4	3	6					-2.58496	0.940339
Phvul.001G224700.1	2	8	2	3	-2	0.92256					2	0.910126
Phvul.001G224900.1	1	2	5	10			-2.32193	0.927042	-3.32193	0.980042			-2.32193	0.925015
Phvul.001G225000.1	0	0	2	8					-4	0.971239			-4	0.954493	-2	0.910795
Phvul.001G225300.1	1	15	9	33	-3.90689	0.991114	-3.16993	0.983265	-5.04439	0.997774
Phvul.001G225400.1	17	82	44	67	-2.27009	0.957394
Phvul.001G225400.2	20	99	50	80	-2.30743	0.957541			-2	0.95704
Phvul.001G225700.1	2	11	1	1	-2.45943	0.946087					3.45943	0.979318	3.45943	0.973915
Phvul.001G226100.1	1	3	2	7					-2.80735	0.952393
Phvul.001G226300.1	4	5	12	36					-3.16993	0.993462			-2.848	0.98228
Phvul.001G226500.1	1	6	3	11	-2.58496	0.93913			-3.45943	0.983197
Phvul.001G226600.1	1	5	3	5	-2.32193	0.901684			-2.32193	0.903664
Phvul.001G226600.2	1	5	3	5	-2.32193	0.901684			-2.32193	0.903664
Phvul.001G226800.1	14	41	8	9							2.35755	0.957906	2.18763	0.94882
Phvul.001G227000.1	2	9	6	12	-2.16993	0.93041			-2.58496	0.971804
Phvul.001G227000.2	2	9	7	12	-2.16993	0.93041			-2.58496	0.971804
Phvul.001G227200.1	2	12	4	10	-2.58496	0.970998			-2.32193	0.943322
Phvul.001G227400.1	1	3	6	16			-2.58496	0.959724	-4	0.992778			-2.41504	0.945403
Phvul.001G227700.1	0	6	3	1	-3.58496	0.949375							2.58496	0.909965
Phvul.001G227700.2	0	7	3	1	-3.80735	0.961944							2.80735	0.928805
Phvul.001G227800.1	2	12	3	7	-2.58496	0.970998					2	0.930117
Phvul.001G227800.2	2	12	3	7	-2.58496	0.970998					2	0.930117
Phvul.001G227900.1	3	10	2	8							2.32193	0.933439			-2	0.910795
Phvul.001G228000.1	1	13	7	17	-3.70044	0.987987	-2.80735	0.967621	-4.08746	0.993562
Phvul.001G228100.1	3	16	4	9	-2.41504	0.95472					2	0.938693
Phvul.001G228500.1	0	23	12	76	-5.52356	0.996059	-4.58496	0.993045	-7.24793	0.998996					-2.66297	0.982627
Phvul.001G228700.1	3	12	5	10	-2	0.939155
Phvul.001G229000.1	11	56	23	35	-2.34792	0.963091
Phvul.001G229100.1	1	6	8	17	-2.58496	0.93913	-3	0.979765	-4.08746	0.993562
Phvul.001G229200.1	4	47	8	63	-3.55459	0.996865			-3.97728	0.998496	2.55459	0.958685			-2.97728	0.984224
Phvul.001G229800.1	4	15	1	0			2	0.906491	3	0.900726	3.90689	0.989481	4.90689	0.987302
Phvul.001G229800.2	4	17	1	1	-2.08746	0.947753	2	0.906491			4.08746	0.9918	4.08746	0.989965
Phvul.001G230400.1	7	25	5	9							2.32193	0.954918
Phvul.001G230500.1	8	40	10	20	-2.32193	0.962284					2	0.949047
Phvul.001G230600.1	1	3	7	15			-2.80735	0.967621	-3.90689	0.991651			-2.32193	0.943076
Phvul.001G230700.2	2	8	5	6	-2	0.92256
Phvul.001G230800.1	2	15	14	45	-2.90689	0.978079	-2.80735	0.982681	-4.49185	0.998347
Phvul.001G230900.1	5	43	12	23	-3.10434	0.993678			-2.20163	0.953931
Phvul.001G231000.1	24	370	62	180	-3.94642	0.999428			-2.90689	0.987596	2.57719	0.98389
Phvul.001G231200.1	1	6	2	2	-2.58496	0.93913
Phvul.001G231300.1	2	9	3	6	-2.16993	0.93041
Phvul.001G231600.1	2	14	13	37	-2.80735	0.976567	-2.70044	0.980637	-4.20945	0.997925
Phvul.001G231800.1	0	4	2	4					-3	0.900726
Phvul.001G231900.1	0	17	1	2	-5.08746	0.993222					4.08746	0.9918	3.08746	0.982725
Phvul.001G232100.1	0	5	2	5	-3.32193	0.930084			-3.32193	0.931301
Phvul.001G232200.1	1	5	1	4	-2.32193	0.901684
Phvul.001G232300.1	1	6	6	15	-2.58496	0.93913	-2.58496	0.959724	-3.90689	0.991651
Phvul.001G232700.1	3	32	14	30	-3.41504	0.995705	-2.22239	0.952627	-3.32193	0.995522
Phvul.001G232800.1	4	4	0	0			3	0.933325	3	0.900726
Phvul.001G233400.1	7	26	22	37					-2.4021	0.962938
Phvul.001G233500.1	5	30	15	35	-2.58496	0.983408			-2.80735	0.985783
Phvul.001G233600.1	0	0	2	4					-3	0.900726
Phvul.001G233700.1	6	41	21	55	-2.77259	0.984713			-3.1964	0.994242
Phvul.001G233800.1	1	5	3	4	-2.32193	0.901684
Phvul.001G233800.2	1	5	3	4	-2.32193	0.901684
Phvul.001G234300.1	12	226	29	195	-4.23522	0.999569			-4.02237	0.999332	2.9622	0.985491			-2.74935	0.983169
Phvul.001G234300.2	15	279	36	243	-4.21723	0.999614			-4.01792	0.999398	2.9542	0.985552			-2.75489	0.983224
Phvul.001G234300.3	15	268	35	236	-4.1592	0.999518			-3.97575	0.999242	2.93681	0.985541			-2.75336	0.983217
Phvul.001G234600.1	1	8	6	11	-3	0.966661	-2.58496	0.959724	-3.45943	0.983197
Phvul.001G234700.1	3	12	6	11	-2	0.939155
Phvul.001G235100.1	1	7	3	5	-2.80735	0.951327			-2.32193	0.903664
Phvul.001G235500.1	5	26	17	28	-2.37851	0.960238			-2.48543	0.962118
Phvul.001G235600.1	11	38	4	10							3.24793	0.992298
Phvul.001G236000.1	5	24	7	15	-2.26303	0.953302
Phvul.001G236000.2	5	25	7	17	-2.32193	0.959861
Phvul.001G236400.1	6	26	14	37	-2.11548	0.952991			-2.62449	0.984533
Phvul.001G236400.2	6	27	15	38	-2.16993	0.954026			-2.66297	0.984614
Phvul.001G236500.1	2	23	10	22	-3.52356	0.994073	-2.32193	0.952483	-3.45943	0.994051
Phvul.001G236600.1	0	1	8	13			-4	0.983571	-4.70044	0.989178	-3	0.960037	-3.70044	0.982055
Phvul.001G236800.1	6	38	17	17	-2.66297	0.984398
Phvul.001G237400.1	1	3	3	5					-2.32193	0.903664
Phvul.001G238100.1	0	4	4	6			-3	0.933325	-3.58496	0.950336
Phvul.001G238300.1	0	2	1	37					-6.20945	0.998034			-4.20945	0.997312	-5.20945	0.998136
Phvul.001G238600.1	1	4	2	5					-2.32193	0.903664
Phvul.001G238700.1	14	69	39	92	-2.30117	0.957228			-2.71621	0.985919
Phvul.001G238800.1	2	7	0	0							3.80735	0.954379	3.80735	0.94132
Phvul.001G239000.1	0	6	5	13	-3.58496	0.949375	-3.32193	0.95628	-4.70044	0.989178
Phvul.001G239100.1	0	2	5	6			-3.32193	0.95628	-3.58496	0.950336
Phvul.001G239200.1	1	3	2	7					-2.80735	0.952393
Phvul.001G239300.1	2	29	15	59	-3.85798	0.996861	-2.90689	0.983465	-4.88264	0.998734
Phvul.001G239400.1	1	4	3	6					-2.58496	0.940339
Phvul.001G239400.2	1	6	4	8	-2.58496	0.93913	-2	0.906491	-3	0.967315
Phvul.001G239500.1	4	23	10	23	-2.52356	0.95967			-2.52356	0.960877
Phvul.001G239500.2	5	28	11	28	-2.48543	0.961025			-2.48543	0.962118
Phvul.001G239700.1	20	81	20	26	-2.01792	0.956476					2.01792	0.950699
Phvul.001G239700.2	20	81	19	26	-2.01792	0.956476					2.09192	0.950739
Phvul.001G239800.1	28	122	44	105	-2.12338	0.956919
Phvul.001G239800.2	33	143	51	124	-2.11548	0.956988
Phvul.001G240200.1	20	98	23	71	-2.29278	0.95753					2.09115	0.950933
Phvul.001G240400.1	6	50	28	61	-3.05889	0.993967	-2.22239	0.957249	-3.34577	0.996967
Phvul.001G240500.1	3	16	5	11	-2.41504	0.95472
Phvul.001G240600.1	15	144	89	190	-3.26303	0.995132	-2.56884	0.9641	-3.66297	0.998741
Phvul.001G240700.1	0	9	0	0	-4.16993	0.976619					4.16993	0.972151	4.16993	0.963985
Phvul.001G241200.1	10	369	17	43	-5.20555	0.999716			-2.10434	0.956136	4.44001	0.999633	3.10121	0.993626
Phvul.001G241300.1	3	34	10	79	-3.5025	0.996006			-4.71882	0.999006					-2.98185	0.984444
Phvul.001G242000.1	11	45	16	31	-2.03242	0.955474
Phvul.001G242100.1	1	3	2	10					-3.32193	0.980042					-2.32193	0.934356
Phvul.001G242200.1	1	8	4	7	-3	0.966661	-2	0.906491	-2.80735	0.952393
Phvul.001G242400.1	1	3	2	10					-3.32193	0.980042					-2.32193	0.934356
Phvul.001G242700.1	2	11	3	6	-2.45943	0.946087
Phvul.001G242700.2	2	8	2	4	-2	0.92256					2	0.910126
Phvul.001G242800.1	4	7	1	2			2	0.906491			2.80735	0.942163
Phvul.001G242900.1	0	2	3	6					-3.58496	0.950336
Phvul.001G243000.1	2	7	7	9					-2.16993	0.931832
Phvul.001G243200.1	3	25	22	37	-3.05889	0.991452	-2.87447	0.985872	-3.62449	0.9972
Phvul.001G243200.2	3	26	22	37	-3.11548	0.991731	-2.87447	0.985872	-3.62449	0.9972
Phvul.001G243500.1	0	0	0	4					-3	0.900726
Phvul.001G243600.1	0	11	4	21	-4.45943	0.984234	-3	0.933325	-5.39232	0.995714					-2.39232	0.953337
Phvul.001G243900.1	2	7	7	14					-2.80735	0.977401
Phvul.001G244100.1	2	9	2	3	-2.16993	0.93041					2.16993	0.919694
Phvul.001G244100.2	2	9	2	3	-2.16993	0.93041					2.16993	0.919694
Phvul.001G244400.1	4	28	15	32	-2.80735	0.984486			-3	0.992773
Phvul.001G244400.2	5	27	15	32	-2.43296	0.960566			-2.67807	0.984087
Phvul.001G244500.1	3	10	7	14					-2.22239	0.946564
Phvul.001G244500.2	3	10	7	14					-2.22239	0.946564
Phvul.001G244600.1	1	10	9	46	-3.32193	0.979431	-3.16993	0.983265	-5.52356	0.998436			-2.20163	0.9493	-2.35364	0.957434
Phvul.001G244800.1	15	98	19	38	-2.70782	0.98588					2.36678	0.959434
Phvul.001G245600.1	8	32	11	21	-2	0.954081
Phvul.001G245700.1	2	16	9	32	-3	0.986795	-2.16993	0.944014	-4	0.997478
Phvul.001G246200.1	1	9	23	28	-3.16993	0.9726	-4.52356	0.997801	-4.80735	0.997248
Phvul.001G246700.1	4	31	5	3	-2.9542	0.985046					2.63227	0.980772	3.36923	0.993893
Phvul.001G247000.1	15	60	16	23	-2	0.956078
Phvul.001G247100.1	2	20	12	32	-3.32193	0.992724	-2.58496	0.979253	-4	0.997478
Phvul.001G247200.1	2	11	9	15	-2.45943	0.946087	-2.16993	0.944014	-2.90689	0.978938
Phvul.001G247400.1	1	5	1	1	-2.32193	0.901684
Phvul.001G247700.1	10	63	18	77	-2.65535	0.985455			-2.94486	0.987089					-2.09686	0.949388
Phvul.001G248000.1	2	16	9	24	-3	0.986795	-2.16993	0.944014	-3.58496	0.995617
Phvul.001G248600.1	0	1	5	39			-3.32193	0.95628	-6.2854	0.998126			-5.2854	0.997686	-2.96347	0.98344
Phvul.001G248800.1	15	30	6	13							2.32193	0.956362
Phvul.001G248900.1	1	4	3	7					-2.80735	0.952393
Phvul.001G249000.1	5	47	7	7	-3.23266	0.994186					2.74723	0.982467	2.74723	0.981392
Phvul.001G249000.2	5	48	7	7	-3.26303	0.994234					2.77761	0.982525	2.77761	0.981472
Phvul.001G249100.1	1	6	0	0	-2.58496	0.93913					3.58496	0.938674	3.58496	0.921903
Phvul.001G249200.1	1	11	3	3	-3.45943	0.982619
Phvul.001G249300.1	0	2	10	33			-4.32193	0.989743	-6.04439	0.997775	-2.32193	0.933439	-4.04439	0.996689
Phvul.001G249300.2	0	2	10	33			-4.32193	0.989743	-6.04439	0.997775	-2.32193	0.933439	-4.04439	0.996689
Phvul.001G249400.1	3	19	11	19	-2.66297	0.979825			-2.66297	0.980526
Phvul.001G249500.1	1	29	1	4	-4.85798	0.997303					4.85798	0.996895	2.85798	0.980967
Phvul.001G249900.1	6	53	24	59	-3.14296	0.994074	-2	0.955856	-3.29768	0.994333
Phvul.001G250100.1	2	8	5	4	-2	0.92256
Phvul.001G250100.2	2	8	5	4	-2	0.92256
Phvul.001G250200.1	3	23	9	14	-2.9386	0.98327			-2.22239	0.946564
Phvul.001G250400.1	4	17	5	14	-2.08746	0.947753
Phvul.001G250900.1	11	137	58	107	-3.6386	0.998751	-2.39855	0.963749	-3.28204	0.994861
Phvul.001G251000.1	370	3795	383	387	-3.3585	0.99823					3.30868	0.994589	3.29369	0.99431
Phvul.001G251400.1	10	99	16	29	-3.30743	0.994971					2.62936	0.983385
Phvul.001G251600.1	3	16	10	25	-2.41504	0.95472			-3.05889	0.991725
Phvul.001G251700.1	5	70	25	54	-3.80735	0.998769	-2.32193	0.962378	-3.43296	0.996829
Phvul.001G251800.1	3	10	12	19			-2	0.948996	-2.66297	0.980526
Phvul.001G252100.1	1	8	6	14	-3	0.966661	-2.58496	0.959724	-3.80735	0.990456
Phvul.001G252300.1	7	36	7	3	-2.36257	0.961922					2.36257	0.957384	3.58496	0.996126
Phvul.001G252400.1	1	6	3	6	-2.58496	0.93913			-2.58496	0.940339
Phvul.001G252400.2	1	5	3	6	-2.32193	0.901684			-2.58496	0.940339
Phvul.001G252500.1	1	7	4	12	-2.80735	0.951327	-2	0.906491	-3.58496	0.986594
Phvul.001G253200.1	1	5	2	4	-2.32193	0.901684
Phvul.001G253700.1	177	1049	500	1042	-2.56719	0.964574			-2.55753	0.96535
Phvul.001G254000.1	28	176	149	263	-2.65208	0.986109	-2.41181	0.964092	-3.23156	0.995216
Phvul.001G254100.1	1	5	4	8	-2.32193	0.901684	-2	0.906491	-3	0.967315
Phvul.001G254200.1	0	0	2	9					-4.16993	0.977265			-4.16993	0.963985	-2.16993	0.920281
Phvul.001G254900.1	6	39	31	43	-2.70044	0.984549	-2.36923	0.963001	-2.8413	0.986258
Phvul.001G255000.1	0	3	4	22			-3	0.933325	-5.45943	0.996051			-2.87447	0.978222	-2.45943	0.954164
Phvul.001G255100.1	0	11	32	180	-4.45943	0.984234	-6	0.998493	-8.49185	0.999452			-4.03242	0.999446	-2.49185	0.958873
Phvul.001G255200.1	0	14	3	4	-4.80735	0.990157			-3	0.900726	2.22239	0.937553
Phvul.001G255300.1	3	12	4	12	-2	0.939155			-2	0.940561
Phvul.001G255300.2	3	12	4	12	-2	0.939155			-2	0.940561
Phvul.001G255500.1	1	3	3	7					-2.80735	0.952393
Phvul.001G255600.1	5	23	7	12	-2.20163	0.952739
Phvul.001G255800.1	2	5	6	14					-2.80735	0.977401
Phvul.001G255900.1	1	7	9	20	-2.80735	0.951327	-3.16993	0.983265	-4.32193	0.995303
Phvul.001G255900.2	1	7	9	21	-2.80735	0.951327	-3.16993	0.983265	-4.39232	0.995689
Phvul.001G256600.1	12	65	21	24	-2.43741	0.963362
Phvul.001G256900.1	3	41	5	3	-3.77259	0.997616					3.03562	0.992145	3.77259	0.99669
Phvul.001G257100.1	4	21	5	11	-2.39232	0.958396					2.07039	0.943843
Phvul.001G257300.1	17	97	30	56	-2.51245	0.963922
Phvul.001G257800.1	1	9	5	12	-3.16993	0.9726	-2.32193	0.927042	-3.58496	0.986594
Phvul.001G258200.1	0	1	0	12					-4.58496	0.987261			-3.58496	0.97908	-4.58496	0.986263
Phvul.001G258300.1	16	65	19	39	-2.02237	0.956227
Phvul.001G258400.1	2	9	5	10	-2.16993	0.93041			-2.32193	0.943322
Phvul.001G258700.1	3	12	7	17	-2	0.939155			-2.5025	0.957487
Phvul.001G259000.1	1	1	36	40			-5.16993	0.998645	-5.32193	0.998173	-5.16993	0.99776	-5.32193	0.997778
Phvul.001G259100.1	2	8	0	0	-2	0.92256					4	0.964914	4	0.954493
Phvul.001G259400.1	30	118	21	31							2.49033	0.95982
Phvul.001G259700.1	4	16	9	23	-2	0.946277			-2.52356	0.960877
Phvul.001G260200.1	0	2	2	4					-3	0.900726
Phvul.001G260200.2	0	2	2	4					-3	0.900726
Phvul.001G260300.1	5	30	16	31	-2.58496	0.983408			-2.63227	0.983954
Phvul.001G260400.1	13	86	28	57	-2.72583	0.985798			-2.13245	0.956813
Phvul.001G260600.1	4	14	2	13							2.80735	0.972691			-2.70044	0.970113
Phvul.001G260700.1	4	13	2	10							2.70044	0.968843			-2.32193	0.934356
Phvul.001G260800.1	2	19	6	21	-3.24793	0.989592			-3.39232	0.993603
Phvul.001G260900.1	6	45	23	45	-2.90689	0.986237			-2.90689	0.986366
Phvul.001G261300.1	5	7	1	1			2.32193	0.927042	2.32193	0.903664	2.80735	0.942163	2.80735	0.928805
Phvul.001G261800.1	7	81	40	179	-3.5325	0.997484	-2.51457	0.9636	-4.67646	0.999436					-2.16189	0.950037
Phvul.001G261800.2	7	81	40	178	-3.5325	0.997484	-2.51457	0.9636	-4.66838	0.999435					-2.15381	0.950036
Phvul.001G261900.1	2	12	5	22	-2.58496	0.970998			-3.45943	0.994051					-2.1375	0.944785
Phvul.001G262000.1	0	9	5	52	-4.16993	0.976619	-3.32193	0.95628	-6.70044	0.998601			-2.53051	0.958342	-3.37851	0.996346
Phvul.001G262100.1	1	5	2	3	-2.32193	0.901684
Phvul.001G262200.1	5	16	4	16							2	0.938693			-2	0.93907
Phvul.001G262400.1	14	299	37	99	-4.41665	0.99965			-2.822	0.987277	3.01455	0.993885
Phvul.001G262600.1	18	65	14	16							2.21501	0.951541	2.02237	0.949008
Phvul.001G262700.1	4	21	6	21	-2.39232	0.958396			-2.39232	0.959656
Phvul.001G262800.1	52	297	75	147	-2.51388	0.964357
Phvul.001G262900.1	0	1	3	13					-4.70044	0.989178			-3.70044	0.982055	-2.11548	0.934484
Phvul.001G263000.1	4	20	10	20	-2.32193	0.957719			-2.32193	0.959027
Phvul.001G263200.1	0	14	5	41	-4.80735	0.990157	-3.32193	0.95628	-6.35755	0.998232					-3.03562	0.992316
Phvul.001G263300.1	1	19	6	22	-4.24793	0.994409	-2.58496	0.959724	-4.45943	0.99604
Phvul.001G263600.1	3	13	8	25	-2.11548	0.942185			-3.05889	0.991725
Phvul.001G263700.1	1	7	0	1	-2.80735	0.951327					3.80735	0.954379	2.80735	0.928805
Phvul.001G264000.1	10	43	13	26	-2.10434	0.955405
Phvul.001G264000.2	12	49	15	30	-2.02975	0.95568
Phvul.001G264300.1	1	4	3	5					-2.32193	0.903664
Phvul.001G264700.1	15	68	38	88	-2.18057	0.957129			-2.55254	0.96452
Phvul.001G265300.1	1	16	3	13	-4	0.992273			-3.70044	0.988509	2.41504	0.948905			-2.11548	0.934484
Phvul.001G265400.1	2	1	0	15					-2.90689	0.978938			-3.90689	0.986915	-4.90689	0.991457
Phvul.001G265500.1	5	13	3	5							2.11548	0.933813
Phvul.001G265600.1	5	4	0	0			3.32193	0.95628	3.32193	0.931301
Phvul.001G265700.1	1	5	3	6	-2.32193	0.901684			-2.58496	0.940339
Phvul.001G265900.1	5	25	56	106	-2.32193	0.959861	-3.48543	0.997406	-4.40599	0.999177			-2.08406	0.949797
Phvul.001G266100.1	0	5	2	3	-3.32193	0.930084
Phvul.001G266300.1	0	0	2	4					-3	0.900726
Phvul.001G266400.1	6	23	3	2							2.9386	0.980557	3.52356	0.991693
Phvul.001G266500.1	1	8	4	11	-3	0.966661	-2	0.906491	-3.45943	0.983197
Phvul.001G266600.1	5	35	22	62	-2.80735	0.985454	-2.1375	0.955685	-3.63227	0.99803
Phvul.001G267000.1	18	418	308	795	-4.53743	0.999731	-4.09686	0.99938	-5.46489	0.999794
Phvul.001G267600.2	2	7	3	8					-2	0.92411
Phvul.001G267800.1	1	7	4	8	-2.80735	0.951327	-2	0.906491	-3	0.967315
Phvul.001G268200.1	2	8	4	7	-2	0.92256
Phvul.001G268300.1	5	16	5	0					3.32193	0.931301			5	0.988854	3.32193	0.916284
Phvul.001G269000.1	8	45	10	20	-2.49185	0.962898					2.16993	0.950612
Phvul.002G000300.1	1	5	4	8	-2.32193	0.901684	-2	0.906491	-3	0.967315
Phvul.002G000600.1	7	38	9	39	-2.44057	0.96219			-2.47805	0.963309	2.078	0.948894			-2.11548	0.948339
Phvul.002G000700.1	11	51	37	129	-2.21299	0.956671			-3.5518	0.997627
Phvul.002G000800.1	1	8	4	14	-3	0.966661	-2	0.906491	-3.80735	0.990456
Phvul.002G000800.2	2	12	5	19	-2.58496	0.970998			-3.24793	0.990003
Phvul.002G001200.1	41	154	25	50							2.62293	0.983624
Phvul.002G001300.1	1	5	2	2	-2.32193	0.901684
Phvul.002G001400.1	11	70	20	43	-2.66985	0.98557
Phvul.002G002000.1	3	17	2	21	-2.5025	0.956124			-2.80735	0.983054	3.08746	0.985329			-3.39232	0.992901
Phvul.002G002100.1	3	16	8	16	-2.41504	0.95472			-2.41504	0.956123
Phvul.002G002200.1	7	58	24	40	-3.05063	0.994209			-2.51457	0.963389
Phvul.002G002200.2	7	58	24	40	-3.05063	0.994209			-2.51457	0.963389
Phvul.002G002500.1	20	77	52	120					-2.58496	0.986029
Phvul.002G002500.2	20	76	51	118					-2.56071	0.964729
Phvul.002G002500.3	18	69	45	106					-2.558	0.964667
Phvul.002G002800.1	2	5	3	11					-2.45943	0.94751
Phvul.002G002900.1	2	6	4	9					-2.16993	0.931832
Phvul.002G002900.2	1	4	4	7			-2	0.906491	-2.80735	0.952393
Phvul.002G003000.1	1	4	7	6			-2.80735	0.967621	-2.58496	0.940339
Phvul.002G003100.1	3	8	10	13					-2.11548	0.943572
Phvul.002G003200.1	4	19	10	19	-2.24793	0.950768			-2.24793	0.952055
Phvul.002G003200.2	4	21	11	20	-2.39232	0.958396			-2.32193	0.959027
Phvul.002G003200.3	4	21	11	20	-2.39232	0.958396			-2.32193	0.959027
Phvul.002G003300.1	7	22	15	29					-2.05063	0.954574
Phvul.002G003300.2	7	22	15	28					-2	0.954306
Phvul.002G003500.1	8	55	69	168	-2.78136	0.985323	-3.10852	0.994769	-4.39232	0.999389
Phvul.002G003600.1	5	26	13	20	-2.37851	0.960238			-2	0.951198
Phvul.002G004000.1	0	1	1	4					-3	0.900726
Phvul.002G004200.1	3	18	9	14	-2.58496	0.979013			-2.22239	0.946564
Phvul.002G004600.1	8	37	21	51	-2.20945	0.955712			-2.67243	0.985197
Phvul.002G004600.2	9	39	22	52	-2.11548	0.955187			-2.53051	0.963906
Phvul.002G004800.1	15	63	15	19	-2.07039	0.956197					2.07039	0.95036
Phvul.002G004800.2	15	64	15	19	-2.09311	0.956255					2.09311	0.950412
Phvul.002G004900.1	8	42	21	47	-2.39232	0.962489			-2.55459	0.96372
Phvul.002G004900.2	8	42	21	47	-2.39232	0.962489			-2.55459	0.96372
Phvul.002G005000.1	4	18	6	13	-2.16993	0.949708
Phvul.002G005100.1	3	22	10	19	-2.87447	0.982839			-2.66297	0.980526
Phvul.002G005100.2	3	21	9	19	-2.80735	0.982337			-2.66297	0.980526
Phvul.002G005300.1	1	4	4	5			-2	0.906491	-2.32193	0.903664
Phvul.002G005300.2	1	4	4	5			-2	0.906491	-2.32193	0.903664
Phvul.002G005400.2	1	2	3	5					-2.32193	0.903664
Phvul.002G005500.1	3	12	7	18	-2	0.939155			-2.58496	0.979747
Phvul.002G005600.1	2	6	4	11					-2.45943	0.94751
Phvul.002G005800.1	17	172	72	224	-3.3388	0.997797	-2.08246	0.957754	-3.71989	0.99881
Phvul.002G005800.2	13	124	51	156	-3.25376	0.995073			-3.58496	0.998673
Phvul.002G006000.1	41	134	6	9			2.77259	0.986168	2.18763	0.956821	4.48113	0.999354	3.89616	0.999103
Phvul.002G006000.2	43	138	7	9			2.61891	0.98616	2.25634	0.957036	4.30117	0.999303	3.9386	0.999121
Phvul.002G006100.1	5	16	3	5							2.41504	0.948905
Phvul.002G006200.1	10	49	18	53	-2.29278	0.956676			-2.40599	0.963693
Phvul.002G006500.1	1	17	2	2	-4.08746	0.993087					3.08746	0.985329	3.08746	0.982725
Phvul.002G006800.1	1	3	6	25			-2.58496	0.959724	-4.64386	0.996785			-3.05889	0.988332	-2.05889	0.945662
Phvul.002G007000.1	0	3	4	2			-3	0.933325
Phvul.002G007200.1	12	65	41	79	-2.43741	0.963362			-2.71882	0.985787
Phvul.002G007300.1	9	62	17	65	-2.78427	0.985502			-2.85244	0.986895
Phvul.002G007300.2	8	61	17	65	-2.93074	0.986753			-3.02237	0.994137
Phvul.002G008100.1	0	2	5	17			-3.32193	0.95628	-5.08746	0.993684			-3.08746	0.982725
Phvul.002G008200.1	18	97	61	160	-2.42999	0.96371			-3.152	0.994782
Phvul.002G008400.1	15	204	40	62	-3.76553	0.998915			-2.04731	0.956756	2.3505	0.959792
Phvul.002G008600.1	1	7	2	9	-2.80735	0.951327			-3.16993	0.973268					-2.16993	0.920281
Phvul.002G008700.1	9	36	19	31	-2	0.954621
Phvul.002G008800.1	4929	718	3655	1900	2.77924	0.986617					-2.34782	0.960286
Phvul.002G009000.1	8	46	17	35	-2.52356	0.962989			-2.12928	0.955664
Phvul.002G009400.1	1	3	1	6					-2.58496	0.940339					-2.58496	0.92833
Phvul.002G009500.1	1	1	2	5					-2.32193	0.903664
Phvul.002G009500.2	1	1	2	7					-2.80735	0.952393			-2.80735	0.928805
Phvul.002G009600.1	6	45	27	62	-2.90689	0.986237	-2.16993	0.957061	-3.36923	0.99699
Phvul.002G009900.1	10	65	11	13	-2.70044	0.985536					2.56294	0.959305	2.32193	0.958446
Phvul.002G010000.1	1	10	11	35	-3.32193	0.979431	-3.45943	0.990167	-5.12928	0.997905
Phvul.002G010000.2	1	11	12	37	-3.45943	0.982619	-3.58496	0.992497	-5.20945	0.998034
Phvul.002G010200.1	2	5	4	10					-2.32193	0.943322
Phvul.002G010200.2	2	7	5	12					-2.58496	0.971804
Phvul.002G010400.1	4	27	12	22	-2.75489	0.98298			-2.45943	0.960413
Phvul.002G010600.1	3	17	8	13	-2.5025	0.956124			-2.11548	0.943572
Phvul.002G010900.1	1	8	5	9	-3	0.966661	-2.32193	0.927042	-3.16993	0.973268
Phvul.002G010900.2	1	8	5	9	-3	0.966661	-2.32193	0.927042	-3.16993	0.973268
Phvul.002G011300.1	9	35	7	13							2.32193	0.957231
Phvul.002G011400.1	2	17	7	16	-3.08746	0.987808			-3	0.987333
Phvul.002G011800.1	3	14	9	10	-2.22239	0.94524
Phvul.002G011900.1	7	3	0	0			3.80735	0.977987	3.80735	0.962794
Phvul.002G012200.1	8	74	102	170	-3.20945	0.994761	-3.67243	0.998579	-4.40939	0.999393
Phvul.002G012300.1	23	142	49	12	-2.62619	0.986002							3.56478	0.997202	2.02975	0.94869
Phvul.002G012600.1	5	10	2	4							2.32193	0.933439
Phvul.002G012800.1	94	1191	842	2643	-3.66337	0.99921	-3.16309	0.995471	-4.81337	0.99992
Phvul.002G013000.1	0	0	3	13					-4.70044	0.989178			-4.70044	0.983017	-2.11548	0.934484
Phvul.002G013100.1	2	11	4	8	-2.45943	0.946087			-2	0.92411
Phvul.002G013200.1	4	30	4	4	-2.90689	0.984887					2.90689	0.982495	2.90689	0.981258
Phvul.002G013300.1	2	8	6	17	-2	0.92256			-3.08746	0.988314
Phvul.002G013700.1	0	1	4	10			-3	0.933325	-4.32193	0.981614			-3.32193	0.96882
Phvul.002G013700.2	0	1	5	12			-3.32193	0.95628	-4.58496	0.987261			-3.58496	0.97908
Phvul.002G013800.1	5	32	12	81	-2.67807	0.983748			-4.01792	0.998882					-2.75489	0.982757
Phvul.002G014100.1	60	604	17	5	-3.33151	0.998066			3.58496	0.997988	5.15094	0.999787	6.91648	0.999864
Phvul.002G014200.1	2	8	5	13	-2	0.92256			-2.70044	0.974243
Phvul.002G014300.1	4	29	33	83	-2.85798	0.984692	-3.04439	0.994159	-4.37504	0.99901
Phvul.002G014400.1	1	10	2	1	-3.32193	0.979431					2.32193	0.933439	3.32193	0.96882
Phvul.002G014800.1	3	9	1	2							3.16993	0.967175	2.16993	0.908662
Phvul.002G014900.1	2	16	13	36	-3	0.986795	-2.70044	0.980637	-4.16993	0.997855
Phvul.002G015100.1	13	95	33	180	-2.86942	0.987105			-3.79141	0.998748					-2.44746	0.958646
Phvul.002G015300.1	9	8	0	0			4.16993	0.987123	4.16993	0.977265	4	0.964914	4	0.954493
Phvul.002G015400.1	1	5	5	6	-2.32193	0.901684	-2.32193	0.927042	-2.58496	0.940339
Phvul.002G015600.1	4	31	15	41	-2.9542	0.985046			-3.35755	0.996353
Phvul.002G015700.1	4	16	6	8	-2	0.946277
Phvul.002G015800.1	9	51	19	32	-2.5025	0.963202
Phvul.002G016000.1	4	27	15	30	-2.75489	0.98298			-2.90689	0.985311
Phvul.002G016100.1	5	29	14	36	-2.53605	0.961314			-2.848	0.985876
Phvul.002G016200.1	0	2	23	55			-5.52356	0.997805	-6.78136	0.998672	-3.52356	0.992877	-4.78136	0.99858
Phvul.002G016300.1	20	126	59	108	-2.65535	0.985962			-2.43296	0.964475
Phvul.002G016300.2	19	119	56	102	-2.64689	0.985934			-2.4245	0.964434
Phvul.002G016400.1	54	155	13	30			2.05445	0.957571			3.57568	0.99848	2.36923	0.959406
Phvul.002G016500.1	43	143	16	41							3.15987	0.993659
Phvul.002G016600.1	4	13	7	16					-2	0.947604
Phvul.002G016700.1	5	27	18	74	-2.43296	0.960566			-3.88753	0.998646					-2.03953	0.949301
Phvul.002G016800.1	8	12	10	35					-2.12928	0.955664
Phvul.002G016900.1	9	29	21	81					-3.16993	0.994647
Phvul.002G017100.1	6	16	4	8							2	0.938693
Phvul.002G017300.1	1	5	1	1	-2.32193	0.901684
Phvul.002G017300.2	1	5	1	1	-2.32193	0.901684
Phvul.002G017400.1	1	3	7	70			-2.80735	0.967621	-6.12928	0.99892			-4.54432	0.998953	-3.32193	0.996673
Phvul.002G017500.1	4	0	0	0			3	0.933325	3	0.900726
Phvul.002G017600.1	6	28	12	39	-2.22239	0.954391			-2.70044	0.984735
Phvul.002G017700.1	8	51	13	17	-2.67243	0.985142
Phvul.002G017700.2	11	66	16	22	-2.58496	0.985487					2.04439	0.950418
Phvul.002G017900.1	4	3	2	0					3	0.900726
Phvul.002G018200.1	96	862	41	39	-3.16658	0.99554					4.39399	0.999811	4.46614	0.999886
Phvul.002G018400.1	25	102	56	126	-2.02857	0.956656			-2.33342	0.964536
Phvul.002G018900.1	15	48	30	65					-2.11548	0.956994
Phvul.002G019000.1	23	228	213	475	-3.30933	0.995293	-3.21115	0.995284	-4.36822	0.999672
Phvul.002G019200.1	4	17	8	13	-2.08746	0.947753
Phvul.002G019300.1	1	7	9	64	-2.80735	0.951327	-3.16993	0.983265	-6	0.99884			-3.19265	0.993052	-2.83007	0.984208
Phvul.002G019500.1	1	17	3	1	-4.08746	0.993087					2.5025	0.950501	4.08746	0.989965
Phvul.002G020200.1	0	6	7	30	-3.58496	0.949375	-3.80735	0.977987	-5.90689	0.997494			-2.32193	0.955155	-2.09954	0.946998
Phvul.002G020600.1	0	4	3	4					-3	0.900726
Phvul.002G020700.1	2	13	6	8	-2.70044	0.973459			-2	0.92411
Phvul.002G020800.1	4	33	23	29	-3.04439	0.99283	-2.52356	0.962323	-2.85798	0.985139
Phvul.002G021000.1	1	24	27	79	-4.58496	0.996329	-4.75489	0.9982	-6.30378	0.999027
Phvul.002G021200.1	2	9	7	14	-2.16993	0.93041			-2.80735	0.977401
Phvul.002G021500.1	7	38	13	30	-2.44057	0.96219			-2.09954	0.954876
Phvul.002G021500.2	7	38	13	30	-2.44057	0.96219			-2.09954	0.954876
Phvul.002G021600.1	4	20	10	23	-2.32193	0.957719			-2.52356	0.960877
Phvul.002G021700.1	1	6	4	8	-2.58496	0.93913	-2	0.906491	-3	0.967315
Phvul.002G021900.1	10	58	6	5	-2.53605	0.963424					3.27302	0.993275	3.53605	0.996261
Phvul.002G022000.1	4	21	6	16	-2.39232	0.958396			-2	0.947604
Phvul.002G022100.1	1	6	3	14	-2.58496	0.93913			-3.80735	0.990456					-2.22239	0.938106
Phvul.002G022200.1	3	58	55	171	-4.27302	0.998844	-4.1964	0.998903	-5.83289	0.999435
Phvul.002G022300.1	5	50	35	79	-3.32193	0.996874	-2.80735	0.987024	-3.98185	0.998709
Phvul.002G022900.1	0	2	3	4					-3	0.900726
Phvul.002G023000.1	3	15	14	18	-2.32193	0.953225	-2.22239	0.952627	-2.58496	0.979747
Phvul.002G023400.1	2	9	4	8	-2.16993	0.93041			-2	0.92411
Phvul.002G023500.1	4	23	9	33	-2.52356	0.95967			-3.04439	0.992896
Phvul.002G023600.1	83	761	138	435	-3.19671	0.995528			-2.38983	0.964969	2.46323	0.960392
Phvul.002G023800.1	1	2	23	2			-4.52356	0.997801			-3.52356	0.992877			3.52356	0.993727
Phvul.002G023800.2	1	2	21	1			-4.39232	0.997483			-3.39232	0.991845			4.39232	0.995532
Phvul.002G024000.1	61	485	74	226	-2.9911	0.98765					2.71239	0.984029
Phvul.002G024200.1	0	5	0	0	-3.32193	0.930084					3.32193	0.914646
Phvul.002G024300.1	0	6	1	7	-3.58496	0.949375			-3.80735	0.962794	2.58496	0.926962			-2.80735	0.943578
Phvul.002G024400.1	4	18	9	21	-2.16993	0.949708			-2.39232	0.959656
Phvul.002G024800.1	0	0	4	19			-3	0.933325	-5.24793	0.994873			-5.24793	0.992045	-2.24793	0.944157
Phvul.002G024900.1	1	3	3	5					-2.32193	0.903664
Phvul.002G024900.2	1	3	3	5					-2.32193	0.903664
Phvul.002G024900.3	1	3	3	5					-2.32193	0.903664
Phvul.002G024900.4	1	3	3	5					-2.32193	0.903664
Phvul.002G024900.5	1	3	3	5					-2.32193	0.903664
Phvul.002G025600.1	2	8	0	1	-2	0.92256					4	0.964914	3	0.949364
Phvul.002G025700.1	2	7	6	13					-2.70044	0.974243
Phvul.002G026000.1	3	29	14	20	-3.27302	0.992681	-2.22239	0.952627	-2.73697	0.981208
Phvul.002G026100.1	6	39	11	30	-2.70044	0.984549			-2.32193	0.962122
Phvul.002G026300.1	7	42	24	53	-2.58496	0.984663			-2.92057	0.986666
Phvul.002G026300.2	7	42	24	53	-2.58496	0.984663			-2.92057	0.986666
Phvul.002G026500.1	8	44	29	49	-2.45943	0.962833			-2.61471	0.985108
Phvul.002G026700.1	41	264	95	248	-2.68684	0.986229			-2.59664	0.986329
Phvul.002G026800.1	35	228	85	219	-2.70361	0.98623			-2.6455	0.986295
Phvul.002G026900.1	6	32	18	40	-2.41504	0.961495			-2.73697	0.984797
Phvul.002G027000.1	6	15	13	36					-2.58496	0.98444
Phvul.002G027100.1	2	15	3	5	-2.90689	0.978079					2.32193	0.947127
Phvul.002G027400.1	4	21	12	26	-2.39232	0.958396			-2.70044	0.983214
Phvul.002G027500.1	1	2	2	5					-2.32193	0.903664
Phvul.002G028100.1	5	15	18	31					-2.63227	0.983954
Phvul.002G028400.1	24171	1271	18482	1819	4.24924	0.99995			3.73206	0.999314	-3.86208	0.999597			3.3449	0.997731
Phvul.002G028800.1	7	76	20	30	-3.44057	0.997381			-2.09954	0.954876
Phvul.002G028900.1	2	9	5	12	-2.16993	0.93041			-2.58496	0.971804
Phvul.002G029100.1	9	60	3	5	-2.73697	0.985462					4.32193	0.99874	3.58496	0.997649
Phvul.002G029300.1	44	163	76	205					-2.22005	0.958537
Phvul.002G029400.1	2	17	14	3	-3.08746	0.987808	-2.80735	0.982681					2.5025	0.947604	2.22239	0.938106
Phvul.002G029500.1	5	3	2	0					3.32193	0.931301
Phvul.002G029600.1	1	4	4	10			-2	0.906491	-3.32193	0.980042
Phvul.002G029700.1	2	14	1	2	-2.80735	0.976567					3.80735	0.988103	2.80735	0.968513
Phvul.002G029700.2	3	18	2	2	-2.58496	0.979013					3.16993	0.986601	3.16993	0.984467
Phvul.002G029800.1	15	73	35	58	-2.28293	0.957286
Phvul.002G030000.1	44	251	207	420	-2.51211	0.964313	-2.23406	0.95873	-3.25481	0.995338
Phvul.002G030200.1	5	52	33	116	-3.37851	0.996945	-2.72247	0.985868	-4.53605	0.999245
Phvul.002G030300.1	3	19	11	17	-2.66297	0.979825			-2.5025	0.957487
Phvul.002G030500.1	0	4	2	5					-3.32193	0.931301
Phvul.002G030600.1	6	24	7	13	-2	0.951945
Phvul.002G031400.1	0	1	2	5					-3.32193	0.931301
Phvul.002G031400.2	0	1	2	5					-3.32193	0.931301
Phvul.002G031400.3	0	1	2	5					-3.32193	0.931301
Phvul.002G031500.1	12	58	15	37	-2.27302	0.956971
Phvul.002G031800.1	3	17	5	11	-2.5025	0.956124
Phvul.002G031900.1	8	38	6	15	-2.24793	0.95591					2.66297	0.981718
Phvul.002G031900.2	9	41	7	17	-2.18763	0.956072					2.5502	0.958278
Phvul.002G032200.1	2	10	7	11	-2.32193	0.941832			-2.45943	0.94751
Phvul.002G032500.1	4	10	2	1							2.32193	0.933439	3.32193	0.96882
Phvul.002G032600.1	21	106	35	57	-2.3356	0.963733
Phvul.002G032700.1	9	58	34	62	-2.68806	0.985354			-2.78427	0.985538
Phvul.002G033500.1	5	27	2	3	-2.43296	0.960566					3.75489	0.995389	3.16993	0.989578
Phvul.002G034000.1	4	16	8	23	-2	0.946277			-2.52356	0.960877
Phvul.002G034000.2	4	16	8	23	-2	0.946277			-2.52356	0.960877
Phvul.002G034300.1	4	8	2	3							2	0.910126
Phvul.002G034500.1	26	42	7	12							2.58496	0.982013
Phvul.002G035000.1	1	13	11	33	-3.70044	0.987987	-3.45943	0.990167	-5.04439	0.997774
Phvul.002G035200.1	9	37	7	14	-2.03953	0.954778					2.4021	0.957549
Phvul.002G035300.1	0	10	15	52	-4.32193	0.981031	-4.90689	0.995537	-6.70044	0.998601			-2.37851	0.957919
Phvul.002G035400.1	1	5	1	4	-2.32193	0.901684
Phvul.002G035500.1	2	9	2	2	-2.16993	0.93041					2.16993	0.919694	2.16993	0.908662
Phvul.002G036100.1	1	8	2	7	-3	0.966661			-2.80735	0.952393	2	0.910126
Phvul.002G036400.1	3	13	6	10	-2.11548	0.942185
Phvul.002G036700.1	0	6	3	9	-3.58496	0.949375			-4.16993	0.977265
Phvul.002G036900.1	42	860	884	1852	-4.35588	0.999833	-4.39559	0.99972	-5.46255	0.999889
Phvul.002G037500.1	11	86	25	60	-2.96683	0.987068			-2.44746	0.96391
Phvul.002G037600.1	3	10	8	12					-2	0.940561
Phvul.002G037700.1	6	1	0	0	2.58496	0.93913	3.58496	0.969757	3.58496	0.950336
Phvul.002G037900.1	9	36	13	26	-2	0.954621
Phvul.002G037900.2	9	36	13	26	-2	0.954621
Phvul.002G038000.1	4	15	6	19					-2.24793	0.952055
Phvul.002G038200.1	1	5	3	6	-2.32193	0.901684			-2.58496	0.940339
Phvul.002G038200.2	1	6	4	7	-2.58496	0.93913	-2	0.906491	-2.80735	0.952393
Phvul.002G038300.1	1	6	2	9	-2.58496	0.93913			-3.16993	0.973268					-2.16993	0.920281
Phvul.002G038400.1	3	12	7	19	-2	0.939155			-2.66297	0.980526
Phvul.002G038400.2	3	12	7	19	-2	0.939155			-2.66297	0.980526
Phvul.002G038400.3	3	12	7	19	-2	0.939155			-2.66297	0.980526
Phvul.002G039000.1	5	1	3	1	2.32193	0.901684			2.32193	0.903664
Phvul.002G039400.1	4	21	11	17	-2.39232	0.958396			-2.08746	0.949107
Phvul.002G039500.1	20	107	28	39	-2.41954	0.963771
Phvul.002G039800.5	4	13	7	16					-2	0.947604
Phvul.002G040000.1	2	8	5	12	-2	0.92256			-2.58496	0.971804
Phvul.002G040000.2	3	11	6	16					-2.41504	0.956123
Phvul.002G040100.1	2	7	1	3							2.80735	0.942163
Phvul.002G040300.1	5	23	15	48	-2.20163	0.952739			-3.26303	0.994046
Phvul.002G040500.1	2	7	5	10					-2.32193	0.943322
Phvul.002G040700.1	2	17	5	18	-3.08746	0.987808			-3.16993	0.989374
Phvul.002G041000.1	6	37	20	41	-2.62449	0.98428			-2.77259	0.984867
Phvul.002G041100.1	14	29	10	7									2.05063	0.945074
Phvul.002G041400.1	1	3	7	17			-2.80735	0.967621	-4.08746	0.993562			-2.5025	0.947604
Phvul.002G041600.1	26	160	54	96	-2.62149	0.986057
Phvul.002G041800.1	4	2	1	1			2	0.906491
Phvul.002G041900.1	8	42	8	13	-2.39232	0.962489					2.39232	0.958011
Phvul.002G042000.1	2	10	6	8	-2.32193	0.941832			-2	0.92411
Phvul.002G042000.2	2	13	8	10	-2.70044	0.973459	-2	0.939042	-2.32193	0.943322
Phvul.002G042000.3	2	10	7	8	-2.32193	0.941832			-2	0.92411
Phvul.002G042100.1	7	38	12	23	-2.44057	0.96219
Phvul.002G042100.2	7	38	12	23	-2.44057	0.96219
Phvul.002G042300.1	11	67	41	91	-2.60666	0.985508			-3.04836	0.994449
Phvul.002G042600.1	1	6	3	4	-2.58496	0.93913
Phvul.002G042600.2	1	5	3	4	-2.32193	0.901684
Phvul.002G042900.1	3	2	2	22					-2.87447	0.983508			-3.45943	0.991143	-3.45943	0.993377
Phvul.002G043100.1	1	2	2	14					-3.80735	0.990456			-2.80735	0.968513	-2.80735	0.973869
Phvul.002G043200.1	1	4	3	7					-2.80735	0.952393
Phvul.002G043400.1	4	38	12	17	-3.24793	0.993693			-2.08746	0.949107
Phvul.002G043800.1	5	23	17	17	-2.20163	0.952739
Phvul.002G044300.1	1	8	4	6	-3	0.966661	-2	0.906491	-2.58496	0.940339
Phvul.002G044700.1	4	75	13	25	-4.22882	0.999089			-2.64386	0.982887	2.52838	0.959482
Phvul.002G045200.1	10	60	37	49	-2.58496	0.985383			-2.29278	0.957304
Phvul.002G045300.1	3	20	8	12	-2.73697	0.980549			-2	0.940561
Phvul.002G045300.2	3	20	8	12	-2.73697	0.980549			-2	0.940561
Phvul.002G045300.3	3	20	8	12	-2.73697	0.980549			-2	0.940561
Phvul.002G045300.4	3	21	9	12	-2.80735	0.982337			-2	0.940561
Phvul.002G045800.1	2	16	9	23	-3	0.986795	-2.16993	0.944014	-3.52356	0.994388
Phvul.002G045900.1	0	1	6	13			-3.58496	0.969757	-4.70044	0.989178	-2.58496	0.926962	-3.70044	0.982055
Phvul.002G046000.1	1	5	1	2	-2.32193	0.901684
Phvul.002G046200.1	3	20	5	13	-2.73697	0.980549			-2.11548	0.943572	2	0.942914
Phvul.002G046600.1	1	4	4	4			-2	0.906491
Phvul.002G047000.1	4	17	10	20	-2.08746	0.947753			-2.32193	0.959027
Phvul.002G047000.2	4	18	10	21	-2.16993	0.949708			-2.39232	0.959656
Phvul.002G047400.1	4	14	10	19					-2.24793	0.952055
Phvul.002G047400.2	4	13	9	18					-2.16993	0.951011
Phvul.002G047500.1	0	1	2	9					-4.16993	0.977265			-3.16993	0.958757	-2.16993	0.920281
Phvul.002G047600.1	2	8	5	12	-2	0.92256			-2.58496	0.971804
Phvul.002G047800.1	8	34	8	6	-2.08746	0.95449					2.08746	0.948385	2.5025	0.956564
Phvul.002G048000.1	80	340	96	186	-2.08746	0.957161
Phvul.002G048100.1	2	7	1	4							2.80735	0.942163
Phvul.002G048400.1	8	33	6	3	-2.04439	0.954286					2.45943	0.957311	3.45943	0.994393
Phvul.002G048500.1	4	6	0	0			3	0.933325	3	0.900726	3.58496	0.938674	3.58496	0.921903
Phvul.002G048800.1	61	555	217	444	-3.18561	0.995471			-2.86368	0.987836
Phvul.002G048900.1	1	5	2	4	-2.32193	0.901684
Phvul.002G049400.1	0	2	3	17					-5.08746	0.993684			-3.08746	0.982725	-2.5025	0.950981
Phvul.002G049500.1	2	6	8	46			-2	0.939042	-4.52356	0.998386			-2.9386	0.983296	-2.52356	0.95775
Phvul.002G049700.1	1	20	2	7	-4.32193	0.994933			-2.80735	0.952393	3.32193	0.991259
Phvul.002G049900.1	2	7	8	9			-2	0.939042	-2.16993	0.931832
Phvul.002G050000.1	10	4	10	1					3.32193	0.980042					3.32193	0.977414
Phvul.002G050200.1	98	80	147	26											2.49923	0.958803
Phvul.002G050300.1	71	75	124	24											2.36923	0.958479
Phvul.002G050400.1	149	119	198	27					2.46428	0.964838			2.13993	0.95014	2.87447	0.984849
Phvul.002G050500.1	4	8	1	4			2	0.906491			3	0.960037
Phvul.002G050500.2	4	8	1	4			2	0.906491			3	0.960037
Phvul.002G050600.1	2	19	9	17	-3.24793	0.989592	-2.16993	0.944014	-3.08746	0.988314
Phvul.002G051000.1	1	32	1	3	-5	0.997684					5	0.997333	3.41504	0.994116
Phvul.002G051100.1	41	48	11	14							2.12553	0.949933
Phvul.002G051200.1	8	39	24	58	-2.2854	0.956021			-2.85798	0.986758
Phvul.002G051400.1	2	15	4	6	-2.90689	0.978079
Phvul.002G051500.1	1	5	4	6	-2.32193	0.901684	-2	0.906491	-2.58496	0.940339
Phvul.002G051800.1	2	13	9	15	-2.70044	0.973459	-2.16993	0.944014	-2.90689	0.978938
Phvul.002G052300.1	8	78	48	98	-3.2854	0.994815	-2.58496	0.986249	-3.61471	0.998428
Phvul.002G052400.1	1	6	5	14	-2.58496	0.93913	-2.32193	0.927042	-3.80735	0.990456
Phvul.002G052800.1	73	982	219	580	-3.74975	0.999205			-2.99008	0.987914	2.16479	0.951836
Phvul.002G053000.1	1	5	2	1	-2.32193	0.901684
Phvul.002G053100.1	13	69	20	25	-2.40808	0.9634
Phvul.002G053300.1	1	4	2	5					-2.32193	0.903664
Phvul.002G053900.1	15	52	26	76					-2.34104	0.964139
Phvul.002G053900.2	15	54	28	80					-2.41504	0.964224
Phvul.002G053900.3	15	55	28	80					-2.41504	0.964224
Phvul.002G054000.1	0	7	2	6	-3.80735	0.961944			-3.58496	0.950336
Phvul.002G054100.1	1	1	2	22					-4.45943	0.99604			-4.45943	0.993995	-3.45943	0.993377
Phvul.002G054200.1	5	40	14	61	-3	0.99346			-3.60881	0.998011					-2.12338	0.949279
Phvul.002G054800.1	2	9	6	9	-2.16993	0.93041			-2.16993	0.931832
Phvul.002G054900.1	22	97	34	42	-2.14048	0.956786
Phvul.002G054900.2	22	97	34	42	-2.14048	0.956786
Phvul.002G054900.3	26	114	40	49	-2.13245	0.956885
Phvul.002G054900.4	26	114	40	49	-2.13245	0.956885
Phvul.002G055000.1	7	29	22	39	-2.05063	0.953538			-2.47805	0.963309
Phvul.002G055100.1	22	168	87	217	-2.93289	0.987402			-3.30212	0.995159
Phvul.002G055200.1	4	19	11	17	-2.24793	0.950768			-2.08746	0.949107
Phvul.002G055200.2	4	19	11	17	-2.24793	0.950768			-2.08746	0.949107
Phvul.002G055400.1	57856	5709	32525	13495	3.34116	0.998269			2.10004	0.958292	-2.51024	0.960607
Phvul.002G055500.1	27310	4894	19150	11075	2.48034	0.964687
Phvul.002G055700.1	0	7	5	23	-3.80735	0.961944	-3.32193	0.95628	-5.52356	0.996322					-2.20163	0.946218
Phvul.002G055800.1	3	75	26	144	-4.64386	0.999142	-3.11548	0.993681	-5.58496	0.99937					-2.46949	0.958778
Phvul.002G056000.1	2	16	4	8	-3	0.986795			-2	0.92411	2	0.938693
Phvul.002G056200.1	3	19	7	13	-2.66297	0.979825			-2.11548	0.943572
Phvul.002G056300.1	5	22	11	19	-2.1375	0.95153
Phvul.002G056700.1	4	17	10	20	-2.08746	0.947753			-2.32193	0.959027
Phvul.002G056800.1	0	5	4	2	-3.32193	0.930084	-3	0.933325
Phvul.002G057300.1	1	19	6	21	-4.24793	0.994409	-2.58496	0.959724	-4.39232	0.995689
Phvul.002G057300.2	1	19	6	21	-4.24793	0.994409	-2.58496	0.959724	-4.39232	0.995689
Phvul.002G057500.1	2	0	2	23					-3.52356	0.994388			-5.52356	0.994479	-3.52356	0.993727
Phvul.002G057700.1	8	37	11	22	-2.20945	0.955712
Phvul.002G057700.2	8	37	12	22	-2.20945	0.955712
Phvul.002G057900.1	4	19	8	12	-2.24793	0.950768
Phvul.002G058000.2	0	1	1	6					-3.58496	0.950336			-2.58496	0.909965	-2.58496	0.92833
Phvul.002G058700.1	2	8	4	7	-2	0.92256
Phvul.002G058900.1	1	17	2	3	-4.08746	0.993087					3.08746	0.985329	2.5025	0.947604
Phvul.002G059000.1	2	12	3	12	-2.58496	0.970998			-2.58496	0.971804	2	0.930117			-2	0.930844
Phvul.002G059100.1	1	13	6	8	-3.70044	0.987987	-2.58496	0.959724	-3	0.967315
Phvul.002G059300.1	12	58	27	40	-2.27302	0.956971
Phvul.002G059400.1	2	12	6	7	-2.58496	0.970998
Phvul.002G059800.1	3	6	0	1							3.58496	0.938674	2.58496	0.909965
Phvul.002G059900.1	1	5	5	11	-2.32193	0.901684	-2.32193	0.927042	-3.45943	0.983197
Phvul.002G060000.1	1	2	2	8					-3	0.967315					-2	0.910795
Phvul.002G060300.1	96	500	194	363	-2.38082	0.964231
Phvul.002G060500.1	0	0	1	8					-4	0.971239			-4	0.954493	-3	0.961803
Phvul.002G060700.1	13	55	16	43	-2.08092	0.955976
Phvul.002G060900.1	47	22	68	13											2.38702	0.958029
Phvul.002G061100.1	5	27	7	16	-2.43296	0.960566
Phvul.002G061300.1	0	0	2	8					-4	0.971239			-4	0.954493	-2	0.910795
Phvul.002G061400.1	4	16	9	24	-2	0.946277			-2.58496	0.98255
Phvul.002G061500.1	2	7	3	9					-2.16993	0.931832
Phvul.002G061700.1	4	24	6	11	-2.58496	0.981971					2	0.945347
Phvul.002G061800.1	3	13	5	8	-2.11548	0.942185
Phvul.002G062200.1	4	27	21	40	-2.75489	0.98298	-2.39232	0.961659	-3.32193	0.996308
Phvul.002G062200.2	4	26	21	39	-2.70044	0.982704	-2.39232	0.961659	-3.2854	0.993662
Phvul.002G062400.1	20	81	28	50	-2.01792	0.956476
Phvul.002G062600.1	0	4	7	10			-3.80735	0.977987	-4.32193	0.981614
Phvul.002G062900.1	19	202	41	34	-3.41028	0.997837					2.30066	0.952383	2.57075	0.959879
Phvul.002G063100.1	6	3	0	0			3.58496	0.969757	3.58496	0.950336
Phvul.002G063200.1	4	21	12	20	-2.39232	0.958396			-2.32193	0.959027
Phvul.002G064000.1	2	9	2	3	-2.16993	0.93041					2.16993	0.919694
Phvul.002G064200.1	2	6	36	51			-4.16993	0.998586	-4.67243	0.99855	-2.58496	0.98146	-3.08746	0.992052
Phvul.002G064300.1	4	42	10	20	-3.39232	0.996549			-2.32193	0.959027	2.07039	0.949306
Phvul.002G064400.1	7	36	14	21	-2.36257	0.961922
Phvul.002G064500.1	9	129	53	176	-3.8413	0.999124	-2.558	0.963853	-4.28951	0.999382
Phvul.002G064600.1	33	148	66	95	-2.16506	0.957667
Phvul.002G064900.1	3	11	8	16					-2.41504	0.956123
Phvul.002G065500.1	5	30	10	26	-2.58496	0.983408			-2.37851	0.961386
Phvul.002G065900.1	10	48	22	46	-2.26303	0.956618			-2.20163	0.957082
Phvul.002G065900.2	10	47	22	45	-2.23266	0.956538			-2.16993	0.957021
Phvul.002G066000.1	2	11	4	10	-2.45943	0.946087			-2.32193	0.943322
Phvul.002G066300.1	5	39	18	34	-2.96347	0.985899			-2.76553	0.984386
Phvul.002G066400.1	6	33	12	26	-2.45943	0.961838			-2.11548	0.954135
Phvul.002G066400.2	6	33	12	26	-2.45943	0.961838			-2.11548	0.954135
Phvul.002G066400.3	6	33	12	26	-2.45943	0.961838			-2.11548	0.954135
Phvul.002G066800.1	4	27	13	42	-2.75489	0.98298			-3.39232	0.996401
Phvul.002G066800.2	6	37	18	58	-2.62449	0.98428			-3.27302	0.994311
Phvul.002G066800.3	5	32	15	50	-2.67807	0.983748			-3.32193	0.99671
Phvul.002G066800.4	3	26	11	42	-3.11548	0.991731			-3.80735	0.997899
Phvul.002G067200.1	4	39	15	25	-3.2854	0.993759			-2.64386	0.982887
Phvul.002G067300.1	4	25	10	26	-2.64386	0.982349			-2.70044	0.983214
Phvul.002G067400.1	0	2	4	16			-3	0.933325	-5	0.9929			-3	0.981178	-2	0.93907
Phvul.002G067700.1	2	9	3	6	-2.16993	0.93041
Phvul.002G068000.1	0	0	0	4					-3	0.900726
Phvul.002G068100.1	2	8	4	3	-2	0.92256
Phvul.002G068200.1	4	35	43	80	-3.12928	0.993081	-3.42626	0.997197	-4.32193	0.998983
Phvul.002G068300.1	0	2	2	6					-3.58496	0.950336
Phvul.002G068700.1	1	6	2	5	-2.58496	0.93913			-2.32193	0.903664
Phvul.002G069000.1	13	55	17	22	-2.08092	0.955976
Phvul.002G069600.1	2	10	6	8	-2.32193	0.941832			-2	0.92411
Phvul.002G069900.1	2	11	0	0	-2.45943	0.946087					4.45943	0.981383	4.45943	0.976113
Phvul.002G070200.1	7	29	20	37	-2.05063	0.953538			-2.4021	0.962938
Phvul.002G070200.2	6	26	18	33	-2.11548	0.952991			-2.45943	0.962783
Phvul.002G070200.3	5	23	17	29	-2.20163	0.952739			-2.53605	0.962336
Phvul.002G070500.1	74	437	174	351	-2.56204	0.964425			-2.24587	0.958707
Phvul.002G070800.1	5	31	6	16	-2.63227	0.983585					2.36923	0.956639
Phvul.002G071000.1	2	37	14	71	-4.20945	0.99802	-2.80735	0.982681	-5.14975	0.99892					-2.34239	0.958063
Phvul.002G071100.1	1	4	4	12			-2	0.906491	-3.58496	0.986594
Phvul.002G071100.2	1	6	6	16	-2.58496	0.93913	-2.58496	0.959724	-4	0.992778
Phvul.002G071100.3	1	6	5	16	-2.58496	0.93913	-2.32193	0.927042	-4	0.992778
Phvul.002G071100.4	1	5	4	13	-2.32193	0.901684	-2	0.906491	-3.70044	0.988509
Phvul.002G071100.5	1	6	5	14	-2.58496	0.93913	-2.32193	0.927042	-3.80735	0.990456
Phvul.002G071100.6	1	6	5	14	-2.58496	0.93913	-2.32193	0.927042	-3.80735	0.990456
Phvul.002G071100.7	1	5	4	13	-2.32193	0.901684	-2	0.906491	-3.70044	0.988509
Phvul.002G071100.8	1	4	4	12			-2	0.906491	-3.58496	0.986594
Phvul.002G071200.1	1	5	3	9	-2.32193	0.901684			-3.16993	0.973268
Phvul.002G071200.2	1	6	3	9	-2.58496	0.93913			-3.16993	0.973268
Phvul.002G071300.1	23	97	42	66	-2.07635	0.956643
Phvul.002G071300.2	23	98	42	67	-2.09115	0.956671
Phvul.002G071400.1	21	97	39	80	-2.2076	0.95745
Phvul.002G071500.1	9	121	21	47	-3.74894	0.998717			-2.38466	0.96346	2.52655	0.959851
Phvul.002G071600.1	7	56	9	14	-3	0.994147					2.63743	0.982729	2	0.948612
Phvul.002G071900.1	13	47	23	54					-2.05445	0.956523
Phvul.002G072100.1	1	24	25	40	-4.58496	0.996329	-4.64386	0.99803	-5.32193	0.998173
Phvul.002G072400.1	2	12	6	13	-2.58496	0.970998			-2.70044	0.974243
Phvul.002G072400.2	2	12	6	12	-2.58496	0.970998			-2.58496	0.971804
Phvul.002G072500.1	9	73	19	11	-3.0199	0.994436							2.73039	0.982406
Phvul.002G073000.1	4	7	1	3			2	0.906491			2.80735	0.942163
Phvul.002G073100.1	5	26	1	1	-2.37851	0.960238	2.32193	0.927042	2.32193	0.903664	4.70044	0.9963	4.70044	0.995552
Phvul.002G073100.2	5	26	1	1	-2.37851	0.960238	2.32193	0.927042	2.32193	0.903664	4.70044	0.9963	4.70044	0.995552
Phvul.002G073200.1	9	77	13	63	-3.09686	0.994496			-2.80735	0.986851	2.56635	0.959517			-2.27684	0.950319
Phvul.002G073400.1	10	32	23	56					-2.48543	0.964009
Phvul.002G073500.1	2	4	5	8					-2	0.92411
Phvul.002G074000.1	2	8	0	0	-2	0.92256					4	0.964914	4	0.954493
Phvul.002G074200.1	6	22	5	10							2.1375	0.944841
Phvul.002G074200.2	7	31	7	14	-2.14684	0.954222					2.14684	0.948034
Phvul.002G074200.3	7	28	7	13	-2	0.95323					2	0.946878
Phvul.002G074400.1	1	6	7	26	-2.58496	0.93913	-2.80735	0.967621	-4.70044	0.996958			-2.11548	0.944301
Phvul.002G074800.1	12	70	40	49	-2.54432	0.963657			-2.02975	0.956328
Phvul.002G075200.1	1	0	1	15					-3.90689	0.991651			-4.90689	0.987302	-3.90689	0.991105
Phvul.002G075800.1	5	21	11	24	-2.07039	0.950725			-2.26303	0.954465
Phvul.002G076000.1	7	28	14	26	-2	0.95323
Phvul.002G076100.1	2	167	182	266	-6.3837	0.999545	-6.50779	0.999319	-7.05528	0.999567
Phvul.002G076200.1	0	15	17	44	-4.90689	0.991395	-5.08746	0.996455	-6.45943	0.998358
Phvul.002G076700.1	3	19	2	2	-2.66297	0.979825					3.24793	0.987454	3.24793	0.985528
Phvul.002G076900.1	1	26	1	2	-4.70044	0.996811					4.70044	0.9963	3.70044	0.994257
Phvul.002G077200.1	5	26	8	11	-2.37851	0.960238
Phvul.002G077400.1	11	54	11	32	-2.29546	0.95688					2.29546	0.951226
Phvul.002G077600.1	35	171	54	77	-2.28857	0.957805
Phvul.002G077900.1	1	5	2	3	-2.32193	0.901684
Phvul.002G078000.1	0	1	1	4					-3	0.900726
Phvul.002G078000.2	1	2	2	7					-2.80735	0.952393
Phvul.002G078000.3	1	2	2	7					-2.80735	0.952393
Phvul.002G078300.1	1	14	5	27	-3.80735	0.989876	-2.32193	0.927042	-4.75489	0.997116					-2.43296	0.95547
Phvul.002G078600.1	10	76	35	125	-2.926	0.986967			-3.64386	0.99857
Phvul.002G078800.1	10	42	21	45	-2.07039	0.95528			-2.16993	0.957021
Phvul.002G078900.1	1	2	2	7					-2.80735	0.952393
Phvul.002G079000.1	1	6	4	21	-2.58496	0.93913	-2	0.906491	-4.39232	0.995689					-2.39232	0.953337
Phvul.002G079200.1	1	5	2	2	-2.32193	0.901684
Phvul.002G079300.1	3	14	5	16	-2.22239	0.94524			-2.41504	0.956123
Phvul.002G079400.1	9	81	18	20	-3.16993	0.994838					2.16993	0.951746	2.01792	0.949436
Phvul.002G079900.1	3	11	7	18					-2.58496	0.979747
Phvul.002G080200.1	3	19	2	4	-2.66297	0.979825					3.24793	0.987454	2.24793	0.940823
Phvul.002G080700.1	4	16	10	16	-2	0.946277			-2	0.947604
Phvul.002G080800.1	2	31	14	61	-3.9542	0.997155	-2.80735	0.982681	-4.93074	0.998768					-2.12338	0.949279
Phvul.002G081300.1	13	79	26	47	-2.60334	0.985666
Phvul.002G081400.1	0	0	1	5					-3.32193	0.931301
Phvul.002G081600.1	2	12	8	17	-2.58496	0.970998	-2	0.939042	-3.08746	0.988314
Phvul.002G082300.1	0	0	2	7					-3.80735	0.962794			-3.80735	0.94132
Phvul.002G082600.1	2	8	3	4	-2	0.92256
Phvul.002G082700.1	2	11	4	5	-2.45943	0.946087
Phvul.002G083100.1	0	11	3	14	-4.45943	0.984234			-4.80735	0.990722					-2.22239	0.938106
Phvul.002G083300.1	1	6	3	6	-2.58496	0.93913			-2.58496	0.940339
Phvul.002G083400.1	4	18	5	10	-2.16993	0.949708
Phvul.002G083600.1	26	226	148	229	-3.11974	0.994994	-2.50901	0.964237	-3.13876	0.994886
Phvul.002G084000.1	0	2	1	5					-3.32193	0.931301
Phvul.002G084300.1	2	17	8	74	-3.08746	0.987808	-2	0.939042	-5.20945	0.998959			-2.12199	0.949561	-3.20945	0.993488
Phvul.002G084500.1	2	3	63	77			-4.97728	0.999004	-5.26679	0.998996	-4.39232	0.99881	-4.68182	0.999086
Phvul.002G084900.1	6	35	24	42	-2.54432	0.962146	-2	0.955856	-2.80735	0.986214
Phvul.002G085200.1	4	31	15	43	-2.9542	0.985046			-3.42626	0.996447
Phvul.002G085200.2	4	31	15	43	-2.9542	0.985046			-3.42626	0.996447
Phvul.002G085500.1	0	3	7	10			-3.80735	0.977987	-4.32193	0.981614
Phvul.002G086100.1	3	25	15	48	-3.05889	0.991452	-2.32193	0.959022	-4	0.99831
Phvul.002G086400.1	3	14	10	16	-2.22239	0.94524			-2.41504	0.956123
Phvul.002G086600.1	7	31	20	53	-2.14684	0.954222			-2.92057	0.986666
Phvul.002G086700.1	3	14	2	3	-2.22239	0.94524					2.80735	0.972691	2.22239	0.932251
Phvul.002G087000.1	2	9	6	26	-2.16993	0.93041			-3.70044	0.996105					-2.11548	0.946239
Phvul.002G087000.2	2	10	6	27	-2.32193	0.941832			-3.75489	0.996276					-2.16993	0.947445
Phvul.002G087000.3	2	9	6	26	-2.16993	0.93041			-3.70044	0.996105					-2.11548	0.946239
Phvul.002G087000.4	2	9	5	22	-2.16993	0.93041			-3.45943	0.994051					-2.1375	0.944785
Phvul.002G087100.1	7	38	12	18	-2.44057	0.96219
Phvul.002G087100.2	7	38	12	18	-2.44057	0.96219
Phvul.002G087100.3	7	38	12	18	-2.44057	0.96219
Phvul.002G087600.1	1	9	6	18	-3.16993	0.9726	-2.58496	0.959724	-4.16993	0.994264
Phvul.002G087700.1	2	8	4	8	-2	0.92256			-2	0.92411
Phvul.002G087800.1	4	28	15	36	-2.80735	0.984486			-3.16993	0.993462
Phvul.002G088200.1	2	9	3	11	-2.16993	0.93041			-2.45943	0.94751
Phvul.002G088200.2	2	9	3	11	-2.16993	0.93041			-2.45943	0.94751
Phvul.002G088300.1	10	56	17	30	-2.48543	0.963324
Phvul.002G088500.1	2	9	6	15	-2.16993	0.93041			-2.90689	0.978938
Phvul.002G088600.1	12	44	8	7							2.45943	0.95845	2.65208	0.981036
Phvul.002G088700.1	16	101	13	64	-2.65821	0.985847			-2	0.956783	2.95777	0.985151			-2.29956	0.950345
Phvul.002G088900.1	6	10	1	1			2.58496	0.959724	2.58496	0.940339	3.32193	0.975397	3.32193	0.96882
Phvul.002G088900.2	6	10	1	1			2.58496	0.959724	2.58496	0.940339	3.32193	0.975397	3.32193	0.96882
Phvul.002G088900.3	6	10	1	1			2.58496	0.959724	2.58496	0.940339	3.32193	0.975397	3.32193	0.96882
Phvul.002G089000.1	2	11	3	5	-2.45943	0.946087
Phvul.002G089100.1	3	20	8	27	-2.73697	0.980549			-3.16993	0.992476
Phvul.002G089400.1	3	18	14	41	-2.58496	0.979013	-2.22239	0.952627	-3.77259	0.997443
Phvul.002G089400.2	3	19	14	43	-2.66297	0.979825	-2.22239	0.952627	-3.8413	0.997958
Phvul.002G089400.3	3	17	14	42	-2.5025	0.956124	-2.22239	0.952627	-3.80735	0.997899
Phvul.002G089400.4	3	16	14	39	-2.41504	0.95472	-2.22239	0.952627	-3.70044	0.997351
Phvul.002G089400.5	3	14	11	33	-2.22239	0.94524			-3.45943	0.995941
Phvul.002G090100.1	17	194	65	69	-3.51245	0.997886			-2.02106	0.956873
Phvul.002G090200.1	0	2	1	4					-3	0.900726
Phvul.002G090200.2	1	2	2	6					-2.58496	0.940339
Phvul.002G090200.3	1	3	2	6					-2.58496	0.940339
Phvul.002G090300.1	101	81	172	39											2.14086	0.950022
Phvul.002G090400.1	70	38	166	24							-2.12711	0.951373			2.79008	0.983118
Phvul.002G090500.1	53	33	106	18											2.558	0.958674
Phvul.002G090600.1	18749	1536	24025	2421	3.60956	0.999315			2.95314	0.988187	-3.96729	0.999606			3.31086	0.994504
Phvul.002G090900.1	26	201	125	226	-2.95061	0.987458	-2.26534	0.958619	-3.11974	0.994884
Phvul.002G091100.1	1	4	3	8					-3	0.967315
Phvul.002G091100.2	1	5	3	9	-2.32193	0.901684			-3.16993	0.973268
Phvul.002G091400.1	6	17	4	5							2.08746	0.940449
Phvul.002G091600.1	9	53	24	65	-2.558	0.963282			-2.85244	0.986895
Phvul.002G091900.2	2	8	2	5	-2	0.92256					2	0.910126
Phvul.002G092200.1	27	394	68	79	-3.86716	0.999434					2.53459	0.96026	2.31827	0.959661
Phvul.002G092400.1	6	36	3	3	-2.58496	0.984169					3.58496	0.99664	3.58496	0.996126
Phvul.002G092500.1	0	2	3	9					-4.16993	0.977265			-2.16993	0.908662
Phvul.002G092600.1	4	16	5	5	-2	0.946277
Phvul.002G092800.1	1	3	1	6					-2.58496	0.940339					-2.58496	0.92833
Phvul.002G092900.1	4	25	14	16	-2.64386	0.982349			-2	0.947604
Phvul.002G093100.1	6	216	116	152	-5.16993	0.999611	-4.27302	0.999158	-4.66297	0.999378
Phvul.002G093200.1	8	152	72	175	-4.24793	0.999453	-3.16993	0.994977	-4.45121	0.999407
Phvul.002G093500.1	1	5	1	0	-2.32193	0.901684
Phvul.002G093500.2	1	5	1	0	-2.32193	0.901684
Phvul.002G094000.1	5	31	8	11	-2.63227	0.983585
Phvul.002G094000.2	5	31	8	11	-2.63227	0.983585
Phvul.002G094100.1	1	3	2	8					-3	0.967315					-2	0.910795
Phvul.002G094600.1	4	38	12	26	-3.24793	0.993693			-2.70044	0.983214
Phvul.002G094700.1	2	8	5	13	-2	0.92256			-2.70044	0.974243
Phvul.002G094800.1	3	31	10	24	-3.36923	0.995572			-3	0.991454
Phvul.002G095300.1	2	10	6	12	-2.32193	0.941832			-2.58496	0.971804
Phvul.002G095400.1	21	87	13	20	-2.05063	0.956545					2.7425	0.983385	2.12102	0.949806
Phvul.002G095500.1	7	36	17	50	-2.36257	0.961922			-2.8365	0.986538
Phvul.002G095600.1	3	8	2	4							2	0.910126
Phvul.002G095700.1	3	10	7	14					-2.22239	0.946564
Phvul.002G095800.1	7	3	0	0			3.80735	0.977987	3.80735	0.962794
Phvul.002G096700.1	20	119	45	78	-2.57289	0.964037
Phvul.002G097000.1	0	5	9	39	-3.32193	0.930084	-4.16993	0.987123	-6.2854	0.998126			-2.96347	0.982721	-2.11548	0.948339
Phvul.002G097100.1	0	2	4	28			-3	0.933325	-5.80735	0.997249			-3.80735	0.995416	-2.80735	0.982131
Phvul.002G097200.1	3	13	8	19	-2.11548	0.942185			-2.66297	0.980526
Phvul.002G097300.1	1	9	7	12	-3.16993	0.9726	-2.80735	0.967621	-3.58496	0.986594
Phvul.002G097800.1	6	28	14	31	-2.22239	0.954391			-2.36923	0.962293
Phvul.002G098000.1	2	8	3	8	-2	0.92256			-2	0.92411
Phvul.002G098000.2	2	8	3	9	-2	0.92256			-2.16993	0.931832
Phvul.002G098100.1	3	15	4	11	-2.32193	0.953225
Phvul.002G098300.1	4	15	16	18			-2	0.952986	-2.16993	0.951011
Phvul.002G098300.2	3	14	15	17	-2.22239	0.94524	-2.32193	0.959022	-2.5025	0.957487
Phvul.002G098600.1	4	13	12	16					-2	0.947604
Phvul.002G098800.1	4	21	21	57	-2.39232	0.958396	-2.39232	0.961659	-3.83289	0.998372
Phvul.002G098900.1	2	11	14	52	-2.45943	0.946087	-2.80735	0.982681	-4.70044	0.998577			-2.24101	0.949849
Phvul.002G099000.2	0	0	1	4					-3	0.900726
Phvul.002G099400.1	22	116	79	145	-2.39855	0.963794			-2.72048	0.986201
Phvul.002G099600.1	4	12	15	31					-2.9542	0.985442
Phvul.002G100000.1	4	16	11	18	-2	0.946277			-2.16993	0.951011
Phvul.002G101300.1	17	66	40	72					-2.08246	0.956956
Phvul.002G101400.1	1	5	1	3	-2.32193	0.901684
Phvul.002G101500.1	5	20	8	11	-2	0.94992
Phvul.002G101600.1	21	141	56	126	-2.74723	0.986057			-2.58496	0.986059
Phvul.002G102200.1	1	5	1	3	-2.32193	0.901684
Phvul.002G102600.1	2	12	3	5	-2.58496	0.970998					2	0.930117
Phvul.002G102800.1	1	9	10	11	-3.16993	0.9726	-3.32193	0.988274	-3.45943	0.983197
Phvul.002G103100.1	7	39	23	42	-2.47805	0.962488			-2.58496	0.984811
Phvul.002G103200.1	2	10	4	15	-2.32193	0.941832			-2.90689	0.978938
Phvul.002G103600.1	1	5	2	2	-2.32193	0.901684
Phvul.002G103700.1	11	52	29	76	-2.24101	0.956774			-2.7885	0.985761
Phvul.002G103800.1	4	16	7	13	-2	0.946277
Phvul.002G103800.2	4	16	7	14	-2	0.946277
Phvul.002G104200.1	6	30	10	18	-2.32193	0.961091
Phvul.002G104400.1	7	53	30	70	-2.92057	0.986531	-2.09954	0.95673	-3.32193	0.997114
Phvul.002G104500.1	7	31	20	50	-2.14684	0.954222			-2.8365	0.986538
Phvul.002G104600.1	1	15	16	60	-3.90689	0.991114	-4	0.995968	-5.90689	0.998768			-2	0.948786
Phvul.002G104800.1	2	7	11	36			-2.45943	0.955001	-4.16993	0.997855			-2.36257	0.956435
Phvul.002G104800.2	2	7	10	33			-2.32193	0.952483	-4.04439	0.99757			-2.23704	0.947731
Phvul.002G104900.1	16	76	25	36	-2.24793	0.957321
Phvul.002G105100.1	2	8	6	23	-2	0.92256			-3.52356	0.994388
Phvul.002G105200.1	2	10	5	7	-2.32193	0.941832
Phvul.002G105300.1	8	55	19	33	-2.78136	0.985323			-2.04439	0.95521
Phvul.002G105300.2	1	5	3	12	-2.32193	0.901684			-3.58496	0.986594					-2	0.930844
Phvul.002G105400.1	5	36	10	13	-2.848	0.985565
Phvul.002G105500.1	6	27	10	17	-2.16993	0.954026
Phvul.002G105800.1	0	1	10	12			-4.32193	0.989743	-4.58496	0.987261	-3.32193	0.975397	-3.58496	0.97908
Phvul.002G105900.1	8	45	31	28	-2.49185	0.962898
Phvul.002G105900.2	7	41	28	25	-2.5502	0.962709	-2	0.956451
Phvul.002G106100.1	61	513	265	551	-3.07208	0.995157	-2.11911	0.958251	-3.17517	0.9954
Phvul.002G106200.1	9	80	29	30	-3.152	0.994534
Phvul.002G106200.2	9	81	29	30	-3.16993	0.994838
Phvul.002G106200.3	9	79	29	29	-3.13386	0.99452
Phvul.002G106200.4	9	82	30	30	-3.18763	0.994844
Phvul.002G106500.1	5	24	14	29	-2.26303	0.953302			-2.53605	0.962336
Phvul.002G106700.1	6	25	15	34	-2.05889	0.952446			-2.5025	0.962916
Phvul.002G107200.1	1	10	6	16	-3.32193	0.979431	-2.58496	0.959724	-4	0.992778
Phvul.002G107500.1	14	49	26	61					-2.12338	0.956921
Phvul.002G107800.1	7	198	97	303	-4.822	0.999581	-3.79256	0.99858	-5.43582	0.999592
Phvul.002G107900.1	0	0	3	11					-4.45943	0.984783			-4.45943	0.976113
Phvul.002G108300.1	2	1	7	11					-2.45943	0.94751	-2.80735	0.942163	-3.45943	0.973915
Phvul.002G108400.1	0	5	2	4	-3.32193	0.930084			-3	0.900726
Phvul.002G108600.1	2	118	26	103	-5.88264	0.999399	-3.70044	0.997475	-5.6865	0.999202	2.1822	0.952054
Phvul.002G108700.1	2	7	7	23					-3.52356	0.994388
Phvul.002G109200.1	2	13	6	10	-2.70044	0.973459			-2.32193	0.943322
Phvul.002G109800.1	1	5	2	2	-2.32193	0.901684
Phvul.002G110300.1	22	165	34	56	-2.90689	0.987395					2.27886	0.952309
Phvul.002G110500.1	3	11	7	15					-2.32193	0.9546
Phvul.002G110800.1	21	128	133	296	-2.60768	0.98596	-2.66297	0.986678	-3.81714	0.999302
Phvul.002G111000.1	31	249	100	203	-3.00581	0.995016			-2.71114	0.986332
Phvul.002G111100.1	4	3	0	0			3	0.933325	3	0.900726
Phvul.002G111200.1	7	27	4	3							2.75489	0.980072	3.16993	0.989578
Phvul.002G111300.1	9	180	69	55	-4.32193	0.999528	-2.9386	0.987583	-2.61143	0.985309
Phvul.002G111400.1	13	118	64	166	-3.1822	0.995053	-2.29956	0.958378	-3.6746	0.998694
Phvul.002G111500.1	4	17	13	33	-2.08746	0.947753			-3.04439	0.992896
Phvul.002G111600.1	4	14	9	16					-2	0.947604
Phvul.002G111700.1	3	17	8	23	-2.5025	0.956124			-2.9386	0.983908
Phvul.002G111800.1	1	5	4	8	-2.32193	0.901684	-2	0.906491	-3	0.967315
Phvul.002G111900.1	0	0	18	35			-5.16993	0.996772	-6.12928	0.997905	-5.16993	0.992823	-6.12928	0.99728
Phvul.002G112200.1	13	68	50	111	-2.38702	0.963379			-3.09398	0.994588
Phvul.002G112200.2	13	67	50	110	-2.36565	0.963361			-3.08092	0.994582
Phvul.002G112300.1	11	60	26	73	-2.44746	0.963261			-2.73039	0.985714
Phvul.002G112500.1	2	15	12	24	-2.90689	0.978079	-2.58496	0.979253	-3.58496	0.995617
Phvul.002G112600.1	0	22	14	210	-5.45943	0.995751	-4.80735	0.994865	-8.71425	0.999496			-3.25481	0.993978	-3.90689	0.999112
Phvul.002G112700.1	2	10	3	8	-2.32193	0.941832			-2	0.92411
Phvul.002G112800.1	10	103	36	52	-3.36457	0.99757			-2.37851	0.96365
Phvul.002G112900.1	5	44	20	44	-3.1375	0.993736	-2	0.954869	-3.1375	0.993579
Phvul.002G113000.1	1	1	3	24					-4.58496	0.996578			-4.58496	0.994876	-3	0.990091
Phvul.002G114100.1	0	1	9	38			-4.16993	0.987123	-6.24793	0.998079	-3.16993	0.967175	-5.24793	0.997574	-2.078	0.94805
Phvul.002G114200.1	0	0	2	9					-4.16993	0.977265			-4.16993	0.963985	-2.16993	0.920281
Phvul.002G114500.1	10	8	0	0			4.32193	0.989743	4.32193	0.981614	4	0.964914	4	0.954493
Phvul.002G114500.2	10	8	0	0			4.32193	0.989743	4.32193	0.981614	4	0.964914	4	0.954493
Phvul.002G114600.1	3	13	7	19	-2.11548	0.942185			-2.66297	0.980526
Phvul.002G114600.2	3	14	8	19	-2.22239	0.94524			-2.66297	0.980526
Phvul.002G114700.1	7	33	9	20	-2.23704	0.95532
Phvul.002G114700.2	7	33	9	20	-2.23704	0.95532
Phvul.002G115100.1	10	11	0	0			4.32193	0.989743	4.32193	0.981614	4.45943	0.981383	4.45943	0.976113
Phvul.002G115300.1	13	66	33	78	-2.34395	0.963341			-2.58496	0.985705
Phvul.002G115300.2	11	60	30	72	-2.44746	0.963261			-2.71049	0.985698
Phvul.002G115800.1	1	18	4	12	-4.16993	0.993853	-2	0.906491	-3.58496	0.986594	2.16993	0.942772
Phvul.002G115800.2	2	29	7	19	-3.85798	0.996861			-3.24793	0.990003	2.05063	0.947255
Phvul.002G116400.1	3	12	6	10	-2	0.939155
Phvul.002G116700.1	2	9	4	6	-2.16993	0.93041
Phvul.002G116700.2	2	9	3	6	-2.16993	0.93041
Phvul.002G117000.1	2	8	4	8	-2	0.92256			-2	0.92411
Phvul.002G117100.1	3	17	8	15	-2.5025	0.956124			-2.32193	0.9546
Phvul.002G117200.1	3	18	10	40	-2.58496	0.979013			-3.73697	0.997395					-2	0.948158
Phvul.002G117600.1	2	7	4	8					-2	0.92411
Phvul.002G117800.1	7	46	5	9	-2.71621	0.984984					3.20163	0.992821	2.35364	0.957476
Phvul.002G117900.1	1	7	4	8	-2.80735	0.951327	-2	0.906491	-3	0.967315
Phvul.002G118000.1	7	57	13	36	-3.02554	0.99418			-2.36257	0.962827	2.13245	0.950342
Phvul.002G118300.1	2	8	3	8	-2	0.92256			-2	0.92411
Phvul.002G118400.1	6	45	12	37	-2.90689	0.986237			-2.62449	0.984533
Phvul.002G118400.2	6	45	12	37	-2.90689	0.986237			-2.62449	0.984533
Phvul.002G118900.1	4	87	38	146	-4.44294	0.99921	-3.24793	0.994569	-5.18982	0.999375
Phvul.002G119300.1	2	8	16	22	-2	0.92256	-3	0.991307	-3.45943	0.994051
Phvul.002G119300.2	2	8	16	21	-2	0.92256	-3	0.991307	-3.39232	0.993603
Phvul.002G119400.1	5	12	3	7							2	0.930117
Phvul.002G119500.1	1	6	3	10	-2.58496	0.93913			-3.32193	0.980042
Phvul.002G119600.1	2	15	7	15	-2.90689	0.978079			-2.90689	0.978938
Phvul.002G119700.1	1	8	19	63	-3	0.966661	-4.24793	0.99703	-5.97728	0.998822			-2.97728	0.984106
Phvul.002G119800.1	4	14	10	19					-2.24793	0.952055
Phvul.002G119900.1	1	12	4	24	-3.58496	0.986077	-2	0.906491	-4.58496	0.996578					-2.58496	0.979242
Phvul.002G120000.1	2	32	21	34	-4	0.997437	-3.39232	0.995744	-4.08746	0.997651
Phvul.002G120000.2	2	33	22	35	-4.04439	0.997548	-3.45943	0.995981	-4.12928	0.99772
Phvul.002G120100.1	3	37	25	54	-3.62449	0.99732	-3.05889	0.993564	-4.16993	0.998552
Phvul.002G120200.1	2	7	3	1									2.80735	0.928805
Phvul.002G120200.2	2	7	3	1									2.80735	0.928805
Phvul.002G120300.1	1	4	2	7					-2.80735	0.952393
Phvul.002G120600.1	10	127	130	803	-3.66676	0.998721	-3.70044	0.998654	-6.32733	0.999796			-2.66057	0.983348	-2.62689	0.983419
Phvul.002G120700.1	2	8	3	7	-2	0.92256
Phvul.002G120700.2	2	8	3	7	-2	0.92256
[truncated: 11,126 more rows]
