# Supplementary material for: An RNA-Seq based gene expression atlas of the common bean
Source: BMC Genomics. 2014 Oct 6;15(1):866. doi: 10.1186/1471-2164-15-866 (PMC4195886; doi:10.1186/1471-2164-15-866)
Supplement: Supplementary file 14 — Additional file 14: Genes differentially expressed between NE and N5. (XLSX 603 KB) [file 12864_2014_6531_MOESM14_ESM.xlsx]

## Sheet: O'Rourke_AddFile14_NEvN5
GeneID	NE	N5	FoldChange	Prob DE	PfamID	Pfam_Description			PANTHER_ID	Panther_Description	KOG_ID	KOG_Description	EC_ID	EC_Description	KO_ID	KO_Description	GO_ID	GO_Description	Transcription Factor Family	Gmax_BLASTN_TopHit	Gmax_BLASTN_TopHit_Evalue	Gmax_BLASTN_TopHit_%ID	Gmax_BLASTN_Hit2	Gmax_BLASTN_Hit2_Evalue	Gmax_BLASTN_Hit2_%ID	Glyma_BP_GO	Glyma_MF_GO
Phvul.001G000500.1	3	71	-4.56478	0.999219	PF00069	protein phosphorylation			PTHR24056,PTHR24056:SF101		KOG0594	Protein kinase PCTAIRE and related kinases	2.7.1.-	Phosphotransferases with an alcohol group as acceptor.	K00924	phosphatidylinositol-4-phosphate 3-kinase [EC:2.7.1.154]	GO:0004672 GO:0005524 GO:0006468	protein kinase activity_ATP binding_protein amino acid phosphorylation		Glyma17g38210.1	0	90.9483	Glyma14g39760.1	0	91.0383	GO:0006468	GO:0004672 GO:0005524
Phvul.001G000700.1	8	33	-2.04439	0.948761	PF01073	3-beta-hydroxy-delta5-steroid dehydrogese activity			PTHR10366,PTHR10366:SF20	D DEPENDENT EPIMERASE/DEHYDRATASE,NODULATION PROTEIN NOLK-RELATED	KOG1430	C-3 sterol dehydrogenase/3-beta-hydroxysteroid dehydrogenase and related dehydrogenases					GO:0003824 GO:0003854 GO:0006694 GO:0008152 GO:0008831 GO:0009058 GO:0016491 GO:0016616 GO:0044237 GO:0045226 GO:0050662 GO:0055114	catalytic activity_3-beta-hydroxy-delta5-steroid dehydrogenase activity_steroid biosynthesis_metabolism_dTDP-4-dehydrorhamnose reductase activity_biosynthesis_oxidoreductase activity_"oxidoreductase activity, acting on the CH-OH group of donors, NAD or NADP as acceptor"_cellular metabolism_extracellular polysaccharide biosynthesis_coenzyme binding_oxidation reduction		Glyma14g39770.1	0	91.2709	Glyma17g38190.1	0	90.751	GO:0006694 GO:0008152 GO:0009058 GO:0044237 GO:0045226 GO:0055114	GO:0003824 GO:0003854 GO:0008831 GO:0016491 GO:0016616 GO:0050662
Phvul.001G003200.1	162	775	-2.2582	0.954426	PF00861	intracellular			PTHR23410	5S rR binding	KOG0875	60S ribosomal protein L5			K02932	large subunit ribosomal protein L5e	GO:0003735 GO:0005622 GO:0005840 GO:0006412 GO:0008097	structural constituent of ribosome_intracellular_ribosome_protein biosynthesis_5S rRNA binding		Glyma16g03170.1	0	88.2286	Glyma07g06580.1	0	87.794	GO:0006412	GO:0003735 GO:0008097
Phvul.001G003500.1	134	572	-2.09378	0.953194	PF01918	nucleic acid binding			PTHR13516	RIBONUCLEASE P 25KDA SUBUNIT-RELATED	KOG2567	Uncharacterized conserved protein					GO:0003676	nucleic acid binding		Glyma14g40120.1	0	93.2271	Glyma14g40120.2	0	93.3333		GO:0003676
Phvul.001G003800.1	2	10	-2.32193	0.925648	PF00141	peroxidase activity							1.11.1.7	Peroxidase.	K00430	peroxidase [EC:1.11.1.7]	GO:0004601 GO:0006979 GO:0020037 GO:0055114	peroxidase activity_response to oxidative stress_heme binding_oxidation reduction		Glyma14g40150.1	0	90.5598	Glyma17g37980.1	0	90.1257	GO:0006979 GO:0055114	GO:0004601 GO:0020037
Phvul.001G004000.1	3	36	-3.58496	0.996397	PF00107,PF08240	oxidoreductase activity			PTHR11695,PTHR11695:SF285	QUINONE OXIDOREDUCTASE-RELATED,oxidoreductase activity	KOG0023	Alcohol dehydrogenase, class V					GO:0008270 GO:0016491 GO:0055114	zinc ion binding_oxidoreductase activity_oxidation reduction		Glyma14g40170.1	0	84.5124	Glyma17g37960.1	0	83.5564	GO:0055114	GO:0008270 GO:0016491
Phvul.001G004400.1	20	1	4.32193	0.992219	PF00657	lipid metabolic process			PTHR22835,PTHR22835:SF39	,ZINC FINGER FYVE DOMAIN CONTAINING PROTEIN							GO:0006629 GO:0016788	lipid metabolism_"hydrolase activity, acting on ester bonds"		Glyma17g37920.1	0	85.9738	Glyma14g40210.1	0	86.189	GO:0006629	GO:0016788
Phvul.001G005200.1	46	190	-2.04629	0.953012	PF00183,PF02518	ATP binding,protein folding			PTHR11528,PTHR11528:SF36	,protein folding	KOG0020	Endoplasmic reticulum glucose-regulated protein (GRP94/endoplasmin), HSP90 family					GO:0005524 GO:0006457 GO:0006950 GO:0051082	ATP binding_protein folding_response to stress_unfolded protein binding		Glyma17g37820.1	0	93.0442	Glyma14g40320.2	0	92.8266	GO:0006457 GO:0006950	GO:0005524 GO:0051082
Phvul.001G005300.1	7	1	2.80735	0.927742																Glyma14g40310.1	6e-52	82.3699	Glyma17g37830.1	1e-40	81.25
Phvul.001G006300.1	20	4	2.32193	0.951513	PF02704	Gibberellin regulated protein														Glyma17g37760.1	2e-88	88.8514	Glyma14g40400.1	7e-79	87.6712
Phvul.001G007800.1	2	146	-6.18982	0.999684	PF03641	Possible lysine decarboxylase														Glyma17g37660.1	0	91.5	Glyma14g40500.1	0	90.4202
Phvul.001G008400.1	3	13	-2.11548	0.92875	PF03141	methyltransferase activity			PTHR10108,PTHR10108:SF434	,METHYLTRANSFERASE							GO:0008152 GO:0008168	metabolism_methyltransferase activity		Glyma14g40550.1	0	93.6019	Glyma17g37570.1	0	92.1986	GO:0008152	GO:0008168
Phvul.001G008500.1	29	140	-2.2713	0.954171	PF00428	translatiol elongation			PTHR21141	60S ACIDIC RIBOSOMAL PROTEIN FAMILY MEMBER	KOG1762	60s acidic ribosomal protein P1			K02942	large subunit ribosomal protein LP1	GO:0003735 GO:0005622 GO:0005840 GO:0006414	structural constituent of ribosome_intracellular_ribosome_translational elongation		Glyma03g42180.3	3e-75	85.5856	Glyma19g44920.3	2e-73	85.5856	GO:0006414	GO:0003735
Phvul.001G008900.1	18	3	2.58496	0.972255	PF00067	oxidoreductase activity, acting on paired donors, with incorporation or reduction of molecular oxygen			PTHR24298,PTHR24298:SF44		KOG0156	Cytochrome P450 CYP2 subfamily					GO:0005506 GO:0009055 GO:0016705 GO:0020037 GO:0055114	iron ion binding_electron carrier activity_"oxidoreductase activity, acting on paired donors, with incorporation or reduction of molecular oxygen"_heme binding_oxidation reduction		Glyma17g37520.1	0	81.25				GO:0055114	GO:0005506 GO:0009055 GO:0016705 GO:0020037
Phvul.001G010100.1	4	23	-2.52356	0.954737	PF00892	membrane											GO:0016020	membrane		Glyma14g40680.1	0	90.9787	Glyma17g37370.1	0	88.4131
Phvul.001G013100.1	4	19	-2.24793	0.942538	PF00294	pfkB family carbohydrate kise			PTHR10584,PTHR10584:SF26	PFKB FAMILY SUGAR KISE-RELATED,SUGAR KISE RELATED	KOG2854	Possible pfkB family carbohydrate kinase								Glyma17g37040.1	0	87.0681	Glyma14g07980.2	0	89.0679
Phvul.001G013900.1	1	8	-3	0.947971																Glyma14g08060.1	2e-37	83.2636
Phvul.001G014200.1	6	26	-2.11548	0.946529	PF02545	cytoplasm			PTHR11746	O-METHYLTRANSFERASE	KOG1509	Predicted nucleic acid-binding protein ASMTL					GO:0005737	cytoplasm	MYB_related	Glyma17g36930.1	0	91.4716	Glyma14g08090.2	4e-51	91.1392
Phvul.001G015000.1	16	3	2.41504	0.946481	PF04367	Protein of unknown function (DUF502)														Glyma14g08210.1	0	86.4103	Glyma20g16930.1	3e-83	85.9551
Phvul.001G015700.1	3	15	-2.32193	0.944037	PF05903	PPPDE putative peptidase domain			PTHR12378	UNCHARACTERIZED	KOG0324	Uncharacterized conserved protein								Glyma14g08270.3	0	92.7536	Glyma14g08270.2	0	92.7536
Phvul.001G016400.1	1	7	-2.80735	0.927742	PF04678	Protein of unknown function, DUF607			PTHR13462,PTHR13462:SF4	FAMILY NOT MED,SUBFAMILY NOT MED	KOG2966	Uncharacterized conserved protein								Glyma14g08340.1	1e-111	83.1667	Glyma17g36700.1	3e-90	81.9757
Phvul.001G016900.1	3	26	-3.11548	0.98872	PF01501	transferase activity, transferring glycosyl groups			PTHR13778	GLYCOSYL TRANSFERASE-RELATED							GO:0016757	transferase activity, transferring glycosyl groups		Glyma17g36650.1	0	86.1538	Glyma14g08430.1	0	87.2011		GO:0016757
Phvul.001G018100.1	2	11	-2.45943	0.93238																Glyma14g08590.1	1e-114	91.0494	Glyma17g36510.1	1e-113	90.8257
Phvul.001G019500.1	48	2	4.58496	0.998551	PF00450	serine-type carboxypeptidase activity			PTHR11802,PTHR11802:SF8	SERINE CARBOXYPEPTIDASE II (CARBOXYPEPTIDASE D) (PLANTS),serine-type carboxypeptidase activity	KOG1282	Serine carboxypeptidases (lysosomal cathepsin A)					GO:0004185 GO:0006508	serine carboxypeptidase activity_proteolysis and peptidolysis		Glyma17g36340.1	0	89.4804	Glyma17g36340.1	1e-139	90.2439	GO:0006508	GO:0004185
Phvul.001G020100.1	5	56	-3.48543	0.996591	PF01734	lipid metabolic process			PTHR10470,PTHR10470:SF3	PATATIN-RELATED	KOG0513	Ca2+-independent phospholipase A2					GO:0006629	lipid metabolism		Glyma14g08920.1	0	84.6287	Glyma14g08900.1	0	84.5423	GO:0006629
Phvul.001G023500.1	56	234	-2.06301	0.953058	PF00076,PF00658	R binding,nucleic acid binding			PTHR24011,PTHR24011:SF69		KOG0123	Polyadenylate-binding protein (RRM superfamily)					GO:0003676 GO:0003723	nucleic acid binding_RNA binding		Glyma17g35890.1	0	91.7208	Glyma14g09300.1	0	91.5584		GO:0003676 GO:0003723
Phvul.001G024900.1	0	6	-3.58496	0.920346	PF00134,PF02984	Cyclin, N-termil domain,nucleus			PTHR10177,PTHR10177:SF76	,CYCLINS	KOG0656	G1/S-specific cyclin D					GO:0005634	nucleus	HMG	Glyma14g09500.1	4e-77	84.1026	Glyma14g09500.1	3e-19	90.1235
Phvul.001G025000.1	150	1040	-2.79355	0.98426	PF01112	hydrolase activity			PTHR10188	hydrolase activity	KOG1592	Asparaginase	3.4.19.5	Beta-aspartyl-peptidase.	K13051	beta-aspartyl-peptidase (threonine type) [EC:3.4.19.5]	GO:0016787	hydrolase activity		Glyma17g35650.1	0	90.5834	Glyma14g09510.1	0	90.6736		GO:0016787
Phvul.001G025400.1	13	92	-2.82312	0.985476																Glyma17g35580.1	5e-93	87.0166	Glyma17g35590.1	2e-61	86.59
Phvul.001G025600.1	2	12	-2.58496	0.959278	PF00134,PF02984	Cyclin, N-termil domain,nucleus			PTHR10177,PTHR10177:SF49	CYCLINS,G2/MITOTIC-SPECIFIC CYCLIN	KOG0654	G2/Mitotic-specific cyclin A			K06627	cyclin A	GO:0005634	nucleus		Glyma17g35550.1	0	88.5057	Glyma14g09610.1	0	88.2064
Phvul.001G026100.1	3	13	-2.11548	0.92875	PF00082,PF02225,PF05922	PA domain,identical protein binding,serine-type endopeptidase activity			PTHR10795,PTHR10795:SF17	SUBTILISIN/KEXIN-RELATED SERINE PROTEASE,gb def: possible protease [sinorhizobium meliloti]							GO:0004252 GO:0006508 GO:0042802 GO:0043086	serine-type endopeptidase activity_proteolysis and peptidolysis_protein self binding_negative regulation of enzyme activity	HB	Glyma17g35490.1	0	85.8151	Glyma17g35490.1	1e-100	82.6955	GO:0006508 GO:0043086	GO:0004252 GO:0042802
Phvul.001G027200.1	3	12	-2	0.92368	PF01459	voltage-gated anion channel activity			PTHR11743,PTHR11743:SF14	VOLTAGE-DEPENDENT ANION-SELECTIVE CHANNEL,VOLTAGE-DEPENDENT ANION-SELECTIVE CHANNEL-RELATED	KOG3126	Porin/voltage-dependent anion-selective channel protein					GO:0005741 GO:0006820 GO:0008308 GO:0044070 GO:0055085	mitochondrial outer membrane_anion transport_voltage-dependent ion-selective channel activity_regulation of anion transport_transmembrane transport		Glyma0092s00210.1	0	91.8072	Glyma17g35400.1	1e-117	93.1741	GO:0006820 GO:0055085	GO:0008308
Phvul.001G028200.1	9	36	-2	0.949402	PF00412	zinc ion binding			PTHR24206,PTHR24206:SF66		KOG1700	Regulatory protein MLP and related LIM proteins					GO:0008270	zinc ion binding	LIM	Glyma14g09880.1	0	95.0931	Glyma17g35290.1	0	94.7917		GO:0008270
Phvul.001G028200.2	9	36	-2	0.949402	PF00412	zinc ion binding			PTHR24206,PTHR24206:SF66		KOG1700	Regulatory protein MLP and related LIM proteins					GO:0008270	zinc ion binding	LIM	Glyma14g09880.1	0	95.0931	Glyma17g35290.1	0	94.7917		GO:0008270
Phvul.001G028700.1	8	0	4	0.95293	PF00860	transport			PTHR11119,PTHR11119:SF8	,transport	KOG1292	Xanthine/uracil transporters					GO:0005215 GO:0006810 GO:0016020 GO:0055085	transporter activity_transport_membrane_transmembrane transport		Glyma14g09920.1	0	91.5629	Glyma14g09920.1	1e-171	89.3939	GO:0006810 GO:0055085	GO:0005215
Phvul.001G029600.1	0	9	-4.16993	0.962435	PF00225	microtubule motor activity			PTHR24115,PTHR24115:SF177		KOG4280	Kinesin-like protein					GO:0003777 GO:0005524 GO:0007018	microtubule motor activity_ATP binding_microtubule-based movement		Glyma14g10050.1	0	92.4265	Glyma14g10050.1	0	87.7318	GO:0007018	GO:0003777 GO:0005524
Phvul.001G030600.1	7	28	-2	0.946955	PF00338	intracellular			PTHR11700,PTHR11700:SF5	,intracellular	KOG0900	40S ribosomal protein S20			K02946	small subunit ribosomal protein S10	GO:0003735 GO:0005622 GO:0005840 GO:0006412	structural constituent of ribosome_intracellular_ribosome_protein biosynthesis		Glyma18g08900.2	0	92.6126	Glyma18g08900.1	0	92.6126	GO:0006412	GO:0003735
Phvul.001G031200.1	2	16	-3	0.980303	PF00847	sequence-specific D binding transcription factor activity			PTHR11795,PTHR11795:SF332	,PROTEIN KISE							GO:0003700 GO:0006355	transcription factor activity_"regulation of transcription, DNA-dependent"	AP2	Glyma14g10130.1	0	92.3784	Glyma14g10130.1	1e-72	89.5397	GO:0006355	GO:0003700
Phvul.001G031400.1	6	61	-3.34577	0.996654																Glyma14g10210.1	1e-33	86.3354	Glyma14g10210.1	4e-21	80.8036
Phvul.001G031500.1	1	10	-3.32193	0.967309					PTHR21521	UNCHARACTERIZED										Glyma14g10270.1	0	89.7747
Phvul.001G033800.1	116	27	2.10309	0.952843	PF00481	catalytic activity			PTHR13832,PTHR13832:SF94	,PROTEIN PHOSPHATASE 2C	KOG0698	Serine/threonine protein phosphatase					GO:0003824	catalytic activity		Glyma17g34880.1	0	89.2308	Glyma14g10640.1	3e-87	90.3346		GO:0003824
Phvul.001G034000.1	1	12	-3.58496	0.977759																Glyma14g10710.1	0	88.8765	Glyma14g10710.3	0	89.8013
Phvul.001G036100.1	6	50	-3.05889	0.992496	PF05553	Cotton fibre expressed protein														Glyma14g10880.1	1e-109	89.3983	Glyma14g10880.1	2e-45	91.4894
Phvul.001G036200.1	6	64	-3.41504	0.996743	PF00173,PF00487	heme binding,lipid metabolic process			PTHR19353	FATTY ACID DESATURASE 2	KOG4232	Delta 6-fatty acid desaturase/delta-8 sphingolipid desaturase					GO:0006629 GO:0016491 GO:0020037 GO:0055114	lipid metabolism_oxidoreductase activity_heme binding_oxidation reduction	ZIM	Glyma17g34640.1	0	84.5081	Glyma14g10890.1	0	84.1988	GO:0006629 GO:0055114	GO:0016491 GO:0020037
Phvul.001G037200.1	0	14	-4.80735	0.984212	PF00612	protein binding			PTHR10699,PTHR10699:SF9	,FAMILY NOT MED							GO:0005515	protein binding		Glyma14g11050.1	1e-157	89.7275	Glyma14g11050.1	1e-134	83.4821		GO:0005515
Phvul.001G037200.2	1	24	-4.58496	0.994634																Glyma14g11050.1	0	84.8668	Glyma17g34520.1	1e-150	82.3317		GO:0005515
Phvul.001G039700.1	6	29	-2.27302	0.949217	PF00011	Hsp20/alpha crystallin family			PTHR11527,PTHR11527:SF14	LETHAL(2) ESSENTIAL FOR LIFE - RELATED,SMALL HEAT-SHOCK PROTEIN (HSP20) FAMILY	KOG0710	Molecular chaperone (small heat-shock protein Hsp26/Hsp42)								Glyma17g34220.1	8e-80	89.6154	Glyma17g34220.1	3e-48	89.0173
Phvul.001G039800.1	1	7	-2.80735	0.927742	PF00011	Hsp20/alpha crystallin family			PTHR11527,PTHR11527:SF14	LETHAL(2) ESSENTIAL FOR LIFE - RELATED,SMALL HEAT-SHOCK PROTEIN (HSP20) FAMILY	KOG0710	Molecular chaperone (small heat-shock protein Hsp26/Hsp42)								Glyma17g34220.1	1e-72	88.4615	Glyma17g34220.1	1e-35	88.1944
Phvul.001G041400.1	2	62	-4.9542	0.999089	PF02298	electron carrier activity											GO:0005507 GO:0009055	copper ion binding_electron carrier activity		Glyma14g11760.1	1e-109	84.7784	Glyma17g34040.1	1e-100	84.2004		GO:0005507 GO:0009055
Phvul.001G041600.1	9	61	-2.76081	0.983229	PF02990	integral to membrane			PTHR10766	integral to membrane	KOG1278	Endosomal membrane proteins, EMP70					GO:0016021	integral to membrane		Glyma14g11780.1	0	94.3051	Glyma17g34020.1	0	93.9916
Phvul.001G041700.1	2	10	-2.32193	0.925648	PF00651,PF03000	protein binding,response to light stimulus			PTHR13690,PTHR13690:SF174	KELCH-RELATED							GO:0004871 GO:0005515 GO:0009416	signal transducer activity_protein binding_response to light	GARP_ARR	Glyma17g33970.1	0	90.5609	Glyma14g11850.1	0	90.0884	GO:0009416	GO:0004871 GO:0005515
Phvul.001G042700.1	2	16	-3	0.980303																Glyma17g33760.1	0	93.2018	Glyma14g12140.1	0	92.7632
Phvul.001G043500.1	9	2	2.16993	0.909616																Glyma14g12300.1	2e-16	85.5769	Glyma14g12300.1	4e-14	84.2593
Phvul.001G044500.1	1	8	-3	0.947971	PF00847	sequence-specific D binding transcription factor activity											GO:0003700 GO:0006355	transcription factor activity_"regulation of transcription, DNA-dependent"	AP2	Glyma17g33530.1	2e-22	84.7826	Glyma17g33530.1	2e-16	92.1875	GO:0006355	GO:0003700
Phvul.001G045900.1	3	44	-3.87447	0.997813					PTHR23315,PTHR23315:SF38	,BETA CATENIN-RELATED ARMADILLO REPEAT-CONTAINING										Glyma17g33310.3	0	88.5426	Glyma17g33310.3	2e-12	83.6364
Phvul.001G045900.2	3	44	-3.87447	0.997813					PTHR23315,PTHR23315:SF38	,BETA CATENIN-RELATED ARMADILLO REPEAT-CONTAINING										Glyma17g33310.3	0	88.5426	Glyma17g33310.3	2e-12	83.6364
Phvul.001G046400.1	7	85	-3.60204	0.99844	PF00704	hydrolase activity, hydrolyzing O-glycosyl compounds			PTHR11177,PTHR11177:SF22	CHITISE,gb def: agcp3290 [anopheles gambiae str. pest]	KOG2806	Chitinase					GO:0004553 GO:0005975	hydrolase activity, hydrolyzing O-glycosyl compounds_carbohydrate metabolism		Glyma17g33190.1	0	86.8327				GO:0005975	GO:0004553
Phvul.001G046500.1	2	15	-2.90689	0.970363					PTHR10042,PTHR10042:SF14	,EARLY GROWTH RESPONSE PROTEIN									C2H2	Glyma14g13360.1	1e-135	83.5196	Glyma17g33130.1	2e-97	81.4516
Phvul.001G050300.1	2	22	-3.45943	0.990785	PF00234	Protease inhibitor/seed storage/LTP family														Glyma17g32100.1	1e-107	87.9581	Glyma14g14220.1	1e-104	87.6963
Phvul.001G052600.1	3	17	-2.5025	0.94873	PF00225	microtubule motor activity			PTHR24115,PTHR24115:SF177		KOG4280	Kinesin-like protein			K11498	centromeric protein E	GO:0003777 GO:0005524 GO:0007018	microtubule motor activity_ATP binding_microtubule-based movement		Glyma17g31360.1	0	89.0237	Glyma17g31390.1	0	91.835	GO:0007018	GO:0003777 GO:0005524
Phvul.001G052600.2	3	20	-2.73697	0.974873	PF00225	microtubule motor activity			PTHR24115,PTHR24115:SF177		KOG4280	Kinesin-like protein					GO:0003777 GO:0005524 GO:0007018	microtubule motor activity_ATP binding_microtubule-based movement		Glyma17g31360.1	0	89.0237	Glyma17g31390.1	0	91.835	GO:0007018	GO:0003777 GO:0005524
Phvul.001G052600.3	3	22	-2.87447	0.978356	PF00225	microtubule motor activity			PTHR24115,PTHR24115:SF177								GO:0003777 GO:0005524 GO:0007018	microtubule motor activity_ATP binding_microtubule-based movement		Glyma17g31360.1	0	89.0237	Glyma17g31390.1	0	93.1408	GO:0007018	GO:0003777 GO:0005524
Phvul.001G052700.1	15	102	-2.76553	0.983837	PF00252	ribosome			PTHR11726	60S RIBOSOMAL PROTEIN L10	KOG0857	60s ribosomal protein L10					GO:0003735 GO:0005840 GO:0006412	structural constituent of ribosome_ribosome_protein biosynthesis		Glyma14g36620.2	2e-86	92.8889	Glyma14g36620.2	4e-54	93.1973	GO:0006412	GO:0003735
Phvul.001G053100.1	3	25	-3.05889	0.988227	PF04862	Protein of unknown function, DUF642														Glyma14g15120.1	0	87.6251	Glyma17g31330.1	0	87.5341
Phvul.001G055000.1	0	12	-4.58496	0.978642	PF03171	oxidoreductase activity			PTHR10209,PTHR10209:SF55	,FE(II)/ ASCORBATE OXIDASE SUPERFAMILY	KOG0143	Iron/ascorbate family oxidoreductases					GO:0016491 GO:0016706 GO:0055114	oxidoreductase activity_"oxidoreductase activity, acting on paired donors, with incorporation or reduction of molecular oxygen, 2-oxoglutarate as one donor, and incorporation of one atom each of oxygen into both donors"_oxidation reduction		Glyma14g16060.1	0	87.2162	Glyma14g16060.1	6e-39	92.9825	GO:0055114	GO:0016491 GO:0016706
Phvul.001G056400.1	4	22	-2.45943	0.953889	PF00332,PF07983	X8 domain,"hydrolase activity, hydrolyzing O-glycosyl compounds"			PTHR16631	GLUCAN 1,3-BETA-GLUCOSIDASE-RELATED							GO:0004553 GO:0005975	hydrolase activity, hydrolyzing O-glycosyl compounds_carbohydrate metabolism		Glyma17g29820.2	0	92.1462	Glyma17g29820.1	0	92.1462	GO:0005975	GO:0004553
Phvul.001G057200.1	53	402	-2.92313	0.985914	PF01269	rR processing			PTHR10335	rR processing	KOG1596	Fibrillarin and related nucleolar RNA-binding proteins	2.1.1.-	Methyltransferases.	K14563	rRNA 2'-O-methyltransferase fibrillarin [EC:2.1.1.-]	GO:0003723 GO:0006364 GO:0008033 GO:0008168 GO:0016429 GO:0030488	RNA binding_rRNA processing_tRNA processing_methyltransferase activity_tRNA (adenine-N1-)-methyltransferase activity_tRNA methylation		Glyma06g17310.1	0	92.1459	Glyma18g02340.1	0	92.0056	GO:0006364 GO:0008033 GO:0030488	GO:0003723 GO:0008168 GO:0016429
Phvul.001G057800.1	1	10	-3.32193	0.967309	PF10058	Predicted integral membrane metal-binding protein (DUF2296)			PTHR22166,PTHR22166:SF1	FAMILY NOT MED,SUBFAMILY NOT MED	KOG2846	Predicted membrane protein								Glyma17g29620.1	0	91.5677	Glyma11g18060.1	0	90.2547
Phvul.001G058200.1	13	53	-2.02748	0.951472																Glyma14g17190.1	5e-32	81.6176	Glyma17g29690.1	2e-31	83.2558
Phvul.001G058500.1	3	18	-2.58496	0.972255	PF01336,PF08784	Replication protein A C termil,nucleic acid binding			PTHR13989,PTHR13989:SF7	REPLICATION PROTEIN A,REPLICATION PROTEIN A-RELATED	KOG3108	Single-stranded DNA-binding replication protein A (RPA), medium (30 kD) subunit			K10739	replication factor A2	GO:0003676	nucleic acid binding		Glyma17g29730.1	0	88.2494	Glyma14g17270.1	0	87.6999		GO:0003676
Phvul.001G060800.1	6	1	2.58496	0.908959	PF00022	Actin			PTHR11937,PTHR11937:SF37	ACTIN,gb def: hypothetical protein [dictyostelium discoideum]	KOG0677	Actin-related protein Arp2/3 complex, subunit Arp2								Glyma16g05780.1	0	89.2816	Glyma19g26630.1	0	88.3019
Phvul.001G061700.1	30	121	-2.01197	0.952811																Glyma05g27600.1	1e-135	90.6977	Glyma08g10570.2	1e-130	90.1809
Phvul.001G061700.2	28	115	-2.03814	0.95278																Glyma05g27600.1	1e-135	90.6977	Glyma08g10570.2	1e-130	90.1809
Phvul.001G062900.1	5	31	-2.63227	0.980102																Glyma17g26540.1	0	86.6573	Glyma17g26540.2	1e-121	86.0656
Phvul.001G064100.1	217	45	2.2697	0.954295	PF03405	acyl-[acyl-carrier-protein] desaturase activity							1.14.19.2	acyl-[acyl-carrier-protein] desaturase	K03921	acyl-[acyl-carrier-protein] desaturase [EC:1.14.19.2]	GO:0006631 GO:0045300 GO:0055114	fatty acid metabolism_acyl-[acyl-carrier protein] desaturase activity_oxidation reduction		Glyma14g27990.1	0	86.3539	Glyma13g08970.1	8e-82	86.3905	GO:0006631 GO:0055114	GO:0045300
Phvul.001G067200.1	1	6	-2.58496	0.908959	PF03141	methyltransferase activity			PTHR10108,PTHR10108:SF58	,METHYLTRANSFERASE							GO:0008152 GO:0008168	metabolism_methyltransferase activity		Glyma13g09520.1	0	91.7362	Glyma13g09520.1	2e-62	84.918	GO:0008152	GO:0008168
Phvul.001G072000.1	56	253	-2.17564	0.954205	PF00227	proteolysis involved in cellular protein catabolic process			PTHR11599,PTHR11599:SF7	PROTEASOME BETA SUBUNIT,PROTEASOME SUBUNIT ALPHA/BETA	KOG0180	20S proteasome, regulatory subunit beta type PSMB3/PUP3	3.4.25.1	Proteasome endopeptidase complex.	K02735	20S proteasome subunit beta 3 [EC:3.4.25.1]	GO:0004298 GO:0005839 GO:0051603	threonine endopeptidase activity_proteasome core complex (sensu Eukarya)_proteolysis during cellular protein catabolism		Glyma13g10130.1	0	93.9837	Glyma14g24270.2	0	93.4747	GO:0051603	GO:0004298
Phvul.001G073500.1	111	10	3.47249	0.997336	PF00069	protein phosphorylation			PTHR11909,PTHR11909:SF18	CASEIN KISE,CASEIN KISE-RELATED	KOG1164	Casein kinase (serine/threonine/tyrosine protein kinase)					GO:0004672 GO:0005524 GO:0006468	protein kinase activity_ATP binding_protein amino acid phosphorylation		Glyma17g28670.1	0	91.5862	Glyma04g08800.2	1e-157	85.6061	GO:0006468	GO:0004672 GO:0005524
Phvul.001G074000.1	3	19	-2.66297	0.973662	PF07575	Nup85 Nucleoporin			PTHR13373,PTHR13373:SF15	,FROUNT PROTEIN-RELATED					K14304	nuclear pore complex protein Nup85				Glyma17g27490.1	0	93.4738	Glyma14g22720.1	3e-29	86.3014
Phvul.001G074100.1	2	10	-2.32193	0.925648	PF07575	Nup85 Nucleoporin			PTHR13373,PTHR13373:SF15	,FROUNT PROTEIN-RELATED										Glyma17g27490.1	0	89.4737
Phvul.001G076400.1	108	25	2.11103	0.952792	PF00070,PF00310,PF01493,PF01645,PF04898,PF07992	Pyridine nucleotide-disulphide oxidoreductase,flavin adenine dinucleotide binding,glutamate synthase activity,metabolic process,oxidoreductase activity			PTHR11938,PTHR11938:SF1	FAD DPH DEHYDROGESE/OXIDOREDUCTASE,GLUTAMATE SYNTHASE	KOG0399	Glutamate synthase	1.4.1.13,1.4.1.14	Glutamate synthase (DH).,Glutamate synthase (DPH).	K00264	glutamate synthase (NADPH/NADH) [EC:1.4.1.13 1.4.1.14]	GO:0006537 GO:0006807 GO:0008152 GO:0015930 GO:0016491 GO:0016638 GO:0050660 GO:0055114	glutamate biosynthesis_nitrogen metabolism_metabolism_glutamate synthase activity_oxidoreductase activity_"oxidoreductase activity, acting on the CH-NH2 group of donors"_FAD binding_oxidation reduction		Glyma14g32500.1	0	92.9708	Glyma14g32500.1	0	93.8129	GO:0006537 GO:0006807 GO:0008152 GO:0055114	GO:0016491 GO:0050660
Phvul.001G077400.1	8	0	4	0.95293	PF04654	Protein of unknown function, DUF599														Glyma17g24930.1	0	92.3538	Glyma14g19970.1	0	91.7541
Phvul.001G077900.1	1	6	-2.58496	0.908959															Trihelix	Glyma14g18790.1	2e-94	81.1615	Glyma14g18790.1	1e-18	87.5
Phvul.001G079100.1	144	791	-2.45761	0.962311	PF01667	intracellular			PTHR11594	intracellular	KOG1779	40s ribosomal protein S27			K02978	small subunit ribosomal protein S27e	GO:0003735 GO:0005622 GO:0005840 GO:0006412	structural constituent of ribosome_intracellular_ribosome_protein biosynthesis		Glyma16g05090.1	1e-112	94.5946	Glyma19g28070.1	1e-107	93.8224	GO:0006412	GO:0003735
Phvul.001G079400.1	1	6	-2.58496	0.908959	PF11145	Protein of unknown function (DUF2921)														Glyma06g37930.1	0	89.2139	Glyma06g37930.1	3e-49	91.4474
Phvul.001G079500.1	1	6	-2.58496	0.908959	PF11145	Protein of unknown function (DUF2921)														Glyma06g37930.1	0	89.6382	Glyma12g23440.1	1e-139	85.5263
Phvul.001G082000.1	9	49	-2.44478	0.960332	PF01053	cellular amino acid metabolic process			PTHR11808,PTHR11808:SF9	cellular amino acid metabolic process,"gb def: aminotransferase, class v [deinococcus radiodurans]"	KOG0053	Cystathionine beta-lyases/cystathionine gamma-synthases	4.4.1.11	Methionine gamma-lyase.	K01761	methionine-gamma-lyase [EC:4.4.1.11]	GO:0006520 GO:0008152 GO:0009058 GO:0016740 GO:0030170	amino acid metabolism_metabolism_biosynthesis_transferase activity_pyridoxal phosphate binding		Glyma10g31590.1	0	83.5411	Glyma13g10360.1	4e-53	86.7257	GO:0006520 GO:0008152 GO:0009058	GO:0016740 GO:0030170
Phvul.001G083500.1	1	10	-3.32193	0.967309															PcG	Glyma06g29960.1	4e-94	82.1612	Glyma10g44650.1	6e-50	82.8571
Phvul.001G083600.1	1	7	-2.80735	0.927742					PTHR22884,PTHR22884:SF35	SET DOMAIN PROTEIN,SET DOMAIN PROTEINS										Glyma06g29970.1	1e-37	92.1739
Phvul.001G083700.1	0	8	-4	0.95293	PF00856	protein binding			PTHR22884,PTHR22884:SF35	SET DOMAIN PROTEIN,SET DOMAIN PROTEINS							GO:0005515	protein binding	PcG	Glyma06g29960.1	0	93.1481	Glyma10g44650.1	7e-22	92.2078		GO:0005515
Phvul.001G085900.1	34	7	2.28011	0.950647	PF04819	Family of unknown function (DUF716)			PTHR16007,PTHR16007:SF5	EPIDIDYMAL MEMBRANE PROTEIN E9-RELATED,SUBFAMILY NOT MED										Glyma12g05230.1	0	92.9293	Glyma11g13190.1	0	91.5509
Phvul.001G086200.1	1	17	-4.08746	0.989148																Glyma19g27440.1	2e-58	86.1789	Glyma16g05420.1	2e-46	86.5385
Phvul.001G087300.1	1	7	-2.80735	0.927742	PF06203	protein binding											GO:0005515	protein binding	C2C2_Colike	Glyma16g05540.1	1e-171	89.5238	Glyma16g05540.1	4e-34	88.0282		GO:0005515
Phvul.001G089300.1	213	906	-2.08866	0.953234
Phvul.001G089700.1	4	30	-2.90689	0.981898	PF02458	transferase activity, transferring acyl groups other than amino-acyl groups											GO:0016747	transferase activity, transferring groups other than amino-acyl groups		Glyma19g26660.1	0	91.2363	Glyma16g05770.1	0	90.4545		GO:0016747
Phvul.001G090300.1	0	7	-3.80735	0.939611	PF00462	protein disulfide oxidoreductase activity			PTHR10168	GLUTAREDOXIN	KOG1752	Glutaredoxin and related proteins					GO:0009055 GO:0015035 GO:0045454	electron carrier activity_protein disulfide oxidoreductase activity_cell redox homeostasis		Glyma16g05730.1	2e-95	88.5802	Glyma19g26770.1	4e-93	89.1447	GO:0045454	GO:0009055 GO:0015035
Phvul.001G091100.1	17	4	2.08746	0.937727	PF02365	regulation of transcription, D-dependent											GO:0003677 GO:0006355	DNA binding_"regulation of transcription, DNA-dependent"	NAC	Glyma16g05620.1	2e-65	79.8732	Glyma19g26950.1	8e-59	79.7771	GO:0006355	GO:0003677
Phvul.001G091700.1	1	14	-3.80735	0.983805																Glyma19g29920.1	7e-27	80.5054	Glyma13g12490.1	6e-21	86.087
Phvul.001G092400.1	1	6	-2.58496	0.908959	PF11820	Protein of unknown function (DUF3339)														Glyma19g26200.1	3e-71	91.3043	Glyma16g05960.1	2e-66	90.3382
Phvul.001G092500.1	22	5	2.1375	0.944033	PF11820	Protein of unknown function (DUF3339)														Glyma19g26180.1	5e-73	91.7476	Glyma16g05970.1	1e-70	91.2621
Phvul.001G093300.1	6	115	-4.26053	0.999515	PF00268	deoxyribonucleoside diphosphate metabolic process			PTHR23409,PTHR23409:SF6	,deoxyribonucleoside diphosphate metabolic process	KOG1567	Ribonucleotide reductase, beta subunit	1.17.4.1	Ribonucleoside-diphosphate reductase.	K10808	ribonucleoside-diphosphate reductase subunit M2 [EC:1.17.4.1]	GO:0004748 GO:0009186 GO:0055114	ribonucleoside-diphosphate reductase activity_deoxyribonucleoside diphosphate metabolism_oxidation reduction		Glyma19g25930.1	0	86.8367	Glyma16g06070.1	0	85.1309	GO:0009186 GO:0055114	GO:0004748
Phvul.001G098200.1	25	123	-2.29866	0.954101	PF00722,PF06955	cellular glucan metabolic process,"hydrolase activity, hydrolyzing O-glycosyl compounds"							2.4.1.207	Xyloglucan:xyloglucosyl transferase.	K08235	xyloglucan:xyloglucosyl transferase [EC:2.4.1.207]	GO:0004553 GO:0005618 GO:0005975 GO:0006073 GO:0016762 GO:0048046	hydrolase activity, hydrolyzing O-glycosyl compounds_cell wall_carbohydrate metabolism_glucan metabolism_xyloglucan:xyloglucosyl transferase activity_apoplast		Glyma19g28220.1	0	91.5802	Glyma16g04950.1	0	90.7955	GO:0005975 GO:0006073	GO:0004553 GO:0016762
Phvul.001G098600.1	5	28	-2.48543	0.957099																Glyma19g28180.1	1e-130	84.9673	Glyma16g04980.1	1e-122	84.3042
Phvul.001G099900.1	13	80	-2.62149	0.983539	PF01150	hydrolase activity			PTHR11782,PTHR11782:SF8	GUANOSINE-DIPHOSPHATASE,hydrolase activity	KOG1385	Nucleoside phosphatase					GO:0016787	hydrolase activity		Glyma16g04750.1	1e-137	81.7783	Glyma16g04750.1	2e-33	87.2483		GO:0016787
Phvul.001G100100.1	7	57	-3.02554	0.99283	PF01150	hydrolase activity			PTHR11782,PTHR11782:SF8	GUANOSINE-DIPHOSPHATASE,hydrolase activity	KOG1385	Nucleoside phosphatase					GO:0016787	hydrolase activity		Glyma16g04750.1	1e-155	83.1615	Glyma16g04750.1	5e-28	83.1633		GO:0016787
Phvul.001G101900.1	14	1	3.80735	0.983805	PF00650,PF03765	CRAL/TRIO domain,"CRAL/TRIO, N-terminus"			PTHR10174,PTHR10174:SF78	,RETILDEHYDE BINDING PROTEIN-RELATED	KOG1470	Phosphatidylinositol transfer protein PDR16 and related proteins								Glyma03g00690.1	0	89.7686	Glyma19g30080.1	1e-92	86.5591
Phvul.001G103800.1	0	6	-3.58496	0.920346	PF00682,PF08502	2-isopropylmalate synthase activity,catalytic activity			PTHR10277,PTHR10277:SF9	2-ISOPROPYLMALATE SYNTHASE-RELATED,ISOPROPYLMALATE SYNTHASE RELATED							GO:0003824 GO:0003852 GO:0009098	catalytic activity_2-isopropylmalate synthase activity_leucine biosynthesis		Glyma03g00800.1	0	84.7502	Glyma19g29880.1	0	84.5486	GO:0009098	GO:0003824 GO:0003852
Phvul.001G104000.1	1	15	-3.90689	0.985803																Glyma19g29880.1	5e-22	80.5907	Glyma19g29910.1	2e-18	79.6078
Phvul.001G106000.1	2	12	-2.58496	0.959278	PF07741	nucleus			PTHR11618	transcription initiation, D-dependent							GO:0005634 GO:0006352 GO:0006355 GO:0008270 GO:0016563 GO:0030528 GO:0045893	nucleus_transcription initiation_"regulation of transcription, DNA-dependent"_zinc ion binding_transcription activator activity_transcription regulator activity_"positive regulation of transcription, DNA-dependent"		Glyma19g29580.1	1e-101	86.6834	Glyma19g29580.2	1e-100	86.6499	GO:0006352 GO:0006355 GO:0045893	GO:0008270 GO:0016563 GO:0030528
Phvul.001G106000.2	2	13	-2.70044	0.963167	PF07741	nucleus			PTHR11618	transcription initiation, D-dependent							GO:0005634 GO:0006352 GO:0006355 GO:0008270 GO:0016563 GO:0030528 GO:0045893	nucleus_transcription initiation_"regulation of transcription, DNA-dependent"_zinc ion binding_transcription activator activity_transcription regulator activity_"positive regulation of transcription, DNA-dependent"		Glyma19g29580.1	1e-101	86.6834	Glyma19g29580.2	1e-100	86.6499	GO:0006352 GO:0006355 GO:0045893	GO:0008270 GO:0016563 GO:0030528
Phvul.001G106000.3	2	12	-2.58496	0.959278	PF07741	nucleus			PTHR11618	transcription initiation, D-dependent							GO:0005634 GO:0006352 GO:0006355 GO:0008270 GO:0016563 GO:0030528 GO:0045893	nucleus_transcription initiation_"regulation of transcription, DNA-dependent"_zinc ion binding_transcription activator activity_transcription regulator activity_"positive regulation of transcription, DNA-dependent"		Glyma19g29580.1	2e-92	85.6784	Glyma19g29580.2	9e-92	85.6423	GO:0006352 GO:0006355 GO:0045893	GO:0008270 GO:0016563 GO:0030528
Phvul.001G106000.4	2	12	-2.58496	0.959278	PF07741	nucleus			PTHR11618	transcription initiation, D-dependent							GO:0005634 GO:0006352 GO:0006355 GO:0008270 GO:0016563 GO:0030528 GO:0045893	nucleus_transcription initiation_"regulation of transcription, DNA-dependent"_zinc ion binding_transcription activator activity_transcription regulator activity_"positive regulation of transcription, DNA-dependent"		Glyma19g29580.1	2e-92	85.6784	Glyma19g29580.2	9e-92	85.6423	GO:0006352 GO:0006355 GO:0045893	GO:0008270 GO:0016563 GO:0030528
Phvul.001G106000.5	2	12	-2.58496	0.959278	PF07741	nucleus			PTHR11618	transcription initiation, D-dependent							GO:0005634 GO:0006352 GO:0006355 GO:0008270 GO:0016563 GO:0030528 GO:0045893	nucleus_transcription initiation_"regulation of transcription, DNA-dependent"_zinc ion binding_transcription activator activity_transcription regulator activity_"positive regulation of transcription, DNA-dependent"		Glyma19g29580.1	1e-101	86.6834	Glyma19g29580.2	1e-100	86.6499	GO:0006352 GO:0006355 GO:0045893	GO:0008270 GO:0016563 GO:0030528
Phvul.001G106000.6	2	12	-2.58496	0.959278	PF07741	nucleus			PTHR11618	transcription initiation, D-dependent							GO:0005634 GO:0006352 GO:0006355 GO:0008270 GO:0016563 GO:0030528 GO:0045893	nucleus_transcription initiation_"regulation of transcription, DNA-dependent"_zinc ion binding_transcription activator activity_transcription regulator activity_"positive regulation of transcription, DNA-dependent"		Glyma19g29580.1	2e-92	85.6784	Glyma19g29580.2	9e-92	85.6423	GO:0006352 GO:0006355 GO:0045893	GO:0008270 GO:0016563 GO:0030528
Phvul.001G106300.1	111	6	4.20945	0.99949																Glyma19g29600.2	9e-66	86.1702	Glyma03g01040.1	5e-55	84.6429
Phvul.001G108100.1	1	12	-3.58496	0.977759	PF00298	ribosome			PTHR11661,PTHR11661:SF2	60S RIBOSOMAL PROTEIN L12,ribosome	KOG0886	40S ribosomal protein S2					GO:0003735 GO:0005840 GO:0006412	structural constituent of ribosome_ribosome_protein biosynthesis		Glyma10g06040.1	5e-56	82.948	Glyma10g06040.1	1e-19	87.1287	GO:0006412	GO:0003735
Phvul.001G108400.1	1	9	-3.16993	0.957369	PF00682	catalytic activity			PTHR10277,PTHR10277:SF9	2-ISOPROPYLMALATE SYNTHASE-RELATED,ISOPROPYLMALATE SYNTHASE RELATED							GO:0003824	catalytic activity		Glyma19g29920.1	5e-32	78.7234	Glyma19g29880.1	7e-22	80.5907		GO:0003824
Phvul.001G110000.1	0	11	-4.45943	0.9747					PTHR12794	spliceosome assembly							GO:0000245 GO:0000398	spliceosomal complex assembly_"nuclear mRNA splicing, via spliceosome"		Glyma19g28690.1	0	88.2099	Glyma19g28690.1	3e-36	92.7273	GO:0000245 GO:0000398
Phvul.001G110000.2	0	11	-4.45943	0.9747					PTHR12794	spliceosome assembly							GO:0000245 GO:0000398	spliceosomal complex assembly_"nuclear mRNA splicing, via spliceosome"		Glyma19g28690.1	0	88.2099	Glyma19g28690.1	3e-36	92.7273	GO:0000245 GO:0000398
Phvul.001G110400.1	35	308	-3.1375	0.993859	PF04410	snR pseudouridine synthesis			PTHR23237	pseudouridine synthase activity	KOG3262	H/ACA small nucleolar RNP component GAR1			K11128	H/ACA ribonucleoprotein complex subunit 1	GO:0009982 GO:0030515 GO:0031120 GO:0042254	pseudouridine synthase activity_snoRNA binding_snRNA pseudouridine synthesis_ribosome biogenesis and assembly		Glyma19g28740.1	1e-108	90.7643	Glyma19g28740.1	1e-26	88.2353	GO:0042254	GO:0009982 GO:0030515
Phvul.001G110500.1	17	223	-3.71344	0.998842	PF00208,PF02812	cellular amino acid metabolic process			PTHR11606	GLUTAMATE DEHYDROGESE	KOG2250	Glutamate/leucine/phenylalanine/valine dehydrogenases	1.4.1.3	Glutamate dehydrogese (D(P)+).	K00261	glutamate dehydrogenase (NAD(P)+) [EC:1.4.1.3]	GO:0006520 GO:0016491 GO:0055114	amino acid metabolism_oxidoreductase activity_oxidation reduction		Glyma16g04560.3	0	93.6084	Glyma16g04560.2	0	93.6084	GO:0006520 GO:0055114	GO:0016491
Phvul.001G110500.2	15	210	-3.80735	0.999327	PF00208,PF02812	cellular amino acid metabolic process			PTHR11606	GLUTAMATE DEHYDROGESE	KOG2250	Glutamate/leucine/phenylalanine/valine dehydrogenases	1.4.1.3	Glutamate dehydrogese (D(P)+).	K00261	glutamate dehydrogenase (NAD(P)+) [EC:1.4.1.3]	GO:0006520 GO:0016491 GO:0055114	amino acid metabolism_oxidoreductase activity_oxidation reduction		Glyma16g04560.3	0	93.6084	Glyma16g04560.2	0	93.6084	GO:0006520 GO:0055114	GO:0016491
Phvul.001G111800.1	4	69	-4.10852	0.999006	PF00847	sequence-specific D binding transcription factor activity									K09286	EREBP-like factor	GO:0003700 GO:0006355	transcription factor activity_"regulation of transcription, DNA-dependent"	AP2	Glyma16g04410.1	0	90.9429	Glyma19g29000.1	1e-163	96.1988	GO:0006355	GO:0003700
Phvul.001G113800.1	90	420	-2.22239	0.954361	PF01717,PF08267	5-methyltetrahydropteroyltriglutamate-homocysteine S-methyltransferase activity			PTHR19960,PTHR19960:SF21	,TEKTIN RELATED	KOG2263	Methionine synthase II (cobalamin-independent)	2.1.1.14	5-methyltetrahydropteroyltriglutamate--homocysteine S-methyltransferase.	K00549	5-methyltetrahydropteroyltriglutamate--homocysteine methyltransferase [EC:2.1.1.14]	GO:0003871 GO:0008270 GO:0008652 GO:0009086	5-methyltetrahydropteroyltriglutamate-homocysteine S-methyltransferase activity_zinc ion binding_amino acid biosynthesis_methionine biosynthesis		Glyma19g29180.2	0	93.1501	Glyma19g29180.1	0	93.1501	GO:0008652 GO:0009086	GO:0003871 GO:0008270
Phvul.001G115700.1	40	4	3.32193	0.995447	PF06964	L-arabinose metabolic process											GO:0046373 GO:0046556	L-arabinose metabolism_alpha-N-arabinofuranosidase activity		Glyma19g30450.1	0	91.6998	Glyma03g27460.3	0	91.3471	GO:0046373	GO:0046556
Phvul.001G116300.1	83	0	7.37504	0.99941	PF06964	L-arabinose metabolic process											GO:0046373 GO:0046556	L-arabinose metabolism_alpha-N-arabinofuranosidase activity		Glyma03g27490.1	0	89.6917	Glyma03g27490.1	0	87.7419	GO:0046373	GO:0046556
Phvul.001G116600.1	3	12	-2	0.92368	PF00400	WD domain, G-beta repeat			PTHR14494	ALADIN/ADRACALIN/AAAS	KOG2139	WD40 repeat protein			K14320	aladin	GO:0005515	protein binding		Glyma03g27520.1	0	90.2568	Glyma19g30500.1	0	92.8463		GO:0005515
Phvul.001G117800.1	6	0	3.58496	0.920346	PF00454	phosphotransferase activity, alcohol group as acceptor			PTHR15245,PTHR15245:SF11	FAMILY NOT MED,gb def: T17H3.7	KOG2381	Phosphatidylinositol 4-kinase					GO:0016773	phosphotransferase activity, alcohol group as acceptor		Glyma19g30590.1	1e-154	87.5686	Glyma19g30590.1	1e-112	85.8038		GO:0016773
Phvul.001G118300.1	61	12	2.34577	0.960869	PF00892	membrane											GO:0016020	membrane		Glyma03g27760.2	0	92.5676	Glyma03g27760.1	0	92.4831
Phvul.001G119700.1	2	57	-4.83289	0.998952	PF00134,PF02984	Cyclin, N-termil domain,nucleus			PTHR10177,PTHR10177:SF24	CYCLINS,G2/MITOTIC-SPECIFIC CYCLIN B	KOG0653	Cyclin B and related kinase-activating proteins			K05868	cyclin B	GO:0005634	nucleus		Glyma19g30720.1	0	87.9059	Glyma19g30720.1	3e-66	86.6197
Phvul.001G120100.1	115	505	-2.13465	0.953338																Glyma05g04670.1	2e-50	91.4474	Glyma01g41810.1	4e-30	87.6923
Phvul.001G120500.1	32	280	-3.12928	0.993851	PF00166	protein folding			PTHR10772	protein folding	KOG1641	Mitochondrial chaperonin			K04078	chaperonin GroES	GO:0005737 GO:0006457	cytoplasm_protein folding		Glyma03g28120.1	1e-111	92.1769	Glyma19g30860.1	1e-108	91.8367	GO:0006457
Phvul.001G121100.1	2	16	-3	0.980303	PF03547	transmembrane transport											GO:0016021 GO:0055085	integral to membrane_transmembrane transport		Glyma19g30900.1	0	85.2293	Glyma03g28130.1	1e-179	84.8939	GO:0055085
Phvul.001G121200.1	1	7	-2.80735	0.927742	PF00010	transcription regulator activity			PTHR12565	STEROL REGULATORY ELEMENT-BINDING PROTEIN							GO:0006355 GO:0030528	regulation of transcription, DNA-dependent_transcription regulator activity	bHLH	Glyma19g30910.1	0	88.4228	Glyma03g28150.1	1e-169	87.4582	GO:0006355	GO:0030528
Phvul.001G122400.1	4	33	-3.04439	0.990654
Phvul.001G123100.1	4	26	-2.70044	0.978539	PF00204,PF00986,PF02518	ATP binding,chromosome			PTHR10169	D TOPOISOMERASE/GYRASE	KOG0355	DNA topoisomerase type II	5.99.1.3	D topoisomerase (ATP-hydrolysing).	K02470	DNA gyrase subunit B [EC:5.99.1.3]	GO:0003677 GO:0003918 GO:0005524 GO:0005694 GO:0006265	DNA binding_DNA topoisomerase type II activity_ATP binding_chromosome_DNA topological change		Glyma19g31030.1	0	93.7355	Glyma03g28290.1	0	92.9849	GO:0006265	GO:0003677 GO:0003918 GO:0005524
Phvul.001G123100.2	4	23	-2.52356	0.954737	PF00204,PF02518	ATP binding,chromosome			PTHR10169	D TOPOISOMERASE/GYRASE							GO:0003677 GO:0003918 GO:0005524 GO:0005694 GO:0006265	DNA binding_DNA topoisomerase type II activity_ATP binding_chromosome_DNA topological change		Glyma19g31030.1	0	93.6061	Glyma03g28290.1	0	92.7814	GO:0006265	GO:0003677 GO:0003918 GO:0005524
Phvul.001G125300.1	2	11	-2.45943	0.93238	PF00462	protein disulfide oxidoreductase activity			PTHR10168,PTHR10168:SF44	,GLUTAREDOXIN	KOG2824	Glutaredoxin-related protein					GO:0009055 GO:0015035 GO:0045454	electron carrier activity_protein disulfide oxidoreductase activity_cell redox homeostasis		Glyma19g31260.1	0	92.4699	Glyma19g31260.1	6e-52	95.9677	GO:0045454	GO:0009055 GO:0015035
Phvul.001G127300.1	9	38	-2.078	0.949922	PF03171	oxidoreductase activity			PTHR10209,PTHR10209:SF55	,FE(II)/ ASCORBATE OXIDASE SUPERFAMILY	KOG0143	Iron/ascorbate family oxidoreductases					GO:0016491 GO:0016706 GO:0055114	oxidoreductase activity_"oxidoreductase activity, acting on paired donors, with incorporation or reduction of molecular oxygen, 2-oxoglutarate as one donor, and incorporation of one atom each of oxygen into both donors"_oxidation reduction		Glyma19g31460.1	0	90.2944	Glyma03g28720.1	0	89.725	GO:0055114	GO:0016491 GO:0016706
Phvul.001G128400.1	37	7	2.4021	0.958965																Glyma19g31570.1	4e-80	85.2243	Glyma19g31570.1	3e-34	81.2698
Phvul.001G129300.1	4	16	-2	0.935305	PF01210,PF07479	glycerol-3-phosphate catabolic process,"oxidoreductase activity, acting on CH-OH group of donors"			PTHR11728	glycerol-3-phosphate metabolic process	KOG2711	Glycerol-3-phosphate dehydrogenase/dihydroxyacetone 3-phosphate reductase					GO:0004367 GO:0005737 GO:0005975 GO:0006072 GO:0009331 GO:0016614 GO:0016616 GO:0046168 GO:0051287 GO:0055114	Glycerol 3 posphate dehydrogenase activity_cytoplasm_carbohydrate metabolism_glycerol 3 phosphate metabolic process_glycerol 3 phosphate dehydrogenase complex_"oxidoreductase activity, acting on CH-OH group of donors"_"oxidoreductase activity, acting on the CH-OH group of donors, NAD or NADP as acceptor"_glycerol-3-phosphate catabolism_NAD binding_oxidation reduction		Glyma19g31730.1	0	93.9986	Glyma03g28970.1	0	93.6148	GO:0005975 GO:0006072 GO:0046168 GO:0055114	GO:0004367 GO:0016614 GO:0016616 GO:0051287
Phvul.001G136500.1	0	6	-3.58496	0.920346																Glyma03g29590.1	1e-133	83.0832
Phvul.001G136600.1	5	25	-2.32193	0.955158	PF01553	acyltransferase activity			PTHR10983,PTHR10983:SF1	1-ACYLGLYCEROL-3-PHOSPHATE ACYLTRANSFERASE,ACYL-COA:1-ACYLGLYCEROL-3-PHOSPHATE ACYLTRANSFERASE	KOG1505	Lysophosphatidic acid acyltransferase LPAAT and related acyltransferases	2.3.1.-,2.3.1.51	1-acylglycerol-3-phosphate O-acyltransferase.,Transferring groups other than amino-acyl groups.	K13523	lysophosphatidic acid acyltransferase / lysophosphatidylinositol acyltransferase [EC:2.3.1.51 2.3.1.-]	GO:0008152 GO:0008415 GO:0016746	metabolism_nucleoside: sodium symporter activity_"transferase activity, transferring acyl groups"		Glyma19g32420.1	0	92.8694	Glyma03g29600.1	0	93.2172	GO:0008152	GO:0008415 GO:0016746
Phvul.001G137200.1	2	14	-2.80735	0.967903	PF00226	heat shock protein binding			PTHR24078,PTHR24078:SF31		KOG0719	Molecular chaperone (DnaJ superfamily)					GO:0031072	heat shock protein binding		Glyma19g32480.1	0	92.7121	Glyma02g31080.1	1e-180	86.3319		GO:0031072
Phvul.001G137800.1	5	35	-2.80735	0.982894	PF04427	Brix domain			PTHR13634	RIBOSOME BIOGENESIS PROTEIN BRIX	KOG2971	RNA-binding protein required for biogenesis of the ribosomal 60S subunit								Glyma18g51310.1	0	90	Glyma02g12700.3	0	89.1667
Phvul.001G137800.2	9	65	-2.85244	0.985084	PF04427	Brix domain			PTHR13634	RIBOSOME BIOGENESIS PROTEIN BRIX	KOG2971	RNA-binding protein required for biogenesis of the ribosomal 60S subunit								Glyma18g51310.1	0	88.9628	Glyma02g12700.3	0	88.2979
Phvul.001G137800.3	9	65	-2.85244	0.985084	PF04427	Brix domain			PTHR13634	RIBOSOME BIOGENESIS PROTEIN BRIX	KOG2971	RNA-binding protein required for biogenesis of the ribosomal 60S subunit								Glyma18g51310.1	0	88.8298	Glyma02g12700.3	0	88.1649
Phvul.001G137800.4	7	53	-2.92057	0.984668	PF04427	Brix domain			PTHR13634	RIBOSOME BIOGENESIS PROTEIN BRIX	KOG2971	RNA-binding protein required for biogenesis of the ribosomal 60S subunit								Glyma18g51310.1	0	90.1042	Glyma02g12700.3	0	89.375
Phvul.001G137800.5	6	40	-2.73697	0.981875	PF04427	Brix domain			PTHR13634	RIBOSOME BIOGENESIS PROTEIN BRIX	KOG2971	RNA-binding protein required for biogenesis of the ribosomal 60S subunit								Glyma18g51310.1	0	90	Glyma02g12700.3	0	89.1667
Phvul.001G137800.6	7	48	-2.77761	0.982617	PF04427	Brix domain			PTHR13634	RIBOSOME BIOGENESIS PROTEIN BRIX	KOG2971	RNA-binding protein required for biogenesis of the ribosomal 60S subunit								Glyma18g51310.1	0	88.8298	Glyma02g12700.3	0	88.0319
Phvul.001G137900.1	6	60	-3.32193	0.996628	PF04427	Brix domain			PTHR13634	RIBOSOME BIOGENESIS PROTEIN BRIX										Glyma18g51310.1	1e-156	92.2886	Glyma18g51310.1	3e-80	86.6667
Phvul.001G138600.1	16	3	2.41504	0.946481	PF00010	transcription regulator activity			PTHR10985,PTHR10985:SF42	,"BASIC HELIX-LOOP-HELIX TRANSCRIPTION FACTOR, HES-RELATED"							GO:0006355 GO:0030528	regulation of transcription, DNA-dependent_transcription regulator activity	bHLH	Glyma03g29750.3	0	89.2157	Glyma03g29750.3	4e-19	80.3089	GO:0006355	GO:0030528
Phvul.001G138700.1	1	18	-4.16993	0.990404																Glyma03g29760.1	9e-31	78.9474	Glyma03g29760.1	1e-11	82.7586
Phvul.001G138800.1	16	99	-2.62936	0.983732																Glyma03g29770.1	6e-23	93.2432	Glyma19g32620.1	3e-09	85.9155
Phvul.001G139100.1	3	13	-2.11548	0.92875	PF00067	oxidoreductase activity, acting on paired donors, with incorporation or reduction of molecular oxygen			PTHR24298,PTHR24298:SF44		KOG0156	Cytochrome P450 CYP2 subfamily					GO:0005506 GO:0009055 GO:0016705 GO:0020037 GO:0055114	iron ion binding_electron carrier activity_"oxidoreductase activity, acting on paired donors, with incorporation or reduction of molecular oxygen"_heme binding_oxidation reduction		Glyma19g32630.1	1e-161	80.5556				GO:0055114	GO:0005506 GO:0009055 GO:0016705 GO:0020037
Phvul.001G139200.1	29	129	-2.15325	0.953072	PF00067	oxidoreductase activity, acting on paired donors, with incorporation or reduction of molecular oxygen											GO:0005506 GO:0009055 GO:0016705 GO:0020037 GO:0055114	iron ion binding_electron carrier activity_"oxidoreductase activity, acting on paired donors, with incorporation or reduction of molecular oxygen"_heme binding_oxidation reduction		Glyma19g32630.1	3e-87	80.5839	Glyma19g32630.1	5e-30	83.0918	GO:0055114	GO:0005506 GO:0009055 GO:0016705 GO:0020037
Phvul.001G139600.1	1	12	-3.58496	0.977759	PF00067	oxidoreductase activity, acting on paired donors, with incorporation or reduction of molecular oxygen			PTHR24298,PTHR24298:SF44		KOG0156	Cytochrome P450 CYP2 subfamily					GO:0005506 GO:0009055 GO:0016705 GO:0020037 GO:0055114	iron ion binding_electron carrier activity_"oxidoreductase activity, acting on paired donors, with incorporation or reduction of molecular oxygen"_heme binding_oxidation reduction		Glyma03g29790.1	0	84.3546	Glyma19g32650.1	0	82.6777	GO:0055114	GO:0005506 GO:0009055 GO:0016705 GO:0020037
Phvul.001G139900.1	77	339	-2.13835	0.953309	PF00338	intracellular			PTHR11700	intracellular	KOG0900	40S ribosomal protein S20			K02969	small subunit ribosomal protein S20e	GO:0003735 GO:0005622 GO:0005840 GO:0006412	structural constituent of ribosome_intracellular_ribosome_protein biosynthesis		Glyma19g32690.1	1e-148	93.5393	Glyma03g29810.1	1e-139	92.4581	GO:0006412	GO:0003735
Phvul.001G140200.1	6	30	-2.32193	0.957216	PF00168,PF08372	Plant phosphoribosyltransferase C-termil,protein binding			PTHR10024,PTHR10024:SF97	,SYPTOTAGMIN							GO:0005515	protein binding		Glyma03g29840.2	0	93.1271	Glyma03g29840.1	0	93.1271		GO:0005515
Phvul.001G141600.1	16	3	2.41504	0.946481	PF00249	Myb-like D-binding domain											GO:0003677	DNA binding	GARP_G2	Glyma19g32850.1	0	89.1937	Glyma19g32850.2	0	89.4793		GO:0003677
Phvul.001G142000.1	11	49	-2.15528	0.951496	PF03760	embryo development											GO:0009790	embryonic development		Glyma19g32920.1	9e-45	85.3881	Glyma19g32920.1	6e-09	90.1961	GO:0009790
Phvul.001G142200.1	3	14	-2.22239	0.933486	PF04042	D-directed D polymerase activity			PTHR10416	D POLYMERASE DELTA SMALL SUBUNIT	KOG2732	DNA polymerase delta, regulatory subunit 55			K02328	DNA polymerase delta subunit 2	GO:0003677 GO:0003887 GO:0006260	DNA binding_DNA-directed DNA polymerase activity_DNA replication		Glyma19g32950.1	0	90.6009	Glyma03g30080.1	0	90.2157	GO:0006260	GO:0003677 GO:0003887
Phvul.001G142300.1	1	21	-4.39232	0.992954					PTHR24580,PTHR24580:SF18											Glyma03g30100.1	4e-44	84.8624	Glyma19g32970.1	2e-39	83.945
Phvul.001G143200.1	4	16	-2	0.935305	PF04042	D-directed D polymerase activity			PTHR10416	D POLYMERASE DELTA SMALL SUBUNIT	KOG2732	DNA polymerase delta, regulatory subunit 55			K02328	DNA polymerase delta subunit 2	GO:0003677 GO:0003887 GO:0006260	DNA binding_DNA-directed DNA polymerase activity_DNA replication		Glyma19g32950.1	0	91.7051	Glyma03g30080.1	0	91.321	GO:0006260	GO:0003677 GO:0003887
Phvul.001G143600.1	5	28	-2.48543	0.957099	PF03005	Arabidopsis proteins of unknown function			PTHR13533,PTHR13533:SF3	FAMILY NOT MED,gb def: unknown protein [takifugu rubripes]										Glyma19g33110.1	0	88.1229	Glyma19g33110.1	2e-62	86.2963
Phvul.001G144400.1	5	20	-2	0.941313																Glyma19g33200.1	1e-157	86.2179	Glyma03g30280.1	1e-155	86.2237
Phvul.001G146100.1	6	68	-3.5025	0.99692	PF00125	D binding			PTHR23430	HISTONE H2A	KOG1756	Histone 2A					GO:0003677	DNA binding		Glyma19g33360.1	1e-110	86.6667	Glyma03g30440.1	2e-95	85.9606		GO:0003677
Phvul.001G146600.1	2	15	-2.90689	0.970363	PF00560,PF08263	Leucine rich repeat N-termil domain,protein binding			PTHR26393,PTHR26393:SF474		KOG0617	Ras suppressor protein (contains leucine-rich repeats)					GO:0005515	protein binding		Glyma19g33410.1	0	86.7181	Glyma03g30490.1	0	87.3188		GO:0005515
Phvul.001G147300.1	151	26	2.53797	0.962113	PF03321	GH3 auxin-responsive promoter														Glyma03g30590.1	0	90.2721	Glyma19g33490.1	1e-149	89.5522
Phvul.001G147300.2	159	27	2.558	0.962132	PF03321	GH3 auxin-responsive promoter														Glyma03g30590.1	0	91.0045	Glyma03g30590.1	5e-56	85.0534
Phvul.001G148200.1	31	138	-2.15433	0.953111	PF00009,PF03143,PF03144	GTP binding			PTHR23115,PTHR23115:SF31	TRANSLATION FACTOR,translation elongation factor activity	KOG0460	Mitochondrial translation elongation factor Tu	3.6.5.3		K02358	elongation factor EF-Tu [EC:3.6.5.3]	GO:0003746 GO:0003924 GO:0005525 GO:0005622 GO:0006414	translation elongation factor activity_GTPase activity_GTP binding_intracellular_translational elongation		Glyma19g33570.1	0	94.6325	Glyma03g30720.1	0	94.1899	GO:0006414	GO:0003746 GO:0003924 GO:0005525
Phvul.001G151000.1	1	15	-3.90689	0.985803																Glyma19g33850.1	0	88.017	Glyma03g31010.1	0	88.3277
Phvul.001G153600.1	1	8	-3	0.947971																Glyma19g34100.1	4e-70	88.0769	Glyma19g34100.1	3e-09	83
Phvul.001G155600.1	0	6	-3.58496	0.920346																Glyma02g16170.1	4e-67	80.3509	Glyma10g03630.1	1e-48	88.172
Phvul.001G155700.1	23	434	-4.23799	0.999738	PF00125	D binding			PTHR23430	HISTONE H2A	KOG1757	Histone 2A			K11251	histone H2A	GO:0003677	DNA binding		Glyma19g34300.1	1e-164	92.7007	Glyma03g31460.1	1e-152	91.4842		GO:0003677
Phvul.001G156500.1	3	19	-2.66297	0.973662	PF02309	nucleus											GO:0005634 GO:0006355	nucleus_"regulation of transcription, DNA-dependent"	AUX	Glyma19g34370.1	0	89.0851	Glyma03g31520.1	1e-164	87.3754	GO:0006355
Phvul.001G156600.1	77	356	-2.20895	0.954244	PF02309	nucleus											GO:0005634 GO:0006355	nucleus_"regulation of transcription, DNA-dependent"	AUX	Glyma03g31530.1	0	90.6292	Glyma19g34380.1	0	90.0654	GO:0006355
Phvul.001G157400.1	3	13	-2.11548	0.92875	PF00097	Zinc finger, C3HC4 type (RING finger)			PTHR10825,PTHR10825:SF3	RING FINGER PROTEIN	KOG2660	Locus-specific chromosome binding proteins								Glyma03g31610.1	0	91.7269	Glyma19g34440.1	0	91.0853
Phvul.001G159300.1	1	14	-3.80735	0.983805	PF03195	Protein of unknown function DUF260									K13944				AS2	Glyma19g34590.1	0	94.5483	Glyma03g31830.1	0	91.7445
Phvul.001G160100.1	2	9	-2.16993	0.909616	PF00847	sequence-specific D binding transcription factor activity											GO:0003700 GO:0006355	transcription factor activity_"regulation of transcription, DNA-dependent"	AP2	Glyma19g34650.1	5e-99	88.9571	Glyma03g31910.1	3e-45	92.4242	GO:0006355	GO:0003700
Phvul.001G160700.1	74	11	2.75002	0.983539	PF00241	actin binding			PTHR11913	ACTIN DEPOLYMERIZING FACTOR	KOG1735	Actin depolymerizing factor					GO:0003779 GO:0005622	actin binding_intracellular		Glyma03g31960.1	0	93.8776	Glyma19g34720.1	1e-177	92.7438		GO:0003779
Phvul.001G161000.1	12	51	-2.08746	0.951441	PF00249	Myb-like D-binding domain			PTHR10641	MYB-RELATED	KOG0048	Transcription factor, Myb superfamily			K09422	myb proto-oncogene protein, plant	GO:0003677	DNA binding	MYB	Glyma03g31980.1	1e-174	91.5433	Glyma03g31980.1	3e-34	82.4427		GO:0003677
Phvul.001G161200.1	2	11	-2.45943	0.93238																Glyma03g32000.1	1e-114	88.3721
Phvul.001G161900.1	3	14	-2.22239	0.933486	PF03141	methyltransferase activity			PTHR10108,PTHR10108:SF58	,METHYLTRANSFERASE							GO:0008152 GO:0008168	metabolism_methyltransferase activity		Glyma19g34890.2	0	91.0293	Glyma19g34890.2	5e-10	88.7097	GO:0008152	GO:0008168
Phvul.001G161900.2	3	14	-2.22239	0.933486	PF03141	methyltransferase activity			PTHR10108,PTHR10108:SF58	,METHYLTRANSFERASE							GO:0008152 GO:0008168	metabolism_methyltransferase activity		Glyma19g34890.2	0	91.0293	Glyma19g34890.2	5e-10	88.7097	GO:0008152	GO:0008168
Phvul.001G161900.3	3	14	-2.22239	0.933486	PF03141	methyltransferase activity			PTHR10108,PTHR10108:SF58	,METHYLTRANSFERASE							GO:0008152 GO:0008168	metabolism_methyltransferase activity		Glyma19g34890.2	0	91.0293	Glyma19g34890.2	5e-10	88.7097	GO:0008152	GO:0008168
Phvul.001G161900.4	3	14	-2.22239	0.933486	PF03141	methyltransferase activity			PTHR10108,PTHR10108:SF58	,METHYLTRANSFERASE							GO:0008152 GO:0008168	metabolism_methyltransferase activity		Glyma19g34890.2	0	91.0293	Glyma19g34890.2	5e-10	88.7097	GO:0008152	GO:0008168
Phvul.001G162700.1	17	2	3.08746	0.982007	PF05023,PF09328	response to metal ion					KOG0632	Phytochelatin synthase					GO:0010038 GO:0016756 GO:0046872 GO:0046938	response to metal ion_glutathione gamma-glutamylcysteinyltransferase activity_metal ion binding_phytochelatin biosynthesis		Glyma03g32210.1	0	89.2632	Glyma03g32210.2	0	89.5534	GO:0010038 GO:0046938	GO:0016756 GO:0046872
Phvul.001G163000.1	34	6	2.5025	0.958825					PTHR23083,PTHR23083:SF174	,"O-LINKED N-ACETYLGLUCOSAMINE TRANSFERASE, OGT"	KOG4162	Predicted calmodulin-binding protein							NZZ	Glyma03g32240.1	0	91.1778	Glyma19g34970.1	0	91.2256
Phvul.001G163600.1	3	31	-3.36923	0.994052																Glyma19g35040.1	0	85.9086	Glyma19g35040.1	5e-12	91.2281
Phvul.001G164200.1	337	1537	-2.1893	0.954348	PF00238	ribosome			PTHR11761	ribosome	KOG0901	60S ribosomal protein L14/L17/L23			K02894	large subunit ribosomal protein L23e	GO:0003735 GO:0005840 GO:0006412	structural constituent of ribosome_ribosome_protein biosynthesis		Glyma19g35110.1	1e-166	92.435	Glyma03g32380.1	1e-147	90.5437	GO:0006412	GO:0003735
Phvul.001G164900.1	1	10	-3.32193	0.967309	PF02309	nucleus											GO:0005634 GO:0006355	nucleus_"regulation of transcription, DNA-dependent"	AUX	Glyma19g35180.4	0	91.511	Glyma19g35180.1	0	90.8638	GO:0006355
Phvul.001G165300.1	2	13	-2.70044	0.963167	PF00082,PF02225,PF03016,PF05922	PA domain,identical protein binding,membrane,serine-type endopeptidase activity			PTHR10795,PTHR10795:SF17	SUBTILISIN/KEXIN-RELATED SERINE PROTEASE,gb def: possible protease [sinorhizobium meliloti]							GO:0004252 GO:0006508 GO:0016020 GO:0042802 GO:0043086	serine-type endopeptidase activity_proteolysis and peptidolysis_membrane_protein self binding_negative regulation of enzyme activity		Glyma19g35200.1	0	92.521	Glyma19g35200.1	0	90.894	GO:0006508 GO:0043086	GO:0004252 GO:0042802
Phvul.001G165800.1	1	6	-2.58496	0.908959	PF00005,PF01061,PF08370	ATPase activity,Plant PDR ABC transporter associated,membrane			PTHR19241,PTHR19241:SF10	ATP-BINDING CASSETTE TRANSPORTER,ATP-BINDING CASSETTE TRANSPORTER-RELATED	KOG0065	Pleiotropic drug resistance proteins (PDR1-15), ABC superfamily					GO:0005524 GO:0016020 GO:0016887	ATP binding_membrane_ATPase activity		Glyma03g32540.1	0	87.7821	Glyma03g32540.1	1e-100	88.724		GO:0005524 GO:0016887
Phvul.001G168000.1	2	26	-3.70044	0.994143	PF00743	flavin-containing monooxygese activity			PTHR23023,PTHR23023:SF5	DIMETHYLANILINE MONOOXYGESE,MONOOXYGESE	KOG1399	Flavin-containing monooxygenase					GO:0004499 GO:0016491 GO:0050660 GO:0050661 GO:0055114	dimethylaniline monooxygenase (N-oxide-forming) activity_oxidoreductase activity_FAD binding_NADPH binding_oxidation reduction		Glyma03g32670.1	0	91.8431	Glyma19g35420.1	0	91.451	GO:0055114	GO:0004499 GO:0016491 GO:0050660 GO:0050661
Phvul.001G169000.1	55	408	-2.89107	0.985898	PF00012	Hsp70 protein			PTHR19375	ATP binding	KOG0100	Molecular chaperones GRP78/BiP/KAR2, HSP70 superfamily			K03283	heat shock 70kDa protein 1/8	GO:0000902 GO:0005524	cellular morphogenesis_ATP binding		Glyma03g32850.1	0	90.2141	Glyma19g35560.1	0	90.6051	GO:0000902	GO:0005524
Phvul.001G169200.1	19	186	-3.29123	0.99421	PF00125	D binding			PTHR10484	nucleosome	KOG3467	Histone H4			K11254	histone H4	GO:0000786 GO:0003677 GO:0005634 GO:0006334 GO:0006352	nucleosome_DNA binding_nucleus_nucleosome assembly_transcription initiation		Glyma20g21230.1	1e-46	83.1034	Glyma10g26820.1	1e-46	82.8859	GO:0006334 GO:0006352	GO:0003677
Phvul.001G170000.1	15	73	-2.28293	0.953615	PF00076	nucleic acid binding			PTHR24012,PTHR24012:SF187								GO:0003676	nucleic acid binding		Glyma03g32960.1	1e-157	92.5	Glyma19g35670.1	1e-150	90.9524		GO:0003676
Phvul.001G170300.1	111	17	2.70695	0.983887	PF00719	phosphate metabolic process			PTHR10286	phosphate metabolic process	KOG1626	Inorganic pyrophosphatase/Nucleosome remodeling factor, subunit NURF38	3.6.1.1	Inorganic pyrophosphatase.	K01507	inorganic pyrophosphatase [EC:3.6.1.1]	GO:0000287 GO:0004427 GO:0005737 GO:0006796	magnesium ion binding_inorganic diphosphatase activity_cytoplasm_phosphate metabolism		Glyma19g35710.1	0	92.7536	Glyma03g33000.6	0	92.2414	GO:0006796	GO:0000287 GO:0004427
Phvul.001G170300.2	109	16	2.76818	0.983883	PF00719	phosphate metabolic process			PTHR10286	phosphate metabolic process	KOG1626	Inorganic pyrophosphatase/Nucleosome remodeling factor, subunit NURF38	3.6.1.1	Inorganic pyrophosphatase.	K01507	inorganic pyrophosphatase [EC:3.6.1.1]	GO:0000287 GO:0004427 GO:0005737 GO:0006796	magnesium ion binding_inorganic diphosphatase activity_cytoplasm_phosphate metabolism		Glyma19g35710.1	0	92.7536	Glyma03g33000.6	0	92.2414	GO:0006796	GO:0000287 GO:0004427
Phvul.001G172000.1	6	32	-2.41504	0.957976	PF06814	integral to membrane			PTHR21229,PTHR21229:SF2	LUNG SEVEN TRANSMEMBRANE RECEPTOR,integral to membrane	KOG2569	G protein-coupled seven transmembrane receptor					GO:0016021	integral to membrane		Glyma03g33220.1	0	89.0625	Glyma19g35940.1	0	87.8549
Phvul.001G172400.1	1	8	-3	0.947971	PF00005,PF01061	ATPase activity,membrane			PTHR19241,PTHR19241:SF102	,ATP-BINDING CASSETTE TRANSPORTER	KOG0061	Transporter, ABC superfamily (Breast cancer resistance protein)					GO:0005524 GO:0016020 GO:0016887	ATP binding_membrane_ATPase activity		Glyma19g35970.1	0	87.0314	Glyma19g35970.1	6e-07	89.7959		GO:0005524 GO:0016887
Phvul.001G174300.1	35	228	-2.70361	0.984128	PF00573	ribosome			PTHR19431	60S RIBOSOMAL PROTEIN L4	KOG1475	Ribosomal protein RPL1/RPL2/RL4L4			K02930	large subunit ribosomal protein L4e	GO:0003735 GO:0005840 GO:0006412	structural constituent of ribosome_ribosome_protein biosynthesis		Glyma19g36180.1	0	87.7602	Glyma03g33460.1	0	86.6135	GO:0006412	GO:0003735
Phvul.001G174800.1	1	11	-3.45943	0.972598																Glyma19g36240.1	0	86.8885	Glyma19g36240.1	0	85.404
Phvul.001G174900.1	115	888	-2.94893	0.985977	PF00164	intracellular			PTHR11652	intracellular	KOG1749	40S ribosomal protein S23			K02973	small subunit ribosomal protein S23e	GO:0003735 GO:0005622 GO:0005840 GO:0006412	structural constituent of ribosome_intracellular_ribosome_protein biosynthesis		Glyma19g36250.1	1e-151	90.8235	Glyma03g33530.1	1e-144	90.1176	GO:0006412	GO:0003735
Phvul.001G175000.1	128	989	-2.94983	0.985983	PF00164	intracellular			PTHR11652	intracellular	KOG1749	40S ribosomal protein S23			K02973	small subunit ribosomal protein S23e	GO:0003735 GO:0005622 GO:0005840 GO:0006412	structural constituent of ribosome_intracellular_ribosome_protein biosynthesis		Glyma19g36250.1	1e-151	90.8235	Glyma03g33530.1	1e-144	90.1176	GO:0006412	GO:0003735
Phvul.001G175100.1	8	40	-2.32193	0.959324	PF00612	protein binding			PTHR10699,PTHR10699:SF9	,FAMILY NOT MED							GO:0005515	protein binding		Glyma19g36270.2	0	90.3271	Glyma19g36270.1	0	90.3271		GO:0005515
Phvul.001G176400.1	5	21	-2.07039	0.942704	PF02469	Fasciclin domain			PTHR10900,PTHR10900:SF23	,TRANSFORMING GROWTH FACTOR										Glyma03g33720.1	0	89.2962	Glyma19g36470.1	0	89.1176
Phvul.001G177300.1	19	101	-2.41028	0.961574	PF00278,PF02784	catalytic activity			PTHR11482,PTHR11482:SF5	ARGININE/DIAMINOPIMELATE/ORNITHINE DECARBOXYLASE,DIAMINOPIMELATE DECARBOXYLASE	KOG0622	Ornithine decarboxylase	4.1.1.20	Diaminopimelate decarboxylase.	K01586	diaminopimelate decarboxylase [EC:4.1.1.20]	GO:0003824	catalytic activity		Glyma19g36580.1	0	92.7062	Glyma03g33830.1	0	92.0245		GO:0003824
Phvul.001G178000.1	0	6	-3.58496	0.920346	PF00294	pfkB family carbohydrate kise			PTHR10584,PTHR10584:SF24	SUGAR KISE RELATED,adenosine kise activity	KOG2854	Possible pfkB family carbohydrate kinase	2.7.1.20	Adenosine kise.	K00856	adenosine kinase [EC:2.7.1.20]	GO:0004001 GO:0006166	Adenosine kinase activity _purine ribonucleoside salvage		Glyma03g33910.1	0	90.2534	Glyma03g33910.2	0	91.37		GO:0004001
Phvul.001G178900.1	1	11	-3.45943	0.972598	PF02519	Auxin responsive protein									K14488	SAUR family protein				Glyma03g34020.1	5e-74	89.5833	Glyma19g36770.1	9e-42	88.6076
Phvul.001G179100.1	88	19	2.2115	0.953713	PF00403	metal ion transport			PTHR22814,PTHR22814:SF13	COPPER CHAPERONE-RELATED,COPPER TRANSPORT PROTEIN ATOX1-RELATED	KOG1603	Copper chaperone					GO:0030001 GO:0046872	metal ion transport_metal ion binding		Glyma19g36800.1	1e-68	81.4394	Glyma19g36800.1	2e-20	89.011	GO:0030001	GO:0046872
Phvul.001G180400.1	2	10	-2.32193	0.925648	PF00181	intracellular			PTHR13691,PTHR13691:SF5	intracellular,transferase activity					K02886	large subunit ribosomal protein L2	GO:0003723 GO:0003735 GO:0005622 GO:0005840 GO:0006412 GO:0015934 GO:0016740	RNA binding_structural constituent of ribosome_intracellular_ribosome_protein biosynthesis_large ribosomal subunit_transferase activity		Glyma10g09550.1	3e-94	92.4686	Glyma08g36570.1	2e-52	93.0556	GO:0006412	GO:0003723 GO:0003735 GO:0016740
Phvul.001G180800.1	1	13	-3.70044	0.980851	PF00544	Pectate lyase							4.2.2.2	Pectate lyase.	K01728	pectate lyase [EC:4.2.2.2]				Glyma03g34260.1	0	89.6084	Glyma13g20890.1	0	84.0168
Phvul.001G181300.1	5	25	-2.32193	0.955158	PF00071	Ras family			PTHR24073,PTHR24073:SF482		KOG0080	GTPase Rab18, small G protein superfamily			K07976	Rab family, other	GO:0005525 GO:0005622 GO:0005634 GO:0005737 GO:0007264	GTP binding_intracellular_nucleus_cytoplasm_small GTPase mediated signal transduction		Glyma03g34330.1	0	94.9686	Glyma19g37020.1	0	94.4969	GO:0007264	GO:0005525
Phvul.001G181400.1	36	2	4.16993	0.997412	PF01504,PF02493	MORN repeat,phosphatidylinositol phosphate kise activity			PTHR23086,PTHR23086:SF6	PHOSPHATIDYLINOSITOL-4-PHOSPHATE 5-KISE	KOG0229	Phosphatidylinositol-4-phosphate 5-kinase					GO:0016307 GO:0046488	phosphatidylinositol phosphate kinase activity_phosphatidylinositol metabolism		Glyma03g34340.1	0	90.5983	Glyma10g06800.1	0	84.1418	GO:0046488	GO:0016307
Phvul.001G184700.1	116	722	-2.63787	0.984168	PF01246	ribosome			PTHR10792	ribosome	KOG1722	60s ribosomal protein L24					GO:0003735 GO:0005840 GO:0006412	structural constituent of ribosome_ribosome_protein biosynthesis		Glyma03g34700.1	0	91.5152	Glyma19g37370.1	1e-174	90.7071	GO:0006412	GO:0003735
Phvul.001G185100.1	558	85	2.71473	0.984212																Glyma03g34730.1	0	86.8102	Glyma03g34730.1	2e-98	90.4762
Phvul.001G185100.2	546	83	2.71772	0.984209																Glyma03g34730.1	0	86.8102	Glyma03g34730.1	2e-98	90.4762
Phvul.001G186500.1	1	26	-4.70044	0.995425	PF00730	base-excision repair			PTHR10359,PTHR10359:SF3	A/G-SPECIFIC ADENINE GLYCOSYLASE,A/G-SPECIFIC ADENINE GLYCOSYLASE/ENDONUCLEASE III							GO:0006284	base-excision repair		Glyma03g34860.2	0	89.0026	Glyma03g34860.2	0	88.8738	GO:0006284
Phvul.001G188200.1	33	210	-2.66985	0.984046	PF00428	translatiol elongation			PTHR21141	60S ACIDIC RIBOSOMAL PROTEIN FAMILY MEMBER	KOG3449	60S acidic ribosomal protein P2					GO:0003735 GO:0005622 GO:0005840 GO:0006414	structural constituent of ribosome_intracellular_ribosome_translational elongation		Glyma19g37780.1	1e-100	89.0578	Glyma03g35080.1	2e-87	87.9365	GO:0006414	GO:0003735
Phvul.001G190100.1	10	40	-2	0.950128	PF00268	deoxyribonucleoside diphosphate metabolic process			PTHR23409,PTHR23409:SF6	,deoxyribonucleoside diphosphate metabolic process	KOG1567	Ribonucleotide reductase, beta subunit	1.17.4.1	Ribonucleoside-diphosphate reductase.	K10808	ribonucleoside-diphosphate reductase subunit M2 [EC:1.17.4.1]	GO:0004748 GO:0009186 GO:0055114	ribonucleoside-diphosphate reductase activity_deoxyribonucleoside diphosphate metabolism_oxidation reduction		Glyma03g35330.1	0	88.6154	Glyma19g25930.1	0	86.037	GO:0009186 GO:0055114	GO:0004748
Phvul.001G190600.1	1	36	-5.16993	0.997624	PF00462	protein disulfide oxidoreductase activity			PTHR10168,PTHR10168:SF44	,GLUTAREDOXIN	KOG2824	Glutaredoxin-related protein					GO:0009055 GO:0015035 GO:0045454	electron carrier activity_protein disulfide oxidoreductase activity_cell redox homeostasis		Glyma19g38040.1	0	84.8259	Glyma03g35410.1	0	85.9422	GO:0045454	GO:0009055 GO:0015035
Phvul.001G191500.1	1	16	-4	0.987732	PF00225	microtubule motor activity			PTHR24115,PTHR24115:SF152		KOG0243	Kinesin-like protein			K10398	kinesin family member 11	GO:0003777 GO:0005524 GO:0007018	microtubule motor activity_ATP binding_microtubule-based movement		Glyma19g38150.1	0	91.1716	Glyma03g35510.1	0	90.9345	GO:0007018	GO:0003777 GO:0005524
Phvul.001G191700.1	542	4673	-3.10798	0.994077	PF00240,PF01020	protein binding,ribosome			PTHR10666	UBIQUITIN	KOG0003	Ubiquitin/60s ribosomal protein L40 fusion			K02927	large subunit ribosomal protein L40e	GO:0003735 GO:0005515 GO:0005840 GO:0006412	structural constituent of ribosome_protein binding_ribosome_protein biosynthesis		Glyma03g35540.1	1e-154	92.7649	Glyma19g38170.1	1e-144	91.6883	GO:0006412	GO:0003735 GO:0005515
Phvul.001G193100.1	2	92	-5.52356	0.999477	PF02362	regulation of transcription, D-dependent											GO:0003677 GO:0006355	DNA binding_"regulation of transcription, DNA-dependent"	ABI3	Glyma19g38340.1	2e-69	85.7143	Glyma19g38340.1	4e-58	93.5897	GO:0006355	GO:0003677
Phvul.001G194200.1	25	105	-2.07039	0.952728	PF00578,PF10417	antioxidant activity,peroxiredoxin activity			PTHR10681	PEROXIREDOXIN	KOG0852	Alkyl hydroperoxide reductase, thiol specific antioxidant and related enzymes	1.11.1.15	peroxiredoxin	K03386	peroxiredoxin (alkyl hydroperoxide reductase subunit C) [EC:1.11.1.15]	GO:0016209 GO:0016491 GO:0051920 GO:0055114	antioxidant activity_oxidoreductase activity_peroxiredoxin activity_oxidation reduction		Glyma19g38520.1	0	90.8778	Glyma10g09470.1	0	91.1972	GO:0055114	GO:0016209 GO:0016491 GO:0051920
Phvul.001G194300.1	7	30	-2.09954	0.948019																Glyma03g35870.1	1e-121	91.9505	Glyma03g35870.1	3e-08	90
Phvul.001G194500.1	14	62	-2.14684	0.952191	PF00026	aspartic-type endopeptidase activity			PTHR13683,PTHR13683:SF98	,aspartic-type endopeptidase activity	KOG1339	Aspartyl protease					GO:0004190 GO:0006508	aspartic-type endopeptidase activity_proteolysis and peptidolysis		Glyma03g35900.1	0	85.6502	Glyma19g38560.1	0	84.8556	GO:0006508	GO:0004190
Phvul.001G195300.1	0	12	-4.58496	0.978642					PTHR11076,PTHR11076:SF4	D REPAIR POLYMERASE UMUC / TRANSFERASE FAMILY MEMBER,MUCB FAMILY	KOG3014	Protein involved in establishing cohesion between sister chromatids during DNA replication	2.3.1.-	Transferring groups other than amino-acyl groups.	K11268	N-acetyltransferase [EC:2.3.1.-]				Glyma19g38730.1	1e-175	84.9246	Glyma19g38640.1	1e-170	84.6734
Phvul.001G196000.1	32	137	-2.09803	0.952943	PF04564	ubiquitin-protein ligase activity			PTHR13931,PTHR13931:SF9	UBIQUITITION FACTOR E4,UNCHARACTERIZED							GO:0000151 GO:0004842 GO:0016567	ubiquitin ligase complex_ubiquitin-protein ligase activity_protein ubiquitination	C3H	Glyma10g40890.1	0	88.0032	Glyma03g36100.1	0	87.9227	GO:0016567	GO:0004842
Phvul.001G198500.1	2	12	-2.58496	0.959278					PTHR12972	DOWNSTREAM NEIGHBOR OF SON										Glyma19g38990.1	0	87.6096	Glyma03g36340.1	0	87.2517
Phvul.001G198900.1	5	29	-2.53605	0.957528	PF07859	hydrolase activity			PTHR23024,PTHR23024:SF10	CARBOXYLESTERASE-RELATED,MEMBER OF 'GDXG' FAMILY OF LIPOLYTIC ENZYMES	KOG1515	Arylacetamide deacetylase					GO:0008152 GO:0016787	metabolism_hydrolase activity		Glyma03g36380.1	0	86.9301	Glyma19g39030.1	0	86.7275	GO:0008152	GO:0016787
Phvul.001G199400.1	183	919	-2.32822	0.962023	PF01200	intracellular			PTHR10769	intracellular	KOG3502	40S ribosomal protein S28			K02979	small subunit ribosomal protein S28e	GO:0003735 GO:0005622 GO:0005840 GO:0006412	structural constituent of ribosome_intracellular_ribosome_protein biosynthesis		Glyma19g39070.1	1e-82	94.4444	Glyma03g36420.1	7e-78	93.4343	GO:0006412	GO:0003735
Phvul.001G199700.1	2	14	-2.80735	0.967903																Glyma19g39090.2	1e-136	87.0293	Glyma19g39090.2	1e-100	92.9961
Phvul.001G200900.1	173	1056	-2.60977	0.984189	PF01157	intracellular			PTHR20981	intracellular	KOG1732	60S ribosomal protein L21			K02889	large subunit ribosomal protein L21e	GO:0003735 GO:0005622 GO:0005840 GO:0006412	structural constituent of ribosome_intracellular_ribosome_protein biosynthesis		Glyma03g36560.1	1e-133	87.0707	Glyma19g39240.1	1e-116	85.6566	GO:0006412	GO:0003735
Phvul.001G201000.1	32	221	-2.7879	0.984126	PF01157	intracellular			PTHR20981	intracellular	KOG1732	60S ribosomal protein L21			K02889	large subunit ribosomal protein L21e	GO:0003735 GO:0005622 GO:0005840 GO:0006412	structural constituent of ribosome_intracellular_ribosome_protein biosynthesis		Glyma03g36560.1	1e-129	87.315	Glyma19g39240.1	1e-103	84.9894	GO:0006412	GO:0003735
Phvul.001G201400.1	0	12	-4.58496	0.978642	PF00620,PF00786	protein binding,sigl transduction			PTHR23177,PTHR23177:SF2	GTPASE ACTIVATING PROTEIN,MKIAA1688 PROTEIN							GO:0005515 GO:0005622 GO:0007165	protein binding_intracellular_signal transduction		Glyma03g36630.1	0	91.1917	Glyma02g17070.1	0	84.8721	GO:0007165	GO:0005515
Phvul.001G202400.1	1	15	-3.90689	0.985803	PF07765	KIP1-like protein														Glyma03g36740.1	0	89.7753	Glyma03g36740.3	1e-136	90.5237
Phvul.001G202600.1	2	10	-2.32193	0.925648					PTHR23125,PTHR23125:SF17	F-BOX/LEUCINE RICH REPEAT PROTEIN,"GRR1-RELATED, ARATH"	KOG1947	Leucine rich repeat proteins, some proteins contain F-box			K14485	transport inhibitor response 1				Glyma19g39420.1	0	92.5737	Glyma03g36770.1	0	92.1635
Phvul.001G203800.1	6	1	2.58496	0.908959	PF00651,PF03000	protein binding,response to light stimulus			PTHR13690,PTHR13690:SF174	KELCH-RELATED							GO:0004871 GO:0005515 GO:0009416	signal transducer activity_protein binding_response to light	HB	Glyma19g39540.1	0	92.3549	Glyma03g36890.1	0	91.7667	GO:0009416	GO:0004871 GO:0005515
Phvul.001G204100.1	195	917	-2.23345	0.954424	PF01280	intracellular			PTHR10722	60S RIBOSOMAL PROTEIN L19	KOG1696	60s ribosomal protein L19			K02885	large subunit ribosomal protein L19e	GO:0003735 GO:0005622 GO:0005840 GO:0006412	structural constituent of ribosome_intracellular_ribosome_protein biosynthesis		Glyma19g39570.1	0	92.5424	Glyma19g39570.3	0	93.2727	GO:0006412	GO:0003735
Phvul.001G204300.1	202	941	-2.21984	0.954424	PF01280	intracellular			PTHR10722	60S RIBOSOMAL PROTEIN L19	KOG1696	60s ribosomal protein L19			K02885	large subunit ribosomal protein L19e	GO:0003735 GO:0005622 GO:0005840 GO:0006412	structural constituent of ribosome_intracellular_ribosome_protein biosynthesis		Glyma19g39570.1	0	92.8814	Glyma19g39570.3	0	93.4545	GO:0006412	GO:0003735
Phvul.001G204900.1	5	25	-2.32193	0.955158	PF00069	protein phosphorylation			PTHR11042,PTHR11042:SF23	EUKARYOTIC TRANSLATION INITIATION FACTOR 2-ALPHA KISE (EIF2-ALPHA KISE)-RELATED,"INTERFERON-INDUCED, DOUBLE-STRANDED R-ACTIVATED PROTEIN KISE"	KOG0601	Cyclin-dependent kinase WEE1	2.7.11.1	non-specific serine/threonine protein kise	K06632	wee1-like protein kinase [EC:2.7.11.1]	GO:0004672 GO:0005524 GO:0006468	protein kinase activity_ATP binding_protein amino acid phosphorylation		Glyma03g37010.1	0	89.9919	Glyma13g13020.1	1e-120	82.8146	GO:0006468	GO:0004672 GO:0005524
Phvul.001G205900.1	22	5	2.1375	0.944033	PF03073	integral to membrane			PTHR10057,PTHR10057:SF0	,integral to membrane	KOG3797	Peripheral-type benzodiazepine receptor and related proteins					GO:0016021	integral to membrane		Glyma03g37140.1	8e-65	84.7095	Glyma19g39750.1	1e-29	91.8367
Phvul.001G206000.1	23	109	-2.24462	0.954005	PF05637	transferase activity, transferring hexosyl groups					KOG4748	Subunit of Golgi mannosyltransferase complex	2.4.2.39	xyloglucan 6-xylosyltransferase	K08238	xyloglucan 6-xylosyltransferase [EC:2.4.2.39]	GO:0016021 GO:0016758	integral to membrane_"transferase activity, transferring hexosyl groups"		Glyma19g39760.1	0	90.0298	Glyma03g37150.1	0	88.6167		GO:0016758
Phvul.001G206000.2	23	108	-2.23133	0.953996	PF05637	transferase activity, transferring hexosyl groups					KOG4748	Subunit of Golgi mannosyltransferase complex	2.4.2.39	xyloglucan 6-xylosyltransferase	K08238	xyloglucan 6-xylosyltransferase [EC:2.4.2.39]	GO:0016021 GO:0016758	integral to membrane_"transferase activity, transferring hexosyl groups"		Glyma19g39760.1	0	90.0298	Glyma03g37150.1	0	88.6167		GO:0016758
Phvul.001G206400.1	297	1246	-2.06877	0.953213	PF04969	CS domain			PTHR22932,PTHR22932:SF1	CO-CHAPERONE,HSP90 CO-CHAPERONE (TEBP)	KOG3158	HSP90 co-chaperone p23								Glyma19g39800.1	1e-157	91.6865	Glyma19g39800.1	1e-47	88.8889
Phvul.001G207400.1	4	17	-2.08746	0.937727	PF01370	coenzyme binding			PTHR10366,PTHR10366:SF35	D DEPENDENT EPIMERASE/DEHYDRATASE,gb def: udp-glucose 4-epimerase [bacillus halodurans]	KOG1429	dTDP-glucose 4-6-dehydratase/UDP-glucuronic acid decarboxylase					GO:0003824 GO:0003854 GO:0006694 GO:0008831 GO:0016616 GO:0044237 GO:0045226 GO:0050662 GO:0055114	catalytic activity_3-beta-hydroxy-delta5-steroid dehydrogenase activity_steroid biosynthesis_dTDP-4-dehydrorhamnose reductase activity_"oxidoreductase activity, acting on the CH-OH group of donors, NAD or NADP as acceptor"_cellular metabolism_extracellular polysaccharide biosynthesis_coenzyme binding_oxidation reduction		Glyma03g37280.1	0	90.3827	Glyma03g37280.1	2e-14	84.4037	GO:0006694 GO:0044237 GO:0045226 GO:0055114	GO:0003824 GO:0003854 GO:0008831 GO:0016616 GO:0050662
Phvul.001G207400.2	4	17	-2.08746	0.937727	PF01370	coenzyme binding			PTHR10366,PTHR10366:SF35	D DEPENDENT EPIMERASE/DEHYDRATASE,gb def: udp-glucose 4-epimerase [bacillus halodurans]	KOG1429	dTDP-glucose 4-6-dehydratase/UDP-glucuronic acid decarboxylase					GO:0003824 GO:0003854 GO:0006694 GO:0016616 GO:0044237 GO:0050662 GO:0055114	catalytic activity_3-beta-hydroxy-delta5-steroid dehydrogenase activity_steroid biosynthesis_"oxidoreductase activity, acting on the CH-OH group of donors, NAD or NADP as acceptor"_cellular metabolism_coenzyme binding_oxidation reduction		Glyma03g37280.1	0	88.2845	Glyma03g37280.1	9e-94	95.3271	GO:0006694 GO:0044237 GO:0045226 GO:0055114	GO:0003824 GO:0003854 GO:0008831 GO:0016616 GO:0050662
Phvul.001G208000.1	2	27	-3.75489	0.994518	PF04398	Protein of unknown function, DUF538														Glyma03g37320.1	2e-80	84	Glyma19g39930.1	1e-66	82.6196
Phvul.001G208200.1	71	605	-3.09104	0.993918	PF00828	Ribosomal protein L18e/L15			PTHR10934	intracellular	KOG1714	60s ribosomal protein L18					GO:0003735 GO:0005622 GO:0005840 GO:0006412	structural constituent of ribosome_intracellular_ribosome_protein biosynthesis		Glyma19g39940.1	0	93.0851	Glyma03g37340.1	0	92.3759	GO:0006412	GO:0003735
Phvul.001G209500.1	1	12	-3.58496	0.977759	PF00759	hydrolase activity, hydrolyzing O-glycosyl compounds			PTHR22298	ENDO-1,4-BETA-GLUCASE							GO:0004553 GO:0005975	hydrolase activity, hydrolyzing O-glycosyl compounds_carbohydrate metabolism		Glyma03g37420.1	0	92.4448	Glyma03g37420.1	8e-64	90.5	GO:0005975	GO:0004553
Phvul.001G209600.1	9	2	2.16993	0.909616	PF00534,PF00862	biosynthetic process,sucrose metabolic process			PTHR12526,PTHR12526:SF27	GLYCOSYLTRANSFERASE,SUCROSE SYNTHASE	KOG0853	Glycosyltransferase	2.4.1.13	Sucrose synthase.	K00695	sucrose synthase [EC:2.4.1.13]	GO:0005985 GO:0009058	sucrose metabolism_biosynthesis		Glyma13g17420.2	2e-16	81.3559	Glyma13g17420.2	2e-10	82.6087	GO:0005985 GO:0009058
Phvul.001G209600.2	10	2	2.32193	0.925648	PF00534,PF00862	biosynthetic process,sucrose metabolic process			PTHR12526,PTHR12526:SF27	GLYCOSYLTRANSFERASE,SUCROSE SYNTHASE	KOG0853	Glycosyltransferase					GO:0005985 GO:0009058	sucrose metabolism_biosynthesis		Glyma13g17420.2	2e-16	81.3559	Glyma13g17420.2	2e-10	82.6087	GO:0005985 GO:0009058
Phvul.001G210100.1	101	584	-2.53161	0.962304	PF01280	intracellular			PTHR10722	60S RIBOSOMAL PROTEIN L19	KOG1696	60s ribosomal protein L19			K02885	large subunit ribosomal protein L19e	GO:0003735 GO:0005622 GO:0005840 GO:0006412	structural constituent of ribosome_intracellular_ribosome_protein biosynthesis		Glyma03g37460.1	0	92.6448	Glyma19g40080.1	0	92.1753	GO:0006412	GO:0003735
Phvul.001G211000.1	1	24	-4.58496	0.994634	PF03552	cellulose synthase (UDP-forming) activity			PTHR10587,PTHR10587:SF9	N-ACETYLGLUCOSAMINYLTRANSFERASE-RELATED,gb def: putative cellulose synthase catalytic subunit protein [sinorhizobium meliloti]			2.4.2.24	1,4-beta-D-xylan synthase.	K00770	1,4-beta-D-xylan synthase [EC:2.4.2.24]	GO:0016020 GO:0016760 GO:0030244	membrane_cellulose synthase (UDP-forming) activity_cellulose biosynthesis		Glyma03g37550.1	0	90.9534	Glyma03g37550.1	5e-64	83.7535	GO:0030244	GO:0016760
Phvul.001G212000.1	2	35	-4.12928	0.997149	PF00226	heat shock protein binding			PTHR22904,PTHR22904:SF7	CHAPERONE BINDING PROTEIN,SGT-1-RELATED	KOG0550	Molecular chaperone (DnaJ superfamily)					GO:0031072	heat shock protein binding	bHLH	Glyma19g40290.1	0	87.2582	Glyma19g40290.1	2e-52	92.6174		GO:0031072
Phvul.001G212100.1	2	28	-3.80735	0.99537	PF00933,PF01915	hydrolase activity, hydrolyzing O-glycosyl compounds							3.2.1.21	Beta-glucosidase.	K05349	beta-glucosidase [EC:3.2.1.21]	GO:0004553 GO:0005975	hydrolase activity, hydrolyzing O-glycosyl compounds_carbohydrate metabolism		Glyma03g37710.1	0	87.9064	Glyma19g40300.1	0	88.064	GO:0005975	GO:0004553
Phvul.001G212200.1	3	35	-3.54432	0.994955																Glyma19g40310.1	1e-139	85.5482	Glyma03g37720.1	1e-129	84.8837
Phvul.001G212300.1	6	25	-2.05889	0.945603																Glyma03g37730.1	7e-71	84.7887	Glyma19g40320.1	3e-67	85.5738
Phvul.001G212600.1	1	33	-5.04439	0.997164	PF00493	D replication			PTHR11630,PTHR11630:SF26	D REPLICATION LICENSING FACTOR,D-dependent D replication initiation	KOG0482	DNA replication licensing factor, MCM7 component			K02210	minichromosome maintenance protein 7 (cell division control protein 47)	GO:0003677 GO:0005524 GO:0005634 GO:0006260 GO:0006270 GO:0015979 GO:0015995 GO:0016851	DNA binding_ATP binding_nucleus_DNA replication_DNA replication initiation_photosynthesis_chlorophyll biosynthesis_magnesium chelatase activity		Glyma19g40370.1	0	93.2808	Glyma03g37770.1	0	93.3052	GO:0006260 GO:0006270 GO:0015979 GO:0015995	GO:0003677 GO:0005524 GO:0016851
Phvul.001G216100.1	98	0	7.61471	0.999523	PF00106	oxidoreductase activity			PTHR24322		KOG0725	Reductases with broad range of substrate specificities					GO:0008152 GO:0016491	metabolism_oxidoreductase activity		Glyma03g38150.1	2.33e-156	83.4411	Glyma19g40750.1	6e-23	81.7021	GO:0008152	GO:0016491
Phvul.001G216200.1	3	23	-2.9386	0.979106	PF00106	oxidoreductase activity			PTHR24322		KOG0725	Reductases with broad range of substrate specificities					GO:0008152 GO:0016491	metabolism_oxidoreductase activity		Glyma03g38160.1	0	91.3882	Glyma19g40770.1	0	90.8858	GO:0008152	GO:0016491
Phvul.001G218400.1	1	10	-3.32193	0.967309	PF00295	polygalacturose activity											GO:0004650 GO:0005975	polygalacturonase activity_carbohydrate metabolism		Glyma03g38350.1	0	91.1319	Glyma03g38350.3	0	91.1466	GO:0005975	GO:0004650
Phvul.001G219200.1	2	13	-2.70044	0.963167	PF03283	Pecticetylesterase			PTHR21562,PTHR21562:SF1	NOTUM-RELATED,PECTIN ACETYLESTERASE	KOG4287	Pectin acetylesterase and similar proteins								Glyma19g41030.1	0	90.4878	Glyma03g38430.1	0	89.8693
Phvul.001G219200.2	2	14	-2.80735	0.967903	PF03283	Pecticetylesterase			PTHR21562,PTHR21562:SF1	NOTUM-RELATED,PECTIN ACETYLESTERASE	KOG4287	Pectin acetylesterase and similar proteins								Glyma19g41030.2	0	91.3949	Glyma19g41030.1	0	91.3636
Phvul.001G221900.1	2	14	-2.80735	0.967903																Glyma20g22390.1	4e-34	88.3212
Phvul.001G222500.1	4	20	-2.32193	0.951513	PF00332,PF07983	X8 domain,"hydrolase activity, hydrolyzing O-glycosyl compounds"			PTHR16631,PTHR16631:SF1	GLUCAN 1,3-BETA-GLUCOSIDASE,"GLUCAN 1,3-BETA-GLUCOSIDASE-RELATED"							GO:0004553 GO:0005975	hydrolase activity, hydrolyzing O-glycosyl compounds_carbohydrate metabolism		Glyma19g41370.1	0	88.3178	Glyma03g38770.1	1e-151	88.5714	GO:0005975	GO:0004553
Phvul.001G222600.1	1	11	-3.45943	0.972598	PF12330	Domain of unknown function (DUF3635)			PTHR24419,PTHR24419:SF203		KOG2464	Serine/threonine kinase (haspin family)								Glyma19g41380.1	0	92.2719	Glyma19g41380.1	1e-109	86.3636
Phvul.001G222700.1	74	17	2.12199	0.952545	PF00069	protein phosphorylation			PTHR24420,PTHR24420:SF937		KOG1187	Serine/threonine protein kinase					GO:0004672 GO:0005524 GO:0006468	protein kinase activity_ATP binding_protein amino acid phosphorylation		Glyma03g38800.1	0	93.8682	Glyma10g28490.1	0	89.6117	GO:0006468	GO:0004672 GO:0005524
Phvul.001G222900.1	75	17	2.14136	0.952571	PF08442	ATP-grasp domain			PTHR23118	ATP-CITRATE SYNTHASE	KOG1254	ATP-citrate lyase	2.3.3.8	ATP citrate synthase	K01648	ATP citrate (pro-S)-lyase [EC:2.3.3.8]				Glyma03g38810.3	0	91.6404	Glyma03g38810.1	0	91.3478
Phvul.001G223500.1	3	28	-3.22239	0.989921	PF00657	lipid metabolic process			PTHR22835,PTHR22835:SF39	,ZINC FINGER FYVE DOMAIN CONTAINING PROTEIN							GO:0006629 GO:0016788	lipid metabolism_"hydrolase activity, acting on ester bonds"		Glyma03g38890.1	0	91.5591	Glyma19g41470.1	0	91.4807	GO:0006629	GO:0016788
Phvul.001G225000.1	40	7	2.51457	0.959807	PF03059	Nicotiamine synthase protein			PTHR11208,PTHR11208:SF2	KH-DOMAIN R BINDING PROTEIN-RELATED,R-BINDING PROTEIN RELATED			2.5.1.43	Nicotiamine synthase.	K05953	nicotianamine synthase [EC:2.5.1.43]	GO:0030410 GO:0030418	nicotianamine synthase activity_nicotianamine biosynthesis		Glyma19g41630.1	0	88.0878	Glyma03g39050.1	0	87.6812	GO:0030418	GO:0030410
Phvul.001G226000.1	2	12	-2.58496	0.959278	PF07887	Calmodulin binding protein-like														Glyma03g39170.1	0	85.5131	Glyma03g39170.1	1e-108	85.7143
Phvul.001G226400.1	10	43	-2.10434	0.950709	PF00514,PF01749	protein binding,protein import into nucleus			PTHR23316	IMPORTIN ALPHA-RELATED	KOG0166	Karyopherin (importin) alpha					GO:0005515 GO:0005634 GO:0005643 GO:0005737 GO:0006606 GO:0006886 GO:0008565 GO:0044183	protein binding_nucleus_nuclear pore_cytoplasm_protein-nucleus import_intracellular protein transport_protein transporter activity_protein binding involved in protein folding		Glyma03g39210.1	0	91.0248	Glyma19g41770.1	0	90.261	GO:0006606 GO:0006886	GO:0005515 GO:0008565
Phvul.001G229600.1	0	7	-3.80735	0.939611					PTHR14418	CONDENSIN COMPLEX SUBUNIT 3-RELATED					K06678	condensin complex subunit 3				Glyma18g04640.1	0	91.9838	Glyma18g04640.1	0	88.8753
Phvul.001G229800.1	2	16	-3	0.980303	PF01657	Domain of unknown function DUF26			PTHR11795,PTHR11795:SF83	PROTEIN KISE,RECEPTOR SERINE/THREONINE PROTEIN KISE-RELATED										Glyma18g04610.1	0	88.6158	Glyma02g41140.1	1e-67	84.7458
Phvul.001G229800.2	2	18	-3.16993	0.983827	PF01657	Domain of unknown function DUF26			PTHR11795,PTHR11795:SF83	PROTEIN KISE,RECEPTOR SERINE/THREONINE PROTEIN KISE-RELATED										Glyma18g04610.1	0	88.0126	Glyma02g41140.1	1e-67	84.7458
Phvul.001G229900.1	3	17	-2.5025	0.94873	PF00249	Myb-like D-binding domain			PTHR10641	MYB-RELATED	KOG0048	Transcription factor, Myb superfamily			K09422	myb proto-oncogene protein, plant	GO:0003677	DNA binding	MYB	Glyma11g33620.1	0	88.1657	Glyma18g04580.1	0	87.7612		GO:0003677
Phvul.001G230000.1	0	14	-4.80735	0.984212	PF00332,PF07983	X8 domain,"hydrolase activity, hydrolyzing O-glycosyl compounds"			PTHR16631,PTHR16631:SF1	GLUCAN 1,3-BETA-GLUCOSIDASE,"GLUCAN 1,3-BETA-GLUCOSIDASE-RELATED"							GO:0004553 GO:0005975	hydrolase activity, hydrolyzing O-glycosyl compounds_carbohydrate metabolism		Glyma18g04560.1	0	92.4148	Glyma11g33650.1	0	91.6946	GO:0005975	GO:0004553
Phvul.001G230300.1	3	32	-3.41504	0.994286	PF00538	nucleosome			PTHR11467	HISTONE H1/H5							GO:0000786 GO:0003677 GO:0005634 GO:0006334	nucleosome_DNA binding_nucleus_nucleosome assembly		Glyma18g04520.1	1e-94	84.5316	Glyma11g33690.1	3e-76	85.9756	GO:0006334	GO:0003677
Phvul.001G230600.1	3	13	-2.11548	0.92875																Glyma18g04490.1	1e-112	90.2077	Glyma11g33740.1	3e-54	91.411
Phvul.001G231200.1	1	6	-2.58496	0.908959	PF00069	protein phosphorylation			PTHR24420,PTHR24420:SF656		KOG1187	Serine/threonine protein kinase					GO:0004672 GO:0005524 GO:0006468	protein kinase activity_ATP binding_protein amino acid phosphorylation		Glyma18g04440.1	0	92.8184	Glyma11g33810.1	0	92.3644	GO:0006468	GO:0004672 GO:0005524
Phvul.001G232800.1	1	9	-3.16993	0.957369	PF00400	WD domain, G-beta repeat			PTHR19918	CELL DIVISION CYCLE 20 (CDC20) (FIZZY)-RELATED	KOG0305	Anaphase promoting complex, Cdc20, Cdh1, and Ama1 subunits					GO:0005515	protein binding		Glyma11g34060.1	0	94.186	Glyma11g34060.1	2e-46	85.9729		GO:0005515
Phvul.001G235900.1	401	2286	-2.51115	0.962399	PF01907	intracellular			PTHR10768	intracellular	KOG3475	60S ribosomal protein L37			K02922	large subunit ribosomal protein L37e	GO:0003735 GO:0005622 GO:0005840 GO:0006412	structural constituent of ribosome_intracellular_ribosome_protein biosynthesis		Glyma08g21960.1	8e-94	90.8425	Glyma07g00700.2	3e-72	88.3268	GO:0006412	GO:0003735
Phvul.001G237500.1	563	60	3.2301	0.994327	PF00854	oligopeptide transport			PTHR11654,PTHR11654:SF37	,OLIGOPEPTIDE TRANSPORTER-RELATED	KOG1237	H+/oligopeptide symporter					GO:0005215 GO:0006857 GO:0016020	transporter activity_oligopeptide transport_membrane		Glyma18g03790.1	0	83.8734	Glyma18g03790.1	3e-57	84.5118	GO:0006857	GO:0005215
Phvul.001G237600.1	9	1	3.16993	0.957369					PTHR11654,PTHR11654:SF37	,OLIGOPEPTIDE TRANSPORTER-RELATED										Glyma11g34620.1	1e-142	92.0844	Glyma18g03770.1	1e-139	91.0256
Phvul.001G238500.1	0	7	-3.80735	0.939611	PF03759	Rho guanyl-nucleotide exchange factor activity											GO:0005089	Rho guanyl-nucleotide exchange factor activity		Glyma11g34690.1	0	92.3393	Glyma18g03610.1	0	93.1529		GO:0005089
Phvul.001G239700.2	14	56	-2	0.951639	PF00412	zinc ion binding			PTHR24206,PTHR24206:SF66		KOG1700	Regulatory protein MLP and related LIM proteins					GO:0008270	zinc ion binding	LIM	Glyma18g03490.1	0	94.6996	Glyma11g34830.5	0	93.5201		GO:0008270
Phvul.001G239900.1	1	479	-8.90388	0.999831	PF00759	hydrolase activity, hydrolyzing O-glycosyl compounds			PTHR22298	ENDO-1,4-BETA-GLUCASE							GO:0004553 GO:0005975	hydrolase activity, hydrolyzing O-glycosyl compounds_carbohydrate metabolism		Glyma18g03470.1	0	88.9701	Glyma11g34850.1	1e-135	91.922	GO:0005975	GO:0004553
Phvul.001G242700.1	6	63	-3.39232	0.996719	PF00657	lipid metabolic process			PTHR14209	ISOAMYL ESTERASE - RELATED	KOG3035	Isoamyl acetate-hydrolyzing esterase					GO:0006629 GO:0016788	lipid metabolism_"hydrolase activity, acting on ester bonds"		Glyma18g03160.1	0	92.607	Glyma11g35240.2	0	92.3387	GO:0006629	GO:0016788
Phvul.001G242700.2	4	43	-3.42626	0.995767	PF00657	lipid metabolic process			PTHR14209	ISOAMYL ESTERASE - RELATED	KOG3035	Isoamyl acetate-hydrolyzing esterase					GO:0006629 GO:0016788	lipid metabolism_"hydrolase activity, acting on ester bonds"		Glyma18g03160.1	0	93.3222	Glyma11g35240.2	0	93.3222	GO:0006629	GO:0016788
Phvul.001G242800.1	2	15	-2.90689	0.970363	PF05916	GINS complex subunit Sld5			PTHR22768	UNCHARACTERIZED	KOG1106	Uncharacterized conserved protein			K10734	GINS complex subunit 3				Glyma11g35260.2	0	90.4412	Glyma11g35260.1	0	90.4412
Phvul.001G243600.1	9	51	-2.5025	0.960784	PF07714	protein phosphorylation			PTHR24420,PTHR24420:SF875		KOG1187	Serine/threonine protein kinase					GO:0004672 GO:0005524 GO:0006468	protein kinase activity_ATP binding_protein amino acid phosphorylation		Glyma18g03040.1	3e-72	85.5422	Glyma18g03040.1	1e-18	92.6471	GO:0006468	GO:0004672 GO:0005524
Phvul.001G243900.1	4	17	-2.08746	0.937727	PF02861,PF07724	ATP binding,protein metabolic process			PTHR11638,PTHR11638:SF64	,ATP-DEPENDENT CLP PROTEASE							GO:0005524 GO:0019538	ATP binding_protein metabolism		Glyma18g03030.1	0	89.375	Glyma18g03030.1	3e-93	86.7925	GO:0019538	GO:0005524
Phvul.001G244000.1	3	13	-2.11548	0.92875	PF03171	oxidoreductase activity			PTHR10209,PTHR10209:SF55	,FE(II)/ ASCORBATE OXIDASE SUPERFAMILY	KOG0143	Iron/ascorbate family oxidoreductases					GO:0016491 GO:0016706 GO:0055114	oxidoreductase activity_"oxidoreductase activity, acting on paired donors, with incorporation or reduction of molecular oxygen, 2-oxoglutarate as one donor, and incorporation of one atom each of oxygen into both donors"_oxidation reduction		Glyma18g03020.1	0	88.1356	Glyma11g35430.1	0	86.8173	GO:0055114	GO:0016491 GO:0016706
Phvul.001G244200.1	67	380	-2.50377	0.962266	PF00687	R binding			PTHR23105,PTHR23105:SF4	60S RIBOSOMAL PROTEIN L10A,60S RIBOSOMAL PROTEIN L10A - RELATED	KOG1570	60S ribosomal protein L10A			K02865	large subunit ribosomal protein L10Ae	GO:0003723 GO:0003735 GO:0006412 GO:0015934	RNA binding_structural constituent of ribosome_protein biosynthesis_large ribosomal subunit		Glyma11g35450.4	0	92.1659	Glyma11g35450.3	0	92.1659	GO:0006412	GO:0003723 GO:0003735
Phvul.001G244200.2	65	370	-2.50901	0.962263	PF00687	R binding			PTHR23105,PTHR23105:SF4	60S RIBOSOMAL PROTEIN L10A,60S RIBOSOMAL PROTEIN L10A - RELATED	KOG1570	60S ribosomal protein L10A			K02865	large subunit ribosomal protein L10Ae	GO:0003723 GO:0003735 GO:0006412 GO:0015934	RNA binding_structural constituent of ribosome_protein biosynthesis_large ribosomal subunit		Glyma11g35450.4	0	92.1659	Glyma11g35450.3	0	92.1659	GO:0006412	GO:0003723 GO:0003735
Phvul.001G244800.1	1	6	-2.58496	0.908959	PF02458	transferase activity, transferring acyl groups other than amino-acyl groups											GO:0016747	transferase activity, transferring groups other than amino-acyl groups		Glyma11g35510.1	0	89.5639	Glyma11g35510.1	1e-120	85.6031		GO:0016747
Phvul.001G246300.1	25	6	2.05889	0.945603	PF10604	Polyketide cyclase / dehydrase and lipid transport									K14496	abscisic acid receptor PYR/PYL family	GO:0006952 GO:0009607	defense response_response to biotic stimulus		Glyma11g35670.1	1e-125	86.9198	Glyma02g42990.1	1e-57	81.1203	GO:0006952 GO:0009607
Phvul.001G247100.1	31	5	2.63227	0.980102	PF04187,PF11891	Domain of unknown function (DUF3411),"Protein of unknown function, DUF399"														Glyma18g02660.1	0	90.9048	Glyma11g35750.1	0	89.4081
Phvul.001G249300.1	105	20	2.39232	0.9616	PF00170	protein dimerization activity			PTHR22952,PTHR22952:SF57	,CAMP-RESPONSE ELEMENT BINDING PROTEIN-RELATED					K14431	transcription factor TGA	GO:0003700 GO:0006355 GO:0043565 GO:0046983	transcription factor activity_"regulation of transcription, DNA-dependent"_sequence-specific DNA binding_protein dimerization activity	bZIP	Glyma11g36010.2	0	93.2048	Glyma11g36010.1	0	93.2048	GO:0006355	GO:0003700 GO:0043565 GO:0046983
Phvul.001G249300.2	105	19	2.46632	0.961901	PF00170	protein dimerization activity			PTHR22952,PTHR22952:SF57	,CAMP-RESPONSE ELEMENT BINDING PROTEIN-RELATED					K14431	transcription factor TGA	GO:0003700 GO:0006355 GO:0043565 GO:0046983	transcription factor activity_"regulation of transcription, DNA-dependent"_sequence-specific DNA binding_protein dimerization activity	bZIP	Glyma11g36010.2	0	93.2048	Glyma11g36010.1	0	93.2048	GO:0006355	GO:0003700 GO:0043565 GO:0046983
Phvul.001G249500.1	77	420	-2.44746	0.961989																Glyma18g02400.1	1e-20	87.2549	Glyma18g02400.1	5e-11	88.7097
Phvul.001G250700.1	1	14	-3.80735	0.983805	PF00916,PF01740	STAS domain,transport			PTHR11814,PTHR11814:SF46	,SULFATE TRANSPORTER	KOG0236	Sulfate/bicarbonate/oxalate exchanger SAT-1 and related transporters (SLC26 family)					GO:0005215 GO:0006810 GO:0016021 GO:0055085	transporter activity_transport_integral to membrane_transmembrane transport		Glyma18g02240.1	0	92.0676	Glyma11g36210.1	0	92.0676	GO:0006810 GO:0055085	GO:0005215
Phvul.001G251000.1	12	64	-2.41504	0.961031	PF01658,PF07994	Myo-inositol-1-phosphate synthase,inositol-3-phosphate synthase activity			PTHR11510	inositol-3-phosphate synthase activity	KOG0693	Myo-inositol-1-phosphate synthase	5.5.1.4	Myo-inositol-1-phosphate synthase.	K01858	myo-inositol-1-phosphate synthase [EC:5.5.1.4]	GO:0004512 GO:0006021 GO:0008654	inositol-3-phosphate synthase activity_myo-inositol biosynthesis_phospholipid biosynthesis		Glyma18g02210.1	0	93.0202	Glyma18g02210.4	0	92.5241	GO:0006021 GO:0008654	GO:0004512
Phvul.001G252000.1	10	53	-2.40599	0.96054																Glyma18g02080.3	0	92.2149	Glyma18g02080.1	0	92.2149
Phvul.001G252200.1	7	44	-2.65208	0.982182	PF00733	asparagine synthase (glutamine-hydrolyzing) activity			PTHR11772	ASPARAGINE SYNTHETASE	KOG0571	Asparagine synthase (glutamine-hydrolyzing)	6.3.5.4	Asparagine synthase (glutamine-hydrolysing).	K01953	asparagine synthase (glutamine-hydrolysing) [EC:6.3.5.4]	GO:0004066 GO:0006529	asparagine synthase (glutamine-hydrolyzing) activity_asparagine biosynthesis		Glyma18g02060.1	0	93.8967	Glyma11g38130.1	0	94.0441	GO:0006529	GO:0004066
Phvul.001G254900.1	23	96	-2.0614	0.952648
Phvul.001G255200.1	15	100	-2.73697	0.98382	PF00097	Zinc finger, C3HC4 type (RING finger)			PTHR22764	RING FINGER PROTEIN 11 (SID 1669) (NEDD4 WW DOMAIN-BINDING PROTEIN 2).	KOG1493	Anaphase-promoting complex (APC), subunit 11								Glyma18g01720.1	2e-42	90.2098	Glyma18g01720.1	1e-31	91.4286
Phvul.001G256700.1	36	155	-2.1062	0.952999	PF00118	cellular protein metabolic process			PTHR11353,PTHR11353:SF25	cellular protein metabolic process,protein folding	KOG0357	Chaperonin complex component, TCP-1 epsilon subunit (CCT5)					GO:0005524 GO:0006457 GO:0044267 GO:0051082	ATP binding_protein folding_cellular protein metabolism_unfolded protein binding		Glyma11g37630.1	0	93.9677	Glyma18g01580.1	0	93.7811	GO:0006457 GO:0044267	GO:0005524 GO:0051082
Phvul.001G256800.1	0	42	-6.39232	0.998232	PF00544	Pectate lyase														Glyma11g37620.1	0	89.5466	Glyma11g37620.1	2e-76	86.8421
Phvul.001G258100.1	1	8	-3	0.947971																Glyma18g01420.1	1e-97	85.5814	Glyma18g01420.1	5e-41	86.3158
Phvul.001G258800.1	1	17	-4.08746	0.989148	PF02301	mitosis			PTHR11842,PTHR11842:SF11	,MITOTIC SPINDLE ASSEMBLY CHECKPOINT PROTEIN MAD2	KOG3285	Spindle assembly checkpoint protein			K02537	mitotic spindle assembly checkpoint protein MAD2	GO:0007067	mitosis		Glyma18g01350.1	0	93.517	Glyma11g37380.1	0	92.9508	GO:0007067
Phvul.001G259100.1	0	7	-3.80735	0.939611	PF00023	protein binding			PTHR22964,PTHR22964:SF1	DEATH- ASSOCIATED PROTEIN KISE,MYOSIN LIGHT CHAIN KISE-RELATED	KOG4214	Myotrophin and similar proteins					GO:0005515	protein binding		Glyma18g01310.1	0	88.125	Glyma18g01310.1	1e-38	88.6667		GO:0005515
Phvul.001G259300.1	1	7	-2.80735	0.927742	PF04042,PF08418	D polymerase alpha subunit B N-termil,D-directed D polymerase activity			PTHR23061,PTHR23061:SF17	,D POLYMERASE 2 ALPHA 70 KDA SUBUNIT	KOG1625	DNA polymerase alpha-primase complex, polymerase-associated subunit B			K02321	DNA polymerase alpha subunit B	GO:0003677 GO:0003887 GO:0006260	DNA binding_DNA-directed DNA polymerase activity_DNA replication		Glyma18g01290.1	0	89.4299	Glyma18g01290.1	1e-174	90.2344	GO:0006260	GO:0003677 GO:0003887
Phvul.001G261000.1	120	584	-2.28293	0.954399	PF00237	intracellular			PTHR11593	structural constituent of ribosome	KOG3353	60S ribosomal protein L22					GO:0003735 GO:0005622 GO:0005840 GO:0006412 GO:0015934	structural constituent of ribosome_intracellular_ribosome_protein biosynthesis_large ribosomal subunit		Glyma11g37160.1	0	92.674	Glyma18g01110.1	0	91.2088	GO:0006412	GO:0003735
Phvul.001G261300.1	1	21	-4.39232	0.992954	PF00808	sequence-specific D binding			PTHR10252	HISTONE-LIKE TRANSCRIPTION FACTOR CCAAT-RELATED	KOG1659	Class 2 transcription repressor NC2, alpha subunit (DRAP1)					GO:0003677 GO:0005622 GO:0043565	DNA binding_intracellular_sequence-specific DNA binding	CCAAT_HAP5	Glyma11g37130.1	2e-87	85.213	Glyma11g37130.1	4e-08	86.3636		GO:0003677 GO:0043565
Phvul.001G261400.1	1	36	-5.16993	0.997624	PF06552	protein import into mitochondrial outer membrane			PTHR10790,PTHR10790:SF9	SMALL GLUTAMINE-RICH TETRATRICOPEPTIDE REPEAT (TPR) CONTAINING PROTEIN,UDP-N-ACETYLGLUCOSAMINE--PEPTIDE N-ACETYLGLUCOSAMINYLTRANSFERASE SUBUNIT-RELATED							GO:0005742 GO:0045040	mitochondrial outer membrane translocase complex_mitochondrial outer membrane protein import	ARF	Glyma11g37120.1	1e-170	87.4587	Glyma18g01030.1	3e-98	85.1685	GO:0045040
Phvul.001G261500.1	84	792	-3.23704	0.994352	PF00067	oxidoreductase activity, acting on paired donors, with incorporation or reduction of molecular oxygen			PTHR24298,PTHR24298:SF44		KOG0156	Cytochrome P450 CYP2 subfamily					GO:0005506 GO:0009055 GO:0016705 GO:0020037 GO:0055114	iron ion binding_electron carrier activity_"oxidoreductase activity, acting on paired donors, with incorporation or reduction of molecular oxygen"_heme binding_oxidation reduction		Glyma11g37110.1	0	83.0037	Glyma05g27970.1	2e-67	80.2932	GO:0055114	GO:0005506 GO:0009055 GO:0016705 GO:0020037
Phvul.001G262400.1	8	443	-5.79116	0.999821	PF00234	Protease inhibitor/seed storage/LTP family														Glyma11g37010.1	3e-58	83.9623	Glyma18g00930.1	1e-48	87.1287
Phvul.001G264500.1	1	12	-3.58496	0.977759	PF00225,PF06548	Kinesin-related,microtubule motor activity			PTHR24115,PTHR24115:SF82		KOG4280	Kinesin-like protein					GO:0003777 GO:0005524 GO:0007018	microtubule motor activity_ATP binding_microtubule-based movement		Glyma11g36790.1	0	91.4523	Glyma11g36790.1	0	89.4962	GO:0007018	GO:0003777 GO:0005524
Phvul.001G267100.1	50	474	-3.24489	0.994309	PF00076	nucleic acid binding			PTHR24012,PTHR24012:SF31								GO:0003676	nucleic acid binding		Glyma18g00480.1	1e-117	88.9764	Glyma11g36580.1	1e-113	89.1667		GO:0003676
Phvul.001G267400.1	1	14	-3.80735	0.983805																Glyma11g36540.1	0	86.3813	Glyma11g36540.2	0	88.792
Phvul.001G268400.1	2	12	-2.58496	0.959278	PF00270,PF00271	ATP-dependent helicase activity,helicase activity			PTHR24031,PTHR24031:SF56		KOG0335	ATP-dependent RNA helicase	3.6.4.13		K11594	ATP-dependent RNA helicase [EC:3.6.4.13]	GO:0003676 GO:0004386 GO:0005524 GO:0008026	nucleic acid binding_helicase activity_ATP binding_ATP dependent helicase activity	FHA	Glyma18g00370.1	0	91.2192	Glyma18g00370.1	1e-25	87.0968		GO:0003676 GO:0004386 GO:0005524 GO:0008026
Phvul.002G000400.1	1	6	-2.58496	0.908959																Glyma01g41470.1	2e-61	94.7368
Phvul.002G003700.1	34	147	-2.11221	0.952979									1.-.-.-	Oxidoreductases.	K00540	formate acetyltransferase activating enzyme [EC:1.97.1.4]				Glyma11g04400.1	4e-65	89.9522	Glyma01g40940.1	9e-63	88.2096
Phvul.002G003900.1	1	6	-2.58496	0.908959	PF01018,PF01926	GTP binding			PTHR11702,PTHR11702:SF3	DEVELOPMENTALLY REGULATED GTP-BINDING PROTEIN-RELATED,GTP binding	KOG1489	Predicted GTP-binding protein (ODN superfamily)					GO:0000287 GO:0003924 GO:0005525 GO:0005622 GO:0015093 GO:0015684 GO:0016021	magnesium ion binding_GTPase activity_GTP binding_intracellular_ferrous iron transporter activity_ferrous iron transport_integral to membrane		Glyma01g35080.1	0	92.71	Glyma01g35080.1	2e-82	89.9614	GO:0015684	GO:0000287 GO:0003924 GO:0005525 GO:0015093
Phvul.002G003900.4	1	7	-2.80735	0.927742	PF01018,PF01926	GTP binding			PTHR11702,PTHR11702:SF3	DEVELOPMENTALLY REGULATED GTP-BINDING PROTEIN-RELATED,GTP binding	KOG1489	Predicted GTP-binding protein (ODN superfamily)					GO:0000287 GO:0003924 GO:0005525 GO:0005622 GO:0015093 GO:0015684 GO:0016021	magnesium ion binding_GTPase activity_GTP binding_intracellular_ferrous iron transporter activity_ferrous iron transport_integral to membrane		Glyma01g35080.1	0	92.71	Glyma01g35080.1	2e-82	89.9614	GO:0015684	GO:0000287 GO:0003924 GO:0005525 GO:0015093
Phvul.002G003900.5	1	7	-2.80735	0.927742	PF01018,PF01926	GTP binding			PTHR11702,PTHR11702:SF3	DEVELOPMENTALLY REGULATED GTP-BINDING PROTEIN-RELATED,GTP binding	KOG1489	Predicted GTP-binding protein (ODN superfamily)					GO:0000287 GO:0003924 GO:0005525 GO:0005622 GO:0015093 GO:0015684 GO:0016021	magnesium ion binding_GTPase activity_GTP binding_intracellular_ferrous iron transporter activity_ferrous iron transport_integral to membrane		Glyma01g35080.1	0	92.71	Glyma01g35080.1	2e-82	89.9614	GO:0015684	GO:0000287 GO:0003924 GO:0005525 GO:0015093
Phvul.002G004200.1	7	28	-2	0.946955	PF00702	catalytic activity			PTHR18901	2-DEOXYGLUCOSE-6-PHOSPHATE PHOSPHATASE 2	KOG2914	Predicted haloacid-halidohydrolase and related hydrolases					GO:0003824 GO:0008152	catalytic activity_metabolism		Glyma01g41030.1	0	93.3908	Glyma11g04380.2	0	92.5035	GO:0008152	GO:0003824
Phvul.002G004300.1	2	208	-6.70044	0.999755	PF00702	catalytic activity			PTHR18901	2-DEOXYGLUCOSE-6-PHOSPHATE PHOSPHATASE 2	KOG2914	Predicted haloacid-halidohydrolase and related hydrolases					GO:0003824 GO:0008152	catalytic activity_metabolism		Glyma11g04390.8	0	88.3954	Glyma11g04390.7	0	88.3954	GO:0008152	GO:0003824
Phvul.002G004300.2	2	208	-6.70044	0.999755	PF00702	catalytic activity			PTHR18901	2-DEOXYGLUCOSE-6-PHOSPHATE PHOSPHATASE 2	KOG2914	Predicted haloacid-halidohydrolase and related hydrolases					GO:0003824 GO:0008152	catalytic activity_metabolism		Glyma11g04390.8	0	88.3954	Glyma11g04390.7	0	88.3954	GO:0008152	GO:0003824
Phvul.002G004500.1	34	137	-2.01057	0.952888									1.-.-.-	Oxidoreductases.	K00540	formate acetyltransferase activating enzyme [EC:1.97.1.4]				Glyma11g04400.1	9e-63	89.4737	Glyma01g40940.1	1e-58	88.835
Phvul.002G006100.1	8	32	-2	0.948386	PF00481	catalytic activity			PTHR13832,PTHR13832:SF170	,PROTEIN PHOSPHATASE 2C	KOG0700	Protein phosphatase 2C/pyruvate dehydrogenase (lipoamide) phosphatase					GO:0003824	catalytic activity		Glyma11g04540.1	0	91.1325	Glyma11g04540.1	0	85.1899		GO:0003824
Phvul.002G006700.1	4	19	-2.24793	0.942538	PF03479	Domain of unknown function (DUF296)														Glyma01g40690.1	1e-92	86.631	Glyma01g40690.1	2e-66	85
Phvul.002G007300.1	51	3	4.08746	0.998476	PF02517	membrane											GO:0016020	membrane		Glyma11g04660.1	0	91.0351	Glyma11g04660.2	0	90.4806
Phvul.002G007300.2	51	3	4.08746	0.998476																Glyma01g40650.4	0	92.6941	Glyma01g40650.1	0	92.6941
Phvul.002G007500.1	7	42	-2.58496	0.981937	PF00010	transcription regulator activity			PTHR12565,PTHR12565:SF7	CENTROMERE-BINDING PROTEIN 1, CBP-1,STEROL REGULATORY ELEMENT-BINDING PROTEIN							GO:0006355 GO:0030528	regulation of transcription, DNA-dependent_transcription regulator activity	bHLH	Glyma11g04690.1	0	86.1328	Glyma01g40600.1	1e-171	88.9091	GO:0006355	GO:0030528
Phvul.002G007600.1	1	6	-2.58496	0.908959	PF00560,PF07714,PF08263	Leucine rich repeat N-termil domain,protein binding,protein phosphorylation			PTHR24420,PTHR24420:SF462		KOG1187	Serine/threonine protein kinase					GO:0004672 GO:0005515 GO:0005524 GO:0006468	protein kinase activity_protein binding_ATP binding_protein amino acid phosphorylation		Glyma01g40590.1	0	89.9251	Glyma01g40590.1	3e-43	84.6154	GO:0006468	GO:0004672 GO:0005515 GO:0005524
Phvul.002G007800.1	5	20	-2	0.941313	PF00069,PF00560,PF08263	Leucine rich repeat N-termil domain,protein binding,protein phosphorylation			PTHR24420,PTHR24420:SF884		KOG1187	Serine/threonine protein kinase					GO:0004672 GO:0005515 GO:0005524 GO:0006468	protein kinase activity_protein binding_ATP binding_protein amino acid phosphorylation		Glyma01g40560.1	0	87.7155	Glyma01g40560.1	0	89.1185	GO:0006468	GO:0004672 GO:0005515 GO:0005524
Phvul.002G007900.1	4	33	-3.04439	0.990654	PF00091,PF03953	protein complex			PTHR11588	microtubule	KOG1376	Alpha tubulin			K07374	tubulin alpha	GO:0003924 GO:0005525 GO:0005874 GO:0006184 GO:0007017 GO:0043234 GO:0051258	GTPase activity_GTP binding_microtubule_GTP catabolism_microtubule-based process_protein complex_protein polymerization		Glyma01g40550.1	0	93.4366	Glyma11g04750.1	0	93.2891	GO:0007017 GO:0051258	GO:0003924 GO:0005525
Phvul.002G009000.1	6	28	-2.22239	0.948718	PF00560	protein binding			PTHR24420,PTHR24420:SF665								GO:0005515	protein binding		Glyma11g04900.1	0	88.1356	Glyma01g40390.1	0	86.8649		GO:0005515
Phvul.002G011100.1	17	91	-2.42033	0.961522					PTHR11143	structural constituent of ribosome							GO:0003735 GO:0006412 GO:0015934	structural constituent of ribosome_protein biosynthesis_large ribosomal subunit		Glyma11g05160.1	1e-30	90.4348	Glyma11g05160.1	3e-16	94.5455	GO:0006412	GO:0003735
Phvul.002G011200.1	65	358	-2.46145	0.962246	PF00467	KOW motif			PTHR11143	structural constituent of ribosome	KOG3401	60S ribosomal protein L26			K02898	large subunit ribosomal protein L26e	GO:0003735 GO:0006412 GO:0015934	structural constituent of ribosome_protein biosynthesis_large ribosomal subunit		Glyma11g05160.1	1e-143	89.5455	Glyma01g40150.1	1e-141	89.3424	GO:0006412	GO:0003735
Phvul.002G011900.1	2	24	-3.58496	0.993219	PF00332,PF07983	X8 domain,"hydrolase activity, hydrolyzing O-glycosyl compounds"			PTHR16631,PTHR16631:SF1	GLUCAN 1,3-BETA-GLUCOSIDASE,"GLUCAN 1,3-BETA-GLUCOSIDASE-RELATED"							GO:0004553 GO:0005975	hydrolase activity, hydrolyzing O-glycosyl compounds_carbohydrate metabolism		Glyma11g05230.1	0	89.3635	Glyma01g40060.1	0	89.1139	GO:0005975	GO:0004553
Phvul.002G012100.1	3	16	-2.41504	0.946481	PF10343	Protein of unknown function (DUF2419)			PTHR21314	UNCHARACTERIZED	KOG2524	Cobyrinic acid a,c-diamide synthase								Glyma11g05250.1	0	93.6667	Glyma01g40040.1	1e-152	93.4783
Phvul.002G012300.1	19	156	-3.03747	0.993739	PF00141	peroxidase activity							1.11.1.7	Peroxidase.	K00430	peroxidase [EC:1.11.1.7]	GO:0004601 GO:0006979 GO:0020037 GO:0055114	peroxidase activity_response to oxidative stress_heme binding_oxidation reduction		Glyma11g05300.1	0	90.8257	Glyma01g39990.1	0	90.6858	GO:0006979 GO:0055114	GO:0004601 GO:0020037
Phvul.002G013800.1	3	17	-2.5025	0.94873	PF00561	alpha/beta hydrolase fold			PTHR10992,PTHR10992:SF13	ALPHA/BETA HYDROLASE RELATED,BIPHENYL HYDROLASE-RELATED	KOG1454	Predicted hydrolase/acyltransferase (alpha/beta hydrolase superfamily)								Glyma11g05440.1	0	88.3721	Glyma01g39850.1	0	88.2497
Phvul.002G014100.1	6	55	-3.1964	0.9932																Glyma11g05470.1	4e-95	88.9937	Glyma11g05470.1	7e-20	82.1053
Phvul.002G014400.1	26	247	-3.24793	0.994253	PF03321	GH3 auxin-responsive promoter														Glyma01g39780.1	0	89.4139	Glyma11g05510.1	0	89.3221
Phvul.002G014500.1	35	204	-2.54314	0.962193																Glyma01g39770.1	3e-59	90.7104
Phvul.002G014800.1	10	1	3.32193	0.967309	PF00067	oxidoreductase activity, acting on paired donors, with incorporation or reduction of molecular oxygen			PTHR24298,PTHR24298:SF44		KOG0156	Cytochrome P450 CYP2 subfamily					GO:0005506 GO:0009055 GO:0016705 GO:0020037 GO:0055114	iron ion binding_electron carrier activity_"oxidoreductase activity, acting on paired donors, with incorporation or reduction of molecular oxygen"_heme binding_oxidation reduction		Glyma11g05530.1	1e-166	82.9498	Glyma11g05530.1	1e-16	81.4634	GO:0055114	GO:0005506 GO:0009055 GO:0016705 GO:0020037
Phvul.002G015300.1	2	43	-4.42626	0.998191	PF00307,PF03271	microtubule binding,protein binding			PTHR10623	MICROTUBULE-ASSOCIATED PROTEIN, RP/EB FAMILY	KOG3000	Microtubule-binding protein involved in cell cycle control					GO:0005515 GO:0008017	protein binding_microtubule binding		Glyma01g39720.1	0	90.234	Glyma11g05560.1	0	89.4843		GO:0005515 GO:0008017
Phvul.002G016200.1	1	6	-2.58496	0.908959	PF04669	Protein of unknown function (DUF579)														Glyma11g05660.1	0	89.0625	Glyma01g39590.1	0	88.8517
Phvul.002G016400.1	31	194	-2.64572	0.98403	PF00201	transferase activity, transferring hexosyl groups			PTHR11926,PTHR11926:SF15	UDP-GLUCURONOSYLTRANSFERASE RELATED,"transferase activity, transferring hexosyl groups"	KOG1192	UDP-glucuronosyl and UDP-glucosyl transferase					GO:0008152 GO:0016758	metabolism_"transferase activity, transferring hexosyl groups"		Glyma11g05680.1	1e-175	82.013	Glyma11g05680.1	4e-10	89.6552	GO:0008152	GO:0016758
Phvul.002G016500.1	41	235	-2.51896	0.962219	PF00201	transferase activity, transferring hexosyl groups			PTHR11926,PTHR11926:SF15	UDP-GLUCURONOSYLTRANSFERASE RELATED,"transferase activity, transferring hexosyl groups"	KOG1192	UDP-glucuronosyl and UDP-glucosyl transferase					GO:0008152 GO:0016758	metabolism_"transferase activity, transferring hexosyl groups"		Glyma11g05680.1	1e-145	83.225	Glyma11g05680.1	2e-39	88.0503	GO:0008152	GO:0016758
Phvul.002G017500.1	38	188	-2.30666	0.954269	PF01596	O-methyltransferase activity			PTHR10509	O-methyltransferase activity	KOG1663	O-methyltransferase					GO:0008171	O-methyltransferase activity		Glyma11g05800.1	0	91.5068	Glyma01g39460.1	0	90.4953		GO:0008171
Phvul.002G017900.1	1	7	-2.80735	0.927742	PF00136,PF03104,PF08996,PF12254	D polymerase alpha subunit p180 N termil,D-directed D polymerase activity,nucleoside binding,nucleotide binding			PTHR10322,PTHR10322:SF3	D POLYMERASE ALPHA CATALYTIC SUBUNIT,D POLYMERASE B FAMILY MEMBER	KOG0970	DNA polymerase alpha, catalytic subunit	2.7.7.7	D-directed D polymerase.	K02320	DNA polymerase alpha subunit A [EC:2.7.7.7]	GO:0000166 GO:0001882 GO:0003677 GO:0003887 GO:0006260	nucleotide binding_nucleoside binding_DNA binding_DNA-directed DNA polymerase activity_DNA replication		Glyma01g39430.1	0	90.2703	Glyma01g39430.1	0	91.7485	GO:0006260	GO:0000166 GO:0003677 GO:0003887
Phvul.002G018800.1	3	13	-2.11548	0.92875																Glyma01g39290.1	0	91.7685	Glyma11g05980.1	0	91.6862
Phvul.002G020000.1	0	7	-3.80735	0.939611																Glyma11g06090.1	2e-38	93.5185	Glyma01g39180.1	1e-33	87.8571
Phvul.002G020200.1	0	34	-6.08746	0.997335																Glyma01g39160.1	1e-40	82.4427
Phvul.002G021900.1	24	114	-2.24793	0.954047	PF00394,PF07731,PF07732	oxidoreductase activity			PTHR11709,PTHR11709:SF17	,MULTI-COPPER OXIDASE	KOG1263	Multicopper oxidases					GO:0005507 GO:0016491 GO:0055114	copper ion binding_oxidoreductase activity_oxidation reduction		Glyma01g38980.1	0	93.2256	Glyma11g06290.3	0	92.1795	GO:0055114	GO:0005507 GO:0016491
Phvul.002G022700.1	0	6	-3.58496	0.920346	PF10497	Zinc-finger domain of monoamine-oxidase A repressor R1													PHD	Glyma01g38860.1	0	85.66	Glyma11g06370.1	0	85.1105
Phvul.002G023700.1	7	28	-2	0.946955	PF10516	SHNi-TPR			PTHR15081,PTHR15081:SF1	NUCLEAR AUTOANTIGENIC SPERM PROTEIN (SP)-RELATED,PROTEIN HGV2	KOG4563	Cell cycle-regulated histone H1-binding protein							Trihelix	Glyma01g38800.1	0	91.4909	Glyma11g06480.1	0	90.5833
Phvul.002G023800.1	3250	194	4.06631	0.999805																Glyma01g38760.1	9e-10	90.3846	Glyma01g38760.1	8e-07	92.3077
Phvul.002G023800.2	3106	185	4.06946	0.999802																Glyma01g38760.1	9e-10	90.3846	Glyma01g38760.1	1e-08	87.0968
Phvul.002G024200.1	1	11	-3.45943	0.972598																Glyma01g38720.1	1e-134	90.1763	Glyma11g06590.1	1e-133	87.3469
Phvul.002G025500.1	1	23	-4.52356	0.994138	PF00069,PF07714	protein phosphorylation			PTHR24420		KOG1187	Serine/threonine protein kinase					GO:0004672 GO:0005524 GO:0006468	protein kinase activity_ATP binding_protein amino acid phosphorylation		Glyma01g38560.1	0	92.2568	Glyma11g06740.1	0	90.735	GO:0006468	GO:0004672 GO:0005524
Phvul.002G025900.1	9	2	2.16993	0.909616	PF04193	PQ loop repeat			PTHR16201,PTHR16201:SF10	FAMILY NOT MED,gb def: unknown protein [arabidopsis thalia]	KOG2913	Predicted membrane protein								Glyma01g38530.1	0	88.2507	Glyma11g06770.1	0	86.7347
Phvul.002G027100.1	3	12	-2	0.92368	PF03358	DPH-dependent FMN reductase					KOG3135	1,4-benzoquinone reductase-like; Trp repressor binding protein-like/protoplast-secreted protein					GO:0009055 GO:0010181 GO:0016491 GO:0050662	electron carrier activity_FMN binding_oxidoreductase activity_coenzyme binding		Glyma01g38400.1	0	90.4132	Glyma11g06920.1	0	89.8839		GO:0009055 GO:0010181 GO:0016491 GO:0050662
Phvul.002G027900.1	11	0	4.45943	0.9747	PF00190	nutrient reservoir activity					KOG1869	Splicing coactivator SRm160/300, subunit SRm300					GO:0045735	nutrient reservoir activity		Glyma11g07020.1	0	88.3348	Glyma01g38340.1	0	88.5624		GO:0045735
Phvul.002G028300.1	217	38	2.51362	0.962202	PF00083	transmembrane transporter activity			PTHR24063,PTHR24063:SF85		KOG0254	Predicted transporter (major facilitator superfamily)					GO:0016021 GO:0022857 GO:0055085	integral to membrane_transmembrane transporter activity_transmembrane transport		Glyma11g07070.1	0	87.828	Glyma01g38040.1	0	82.6356	GO:0055085	GO:0022857
Phvul.002G029400.1	4	49	-3.61471	0.997556	PF01925	integral to membrane			PTHR14255	ATP-DEPENDENT PROTEASE (CEREBLON)							GO:0016021	integral to membrane		Glyma01g38130.1	0	92.8828	Glyma11g07210.1	0	93.3962
Phvul.002G029500.1	1	16	-4	0.987732	PF00176,PF00271	ATP binding,helicase activity			PTHR10799	ATP-DEPENDENT HELICASE SMARCA (SWI/SNF-RELATED MATRIX-ASSOCIATED ACTIN-DEPENDENT REGULATOR OF CHROMATIN A)-RELATED	KOG0389	SNF2 family DNA-dependent ATPase					GO:0003676 GO:0003677 GO:0004386 GO:0005524 GO:0008026	nucleic acid binding_DNA binding_helicase activity_ATP binding_ATP dependent helicase activity	CPP	Glyma11g07220.1	0	89.8846	Glyma01g38150.1	0	89.6673		GO:0003676 GO:0003677 GO:0004386 GO:0005524 GO:0008026
Phvul.002G035700.1	12	56	-2.22239	0.952986	PF00254	protein folding			PTHR10516	FK506 BINDING PROTEIN	KOG0552	FKBP-type peptidyl-prolyl cis-trans isomerase	5.2.1.8	Peptidylprolyl isomerase.	K01802	peptidylprolyl isomerase [EC:5.2.1.8]	GO:0006457	protein folding		Glyma11g01660.1	0	86.4691	Glyma11g01660.1	1e-155	90.4656	GO:0006457
Phvul.002G035900.1	2	11	-2.45943	0.93238	PF00847	sequence-specific D binding transcription factor activity											GO:0003700 GO:0006355	transcription factor activity_"regulation of transcription, DNA-dependent"	AP2	Glyma11g01640.1	1e-118	86.0082	Glyma01g44140.1	6e-90	83.5366	GO:0006355	GO:0003700
Phvul.002G036000.1	3	25	-3.05889	0.988227	PF00847	sequence-specific D binding transcription factor activity											GO:0003700 GO:0006355	transcription factor activity_"regulation of transcription, DNA-dependent"	AP2	Glyma01g44130.1	1e-64	81.1189	Glyma11g01630.1	1e-14	95.9184	GO:0006355	GO:0003700
Phvul.002G041100.1	3	20	-2.73697	0.974873	PF05701	Plant protein of unknown function (DUF827)			PTHR23160	MYOSIN HEAVY CHAIN-RELATED										Glyma01g44390.1	0	90.3213	Glyma11g01130.1	0	89.6099
Phvul.002G043000.1	15	69	-2.20163	0.95339	PF00724	FMN binding			PTHR22893,PTHR22893:SF13	12-OXOPHYTODIENOATE REDUCTASE OPR,DH OXIDOREDUCTASE-RELATED	KOG0134	NADH:flavin oxidoreductase/12-oxophytodienoate reductase					GO:0010181 GO:0016491 GO:0055114	FMN binding_oxidoreductase activity_oxidation reduction		Glyma01g44600.1	3e-94	82.4532	Glyma01g44600.1	1e-52	82.2715	GO:0055114	GO:0010181 GO:0016491
Phvul.002G044200.1	186	1045	-2.49013	0.96233	PF01015	intracellular			PTHR11830	intracellular	KOG1628	40S ribosomal protein S3A			K02984	small subunit ribosomal protein S3Ae	GO:0003735 GO:0005622 GO:0005840 GO:0006412	structural constituent of ribosome_intracellular_ribosome_protein biosynthesis		Glyma11g00890.1	0	89.5674	Glyma06g11940.1	0	88.8041	GO:0006412	GO:0003735
Phvul.002G044700.1	5	37	-2.88753	0.983258																Glyma01g44780.1	3e-14	88.8889	Glyma01g44780.1	8e-09	90.1961
Phvul.002G047200.1	2	9	-2.16993	0.909616																Glyma11g00670.1	8e-57	87.6106	Glyma11g00670.1	3e-22	91.4634
Phvul.002G047700.1	2	31	-3.9542	0.996173	PF11250	Protein of unknown function (DUF3049)														Glyma01g45040.1	3e-37	87.4214	Glyma11g00620.1	3e-28	85.1852
Phvul.002G047800.1	7	34	-2.28011	0.950647																Glyma01g45050.1	0	90.4202	Glyma11g00610.1	1e-177	90.411
Phvul.002G048500.1	2	17	-3.08746	0.982007	PF01095,PF04043	cell wall modification,pectinesterase activity			PTHR22931,PTHR22931:SF5	METHYLESTERASE INHIBITOR-RELATED,PHOSPHOENOLPYRUVATE DIKISE-RELATED							GO:0004857 GO:0005618 GO:0030599 GO:0042545	enzyme inhibitor activity_cell wall_pectinesterase activity_cell wall modification		Glyma01g45110.1	0	85.6197	Glyma01g45120.1	7e-43	87.0466	GO:0042545	GO:0004857 GO:0030599
Phvul.002G048600.1	1	20	-4.32193	0.992219	PF01095,PF04043	cell wall modification,pectinesterase activity			PTHR22931,PTHR22931:SF5	METHYLESTERASE INHIBITOR-RELATED,PHOSPHOENOLPYRUVATE DIKISE-RELATED							GO:0004857 GO:0005618 GO:0030599 GO:0042545	enzyme inhibitor activity_cell wall_pectinesterase activity_cell wall modification		Glyma01g45110.1	0	85.3189	Glyma01g45120.1	1e-38	87.6471	GO:0042545	GO:0004857 GO:0030599
Phvul.002G048700.1	28	280	-3.32193	0.997477	PF01095,PF04043	cell wall modification,pectinesterase activity			PTHR22931,PTHR22931:SF5	METHYLESTERASE INHIBITOR-RELATED,PHOSPHOENOLPYRUVATE DIKISE-RELATED							GO:0004857 GO:0005618 GO:0030599 GO:0042545	enzyme inhibitor activity_cell wall_pectinesterase activity_cell wall modification		Glyma01g45110.1	0	84.907	Glyma01g45110.1	3e-08	87.3016	GO:0042545	GO:0004857 GO:0030599
Phvul.002G050200.1	4	16	-2	0.935305	PF00164	intracellular			PTHR11652	intracellular					K02992	small subunit ribosomal protein S7	GO:0003735 GO:0005622 GO:0005840 GO:0006412	structural constituent of ribosome_intracellular_ribosome_protein biosynthesis		Glyma09g06490.1	1e-125	97.2332	Glyma05g16340.1	9e-66	92.4731	GO:0006412	GO:0003735
Phvul.002G051100.1	25	218	-3.12433	0.993822	PF00338	intracellular			PTHR11700	intracellular	KOG0900	40S ribosomal protein S20			K02969	small subunit ribosomal protein S20e	GO:0003735 GO:0005622 GO:0005840 GO:0006412	structural constituent of ribosome_intracellular_ribosome_protein biosynthesis		Glyma14g04840.1	1e-124	90.2439	Glyma11g00450.1	1e-124	90.2439	GO:0006412	GO:0003735
Phvul.002G052200.1	164	1076	-2.71391	0.984258	PF00253	intracellular			PTHR12010	FAMILY NOT MED	KOG3506	40S ribosomal protein S29			K02980	small subunit ribosomal protein S29e	GO:0003735 GO:0005622 GO:0005840 GO:0006412	structural constituent of ribosome_intracellular_ribosome_protein biosynthesis		Glyma10g40460.1	9e-38	87.1166	Glyma01g45390.3	7e-23	89.3617	GO:0006412	GO:0003735
Phvul.002G052700.1	16	83	-2.37504	0.961385	PF02201	protein binding			PTHR13844	BRG-1 ASSOCIATED FACTOR 60 (BAF60)							GO:0005515	protein binding		Glyma11g00300.2	5e-59	86.4542	Glyma11g00300.1	5e-59	86.4542		GO:0005515
Phvul.002G053100.1	37	171	-2.2084	0.954126																Glyma01g45480.1	3e-28	85.6209
Phvul.002G055900.1	8	0	4	0.95293	PF00293	hydrolase activity			PTHR13994,PTHR13994:SF2	MUTT DOMAIN PROTEIN,NUDIX HYDROLASE RELATED	KOG0648	Predicted NUDIX hydrolase FGF-2 and related proteins					GO:0016787	hydrolase activity		Glyma11g03890.1	0	89.3816	Glyma01g41540.1	1e-180	88.3562		GO:0016787
Phvul.002G056300.1	5	93	-4.21723	0.999381	PF00046,PF02183,PF04618	nucleus,sequence-specific D binding			PTHR24326,PTHR24326:SF218		KOG0483	Transcription factor HEX, contains HOX and HALZ domains					GO:0003677 GO:0003700 GO:0005634 GO:0006351 GO:0006355 GO:0016563 GO:0043565	DNA binding_transcription factor activity_nucleus_"transcription, DNA-dependent"_"regulation of transcription, DNA-dependent"_transcription activator activity_sequence-specific DNA binding	HB	Glyma11g03850.1	0	87.5164	Glyma11g03850.1	6e-17	96.2264	GO:0006351 GO:0006355	GO:0003677 GO:0003700 GO:0016563 GO:0043565
Phvul.002G057000.1	175	1621	-3.21146	0.994392	PF00827	intracellular			PTHR11847	intracellular	KOG1678	60s ribosomal protein L15			K02877	large subunit ribosomal protein L15e	GO:0003735 GO:0005622 GO:0005840 GO:0006412	structural constituent of ribosome_intracellular_ribosome_protein biosynthesis		Glyma01g41620.1	0	91.2195	Glyma01g41620.3	0	90.5526	GO:0006412	GO:0003735
Phvul.002G058900.1	2	40	-4.32193	0.997925					PTHR11389,PTHR11389:SF378	ZINC FINGER PROTEIN,gb def: gastrula zinc finger protein xlcgf46.1									C2H2	Glyma01g41780.1	4e-89	88.2911	Glyma01g41780.1	3e-71	87.4101
Phvul.002G060600.1	4	148	-5.20945	0.999684																Glyma11g03310.1	8e-18	79.661
Phvul.002G061600.1	22	116	-2.39855	0.961669	PF00156	nucleoside metabolic process			PTHR11776	PHOSPHORIBOSYLTRANSFERASE	KOG1712	Adenine phosphoribosyl transferases	2.4.2.7	Adenine phosphoribosyltransferase.	K00759	adenine phosphoribosyltransferase [EC:2.4.2.7]	GO:0009116	nucleoside metabolism		Glyma11g03400.1	0	95.4955	Glyma11g03400.2	0	95.7806	GO:0009116
Phvul.002G062900.1	2	17	-3.08746	0.982007																Glyma01g41840.1	1e-25	93.4066
Phvul.002G063100.1	2	23	-3.52356	0.99141	PF01095	cell wall modification											GO:0005618 GO:0030599 GO:0042545	cell wall_pectinesterase activity_cell wall modification		Glyma01g41820.1	0	92.0467	Glyma11g03560.1	0	89.6076	GO:0042545	GO:0030599
Phvul.002G063300.1	390	1798	-2.20485	0.95436	PF04758	intracellular			PTHR12650	intracellular	KOG0009	Ubiquitin-like/40S ribosomal S30 protein fusion			K02983	small subunit ribosomal protein S30e	GO:0003735 GO:0005622 GO:0005840 GO:0006412	structural constituent of ribosome_intracellular_ribosome_protein biosynthesis		Glyma01g41810.1	4e-61	91.2088	Glyma05g04670.1	3e-46	87.5676	GO:0006412	GO:0003735
Phvul.002G064200.1	429	1798	-2.06734	0.953234																Glyma01g03470.1	9e-59	94	Glyma01g03470.1	2e-07	90.9091
Phvul.002G065000.1	115	538	-2.22597	0.954379	PF00240,PF01599	intracellular,protein binding			PTHR10666	UBIQUITIN	KOG0004	Ubiquitin/40S ribosomal protein S27a fusion			K02977	small subunit ribosomal protein S27Ae	GO:0003735 GO:0005515 GO:0005622 GO:0005840 GO:0006412	structural constituent of ribosome_protein binding_intracellular_ribosome_protein biosynthesis		Glyma02g04090.1	1e-87	92.9515	Glyma02g04090.1	3e-42	89.404	GO:0006412	GO:0003735 GO:0005515
Phvul.002G065200.1	159	901	-2.5025	0.962337	PF00240,PF01599	intracellular,protein binding			PTHR10666	UBIQUITIN	KOG0004	Ubiquitin/40S ribosomal protein S27a fusion			K02977	small subunit ribosomal protein S27Ae	GO:0003735 GO:0005515 GO:0005622 GO:0005840 GO:0006412	structural constituent of ribosome_protein binding_intracellular_ribosome_protein biosynthesis		Glyma02g04090.1	5e-90	93.3921	Glyma02g04090.1	1e-38	88.5906	GO:0006412	GO:0003735 GO:0005515
Phvul.002G066800.1	171	9	4.24793	0.999636	PF00989	regulation of transcription, D-dependent			PTHR23244,PTHR23244:SF1	KELCH REPEAT DOMAIN,TWIN LOV PROTEIN 1							GO:0005515 GO:0006355	protein binding_"regulation of transcription, DNA-dependent"		Glyma02g02600.1	0	88.8106	Glyma01g04920.1	0	88.5586	GO:0006355	GO:0005515
Phvul.002G066800.2	235	12	4.29155	0.999683	PF00989	regulation of transcription, D-dependent			PTHR23244,PTHR23244:SF1	KELCH REPEAT DOMAIN,TWIN LOV PROTEIN 1							GO:0006355	regulation of transcription, DNA-dependent		Glyma02g02600.6	0	86.9565	Glyma02g02600.5	0	86.9565	GO:0006355	GO:0005515
Phvul.002G066800.3	203	10	4.34341	0.999705	PF00989	regulation of transcription, D-dependent			PTHR23244,PTHR23244:SF1	KELCH REPEAT DOMAIN,TWIN LOV PROTEIN 1							GO:0006355	regulation of transcription, DNA-dependent		Glyma02g02600.6	0	87.7766	Glyma02g02600.5	0	87.4305	GO:0006355	GO:0005515
Phvul.002G066800.4	177	9	4.29768	0.99964	PF00989	regulation of transcription, D-dependent			PTHR10217,PTHR10217:SF17	CYCLIC NUCLEOTIDE-GATED CHANNEL-RELATED,VOLTAGE AND LIGAND GATED POTASSIUM CHANNEL							GO:0006355	regulation of transcription, DNA-dependent		Glyma02g02600.3	0	86.2691	Glyma02g02600.6	0	86.1925	GO:0006355	GO:0005515
Phvul.002G068500.1	78	7	3.47805	0.997072	PF01612	nucleobase, nucleoside, nucleotide and nucleic acid metabolic process			PTHR13620	3-5 EXONUCLEASE							GO:0003676 GO:0005622 GO:0006139 GO:0008408	nucleic acid binding_intracellular_"nucleobase, nucleoside, nucleotide and nucleic acid metabolism"_3'-5' exonuclease activity		Glyma12g21130.1	9e-55	81.8182				GO:0006139	GO:0003676 GO:0008408
Phvul.002G068600.1	9	1	3.16993	0.957369	PF03763	Remorin, C-termil region														Glyma01g06810.1	1e-175	84.8134	Glyma02g12730.1	6e-85	86.7284
Phvul.002G070800.1	1	10	-3.32193	0.967309																Glyma01g03670.1	1e-142	88.172	Glyma02g04020.1	1e-135	88.0342
Phvul.002G071800.1	1	12	-3.58496	0.977759	PF06075	Plant protein of unknown function (DUF936)													ABI3	Glyma02g03930.1	1e-167	89.2788	Glyma02g03930.1	6e-99	85.8852
Phvul.002G074100.1	0	8	-4	0.95293	PF00860	transport			PTHR11119,PTHR11119:SF8	,transport	KOG1292	Xanthine/uracil transporters					GO:0005215 GO:0006810 GO:0016020 GO:0055085	transporter activity_transport_membrane_transmembrane transport		Glyma01g04160.1	0	93.2957	Glyma02g03550.1	0	93.2789	GO:0006810 GO:0055085	GO:0005215
Phvul.002G076900.1	11	57	-2.37346	0.960718	PF00072	two-component response regulator activity			PTHR26402,PTHR26402:SF57						K14492	two-component response regulator ARR-A family	GO:0000156 GO:0000160 GO:0006355	two-component response regulator activity_two-component signal transduction system (phosphorelay)_"regulation of transcription, DNA-dependent"		Glyma02g03140.1	0	92.7505	Glyma02g03140.1	1e-23	82.5397	GO:0000160 GO:0006355	GO:0000156
Phvul.002G082100.1	3	17	-2.5025	0.94873	PF00141	peroxidase activity							1.11.1.7	Peroxidase.	K00430	peroxidase [EC:1.11.1.7]	GO:0004601 GO:0006979 GO:0020037 GO:0055114	peroxidase activity_response to oxidative stress_heme binding_oxidation reduction		Glyma02g14090.1	0	92.4063	Glyma01g09650.1	0	91.4767	GO:0006979 GO:0055114	GO:0004601 GO:0020037
Phvul.002G082400.1	0	10	-4.32193	0.969389	PF07106	Tat binding protein 1(TBP-1)-interacting protein (TBPIP)			PTHR15938	TBP-1 INTERACTING PROTEIN	KOG4603	TBP-1 interacting protein								Glyma08g29460.1	0	91.7768	Glyma01g20870.1	0	91.0819
Phvul.002G082800.1	2	11	-2.45943	0.93238	PF00646	protein binding											GO:0005515	protein binding		Glyma08g29170.1	6e-89	86.2694	Glyma08g29170.1	3e-20	89.011		GO:0005515
Phvul.002G082800.2	2	14	-2.80735	0.967903																Glyma08g29170.1	4e-89	86.2694	Glyma08g29170.1	3e-13	82.6772		GO:0005515
Phvul.002G083000.1	18	75	-2.05889	0.952348	PF00183,PF02518	ATP binding,protein folding			PTHR11528,PTHR11528:SF29	,protein folding	KOG0019	Molecular chaperone (HSP90 family)					GO:0005524 GO:0006457 GO:0006950 GO:0051082	ATP binding_protein folding_response to stress_unfolded protein binding		Glyma02g13790.1	0	92.8879	Glyma02g13790.1	0	94.5302	GO:0006457 GO:0006950	GO:0005524 GO:0051082
Phvul.002G085600.1	140	596	-2.08989	0.953198	PF01199	intracellular			PTHR10759	intracellular	KOG1790	60s ribosomal protein L34			K02915	large subunit ribosomal protein L34e	GO:0003735 GO:0005622 GO:0005840 GO:0006412	structural constituent of ribosome_intracellular_ribosome_protein biosynthesis		Glyma01g05740.1	1e-145	93.4659	Glyma02g11920.1	1e-141	92.8977	GO:0006412	GO:0003735
Phvul.002G086400.1	248	46	2.43063	0.961939	PF00153	Mitochondrial carrier protein			PTHR24089,PTHR24089:SF36		KOG0769	Predicted mitochondrial carrier protein								Glyma01g05440.1	0	93.5214	Glyma02g11800.1	0	93.3124
Phvul.002G086700.1	1	13	-3.70044	0.980851	PF03134	TB2/DP1, HVA22 family			PTHR12300,PTHR12300:SF11	HVA22-LIKE PROTEIN,HVA22-LIKE PROTEINS	KOG1725	Protein involved in membrane traffic (YOP1/TB2/DP1/HVA22 family)								Glyma02g11770.1	0	92.714	Glyma01g05370.1	0	92.2939
Phvul.002G087100.1	7	29	-2.05063	0.947488	PF03662	membrane			PTHR14363,PTHR14363:SF7	,membrane							GO:0016020 GO:0016798	membrane_"hydrolase activity, acting on glycosyl bonds"		Glyma17g08440.2	0	86.3158	Glyma02g12760.1	2e-10	85.8974		GO:0016798
Phvul.002G087100.2	7	29	-2.05063	0.947488	PF03662	membrane			PTHR14363,PTHR14363:SF7	,membrane							GO:0016020 GO:0016798	membrane_"hydrolase activity, acting on glycosyl bonds"		Glyma17g08440.2	0	86.3158	Glyma02g12760.1	2e-10	85.8974		GO:0016798
Phvul.002G087700.1	8	45	-2.49185	0.960324	PF01535	PPR repeat			PTHR24015											Glyma06g20160.1	0	90.0755	Glyma04g34450.1	0	92.2392
Phvul.002G090600.1	49	215	-2.13348	0.953244
Phvul.002G092000.1	12	55	-2.1964	0.952837					PTHR11581	intracellular							GO:0003735 GO:0005622 GO:0005840 GO:0006412	structural constituent of ribosome_intracellular_ribosome_protein biosynthesis		Glyma16g23730.1	1e-109	87.7238	Glyma02g05370.1	1e-105	87.2123	GO:0006412	GO:0003735
Phvul.002G092400.1	1	8	-3	0.947971	PF04669	Protein of unknown function (DUF579)														Glyma07g33890.1	1e-110	83.153	Glyma02g11720.1	3e-84	81.2693
Phvul.002G093100.1	7	28	-2	0.946955																Glyma07g34050.2	3e-29	80.1136	Glyma07g34050.1	3e-29	80.1136
Phvul.002G094000.1	172	19	3.17834	0.994192	PF03547	transmembrane transport									K13947		GO:0016021 GO:0055085	integral to membrane_transmembrane transport		Glyma20g01760.1	0	87.9638	Glyma20g01760.1	0	89.2734	GO:0055085
Phvul.002G094000.2	171	19	3.16993	0.994191	PF03547	transmembrane transport									K13947		GO:0016021 GO:0055085	integral to membrane_transmembrane transport		Glyma20g01760.2	0	87.8981	Glyma20g01760.2	0	89.2734	GO:0055085
Phvul.002G094200.1	2	14	-2.80735	0.967903	PF00856,PF02182,PF05033	histone binding,histone lysine methylation,protein binding			PTHR22884,PTHR22884:SF114	,SET DOMAIN PROTEINS	KOG1082	Histone H3 (Lys9) methyltransferase SUV39H1/Clr4, required for transcriptional silencing					GO:0005515 GO:0005634 GO:0008270 GO:0018024 GO:0034968 GO:0042393	protein binding_nucleus_zinc ion binding_histone-lysine N-methyltransferase activity_histone lysine methylation_histone binding		Glyma16g05210.1	0	90.4082	Glyma13g23490.1	0	87.0817		GO:0005515 GO:0008270 GO:0018024 GO:0042393
Phvul.002G095400.1	21	184	-3.13124	0.993792	PF00166	protein folding			PTHR10772	protein folding	KOG1641	Mitochondrial chaperonin			K04078	chaperonin GroES	GO:0005737 GO:0006457	cytoplasm_protein folding		Glyma07g34380.1	4e-99	90.6897	Glyma20g02110.2	8e-85	88.6207	GO:0006457
Phvul.002G095900.1	0	10	-4.32193	0.969389																Glyma20g02180.1	8e-48	98.0769	Glyma20g02180.1	4e-19	90.7895
Phvul.002G096500.1	159	2	6.31288	0.999709	PF00201	transferase activity, transferring hexosyl groups			PTHR11926,PTHR11926:SF15	UDP-GLUCURONOSYLTRANSFERASE RELATED,"transferase activity, transferring hexosyl groups"	KOG1192	UDP-glucuronosyl and UDP-glucosyl transferase	2.4.1.111	Coniferyl-alcohol glucosyltransferase.	K12356	coniferyl-alcohol glucosyltransferase [EC:2.4.1.111]	GO:0008152 GO:0016758	metabolism_"transferase activity, transferring hexosyl groups"		Glyma06g36530.1	1e-170	82.6572	Glyma06g36520.1	1e-168	80.739	GO:0008152	GO:0016758
Phvul.002G106600.2	30	123	-2.03562	0.952825	PF00071	Ras family			PTHR24072,PTHR24072:SF353		KOG0393	Ras-related small GTPase, Rho type			K07975	Rho family, other	GO:0005525 GO:0005622 GO:0007264	GTP binding_intracellular_small GTPase mediated signal transduction		Glyma11g08380.2	0	96.633	Glyma11g08380.1	0	96.633	GO:0007264	GO:0005525
Phvul.002G106900.1	4	23	-2.52356	0.954737	PF04782,PF04783	Protein of unknown function (DUF630),Protein of unknown function (DUF632)			PTHR21450	UNCHARACTERIZED									bHLH	Glyma01g36920.1	0	92.714	Glyma01g36920.1	1e-108	86.8217
Phvul.002G107700.1	7	1	2.80735	0.927742	PF00581	Rhodanese-like domain			PTHR13253,PTHR13253:SF25	,FAMILY NOT MED	KOG1530	Rhodanese-related sulfurtransferase								Glyma01g37010.1	1e-121	87.2437	Glyma11g08260.1	1e-116	86.7882
Phvul.002G109700.1	107	453	-2.0819	0.953141	PF00181,PF03947	intracellular			PTHR13691,PTHR13691:SF4	gb def: 60s ribosomal protein l8 [encephalitozoon cuniculi],intracellular	KOG2309	60s ribosomal protein L2/L8			K02938	large subunit ribosomal protein L8e	GO:0003735 GO:0005622 GO:0005840 GO:0006412	structural constituent of ribosome_intracellular_ribosome_protein biosynthesis		Glyma11g08050.1	0	90.7574	Glyma01g37250.1	0	90.051	GO:0006412	GO:0003735
Phvul.002G110000.1	103	439	-2.09158	0.953175	PF00181,PF03947	intracellular			PTHR13691,PTHR13691:SF4	gb def: 60s ribosomal protein l8 [encephalitozoon cuniculi],intracellular	KOG2309	60s ribosomal protein L2/L8			K02938	large subunit ribosomal protein L8e	GO:0003735 GO:0005622 GO:0005840 GO:0006412	structural constituent of ribosome_intracellular_ribosome_protein biosynthesis		Glyma11g08050.1	0	90.2439	Glyma01g37250.1	0	89.6684	GO:0006412	GO:0003735
Phvul.002G110800.1	253	48	2.39803	0.961918	PF00538	nucleosome			PTHR11467	HISTONE H1/H5					K11275	histone H1/5	GO:0000786 GO:0003677 GO:0005634 GO:0006334	nucleosome_DNA binding_nucleus_nucleosome assembly		Glyma11g08000.1	5e-69	87.5	Glyma11g08000.1	7e-19	84.0909	GO:0006334	GO:0003677
Phvul.002G111300.1	21	222	-3.4021	0.997452	PF00903	Glyoxalase/Bleomycin resistance protein/Dioxygese superfamily			PTHR10374,PTHR10374:SF0	,LACTOYLGLUTATHIONE LYASE	KOG2944	Glyoxalase								Glyma11g07940.1	0	91.6239	Glyma01g37360.1	0	91.6239
Phvul.002G112000.1	1	6	-2.58496	0.908959	PF00320	sequence-specific D binding			PTHR10071,PTHR10071:SF113	,TRANSCRIPTION FACTOR GATA (GATA BINDING FACTOR)	KOG1601	GATA-4/5/6 transcription factors					GO:0003700 GO:0006355 GO:0008270 GO:0043565	transcription factor activity_"regulation of transcription, DNA-dependent"_zinc ion binding_sequence-specific DNA binding	C2C2_GATAlike	Glyma01g37450.1	1e-174	83.2967	Glyma02g05710.1	2e-26	82.2967	GO:0006355	GO:0003700 GO:0008270 GO:0043565
Phvul.002G112600.1	100	1	6.64386	0.999537	PF00581	Rhodanese-like domain			PTHR13253,PTHR13253:SF26	,FAMILY NOT MED	KOG1530	Rhodanese-related sulfurtransferase								Glyma01g36620.1	1e-131	89.9749	Glyma01g36620.2	1e-128	89.7243
Phvul.002G113900.1	0	10	-4.32193	0.969389	PF00145,PF00385,PF01426	chromo' (CHRromatin Organisation MOdifier) domain,D binding,D methylation			PTHR10629	D methylation			2.1.1.37	D (cytosine-5-)-methyltransferase.	K00558	DNA (cytosine-5-)-methyltransferase [EC:2.1.1.37]	GO:0003677 GO:0006306	DNA binding_DNA methylation		Glyma01g36500.1	0	86.2969	Glyma11g08860.1	0	87.6263	GO:0006306	GO:0003677
Phvul.002G115100.1	4	44	-3.45943	0.995935	PF00134,PF02984	Cyclin, N-termil domain,nucleus			PTHR10177,PTHR10177:SF24	CYCLINS,G2/MITOTIC-SPECIFIC CYCLIN B	KOG0653	Cyclin B and related kinase-activating proteins			K05868	cyclin B	GO:0005634	nucleus		Glyma11g08960.1	0	90.5385	Glyma01g36430.1	0	91.1681
Phvul.002G116100.1	8	60	-2.90689	0.984953																Glyma19g39240.1	4e-21	91.1392	Glyma03g36560.1	1e-20	91.0256
Phvul.002G117500.1	1	6	-2.58496	0.908959	PF00060,PF00497,PF01094	Receptor family ligand binding region,ionotropic glutamate receptor activity,outer membrane-bounded periplasmic space			PTHR18966,PTHR18966:SF7	IONOTROPIC GLUTAMATE RECEPTOR-RELATED,gb def: agcp6329 [anopheles gambiae str. pest]	KOG1052	Glutamate-gated kainate-type ion channel receptor subunit GluR5 and related subunits			K05387	glutamate receptor, ionotropic, other eukaryote	GO:0004970 GO:0005215 GO:0005234 GO:0006810 GO:0016020 GO:0030288	inotropic glutamate receptor activity_transporter activity_glutamate-gated ion channel activity_transport_membrane_periplasmic space (sensu Gram-negative Bacteria)		Glyma01g36210.1	0	90.8446	Glyma11g09230.1	0	90.4524	GO:0006810	GO:0005215
Phvul.002G117500.2	1	6	-2.58496	0.908959	PF00060,PF00497,PF01094	Receptor family ligand binding region,ionotropic glutamate receptor activity,outer membrane-bounded periplasmic space			PTHR18966,PTHR18966:SF7	IONOTROPIC GLUTAMATE RECEPTOR-RELATED,gb def: agcp6329 [anopheles gambiae str. pest]	KOG1052	Glutamate-gated kainate-type ion channel receptor subunit GluR5 and related subunits			K05387	glutamate receptor, ionotropic, other eukaryote	GO:0004970 GO:0005215 GO:0005234 GO:0006810 GO:0016020 GO:0030288	inotropic glutamate receptor activity_transporter activity_glutamate-gated ion channel activity_transport_membrane_periplasmic space (sensu Gram-negative Bacteria)		Glyma01g36210.1	0	90.8446	Glyma11g09230.1	0	90.4524	GO:0006810	GO:0005215
Phvul.002G118900.1	1	13	-3.70044	0.980851	PF00368	coenzyme A metabolic process			PTHR10572	coenzyme A metabolic process	KOG2480	3-hydroxy-3-methylglutaryl-CoA (HMG-CoA) reductase	1.1.1.34	Hydroxymethylglutaryl-CoA reductase (DPH).	K00021	hydroxymethylglutaryl-CoA reductase (NADPH) [EC:1.1.1.34]	GO:0004420 GO:0015936 GO:0050662 GO:0055114	hydroxymethylglutaryl-CoA reductase (NADPH) activity_coenzyme A metabolism_coenzyme binding_oxidation reduction		Glyma11g09330.1	0	88.4035	Glyma11g09330.1	4e-78	89.9194	GO:0055114	GO:0050662
Phvul.002G120600.1	23	4	2.52356	0.954737	PF03055	Retil pigment epithelial membrane protein			PTHR10543,PTHR10543:SF1	9-CIS-EPOXYCAROTENOID DIOXYGESE-RELATED,CARTENOID OXYGESE	KOG1285	Beta, beta-carotene 15,15'-dioxygenase and related enzymes	1.13.11.51	9-cis-epoxycarotenoid dioxygese	K09840	9-cis-epoxycarotenoid dioxygenase [EC:1.13.11.51]				Glyma01g35910.1	0	86.6131	Glyma01g35900.1	1e-72	92.1182
Phvul.002G121400.1	15	97	-2.69302	0.983727	PF02201	protein binding			PTHR13844	BRG-1 ASSOCIATED FACTOR 60 (BAF60)							GO:0005515	protein binding		Glyma11g09580.1	9e-73	88.5827	Glyma01g35780.1	5e-68	87.7953		GO:0005515
Phvul.002G123300.1	4	25	-2.64386	0.977937	PF03759	Rho guanyl-nucleotide exchange factor activity											GO:0005089	Rho guanyl-nucleotide exchange factor activity		Glyma01g35540.1	0	91.1727	Glyma09g35130.1	0	91.5185		GO:0005089
Phvul.002G123300.2	4	25	-2.64386	0.977937	PF03759	Rho guanyl-nucleotide exchange factor activity											GO:0005089	Rho guanyl-nucleotide exchange factor activity		Glyma01g35540.1	0	91.1727	Glyma09g35130.1	0	91.5185		GO:0005089
Phvul.002G123800.1	2	9	-2.16993	0.909616	PF00097	Zinc finger, C3HC4 type (RING finger)			PTHR14155	RING FINGER PROTEIN 6/12/38	KOG1493	Anaphase-promoting complex (APC), subunit 11								Glyma09g35060.1	0	92.9633	Glyma09g35060.1	2e-67	96.1039
Phvul.002G123800.2	2	9	-2.16993	0.909616	PF00097	Zinc finger, C3HC4 type (RING finger)			PTHR14155	RING FINGER PROTEIN 6/12/38	KOG1493	Anaphase-promoting complex (APC), subunit 11								Glyma09g35060.1	0	90.8821	Glyma09g35060.1	2e-67	96.1039
Phvul.002G127900.1	141	929	-2.71998	0.984251	PF01294	intracellular			PTHR11722	intracellular	KOG3295	60S Ribosomal protein L13			K02873	large subunit ribosomal protein L13e	GO:0003735 GO:0005622 GO:0005840 GO:0006412	structural constituent of ribosome_intracellular_ribosome_protein biosynthesis		Glyma04g14640.2	0	88.9423	Glyma04g14640.1	0	88.9423	GO:0006412	GO:0003735
Phvul.002G132600.1	58	299	-2.36602	0.96193																Glyma01g01310.1	0	90.1211	Glyma01g01310.2	0	89.8182
Phvul.002G133900.1	1	8	-3	0.947971																Glyma01g01450.1	3e-25	85.5072	Glyma09g34320.1	2e-20	84.058
Phvul.002G136400.1	0	7	-3.80735	0.939611	PF02230	hydrolase activity			PTHR12277,PTHR12277:SF8	UNCHARACTERIZED	KOG1552	Predicted alpha/beta hydrolase					GO:0016787	hydrolase activity		Glyma01g01790.1	0	89.7249	Glyma01g01790.2	0	88.6587		GO:0016787
Phvul.002G136400.2	0	7	-3.80735	0.939611	PF02230	hydrolase activity			PTHR12277,PTHR12277:SF8	UNCHARACTERIZED							GO:0016787	hydrolase activity		Glyma01g01790.2	0	89.5717	Glyma01g01790.1	0	88.6587		GO:0016787
Phvul.002G140500.1	1	22	-4.45943	0.993602	PF00335	integral to membrane			PTHR19282,PTHR19282:SF137	,TETRASPANIN	KOG3882	Tetraspanin family integral membrane protein					GO:0016021	integral to membrane		Glyma09g33780.1	0	87.4065	Glyma01g02160.1	1e-118	85.9184
Phvul.002G141300.1	2	10	-2.32193	0.925648	PF00443	ubiquitin thiolesterase activity			PTHR24006,PTHR24006:SF250		KOG1865	Ubiquitin carboxyl-terminal hydrolase					GO:0004221 GO:0006511	ubiquitin thiolesterase activity_ubiquitin-dependent protein catabolism		Glyma09g33740.1	0	89.1702	Glyma09g33740.1	1e-103	85.4945	GO:0006511	GO:0004221
Phvul.002G142200.1	5	30	-2.58496	0.979746	PF05859	mitosis											GO:0000775 GO:0005634 GO:0007049 GO:0007067	chromosome, pericentric region_nucleus_cell cycle_mitosis		Glyma17g09130.1	0	88.1215	Glyma05g07650.1	0	87.1724	GO:0007049 GO:0007067
Phvul.002G145000.1	0	6	-3.58496	0.920346	PF00225,PF11721	Di-glucose binding within endoplasmic reticulum,microtubule motor activity			PTHR24115,PTHR24115:SF171		KOG0239	Kinesin (KAR3 subfamily)					GO:0003777 GO:0005524 GO:0007018	microtubule motor activity_ATP binding_microtubule-based movement		Glyma01g02620.1	0	92.7734	Glyma01g02620.1	1e-123	93.4641	GO:0007018	GO:0003777 GO:0005524
Phvul.002G146400.1	7	72	-3.36257	0.996891	PF00847	sequence-specific D binding transcription factor activity			PTHR11795,PTHR11795:SF332	,PROTEIN KISE					K09285	AP2-like factor, ANT lineage	GO:0003700 GO:0006355	transcription factor activity_"regulation of transcription, DNA-dependent"	AP2	Glyma09g33240.1	0	85.4839	Glyma01g02760.1	0	88.4514	GO:0006355	GO:0003700
Phvul.002G146500.1	1	18	-4.16993	0.990404	PF00346	quinone binding			PTHR11993,PTHR11993:SF18	,DH DEHYDROGESE-RELATED							GO:0016651 GO:0048038 GO:0051287 GO:0055114	oxidoreductase activity, acting on NADH or NADPH_quinone binding_NAD binding_oxidation reduction		Glyma01g02760.1	1e-07	92.6829				GO:0055114	GO:0016651 GO:0048038 GO:0051287
Phvul.002G146700.1	6	28	-2.22239	0.948718	PF00860	transport			PTHR11119,PTHR11119:SF8	,transport	KOG1292	Xanthine/uracil transporters					GO:0005215 GO:0006810 GO:0016020 GO:0055085	transporter activity_transport_membrane_transmembrane transport	Alfin	Glyma09g33220.1	0	93.272	Glyma09g33220.1	2e-93	85.0917	GO:0006810 GO:0055085	GO:0005215
Phvul.002G148900.1	2	9	-2.16993	0.909616	PF04770	ZF-HD protein dimerisation region													ZD_HD	Glyma02g04550.1	1e-107	92.3077	Glyma02g04550.1	9e-28	87.0229
Phvul.002G149000.1	2	10	-2.32193	0.925648	PF03959	Serine hydrolase (FSH1)			PTHR22778	OVARIAN CANCER GENE-2 PROTEIN-RELATED	KOG2551	Phospholipase/carboxyhydrolase								Glyma02g04540.1	1e-139	88.0753	Glyma02g04520.1	1e-138	85.4027
Phvul.002G149000.2	2	9	-2.16993	0.909616	PF03959	Serine hydrolase (FSH1)			PTHR22778	OVARIAN CANCER GENE-2 PROTEIN-RELATED	KOG2551	Phospholipase/carboxyhydrolase								Glyma02g04540.1	1e-139	88.0753	Glyma02g04520.1	1e-138	85.4027
Phvul.002G150100.1	274	1392	-2.34491	0.962043	PF00828	Ribosomal protein L18e/L15			PTHR11721	60S RIBOSOMAL PROTEIN L27A	KOG1742	60s ribosomal protein L15/L27								Glyma02g04400.1	1e-128	87.9195	Glyma01g03180.2	1e-111	86.3535
Phvul.002G150700.1	0	10	-4.32193	0.969389																Glyma01g03240.1	1e-102	88.9908	Glyma02g04330.1	1e-68	84.6847
Phvul.002G151400.1	9	41	-2.18763	0.951623	PF02861	protein metabolic process			PTHR11638,PTHR11638:SF62	,ATP-DEPENDENT CLP PROTEASE							GO:0019538	protein metabolism		Glyma01g42210.1	1e-147	89.7321	Glyma11g03150.1	2e-22	87.7358	GO:0019538
Phvul.002G151500.1	3	23	-2.9386	0.979106	PF01554	antiporter activity			PTHR11206,PTHR11206:SF38	#NAME?	KOG1347	Uncharacterized membrane protein, predicted efflux pump					GO:0006855 GO:0015238 GO:0015297 GO:0016020 GO:0055085	multidrug transport_drug transporter activity_antiporter activity_membrane_transmembrane transport	FHA	Glyma01g42220.1	0	91.844	Glyma11g03140.1	0	91.2007	GO:0006855 GO:0055085	GO:0015238 GO:0015297
Phvul.002G152100.1	1	7	-2.80735	0.927742	PF00069,PF00560,PF08263	Leucine rich repeat N-termil domain,protein binding,protein phosphorylation			PTHR24420,PTHR24420:SF874		KOG1187	Serine/threonine protein kinase					GO:0004672 GO:0005515 GO:0005524 GO:0006468	protein kinase activity_protein binding_ATP binding_protein amino acid phosphorylation		Glyma01g42280.1	0	92.6609	Glyma11g03080.1	0	92.406	GO:0006468	GO:0004672 GO:0005515 GO:0005524
Phvul.002G153500.1	159	911	-2.51842	0.962337	PF04321	dTDP-4-dehydrorhamnose reductase activity			PTHR10366,PTHR10366:SF55	D DEPENDENT EPIMERASE/DEHYDRATASE,UDP-GLUCOSE 4-EPIMERASE			1.1.1.-,5.1.3.-	Acting on carbohydrates and derivatives.,With D(+) or DP(+) as acceptor.	K12451	3,5-epimerase/4-reductase [EC:5.1.3.- 1.1.1.-]	GO:0003824 GO:0008831 GO:0009058 GO:0044237 GO:0045226 GO:0050662	catalytic activity_dTDP-4-dehydrorhamnose reductase activity_biosynthesis_cellular metabolism_extracellular polysaccharide biosynthesis_coenzyme binding		Glyma01g42440.1	1e-157	89.3145	Glyma17g14170.1	4e-86	81.2403	GO:0009058 GO:0044237 GO:0045226	GO:0003824 GO:0008831 GO:0050662
Phvul.002G153600.1	15	69	-2.20163	0.95339	PF01154,PF08540	hydroxymethylglutaryl-CoA synthase activity			PTHR11877,PTHR11877:SF10	HMG-COA SYNTHASE,HYDROXYMETHYLGLUTARYL-COA SYNTHASE	KOG1393	Hydroxymethylglutaryl-CoA synthase	2.3.3.10	hydroxymethylglutaryl-CoA synthase	K01641	hydroxymethylglutaryl-CoA synthase [EC:2.3.3.10]	GO:0004421 GO:0008299	hydroxymethylglutaryl-CoA synthase activity_isoprenoid biosynthesis		Glyma01g42450.1	0	92.8571	Glyma11g02950.1	0	92.5685	GO:0008299	GO:0004421
Phvul.002G153900.1	23	126	-2.45372	0.961748	PF00847	sequence-specific D binding transcription factor activity											GO:0003700 GO:0006355	transcription factor activity_"regulation of transcription, DNA-dependent"	AP2	Glyma01g42500.2	8e-96	88.1306	Glyma01g42500.2	2e-22	85	GO:0006355	GO:0003700
Phvul.002G156000.1	6	1	2.58496	0.908959
Phvul.002G156600.1	69	7	3.30117	0.993622	PF00069,PF08263	Leucine rich repeat N-termil domain,protein phosphorylation			PTHR24420,PTHR24420:SF812		KOG1187	Serine/threonine protein kinase					GO:0004672 GO:0005524 GO:0006468	protein kinase activity_ATP binding_protein amino acid phosphorylation		Glyma11g02690.1	0	93.1225	Glyma01g42770.1	0	94.206	GO:0006468	GO:0004672 GO:0005524
Phvul.002G156700.1	0	8	-4	0.95293	PF00241	actin binding			PTHR11913	ACTIN DEPOLYMERIZING FACTOR	KOG1735	Actin depolymerizing factor			K05765	cofilin	GO:0003779 GO:0005622	actin binding_intracellular		Glyma01g42780.1	1e-158	92.029	Glyma11g02670.1	1e-147	90.8213		GO:0003779
Phvul.002G159600.1	78	498	-2.6746	0.984137	PF03501	Plectin/S10 domain			PTHR12146	40S RIBOSOMAL PROTEIN S10	KOG3344	40s ribosomal protein s10			K02947	small subunit ribosomal protein S10e				Glyma11g02410.1	0	90.0552	Glyma01g43110.1	1e-178	89.6488
Phvul.002G162500.1	2	17	-3.08746	0.982007	PF00847	sequence-specific D binding transcription factor activity											GO:0003700 GO:0006355	transcription factor activity_"regulation of transcription, DNA-dependent"	AP2	Glyma11g02140.1	1e-67	92.4731	Glyma11g02140.1	2e-29	86.3014	GO:0006355	GO:0003700
Phvul.002G162600.1	21	204	-3.28011	0.994225	PF06376	Protein of unknown function (DUF1070)														Glyma11g02130.1	2e-38	87.5	Glyma11g02130.2	1e-18	81.25
Phvul.002G164800.1	6	33	-2.45943	0.958531	PF00350,PF01031,PF02212	GTP binding			PTHR11566,PTHR11566:SF12	DYMIN	KOG0446	Vacuolar sorting protein VPS1, dynamin, and related proteins					GO:0003924 GO:0005525	GTPase activity_GTP binding		Glyma11g01930.1	0	93.0715	Glyma01g43550.1	0	92.9624		GO:0003924 GO:0005525
Phvul.002G165000.1	1	6	-2.58496	0.908959	PF03168	Late embryogenesis abundant protein														Glyma01g43570.1	1e-155	87.5	Glyma11g01900.1	1e-116	84.4485
Phvul.002G166300.1	9	53	-2.558	0.960898	PF00141	peroxidase activity							1.11.1.7	Peroxidase.	K00430	peroxidase [EC:1.11.1.7]	GO:0004601 GO:0006979 GO:0020037 GO:0055114	peroxidase activity_response to oxidative stress_heme binding_oxidation reduction		Glyma11g07670.1	0	91.5663	Glyma01g37630.1	0	91.5663	GO:0006979 GO:0055114	GO:0004601 GO:0020037
Phvul.002G170100.1	1	20	-4.32193	0.992219	PF00856	protein binding			PTHR12197,PTHR12197:SF78	,SET AND MYND DOMAIN CONTAINING							GO:0005515	protein binding	PcG	Glyma07g35640.1	0	89.6239	Glyma20g01650.1	1e-62	90.7216		GO:0005515
Phvul.002G171200.1	110	468	-2.08901	0.953179	PF01199	intracellular			PTHR10759	intracellular	KOG1790	60s ribosomal protein L34					GO:0003735 GO:0005622 GO:0005840 GO:0006412	structural constituent of ribosome_intracellular_ribosome_protein biosynthesis		Glyma18g14980.1	1e-113	93.5018	Glyma08g41280.1	1e-113	93.5018	GO:0006412	GO:0003735
Phvul.002G171500.1	2674	8	8.38478	0.99998																Glyma18g15010.1	3e-11	95.3488
Phvul.002G172200.1	1	10	-3.32193	0.967309	PF04104	D primase activity			PTHR10537	nucleotidyltransferase activity	KOG2267	Eukaryotic-type DNA primase, large subunit	2.7.7.-	Nucleotidyltransferases.	K02685	DNA primase large subunit [EC:2.7.7.-]	GO:0003896 GO:0006269 GO:0016779	DNA primase activity_"DNA replication, priming"_nucleotidyltransferase activity		Glyma05g28150.1	0	93.0676	Glyma08g11130.1	0	91.9411	GO:0006269	GO:0003896 GO:0016779
Phvul.002G173300.1	1	8	-3	0.947971	PF00234	Protease inhibitor/seed storage/LTP family														Glyma05g28030.1	8e-74	88.2576	Glyma11g37010.1	1e-10	85.8974
Phvul.002G173800.1	5	37	-2.88753	0.983258	PF05755	Rubber elongation factor protein (REF)														Glyma05g27980.1	1e-177	87.4404	Glyma08g10960.2	1e-151	85.5799
Phvul.002G173900.1	10	74	-2.88753	0.985265	PF00067	oxidoreductase activity, acting on paired donors, with incorporation or reduction of molecular oxygen			PTHR24298,PTHR24298:SF44		KOG0156	Cytochrome P450 CYP2 subfamily					GO:0005506 GO:0009055 GO:0016705 GO:0020037 GO:0055114	iron ion binding_electron carrier activity_"oxidoreductase activity, acting on paired donors, with incorporation or reduction of molecular oxygen"_heme binding_oxidation reduction		Glyma08g10950.1	0	90.0956	Glyma05g27970.1	0	89.6219	GO:0055114	GO:0005506 GO:0009055 GO:0016705 GO:0020037
Phvul.002G174200.1	71	453	-2.67362	0.984129	PF00237	intracellular			PTHR11593	structural constituent of ribosome	KOG3353	60S ribosomal protein L22			K02880	large subunit ribosomal protein L17e	GO:0003735 GO:0005622 GO:0005840 GO:0006412 GO:0015934	structural constituent of ribosome_intracellular_ribosome_protein biosynthesis_large ribosomal subunit		Glyma05g27940.1	0	93.621	Glyma08g10910.2	0	92.1201	GO:0006412	GO:0003735
Phvul.002G174500.1	3	16	-2.41504	0.946481
Phvul.002G174600.1	6	27	-2.16993	0.948083	PF00646,PF01344	protein binding			PTHR26379,PTHR26379:SF184								GO:0005515	protein binding		Glyma08g10890.3	0	91.453	Glyma08g10890.2	0	91.453		GO:0005515
Phvul.002G175200.1	1	6	-2.58496	0.908959	PF03171	oxidoreductase activity			PTHR10209,PTHR10209:SF55	,FE(II)/ ASCORBATE OXIDASE SUPERFAMILY	KOG0143	Iron/ascorbate family oxidoreductases					GO:0016491 GO:0016706 GO:0055114	oxidoreductase activity_"oxidoreductase activity, acting on paired donors, with incorporation or reduction of molecular oxygen, 2-oxoglutarate as one donor, and incorporation of one atom each of oxygen into both donors"_oxidation reduction		Glyma18g06870.1	0	86.3248	Glyma18g06870.1	6e-27	91.4894	GO:0055114	GO:0016491 GO:0016706
Phvul.002G175800.1	1	10	-3.32193	0.967309	PF03763	Remorin, C-termil region														Glyma05g27810.1	0	87.5906	Glyma05g27810.2	0	86.2767
Phvul.002G176200.1	47	2	4.55459	0.998475	PF00106	oxidoreductase activity			PTHR24312,PTHR24312:SF90		KOG1200	Mitochondrial/plastidial beta-ketoacyl-ACP reductase					GO:0008152 GO:0016491	metabolism_oxidoreductase activity		Glyma08g10760.1	1e-155	93.3511	Glyma08g10760.1	8e-87	93.578	GO:0008152	GO:0016491
Phvul.002G177700.1	226	1083	-2.26064	0.954446	PF01781	intracellular			PTHR10965	intracellular	KOG3499	60S ribosomal protein L38			K02923	large subunit ribosomal protein L38e	GO:0003735 GO:0005622 GO:0005840 GO:0006412	structural constituent of ribosome_intracellular_ribosome_protein biosynthesis		Glyma08g10540.1	3e-99	97.0874	Glyma05g27570.1	1e-88	97.2826	GO:0006412	GO:0003735
Phvul.002G181000.1	0	14	-4.80735	0.984212																Glyma05g27320.1	1e-100	88.3721	Glyma08g10270.1	4e-96	88.785
Phvul.002G182100.1	1	10	-3.32193	0.967309	PF03188	integral to membrane			PTHR10106	CYTOCHROME B561	KOG1619	Cytochrome b					GO:0016021	integral to membrane		Glyma05g26970.1	1e-176	87.4799	Glyma08g09950.1	1e-165	87.0915
Phvul.002G184100.1	1	47	-5.55459	0.99856																Glyma08g09800.1	1e-127	89.6641	Glyma05g26810.1	1e-125	86.0279
Phvul.002G190100.1	115	673	-2.54897	0.96232	PF00467,PF01777	KOW motif,intracellular			PTHR10497	intracellular	KOG3418	60S ribosomal protein L27			K02901	large subunit ribosomal protein L27e	GO:0003735 GO:0005622 GO:0005840 GO:0006412	structural constituent of ribosome_intracellular_ribosome_protein biosynthesis		Glyma05g26320.1	1e-157	92.1569	Glyma08g09230.1	1e-136	89.951	GO:0006412	GO:0003735
Phvul.002G190300.1	5	21	-2.07039	0.942704	PF00013	R binding			PTHR12826	FAMILY NOT MED	KOG3273	Predicted RNA-binding protein Pno1p interacting with Nob1p and involved in 26S proteasome assembly			K11884	RNA-binding protein PNO1	GO:0003723	RNA binding		Glyma18g08080.1	0	92.006	Glyma18g08100.1	0	91.4027		GO:0003723
Phvul.002G190400.1	301	2384	-2.98555	0.986052	PF01247	intracellular			PTHR10902	intracellular	KOG0887	60S ribosomal protein L35A/L37			K02917	large subunit ribosomal protein L35Ae	GO:0003735 GO:0005622 GO:0005840 GO:0006412	structural constituent of ribosome_intracellular_ribosome_protein biosynthesis		Glyma05g26290.1	1e-128	92.2388	Glyma08g09200.2	1e-127	92.4012	GO:0006412	GO:0003735
Phvul.002G190400.2	298	2309	-2.95388	0.986044	PF01247	intracellular			PTHR10902	intracellular	KOG0887	60S ribosomal protein L35A/L37					GO:0003735 GO:0005622 GO:0005840 GO:0006412	structural constituent of ribosome_intracellular_ribosome_protein biosynthesis		Glyma08g09200.2	1e-116	92.6174	Glyma08g09200.1	1e-116	92.6174	GO:0006412	GO:0003735
Phvul.002G190600.1	9	43	-2.25634	0.952063	PF00459	inositol or phosphatidylinositol phosphatase activity			PTHR20854,PTHR20854:SF3	DIPHOSPHONUCLEOSIDE PHOSPHOHYDROLASE,inositol or phosphatidylinositol phosphatase activity	KOG1528	Salt-sensitive 3'-phosphoadenosine-5'-phosphatase HAL2/SAL1	3.1.3.57,3.1.3.7	3'(2'),5'-bisphosphate nucleotidase.,"Inositol-1,4-bisphosphate 1-phosphatase."	K01107	inositol polyphosphate 1-phosphatase [EC:3.1.3.57]	GO:0004437 GO:0046854	inositol or phosphatidylinositol phosphatase activity_phosphoinositide phosphorylation		Glyma08g09180.1	0	92.5208	Glyma05g26250.1	0	93.0476		GO:0004437
Phvul.002G194200.1	1	26	-4.70044	0.995425	PF00493	D replication			PTHR11630,PTHR11630:SF46	,D REPLICATION LICENSING FACTOR	KOG0479	DNA replication licensing factor, MCM3 component			K02541	minichromosome maintenance protein 3	GO:0003677 GO:0005524 GO:0006260 GO:0015979 GO:0015995 GO:0016851 GO:0003824	DNA binding_ATP binding_DNA replication_photosynthesis_chlorophyll biosynthesis_magnesium chelatase activity_catalytic activity		Glyma08g08920.2	0	92.1669	Glyma08g08920.1	0	92.1669	GO:0006260 GO:0015979 GO:0015995	GO:0003677 GO:0005524 GO:0016851
Phvul.002G194300.1	18	111	-2.62449	0.983812	PF00109,PF02801	Beta-ketoacyl synthase, C-termil domain,"Beta-ketoacyl synthase, N-termil domain"			PTHR11712,PTHR11712:SF52	,biosynthetic process	KOG1394	3-oxoacyl-(acyl-carrier-protein) synthase (I and II)					GO:0009058	biosynthesis		Glyma05g25970.1	0	92.9717	Glyma08g08910.1	0	92.7702	GO:0009058	GO:0003824
Phvul.002G194400.1	25	130	-2.37851	0.961728															bHLH	Glyma05g25960.1	0	88.5201	Glyma08g08900.1	0	88.2603
Phvul.002G195800.1	44	11	2	0.950662																Glyma05g25850.1	5e-43	86.3636	Glyma05g25860.2	1e-31	83.9196
Phvul.002G196400.1	1	6	-2.58496	0.908959	PF00504	Chlorophyll A-B binding protein			PTHR21649	photosynthesis, light harvesting					K08912	light-harvesting complex II chlorophyll a/b binding protein 1	GO:0009765 GO:0016020	photosynthesis, light harvesting_membrane		Glyma05g25810.1	0	90.8974	Glyma08g08770.2	0	90.7336	GO:0009765
Phvul.002G197800.1	118	14	3.07529	0.993635	PF07712	Stress up-regulated Nod 19														Glyma05g25690.1	0	84.7165	Glyma05g25700.3	0	84.6217
Phvul.002G197800.2	123	15	3.03562	0.993656	PF07712	Stress up-regulated Nod 19														Glyma05g25690.1	0	84.7165	Glyma05g25700.3	0	84.6217
Phvul.002G197800.3	97	11	3.14048	0.993521	PF07712	Stress up-regulated Nod 19														Glyma05g25690.1	0	84.5745	Glyma05g25700.3	0	84.3783
Phvul.002G198500.2	57	12	2.24793	0.953064	PF02585	Glcc-PI de-N-acetylase			PTHR12993,PTHR12993:SF2	N-ACETYLGLUCOSAMINYL-PHOSPHATIDYLINOSITOL DE-N-ACETYLASE,N-ACETYLGLUCOSAMINYL-PHOSPHATIDYLINOSITOL DE-N-ACETYLASE-RELATED										Glyma08g08610.2	1e-156	93.1937	Glyma08g08610.2	2e-15	94.4444
Phvul.002G198500.3	62	13	2.25376	0.953281	PF02585	Glcc-PI de-N-acetylase			PTHR12993,PTHR12993:SF2	N-ACETYLGLUCOSAMINYL-PHOSPHATIDYLINOSITOL DE-N-ACETYLASE,N-ACETYLGLUCOSAMINYL-PHOSPHATIDYLINOSITOL DE-N-ACETYLASE-RELATED										Glyma08g08610.4	1e-132	93.0303	Glyma08g08610.3	1e-132	93.0303
Phvul.002G198500.4	42	9	2.22239	0.951895	PF02585	Glcc-PI de-N-acetylase			PTHR12993,PTHR12993:SF2	N-ACETYLGLUCOSAMINYL-PHOSPHATIDYLINOSITOL DE-N-ACETYLASE,N-ACETYLGLUCOSAMINYL-PHOSPHATIDYLINOSITOL DE-N-ACETYLASE-RELATED	KOG3332	N-acetylglucosaminyl phosphatidylinositol de-N-acetylase								Glyma08g08610.2	0	92.5865	Glyma08g08610.1	0	92.5865
Phvul.002G198800.1	1	7	-2.80735	0.927742	PF01565,PF08031	flavin adenine dinucleotide binding			PTHR11748,PTHR11748:SF29	,D-LACTATE DEHYDROGESE	KOG4730	D-arabinono-1, 4-lactone oxidase					GO:0008762 GO:0016491 GO:0050660 GO:0055114	UDP-N-acetylmuramate dehydrogenase activity_oxidoreductase activity_FAD binding_oxidation reduction		Glyma05g25590.1	0	91.246	Glyma08g08570.1	0	90.9623	GO:0055114	GO:0016491 GO:0050660
Phvul.002G199300.1	2	14	-2.80735	0.967903	PF01565,PF08031	flavin adenine dinucleotide binding			PTHR11748,PTHR11748:SF29	,D-LACTATE DEHYDROGESE							GO:0008762 GO:0016491 GO:0050660 GO:0055114	UDP-N-acetylmuramate dehydrogenase activity_oxidoreductase activity_FAD binding_oxidation reduction		Glyma05g25540.1	0	91.1257	Glyma08g08520.1	0	91.199	GO:0055114	GO:0016491 GO:0050660
Phvul.002G199700.1	0	6	-3.58496	0.920346	PF01565,PF08031	flavin adenine dinucleotide binding			PTHR11748,PTHR11748:SF29	,D-LACTATE DEHYDROGESE							GO:0008762 GO:0016491 GO:0050660 GO:0055114	UDP-N-acetylmuramate dehydrogenase activity_oxidoreductase activity_FAD binding_oxidation reduction		Glyma05g25470.1	0	83.9286	Glyma05g25130.1	0	85.2674	GO:0055114	GO:0016491 GO:0050660
Phvul.002G201100.1	3	49	-4.02975	0.998372	PF04081	nucleus			PTHR14303	D POLYMERASE DELTA SUBUNIT 4					K03505	DNA polymerase delta subunit 4	GO:0005634 GO:0006260	nucleus_DNA replication		Glyma05g25400.1	2e-52	81.5562	Glyma08g08420.1	2e-49	85.7143	GO:0006260
Phvul.002G201600.1	1	16	-4	0.987732	PF00560,PF08263	Leucine rich repeat N-termil domain,protein binding			PTHR24420,PTHR24420:SF918								GO:0005515	protein binding		Glyma08g08360.1	6e-42	83.9506	Glyma08g08360.1	7e-14	95.8333		GO:0005515
Phvul.002G201700.1	2	21	-3.39232	0.98996	PF00560,PF08263	Leucine rich repeat N-termil domain,protein binding			PTHR24420								GO:0005515	protein binding		Glyma08g08380.1	3e-41	79.5031	Glyma08g08380.1	2e-39	84.5188		GO:0005515
Phvul.002G201800.1	3	12	-2	0.92368	PF00560,PF08263	Leucine rich repeat N-termil domain,protein binding			PTHR24420								GO:0005515	protein binding		Glyma08g08380.1	0	87.2093	Glyma08g08390.1	2e-82	79.2696		GO:0005515
Phvul.002G202000.1	1	17	-4.08746	0.989148	PF03106	sequence-specific D binding											GO:0003700 GO:0006355 GO:0043565	transcription factor activity_"regulation of transcription, DNA-dependent"_sequence-specific DNA binding	WRKY	Glyma08g08340.1	0	84.6419	Glyma08g08340.1	5e-43	94.0171	GO:0006355	GO:0003700 GO:0043565
Phvul.002G203800.1	25	131	-2.38957	0.96174																Glyma08g36390.1	3e-40	91.8699	Glyma05g16360.1	8e-16	90.9091
Phvul.002G204400.1	173	33	2.39023	0.961842	PF00892	membrane											GO:0016020	membrane		Glyma08g08170.1	0	88.2118	Glyma05g25140.1	2e-54	88.7755
Phvul.002G204400.2	239	45	2.40901	0.96191	PF00892	membrane											GO:0016020	membrane		Glyma08g08170.1	0	87.3343	Glyma05g25140.1	2e-54	88.7755
Phvul.002G204400.3	242	46	2.3953	0.961911	PF00892	membrane											GO:0016020	membrane		Glyma08g08170.1	0	88.5075	Glyma05g25140.1	2e-54	88.7755
Phvul.002G204400.4	174	33	2.39855	0.961842	PF00892	membrane											GO:0016020	membrane		Glyma08g08170.1	0	89.0121	Glyma05g25140.1	2e-54	88.7755
Phvul.002G204800.1	852	62	3.78051	0.998956																Glyma05g25020.1	4e-19	85.7143	Glyma05g25020.1	9e-11	95.2381
Phvul.002G205000.1	1200	300	2	0.953202	PF01988	VIT family					KOG4473	Uncharacterized membrane protein								Glyma05g25000.1	1e-153	87.0796	Glyma08g08110.1	1e-151	87.5465
Phvul.002G205600.1	4	23	-2.52356	0.954737	PF01170	Putative R methylase family UPF0020			PTHR13370	R METHYLASE-RELATED	KOG2671	Putative RNA methylase								Glyma08g08040.1	0	92.4931	Glyma05g24950.1	0	92.2865
Phvul.002G206100.1	69	378	-2.45372	0.961979	PF00935	intracellular			PTHR10369	intracellular	KOG3464	60S ribosomal protein L44			K02929	large subunit ribosomal protein L44e	GO:0003735 GO:0005622 GO:0005840 GO:0006412	structural constituent of ribosome_intracellular_ribosome_protein biosynthesis		Glyma05g24930.1	1e-126	93.2476	Glyma08g08030.1	1e-123	92.6752	GO:0006412	GO:0003735
Phvul.002G206400.1	3	14	-2.22239	0.933486	PF00350	GTP binding			PTHR11566,PTHR11566:SF63	,DYMIN	KOG0446	Vacuolar sorting protein VPS1, dynamin, and related proteins					GO:0003924 GO:0005525	GTPase activity_GTP binding		Glyma08g07990.1	0	92.5146	Glyma08g07990.2	0	92.0692		GO:0003924 GO:0005525
Phvul.002G206800.1	0	30	-5.90689	0.996586	PF00933,PF01915	hydrolase activity, hydrolyzing O-glycosyl compounds											GO:0004553 GO:0005975	hydrolase activity, hydrolyzing O-glycosyl compounds_carbohydrate metabolism		Glyma08g07950.1	0	93.2133	Glyma08g07950.2	0	93.0636	GO:0005975	GO:0004553
Phvul.002G207200.1	1	6	-2.58496	0.908959	PF00403	metal ion transport			PTHR22814,PTHR22814:SF50	,COPPER TRANSPORT PROTEIN ATOX1-RELATED	KOG1603	Copper chaperone					GO:0030001 GO:0046872	metal ion transport_metal ion binding		Glyma05g24750.1	1e-87	95.4774	Glyma08g07910.1	3e-61	94.702	GO:0030001	GO:0046872
Phvul.002G207400.1	13	76	-2.54749	0.961627	PF00234	Protease inhibitor/seed storage/LTP family														Glyma08g07890.1	1e-117	86.1111	Glyma05g24730.1	1e-107	85.1153
Phvul.002G208100.1	0	6	-3.58496	0.920346	PF00806	R binding			PTHR12537,PTHR12537:SF13	PUMILIO-RELATED,R BINDING PROTEIN PUMILIO-RELATED	KOG2049	Translational repressor MPT5/PUF4 and related RNA-binding proteins (Puf superfamily)					GO:0003723	RNA binding		Glyma05g24580.1	0	93.6983	Glyma05g24580.1	1e-114	87.0044		GO:0003723
Phvul.002G209600.1	12	2	2.58496	0.959278	PF06454	Protein of unknown function (DUF1084)														Glyma05g24420.1	0	90.9297	Glyma08g07670.1	0	89.8305
Phvul.002G211000.1	6	27	-2.16993	0.948083																Glyma13g08050.1	3e-45	80.8901	Glyma08g07490.1	1e-25	78.8265
Phvul.002G211900.1	23	170	-2.88583	0.985785																Glyma07g30000.1	6e-46	86.5116	Glyma08g07370.1	2e-33	83.945
Phvul.002G215800.1	10	70	-2.80735	0.985183	PF00012	Hsp70 protein			PTHR19375,PTHR19375:SF1	ATP binding,HEAT SHOCK PROTEIN 70-RELATED	KOG0102	Molecular chaperones mortalin/PBP74/GRP75, HSP70 superfamily			K03283	heat shock 70kDa protein 1/8	GO:0000902 GO:0005524	cellular morphogenesis_ATP binding		Glyma08g06950.1	0	92.8571	Glyma07g30290.1	0	92.8571	GO:0000902	GO:0005524
Phvul.002G216600.1	23	132	-2.52083	0.962066	PF00248	Aldo/keto reductase family			PTHR11732,PTHR11732:SF8	OXIDOREDUCTASE-RELATED,oxidoreductase activity	KOG1576	Predicted oxidoreductase	1.1.1.122	D-threo-aldose 1-dehydrogese.	K00064	D-threo-aldose 1-dehydrogenase [EC:1.1.1.122]	GO:0055114	oxidation reduction		Glyma08g06840.1	0	88.6435	Glyma07g30400.1	1e-117	91.411	GO:0055114	GO:0016491
Phvul.002G216900.1	2	9	-2.16993	0.909616	PF01946,PF08491	Thi4 family,squalene monooxygese activity			PTHR10835	SQUALENE MONOOXYGESE	KOG1298	Squalene monooxygenase	1.14.99.7	Squalene monooxygese.	K00511	squalene monooxygenase [EC:1.14.99.7]	GO:0004506 GO:0008033 GO:0016021 GO:0050660 GO:0055114	squalene monooxygenase activity_tRNA processing_integral to membrane_FAD binding_oxidation reduction		Glyma07g30440.1	0	92.7934	Glyma08g06810.1	0	92.4889	GO:0008033 GO:0055114	GO:0004506 GO:0050660
Phvul.002G217400.1	1	23	-4.52356	0.994138	PF01063	catalytic activity			PTHR11825,PTHR11825:SF2	branched-chain-amino-acid transamise activity,catalytic activity	KOG0975	Branched chain aminotransferase BCAT1, pyridoxal phosphate enzymes type IV superfamily	2.6.1.42	Branched-chain amino acid aminotransferase.	K00826	branched-chain amino acid aminotransferase [EC:2.6.1.42]	GO:0003824 GO:0004084 GO:0008152 GO:0009081	catalytic activity_branched chain AA transaminase activity_metabolism_branched chain AA metabolic process		Glyma07g30510.1	0	89.1481	Glyma08g06750.1	0	84.0745	GO:0008152 GO:0009081	GO:0003824 GO:0004084
Phvul.002G219400.1	7	57	-3.02554	0.99283	PF01535	PPR repeat			PTHR24015											Glyma07g30720.1	0	87.702	Glyma08g06580.1	0	86.9281
Phvul.002G221000.1	2	20	-3.32193	0.989126	PF00249	Myb-like D-binding domain			PTHR10641	MYB-RELATED	KOG0048	Transcription factor, Myb superfamily			K09422	myb proto-oncogene protein, plant	GO:0003677	DNA binding	MYB	Glyma08g06440.1	0	90.8127	Glyma08g06440.1	2e-54	87.2807		GO:0003677
Phvul.002G222100.1	82	431	-2.39399	0.961969	PF00646	protein binding											GO:0005515	protein binding		Glyma07g30950.1	9e-64	83.8617	Glyma07g30950.1	3e-11	88.0597		GO:0005515
Phvul.002G223200.1	97	555	-2.51643	0.962296	PF01775	ribosome			PTHR10052	ribosome	KOG0829	60S ribosomal protein L18A			K02882	large subunit ribosomal protein L18Ae	GO:0003735 GO:0005840 GO:0006412	structural constituent of ribosome_ribosome_protein biosynthesis		Glyma15g10220.1	1e-155	87.8957	Glyma18g13270.1	1e-100	83.6127	GO:0006412	GO:0003735
Phvul.002G223300.1	9	39	-2.11548	0.950328	PF00657	lipid metabolic process			PTHR22835,PTHR22835:SF39	,ZINC FINGER FYVE DOMAIN CONTAINING PROTEIN							GO:0006629 GO:0016788	lipid metabolism_"hydrolase activity, acting on ester bonds"		Glyma16g07450.1	0	92.77	Glyma03g00860.1	8e-08	97.0588	GO:0006629	GO:0016788
Phvul.002G224500.1	4	21	-2.39232	0.952658																Glyma13g25320.1	3e-70	90.7407	Glyma13g25320.1	8e-55	93.75
Phvul.002G224800.1	48	5	3.26303	0.992868	PF00450	serine-type carboxypeptidase activity			PTHR11802,PTHR11802:SF8	SERINE CARBOXYPEPTIDASE II (CARBOXYPEPTIDASE D) (PLANTS),serine-type carboxypeptidase activity	KOG1282	Serine carboxypeptidases (lysosomal cathepsin A)	3.4.16.5	Carboxypeptidase C.	K13289	cathepsin A (carboxypeptidase C) [EC:3.4.16.5]	GO:0004185 GO:0006508	serine carboxypeptidase activity_proteolysis and peptidolysis		Glyma07g31200.1	0	93.4976	Glyma13g25280.1	0	92.901	GO:0006508	GO:0004185
Phvul.002G224800.2	60	7	3.09954	0.992972	PF00450	serine-type carboxypeptidase activity			PTHR11802,PTHR11802:SF8	SERINE CARBOXYPEPTIDASE II (CARBOXYPEPTIDASE D) (PLANTS),serine-type carboxypeptidase activity	KOG1282	Serine carboxypeptidases (lysosomal cathepsin A)					GO:0004185 GO:0006508	serine carboxypeptidase activity_proteolysis and peptidolysis		Glyma07g31200.1	0	94.2809	Glyma13g25280.1	0	94.0185	GO:0006508	GO:0004185
Phvul.002G225000.1	0	6	-3.58496	0.920346	PF04484	Family of unknown function (DUF566)														Glyma09g02120.1	0	84.8725	Glyma09g02120.1	7e-21	88.5417
Phvul.002G225100.1	28	7	2	0.946955	PF00999	cation transport			PTHR10110	cation transport	KOG1965	Sodium/hydrogen exchanger protein					GO:0006812 GO:0015299 GO:0016021 GO:0055085	cation transport_solute:hydrogen antiporter activity_integral to membrane_transmembrane transport		Glyma15g13030.1	0	93.379	Glyma15g13030.1	0	94.0146	GO:0006812 GO:0055085	GO:0015299
Phvul.002G225200.1	19	4	2.24793	0.942538
Phvul.002G228700.1	3	14	-2.22239	0.933486	PF00305,PF01477	oxidoreductase activity, acting on single donors with incorporation of molecular oxygen, incorporation of two atoms of oxygen,protein binding			PTHR11771,PTHR11771:SF2	LIPOXYGESE,metal ion binding							GO:0005515 GO:0016702 GO:0046872 GO:0055114	protein binding_"oxidoreductase activity, acting on single donors with incorporation of molecular oxygen, incorporation of two atoms of oxygen"_metal ion binding_oxidation reduction		Glyma07g31660.2	0	89.7364	Glyma07g31660.1	0	89.7364	GO:0055114	GO:0005515 GO:0016702 GO:0046872
Phvul.002G229200.1	13	276	-4.40808	0.99974	PF01190	Pollen proteins Ole e I like														Glyma13g24720.1	1e-120	84.9192	Glyma13g24720.1	6e-11	82.6446
Phvul.002G229900.1	53	374	-2.81897	0.98589	PF01092	intracellular			PTHR11502	intracellular	KOG1646	40S ribosomal protein S6					GO:0003735 GO:0005622 GO:0005840 GO:0006412	structural constituent of ribosome_intracellular_ribosome_protein biosynthesis		Glyma13g24630.1	0	91.5978	Glyma07g31840.1	0	90.6667	GO:0006412	GO:0003735
Phvul.002G231400.1	1	8	-3	0.947971	PF00011	Hsp20/alpha crystallin family			PTHR11527,PTHR11527:SF14	LETHAL(2) ESSENTIAL FOR LIFE - RELATED,SMALL HEAT-SHOCK PROTEIN (HSP20) FAMILY	KOG0710	Molecular chaperone (small heat-shock protein Hsp26/Hsp42)								Glyma07g32050.1	1e-145	89.9543	Glyma13g24490.1	1e-138	88.1857
Phvul.002G231500.1	1	7	-2.80735	0.927742	PF00011	Hsp20/alpha crystallin family			PTHR11527,PTHR11527:SF14	LETHAL(2) ESSENTIAL FOR LIFE - RELATED,SMALL HEAT-SHOCK PROTEIN (HSP20) FAMILY	KOG0710	Molecular chaperone (small heat-shock protein Hsp26/Hsp42)								Glyma07g32050.1	1e-126	88.1279	Glyma13g24490.1	1e-124	86.9198
Phvul.002G231700.1	1	7	-2.80735	0.927742	PF00011	Hsp20/alpha crystallin family			PTHR11527,PTHR11527:SF14	LETHAL(2) ESSENTIAL FOR LIFE - RELATED,SMALL HEAT-SHOCK PROTEIN (HSP20) FAMILY	KOG0710	Molecular chaperone (small heat-shock protein Hsp26/Hsp42)								Glyma07g32050.1	1e-131	88.5845	Glyma13g24490.1	1e-123	86.9936
Phvul.002G231800.1	1	12	-3.58496	0.977759	PF00011	Hsp20/alpha crystallin family			PTHR11527,PTHR11527:SF14	LETHAL(2) ESSENTIAL FOR LIFE - RELATED,SMALL HEAT-SHOCK PROTEIN (HSP20) FAMILY	KOG0710	Molecular chaperone (small heat-shock protein Hsp26/Hsp42)								Glyma07g32050.1	2.33e-156	89.1026	Glyma13g24490.1	1e-136	87.9747
Phvul.002G232100.1	10	637	-5.99322	0.999854																Glyma13g24380.1	1e-113	82.1068	Glyma13g24380.1	6e-70	87.234
Phvul.002G232600.1	8	46	-2.52356	0.960439	PF00069,PF00560,PF08263	Leucine rich repeat N-termil domain,protein binding,protein phosphorylation			PTHR24420,PTHR24420:SF884		KOG1187	Serine/threonine protein kinase	2.7.1.-	Phosphotransferases with an alcohol group as acceptor.	K00924	phosphatidylinositol-4-phosphate 3-kinase [EC:2.7.1.154]	GO:0004672 GO:0005515 GO:0005524 GO:0006468	protein kinase activity_protein binding_ATP binding_protein amino acid phosphorylation		Glyma13g24340.1	0	88.8759	Glyma13g24340.1	6e-20	82.0106	GO:0006468	GO:0004672 GO:0005515 GO:0005524
Phvul.002G233500.1	80	412	-2.36457	0.96196	PF01781	intracellular			PTHR10965	intracellular	KOG3499	60S ribosomal protein L38			K02923	large subunit ribosomal protein L38e	GO:0003735 GO:0005622 GO:0005840 GO:0006412	structural constituent of ribosome_intracellular_ribosome_protein biosynthesis		Glyma13g29330.1	7e-98	96.6346	Glyma15g09740.1	4e-90	95.1691	GO:0006412	GO:0003735
Phvul.002G233700.1	6	27	-2.16993	0.948083	PF00829	intracellular			PTHR21349	intracellular	KOG1686	Mitochondrial/chloroplast ribosomal L21 protein					GO:0003723 GO:0003735 GO:0005622 GO:0005840 GO:0006412	RNA binding_structural constituent of ribosome_intracellular_ribosome_protein biosynthesis		Glyma13g24790.1	0	85.199	Glyma07g31650.1	0	85.6781	GO:0006412	GO:0003723 GO:0003735
Phvul.002G234300.1	7	44	-2.65208	0.982182																Glyma13g24280.1	1e-15	81.6456	Glyma07g32270.1	4e-15	81.6993
Phvul.002G235100.1	15	109	-2.86129	0.985597																Glyma08g11900.1	2e-50	91.8919	Glyma05g28750.1	5e-45	90.9091
Phvul.002G235600.1	2	27	-3.75489	0.994518	PF00324	transport			PTHR11785,PTHR11785:SF78	CATIONIC AMINO ACID TRANSPORTER,amino acid transmembrane transport	KOG1287	Amino acid transporters					GO:0003333 GO:0006810 GO:0015171 GO:0016020 GO:0055085	AA transmembrane transport_transport_amino aid transmembrane transporter activity_membrane_transmembrane transport		Glyma05g28810.1	0	89.5425	Glyma08g11960.1	0	88.9807	GO:0006810 GO:0055085	GO:0015171
Phvul.002G236300.1	6	31	-2.36923	0.957592	PF00332,PF07983	X8 domain,"hydrolase activity, hydrolyzing O-glycosyl compounds"			PTHR16631,PTHR16631:SF1	GLUCAN 1,3-BETA-GLUCOSIDASE,"GLUCAN 1,3-BETA-GLUCOSIDASE-RELATED"							GO:0004553 GO:0005975	hydrolase activity, hydrolyzing O-glycosyl compounds_carbohydrate metabolism		Glyma08g12020.1	0	93.2341	Glyma05g28870.1	0	92.673	GO:0005975	GO:0004553
Phvul.002G236300.2	6	31	-2.36923	0.957592	PF00332,PF07983	X8 domain,"hydrolase activity, hydrolyzing O-glycosyl compounds"			PTHR16631,PTHR16631:SF1	GLUCAN 1,3-BETA-GLUCOSIDASE,"GLUCAN 1,3-BETA-GLUCOSIDASE-RELATED"							GO:0004553 GO:0005975	hydrolase activity, hydrolyzing O-glycosyl compounds_carbohydrate metabolism		Glyma08g12020.1	0	93.2341	Glyma05g28870.1	0	92.673	GO:0005975	GO:0004553
Phvul.002G236400.1	34	192	-2.4975	0.962183	PF01655	intracellular			PTHR23413	60S RIBOSOMAL PROTEIN L32 AND D-DIRECTED R POLYMERASE II, SUBUNIT N	KOG0878	60S ribosomal protein L32					GO:0003735 GO:0005622 GO:0005840 GO:0006412	structural constituent of ribosome_intracellular_ribosome_protein biosynthesis		Glyma11g34890.1	1e-115	88.191	Glyma08g12030.1	1e-113	87.9397	GO:0006412	GO:0003735
Phvul.002G237000.1	5	21	-2.07039	0.942704																Glyma05g28930.1	0	90.7659	Glyma05g28930.1	1e-17	93.6508
Phvul.002G237400.1	159	805	-2.33996	0.962013	PF00091,PF03953	protein complex			PTHR11588	microtubule	KOG1376	Alpha tubulin			K07374	tubulin alpha	GO:0003924 GO:0005525 GO:0005874 GO:0006184 GO:0007017 GO:0043234 GO:0051258	GTPase activity_GTP binding_microtubule_GTP catabolism_microtubule-based process_protein complex_protein polymerization		Glyma05g29000.1	0	91.0861	Glyma08g12140.1	0	90.4869	GO:0007017 GO:0051258	GO:0003924 GO:0005525
Phvul.002G238900.1	6	1	2.58496	0.908959	PF07714,PF08263	Leucine rich repeat N-termil domain,protein phosphorylation			PTHR24420,PTHR24420:SF810		KOG1187	Serine/threonine protein kinase					GO:0004672 GO:0005524 GO:0006468	protein kinase activity_ATP binding_protein amino acid phosphorylation		Glyma08g12300.1	0	89.7833	Glyma05g29150.1	0	90.4452	GO:0006468	GO:0004672 GO:0005524
Phvul.002G239300.1	1	24	-4.58496	0.994634	PF00112,PF08246	Cathepsin propeptide inhibitor domain (I29),cysteine-type peptidase activity			PTHR12411,PTHR12411:SF44	CATHEPSIN L-RELATED,cysteine-type peptidase activity	KOG1542	Cysteine proteinase Cathepsin F					GO:0006508 GO:0008234	proteolysis and peptidolysis_cysteine-type peptidase activity		Glyma08g12340.1	0	87.3551	Glyma05g29180.1	2e-60	86.0902	GO:0006508	GO:0008234
Phvul.002G239500.1	1	9	-3.16993	0.957369	PF00860	transport			PTHR11119,PTHR11119:SF8	,transport	KOG1292	Xanthine/uracil transporters					GO:0005215 GO:0006810 GO:0016020 GO:0055085	transporter activity_transport_membrane_transmembrane transport	Alfin	Glyma06g06840.1	0	89.1651	Glyma04g06750.1	0	88.8464	GO:0006810 GO:0055085	GO:0005215
Phvul.002G242300.1	2	17	-3.08746	0.982007	PF00230	transport			PTHR19139,PTHR19139:SF22	gb def: glycerol uptake facilitator protein [mycoplasma pulmonis],transport	KOG0223	Aquaporin (major intrinsic protein family)					GO:0005215 GO:0006810 GO:0016020	transporter activity_transport_membrane		Glyma05g29510.1	0	87.6463	Glyma08g12660.1	0	86.8661	GO:0006810	GO:0005215
Phvul.002G244200.1	1	7	-2.80735	0.927742																Glyma08g12820.1	7e-91	86.828	Glyma08g12820.1	1e-36	80.6154
Phvul.002G245800.1	23	94	-2.03103	0.952609	PF00118	cellular protein metabolic process			PTHR11353,PTHR11353:SF20	cellular protein metabolic process,protein folding	KOG0360	Chaperonin complex component, TCP-1 alpha subunit (CCT1)					GO:0005524 GO:0006457 GO:0044267 GO:0051082	ATP binding_protein folding_cellular protein metabolism_unfolded protein binding		Glyma08g12970.1	0	93.5858	Glyma05g29870.1	0	93.2193	GO:0006457 GO:0044267	GO:0005524 GO:0051082
Phvul.002G246200.1	38	173	-2.1867	0.954123	PF00833	intracellular											GO:0003735 GO:0005622 GO:0005840 GO:0006412	structural constituent of ribosome_intracellular_ribosome_protein biosynthesis		Glyma10g44310.1	8e-46	90.0621	Glyma10g44310.1	1e-10	84.8837	GO:0006412	GO:0003735
Phvul.002G247500.1	17	83	-2.28758	0.953779	PF03080	Arabidopsis proteins of unknown function														Glyma08g13210.1	0	92.4423	Glyma05g30070.1	0	92.0446
Phvul.002G248900.1	38	6	2.66297	0.981483	PF03226	Yippee putative zinc-binding protein			PTHR13847,PTHR13847:SF40	,FAD D BINDING OXIDOREDUCTASES	KOG3399	Predicted Yippee-type zinc-binding protein								Glyma14g25830.3	1e-131	94.1558	Glyma14g25830.2	1e-131	94.1558
Phvul.002G249300.1	9	0	4.16993	0.962435	PF00069	protein phosphorylation			PTHR24343,PTHR24343:SF58		KOG0583	Serine/threonine protein kinase					GO:0004672 GO:0005524 GO:0006468	protein kinase activity_ATP binding_protein amino acid phosphorylation		Glyma08g13380.1	1e-101	85.3982	Glyma08g13380.1	4e-46	93.6508	GO:0006468	GO:0004672 GO:0005524
Phvul.002G249700.1	2	24	-3.58496	0.993219	PF03800	mitosis			PTHR21650,PTHR21650:SF2	KINETOCHORE PROTEIN NUF2,MEMBRALIN/KINETOCHORE PROTEIN NUF2	KOG4438	Centromere-associated protein NUF2			K11548	kinetochore protein Nuf2	GO:0000775 GO:0007067	chromosome, pericentric region_mitosis		Glyma05g30280.1	0	87.013	Glyma05g30280.2	0	87.2939	GO:0007067
Phvul.002G249800.1	12	49	-2.02975	0.951194	PF00190	nutrient reservoir activity											GO:0045735	nutrient reservoir activity		Glyma05g30290.1	0	86.1842	Glyma05g30300.1	0	83.4766		GO:0045735
Phvul.002G250100.1	4	17	-2.08746	0.937727
Phvul.002G250100.2	4	19	-2.24793	0.942538
Phvul.002G250300.1	0	10	-4.32193	0.969389					PTHR23244,PTHR23244:SF108	,KELCH REPEAT DOMAIN										Glyma05g30340.1	0	91.207	Glyma08g13480.1	0	91.0472
Phvul.002G250300.2	0	10	-4.32193	0.969389					PTHR23244,PTHR23244:SF108	,KELCH REPEAT DOMAIN										Glyma05g30340.1	0	91.207	Glyma08g13480.1	0	91.0472
Phvul.002G252400.1	30	0	5.90689	0.996586	PF07983	X8 domain			PTHR16631	GLUCAN 1,3-BETA-GLUCOSIDASE-RELATED										Glyma08g13690.1	0	91.2879	Glyma05g30540.1	0	90.3409
Phvul.002G252500.1	9	1	3.16993	0.957369	PF00069	protein phosphorylation			PTHR24351,PTHR24351:SF88		KOG0610	Putative serine/threonine protein kinase					GO:0004672 GO:0005524 GO:0006468	protein kinase activity_ATP binding_protein amino acid phosphorylation		Glyma08g13700.1	0	85.7752	Glyma13g29190.1	1e-102	82.3232	GO:0006468	GO:0004672 GO:0005524
Phvul.002G253000.1	83	0	7.37504	0.99941																Glyma05g30620.1	2e-17	92.3077
Phvul.002G254000.1	131	828	-2.66006	0.984178	PF00366	intracellular			PTHR10744	intracellular	KOG1728	40S ribosomal protein S11			K02949	small subunit ribosomal protein S11e	GO:0003735 GO:0005622 GO:0005840 GO:0006412	structural constituent of ribosome_intracellular_ribosome_protein biosynthesis		Glyma13g23400.1	1e-167	90.5462	Glyma17g11430.1	1e-164	90.3361	GO:0006412	GO:0003735
Phvul.002G254100.1	1	8	-3	0.947971	PF04782,PF04783	Protein of unknown function (DUF630),Protein of unknown function (DUF632)			PTHR21450	UNCHARACTERIZED									MYB	Glyma05g31400.1	0	91.2088	Glyma05g31400.1	0	91.4611
Phvul.002G255100.1	2	12	-2.58496	0.959278	PF07690	transmembrane transport			PTHR24003,PTHR24003:SF22		KOG1330	Sugar transporter/spinster transmembrane protein					GO:0016021 GO:0022857 GO:0055085	integral to membrane_transmembrane transporter activity_transmembrane transport		Glyma08g14520.1	0	91.5954	Glyma08g14530.1	0	82.9897	GO:0055085	GO:0022857
Phvul.002G256900.1	1	11	-3.45943	0.972598	PF00096	intracellular			PTHR10593,PTHR10593:SF10	,SERINE/THREONINE-PROTEIN KISE RIO							GO:0005622 GO:0008270	intracellular_zinc ion binding	C2H2	Glyma05g31130.1	0	88.2114	Glyma05g31130.1	7e-17	96.2264		GO:0008270
Phvul.002G258200.1	7	40	-2.51457	0.959807																Glyma05g30670.4	5e-93	85.4369	Glyma05g30670.3	5e-93	85.4369
Phvul.002G258200.2	7	42	-2.58496	0.981937																Glyma05g30670.4	5e-93	85.4369	Glyma05g30670.3	5e-93	85.4369
Phvul.002G259300.1	85	440	-2.37197	0.961964	PF00428	translatiol elongation											GO:0003735 GO:0005622 GO:0005840 GO:0006414	structural constituent of ribosome_intracellular_ribosome_translational elongation		Glyma08g13970.1	5e-77	84.9727	Glyma05g30780.1	1e-62	82.8042	GO:0006414	GO:0003735
Phvul.002G260500.1	8	34	-2.08746	0.949163	PF00097	Zinc finger, C3HC4 type (RING finger)			PTHR22765,PTHR22765:SF25	,RING FINGER AND PROTEASE ASSOCIATED DOMAIN-CONTAINING	KOG1493	Anaphase-promoting complex (APC), subunit 11								Glyma05g30920.1	2e-60	84.2105	Glyma05g30920.1	7e-14	88.1579
Phvul.002G261300.1	5	20	-2	0.941313	PF01189	NOL1/NOP2/sun family			PTHR22808,PTHR22808:SF1	NCL1(YEAST)-RELATED NOL1/NOP2/FMU(SUN) DOMAIN-CONTAINING,PUTATIVE METHYLTRANSFERASE NCL1(YEAST)-RELATED	KOG2198	tRNA cytosine-5-methylases and related enzymes of the NOL1/NOP2/sun superfamily								Glyma08g14220.1	0	89.1397	Glyma08g14220.1	0	91.5173
Phvul.002G261600.1	1	6	-2.58496	0.908959	PF00300	Phosphoglycerate mutase family			PTHR11931	intramolecular transferase activity, phosphotransferases	KOG0235	Phosphoglycerate mutase					GO:0006096 GO:0016868	glycolysis_"intramolecular transferase activity, phosphotransferases"		Glyma05g31440.1	0	92.8077	Glyma08g14650.1	0	91.6667	GO:0006096	GO:0016868
Phvul.002G261600.2	1	6	-2.58496	0.908959	PF00300	Phosphoglycerate mutase family			PTHR11931	intramolecular transferase activity, phosphotransferases	KOG0235	Phosphoglycerate mutase					GO:0006096 GO:0016868	glycolysis_"intramolecular transferase activity, phosphotransferases"		Glyma05g31440.1	0	92.8077	Glyma08g14650.1	0	91.6667	GO:0006096	GO:0016868
Phvul.002G262200.1	18	124	-2.78427	0.98396	PF00394,PF07731,PF07732	oxidoreductase activity			PTHR11709,PTHR11709:SF20	,MULTI-COPPER OXIDASE	KOG1263	Multicopper oxidases					GO:0005507 GO:0016491 GO:0055114	copper ion binding_oxidoreductase activity_oxidation reduction		Glyma05g33470.1	0	89.791	Glyma08g14730.1	0	89.4421	GO:0055114	GO:0005507 GO:0016491
Phvul.002G262600.1	3	12	-2	0.92368	PF00168,PF00514	protein binding			PTHR23315,PTHR23315:SF42	,BETA CATENIN-RELATED ARMADILLO REPEAT-CONTAINING	KOG0166	Karyopherin (importin) alpha					GO:0005515	protein binding		Glyma08g14760.1	0	94.6262	Glyma05g31530.1	0	94.3584		GO:0005515
Phvul.002G263400.1	27	3	3.16993	0.989546	PF00170	protein dimerization activity			PTHR22952,PTHR22952:SF57	,CAMP-RESPONSE ELEMENT BINDING PROTEIN-RELATED							GO:0003700 GO:0006355 GO:0043565 GO:0046983	transcription factor activity_"regulation of transcription, DNA-dependent"_sequence-specific DNA binding_protein dimerization activity	bZIP	Glyma08g14840.1	0	90.255	Glyma08g14840.2	0	90.5759	GO:0006355	GO:0003700 GO:0043565 GO:0046983
Phvul.002G263400.2	26	3	3.11548	0.98872	PF00170	protein dimerization activity			PTHR22952,PTHR22952:SF57	,CAMP-RESPONSE ELEMENT BINDING PROTEIN-RELATED							GO:0003700 GO:0006355 GO:0043565 GO:0046983	transcription factor activity_"regulation of transcription, DNA-dependent"_sequence-specific DNA binding_protein dimerization activity	bZIP	Glyma08g14840.1	0	90.255	Glyma08g14840.2	0	90.5759	GO:0006355	GO:0003700 GO:0043565 GO:0046983
Phvul.002G263400.3	26	3	3.11548	0.98872	PF00170	protein dimerization activity			PTHR22952,PTHR22952:SF57	,CAMP-RESPONSE ELEMENT BINDING PROTEIN-RELATED							GO:0003700 GO:0006355 GO:0043565 GO:0046983	transcription factor activity_"regulation of transcription, DNA-dependent"_sequence-specific DNA binding_protein dimerization activity	bZIP	Glyma08g14840.1	0	90.255	Glyma08g14840.2	0	90.5759	GO:0006355	GO:0003700 GO:0043565 GO:0046983
Phvul.002G264100.1	1	9	-3.16993	0.957369
Phvul.002G264300.1	1	24	-4.58496	0.994634	PF00808	sequence-specific D binding			PTHR11064,PTHR11064:SF9	D binding,TATA-BINDING PROTEIN-ASSOCIATED PHOSPHOPROTEIN	KOG0869	CCAAT-binding factor, subunit A (HAP3)					GO:0003677 GO:0005622 GO:0043565	DNA binding_intracellular_sequence-specific DNA binding	CCAAT_HAP3	Glyma08g14930.1	1e-116	96.7213	Glyma05g31680.1	1e-116	96.371		GO:0003677 GO:0043565
Phvul.002G265000.1	80	620	-2.9542	0.985952	PF01159,PF03868	intracellular			PTHR10715	intracellular	KOG1694	60s ribosomal protein L6			K02934	large subunit ribosomal protein L6e	GO:0003735 GO:0005622 GO:0005840 GO:0006412	structural constituent of ribosome_intracellular_ribosome_protein biosynthesis		Glyma08g15000.6	0	90.365	Glyma08g15000.1	0	90.365	GO:0006412	GO:0003735
Phvul.002G266000.1	3	20	-2.73697	0.974873	PF05127,PF08351	Domain of unknown function (DUF1726),Putative ATPase (DUF699)			PTHR10925	N-ACETYLTRANSFERASE-RELATED			2.3.1.-	Transferring groups other than amino-acyl groups.	K14521	N-acetyltransferase 10 [EC:2.3.1.-]				Glyma05g31850.1	0	92.943	Glyma08g15130.1	0	92.7521
Phvul.002G268100.1	7	29	-2.05063	0.947488
Phvul.002G269200.1	12	154	-3.68182	0.998742	PF00125	D binding			PTHR11426	nucleosome	KOG1745	Histones H3 and H4			K11253	histone H3	GO:0000786 GO:0003677 GO:0006334	nucleosome_DNA binding_nucleosome assembly		Glyma05g32200.1	1e-145	90.7543	Glyma05g32210.1	1e-137	90	GO:0006334	GO:0003677
Phvul.002G269300.1	12	289	-4.58996	0.999775	PF00125	D binding			PTHR11426	nucleosome	KOG1745	Histones H3 and H4			K11253	histone H3	GO:0000786 GO:0003677 GO:0006334	nucleosome_DNA binding_nucleosome assembly		Glyma05g32200.1	1e-149	91.2409	Glyma05g32210.1	1e-137	90	GO:0006334	GO:0003677
Phvul.002G270500.1	3	17	-2.5025	0.94873	PF00696	cellular amino acid biosynthetic process			PTHR26059,PTHR26059:SF1				2.7.4.22	UMP kise	K09903	uridylate kinase [EC:2.7.4.22]	GO:0008652	amino acid biosynthesis		Glyma05g32340.1	0	93.1684	Glyma08g15610.1	0	92.7361	GO:0008652
Phvul.002G270700.1	41	8	2.35755	0.959494	PF04720	Protein of unknown function (DUF506)														Glyma05g32360.2	0	87.3325	Glyma05g32360.1	0	87.0146
Phvul.002G271200.1	1	8	-3	0.947971	PF00400	WD domain, G-beta repeat			PTHR15271,PTHR15271:SF4	CHROMATIN ASSEMBLY FACTOR I SUBUNIT P60, (CAF-I 60 ),FAS2	KOG1009	Chromatin assembly complex 1 subunit B/CAC2 (contains WD40 repeats)			K10751	chromatin assembly factor 1 subunit B	GO:0005515	protein binding		Glyma05g32430.1	0	91.113	Glyma05g32430.1	1e-41	90.6475		GO:0005515
Phvul.002G271400.1	163	0	8.34873	0.999715	PF00266	metabolic process			PTHR11601,PTHR11601:SF13	CYSTEINE DESULFURYLASE,NITROGEN FIXATION PROTEIN-RELATED							GO:0008152	metabolism		Glyma08g16610.1	0	91.1177	Glyma08g16610.1	5e-10	83.3333	GO:0008152
Phvul.002G272800.1	6	1	2.58496	0.908959																Glyma05g32570.1	2e-64	80.888	Glyma05g32570.1	7e-58	80.6841
Phvul.002G276300.1	1	20	-4.32193	0.992219																Glyma08g00570.1	1e-149	89.6328	Glyma05g32940.1	6e-99	88.563
Phvul.002G284200.1	8	64	-3	0.99306	PF00160	protein folding			PTHR11071,PTHR11071:SF159	,CYCLOPHILIN	KOG0865	Cyclophilin type peptidyl-prolyl cis-trans isomerase	5.2.1.8	Peptidylprolyl isomerase.	K01802	peptidylprolyl isomerase [EC:5.2.1.8]	GO:0003755 GO:0006457	peptidyl-prolyl cis-trans isomerase activity_protein folding	bHLH	Glyma19g43830.1	1e-179	90.5697	Glyma03g41210.2	1e-171	89.3939	GO:0006457	GO:0003755
Phvul.002G284800.1	2	29	-3.85798	0.995656	PF08766	DEK C termil domain			PTHR13468	DEK PROTEIN	KOG2266	Chromatin-associated protein Dek and related proteins, contains SAP DNA binding domain								Glyma05g38280.1	1e-149	88.4	Glyma05g38280.1	9e-64	83.0645
Phvul.002G286300.1	9	1	3.16993	0.957369	PF00564,PF00571	protein binding			PTHR11911,PTHR11911:SF13	,INOSINE-5-MONOPHOSPHATE DEHYDROGESE RELATED							GO:0005515	protein binding		Glyma05g38140.1	0	90.8184	Glyma08g01470.1	0	89.8653		GO:0005515
Phvul.002G286300.2	10	1	3.32193	0.967309	PF00564,PF00571	protein binding			PTHR11911,PTHR11911:SF13	,INOSINE-5-MONOPHOSPHATE DEHYDROGESE RELATED							GO:0005515	protein binding		Glyma05g38140.1	0	90.8361	Glyma08g01470.1	0	89.8653		GO:0005515
Phvul.002G287400.1	2	10	-2.32193	0.925648	PF00270,PF00271	ATP-dependent helicase activity,helicase activity			PTHR24031,PTHR24031:SF28		KOG0342	ATP-dependent RNA helicase pitchoune					GO:0003676 GO:0004386 GO:0005524 GO:0008026	nucleic acid binding_helicase activity_ATP binding_ATP dependent helicase activity		Glyma08g01540.1	0	90.0702	Glyma08g01540.1	0	94.2149		GO:0003676 GO:0004386 GO:0005524 GO:0008026
Phvul.002G287400.2	2	10	-2.32193	0.925648	PF00270,PF00271	ATP-dependent helicase activity,helicase activity			PTHR24031,PTHR24031:SF28		KOG0342	ATP-dependent RNA helicase pitchoune					GO:0003676 GO:0004386 GO:0005524 GO:0008026	nucleic acid binding_helicase activity_ATP binding_ATP dependent helicase activity		Glyma08g01540.1	0	90.0702	Glyma08g01540.1	0	94.2149		GO:0003676 GO:0004386 GO:0005524 GO:0008026
Phvul.002G287500.1	1	8	-3	0.947971	PF00335	integral to membrane			PTHR19282,PTHR19282:SF136	,TETRASPANIN							GO:0016021	integral to membrane		Glyma08g01550.2	0	92.327	Glyma08g01550.1	0	92.2759
Phvul.002G287900.1	38	3	3.66297	0.996686	PF00560,PF07714,PF08263	Leucine rich repeat N-termil domain,protein binding,protein phosphorylation			PTHR24420,PTHR24420:SF812		KOG1187	Serine/threonine protein kinase					GO:0004672 GO:0005515 GO:0005524 GO:0006468	protein kinase activity_protein binding_ATP binding_protein amino acid phosphorylation		Glyma05g37960.1	0	91.2387	Glyma08g01640.1	0	91.4378	GO:0006468	GO:0004672 GO:0005515 GO:0005524
Phvul.002G288900.1	6	39	-2.70044	0.981718	PF03479	Domain of unknown function (DUF296)														Glyma05g37880.1	0	87.067	Glyma08g01720.1	1e-168	87.7966
Phvul.002G290100.1	5	31	-2.63227	0.980102	PF00117,PF00733,PF00958	GMP biosynthetic process,Glutamine amidotransferase class-I,asparagine synthase (glutamine-hydrolyzing) activity			PTHR11922,PTHR11922:SF2	GMP SYNTHASE,GMP SYNTHASE-RELATED	KOG1622	GMP synthase	6.3.5.2	GMP synthase (glutamine-hydrolysing).	K01951	GMP synthase (glutamine-hydrolysing) [EC:6.3.5.2]	GO:0003922 GO:0004066 GO:0005524 GO:0006164 GO:0006177 GO:0006529 GO:0006541 GO:0016787	GMP synthase (glutamine-hydrolyzing) activity_asparagine synthase (glutamine-hydrolyzing) activity_ATP binding_purine nucleotide biosynthesis_GMP biosynthesis_asparagine biosynthesis_glutamine metabolism_hydrolase activity		Glyma05g37760.1	0	91.5991	Glyma05g37760.1	5e-53	90.5882	GO:0006164 GO:0006177 GO:0006529 GO:0006541	GO:0003922 GO:0004066 GO:0005524 GO:0016787
Phvul.002G290400.1	125	794	-2.66721	0.984176	PF00230	transport			PTHR19139,PTHR19139:SF55	,transport	KOG0223	Aquaporin (major intrinsic protein family)			K09872	aquaporin PIP	GO:0005215 GO:0006810 GO:0016020	transporter activity_transport_membrane		Glyma08g01860.1	0	93.4483	Glyma05g37730.1	0	93.287	GO:0006810	GO:0005215
Phvul.002G291400.1	67	11	2.60666	0.983305	PF00097	Zinc finger, C3HC4 type (RING finger)			PTHR22937,PTHR22937:SF23	,RING FINGER CONTAINING PROTEIN	KOG1493	Anaphase-promoting complex (APC), subunit 11								Glyma08g01960.1	0	92.4031	Glyma05g37620.1	0	91.9003
Phvul.002G291400.2	70	11	2.66985	0.983389	PF00097	Zinc finger, C3HC4 type (RING finger)			PTHR22937,PTHR22937:SF23	,RING FINGER CONTAINING PROTEIN	KOG1493	Anaphase-promoting complex (APC), subunit 11								Glyma08g01960.4	0	92.3676	Glyma08g01960.3	0	92.3676
Phvul.002G291400.3	68	11	2.62803	0.983333	PF00097	Zinc finger, C3HC4 type (RING finger)			PTHR22937,PTHR22937:SF23	,RING FINGER CONTAINING PROTEIN	KOG1493	Anaphase-promoting complex (APC), subunit 11								Glyma08g01960.4	0	92.3676	Glyma08g01960.3	0	92.3676
Phvul.002G291400.4	69	11	2.64909	0.983357	PF00097	Zinc finger, C3HC4 type (RING finger)			PTHR22937,PTHR22937:SF23	,RING FINGER CONTAINING PROTEIN	KOG1493	Anaphase-promoting complex (APC), subunit 11								Glyma08g01960.1	0	92.4031	Glyma05g37620.1	0	91.9003
Phvul.002G292500.1	90	527	-2.54981	0.962293	PF03501	Plectin/S10 domain			PTHR12146	40S RIBOSOMAL PROTEIN S10	KOG3344	40s ribosomal protein s10			K02947	small subunit ribosomal protein S10e				Glyma08g02070.1	0	93.2584	Glyma05g37470.1	0	92.2787
Phvul.002G293000.1	10	42	-2.07039	0.950501	PF00155	transferase activity, transferring nitrogenous groups			PTHR11751,PTHR11751:SF26	SUBGROUP I AMINOTRANSFERASE RELATED,TRANSCRIPTION REGULATOR AMINOTRANSFERASE GNTR-RELATED	KOG0256	1-aminocyclopropane-1-carboxylate synthase, and related proteins	4.4.1.14	1-aminocyclopropane-1-carboxylate synthase.	K01762	1-aminocyclopropane-1-carboxylate synthase [EC:4.4.1.14]	GO:0009058 GO:0016740 GO:0016769 GO:0030170	biosynthesis_transferase activity_"transferase activity, transfering nitrogenous groups"_pyridoxal phosphate binding		Glyma08g02130.1	0	92.3238	Glyma05g37410.1	0	92.8736	GO:0009058	GO:0016740 GO:0016769 GO:0030170
Phvul.002G294800.1	1	10	-3.32193	0.967309	PF03018	Dirigent-like protein			PTHR21495,PTHR21495:SF5	DISEASE RESISTANCE RESPONSE PROTEIN-RELATED,NUCLEOPORIN-RELATED										Glyma08g02330.1	1e-173	88.4211	Glyma05g37230.1	1e-158	89.1348
Phvul.002G294900.1	0	11	-4.45943	0.9747	PF03018	Dirigent-like protein			PTHR21495,PTHR21495:SF5	DISEASE RESISTANCE RESPONSE PROTEIN-RELATED,NUCLEOPORIN-RELATED										Glyma08g02350.1	1e-139	88.5281	Glyma16g25580.1	1e-118	86.6812
Phvul.002G296400.1	1	13	-3.70044	0.980851	PF03005	Arabidopsis proteins of unknown function			PTHR13533,PTHR13533:SF3	FAMILY NOT MED,gb def: unknown protein [takifugu rubripes]										Glyma05g37030.1	0	89.5979	Glyma05g37030.1	2e-39	88.0503
Phvul.002G296700.1	3	53	-4.14296	0.998576	PF00505	D binding			PTHR13711	SWI/SNF-RELATED CHROMATIN BINDING PROTEIN	KOG0381	HMG box-containing protein					GO:0003677 GO:0005515	DNA binding_protein binding	HMG	Glyma05g37010.1	0	90.8778	Glyma05g37010.1	1e-124	92.0973		GO:0003677 GO:0005515
Phvul.002G296900.1	1	6	-2.58496	0.908959																Glyma08g02560.1	1e-81	83.0303	Glyma05g36990.1	1e-78	82.9268
Phvul.002G298900.1	1	12	-3.58496	0.977759	PF03168	Late embryogenesis abundant protein														Glyma08g02720.1	0	90.6667	Glyma05g36820.1	0	90.1667
Phvul.002G299500.1	2	21	-3.39232	0.98996					PTHR16684,PTHR16684:SF7	,CENTROMERE PROTEIN C										Glyma13g43740.1	1e-96	81.0573	Glyma13g43740.1	5e-87	91.7695
Phvul.002G300100.1	1	19	-4.24793	0.991347																Glyma05g36730.1	1e-152	86.0269	Glyma08g02830.1	1e-130	84.4221
Phvul.002G300200.1	4	33	-3.04439	0.990654	PF00462	protein disulfide oxidoreductase activity			PTHR10168,PTHR10168:SF44	,GLUTAREDOXIN	KOG2824	Glutaredoxin-related protein					GO:0009055 GO:0015035 GO:0045454	electron carrier activity_protein disulfide oxidoreductase activity_cell redox homeostasis		Glyma05g36710.1	1e-113	84.6154	Glyma05g36710.1	5e-21	82.4742	GO:0045454	GO:0009055 GO:0015035
Phvul.002G300500.1	7	1	2.80735	0.927742	PF00097	Zinc finger, C3HC4 type (RING finger)			PTHR22765,PTHR22765:SF23	,RING FINGER AND PROTEASE ASSOCIATED DOMAIN-CONTAINING	KOG1493	Anaphase-promoting complex (APC), subunit 11								Glyma05g36680.1	0	89.6429	Glyma08g02860.1	1e-161	88.9101
Phvul.002G300900.1	108	0	7.75489	0.999582	PF03083	integral to membrane			PTHR10791	integral to membrane	KOG1623	Multitransmembrane protein					GO:0016021	integral to membrane		Glyma08g02890.1	1e-164	85.994	Glyma20g16160.1	1e-54	79.3413
Phvul.002G301400.1	70	419	-2.58152	0.984119	PF00012	Hsp70 protein			PTHR19375	ATP binding	KOG0100	Molecular chaperones GRP78/BiP/KAR2, HSP70 superfamily			K09490	heat shock 70kDa protein 5	GO:0000902 GO:0005524	cellular morphogenesis_ATP binding		Glyma05g36600.1	0	93.4704	Glyma08g02960.1	0	93.0946	GO:0000902	GO:0005524
Phvul.002G302900.1	17	71	-2.06228	0.952259	PF00289,PF02785,PF02786	catalytic activity,ligase activity			PTHR18866,PTHR18866:SF55	,CARBOXYLASE:PYRUVATE/ACETYL-COA/PROPIONYL-COA			6.3.4.14,6.4.1.2	Acetyl-CoA carboxylase.,Biotin carboxylase.	K01961	acetyl-CoA carboxylase, biotin carboxylase subunit [EC:6.4.1.2 6.3.4.14]	GO:0003824 GO:0005524 GO:0008152 GO:0008716 GO:0016874	catalytic activity_ATP binding_metabolism_D-alanine-D-alanine ligase activity_ligase activity		Glyma05g36450.1	0	92.7888	Glyma08g03120.1	0	92.5335	GO:0008152	GO:0003824 GO:0005524 GO:0008716 GO:0016874
Phvul.002G304200.1	55	5	3.45943	0.996552	PF03171	oxidoreductase activity			PTHR10209,PTHR10209:SF55	,FE(II)/ ASCORBATE OXIDASE SUPERFAMILY	KOG0143	Iron/ascorbate family oxidoreductases	1.14.17.4	aminocyclopropanecarboxylate oxidase	K05933	aminocyclopropanecarboxylate oxidase [EC:1.14.17.4]	GO:0016491 GO:0016706 GO:0055114	oxidoreductase activity_"oxidoreductase activity, acting on paired donors, with incorporation or reduction of molecular oxygen, 2-oxoglutarate as one donor, and incorporation of one atom each of oxygen into both donors"_oxidation reduction		Glyma05g36310.1	0	90.6874	Glyma08g03310.1	0	90.0222	GO:0055114	GO:0016491 GO:0016706
Phvul.002G307800.1	2	20	-3.32193	0.989126	PF00332,PF07983	X8 domain,"hydrolase activity, hydrolyzing O-glycosyl compounds"			PTHR16631	GLUCAN 1,3-BETA-GLUCOSIDASE-RELATED							GO:0004553 GO:0005975	hydrolase activity, hydrolyzing O-glycosyl compounds_carbohydrate metabolism		Glyma08g03670.1	0	91.8109	Glyma05g35950.2	0	92.7656	GO:0005975	GO:0004553
Phvul.002G308100.1	1	7	-2.80735	0.927742	PF00612	protein binding			PTHR10699,PTHR10699:SF9	,FAMILY NOT MED							GO:0005515	protein binding		Glyma05g35920.1	0	88.7569	Glyma08g03710.1	0	86.8802		GO:0005515
Phvul.002G308200.1	1	7	-2.80735	0.927742																Glyma05g35910.1	2e-44	91.0448
Phvul.002G309700.1	2	9	-2.16993	0.909616																Glyma08g03850.1	9e-37	89.5522	Glyma08g03850.1	8e-31	91.3462
Phvul.002G310200.1	1	22	-4.45943	0.993602	PF00847	sequence-specific D binding transcription factor activity											GO:0003700 GO:0006355	transcription factor activity_"regulation of transcription, DNA-dependent"	AP2	Glyma08g03910.1	1e-115	88.3544	Glyma08g03910.1	9e-25	91.1111	GO:0006355	GO:0003700
Phvul.002G313000.1	0	15	-4.90689	0.986211	PF04844	Protein of unknown function, DUF623														Glyma05g35450.1	1e-149	90.8873	Glyma05g35450.1	6e-17	86.1386
Phvul.002G313800.1	62	1	5.9542	0.999107																Glyma05g35380.1	2e-67	92.0635	Glyma07g09620.1	6e-36	85.4839
Phvul.002G314200.1	5	93	-4.21723	0.999381					PTHR24420,PTHR24420:SF665		KOG0487	Transcription factor Abd-B, contains HOX domain								Glyma05g35330.1	0	85.1885	Glyma05g35330.1	8e-28	93.1818
Phvul.002G316500.1	1	7	-2.80735	0.927742	PF02365	regulation of transcription, D-dependent											GO:0003677 GO:0006355	DNA binding_"regulation of transcription, DNA-dependent"	NAC	Glyma05g35090.1	0	87.1429	Glyma08g04610.1	0	91.3941	GO:0006355	GO:0003677
Phvul.002G317000.1	1	8	-3	0.947971	PF00249	Myb-like D-binding domain			PTHR10641	MYB-RELATED	KOG0048	Transcription factor, Myb superfamily			K09422	myb proto-oncogene protein, plant	GO:0003677	DNA binding	MYB	Glyma08g04670.1	0	87.7358	Glyma05g35050.1	0	85.5521		GO:0003677
Phvul.002G317200.1	82	540	-2.71926	0.984206	PF01251	intracellular			PTHR11278	intracellular	KOG3320	40S ribosomal protein S7			K02993	small subunit ribosomal protein S7e	GO:0003735 GO:0005622 GO:0005840 GO:0006412	structural constituent of ribosome_intracellular_ribosome_protein biosynthesis		Glyma08g04990.2	0	91.6667	Glyma08g04990.1	0	91.6667	GO:0006412	GO:0003735
Phvul.002G317200.2	80	530	-2.72792	0.984206	PF01251	intracellular			PTHR11278	intracellular	KOG3320	40S ribosomal protein S7			K02993	small subunit ribosomal protein S7e	GO:0003735 GO:0005622 GO:0005840 GO:0006412	structural constituent of ribosome_intracellular_ribosome_protein biosynthesis		Glyma08g04990.2	0	91.6667	Glyma08g04990.1	0	91.6667	GO:0006412	GO:0003735
Phvul.002G317400.1	1	14	-3.80735	0.983805	PF00122,PF00689,PF00690,PF00702	ATPase activity, coupled to transmembrane movement of ions, phosphorylative mechanism,catalytic activity,nucleotide binding			PTHR24093,PTHR24093:SF73		KOG0204	Calcium transporting ATPase					GO:0000166 GO:0003824 GO:0006754 GO:0006812 GO:0008152 GO:0015662 GO:0016020 GO:0046872	nucleotide binding_catalytic activity_ATP biosynthesis_cation transport_metabolism_ATPase activity coupled to transmembrane movement of ions phosphorylative mechanism_membrane_metal ion binding		Glyma08g04980.1	0	88.3503	Glyma11g10830.1	0	84.5862	GO:0006754 GO:0006812 GO:0008152	GO:0000166 GO:0003824 GO:0015662 GO:0046872
Phvul.002G318800.1	4	39	-3.2854	0.992115	PF00759	hydrolase activity, hydrolyzing O-glycosyl compounds			PTHR22298	ENDO-1,4-BETA-GLUCASE							GO:0004553 GO:0005975	hydrolase activity, hydrolyzing O-glycosyl compounds_carbohydrate metabolism		Glyma05g34850.1	0	92.8369	Glyma08g04840.1	0	92.7806	GO:0005975	GO:0004553
Phvul.002G319000.1	1	20	-4.32193	0.992219	PF04749	PLAC8 family			PTHR15907,PTHR15907:SF11	,FAMILY NOT MED										Glyma05g34870.1	2e-71	82.8054	Glyma08g04830.1	7e-65	82.6087
Phvul.002G319200.1	1	1496	-10.5469	0.999904	PF04749	PLAC8 family			PTHR15907,PTHR15907:SF11	,FAMILY NOT MED										Glyma05g34880.1	6e-59	82.0144	Glyma05g34870.2	3e-27	82.5243
Phvul.002G319200.2	0	1495	-11.5459	0.999904	PF04749	PLAC8 family			PTHR15907,PTHR15907:SF17	,FAMILY NOT MED										Glyma05g34880.1	2e-49	81.0552	Glyma05g34870.2	9e-18	80.5825
Phvul.002G319900.1	7	31	-2.14684	0.948587	PF01657	Domain of unknown function DUF26			PTHR11795,PTHR11795:SF83	PROTEIN KISE,RECEPTOR SERINE/THREONINE PROTEIN KISE-RELATED										Glyma05g34990.1	0	88.7484	Glyma08g04730.1	0	86.5992
Phvul.002G319900.2	5	25	-2.32193	0.955158	PF01657	Domain of unknown function DUF26			PTHR11795,PTHR11795:SF83	PROTEIN KISE,RECEPTOR SERINE/THREONINE PROTEIN KISE-RELATED										Glyma05g34990.1	0	88.5484	Glyma08g04730.1	1e-153	86.1066
Phvul.002G320200.1	151	750	-2.31234	0.954425	PF00203	ribosome			PTHR11880	ribosome	KOG0898	40S ribosomal protein S15			K02958	small subunit ribosomal protein S15e	GO:0003735 GO:0005840 GO:0006412	structural constituent of ribosome_ribosome_protein biosynthesis		Glyma08g04690.2	1e-170	93.0456	Glyma08g04690.1	1e-170	93.0456	GO:0006412	GO:0003735
Phvul.002G321200.1	3	14	-2.22239	0.933486	PF03177,PF08801	Non-repetitive/WGA-negative nucleoporin C-termil,Nup133 N termil like			PTHR10350,PTHR10350:SF6	,nucleocytoplasmic transport	KOG1900	Nuclear pore complex, Nup155 component (D Nup154, sc Nup157/Nup170)			K14312	nuclear pore complex protein Nup155	GO:0005643 GO:0006913 GO:0017056	nuclear pore_nucleocytoplasmic transport_structural constituent of nuclear pore		Glyma08g05070.1	0	92.9659	Glyma05g34600.1	0	92.8267	GO:0006913
Phvul.002G321400.1	33	191	-2.53303	0.962184	PF00333,PF03719	intracellular			PTHR13718	intracellular	KOG0877	40S ribosomal protein S2/30S ribosomal protein S5			K02981	small subunit ribosomal protein S2e	GO:0003723 GO:0003735 GO:0005622 GO:0005840 GO:0006412	RNA binding_structural constituent of ribosome_intracellular_ribosome_protein biosynthesis		Glyma05g34570.1	0	88.1995	Glyma02g09370.1	1e-158	85.3767	GO:0006412	GO:0003723 GO:0003735
Phvul.002G321700.1	11	44	-2	0.950662	PF00350,PF01031,PF02212	GTP binding			PTHR11566,PTHR11566:SF12	DYMIN	KOG0446	Vacuolar sorting protein VPS1, dynamin, and related proteins					GO:0003924 GO:0005525	GTPase activity_GTP binding		Glyma05g34540.1	0	92.8803	Glyma08g05120.1	0	92.4488		GO:0003924 GO:0005525
Phvul.002G322100.1	2	9	-2.16993	0.909616	PF02637,PF02934	carbon-nitrogen ligase activity, with glutamine as amido-N-donor,ligase activity			PTHR11659	carbon-nitrogen ligase activity, with glutamine as amido-N-donor	KOG2438	Glutamyl-tRNA amidotransferase subunit B	6.3.5.6,6.3.5.7	asparaginyl-tR synthase (glutamine-hydrolysing),glutaminyl-tR synthase (glutamine-hydrolysing)	K02434	aspartyl-tRNA(Asn)/glutamyl-tRNA (Gln) amidotransferase subunit B [EC:6.3.5.6 6.3.5.7]	GO:0006412 GO:0016874 GO:0016884	protein biosynthesis_ligase activity_"carbon-nitrogen ligase activity, with glutamine as amido-N-donor"		Glyma08g05190.1	0	93.6364	Glyma08g05190.2	0	93.7659	GO:0006412	GO:0016874 GO:0016884
Phvul.002G324200.1	28	139	-2.31159	0.954171	PF01459	voltage-gated anion channel activity			PTHR10802	MITOCHONDRIAL IMPORT RECEPTOR SUBUNIT TOM40	KOG3296	Translocase of outer mitochondrial membrane complex, subunit TOM40			K11518	mitochondrial import receptor subunit TOM40	GO:0005741 GO:0006820 GO:0008308 GO:0044070 GO:0055085	mitochondrial outer membrane_anion transport_voltage-dependent ion-selective channel activity_regulation of anion transport_transmembrane transport		Glyma08g05280.1	0	94.3483	Glyma05g34360.1	0	94.1176	GO:0006820 GO:0055085	GO:0008308
Phvul.002G324300.1	218	1384	-2.66644	0.984205	PF00380	intracellular			PTHR21569	intracellular	KOG1753	40S ribosomal protein S16			K02960	small subunit ribosomal protein S16e	GO:0003735 GO:0005622 GO:0005840 GO:0006412	structural constituent of ribosome_intracellular_ribosome_protein biosynthesis		Glyma05g34350.1	1e-152	91.1905	Glyma08g05290.1	1e-143	90.2381	GO:0006412	GO:0003735
Phvul.002G325300.1	8	35	-2.12928	0.949601	PF03033,PF04101	lipid glycosylation			PTHR21015,PTHR21015:SF22	,GLYCOSYLTRANSFERASE			2.4.1.227	2.4.1.228	K02563	UDP-N-acetylglucosamine--N-acetylmuramyl-(pentapeptide) pyrophosphoryl-undecaprenol N-acetylglucosamine transferase [EC:2.4.1.227]	GO:0005975 GO:0016758 GO:0030246 GO:0030259	carbohydrate metabolism_"transferase activity, transferring hexosyl groups"_carbohydrate binding_lipid glycosylation		Glyma05g34250.1	0	87.9592	Glyma08g05420.1	1e-109	84.8837	GO:0005975 GO:0030259	GO:0016758 GO:0030246
Phvul.002G326300.1	25	133	-2.41143	0.961751	PF00118	cellular protein metabolic process			PTHR11353,PTHR11353:SF26	cellular protein metabolic process,protein folding	KOG0358	Chaperonin complex component, TCP-1 delta subunit (CCT4)					GO:0005524 GO:0006457 GO:0044267 GO:0051082	ATP binding_protein folding_cellular protein metabolism_unfolded protein binding		Glyma05g34190.1	0	92.3221	Glyma08g05470.1	0	91.8023	GO:0006457 GO:0044267	GO:0005524 GO:0051082
Phvul.002G327500.1	86	626	-2.86375	0.985935	PF00400	WD domain, G-beta repeat			PTHR19868	RECEPTOR FOR ACTIVATED PROTEIN KISE C (RACK1)	KOG0279	G protein beta subunit-like protein					GO:0005515	protein binding		Glyma05g34070.1	0	90.2863	Glyma08g05610.1	0	88.8889		GO:0005515
Phvul.002G328500.1	2	15	-2.90689	0.970363	PF00498	protein binding			PTHR23308,PTHR23308:SF2	NUCLEAR INHIBITOR OF PROTEIN PHOSPHATASE-1,SMAD NUCLEAR INTERACTING PROTEIN 1							GO:0005515	protein binding	FHA	Glyma13g24280.1	1e-49	89.2045	Glyma13g24280.1	2e-30	81.0897		GO:0005515
Phvul.002G328700.1	2	9	-2.16993	0.909616	PF02365	regulation of transcription, D-dependent											GO:0003677 GO:0006355	DNA binding_"regulation of transcription, DNA-dependent"	NAC	Glyma13g24320.1	0	86.5892	Glyma07g32250.1	0	89.3793	GO:0006355	GO:0003677
Phvul.002G328700.2	2	9	-2.16993	0.909616	PF02365	regulation of transcription, D-dependent											GO:0003677 GO:0006355	DNA binding_"regulation of transcription, DNA-dependent"	NAC	Glyma13g24320.1	0	86.5892	Glyma07g32250.1	0	89.3793	GO:0006355	GO:0003677
Phvul.002G329300.1	25	162	-2.69599	0.984053	PF00036	EF hand			PTHR10891,PTHR10891:SF39	CALMODULIN,EF-HAND CALCIUM BINDING PROTEIN	KOG0027	Calmodulin and related proteins (EF-Hand superfamily)			K13448	calcium-binding protein CML				Glyma08g05810.1	1e-134	87.0259	Glyma05g33880.1	1e-131	86.8263
Phvul.002G329400.1	22	256	-3.54057	0.99756	PF00314	Thaumatin family														Glyma05g33860.1	0	91.5698	Glyma08g05820.1	0	91.3616
Phvul.002G329800.1	0	31	-5.9542	0.996801	PF00091,PF03953	protein complex			PTHR11588	microtubule	KOG1375	Beta tubulin			K07375	tubulin beta	GO:0003924 GO:0005525 GO:0005874 GO:0006184 GO:0007017 GO:0043234 GO:0051258	GTPase activity_GTP binding_microtubule_GTP catabolism_microtubule-based process_protein complex_protein polymerization		Glyma08g05850.1	0	93.2075	Glyma05g33830.1	0	92.9385	GO:0007017 GO:0051258	GO:0003924 GO:0005525
Phvul.002G331400.1	10	66	-2.72247	0.983374	PF00069,PF08263	Leucine rich repeat N-termil domain,protein phosphorylation			PTHR24420,PTHR24420:SF537		KOG1187	Serine/threonine protein kinase					GO:0004672 GO:0005524 GO:0006468	protein kinase activity_ATP binding_protein amino acid phosphorylation		Glyma05g33700.1	0	93.6596	Glyma05g33700.1	0	84.5133	GO:0006468	GO:0004672 GO:0005524
Phvul.002G332200.1	17	4	2.08746	0.937727	PF00191	calcium-dependent phospholipid binding			PTHR10502,PTHR10502:SF10	ANNEXIN VII,calcium-dependent phospholipid binding	KOG0819	Annexin					GO:0005509 GO:0005544	calcium ion binding_calcium-dependent phospholipid binding		Glyma08g06100.1	0	87.5269	Glyma05g33620.1	1e-150	91.2621		GO:0005509 GO:0005544
Phvul.002G333200.1	3171	400	2.98687	0.986093	PF00582	response to stress											GO:0006950	response to stress		Glyma13g40630.1	1e-141	88.4861	Glyma01g29900.1	4e-26	88.8889	GO:0006950
Phvul.003G000900.1	1	12	-3.58496	0.977759	PF00026	aspartic-type endopeptidase activity			PTHR13683,PTHR13683:SF98	,aspartic-type endopeptidase activity	KOG1339	Aspartyl protease					GO:0004190 GO:0006508	aspartic-type endopeptidase activity_proteolysis and peptidolysis		Glyma0048s00310.1	1e-135	85.567	Glyma0048s00310.1	1e-123	86.8365	GO:0006508	GO:0004190
Phvul.003G006000.1	7	1	2.80735	0.927742	PF00891,PF08100	O-methyltransferase activity,protein dimerization activity			PTHR11746,PTHR11746:SF53	MAF PROTEIN,O-METHYLTRANSFERASE	KOG3178	Hydroxyindole-O-methyltransferase and related SAM-dependent methyltransferases					GO:0008168 GO:0008171 GO:0046983	methyltransferase activity_O-methyltransferase activity_protein dimerization activity		Glyma09g41840.1	1e-168	82.9947	Glyma20g00590.1	2e-67	79.4521		GO:0008168 GO:0008171 GO:0046983
Phvul.003G006800.1	17	3	2.5025	0.94873	PF03016	membrane			PTHR11062	EXOSTOSIN (HEPARAN SULFATE GLYCOSYLTRANSFERASE)-RELATED	KOG1021	Acetylglucosaminyltransferase EXT1/exostosin 1					GO:0016020	membrane		Glyma20g00760.1	1e-118	80.9001
Phvul.003G008100.1	4	18	-2.16993	0.940756					PTHR10593	SERINE/THREONINE-PROTEIN KISE RIO	KOG3576	Ovo and related transcription factors							C2H2	Glyma20g00840.1	0	89.0722	Glyma20g00840.1	3e-57	89.8936
Phvul.003G009000.1	1	14	-3.80735	0.983805	PF08311	Mad3/BUB1 homology region 1			PTHR14030	MITOTIC CHECKPOINT SERINE/THREONINE-PROTEIN KISE BUB1 AND BUBR1			2.7.11.1	non-specific serine/threonine protein kise	K02178	checkpoint serine/threonine-protein kinase [EC:2.7.11.1]				Glyma07g20070.1	0	87.4219	Glyma20g00930.1	0	87.1795
Phvul.003G010300.1	2	9	-2.16993	0.909616	PF05903	PPPDE putative peptidase domain			PTHR12378	UNCHARACTERIZED	KOG0324	Uncharacterized conserved protein								Glyma20g01040.1	0	93.4579	Glyma07g20500.2	0	91.9893
Phvul.003G010600.1	1	7	-2.80735	0.927742	PF00501	catalytic activity			PTHR24096		KOG1256	Long-chain acyl-CoA synthetases (AMP-forming)	6.2.1.3	Long-chain-fatty-acid--CoA ligase.	K01897	long-chain acyl-CoA synthetase [EC:6.2.1.3]	GO:0003824 GO:0008152	catalytic activity_metabolism		Glyma07g20860.1	0	92.5645	Glyma20g01060.1	0	92.4127	GO:0008152	GO:0003824
Phvul.003G012000.1	5	24	-2.26303	0.946841	PF01118,PF02774	cellular amino acid metabolic process,protein dimerization activity			PTHR14097,PTHR14097:SF7	,TIP30 SER/THR KISE-RELATED	KOG4354	N-acetyl-gamma-glutamyl-phosphate reductase	1.2.1.-,1.2.1.38	N-acetyl-gamma-glutamyl-phosphate reductase.,With D(+) or DP(+) as acceptor.	K00145	N-acetyl-gamma-glutamyl-phosphate/N-acetyl-gamma-aminoadipyl-phosphate reductase [EC:1.2.1.38 1.2.1.-]	GO:0003942 GO:0005737 GO:0006520 GO:0008652 GO:0016620 GO:0046983 GO:0051287 GO:0055114	N-acetyl-gamma-glutamyl-phosphate reductase activity_cytoplasm_amino acid metabolism_amino acid biosynthesis_"oxidoreductase activity, acting on the aldehyde or oxo group of donors, NAD or NADP as acceptor"_protein dimerization activity_NAD binding_oxidation reduction		Glyma07g29630.1	0	93.2981	Glyma20g01220.1	0	93.9926	GO:0006520 GO:0008652 GO:0055114	GO:0016620 GO:0046983 GO:0051287
Phvul.003G012000.2	5	26	-2.37851	0.955783	PF01118,PF02774	cellular amino acid metabolic process,protein dimerization activity			PTHR14097,PTHR14097:SF7	,TIP30 SER/THR KISE-RELATED	KOG4354	N-acetyl-gamma-glutamyl-phosphate reductase	1.2.1.-,1.2.1.38	N-acetyl-gamma-glutamyl-phosphate reductase.,With D(+) or DP(+) as acceptor.	K00145	N-acetyl-gamma-glutamyl-phosphate/N-acetyl-gamma-aminoadipyl-phosphate reductase [EC:1.2.1.38 1.2.1.-]	GO:0003942 GO:0005737 GO:0006520 GO:0008652 GO:0016620 GO:0046983 GO:0051287 GO:0055114	N-acetyl-gamma-glutamyl-phosphate reductase activity_cytoplasm_amino acid metabolism_amino acid biosynthesis_"oxidoreductase activity, acting on the aldehyde or oxo group of donors, NAD or NADP as acceptor"_protein dimerization activity_NAD binding_oxidation reduction		Glyma07g29630.1	0	93.2981	Glyma20g01220.1	0	93.9926	GO:0006520 GO:0008652 GO:0055114	GO:0016620 GO:0046983 GO:0051287
Phvul.003G014200.1	3	19	-2.66297	0.973662																Glyma07g28060.1	0	86.7194	Glyma07g28060.1	1e-100	86.75
Phvul.003G015400.1	3	12	-2	0.92368	PF01336	nucleic acid binding			PTHR13989,PTHR13989:SF6	REPLICATION PROTEIN A-RELATED							GO:0003676	nucleic acid binding		Glyma08g18770.1	5e-53	82.4363	Glyma07g27560.1	3e-08	82.9787		GO:0003676
Phvul.003G018000.1	32	6	2.41504	0.957976	PF00350,PF01031,PF02212	GTP binding			PTHR11566,PTHR11566:SF12	DYMIN	KOG0446	Vacuolar sorting protein VPS1, dynamin, and related proteins					GO:0003924 GO:0005525	GTPase activity_GTP binding		Glyma02g09420.1	0	91.6757	Glyma07g26870.1	0	91.1814		GO:0003924 GO:0005525
Phvul.003G018300.1	80	563	-2.81506	0.985925	PF00333,PF03719	intracellular			PTHR13718,PTHR13718:SF4	40S RIBOSOMAL PROTEIN S2,intracellular	KOG0877	40S ribosomal protein S2/30S ribosomal protein S5			K02981	small subunit ribosomal protein S2e	GO:0003723 GO:0003735 GO:0005622 GO:0005840 GO:0006412	RNA binding_structural constituent of ribosome_intracellular_ribosome_protein biosynthesis		Glyma11g02190.1	0	88.4277	Glyma02g09370.1	0	88.3019	GO:0006412	GO:0003723 GO:0003735
Phvul.003G020600.1	45	272	-2.59561	0.984081	PF00428,PF00466	ribosome biogenesis,translatiol elongation			PTHR21141,PTHR21141:SF3	60S ACIDIC RIBOSOMAL PROTEIN FAMILY MEMBER,60S ACIDIC RIBOSOMAL PROTEIN P0	KOG0815	60S acidic ribosomal protein P0			K02941	large subunit ribosomal protein LP0	GO:0003735 GO:0005622 GO:0005840 GO:0006414 GO:0042254	structural constituent of ribosome_intracellular_ribosome_translational elongation_ribosome biogenesis and assembly		Glyma02g42260.1	0	91.0608	Glyma02g42260.1	3e-16	90.2778	GO:0006414 GO:0042254	GO:0003735
Phvul.003G020800.1	1	8	-3	0.947971	PF05042	Caleosin related protein														Glyma09g22310.1	1e-123	85.91	Glyma09g22310.2	4e-85	83.2258
Phvul.003G021600.1	3	18	-2.58496	0.972255	PF03328	carbon-carbon lyase activity											GO:0006725 GO:0016830	aromatic compound metabolism_carbon-carbon lyase activity		Glyma09g21760.1	0	85.7531	Glyma09g21750.1	8e-97	85.4369	GO:0006725	GO:0016830
Phvul.003G025000.1	2	10	-2.32193	0.925648	PF04759	Protein of unknown function, DUF617														Glyma01g22800.1	1e-45	91.0345	Glyma01g22800.1	5e-39	86.2637
Phvul.003G025200.1	91	574	-2.65711	0.98415	PF01159,PF03868	intracellular			PTHR10715	intracellular	KOG1694	60s ribosomal protein L6					GO:0003735 GO:0005622 GO:0005840 GO:0006412	structural constituent of ribosome_intracellular_ribosome_protein biosynthesis		Glyma15g42620.1	0	90.1288	Glyma08g16130.1	0	89.4134	GO:0006412	GO:0003735
Phvul.003G025900.1	1	14	-3.80735	0.983805	PF03188	integral to membrane			PTHR10106,PTHR10106:SF0	,CYTOCHROME B561	KOG1619	Cytochrome b					GO:0016021	integral to membrane		Glyma02g11280.1	0	89.5062	Glyma01g22650.1	0	90.0181
Phvul.003G026700.1	1	12	-3.58496	0.977759	PF00026	aspartic-type endopeptidase activity			PTHR13683,PTHR13683:SF98	,aspartic-type endopeptidase activity	KOG1339	Aspartyl protease					GO:0004190 GO:0006508	aspartic-type endopeptidase activity_proteolysis and peptidolysis		Glyma02g11200.1	1e-103	82.7362	Glyma02g11200.1	2e-17	83.8462	GO:0006508	GO:0004190
Phvul.003G027600.1	1	6	-2.58496	0.908959	PF00069	protein phosphorylation			PTHR24420,PTHR24420:SF429		KOG1187	Serine/threonine protein kinase					GO:0004672 GO:0005524 GO:0006468	protein kinase activity_ATP binding_protein amino acid phosphorylation		Glyma07g33690.1	0	93.3642	Glyma02g11430.1	0	93.6248	GO:0006468	GO:0004672 GO:0005524
Phvul.003G028600.1	0	7	-3.80735	0.939611	PF00026	aspartic-type endopeptidase activity			PTHR13683,PTHR13683:SF98	,aspartic-type endopeptidase activity	KOG1339	Aspartyl protease					GO:0004190 GO:0006508	aspartic-type endopeptidase activity_proteolysis and peptidolysis		Glyma02g10850.1	0	84.157	Glyma01g21480.1	0	83.3573	GO:0006508	GO:0004190
Phvul.003G030200.1	3	49	-4.02975	0.998372	PF02265	D catabolic process											GO:0003676 GO:0004519 GO:0006308	nucleic acid binding_endonuclease activity_DNA catabolism		Glyma01g20900.1	3e-68	90.5213	Glyma01g20900.1	6e-54	79.8198	GO:0006308	GO:0003676 GO:0004519
Phvul.003G030200.2	5	75	-3.90689	0.998856	PF02265	D catabolic process											GO:0003676 GO:0004519 GO:0006308	nucleic acid binding_endonuclease activity_DNA catabolism		Glyma01g20900.2	5e-60	80.0344	Glyma01g20900.1	5e-60	80.0344	GO:0006308	GO:0003676 GO:0004519
Phvul.003G030200.3	3	60	-4.32193	0.998978	PF02265	D catabolic process											GO:0003676 GO:0004519 GO:0006308	nucleic acid binding_endonuclease activity_DNA catabolism		Glyma01g20900.2	1e-54	79.8561	Glyma01g20900.1	1e-54	79.8561	GO:0006308	GO:0003676 GO:0004519
Phvul.003G035400.1	3	21	-2.80735	0.977523	PF01055	hydrolase activity, hydrolyzing O-glycosyl compounds			PTHR22762,PTHR22762:SF9	ALPHA-GLUCOSIDASE,"hydrolase activity, hydrolyzing O-glycosyl compounds"	KOG1065	Maltase glucoamylase and related hydrolases, glycosyl hydrolase family 31					GO:0004553 GO:0005975	hydrolase activity, hydrolyzing O-glycosyl compounds_carbohydrate metabolism		Glyma08g31890.1	0	92.4665	Glyma01g20460.1	0	94.1498	GO:0005975	GO:0004553
Phvul.003G038300.1	60	15	2	0.951821																Glyma01g08540.2	0	87.9688	Glyma01g08540.2	3e-63	86.1818
Phvul.003G039500.1	6	1	2.58496	0.908959																Glyma01g08080.1	1e-172	86.6774	Glyma01g08080.1	1e-80	91.8103
Phvul.003G040200.1	1	6	-2.58496	0.908959	PF00069,PF00560,PF08263	Leucine rich repeat N-termil domain,protein binding,protein phosphorylation			PTHR24420,PTHR24420:SF784		KOG1187	Serine/threonine protein kinase					GO:0004672 GO:0005515 GO:0005524 GO:0006468	protein kinase activity_protein binding_ATP binding_protein amino acid phosphorylation		Glyma02g13320.1	0	91.4666	Glyma01g07910.1	0	92.0699	GO:0006468	GO:0004672 GO:0005515 GO:0005524
Phvul.003G041200.1	2	12	-2.58496	0.959278	PF00067	oxidoreductase activity, acting on paired donors, with incorporation or reduction of molecular oxygen			PTHR24298,PTHR24298:SF44		KOG0156	Cytochrome P450 CYP2 subfamily	1.14.-.-	Acting on paired donors, with incorporation or reduction of	K00517	beta-carotene 15,15'-monooxygenase [EC:1.14.99.36]	GO:0005506 GO:0009055 GO:0016705 GO:0020037 GO:0055114	iron ion binding_electron carrier activity_"oxidoreductase activity, acting on paired donors, with incorporation or reduction of molecular oxygen"_heme binding_oxidation reduction		Glyma02g13210.1	0	81.7479	Glyma01g07580.1	0	82.1018	GO:0055114	GO:0005506 GO:0009055 GO:0016705 GO:0020037
Phvul.003G041400.1	4	48	-3.58496	0.997488
Phvul.003G043200.1	18	82	-2.18763	0.953629	PF00244	14-3-3 protein			PTHR18860	protein domain specific binding	KOG0841	Multifunctional chaperone (14-3-3 family)					GO:0019904	protein domain specific binding		Glyma01g07070.1	0	94.832	Glyma02g12930.1	0	93.9119		GO:0019904
Phvul.003G044600.1	5	47	-3.23266	0.992801	PF07837	transferase activity			PTHR12234	FORMIMINOTRANSFERASE-CYCLODEAMISE							GO:0005542 GO:0008152 GO:0016740	folic acid binding_metabolism_transferase activity		Glyma01g09900.1	1e-157	82.5855	Glyma01g09900.2	1e-153	82.6474	GO:0008152	GO:0005542 GO:0016740
Phvul.003G047100.1	18	130	-2.85244	0.985695	PF00201	transferase activity, transferring hexosyl groups			PTHR11926,PTHR11926:SF15	UDP-GLUCURONOSYLTRANSFERASE RELATED,"transferase activity, transferring hexosyl groups"	KOG1192	UDP-glucuronosyl and UDP-glucosyl transferase					GO:0008152 GO:0016758	metabolism_"transferase activity, transferring hexosyl groups"		Glyma02g11640.1	0	81.8797	Glyma02g11680.1	4e-07	86.1538	GO:0008152	GO:0016758
Phvul.003G047800.1	59	332	-2.4924	0.962239	PF00380	intracellular			PTHR21569	intracellular	KOG1753	40S ribosomal protein S16			K02960	small subunit ribosomal protein S16e	GO:0003735 GO:0005622 GO:0005840 GO:0006412	structural constituent of ribosome_intracellular_ribosome_protein biosynthesis		Glyma02g11540.1	1e-133	89.1509	Glyma07g33800.1	1e-129	88.6792	GO:0006412	GO:0003735
Phvul.003G047900.1	18	96	-2.41504	0.961565	PF01596	O-methyltransferase activity			PTHR10509	O-methyltransferase activity	KOG1663	O-methyltransferase	2.1.1.104	Caffeoyl-CoA O-methyltransferase.	K00588	caffeoyl-CoA O-methyltransferase [EC:2.1.1.104]	GO:0008171	O-methyltransferase activity		Glyma07g33780.1	0	94.2897	Glyma07g33780.2	0	93.8719		GO:0008171
Phvul.003G048400.1	159	6	4.72792	0.999696																Glyma02g11440.1	1e-179	88.9279	Glyma02g11440.1	1e-106	90.0929
Phvul.003G048500.1	2	11	-2.45943	0.93238																Glyma05g27200.1	1e-56	85.1852	Glyma05g27200.1	5e-13	88.5714
Phvul.003G051100.1	57	248	-2.12131	0.953269	PF00464	glycine hydroxymethyltransferase activity			PTHR11680	glycine hydroxymethyltransferase activity	KOG2467	Glycine/serine hydroxymethyltransferase	2.1.2.1	Glycine hydroxymethyltransferase.	K00600	glycine hydroxymethyltransferase [EC:2.1.2.1]	GO:0004372 GO:0006544 GO:0006563	glycine hydroxymethyltransferase activity_glycine metabolism_L-serine metabolism		Glyma05g28490.1	0	89.6186	Glyma08g11490.2	0	88.4181	GO:0006544 GO:0006563	GO:0004372
Phvul.003G051200.1	154	694	-2.17201	0.9543	PF00670,PF05221	adenosylhomocysteise activity			PTHR23420	adenosylhomocysteise activity	KOG1370	S-adenosylhomocysteine hydrolase	3.3.1.1	Adenosylhomocysteise.	K01251	adenosylhomocysteinase [EC:3.3.1.1]	GO:0004013 GO:0004455 GO:0006730 GO:0008652 GO:0016616 GO:0048037 GO:0055114	adenosylhomocysteinase activity_ketol-acid reductoisomerase activity_one-carbon compound metabolism_amino acid biosynthesis_"oxidoreductase activity, acting on the CH-OH group of donors, NAD or NADP as acceptor"_cofactor binding_oxidation reduction	ARID	Glyma08g11480.1	0	92.5363	Glyma05g28480.2	0	92.1216	GO:0006730 GO:0008652 GO:0055114	GO:0004013 GO:0004455 GO:0016616 GO:0048037
Phvul.003G053000.1	9	40	-2.152	0.950509	PF00982,PF02358	trehalose biosynthetic process			PTHR10788	TREHALOSE-6-PHOSPHATE SYNTHASE	KOG1050	Trehalose-6-phosphate synthase component TPS1 and related subunits	2.4.1.15,3.1.3.12	Alpha,alpha-trehalose-phosphate synthase (UDP-forming).,Trehalose-phosphatase.	K01087	trehalose-phosphatase [EC:3.1.3.12]	GO:0003824 GO:0005992	catalytic activity_trehalose biosynthesis		Glyma18g18590.1	0	93.4648	Glyma08g39870.2	0	93.3875	GO:0005992	GO:0003824
Phvul.003G053200.1	3	14	-2.22239	0.933486					PTHR13833,PTHR13833:SF16	,ZINC FINGER PROTEIN TRANSCRIPTION FACTOR										Glyma08g39920.1	0	88.3585	Glyma08g39920.2	0	89.7397
Phvul.003G054700.1	19	85	-2.16146	0.952736																Glyma18g18040.1	1e-90	88.4984	Glyma08g40130.1	2e-89	86.4499
Phvul.003G054800.1	4	21	-2.39232	0.952658																Glyma08g40140.1	1e-123	90.5817	Glyma18g18030.1	2e-65	92.6966
Phvul.003G054800.2	6	30	-2.32193	0.957216																Glyma08g40140.1	6e-40	86.7403
Phvul.003G054800.3	8	40	-2.32193	0.959324																Glyma08g40140.1	3e-16	89.3333
Phvul.003G055200.1	22	95	-2.11042	0.952693	PF07189	Splicing factor 3B subunit 10 (SF3b10)			PTHR20978	FAMILY NOT MED	KOG3485	Uncharacterized conserved protein			K12832	splicing factor 3B subunit 5				Glyma18g17590.1	1e-105	93.1818	Glyma08g40200.2	1e-100	92.4242
Phvul.003G057900.1	0	34	-6.08746	0.997335
Phvul.003G058400.1	9	71	-2.97982	0.98524	PF03005	Arabidopsis proteins of unknown function			PTHR13533,PTHR13533:SF3	FAMILY NOT MED,gb def: unknown protein [takifugu rubripes]										Glyma07g32630.1	0	88.2917	Glyma02g15840.2	0	87.4126
Phvul.003G061500.1	1	8	-3	0.947971	PF00378	catalytic activity			PTHR11941	ENOYL-COA HYDRATASE-RELATED	KOG1680	Enoyl-CoA hydratase	4.1.3.36	phthoate synthase.	K01661	naphthoate synthase [EC:4.1.3.36]	GO:0003824 GO:0008152	catalytic activity_metabolism		Glyma08g39350.1	0	93.2331	Glyma18g19450.1	0	93.8865	GO:0008152	GO:0003824
Phvul.003G062800.1	7	52	-2.89308	0.984588	PF07690	transmembrane transport			PTHR24003,PTHR24003:SF2		KOG2533	Permease of the major facilitator superfamily					GO:0016021 GO:0055085	integral to membrane_transmembrane transport		Glyma18g20510.1	0	90.6504	Glyma08g39140.1	0	88.4824	GO:0055085
Phvul.003G063200.1	5	20	-2	0.941313	PF01535	PPR repeat			PTHR24015,PTHR24015:SF90											Glyma08g39090.1	0	90.9029	Glyma18g20710.1	1e-142	90.2381
Phvul.003G064100.1	3	21	-2.80735	0.977523																Glyma18g20760.1	1e-30	81.9672	Glyma08g39010.1	3e-12	88.4058
Phvul.003G066800.1	2	29	-3.85798	0.995656	PF03134	TB2/DP1, HVA22 family			PTHR12300,PTHR12300:SF11	HVA22-LIKE PROTEIN,HVA22-LIKE PROTEINS	KOG1725	Protein involved in membrane traffic (YOP1/TB2/DP1/HVA22 family)								Glyma08g41060.1	0	92.4908	Glyma18g15480.1	0	91.0112
Phvul.003G068600.1	7	1	2.80735	0.927742	PF00996	GDP dissociation inhibitor			PTHR11787	RAB GDP-DISSOCIATION INHIBITOR										Glyma07g30050.1	1e-94	89.6321	Glyma07g30050.1	6e-69	92.5532
Phvul.003G068700.1	1	7	-2.80735	0.927742	PF03106	sequence-specific D binding											GO:0003700 GO:0006355 GO:0043565	transcription factor activity_"regulation of transcription, DNA-dependent"_sequence-specific DNA binding	WRKY	Glyma18g16170.1	0	88.75	Glyma18g16170.1	3e-57	85.5422	GO:0006355	GO:0003700 GO:0043565
Phvul.003G072000.1	2	14	-2.80735	0.967903	PF00010	transcription regulator activity			PTHR12565,PTHR12565:SF7	CENTROMERE-BINDING PROTEIN 1, CBP-1,STEROL REGULATORY ELEMENT-BINDING PROTEIN							GO:0006355 GO:0030528	regulation of transcription, DNA-dependent_transcription regulator activity	bHLH	Glyma01g04610.2	1e-134	87.7637	Glyma01g04610.1	1e-134	87.7637	GO:0006355	GO:0030528
Phvul.003G073800.1	6	125	-4.38082	0.999584	PF00125	D binding			PTHR11426	nucleosome	KOG1745	Histones H3 and H4			K11253	histone H3	GO:0000786 GO:0003677 GO:0006334 GO:0004553	nucleosome_DNA binding_nucleosome assembly_"hydrolase activity, hydrolyzing O-glycosyl compounds"		Glyma13g24180.1	1e-118	88.0779	Glyma07g32360.1	1e-118	88.0779	GO:0006334	GO:0003677
Phvul.003G075300.1	4	21	-2.39232	0.952658																Glyma16g00310.2	0	83.9045	Glyma16g00310.1	0	83.9045
Phvul.003G078900.1	0	16	-5	0.987917																Glyma17g01690.1	0	85.649	Glyma17g01690.1	2.33e-156	89.6018
Phvul.003G079900.1	9	55	-2.61143	0.982873	PF00332,PF07983	X8 domain,"hydrolase activity, hydrolyzing O-glycosyl compounds"			PTHR16631,PTHR16631:SF1	GLUCAN 1,3-BETA-GLUCOSIDASE,"GLUCAN 1,3-BETA-GLUCOSIDASE-RELATED"							GO:0004553 GO:0005975	hydrolase activity, hydrolyzing O-glycosyl compounds_carbohydrate metabolism		Glyma07g39140.2	0	90.0837	Glyma07g39140.1	0	90.0837	GO:0005975	GO:0004553
Phvul.003G080100.1	2	38	-4.24793	0.99767	PF00394,PF07731,PF07732	oxidoreductase activity			PTHR11709,PTHR11709:SF11	MULTI-COPPER OXIDASE,MULTICOPPER OXIDASE-RELATED	KOG1263	Multicopper oxidases					GO:0005507 GO:0016491 GO:0055114	copper ion binding_oxidoreductase activity_oxidation reduction		Glyma07g39160.1	0	91.8355	Glyma17g01580.1	0	91.4373	GO:0055114	GO:0005507 GO:0016491
Phvul.003G080800.1	233	11	4.40475	0.999721	PF00026,PF03489,PF05184	Saposin-like type B, region 2,aspartic-type endopeptidase activity,lipid metabolic process			PTHR13683,PTHR13683:SF85	aspartic-type endopeptidase activity,gb def: cg10104-pa [drosophila melanogaster]	KOG1339	Aspartyl protease	3.4.23.40	Phytepsin.	K08245	phytepsin [EC:3.4.23.40]	GO:0004190 GO:0006508 GO:0006629	aspartic-type endopeptidase activity_proteolysis and peptidolysis_lipid metabolism		Glyma07g39240.1	0	92.3329	Glyma17g01500.1	0	91.8726	GO:0006508 GO:0006629	GO:0004190
Phvul.003G082300.1	1	99	-6.62936	0.999529	PF03171	oxidoreductase activity			PTHR10209,PTHR10209:SF55	,FE(II)/ ASCORBATE OXIDASE SUPERFAMILY	KOG0143	Iron/ascorbate family oxidoreductases	1.14.17.4	aminocyclopropanecarboxylate oxidase	K05933	aminocyclopropanecarboxylate oxidase [EC:1.14.17.4]	GO:0016491 GO:0016706 GO:0055114	oxidoreductase activity_"oxidoreductase activity, acting on paired donors, with incorporation or reduction of molecular oxygen, 2-oxoglutarate as one donor, and incorporation of one atom each of oxygen into both donors"_oxidation reduction		Glyma07g39420.1	0	93.4169	Glyma17g01330.1	0	92.5	GO:0055114	GO:0016491 GO:0016706
Phvul.003G082900.1	110	25	2.1375	0.952964																Glyma17g01280.1	1e-100	86.9018	Glyma17g01280.1	4e-14	97.7273
Phvul.003G083700.1	7	30	-2.09954	0.948019																Glyma07g39520.1	1e-110	92.3875	Glyma07g39520.1	4e-51	90
Phvul.003G086400.1	2	13	-2.70044	0.963167	PF00403	metal ion transport			PTHR22814,PTHR22814:SF52	,COPPER TRANSPORT PROTEIN ATOX1-RELATED	KOG1603	Copper chaperone					GO:0030001 GO:0046872	metal ion transport_metal ion binding		Glyma17g01010.3	1e-98	95.8716	Glyma17g01010.3	6e-91	94.8357	GO:0030001	GO:0046872
Phvul.003G089200.1	45	305	-2.76081	0.984164	PF00203	ribosome			PTHR11880	ribosome	KOG0898	40S ribosomal protein S15			K02958	small subunit ribosomal protein S15e	GO:0003735 GO:0005840 GO:0006412	structural constituent of ribosome_ribosome_protein biosynthesis		Glyma07g39980.1	1e-152	90.5963	Glyma17g00820.1	1e-150	89.1026	GO:0006412	GO:0003735
Phvul.003G090800.1	3	15	-2.32193	0.944037	PF00004,PF12169	ATP binding,D-directed D polymerase activity			PTHR11669	REPLICATION FACTOR C / D POLYMERASE III GAMMA-TAU SUBUNIT	KOG0989	Replication factor C, subunit RFC4					GO:0003887 GO:0005524	DNA-directed DNA polymerase activity_ATP binding		Glyma17g00620.1	0	91.265	Glyma17g00620.1	5e-64	93.4911		GO:0003887 GO:0005524
Phvul.003G091800.1	1034	44	4.55459	0.999859	PF12481,PF12504	Aluminium induced protein			PTHR11772	ASPARAGINE SYNTHETASE										Glyma17g01970.1	0	92.2644	Glyma07g38740.1	0	91.6549
Phvul.003G092500.1	26	136	-2.38702	0.961761	PF00403	metal ion transport			PTHR22814,PTHR22814:SF16	CHLOROPLAST-TARGETED COPPER CHAPERONE,COPPER TRANSPORT PROTEIN ATOX1-RELATED	KOG1603	Copper chaperone					GO:0030001 GO:0046872	metal ion transport_metal ion binding		Glyma17g02020.1	3e-91	92.3387	Glyma17g02020.1	2e-27	84.7222	GO:0030001	GO:0046872
Phvul.003G093100.1	0	23	-5.52356	0.994157	PF01715	tR processing			PTHR11088,PTHR11088:SF20	,tR processing	KOG1384	tRNA delta(2)-isopentenylpyrophosphate transferase					GO:0004161 GO:0005524 GO:0008033 GO:0009058	dimethylallyltranstransferase activity_ATP binding_tRNA processing_biosynthesis		Glyma07g38620.1	1e-148	83.3544	Glyma17g02080.1	1e-141	84.1499	GO:0008033 GO:0009058	GO:0004161 GO:0005524
Phvul.003G094500.1	80	470	-2.55459	0.962284	PF01251	intracellular			PTHR11278	intracellular	KOG3320	40S ribosomal protein S7			K02993	small subunit ribosomal protein S7e	GO:0003735 GO:0005622 GO:0005840 GO:0006412	structural constituent of ribosome_intracellular_ribosome_protein biosynthesis		Glyma09g31560.2	0	92.8819	Glyma09g31560.1	0	92.8819	GO:0006412	GO:0003735
Phvul.003G094500.2	77	437	-2.5047	0.962277	PF01251	intracellular			PTHR11278	intracellular	KOG3320	40S ribosomal protein S7			K02993	small subunit ribosomal protein S7e	GO:0003735 GO:0005622 GO:0005840 GO:0006412	structural constituent of ribosome_intracellular_ribosome_protein biosynthesis		Glyma09g31560.2	0	92.8819	Glyma09g31560.1	0	92.8819	GO:0006412	GO:0003735
Phvul.003G095000.1	1	7	-2.80735	0.927742	PF04819	Family of unknown function (DUF716)			PTHR16007,PTHR16007:SF5	EPIDIDYMAL MEMBRANE PROTEIN E9-RELATED,SUBFAMILY NOT MED										Glyma07g38580.1	0	88.6049	Glyma07g38590.1	0	87.5878
Phvul.003G095800.1	170	825	-2.27886	0.954429	PF00410	intracellular			PTHR11758	intracellular	KOG1754	40S ribosomal protein S15/S22			K02957	small subunit ribosomal protein S15Ae	GO:0003735 GO:0005622 GO:0005840 GO:0006412	structural constituent of ribosome_intracellular_ribosome_protein biosynthesis		Glyma17g02200.1	1e-165	93.6387	Glyma07g38520.1	1e-151	92.112	GO:0006412	GO:0003735
Phvul.003G097300.1	9	1	3.16993	0.957369	PF00201	transferase activity, transferring hexosyl groups			PTHR11926,PTHR11926:SF15	UDP-GLUCURONOSYLTRANSFERASE RELATED,"transferase activity, transferring hexosyl groups"	KOG1192	UDP-glucuronosyl and UDP-glucosyl transferase					GO:0008152 GO:0016758	metabolism_"transferase activity, transferring hexosyl groups"		Glyma17g02280.1	0	84.5103	Glyma17g02280.1	8e-33	82.0312	GO:0008152	GO:0016758
Phvul.003G097900.1	1	17	-4.08746	0.989148	PF01536	spermine biosynthetic process			PTHR11570	spermine biosynthetic process	KOG0788	S-adenosylmethionine decarboxylase	4.1.1.50	Adenosylmethionine decarboxylase.	K01611	S-adenosylmethionine decarboxylase [EC:4.1.1.50]	GO:0004014 GO:0006597 GO:0008295	adenosylmethionine decarboxylase activity_spermine biosynthesis_spermidine biosynthesis		Glyma07g38420.1	0	88.3588	Glyma17g02340.1	0	88.1132	GO:0006597 GO:0008295	GO:0004014
Phvul.003G099600.1	3	20	-2.73697	0.974873	PF00676,PF02779,PF02780	Transketolase, pyrimidine binding domain,catalytic activity,"oxidoreductase activity, acting on the aldehyde or oxo group of donors, disulfide as acceptor"			PTHR11624,PTHR11624:SF20	ACETOIN DEHYDROGESE,DEHYDROGESE RELATED	KOG0523	Transketolase	2.2.1.7	1-deoxy-D-xylulose-5-phosphate synthase	K01662	1-deoxy-D-xylulose-5-phosphate synthase [EC:2.2.1.7]	GO:0003824 GO:0008152 GO:0016624	catalytic activity_metabolism_"oxidoreductase activity, acting on the aldehyde or oxo group of donors, disulfide as acceptor"		Glyma07g38260.1	0	93.1437	Glyma17g02480.1	0	92.3304	GO:0008152	GO:0003824 GO:0016624
Phvul.003G100400.1	2	12	-2.58496	0.959278	PF00550	cofactor binding			PTHR20863,PTHR20863:SF12	,ACYL CARRIER PROTEIN/ZINC FINGER PROTEIN 593-RELATED	KOG1748	Acyl carrier protein/NADH-ubiquinone oxidoreductase, NDUFAB1/SDAP subunit					GO:0048037	cofactor binding		Glyma13g28590.1	8e-55	87.0536	Glyma15g10520.2	5e-50	89.881		GO:0048037
Phvul.003G100500.1	1	7	-2.80735	0.927742	PF00635	structural molecule activity			PTHR10809,PTHR10809:SF6	,VESICLE-ASSOCIATED MEMBRANE PROTEIN (VAMP)	KOG0439	VAMP-associated protein involved in inositol metabolism					GO:0005198	structural molecule activity		Glyma17g02550.1	0	86.5517	Glyma07g38170.1	0	86.3791		GO:0005198
Phvul.003G100900.1	5	26	-2.37851	0.955783	PF00069	protein phosphorylation			PTHR24056,PTHR24056:SF77		KOG0600	Cdc2-related protein kinase					GO:0004672 GO:0005524 GO:0006468	protein kinase activity_ATP binding_protein amino acid phosphorylation		Glyma17g02580.1	0	93.2836	Glyma07g38140.1	0	92.5651	GO:0006468	GO:0004672 GO:0005524
Phvul.003G101900.1	12	1	3.58496	0.977759	PF00462	protein disulfide oxidoreductase activity			PTHR10168	GLUTAREDOXIN	KOG1752	Glutaredoxin and related proteins					GO:0009055 GO:0015035 GO:0045454	electron carrier activity_protein disulfide oxidoreductase activity_cell redox homeostasis		Glyma07g38040.1	1e-124	93.1818	Glyma13g28740.1	4e-62	85.1351	GO:0045454	GO:0009055 GO:0015035
Phvul.003G102100.1	1	6	-2.58496	0.908959	PF01344,PF07646	protein binding			PTHR23244,PTHR23244:SF29	KELCH REPEAT DOMAIN,RANGAP1-INTERACTING PROTEIN-RELATED	KOG0379	Kelch repeat-containing proteins					GO:0005515	protein binding	HB	Glyma07g38020.1	0	89.3844	Glyma07g38020.1	3e-21	89.4737		GO:0005515
Phvul.003G102500.1	1	6	-2.58496	0.908959	PF00847	sequence-specific D binding transcription factor activity											GO:0003700 GO:0006355	transcription factor activity_"regulation of transcription, DNA-dependent"	AP2	Glyma07g37990.1	1e-175	87.2075	Glyma07g37990.1	2e-60	88.4259	GO:0006355	GO:0003700
Phvul.003G103500.1	7	40	-2.51457	0.959807	PF00808	sequence-specific D binding			PTHR11064,PTHR11064:SF9	D binding,TATA-BINDING PROTEIN-ASSOCIATED PHOSPHOPROTEIN	KOG0869	CCAAT-binding factor, subunit A (HAP3)					GO:0003677 GO:0005622 GO:0043565	DNA binding_intracellular_sequence-specific DNA binding	CCAAT_HAP3	Glyma17g02810.1	1e-100	90.7534	Glyma07g37840.1	1e-87	91.7695		GO:0003677 GO:0043565
Phvul.003G103600.1	8	0	4	0.95293
Phvul.003G104500.1	21	112	-2.41504	0.961671	PF03657	Uncharacterised protein family (UPF0113)			PTHR23415,PTHR23415:SF4	,CYCLIN-DEPENDENT KISES REGULATORY SUBUNIT OR 60S RIBOSOME SUBUNIT BIOGENESIS PROTEIN NIP7-RELATED	KOG3492	Ribosome biogenesis protein NIP7			K07565	60S ribosome subunit biogenesis protein NIP7				Glyma05g01560.1	0	89.1844	Glyma17g10340.1	1e-164	87.9433
Phvul.003G104900.1	0	9	-4.16993	0.962435	PF00403	metal ion transport			PTHR22814,PTHR22814:SF16	CHLOROPLAST-TARGETED COPPER CHAPERONE,COPPER TRANSPORT PROTEIN ATOX1-RELATED	KOG1603	Copper chaperone					GO:0030001 GO:0046872	metal ion transport_metal ion binding		Glyma07g37740.1	2e-72	92.7835	Glyma07g37740.1	3e-34	84.7368	GO:0030001	GO:0046872
Phvul.003G105200.2	0	6	-3.58496	0.920346	PF01249	intracellular			PTHR10442	intracellular	KOG3486	40S ribosomal protein S21					GO:0003735 GO:0005622 GO:0005840 GO:0006412	structural constituent of ribosome_intracellular_ribosome_protein biosynthesis		Glyma07g37700.1	6e-51	93.985	Glyma15g15800.1	2e-26	84.1463	GO:0006412	GO:0003735
Phvul.003G105500.1	6	37	-2.62449	0.981293	PF05185	methyltransferase activity			PTHR11006,PTHR11006:SF10	PROTEIN ARGININE N-METHYLTRANSFERASE,PROTEIN ARGININE N-METHYLTRANSFERASE 1	KOG1500	Protein arginine N-methyltransferase CARM1	2.1.1.125	Histone-arginine N-methyltransferase.	K05931	histone-arginine methyltransferase CARM1 [EC:2.1.1.125]	GO:0005737 GO:0006479 GO:0008168 GO:0008276 GO:0016740	cytoplasm_protein amino acid methylation_methyltransferase activity_protein methyltransferase activity_transferase activity		Glyma17g02960.1	0	92.0497	Glyma07g37680.1	0	91.3043	GO:0006479	GO:0008168 GO:0008276 GO:0016740
Phvul.003G105500.2	6	38	-2.66297	0.981483	PF05185	methyltransferase activity			PTHR11006,PTHR11006:SF10	PROTEIN ARGININE N-METHYLTRANSFERASE,PROTEIN ARGININE N-METHYLTRANSFERASE 1	KOG1500	Protein arginine N-methyltransferase CARM1	2.1.1.125	Histone-arginine N-methyltransferase.	K05931	histone-arginine methyltransferase CARM1 [EC:2.1.1.125]	GO:0005737 GO:0006479 GO:0008168 GO:0008276 GO:0016740	cytoplasm_protein amino acid methylation_methyltransferase activity_protein methyltransferase activity_transferase activity		Glyma17g02960.1	0	92.2619	Glyma07g37680.1	0	91.4683	GO:0006479	GO:0008168 GO:0008276 GO:0016740
Phvul.003G107100.1	3	12	-2	0.92368	PF00097	Zinc finger, C3HC4 type (RING finger)			PTHR22764	RING FINGER PROTEIN 11 (SID 1669) (NEDD4 WW DOMAIN-BINDING PROTEIN 2).	KOG1493	Anaphase-promoting complex (APC), subunit 11								Glyma17g03160.1	2e-93	83.6935	Glyma17g03160.1	8e-10	87.6923
Phvul.003G108300.1	1	6	-2.58496	0.908959																Glyma07g37370.1	0	87.9828	Glyma17g03260.1	3e-46	84.4156
Phvul.003G110300.1	35	159	-2.1836	0.954096																Glyma07g37200.1	1e-100	85.3763	Glyma17g03400.1	6e-59	81.2048
Phvul.003G111400.1	964	193	2.32043	0.962026	PF00501	catalytic activity			PTHR24095,PTHR24095:SF26		KOG1176	Acyl-CoA synthetase					GO:0003824 GO:0008152	catalytic activity_metabolism		Glyma07g37100.1	0	92.1147	Glyma17g03500.1	0	91.9384	GO:0008152	GO:0003824
Phvul.003G112200.1	172	1013	-2.55815	0.962346	PF01779	intracellular			PTHR12884	intracellular	KOG3504	60S ribosomal protein L29			K02905	large subunit ribosomal protein L29e	GO:0003735 GO:0005622 GO:0005840 GO:0006412	structural constituent of ribosome_intracellular_ribosome_protein biosynthesis		Glyma17g03550.2	5e-85	96.2366	Glyma17g03550.1	5e-85	96.2366	GO:0006412	GO:0003735
Phvul.003G112800.1	46	7	2.71621	0.98245																Glyma07g37000.1	4e-40	92.437
Phvul.003G112900.1	93	14	2.7318	0.983766																Glyma07g36990.1	1e-31	82.5726	Glyma07g36980.1	4e-13	88.5714
Phvul.003G113100.1	3	14	-2.22239	0.933486
Phvul.003G113300.1	128	27	2.24511	0.954117																Glyma07g36970.1	9e-32	89.7436	Glyma07g36970.1	7e-17	91.1765
Phvul.003G114700.2	0	6	-3.58496	0.920346
Phvul.003G116100.1	2	16	-3	0.980303	PF00493,PF12619	D replication,D-dependent D replication initiation			PTHR11630,PTHR11630:SF44	,D REPLICATION LICENSING FACTOR	KOG0477	DNA replication licensing factor, MCM2 component			K02540	minichromosome maintenance protein 2	GO:0003677 GO:0005524 GO:0005634 GO:0006260 GO:0006270 GO:0015979 GO:0015995 GO:0016851 GO:0016887	DNA binding_ATP binding_nucleus_DNA replication_DNA replication initiation_photosynthesis_chlorophyll biosynthesis_magnesium chelatase activity_ATPase activity		Glyma07g36680.1	0	92.3636	Glyma07g36680.1	1e-132	88.4876	GO:0006260 GO:0006270 GO:0015979 GO:0015995	GO:0003677 GO:0005524 GO:0016851 GO:0016887
Phvul.003G117900.1	81	8	3.33985	0.997017	PF04398	Protein of unknown function, DUF538														Glyma07g36520.1	1e-117	88.6598	Glyma17g04100.1	1e-105	87.7984
Phvul.003G119500.1	1	24	-4.58496	0.994634																Glyma07g36130.1	0	89.7406	Glyma17g04290.1	0	88.8235
Phvul.003G120700.1	34	6	2.5025	0.958825	PF03110	nucleus											GO:0003677 GO:0005634	DNA binding_nucleus	SBP	Glyma07g36180.1	0	88.7081	Glyma07g36180.1	1e-160	91.1765		GO:0003677
Phvul.003G120900.1	2	19	-3.24793	0.984976	PF04398	Protein of unknown function, DUF538														Glyma17g04420.1	0	93.4211	Glyma07g36210.1	0	93.2018
Phvul.003G121600.1	122	8	3.93074	0.999196	PF00069,PF03822	protein phosphorylation,sigl transduction			PTHR24343,PTHR24343:SF128		KOG0583	Serine/threonine protein kinase					GO:0004672 GO:0005524 GO:0006468 GO:0007165	protein kinase activity_ATP binding_protein amino acid phosphorylation_signal transduction		Glyma13g17990.1	0	90.3892	Glyma17g04540.1	0	89.6166	GO:0006468 GO:0007165	GO:0004672 GO:0005524
Phvul.003G121700.1	690	35	4.30117	0.999778
Phvul.003G122500.1	133	7	4.24793	0.999564	PF00005,PF00664	ATPase activity,"ATPase activity, coupled to transmembrane movement of substances"			PTHR24222,PTHR24222:SF96		KOG0055	Multidrug/pheromone exporter, ABC superfamily					GO:0005524 GO:0006810 GO:0016021 GO:0016887 GO:0042626 GO:0055085	ATP binding_transport_integral to membrane_ATPase activity_"ATPase activity, coupled to transmembrane movement of substances"_transmembrane transport	BES1	Glyma13g17910.1	0	90.5594	Glyma13g17910.1	0	88.9695	GO:0006810 GO:0055085	GO:0005524 GO:0016887 GO:0042626
Phvul.003G124200.1	1	7	-2.80735	0.927742																Glyma13g17780.1	6e-88	91.7355	Glyma17g04730.1	1e-67	92.0635
Phvul.003G124600.1	102	14	2.86507	0.985553	PF02309	nucleus											GO:0005634 GO:0006355	nucleus_"regulation of transcription, DNA-dependent"	AUX	Glyma13g17750.1	0	93.1624	Glyma17g04760.1	0	92.3077	GO:0006355
Phvul.003G125000.1	4	46	-3.52356	0.996102	PF00026,PF03489,PF05184	Saposin-like type B, region 2,aspartic-type endopeptidase activity,lipid metabolic process			PTHR13683,PTHR13683:SF85	aspartic-type endopeptidase activity,gb def: cg10104-pa [drosophila melanogaster]	KOG1339	Aspartyl protease					GO:0004190 GO:0006508 GO:0006629	aspartic-type endopeptidase activity_proteolysis and peptidolysis_lipid metabolism		Glyma17g04800.1	0	92.4801	Glyma13g17710.1	0	91.0811	GO:0006508 GO:0006629	GO:0004190
Phvul.003G125000.2	4	45	-3.49185	0.996022	PF00026,PF03489,PF05184	Saposin-like type B, region 2,aspartic-type endopeptidase activity,lipid metabolic process			PTHR13683,PTHR13683:SF85	aspartic-type endopeptidase activity,gb def: cg10104-pa [drosophila melanogaster]	KOG1339	Aspartyl protease					GO:0004190 GO:0006508 GO:0006629	aspartic-type endopeptidase activity_proteolysis and peptidolysis_lipid metabolism		Glyma17g04800.1	0	92.4801	Glyma13g17710.1	0	91.0811	GO:0006508 GO:0006629	GO:0004190
Phvul.003G126500.1	1	24	-4.58496	0.994634	PF01095,PF04043	cell wall modification,pectinesterase activity			PTHR22931,PTHR22931:SF5	METHYLESTERASE INHIBITOR-RELATED,PHOSPHOENOLPYRUVATE DIKISE-RELATED							GO:0004857 GO:0005618 GO:0030599 GO:0042545	enzyme inhibitor activity_cell wall_pectinesterase activity_cell wall modification		Glyma17g04940.1	0	85.785	Glyma13g17570.2	0	85.615	GO:0042545	GO:0004857 GO:0030599
Phvul.003G126800.1	4	19	-2.24793	0.942538	PF08423	Rad51			PTHR22942,PTHR22942:SF12	D REPAIR PROTEIN RAD51,RECA/RAD51/RADA D STRAND-PAIRING FAMILY MEMBER	KOG1433	DNA repair protein RAD51/RHP55			K04482	DNA repair protein RAD51	GO:0003697 GO:0005524 GO:0006281 GO:0009432	single-stranded DNA binding_ATP binding_DNA repair_SOS response		Glyma13g17530.1	0	93.8164	Glyma17g04980.1	0	93.681	GO:0006281 GO:0009432	GO:0003697 GO:0005524
Phvul.003G128900.1	1	22	-4.45943	0.993602	PF00166	protein folding			PTHR10772,PTHR10772:SF0	,protein folding	KOG1641	Mitochondrial chaperonin					GO:0005737 GO:0006457	cytoplasm_protein folding		Glyma13g17260.2	0	88.7566	Glyma13g17260.1	0	88.7566	GO:0006457
Phvul.003G130600.1	30	126	-2.07039	0.952854	PF00112	cysteine-type peptidase activity			PTHR12411,PTHR12411:SF50	cysteine-type peptidase activity,gb def: granule-biosynthesis induced protease gip1p [tetrahyme thermophila]							GO:0006508 GO:0008234	proteolysis and peptidolysis_cysteine-type peptidase activity		Glyma17g05670.1	0	91.8083	Glyma09g08100.2	1e-137	84.5794	GO:0006508	GO:0008234
Phvul.003G131000.1	2	34	-4.08746	0.996979																Glyma13g17000.1	0	90.9984	Glyma17g05720.1	0	90.8027
Phvul.003G131100.1	28	1	4.80735	0.996071	PF00583	N-acetyltransferase activity			PTHR23091,PTHR23091:SF22	,N-TERMIL ACETYLTRANSFERASE							GO:0008080 GO:0008152 GO:0016747	N-acetyltransferase activity_metabolism_"transferase activity, transferring groups other than amino-acyl groups"		Glyma13g16990.1	1e-80	84.5	Glyma13g16990.1	8e-20	83.3333	GO:0008152	GO:0008080 GO:0016747
Phvul.003G131700.1	45	8	2.49185	0.960324	PF02141,PF03456	DENN (AEX-3) domain,uDENN domain			PTHR15288	SUPPRESSION OF TUMORIGENICITY 5 (ST5)	KOG3569	RAS signaling inhibitor ST5								Glyma17g05790.1	0	92.9167	Glyma17g05790.2	0	92.7928
Phvul.003G133700.1	112	21	2.41504	0.961671	PF00291	pyridoxal phosphate binding			PTHR10314,PTHR10314:SF1	PYRIDOXAL-5-PHOSPHATE DEPENDENT BETA FAMILY,THREONINE SYNTHASE			4.2.3.1	threonine synthase	K01733	threonine synthase [EC:4.2.3.1]	GO:0003824 GO:0008152 GO:0030170	catalytic activity_metabolism_pyridoxal phosphate binding		Glyma17g05980.1	0	86.7994	Glyma13g42270.1	1e-111	79.7932	GO:0008152	GO:0003824 GO:0030170
Phvul.003G133900.1	4	19	-2.24793	0.942538	PF08790	LYAR-type C2HC zinc finger			PTHR13100,PTHR13100:SF4	FAMILY NOT MED,SUBFAMILY NOT MED	KOG2186	Cell growth-regulating nucleolar protein								Glyma17g06000.1	0	88.1279	Glyma17g06000.1	1e-89	92.827
Phvul.003G136400.1	2	66	-5.04439	0.99917	PF01565,PF09265	cytokinin metabolic process,flavin adenine dinucleotide binding			PTHR13878,PTHR13878:SF19	,GULONOLACTONE OXIDASE	KOG1231	Proteins containing the FAD binding domain	1.5.99.12	cytokinin dehydrogese	K00279	cytokinin dehydrogenase [EC:1.5.99.12]	GO:0008762 GO:0009690 GO:0016491 GO:0019139 GO:0050660 GO:0055114	UDP-N-acetylmuramate dehydrogenase activity_cytokinin metabolism_oxidoreductase activity_cytokinin dehydrogenase activity_FAD binding_oxidation reduction		Glyma13g16430.1	0	92.2306	Glyma17g06220.1	0	92.1679	GO:0009690 GO:0055114	GO:0016491 GO:0019139 GO:0050660
Phvul.003G137500.1	11	66	-2.58496	0.983269	PF04231,PF05997	nuclease activity,"preribosome, small subunit precursor"			PTHR13026	preribosome, small subunit precursor							GO:0004518 GO:0006364 GO:0030688	nuclease activity_rRNA processing_"nucleolar preribosome, small subunit precursor"		Glyma13g00250.1	0	91.3819	Glyma13g00270.1	0	85.1084	GO:0006364	GO:0004518
Phvul.003G138100.1	2	10	-2.32193	0.925648	PF03005	Arabidopsis proteins of unknown function			PTHR13533,PTHR13533:SF3	FAMILY NOT MED,gb def: unknown protein [takifugu rubripes]										Glyma13g00300.1	0	92.2714	Glyma13g00300.1	7e-30	90.0901
Phvul.003G139400.1	122	16	2.93074	0.985685																Glyma17g06440.1	5e-09	88.5246
Phvul.003G143400.1	9	53	-2.558	0.960898	PF00141	peroxidase activity							1.11.1.7	Peroxidase.	K00430	peroxidase [EC:1.11.1.7]	GO:0004601 GO:0006979 GO:0020037 GO:0055114	peroxidase activity_response to oxidative stress_heme binding_oxidation reduction		Glyma17g06890.1	0	90.2564	Glyma13g00790.1	0	89.8043	GO:0006979 GO:0055114	GO:0004601 GO:0020037
Phvul.003G143800.1	4	40	-3.32193	0.995447	PF00122,PF00690,PF00702	ATPase activity, coupled to transmembrane movement of ions, phosphorylative mechanism,catalytic activity,nucleotide binding			PTHR24093,PTHR24093:SF61		KOG0205	Plasma membrane H+-transporting ATPase	3.6.3.6	Proton-exporting ATPase.	K01535	H+-transporting ATPase [EC:3.6.3.6]	GO:0000166 GO:0003824 GO:0006754 GO:0006812 GO:0008152 GO:0015662 GO:0016020 GO:0046872	nucleotide binding_catalytic activity_ATP biosynthesis_cation transport_metabolism_ATPase activity coupled to transmembrane movement of ions phosphorylative mechanism_membrane_metal ion binding		Glyma17g06930.1	0	94.0799	Glyma09g06250.2	0	88.1979	GO:0006754 GO:0006812 GO:0008152	GO:0000166 GO:0003824 GO:0015662 GO:0046872
Phvul.003G144200.1	2	17	-3.08746	0.982007	PF00069	protein phosphorylation			PTHR24420,PTHR24420:SF548		KOG1187	Serine/threonine protein kinase					GO:0004672 GO:0005524 GO:0006468	protein kinase activity_ATP binding_protein amino acid phosphorylation		Glyma17g06980.1	0	92.2764	Glyma17g06980.1	4e-22	93.2432	GO:0006468	GO:0004672 GO:0005524
Phvul.003G144500.1	1	42	-5.39232	0.998232	PF00847	sequence-specific D binding transcription factor activity			PTHR11795,PTHR11795:SF332	,PROTEIN KISE					K09285	AP2-like factor, ANT lineage	GO:0003700 GO:0006355	transcription factor activity_"regulation of transcription, DNA-dependent"	AP2	Glyma13g00950.1	0	90.7433	Glyma13g00950.1	7e-12	91.5254	GO:0006355	GO:0003700
Phvul.003G145200.1	1	12	-3.58496	0.977759	PF01336,PF08784	Replication protein A C termil,nucleic acid binding			PTHR13989,PTHR13989:SF7	REPLICATION PROTEIN A,REPLICATION PROTEIN A-RELATED	KOG3108	Single-stranded DNA-binding replication protein A (RPA), medium (30 kD) subunit			K10739	replication factor A2	GO:0003676	nucleic acid binding		Glyma13g00960.1	0	86.5955	Glyma17g07020.1	1e-122	85.2886		GO:0003676
Phvul.003G145500.1	67	378	-2.49615	0.962265	PF01423	LSM domain			PTHR11021	SMALL NUCLEAR RIBONUCLEOPROTEIN F (SNRNP-F)	KOG3482	Small nuclear ribonucleoprotein (snRNP) SMF			K11098	small nuclear ribonucleoprotein F				Glyma17g07060.1	1e-107	93.2584	Glyma20g21250.1	3e-96	92.4901
Phvul.003G145700.1	9	36	-2	0.949402	PF00702	catalytic activity			PTHR18901	2-DEOXYGLUCOSE-6-PHOSPHATE PHOSPHATASE 2	KOG2914	Predicted haloacid-halidohydrolase and related hydrolases					GO:0003824 GO:0008152	catalytic activity_metabolism		Glyma13g01000.1	0	92.2857	Glyma13g01000.2	0	92.5553	GO:0008152	GO:0003824
Phvul.003G145900.1	49	445	-3.18295	0.994303	PF00125	D binding			PTHR10484	nucleosome	KOG3467	Histone H4			K11254	histone H4	GO:0000786 GO:0003677 GO:0005634 GO:0006334 GO:0006352	nucleosome_DNA binding_nucleus_nucleosome assembly_transcription initiation		Glyma20g21230.1	1e-117	92.459	Glyma17g07070.1	1e-109	91.6388	GO:0006334 GO:0006352	GO:0003677
Phvul.003G146300.1	2	9	-2.16993	0.909616	PF00856	protein binding			PTHR13271	UNCHARACTERIZED PUTATIVE METHYLTRANSFERASE							GO:0005515	protein binding		Glyma17g07110.1	0	92.8297	Glyma18g36700.1	2e-58	91.4286		GO:0005515
Phvul.003G146400.1	1	14	-3.80735	0.983805	PF00004	ATP binding			PTHR23070,PTHR23070:SF1	AAA-TYPE ATPASE-RELATED,BCS1 AAA-TYPE ATPASE	KOG0743	AAA+-type ATPase					GO:0005524	ATP binding		Glyma13g01020.1	0	88.1046	Glyma17g07120.1	0	87.5489		GO:0005524
Phvul.003G146800.1	7	34	-2.28011	0.950647																Glyma17g07160.1	4e-84	85.7909	Glyma13g01070.1	1e-74	84.5745
Phvul.003G147700.1	7	36	-2.36257	0.958744	PF00722,PF06955	cellular glucan metabolic process,"hydrolase activity, hydrolyzing O-glycosyl compounds"			PTHR10963,PTHR10963:SF14	,SECRETED GLUCOSIDASE-RELATED			2.4.1.207	Xyloglucan:xyloglucosyl transferase.	K14504	xyloglucan:xyloglucosyl transferase TCH4 [EC:2.4.1.207]	GO:0004553 GO:0005618 GO:0005975 GO:0006073 GO:0016762 GO:0048046	hydrolase activity, hydrolyzing O-glycosyl compounds_cell wall_carbohydrate metabolism_glucan metabolism_xyloglucan:xyloglucosyl transferase activity_apoplast		Glyma13g01150.1	0	89.8765	Glyma17g07280.1	0	88.8476	GO:0005975 GO:0006073	GO:0004553 GO:0016762
Phvul.003G148400.1	12	132	-3.45943	0.99742	PF00188	Cysteine-rich secretory protein family			PTHR10334,PTHR10334:SF7	CYSTEINE-RICH SECRETORY PROTEIN (CRISP/SCP/TPX1)-RELATED,PATHOGENESIS-RELATED PROTEIN 1	KOG3017	Defense-related protein containing SCP domain								Glyma13g01230.1	1e-130	88.5057	Glyma17g07350.1	1e-123	88.9447
Phvul.003G148900.1	2	11	-2.45943	0.93238	PF00676,PF02779,PF02780	Transketolase, pyrimidine binding domain,catalytic activity,"oxidoreductase activity, acting on the aldehyde or oxo group of donors, disulfide as acceptor"			PTHR11624,PTHR11624:SF20	ACETOIN DEHYDROGESE,DEHYDROGESE RELATED	KOG0523	Transketolase					GO:0003824 GO:0008152 GO:0016624	catalytic activity_metabolism_"oxidoreductase activity, acting on the aldehyde or oxo group of donors, disulfide as acceptor"		Glyma17g07400.1	0	91.5535	Glyma17g07400.1	4e-20	89.011	GO:0008152	GO:0003824 GO:0016624
Phvul.003G149000.1	9	42	-2.22239	0.951895	PF00643,PF06203	intracellular,protein binding					KOG1601	GATA-4/5/6 transcription factors					GO:0005515 GO:0005622 GO:0008270	protein binding_intracellular_zinc ion binding	C2C2_Colike	Glyma17g07420.1	0	86.2069	Glyma13g01290.1	0	86.5432		GO:0005515 GO:0008270
Phvul.003G149200.1	0	281	-9.13443	0.999784	PF00069	protein phosphorylation			PTHR24420,PTHR24420:SF427		KOG1187	Serine/threonine protein kinase					GO:0004672 GO:0005524 GO:0006468	protein kinase activity_ATP binding_protein amino acid phosphorylation		Glyma17g07440.1	0	89.9461	Glyma07g03330.2	7e-08	91.3043	GO:0006468	GO:0004672 GO:0005524
Phvul.003G152100.1	166	23	2.85148	0.985775																Glyma13g01610.1	2e-34	88.806	Glyma13g01610.1	3e-08	92.8571
Phvul.003G152200.1	23	1	4.52356	0.994138																Glyma13g01620.1	9e-67	90.0943	Glyma13g01620.1	7e-15	90.7692
Phvul.003G152300.1	66	274	-2.05364	0.953084	PF01370	coenzyme binding			PTHR10366,PTHR10366:SF42	D DEPENDENT EPIMERASE/DEHYDRATASE,UDP-GLUCOSE 4-EPIMERASE	KOG1371	UDP-glucose 4-epimerase/UDP-sulfoquinovose synthase	5.1.3.6	UDP-glucurote 4-epimerase.	K08679	UDP-glucuronate 4-epimerase [EC:5.1.3.6]	GO:0003824 GO:0003854 GO:0006694 GO:0008152 GO:0008831 GO:0009058 GO:0016491 GO:0016616 GO:0044237 GO:0045226 GO:0050662 GO:0055114	catalytic activity_3-beta-hydroxy-delta5-steroid dehydrogenase activity_steroid biosynthesis_metabolism_dTDP-4-dehydrorhamnose reductase activity_biosynthesis_oxidoreductase activity_"oxidoreductase activity, acting on the CH-OH group of donors, NAD or NADP as acceptor"_cellular metabolism_extracellular polysaccharide biosynthesis_coenzyme binding_oxidation reduction		Glyma17g07740.1	0	89.6308	Glyma02g37020.1	0	89.4737	GO:0006694 GO:0008152 GO:0009058 GO:0044237 GO:0045226 GO:0055114	GO:0003824 GO:0003854 GO:0008831 GO:0016491 GO:0016616 GO:0050662
Phvul.003G152400.1	2	12	-2.58496	0.959278	PF01966	phosphoric diester hydrolase activity			PTHR11845,PTHR11845:SF4	UNCHARACTERIZED	KOG3197	Predicted hydrolases of HD superfamily					GO:0008081 GO:0046872	phosphoric diester hydrolase activity_metal ion binding		Glyma02g37010.1	0	88.6657	Glyma17g07750.1	0	91.5162		GO:0008081 GO:0046872
Phvul.003G153100.1	1	7	-2.80735	0.927742	PF00847	sequence-specific D binding transcription factor activity			PTHR11795,PTHR11795:SF332	,PROTEIN KISE					K09285	AP2-like factor, ANT lineage	GO:0003700 GO:0006355	transcription factor activity_"regulation of transcription, DNA-dependent"	AP2	Glyma17g07860.1	0	92.5043	Glyma17g07860.1	1e-117	91.2913	GO:0006355	GO:0003700
Phvul.003G153400.1	4	16	-2	0.935305					PTHR22652	NUCLEOPORIN NUP43										Glyma17g07890.1	0	85.4823	Glyma02g36850.1	0	85.2601
Phvul.003G153500.1	1	15	-3.90689	0.985803	PF08615	Ribonuclease H2 non-catalytic subunit (Ylr154p-like)			PTHR21726,PTHR21726:SF5	PHOSPHATIDYLINOSITOL N-ACETYLGLUCOSAMINYLTRANSFERASE SUBUNIT P (DOWN SYNDROME CRITICAL REGION PROTEIN 5),PHOSPHATIDYLINOSITOL N-ACETYLGLUCOSAMINYLTRANSFERASE SUBUNIT P (DOWN SYNDROME CRITICAL REGION PROTEIN 5)-RELATED					K10745	ribonuclease H2 subunit C				Glyma02g36830.1	8e-86	85.049	Glyma01g06180.1	8e-15	87.6404
Phvul.003G154200.1	2	12	-2.58496	0.959278					PTHR23056,PTHR23056:SF4	CALCINEURIN B,CALCINEURIN B SUBUNIT	KOG0034	Ca2+/calmodulin-dependent protein phosphatase (calcineurin subunit B), EF-Hand superfamily protein								Glyma17g07970.2	0	94.1288	Glyma17g07970.3	0	93.7107
Phvul.003G154300.1	35	6	2.54432	0.959058	PF04484	Family of unknown function (DUF566)														Glyma17g07980.1	0	88.6326	Glyma02g36740.2	0	87.9645
Phvul.003G157400.1	4	16	-2	0.935305	PF01416	pseudouridine synthesis			PTHR11142	pseudouridine synthesis	KOG2553	Pseudouridylate synthase	5.4.99.12	tR-pseudouridine synthase I.	K06173	tRNA pseudouridine synthase A [EC:5.4.99.12]	GO:0001522 GO:0003723 GO:0009451 GO:0009982	pseudouridine synthesis_RNA binding_RNA modification_pseudouridine synthase activity		Glyma02g36350.1	0	88.9552	Glyma02g36350.1	3e-17	92.4242	GO:0001522 GO:0009451	GO:0003723 GO:0009982
Phvul.003G158800.1	1	181	-7.49985	0.999731	PF00704	hydrolase activity, hydrolyzing O-glycosyl compounds			PTHR11177,PTHR11177:SF22	CHITISE,gb def: agcp3290 [anopheles gambiae str. pest]	KOG2806	Chitinase					GO:0004553 GO:0005975	hydrolase activity, hydrolyzing O-glycosyl compounds_carbohydrate metabolism		Glyma17g11170.1	0	83.9173	Glyma13g22350.1	0	84.2897	GO:0005975	GO:0004553
Phvul.003G159100.1	238	1489	-2.64531	0.984208	PF00832	intracellular			PTHR19970	intracellular	KOG0002	60s ribosomal protein L39			K02924	large subunit ribosomal protein L39e	GO:0003735 GO:0005622 GO:0005840 GO:0006412	structural constituent of ribosome_intracellular_ribosome_protein biosynthesis		Glyma15g24650.1	7e-65	94.8718	Glyma09g12500.1	2e-62	94.2308	GO:0006412	GO:0003735
Phvul.003G159700.1	24	130	-2.43741	0.961763	PF00069,PF00560,PF08263	Leucine rich repeat N-termil domain,protein binding,protein phosphorylation			PTHR24420,PTHR24420:SF779		KOG1187	Serine/threonine protein kinase					GO:0004672 GO:0005515 GO:0005524 GO:0006468	protein kinase activity_protein binding_ATP binding_protein amino acid phosphorylation		Glyma17g12880.1	0	86.8463	Glyma05g08140.1	0	87.5526	GO:0006468	GO:0004672 GO:0005515 GO:0005524
Phvul.003G160400.1	4	22	-2.45943	0.953889	PF08392,PF08541	fatty acid biosynthetic process,lipid biosynthetic process											GO:0004315 GO:0006633 GO:0008610 GO:0009058 GO:0016020 GO:0016746 GO:0016747	3-oxoacyl-[acyl-carrier protein] synthase activity_fatty acid biosynthesis_lipid biosynthesis_biosynthesis_membrane_"transferase activity, transferring acyl groups"_"transferase activity, transferring groups other than amino-acyl groups"		Glyma05g08190.1	0	93.0872	Glyma17g12780.1	0	92.4051	GO:0006633 GO:0008610 GO:0009058	GO:0004315 GO:0016746 GO:0016747
Phvul.003G161200.1	2	15	-2.90689	0.970363	PF00067	oxidoreductase activity, acting on paired donors, with incorporation or reduction of molecular oxygen			PTHR24282,PTHR24282:SF174		KOG0157	Cytochrome P450 CYP4/CYP19/CYP26 subfamilies					GO:0005506 GO:0009055 GO:0016705 GO:0020037 GO:0055114	iron ion binding_electron carrier activity_"oxidoreductase activity, acting on paired donors, with incorporation or reduction of molecular oxygen"_heme binding_oxidation reduction		Glyma17g12700.1	0	90.6336	Glyma05g08270.1	0	89.0102	GO:0055114	GO:0005506 GO:0009055 GO:0016705 GO:0020037
Phvul.003G162600.1	1	6	-2.58496	0.908959	PF00642	nucleic acid binding			PTHR12547,PTHR12547:SF44	,CCCH ZINC FINGER/TIS11-RELATED							GO:0003676 GO:0008270	nucleic acid binding_zinc ion binding	C3H	Glyma05g08450.1	0	89.1918	Glyma17g12560.1	0	90.0783		GO:0003676 GO:0008270
Phvul.003G163900.1	13	61	-2.2303	0.953222	PF04939	ribosome biogenesis			PTHR17602	ribosome biogenesis	KOG1765	Regulator of ribosome synthesis					GO:0005634 GO:0042254	nucleus_ribosome biogenesis and assembly		Glyma13g23700.1	0	91.6836	Glyma13g23700.1	1e-154	89.9782	GO:0042254
Phvul.003G165800.1	34	147	-2.11221	0.952979	PF02298	electron carrier activity											GO:0005507 GO:0009055	copper ion binding_electron carrier activity		Glyma13g22650.1	2e-66	82.1739	Glyma13g22650.1	3e-41	84.0336		GO:0005507 GO:0009055
Phvul.003G166300.1	1	6	-2.58496	0.908959																Glyma13g22630.1	1e-134	87.8319	Glyma13g22630.1	4e-09	90.3846
Phvul.003G166900.1	2	14	-2.80735	0.967903																Glyma13g22660.1	0	86.3297	Glyma17g12140.1	0	84.7741
Phvul.003G166900.2	2	14	-2.80735	0.967903																Glyma13g22660.1	0	86.4198	Glyma17g12140.1	0	84.8928
Phvul.003G167700.1	8	38	-2.24793	0.951372	PF02309	nucleus											GO:0005634 GO:0006355	nucleus_"regulation of transcription, DNA-dependent"	AUX	Glyma17g12080.1	3e-64	88.0165	Glyma13g22750.1	7e-44	86.5	GO:0006355
Phvul.003G168200.1	7	31	-2.14684	0.948587	PF00036	EF hand			PTHR10891,PTHR10891:SF141	,CALMODULIN	KOG0027	Calmodulin and related proteins (EF-Hand superfamily)					GO:0005509 GO:0005578 GO:0007165	calcium ion binding_extracellular matrix_signal transduction		Glyma13g22810.1	2e-78	92.7885	Glyma13g22810.1	9e-65	92.2652	GO:0007165	GO:0005509
Phvul.003G169100.1	11	55	-2.32193	0.960585	PF00234	Protease inhibitor/seed storage/LTP family														Glyma13g22940.1	1e-102	90.0641	Glyma13g22940.1	1e-32	88.1481
Phvul.003G170000.1	1	13	-3.70044	0.980851	PF03006	integral to membrane			PTHR20855,PTHR20855:SF14	ADIPONECTIN RECEPTOR-RELATED,integral to membrane	KOG0748	Predicted membrane proteins, contain hemolysin III domain					GO:0016021	integral to membrane		Glyma13g23050.1	0	88.6964	Glyma17g11830.1	0	90
Phvul.003G171100.1	41	270	-2.71926	0.98415																Glyma13g23130.1	5e-47	86.5471	Glyma13g23130.1	1e-23	94.4444
Phvul.003G171500.1	44	249	-2.50057	0.962225	PF03030	hydrogen-translocating pyrophosphatase activity							3.6.1.1	Inorganic pyrophosphatase.	K01507	inorganic pyrophosphatase [EC:3.6.1.1]	GO:0004427 GO:0009678 GO:0015992 GO:0016020	inorganic diphosphatase activity_hydrogen-translocating pyrophosphatase activity_proton transport_membrane		Glyma13g23170.1	0	91.9425	Glyma13g23170.3	0	91.9332	GO:0015992	GO:0004427 GO:0009678
Phvul.003G171600.1	4	21	-2.39232	0.952658	PF03171	oxidoreductase activity			PTHR10209,PTHR10209:SF55	,FE(II)/ ASCORBATE OXIDASE SUPERFAMILY	KOG0143	Iron/ascorbate family oxidoreductases					GO:0016491 GO:0016706 GO:0055114	oxidoreductase activity_"oxidoreductase activity, acting on paired donors, with incorporation or reduction of molecular oxygen, 2-oxoglutarate as one donor, and incorporation of one atom each of oxygen into both donors"_oxidation reduction		Glyma17g11690.1	0	90.5512				GO:0055114	GO:0016491 GO:0016706
Phvul.003G172000.1	5	93	-4.21723	0.999381																Glyma13g23200.1	6e-19	85.9649	Glyma13g23200.1	2e-15	91.9355
Phvul.003G172400.1	8	1	3	0.947971					PTHR23125,PTHR23125:SF33	F-BOX/LEUCINE RICH REPEAT PROTEIN,F-BOX/LRR PROTEIN-RELATED 2	KOG0531	Protein phosphatase 1, regulatory subunit, and related proteins								Glyma13g23240.1	0	92.1544	Glyma17g11590.1	0	91.0879
Phvul.003G172900.1	3	16	-2.41504	0.946481															EIL	Glyma13g23290.2	4e-89	85.3604	Glyma13g23290.2	2e-78	95.1087
Phvul.003G173000.1	1	13	-3.70044	0.980851	PF06813	Nodulin-like			PTHR21576,PTHR21576:SF14	,UNCHARACTERIZED NODULIN-LIKE PROTEIN										Glyma17g11520.1	0	89.8778	Glyma13g23300.1	0	89.8638
Phvul.003G173300.1	3	30	-3.32193	0.993774	PF04640	PLATZ transcription factor													PLATZ	Glyma13g23360.1	0	93.7082	Glyma17g11470.1	0	93.4667
Phvul.003G173600.1	0	11	-4.45943	0.9747																Glyma13g23380.1	1e-112	87.1795	Glyma17g11450.1	3e-97	85.5478
Phvul.003G173800.1	84	446	-2.40858	0.96197	PF00366	intracellular			PTHR10744	intracellular	KOG1728	40S ribosomal protein S11			K02949	small subunit ribosomal protein S11e	GO:0003735 GO:0005622 GO:0005840 GO:0006412	structural constituent of ribosome_intracellular_ribosome_protein biosynthesis		Glyma17g11430.1	1e-174	91.0417	Glyma13g23400.1	1e-171	90.8333	GO:0006412	GO:0003735
Phvul.003G173900.1	94	487	-2.37319	0.96197	PF00366	intracellular			PTHR10744	intracellular	KOG1728	40S ribosomal protein S11			K02949	small subunit ribosomal protein S11e	GO:0003735 GO:0005622 GO:0005840 GO:0006412	structural constituent of ribosome_intracellular_ribosome_protein biosynthesis		Glyma17g11430.1	1e-174	91.0417	Glyma13g23400.1	1e-171	90.8333	GO:0006412	GO:0003735
Phvul.003G174400.1	1	14	-3.80735	0.983805																Glyma13g23440.1	0	87.7005	Glyma17g11380.1	1e-139	88.412
Phvul.003G175400.1	3	19	-2.66297	0.973662	PF02990	integral to membrane			PTHR10766,PTHR10766:SF1	gb def: hypothetical orf, yer113cp [saccharomyces cerevisiae],integral to membrane	KOG1278	Endosomal membrane proteins, EMP70					GO:0016021	integral to membrane		Glyma13g22480.1	0	91.4809	Glyma17g11290.1	0	91.0847
Phvul.003G175800.1	1	26	-4.70044	0.995425	PF00493	D replication			PTHR11630,PTHR11630:SF42	,D REPLICATION LICENSING FACTOR	KOG0481	DNA replication licensing factor, MCM5 component			K02209	minichromosome maintenance protein 5 (cell division control protein 46)	GO:0003677 GO:0005524 GO:0006260 GO:0015979 GO:0015995 GO:0016851	DNA binding_ATP binding_DNA replication_photosynthesis_chlorophyll biosynthesis_magnesium chelatase activity		Glyma17g11220.1	0	90.7609	Glyma13g22420.1	0	90.5344	GO:0006260 GO:0015979 GO:0015995	GO:0003677 GO:0005524 GO:0016851
Phvul.003G175900.1	1	10	-3.32193	0.967309	PF00400	WD domain, G-beta repeat			PTHR26208,PTHR26208:SF50		KOG4328	WD40 protein					GO:0005515	protein binding		Glyma13g22410.1	0	85.8177	Glyma17g11210.1	0	85.1664		GO:0005515
Phvul.003G176400.1	11	50	-2.18442	0.952525																Glyma17g12960.1	5e-95	84.4156	Glyma17g12960.1	4e-74	88.2576
Phvul.003G176500.1	1	18	-4.16993	0.990404	PF06075	Plant protein of unknown function (DUF936)														Glyma05g08020.1	0	88.8049	Glyma05g08020.1	1e-94	90.2878
Phvul.003G179000.1	5	20	-2	0.941313	PF00270,PF00271	ATP-dependent helicase activity,helicase activity			PTHR24031,PTHR24031:SF23		KOG0342	ATP-dependent RNA helicase pitchoune	3.6.4.13		K13179	ATP-dependent RNA helicase DDX18/HAS1 [EC:3.6.4.13]	GO:0003676 GO:0004386 GO:0005524 GO:0008026	nucleic acid binding_helicase activity_ATP binding_ATP dependent helicase activity		Glyma05g07780.1	0	92.2559	Glyma05g07780.1	9e-21	92.1053		GO:0003676 GO:0004386 GO:0005524 GO:0008026
Phvul.003G179600.1	2	15	-2.90689	0.970363	PF00036	EF hand			PTHR10891,PTHR10891:SF40	CALMODULIN	KOG0027	Calmodulin and related proteins (EF-Hand superfamily)								Glyma05g07720.1	1e-135	89.0951	Glyma06g23210.1	4e-32	79.0698
Phvul.003G180600.1	5	35	-2.80735	0.982894	PF05859	mitosis											GO:0000775 GO:0005634 GO:0007049 GO:0007067	chromosome, pericentric region_nucleus_cell cycle_mitosis		Glyma17g09130.1	0	88.0165	Glyma05g07650.1	0	86.795	GO:0007049 GO:0007067
Phvul.003G183100.1	0	6	-3.58496	0.920346	PF00067	oxidoreductase activity, acting on paired donors, with incorporation or reduction of molecular oxygen			PTHR24298,PTHR24298:SF44		KOG0156	Cytochrome P450 CYP2 subfamily					GO:0005506 GO:0009055 GO:0016705 GO:0020037 GO:0055114	iron ion binding_electron carrier activity_"oxidoreductase activity, acting on paired donors, with incorporation or reduction of molecular oxygen"_heme binding_oxidation reduction		Glyma17g08820.1	0	84.3262	Glyma17g08820.1	7e-15	85.7143	GO:0055114	GO:0005506 GO:0009055 GO:0016705 GO:0020037
Phvul.003G183400.1	4	19	-2.24793	0.942538	PF01176	translation initiation factor activity									K02518	translation initiation factor IF-1	GO:0003723 GO:0003743 GO:0006413	RNA binding_translation initiation factor activity_translational initiation		Glyma17g08790.1	1e-81	91.4163	Glyma05g00260.1	1e-81	91.4163	GO:0006413	GO:0003723 GO:0003743
Phvul.003G184100.1	70	386	-2.46317	0.962252																Glyma17g08700.1	7e-56	91.9255	Glyma05g00340.1	7e-56	91.5152
Phvul.003G184200.1	2	9	-2.16993	0.909616	PF07897	Protein of unknown function (DUF1675)														Glyma05g00350.1	2e-53	86.9565	Glyma06g22210.3	1e-11	91.0714
Phvul.003G184400.1	1	23	-4.52356	0.994138	PF01336,PF04057,PF08646	Replication factor-A C termil domain,nucleic acid binding,nucleus			PTHR23273	REPLICATION FACTOR A 1, RFA1	KOG0851	Single-stranded DNA-binding replication protein A (RPA), large (70 kD) subunit and related ssDNA-binding proteins					GO:0003676 GO:0003677 GO:0005634 GO:0006260	nucleic acid binding_DNA binding_nucleus_DNA replication		Glyma05g00370.2	0	86.9164	Glyma05g00370.1	0	86.9324	GO:0006260	GO:0003676 GO:0003677
Phvul.003G185200.1	8	32	-2	0.948386	PF00850	Histone deacetylase domain			PTHR10625,PTHR10625:SF22	HISTONE DEACETYLASE,HISTONE DEACETYLASE-RELATED	KOG1342	Histone deacetylase complex, catalytic component RPD3	3.5.1.98		K11407	histone deacetylase 6/10 [EC:3.5.1.98]				Glyma05g00460.1	0	89.7991	Glyma05g00460.2	0	89.9199
Phvul.003G185300.1	74	453	-2.61391	0.984124	PF07983	X8 domain			PTHR16631,PTHR16631:SF1	GLUCAN 1,3-BETA-GLUCOSIDASE,"GLUCAN 1,3-BETA-GLUCOSIDASE-RELATED"										Glyma17g08570.1	1e-174	89.5131	Glyma05g00470.1	1e-171	88.9503
Phvul.003G186100.1	12	2	2.58496	0.959278					PTHR11389,PTHR11389:SF34	ZINC FINGER PROTEIN,ZINC FINGER PROTEIN ZNF140-RELATED										Glyma17g08480.1	0	88.1537	Glyma05g00600.1	0	88.8772
Phvul.003G186600.1	1	9	-3.16993	0.957369	PF03662	membrane			PTHR14363,PTHR14363:SF7	,membrane							GO:0016020 GO:0016798	membrane_"hydrolase activity, acting on glycosyl bonds"		Glyma17g08440.2	0	91.4911	Glyma20g07970.1	1e-75	85.3448		GO:0016798
Phvul.003G186600.2	1	9	-3.16993	0.957369	PF03662	membrane			PTHR14363,PTHR14363:SF7	,membrane							GO:0016020 GO:0016798	membrane_"hydrolase activity, acting on glycosyl bonds"		Glyma17g08440.2	0	91.4911	Glyma20g07970.1	1e-75	85.3448		GO:0016798
Phvul.003G187300.1	8	0	4	0.95293	PF05701	Plant protein of unknown function (DUF827)														Glyma17g11150.1	1e-151	88.7755	Glyma17g11150.1	1e-53	85.83
Phvul.003G188500.1	2	30	-3.90689	0.995941	PF00929	Exonuclease														Glyma05g00890.1	0	90.8728	Glyma17g11030.1	0	90.2065
Phvul.003G189500.1	2	18	-3.16993	0.983827	PF00657	lipid metabolic process			PTHR22835,PTHR22835:SF39	,ZINC FINGER FYVE DOMAIN CONTAINING PROTEIN							GO:0006629 GO:0016788	lipid metabolism_"hydrolase activity, acting on ester bonds"		Glyma17g10900.1	0	91.5989	Glyma05g00990.1	0	91.4778	GO:0006629	GO:0016788
Phvul.003G190300.1	2	9	-2.16993	0.909616	PF04770	ZF-HD protein dimerisation region													ZD_HD	Glyma05g01060.1	1e-82	91.25	Glyma17g10830.1	5e-73	89.5833
Phvul.003G191200.1	172	1473	-3.09828	0.993973	PF00163,PF01479	R binding,rR binding			PTHR11831,PTHR11831:SF3	30S 40S RIBOSOMAL PROTEIN,40S RIBOSOMAL PROTEIN S9	KOG3301	Ribosomal protein S4			K02997	small subunit ribosomal protein S9e	GO:0003723 GO:0005622 GO:0019843	RNA binding_intracellular_rRNA binding		Glyma05g01180.1	0	92.9174	Glyma17g10710.1	0	92.5801		GO:0003723 GO:0019843
Phvul.003G191700.1	8	45	-2.49185	0.960324	PF00612	protein binding			PTHR13140,PTHR13140:SF187	,MYOSIN							GO:0005515	protein binding		Glyma05g01240.1	0	89.8248	Glyma17g10660.3	0	88.8575		GO:0005515
Phvul.003G191800.1	1	10	-3.32193	0.967309																Glyma05g01250.1	0	84.8619	Glyma05g01250.1	1e-24	84.1772
Phvul.003G192200.1	5	22	-2.1375	0.944033																Glyma05g01310.1	0	87.3299	Glyma17g10580.1	0	86.6667
Phvul.003G192600.1	1	12	-3.58496	0.977759	PF01459	voltage-gated anion channel activity			PTHR11743,PTHR11743:SF14	VOLTAGE-DEPENDENT ANION-SELECTIVE CHANNEL,VOLTAGE-DEPENDENT ANION-SELECTIVE CHANNEL-RELATED	KOG3126	Porin/voltage-dependent anion-selective channel protein					GO:0005741 GO:0006820 GO:0008308 GO:0044070 GO:0055085	mitochondrial outer membrane_anion transport_voltage-dependent ion-selective channel activity_regulation of anion transport_transmembrane transport		Glyma05g01350.1	0	89.9833	Glyma05g01350.1	1e-14	95.9184	GO:0006820 GO:0055085	GO:0008308
Phvul.003G192700.1	808	27	4.90332	0.999865	PF01145	SPFH domain / Band 7 family			PTHR10264,PTHR10264:SF25	INTEGRAL MEMBRANE PROTEISE,membrane	KOG2620	Prohibitins and stomatins of the PID superfamily					GO:0016020	membrane		Glyma17g10520.2	0	92.9495	Glyma17g10520.1	0	92.9495
Phvul.003G192700.2	794	27	4.87811	0.999864	PF01145	SPFH domain / Band 7 family			PTHR10264,PTHR10264:SF25	INTEGRAL MEMBRANE PROTEISE,membrane	KOG2620	Prohibitins and stomatins of the PID superfamily					GO:0016020	membrane		Glyma17g10520.2	0	92.9495	Glyma17g10520.1	0	92.9495
Phvul.003G193100.1	1	6	-2.58496	0.908959	PF00069,PF00560,PF08263	Leucine rich repeat N-termil domain,protein binding,protein phosphorylation			PTHR24420,PTHR24420:SF873		KOG1187	Serine/threonine protein kinase					GO:0004672 GO:0005515 GO:0005524 GO:0006468	protein kinase activity_protein binding_ATP binding_protein amino acid phosphorylation		Glyma17g10470.1	0	92.0222	Glyma05g01420.1	0	91.8773	GO:0006468	GO:0004672 GO:0005515 GO:0005524
Phvul.003G195800.1	2	9	-2.16993	0.909616	PF01535	PPR repeat			PTHR24015										C2H2	Glyma05g01650.1	0	90.2469	Glyma17g10240.1	0	91.0849
Phvul.003G196600.1	0	8	-4	0.95293	PF02319	transcription factor complex			PTHR12081,PTHR12081:SF8	E2F,TRANSCRIPTION FACTOR E2F RELATED	KOG2578	Transcription factor E2F/dimerization partner (TDP)-like proteins					GO:0003700 GO:0005667 GO:0006355	transcription factor activity_transcription factor complex_"regulation of transcription, DNA-dependent"	E2F	Glyma17g10130.1	0	84.8564	Glyma17g10130.2	0	84.8113	GO:0006355	GO:0003700
Phvul.003G197400.1	22	145	-2.72048	0.984019	PF02704	Gibberellin regulated protein														Glyma17g10050.1	3e-75	85.4651	Glyma17g10050.2	2e-58	85.0694
Phvul.003G201100.1	8	1	3	0.947971	PF00955	anion transport			PTHR11453,PTHR11453:SF6	ANION EXCHANGE PROTEIN-RELATED,inorganic anion exchanger activity							GO:0005452 GO:0006820 GO:0016020 GO:0016021	inorganic anion exchanger activity_anion transport_membrane_integral to membrane		Glyma05g02280.1	0	93.4524	Glyma05g02280.2	0	93.8161	GO:0006820
Phvul.003G201900.1	1	6	-2.58496	0.908959																Glyma05g02360.1	0	88.946
Phvul.003G204100.1	321	2247	-2.80735	0.986022	PF00828	Ribosomal protein L18e/L15			PTHR11721	60S RIBOSOMAL PROTEIN L27A	KOG1742	60s ribosomal protein L15/L27								Glyma17g09280.2	1e-161	91.344	Glyma17g09280.1	1e-161	91.344
Phvul.003G205600.1	16	71	-2.14975	0.952485	PF00009,PF03143,PF03144	GTP binding			PTHR23115,PTHR23115:SF31	TRANSLATION FACTOR,translation elongation factor activity	KOG0460	Mitochondrial translation elongation factor Tu	3.6.5.3		K02358	elongation factor EF-Tu [EC:3.6.5.3]	GO:0003746 GO:0003924 GO:0005525 GO:0005622 GO:0006414	translation elongation factor activity_GTPase activity_GTP binding_intracellular_translational elongation		Glyma05g02670.1	0	92.1788	Glyma05g02670.1	9e-08	88.3333	GO:0006414	GO:0003746 GO:0003924 GO:0005525
Phvul.003G206000.1	3	21	-2.80735	0.977523	PF00149	hydrolase activity			PTHR16509	FAMILY NOT MED							GO:0016787	hydrolase activity		Glyma05g02700.1	0	91.3953	Glyma17g13400.1	0	90.6542		GO:0016787
Phvul.003G208400.1	0	9	-4.16993	0.962435																Glyma17g13660.1	2e-80	84.4282	Glyma05g03000.1	3e-51	81.295
Phvul.003G209500.1	21	142	-2.75743	0.984017	PF01798,PF08060,PF08156	NOP5NT (NUC127) domain,NOSIC (NUC001) domain,Putative snoR binding domain			PTHR10894	NUCLEOLAR PROTEIN NOP56	KOG2573	Ribosome biogenesis protein - Nop56p/Sik1p			K14564	nucleolar protein 56				Glyma17g13770.1	0	92.5254	Glyma17g13770.1	4e-10	84.8837
Phvul.003G209800.1	10	67	-2.74416	0.983403	PF00764	arginine biosynthetic process			PTHR11587	arginine biosynthetic process	KOG1706	Argininosuccinate synthase	6.3.4.5	Argininosuccite synthase.	K01940	argininosuccinate synthase [EC:6.3.4.5]	GO:0004055 GO:0005524 GO:0006526	argininosuccinate synthase activity_ATP binding_arginine biosynthesis		Glyma05g03190.1	0	94.1003	Glyma17g13790.1	0	93.2905	GO:0006526	GO:0004055 GO:0005524
Phvul.003G209800.2	13	88	-2.75899	0.983729	PF00764	arginine biosynthetic process			PTHR11587	arginine biosynthetic process	KOG1706	Argininosuccinate synthase	6.3.4.5	Argininosuccite synthase.	K01940	argininosuccinate synthase [EC:6.3.4.5]	GO:0004055 GO:0005524 GO:0006526	argininosuccinate synthase activity_ATP binding_arginine biosynthesis		Glyma05g03190.1	0	94.2605	Glyma17g13790.1	0	93.3048	GO:0006526	GO:0004055 GO:0005524
Phvul.003G210000.1	172	811	-2.23729	0.954414	PF00036	EF hand			PTHR10891,PTHR10891:SF141	,CALMODULIN	KOG0027	Calmodulin and related proteins (EF-Hand superfamily)								Glyma05g03240.1	1e-68	82.8162	Glyma17g13820.1	3e-54	81.3842
Phvul.003G212100.1	2	39	-4.2854	0.997788
Phvul.003G212200.1	2	16	-3	0.980303	PF03514	GRAS family transcription factor													GRAS	Glyma05g03490.2	0	85.2188	Glyma05g03490.2	3e-42	91.791
Phvul.003G212800.1	5	32	-2.67807	0.980393	PF00847	sequence-specific D binding transcription factor activity											GO:0003700 GO:0006355	transcription factor activity_"regulation of transcription, DNA-dependent"	AP2	Glyma05g03560.1	1e-116	84.7122	Glyma05g03550.1	1e-103	87.2727	GO:0006355	GO:0003700
Phvul.003G213400.1	40	161	-2.00899	0.952959	PF04321	dTDP-4-dehydrorhamnose reductase activity			PTHR10366,PTHR10366:SF55	D DEPENDENT EPIMERASE/DEHYDRATASE,UDP-GLUCOSE 4-EPIMERASE			1.1.1.-,5.1.3.-	Acting on carbohydrates and derivatives.,With D(+) or DP(+) as acceptor.	K12451	3,5-epimerase/4-reductase [EC:5.1.3.- 1.1.1.-]	GO:0003824 GO:0008831 GO:0009058 GO:0044237 GO:0045226 GO:0050662	catalytic activity_dTDP-4-dehydrorhamnose reductase activity_biosynthesis_cellular metabolism_extracellular polysaccharide biosynthesis_coenzyme binding		Glyma17g14170.1	0	88.6541	Glyma05g03640.1	1e-95	86.0349	GO:0009058 GO:0044237 GO:0045226	GO:0003824 GO:0008831 GO:0050662
Phvul.003G214100.1	2	740	-8.53138	0.999864	PF00082,PF02225,PF05922	PA domain,identical protein binding,serine-type endopeptidase activity			PTHR10795,PTHR10795:SF17	SUBTILISIN/KEXIN-RELATED SERINE PROTEASE,gb def: possible protease [sinorhizobium meliloti]							GO:0004252 GO:0006508 GO:0042802 GO:0043086	serine-type endopeptidase activity_proteolysis and peptidolysis_protein self binding_negative regulation of enzyme activity		Glyma05g03750.1	0	89.8592	Glyma17g14260.1	0	89.2235	GO:0006508 GO:0043086	GO:0004252 GO:0042802
Phvul.003G214600.1	74	386	-2.383	0.961953	PF00312,PF08069	intracellular,ribosome			PTHR11885	RIBOSOMAL PROTEIN S15P/S13E	KOG0400	40S ribosomal protein S13			K02953	small subunit ribosomal protein S13e	GO:0003735 GO:0005622 GO:0005840 GO:0006412	structural constituent of ribosome_intracellular_ribosome_protein biosynthesis		Glyma17g14370.1	0	93.4211	Glyma05g03880.1	0	93.2018	GO:0006412	GO:0003735
Phvul.003G214600.2	74	386	-2.383	0.961953	PF00312,PF08069	intracellular,ribosome			PTHR11885	RIBOSOMAL PROTEIN S15P/S13E	KOG0400	40S ribosomal protein S13			K02953	small subunit ribosomal protein S13e	GO:0003735 GO:0005622 GO:0005840 GO:0006412	structural constituent of ribosome_intracellular_ribosome_protein biosynthesis		Glyma17g14370.1	0	93.4211	Glyma05g03880.1	0	93.2018	GO:0006412	GO:0003735
Phvul.003G215500.1	4	18	-2.16993	0.940756																Glyma05g03980.1	0	92.5926	Glyma05g03980.1	0	87.6744
Phvul.003G215600.1	8	77	-3.26679	0.993744																Glyma17g14490.1	7e-37	86.4706	Glyma17g14490.1	9e-15	95.9184
Phvul.003G216600.1	10	43	-2.10434	0.950709	PF02431	cellular modified amino acid biosynthetic process											GO:0016872 GO:0042398	intramolecular lyase activity_amino acid derivative biosynthesis		Glyma10g43850.1	0	87.8648	Glyma20g38570.1	0	87.9173	GO:0042398	GO:0016872
Phvul.003G217800.1	17	112	-2.71989	0.983895	PF00394,PF07731,PF07732	oxidoreductase activity			PTHR11709,PTHR11709:SF18	,MULTI-COPPER OXIDASE	KOG1263	Multicopper oxidases					GO:0005507 GO:0016491 GO:0055114	copper ion binding_oxidoreductase activity_oxidation reduction		Glyma17g14730.1	0	92.6772	Glyma05g04270.1	0	92.5015	GO:0055114	GO:0005507 GO:0016491
Phvul.003G218600.1	4	105	-4.71425	0.99954	PF00234	Protease inhibitor/seed storage/LTP family														Glyma17g14840.1	1e-114	89.5775	Glyma05g04380.1	1e-111	88.172
Phvul.003G218700.1	131	535	-2.02997	0.953141	PF00234	Protease inhibitor/seed storage/LTP family														Glyma17g14850.1	2e-83	90	Glyma17g14850.1	3e-24	84.5161
Phvul.003G218800.1	153	712	-2.21835	0.954408	PF00234	Protease inhibitor/seed storage/LTP family														Glyma17g14850.1	1e-108	88.8571	Glyma17g14850.1	8e-25	91.1111
Phvul.003G218800.2	127	600	-2.24013	0.954389	PF00234	Protease inhibitor/seed storage/LTP family														Glyma17g14850.1	1e-108	88.8571	Glyma17g14850.1	2e-31	85.6287
Phvul.003G219000.1	22	1	4.45943	0.993602																Glyma17g14900.1	1e-141	86.1163	Glyma05g04450.1	9e-92	91.2214
Phvul.003G220000.1	9	46	-2.35364	0.960026	PF00635	structural molecule activity			PTHR10809,PTHR10809:SF6	,VESICLE-ASSOCIATED MEMBRANE PROTEIN (VAMP)	KOG0439	VAMP-associated protein involved in inositol metabolism					GO:0005198	structural molecule activity		Glyma05g04580.1	0	92.1488	Glyma17g15010.1	0	91.5042		GO:0005198
Phvul.003G220100.1	48	11	2.12553	0.951394	PF00026	aspartic-type endopeptidase activity			PTHR13683,PTHR13683:SF98	,aspartic-type endopeptidase activity	KOG1339	Aspartyl protease					GO:0004190 GO:0006508	aspartic-type endopeptidase activity_proteolysis and peptidolysis		Glyma17g15020.1	0	86.3827	Glyma05g04590.1	0	87.126	GO:0006508	GO:0004190
Phvul.003G220500.1	2	9	-2.16993	0.909616	PF01095	cell wall modification											GO:0005618 GO:0030599 GO:0042545	cell wall_pectinesterase activity_cell wall modification		Glyma17g15070.1	0	91.6752	Glyma01g41820.1	1e-171	83.3883	GO:0042545	GO:0030599
Phvul.003G220800.1	426	2087	-2.29251	0.954484	PF04758	intracellular			PTHR12650	intracellular	KOG0009	Ubiquitin-like/40S ribosomal S30 protein fusion			K02983	small subunit ribosomal protein S30e	GO:0003735 GO:0005622 GO:0005840 GO:0006412	structural constituent of ribosome_intracellular_ribosome_protein biosynthesis		Glyma05g04670.1	3e-77	94.1799	Glyma01g41810.1	3e-37	85.4839	GO:0006412	GO:0003735
Phvul.003G221200.1	21	85	-2.01707	0.952498																Glyma17g15160.1	3e-38	86.1111	Glyma05g04710.1	8e-23	88.2353
Phvul.003G222000.1	136	754	-2.47096	0.96231	PF00827	intracellular			PTHR11847	intracellular	KOG1678	60s ribosomal protein L15			K02877	large subunit ribosomal protein L15e	GO:0003735 GO:0005622 GO:0005840 GO:0006412	structural constituent of ribosome_intracellular_ribosome_protein biosynthesis		Glyma05g04870.1	0	93.2231	Glyma17g15230.1	0	91.405	GO:0006412	GO:0003735
Phvul.003G223600.1	32	190	-2.56986	0.962184	PF00847	sequence-specific D binding transcription factor activity											GO:0003700 GO:0006355	transcription factor activity_"regulation of transcription, DNA-dependent"	AP2	Glyma20g29440.1	1e-159	87.8843	Glyma10g38420.1	1e-150	86.5874	GO:0006355	GO:0003700
Phvul.003G223900.1	3	13	-2.11548	0.92875	PF01554	antiporter activity			PTHR11206,PTHR11206:SF38	#NAME?	KOG1347	Uncharacterized membrane protein, predicted efflux pump					GO:0006855 GO:0015238 GO:0015297 GO:0016020 GO:0055085	multidrug transport_drug transporter activity_antiporter activity_membrane_transmembrane transport	FHA	Glyma20g29470.1	0	91.2451	Glyma20g29470.1	9e-70	89.5652	GO:0006855 GO:0055085	GO:0015238 GO:0015297
Phvul.003G224000.1	15	66	-2.1375	0.95233	PF01764	triglyceride lipase activity			PTHR21493,PTHR21493:SF9	,CGI-141-RELATED/LIPASE CONTAINING PROTEIN	KOG4569	Predicted lipase					GO:0004806 GO:0006629	triacylglycerol lipase activity_lipid metabolism		Glyma17g15530.1	1e-158	87.0307	Glyma17g15530.1	1e-105	82.9787	GO:0006629	GO:0004806
Phvul.003G226400.1	80	618	-2.94953	0.985951	PF01780	intracellular			PTHR11517	intracellular	KOG0402	60S ribosomal protein L37			K02921	large subunit ribosomal protein L37Ae	GO:0003735 GO:0005622 GO:0005840 GO:0006412	structural constituent of ribosome_intracellular_ribosome_protein biosynthesis		Glyma17g15970.1	1e-126	95.3405	Glyma01g41210.1	3e-81	89.6154	GO:0006412	GO:0003735
Phvul.003G226900.1	24	97	-2.01495	0.952645	PF01373	beta-amylase activity							3.2.1.2	Beta-amylase.	K01177	beta-amylase [EC:3.2.1.2]	GO:0000272 GO:0016161	polysaccharide catabolism_beta-amylase activity		Glyma05g05750.2	0	91.7426	Glyma05g05750.1	0	91.7426	GO:0000272	GO:0016161
Phvul.003G227700.1	6	54	-3.16993	0.993152	PF04043	pectinesterase activity											GO:0004857 GO:0030599	enzyme inhibitor activity_pectinesterase activity		Glyma17g16190.1	1e-149	89.1489	Glyma05g05850.1	1e-142	88.651		GO:0004857 GO:0030599
Phvul.003G228100.1	0	6	-3.58496	0.920346	PF00350,PF01031,PF02212	GTP binding			PTHR11566,PTHR11566:SF12	DYMIN	KOG0446	Vacuolar sorting protein VPS1, dynamin, and related proteins					GO:0003924 GO:0005525	GTPase activity_GTP binding		Glyma17g16240.1	0	90.4094	Glyma05g05890.1	1e-124	88.4161		GO:0003924 GO:0005525
Phvul.003G228500.1	19	82	-2.10962	0.952529	PF03141	methyltransferase activity			PTHR10108,PTHR10108:SF37	,METHYLTRANSFERASE							GO:0008152 GO:0008168	metabolism_methyltransferase activity		Glyma05g06050.2	0	92.7253	Glyma05g06050.1	0	92.7253	GO:0008152	GO:0008168
Phvul.003G228800.1	966	36	4.74595	0.999868	PF00156	nucleoside metabolic process			PTHR10210	RIBOSE-PHOSPHATE PYROPHOSPHOKISE	KOG1448	Ribose-phosphate pyrophosphokinase	2.7.6.1	Ribose-phosphate pyrophosphokise.	K00948	ribose-phosphate pyrophosphokinase [EC:2.7.6.1]	GO:0009116	nucleoside metabolism		Glyma05g06110.1	0	90.9894	Glyma17g16400.1	0	91.6822	GO:0009116
Phvul.003G230500.1	7	29	-2.05063	0.947488	PF03479	Domain of unknown function (DUF296)														Glyma05g23660.1	0	85.8686	Glyma17g16640.2	1e-139	86.1947
Phvul.003G231000.1	8	49	-2.61471	0.982546	PF00010	transcription regulator activity			PTHR12565	STEROL REGULATORY ELEMENT-BINDING PROTEIN	KOG4029	Transcription factor HAND2/Transcription factor TAL1/TAL2/LYL1					GO:0006355 GO:0030528	regulation of transcription, DNA-dependent_transcription regulator activity	bHLH	Glyma05g23530.1	0	87.8307	Glyma17g16720.1	0	87.9464	GO:0006355	GO:0030528
Phvul.003G231200.1	9	65	-2.85244	0.985084	PF00010	transcription regulator activity			PTHR12565,PTHR12565:SF7	CENTROMERE-BINDING PROTEIN 1, CBP-1,STEROL REGULATORY ELEMENT-BINDING PROTEIN							GO:0006355 GO:0030528	regulation of transcription, DNA-dependent_transcription regulator activity	bHLH	Glyma17g16740.1	0	89.9654	Glyma05g23290.1	1e-177	88.206	GO:0006355	GO:0030528
Phvul.003G231400.1	5	43	-3.10434	0.992043	PF00069,PF00560,PF08263	Leucine rich repeat N-termil domain,protein binding,protein phosphorylation			PTHR24420,PTHR24420:SF462		KOG1187	Serine/threonine protein kinase					GO:0004672 GO:0005515 GO:0005524 GO:0006468	protein kinase activity_protein binding_ATP binding_protein amino acid phosphorylation		Glyma17g16780.1	0	88.0667	Glyma17g16780.1	1e-36	88.8112	GO:0006468	GO:0004672 GO:0005515 GO:0005524
Phvul.003G231500.1	118	590	-2.32193	0.961987	PF00091,PF03953	protein complex			PTHR11588	microtubule	KOG1376	Alpha tubulin			K07374	tubulin alpha	GO:0003924 GO:0005525 GO:0005874 GO:0006184 GO:0007017 GO:0043234 GO:0051258	GTPase activity_GTP binding_microtubule_GTP catabolism_microtubule-based process_protein complex_protein polymerization		Glyma05g23230.1	0	92.3252	Glyma01g40550.1	0	87.9271	GO:0007017 GO:0051258	GO:0003924 GO:0005525
Phvul.003G233300.1	0	8	-4	0.95293																Glyma05g22820.1	3e-22	94.2029
Phvul.003G233800.1	1	7	-2.80735	0.927742	PF04564	ubiquitin-protein ligase activity			PTHR22849	WDSAM1 PROTEIN							GO:0000151 GO:0004842 GO:0016567	ubiquitin ligase complex_ubiquitin-protein ligase activity_protein ubiquitination		Glyma05g22750.1	0	90.5995	Glyma05g22750.1	2e-64	93.0636	GO:0016567	GO:0004842
Phvul.003G233900.1	1	9	-3.16993	0.957369																Glyma05g22740.1	5e-41	85.1675	Glyma17g17240.1	2e-31	83.2536
Phvul.003G234000.1	0	7	-3.80735	0.939611	PF00134,PF02984	Cyclin, N-termil domain,nucleus			PTHR10177,PTHR10177:SF76	,CYCLINS	KOG0656	G1/S-specific cyclin D					GO:0005634	nucleus		Glyma05g22670.1	0	87.218	Glyma17g17280.1	1e-104	91.6667
Phvul.003G234100.1	1	6	-2.58496	0.908959																Glyma17g17310.1	1e-144	86.3039	Glyma17g17310.2	1e-127	89.2768
Phvul.003G235000.1	7	30	-2.09954	0.948019	PF03514	GRAS family transcription factor													GRAS	Glyma05g22460.1	0	86.2191	Glyma05g22460.1	1e-16	97.9592
Phvul.003G235200.1	1	7	-2.80735	0.927742
Phvul.003G237300.1	46	247	-2.42481	0.961939	PF00082,PF02225,PF05922	PA domain,identical protein binding,serine-type endopeptidase activity			PTHR10795,PTHR10795:SF17	SUBTILISIN/KEXIN-RELATED SERINE PROTEASE,gb def: possible protease [sinorhizobium meliloti]							GO:0004252 GO:0006508 GO:0042802 GO:0043086	serine-type endopeptidase activity_proteolysis and peptidolysis_protein self binding_negative regulation of enzyme activity		Glyma05g22060.2	0	83.7677	Glyma05g22060.1	0	83.7677	GO:0006508 GO:0043086	GO:0004252 GO:0042802
Phvul.003G237500.1	2	25	-3.64386	0.993705																Glyma05g22020.1	5e-95	83.7161	Glyma05g22020.1	9e-60	86.4865
Phvul.003G238700.1	2	28	-3.80735	0.99537	PF03321	GH3 auxin-responsive promoter									K14487	auxin responsive GH3 gene family				Glyma17g18080.1	0	86.5184	Glyma05g21680.1	0	87.406
Phvul.003G241500.1	35	8	2.12928	0.949601	PF00225	microtubule motor activity			PTHR24115,PTHR24115:SF174		KOG0244	Kinesin-like protein					GO:0003777 GO:0005524 GO:0007018	microtubule motor activity_ATP binding_microtubule-based movement		Glyma17g18540.1	0	92.4718	Glyma05g15750.1	0	91.2165	GO:0007018	GO:0003777 GO:0005524
Phvul.003G241500.2	34	8	2.08746	0.949163	PF00225	microtubule motor activity			PTHR24115,PTHR24115:SF174		KOG0244	Kinesin-like protein					GO:0003777 GO:0005524 GO:0007018	microtubule motor activity_ATP binding_microtubule-based movement		Glyma17g18540.1	0	92.2208	Glyma05g15750.1	0	90.9347	GO:0007018	GO:0003777 GO:0005524
Phvul.003G243200.1	7	37	-2.4021	0.958965	PF03168	Late embryogenesis abundant protein														Glyma17g19790.1	1e-143	87.8	Glyma17g19790.1	5e-70	83.6317
Phvul.003G245200.1	0	12	-4.58496	0.978642																Glyma05g16420.1	6e-28	87.4016	Glyma05g16420.1	1e-10	92
Phvul.003G245300.1	0	12	-4.58496	0.978642																Glyma17g20350.1	2e-49	88.0597	Glyma17g20380.1	7e-43	84.8485
Phvul.003G245400.1	0	8	-4	0.95293
Phvul.003G245500.1	0	17	-5.08746	0.989334																Glyma17g20340.1	1e-39	85.2381
Phvul.003G246400.1	9	57	-2.66297	0.98298	PF00160,PF00515	protein binding,protein folding			PTHR11071,PTHR11071:SF98	,CYCLOPHILIN	KOG0546	HSP90 co-chaperone CPR7/Cyclophilin	5.2.1.8	Peptidylprolyl isomerase.	K05864	peptidyl-prolyl isomerase D (cyclophilin D) [EC:5.2.1.8]	GO:0003755 GO:0005515 GO:0006457	peptidyl-prolyl cis-trans isomerase activity_protein binding_protein folding	bHLH	Glyma17g20430.1	0	88.0611	Glyma05g10100.1	0	87.5119	GO:0006457	GO:0003755 GO:0005515
Phvul.003G246600.1	15	101	-2.75132	0.983829																Glyma05g09970.1	0	89.5604	Glyma17g20470.1	1e-103	91.6084
Phvul.003G248500.1	6	31	-2.36923	0.957592	PF02701	zinc ion binding											GO:0003677 GO:0006355 GO:0008270	DNA binding_"regulation of transcription, DNA-dependent"_zinc ion binding	C2C2_DOFlike	Glyma02g06970.1	2e-87	90.1099	Glyma02g06970.1	3e-58	84.8797	GO:0006355	GO:0003677 GO:0008270
Phvul.003G248600.1	5	29	-2.53605	0.957528	PF00657	lipid metabolic process			PTHR22835,PTHR22835:SF39	,ZINC FINGER FYVE DOMAIN CONTAINING PROTEIN							GO:0006629 GO:0016788	lipid metabolism_"hydrolase activity, acting on ester bonds"		Glyma02g06960.1	0	90.9829	Glyma16g26020.1	0	90.7457	GO:0006629	GO:0016788
Phvul.003G249600.1	5	28	-2.48543	0.957099	PF03000	response to light stimulus			PTHR13690,PTHR13690:SF174	KELCH-RELATED							GO:0004871 GO:0009416	signal transducer activity_response to light	CAMTA	Glyma02g06860.1	0	88.491	Glyma16g25880.1	0	87.9835	GO:0009416	GO:0004871
Phvul.003G249600.2	5	27	-2.43296	0.956344	PF03000	response to light stimulus			PTHR13690,PTHR13690:SF174	KELCH-RELATED							GO:0004871 GO:0009416	signal transducer activity_response to light	CAMTA	Glyma02g06860.1	0	88.491	Glyma16g25880.1	0	87.9835	GO:0009416	GO:0004871
Phvul.003G250000.1	6	24	-2	0.944773																Glyma02g06810.1	5e-47	84.1699	Glyma16g25840.1	2e-43	83.3962
Phvul.003G250400.1	2	12	-2.58496	0.959278															LIM	Glyma16g25780.1	0	89.49	Glyma02g06740.1	0	90.387
Phvul.003G251400.1	7	37	-2.4021	0.958965	PF04678	Protein of unknown function, DUF607			PTHR13462,PTHR13462:SF4	FAMILY NOT MED,SUBFAMILY NOT MED	KOG2966	Uncharacterized conserved protein								Glyma16g25680.1	2e-29	88.2812	Glyma16g25680.1	1e-27	83.0769
Phvul.003G251500.1	10	47	-2.23266	0.952427	PF00348	isoprenoid biosynthetic process			PTHR12001,PTHR12001:SF8	GERANYLGERANYL PYROPHOSPHATE SYNTHASE,gb def: octaprenyl-diphosphate synthase [treponema pallidum]	KOG0776	Geranylgeranyl pyrophosphate synthase/Polyprenyl synthetase					GO:0008299	isoprenoid biosynthesis		Glyma02g06590.1	0	85.3428	Glyma16g25620.1	0	85.2205	GO:0008299
Phvul.003G253000.1	1	14	-3.80735	0.983805	PF01925	integral to membrane			PTHR14255	ATP-DEPENDENT PROTEASE (CEREBLON)							GO:0016021	integral to membrane		Glyma04g04290.1	0	93.2379	Glyma06g04450.1	0	94.5755
Phvul.003G254000.1	8	37	-2.20945	0.951046	PF00561	alpha/beta hydrolase fold			PTHR10992,PTHR10992:SF162	,ALPHA/BETA HYDROLASE RELATED	KOG1454	Predicted hydrolase/acyltransferase (alpha/beta hydrolase superfamily)								Glyma02g06300.1	0	85.3132	Glyma16g25330.1	0	84.3413
Phvul.003G255300.1	16	65	-2.02237	0.952037																Glyma02g06150.1	1e-101	89.2638	Glyma02g06140.1	6e-96	88.8545
Phvul.003G257400.1	4	19	-2.24793	0.942538	PF00141	peroxidase activity											GO:0004601 GO:0006979 GO:0020037 GO:0055114	peroxidase activity_response to oxidative stress_heme binding_oxidation reduction		Glyma16g24610.1	0	90.8905	Glyma02g05930.1	0	90.5199	GO:0006979 GO:0055114	GO:0004601 GO:0020037
Phvul.003G258100.1	14	57	-2.02554	0.951703	PF05142	Domain of unknown function (DUF702)													SRS	Glyma02g05830.1	3e-84	83.9817	Glyma02g05830.1	7e-20	88.5417
Phvul.003G259100.1	2	16	-3	0.980303	PF00067	oxidoreductase activity, acting on paired donors, with incorporation or reduction of molecular oxygen			PTHR24298,PTHR24298:SF44		KOG0156	Cytochrome P450 CYP2 subfamily					GO:0005506 GO:0009055 GO:0016705 GO:0020037 GO:0055114	iron ion binding_electron carrier activity_"oxidoreductase activity, acting on paired donors, with incorporation or reduction of molecular oxygen"_heme binding_oxidation reduction		Glyma16g24330.1	1e-123	85.687	Glyma16g24340.1	1e-123	82.5034	GO:0055114	GO:0005506 GO:0009055 GO:0016705 GO:0020037
Phvul.003G259200.1	3	26	-3.11548	0.98872	PF00067	oxidoreductase activity, acting on paired donors, with incorporation or reduction of molecular oxygen			PTHR24298,PTHR24298:SF44		KOG0156	Cytochrome P450 CYP2 subfamily					GO:0005506 GO:0009055 GO:0016705 GO:0020037 GO:0055114	iron ion binding_electron carrier activity_"oxidoreductase activity, acting on paired donors, with incorporation or reduction of molecular oxygen"_heme binding_oxidation reduction		Glyma16g24330.1	1e-165	87.7163	Glyma16g24340.1	1e-115	82.0996	GO:0055114	GO:0005506 GO:0009055 GO:0016705 GO:0020037
Phvul.003G259500.1	3	13	-2.11548	0.92875	PF11833	Protein of unknown function (DUF3353)														Glyma02g05670.3	0	90.9305	Glyma02g05670.2	0	90.9305
Phvul.003G259500.2	2	10	-2.32193	0.925648	PF11833	Protein of unknown function (DUF3353)														Glyma02g05670.3	0	90.9305	Glyma02g05670.2	0	90.9305
Phvul.003G261000.1	89	478	-2.42513	0.961999	PF00181,PF03947	intracellular			PTHR13691,PTHR13691:SF4	gb def: 60s ribosomal protein l8 [encephalitozoon cuniculi],intracellular	KOG2309	60s ribosomal protein L2/L8			K02938	large subunit ribosomal protein L8e	GO:0003735 GO:0005622 GO:0005840 GO:0006412	structural constituent of ribosome_intracellular_ribosome_protein biosynthesis		Glyma02g05540.1	0	89.5275	Glyma16g24120.1	0	88.5057	GO:0006412	GO:0003735
Phvul.003G261200.1	68	388	-2.51245	0.962268	PF00467,PF00900,PF01479,PF08071	KOW motif,R binding,RS4NT (NUC023) domain,Ribosomal family S4e			PTHR11581	intracellular	KOG0378	40S ribosomal protein S4			K02987	small subunit ribosomal protein S4e	GO:0003723 GO:0003735 GO:0005622 GO:0005840 GO:0006412	RNA binding_structural constituent of ribosome_intracellular_ribosome_protein biosynthesis		Glyma02g05370.1	0	92.0755	Glyma16g23730.1	0	91.8239	GO:0006412	GO:0003723 GO:0003735
Phvul.003G261200.2	86	478	-2.4746	0.962268	PF00467,PF00900	KOW motif,Ribosomal family S4e			PTHR11581	intracellular	KOG0378	40S ribosomal protein S4					GO:0003735 GO:0005622 GO:0005840 GO:0006412	structural constituent of ribosome_intracellular_ribosome_protein biosynthesis		Glyma16g23730.1	0	91.1667	Glyma02g05370.1	0	91	GO:0006412	GO:0003723 GO:0003735
Phvul.003G262100.1	7	191	-4.77007	0.999729																Glyma16g23900.1	1e-52	78.7234	Glyma16g23900.1	4e-40	85.6436
Phvul.003G262900.1	76	391	-2.3631	0.961954	PF00181,PF03947	intracellular			PTHR13691,PTHR13691:SF4	gb def: 60s ribosomal protein l8 [encephalitozoon cuniculi],intracellular	KOG2309	60s ribosomal protein L2/L8			K02938	large subunit ribosomal protein L8e	GO:0003735 GO:0005622 GO:0005840 GO:0006412	structural constituent of ribosome_intracellular_ribosome_protein biosynthesis		Glyma02g05540.1	0	89.1443	Glyma16g24120.1	0	88.378	GO:0006412	GO:0003735
Phvul.003G264900.1	1	49	-5.61471	0.998662	PF00515	protein binding			PTHR23083,PTHR23083:SF200	,"O-LINKED N-ACETYLGLUCOSAMINE TRANSFERASE, OGT"							GO:0005515	protein binding	GRF	Glyma02g05170.1	0	86.8841	Glyma02g05170.1	3e-11	93.75		GO:0005515
Phvul.003G267200.1	121	16	2.91886	0.985678	PF03171	oxidoreductase activity			PTHR10869	PROLYL 4-HYDROXYLASE ALPHA SUBUNIT	KOG1591	Prolyl 4-hydroxylase alpha subunit	1.14.11.2	Procollagen-proline,2-oxoglutarate-4-dioxygese.	K00472	prolyl 4-hydroxylase [EC:1.14.11.2]	GO:0016491 GO:0016706 GO:0055114	oxidoreductase activity_"oxidoreductase activity, acting on paired donors, with incorporation or reduction of molecular oxygen, 2-oxoglutarate as one donor, and incorporation of one atom each of oxygen into both donors"_oxidation reduction		Glyma11g08560.1	1e-152	85.3125	Glyma01g36740.2	1e-152	85.3125	GO:0055114	GO:0016491 GO:0016706
Phvul.003G267200.2	125	16	2.96578	0.985703	PF03171	oxidoreductase activity			PTHR10869	PROLYL 4-HYDROXYLASE ALPHA SUBUNIT	KOG1591	Prolyl 4-hydroxylase alpha subunit	1.14.11.2	Procollagen-proline,2-oxoglutarate-4-dioxygese.	K00472	prolyl 4-hydroxylase [EC:1.14.11.2]	GO:0016491 GO:0016706 GO:0055114	oxidoreductase activity_"oxidoreductase activity, acting on paired donors, with incorporation or reduction of molecular oxygen, 2-oxoglutarate as one donor, and incorporation of one atom each of oxygen into both donors"_oxidation reduction		Glyma11g08560.1	1e-152	85.3125	Glyma01g36740.2	1e-152	85.3125	GO:0055114	GO:0016491 GO:0016706
Phvul.003G267400.1	14	0	4.80735	0.984212	PF00909	Ammonium Transporter Family			PTHR11730,PTHR11730:SF1	AMMONIUM TRANSPORTER,ammonium transmembrane transporter activity	KOG0682	Ammonia permease					GO:0008519 GO:0016020 GO:0072488	ammonium transmembrane transporter activity_membrane_ammonium transmembrane transport		Glyma02g04960.1	0	86.8742	Glyma02g04960.1	1e-121	85.0638	GO:0072488	GO:0008519
Phvul.003G267600.1	6	1	2.58496	0.908959	PF09348	Domain of unknown function (DUF1990)														Glyma16g22910.1	0	91.6129	Glyma02g04940.1	9e-68	92.4731
Phvul.003G267600.2	6	1	2.58496	0.908959	PF09348	Domain of unknown function (DUF1990)														Glyma16g22910.1	0	91.6129	Glyma02g04940.1	9e-68	92.4731
Phvul.003G268000.1	1	9	-3.16993	0.957369	PF03398	Regulator of Vps4 activity in the MVB pathway			PTHR12161,PTHR12161:SF4	UNCHARACTERIZED DUF292,gb def: agcp6260 [anopheles gambiae str. pest]	KOG2027	Spindle pole body protein								Glyma16g22850.1	0	91.497	Glyma16g22850.1	2e-98	88.9222
Phvul.003G268200.1	0	14	-4.80735	0.984212	PF03087	Arabidopsis protein of unknown function														Glyma02g04840.1	0	84.8519	Glyma02g04850.1	0	84.4749
Phvul.003G268300.1	0	10	-4.32193	0.969389	PF03087	Arabidopsis protein of unknown function														Glyma02g04840.1	0	86.5143	Glyma02g04850.1	0	85.1896
Phvul.003G268400.1	1	6	-2.58496	0.908959	PF03087	Arabidopsis protein of unknown function														Glyma16g22760.1	0	89.8178	Glyma02g04830.1	0	88.7012
Phvul.003G268600.1	2	14	-2.80735	0.967903	PF00182	chitin catabolic process			PTHR22595,PTHR22595:SF11	CHITISE-RELATED,CLASS I CHITISE	KOG4742	Predicted chitinase					GO:0004568 GO:0006032 GO:0016998	chitinase activity_chitin catabolism_cell wall catabolism		Glyma02g04820.1	0	85.1852	Glyma02g04820.2	0	86.3804	GO:0006032 GO:0016998	GO:0004568
Phvul.003G269000.1	27	1	4.75489	0.995782	PF06426	cysteine biosynthetic process from serine			PTHR23416,PTHR23416:SF11	,SIALIC ACID SYNTHASE-RELATED	KOG4750	Serine O-acetyltransferase					GO:0005737 GO:0006535 GO:0009001	cytoplasm_cysteine biosynthesis from serine_serine O-acetyltransferase activity		Glyma02g04770.1	0	90.3974	Glyma16g22630.1	0	90.7273	GO:0006535	GO:0009001
Phvul.003G274700.1	29	6	2.27302	0.949217	PF00117,PF06418	CTP synthase activity,Glutamine amidotransferase class-I			PTHR11550	CTP SYNTHASE	KOG2387	CTP synthase (UTP-ammonia lyase)	6.3.4.2	CTP synthase.	K01937	CTP synthase [EC:6.3.4.2]	GO:0003883 GO:0006221 GO:0006541 GO:0016787	CTP synthase activity_pyrimidine nucleotide biosynthesis_glutamine metabolism_hydrolase activity		Glyma08g33510.1	0	95.1262	Glyma16g19580.1	0	94.1935	GO:0006221 GO:0006541	GO:0003883 GO:0016787
Phvul.003G276400.1	32	144	-2.16993	0.95406	PF01294	intracellular			PTHR11722	intracellular	KOG3295	60S Ribosomal protein L13					GO:0003735 GO:0005622 GO:0005840 GO:0006412	structural constituent of ribosome_intracellular_ribosome_protein biosynthesis		Glyma16g17370.2	0	89.3031	Glyma16g17370.1	0	89.3031	GO:0006412	GO:0003735
Phvul.003G276500.1	35	184	-2.39428	0.961859	PF01294	intracellular			PTHR11722	intracellular	KOG3295	60S Ribosomal protein L13					GO:0003735 GO:0005622 GO:0005840 GO:0006412	structural constituent of ribosome_intracellular_ribosome_protein biosynthesis		Glyma16g17370.2	0	89.3031	Glyma16g17370.1	0	89.3031	GO:0006412	GO:0003735
Phvul.003G276700.1	61	0	6.93074	0.999091
Phvul.003G283900.1	1	6	-2.58496	0.908959	PF00005,PF00664	ATPase activity,"ATPase activity, coupled to transmembrane movement of substances"			PTHR24221		KOG0055	Multidrug/pheromone exporter, ABC superfamily					GO:0005524 GO:0006810 GO:0016021 GO:0016887 GO:0042626 GO:0055085	ATP binding_transport_integral to membrane_ATPase activity_"ATPase activity, coupled to transmembrane movement of substances"_transmembrane transport		Glyma08g36450.1	0	92.7283	Glyma08g36450.1	0	93.8462	GO:0006810 GO:0055085	GO:0005524 GO:0016887 GO:0042626
Phvul.003G284900.1	2376	186	3.67516	0.999013
Phvul.003G285700.1	14	56	-2	0.951639	PF00010	transcription regulator activity			PTHR11514,PTHR11514:SF7	B-MYC PROTO-ONCOGENE,MYC					K13422	transcription factor MYC2	GO:0006355 GO:0030528	regulation of transcription, DNA-dependent_transcription regulator activity	bHLH	Glyma01g12740.1	1e-172	83.0329	Glyma01g12740.1	1e-130	82.5971	GO:0006355	GO:0030528
Phvul.003G286200.1	8	39	-2.2854	0.951552	PF02309	nucleus											GO:0005634 GO:0006355	nucleus_"regulation of transcription, DNA-dependent"	AUX	Glyma08g37070.1	0	91.453	Glyma01g24100.1	0	91.7635	GO:0006355
Phvul.003G286400.1	5	20	-2	0.941313	PF00010	transcription regulator activity			PTHR23042,PTHR23042:SF24	,CIRCADIAN PROTEIN CLOCK/ARNT/BMAL/PAS							GO:0006355 GO:0030528	regulation of transcription, DNA-dependent_transcription regulator activity	bHLH	Glyma08g37240.1	0	87.6947	Glyma08g37240.1	8e-23	84.7826	GO:0006355	GO:0030528
Phvul.003G287400.1	1	26	-4.70044	0.995425	PF00107,PF08240	oxidoreductase activity			PTHR11695,PTHR11695:SF285	QUINONE OXIDOREDUCTASE-RELATED,oxidoreductase activity	KOG0023	Alcohol dehydrogenase, class V					GO:0008270 GO:0016491 GO:0055114	zinc ion binding_oxidoreductase activity_oxidation reduction		Glyma01g02580.1	1e-71	80.6139	Glyma01g02570.1	1e-68	78.2027	GO:0055114	GO:0008270 GO:0016491
Phvul.003G287500.1	7	122	-4.12338	0.999425	PF00107,PF08240	oxidoreductase activity			PTHR11695,PTHR11695:SF285	QUINONE OXIDOREDUCTASE-RELATED,oxidoreductase activity	KOG0023	Alcohol dehydrogenase, class V					GO:0008270 GO:0016491 GO:0055114	zinc ion binding_oxidoreductase activity_oxidation reduction		Glyma01g02570.1	1e-103	80.5134	Glyma01g02580.1	2e-85	81.6225	GO:0055114	GO:0008270 GO:0016491
Phvul.003G287700.2	1	6	-2.58496	0.908959	PF00588	R methyltransferase activity			PTHR12029,PTHR12029:SF8	R METHYLASE,R-METHYLASE-RELATED							GO:0003723 GO:0006396 GO:0008173	RNA binding_RNA processing_RNA methyltransferase activity		Glyma08g37630.1	0	89.0785	Glyma08g37630.1	5e-08	94.7368	GO:0006396	GO:0003723 GO:0008173
Phvul.003G287800.1	9	64	-2.83007	0.985048	PF00676,PF02779,PF02780	Transketolase, pyrimidine binding domain,catalytic activity,"oxidoreductase activity, acting on the aldehyde or oxo group of donors, disulfide as acceptor"			PTHR11624,PTHR11624:SF20	ACETOIN DEHYDROGESE,DEHYDROGESE RELATED	KOG0523	Transketolase					GO:0003824 GO:0008152 GO:0016624	catalytic activity_metabolism_"oxidoreductase activity, acting on the aldehyde or oxo group of donors, disulfide as acceptor"		Glyma08g37680.1	0	91.1904	Glyma18g28830.1	0	90.7541	GO:0008152	GO:0003824 GO:0016624
Phvul.003G287900.1	8	43	-2.42626	0.959811	PF00676,PF02779,PF02780	Transketolase, pyrimidine binding domain,catalytic activity,"oxidoreductase activity, acting on the aldehyde or oxo group of donors, disulfide as acceptor"			PTHR11624,PTHR11624:SF20	ACETOIN DEHYDROGESE,DEHYDROGESE RELATED	KOG0523	Transketolase					GO:0003824 GO:0008152 GO:0016624	catalytic activity_metabolism_"oxidoreductase activity, acting on the aldehyde or oxo group of donors, disulfide as acceptor"		Glyma08g37680.1	0	91.505	Glyma18g28830.1	0	91.0733	GO:0008152	GO:0003824 GO:0016624
Phvul.003G289000.1	0	7	-3.80735	0.939611					PTHR18937,PTHR18937:SF58	MYOSIN HEAVY CHAIN - RELATED,STRUCTURAL MAINTENCE OF CHROMOSOMES SMC FAMILY MEMBER										Glyma18g29510.1	0	89.1782	Glyma18g29510.1	1e-147	89.8649
Phvul.003G289000.2	0	7	-3.80735	0.939611					PTHR18937,PTHR18937:SF58	MYOSIN HEAVY CHAIN - RELATED,STRUCTURAL MAINTENCE OF CHROMOSOMES SMC FAMILY MEMBER										Glyma18g29510.1	0	89.1782	Glyma18g29510.1	1e-147	89.8649
Phvul.003G289100.1	3	17	-2.5025	0.94873	PF04387	Protein tyrosine phosphatase-like protein, PTPLA			PTHR11035,PTHR11035:SF14	,PTPLA DOMAIN PROTEIN	KOG3187	Protein tyrosine phosphatase-like protein PTPLA (contains Pro instead of catalytic Arg)	4.2.1.-	Hydro-lyases.	K10703	3-hydroxy acyl-CoA dehydratase [EC:4.2.1.-]				Glyma18g29520.1	0	93.2432	Glyma08g38280.1	0	93.2432
Phvul.003G289900.1	115	2554	-4.47305	0.999945																Glyma08g38740.1	4e-44	86.5591	Glyma08g38740.1	4e-07	84.6154
Phvul.003G292200.1	0	13	-4.70044	0.981736	PF00067	oxidoreductase activity, acting on paired donors, with incorporation or reduction of molecular oxygen			PTHR24286,PTHR24286:SF25		KOG0157	Cytochrome P450 CYP4/CYP19/CYP26 subfamilies	1.14.13.93	(+)-abscisic acid 8'-hydroxylase	K09843	(+)-abscisic acid 8'-hydroxylase [EC:1.14.13.93]	GO:0005506 GO:0009055 GO:0016705 GO:0020037 GO:0055114	iron ion binding_electron carrier activity_"oxidoreductase activity, acting on paired donors, with incorporation or reduction of molecular oxygen"_heme binding_oxidation reduction		Glyma07g33560.1	0	92.5212	Glyma02g14920.1	0	91.6526	GO:0055114	GO:0005506 GO:0009055 GO:0016705 GO:0020037
Phvul.003G292400.1	15	70	-2.22239	0.953516	PF00847	sequence-specific D binding transcription factor activity											GO:0003700 GO:0006355	transcription factor activity_"regulation of transcription, DNA-dependent"	AP2	Glyma07g33510.1	5e-51	81.7232	Glyma07g33510.1	9e-28	93.1034	GO:0006355	GO:0003700
Phvul.003G293200.2	14	3	2.22239	0.933486	PF03171	oxidoreductase activity			PTHR10209,PTHR10209:SF55	,FE(II)/ ASCORBATE OXIDASE SUPERFAMILY	KOG0143	Iron/ascorbate family oxidoreductases					GO:0016491 GO:0016706 GO:0055114	oxidoreductase activity_"oxidoreductase activity, acting on paired donors, with incorporation or reduction of molecular oxygen, 2-oxoglutarate as one donor, and incorporation of one atom each of oxygen into both donors"_oxidation reduction		Glyma02g15400.1	0	90.2475	Glyma02g15390.1	0	88.3552	GO:0055114	GO:0016491 GO:0016706
Phvul.003G294000.1	21	4	2.39232	0.952658	PF00141	peroxidase activity							1.11.1.7	Peroxidase.	K00430	peroxidase [EC:1.11.1.7]	GO:0004601 GO:0006979 GO:0020037 GO:0055114	peroxidase activity_response to oxidative stress_heme binding_oxidation reduction		Glyma07g33180.1	0	88.8506	Glyma02g15280.1	0	87.2527	GO:0006979 GO:0055114	GO:0004601 GO:0020037
Phvul.003G294100.1	2	11	-2.45943	0.93238																Glyma02g15260.1	3e-69	88.3065	Glyma07g33190.1	2e-64	87.5
Phvul.003G296900.1	2	12	-2.58496	0.959278																Glyma02g15570.2	0	86.8895	Glyma02g15570.2	6e-40	87.0787
Phvul.004G001000.1	4	52	-3.70044	0.997749	PF00022	Actin			PTHR11937,PTHR11937:SF77	,ACTIN	KOG0676	Actin and related proteins			K10355	actin, other eukaryote				Glyma05g09290.3	0	92.1517	Glyma05g09290.2	0	92.1517
Phvul.004G001100.1	1	32	-5	0.996978
Phvul.004G001300.1	1	6	-2.58496	0.908959	PF00551,PF02911	biosynthetic process			PTHR11138	METHIONYL-TR FORMYLTRANSFERASE	KOG3082	Methionyl-tRNA formyltransferase	2.1.2.9	Methionyl-tR formyltransferase.	K00604	methionyl-tRNA formyltransferase [EC:2.1.2.9]	GO:0009058 GO:0016742	biosynthesis_"hydroxymethyl-, formyl- and related transferase activity"		Glyma05g09280.1	0	89.8594	Glyma19g00830.1	5e-80	94.7644	GO:0009058	GO:0016742
Phvul.004G001400.1	10	51	-2.3505	0.960391	PF00237	intracellular			PTHR13501	structural constituent of ribosome					K02890	large subunit ribosomal protein L22	GO:0003735 GO:0005622 GO:0005840 GO:0006412 GO:0015934	structural constituent of ribosome_intracellular_ribosome_protein biosynthesis_large ribosomal subunit		Glyma05g09270.1	1e-172	90.9853	Glyma05g09270.1	2e-07	91.1111	GO:0006412	GO:0003735
Phvul.004G001600.1	17	154	-3.17932	0.99416																Glyma05g09230.1	1e-129	87.8205	Glyma19g00790.1	1e-109	85.443
Phvul.004G002100.1	1	13	-3.70044	0.980851	PF00466	ribosome biogenesis			PTHR11560,PTHR11560:SF8	60S ACIDIC RIBOSOMAL PROTEIN P0-RELATED,ACIDIC RIBOSOMAL PROTEIN P0							GO:0005622 GO:0042254	intracellular_ribosome biogenesis and assembly		Glyma17g08370.1	1e-161	85.7571	Glyma13g22310.1	2e-99	88.7608	GO:0042254
Phvul.004G002700.1	87	6	3.85798	0.998983																Glyma10g26740.1	3e-28	83.0769	Glyma19g00710.1	2e-23	82.0513
Phvul.004G004100.1	3	19	-2.66297	0.973662	PF01509	R processing			PTHR13767	pseudouridine synthesis	KOG2529	Pseudouridine synthase	5.4.99.12	tR-pseudouridine synthase I.	K03177	tRNA pseudouridine synthase B [EC:5.4.99.12]	GO:0001522 GO:0003723 GO:0006396 GO:0009451 GO:0009982	pseudouridine synthesis_RNA binding_RNA processing_RNA modification_pseudouridine synthase activity		Glyma05g09150.1	0	92.381	Glyma05g09150.1	3e-66	85.9107	GO:0001522 GO:0006396 GO:0009451	GO:0003723 GO:0009982
Phvul.004G004600.1	4	19	-2.24793	0.942538																Glyma05g09140.1	6e-53	93.1034	Glyma05g09140.1	3e-24	80.9091
Phvul.004G005300.1	202	21	3.26589	0.994223	PF01263	isomerase activity			PTHR11122	APOSPORY-ASSOCIATED PROTEIN C-RELATED	KOG1594	Uncharacterized enzymes related to aldose 1-epimerase	5.1.3.15	Glucose-6 phosphate 1-epimerase.	K01792	glucose-6-phosphate 1-epimerase [EC:5.1.3.15]	GO:0005975 GO:0016853	carbohydrate metabolism_isomerase activity		Glyma19g00600.3	0	93.4641	Glyma19g00600.2	0	93.4641	GO:0005975	GO:0016853
Phvul.004G005300.2	202	21	3.26589	0.994223	PF01263	isomerase activity			PTHR11122	APOSPORY-ASSOCIATED PROTEIN C-RELATED	KOG1594	Uncharacterized enzymes related to aldose 1-epimerase	5.1.3.15	Glucose-6 phosphate 1-epimerase.	K01792	glucose-6-phosphate 1-epimerase [EC:5.1.3.15]	GO:0005975 GO:0016853	carbohydrate metabolism_isomerase activity		Glyma19g00600.3	0	93.4641	Glyma19g00600.2	0	93.4641	GO:0005975	GO:0016853
Phvul.004G006600.1	3	13	-2.11548	0.92875	PF00069	protein phosphorylation			PTHR24351,PTHR24351:SF88		KOG0610	Putative serine/threonine protein kinase	2.7.11.-		K08286	protein-serine/threonine kinase [EC:2.7.11.-]	GO:0004672 GO:0005524 GO:0006468	protein kinase activity_ATP binding_protein amino acid phosphorylation		Glyma19g00540.1	0	88.7271	Glyma19g00540.2	0	91.586	GO:0006468	GO:0004672 GO:0005524
Phvul.004G010700.1	1	16	-4	0.987732																Glyma05g08820.1	9e-23	88.7755	Glyma19g00330.1	2e-20	89.5349
Phvul.004G011100.1	1	6	-2.58496	0.908959	PF00575,PF01138,PF03725,PF03726	3' exoribonuclease family, domain 1,R binding,R processing			PTHR11252	polyribonucleotide nucleotidyltransferase activity	KOG1067	Predicted RNA-binding polyribonucleotide nucleotidyltransferase	2.7.7.8	Polyribonucleotide nucleotidyltransferase.	K00962	polyribonucleotide nucleotidyltransferase [EC:2.7.7.8]	GO:0000175 GO:0003723 GO:0004654 GO:0006396 GO:0006402	3'-5' exoribonuclease activity_RNA binding_polyribonucleotide nucleotidyltransferase _RNA processing_mRNA catabolic process		Glyma19g00280.1	0	93.427	Glyma19g00280.1	4e-67	83.3333	GO:0006396 GO:0006402	GO:0000175 GO:0003723 GO:0004654
Phvul.004G011300.1	5	42	-3.07039	0.991937	PF00892,PF03151	Triose-phosphate Transporter family,membrane			PTHR11132	SOLUTE CARRIER FAMILY 35	KOG1441	Glucose-6-phosphate/phosphate and phosphoenolpyruvate/phosphate antiporter					GO:0016020 GO:0055085	membrane_transmembrane transport		Glyma19g00270.1	1e-172	87.011	Glyma19g00270.1	5e-86	89.1228	GO:0055085
Phvul.004G011800.1	1	6	-2.58496	0.908959	PF00295	polygalacturose activity							3.2.1.15	Polygalacturose.	K01184	polygalacturonase [EC:3.2.1.15]	GO:0004650 GO:0005975	polygalacturonase activity_carbohydrate metabolism		Glyma19g00230.1	0	88.0952	Glyma19g00230.1	1e-124	88.862	GO:0005975	GO:0004650
Phvul.004G012100.1	4	16	-2	0.935305	PF00855	PWWP domain														Glyma05g08680.1	0	82.3982	Glyma05g08680.1	2e-60	82.7778
Phvul.004G018900.1	11	1	3.45943	0.972598	PF03098	peroxidase activity			PTHR11903,PTHR11903:SF2	FEEBLY-LIKE PROTEIN,PROSTAGLANDIN G/H SYNTHASE	KOG2408	Peroxidase/oxygenase	1.-.-.-	Oxidoreductases.	K10529	alpha-dioxygenase [EC:1.-.-.-]	GO:0004601 GO:0006979 GO:0020037 GO:0055114	peroxidase activity_response to oxidative stress_heme binding_oxidation reduction		Glyma19g01470.1	0	89.0339	Glyma13g04410.1	0	88.3117	GO:0006979 GO:0055114	GO:0004601 GO:0020037
Phvul.004G019600.1	19	76	-2	0.952346	PF00535	Glycosyl transferase family 2			PTHR10587,PTHR10587:SF18	N-ACETYLGLUCOSAMINYLTRANSFERASE-RELATED										Glyma13g04480.1	0	92.9477	Glyma19g01560.1	0	92.6433
Phvul.004G019900.1	24	96	-2	0.952626	PF02704	Gibberellin regulated protein														Glyma13g04530.1	1e-50	87.3171	Glyma13g04530.1	1e-26	93.8272
Phvul.004G020100.1	14	79	-2.49643	0.961663	PF00141	peroxidase activity							1.11.1.7	Peroxidase.	K00430	peroxidase [EC:1.11.1.7]	GO:0004601 GO:0006979 GO:0020037 GO:0055114	peroxidase activity_response to oxidative stress_heme binding_oxidation reduction		Glyma13g04590.1	0	85.0664	Glyma19g01620.1	0	85.8866	GO:0006979 GO:0055114	GO:0004601 GO:0020037
Phvul.004G022700.1	12	56	-2.22239	0.952986	PF01501	transferase activity, transferring glycosyl groups			PTHR13778	GLYCOSYL TRANSFERASE-RELATED							GO:0016757	transferase activity, transferring glycosyl groups		Glyma19g01910.1	0	90.3226	Glyma13g04780.1	0	89.5636		GO:0016757
Phvul.004G024700.1	4	18	-2.16993	0.940756	PF00004	ATP binding			PTHR23070,PTHR23070:SF1	AAA-TYPE ATPASE-RELATED,BCS1 AAA-TYPE ATPASE	KOG0743	AAA+-type ATPase					GO:0005524 GO:0006281 GO:0006310 GO:0009378	ATP binding_DNA repair_DNA recombination_Holliday junction helicase activity		Glyma18g48920.1	1e-59	85.1211	Glyma18g48920.1	6e-28	79	GO:0006281 GO:0006310	GO:0005524 GO:0009378
Phvul.004G026000.1	4	19	-2.24793	0.942538	PF00069	protein phosphorylation			PTHR24420,PTHR24420:SF661		KOG1187	Serine/threonine protein kinase					GO:0004672 GO:0005524 GO:0006468	protein kinase activity_ATP binding_protein amino acid phosphorylation		Glyma19g02360.1	0	93.5564	Glyma18g49060.1	0	87.2629	GO:0006468	GO:0004672 GO:0005524
Phvul.004G026900.1	1210	54	4.4859	0.999867	PF07847	cysteamine dioxygese activity			PTHR22966	UNCHARACTERIZED	KOG4281	Uncharacterized conserved protein					GO:0047800 GO:0055114	cysteamine dioxygenase activity_oxidation reduction		Glyma19g02430.1	0	91.253	Glyma13g05230.1	0	91.1348	GO:0055114	GO:0047800
Phvul.004G027000.1	3	12	-2	0.92368	PF01263	isomerase activity			PTHR10091	hexose metabolic process	KOG1604	Predicted mutarotase					GO:0005975 GO:0016853 GO:0019318	carbohydrate metabolism_isomerase activity_hexose metabolic process		Glyma13g05240.1	0	89.2502	Glyma19g02450.1	0	88.9189	GO:0005975 GO:0019318	GO:0016853
Phvul.004G027700.1	0	9	-4.16993	0.962435	PF00010	transcription regulator activity			PTHR12565,PTHR12565:SF8	STEROL REGULATORY ELEMENT-BINDING PROTEIN,UPSTREAM TRANSCRIPTION FACTOR							GO:0006355 GO:0030528	regulation of transcription, DNA-dependent_transcription regulator activity	bHLH	Glyma13g05280.1	1e-119	94.5455	Glyma19g02510.1	1e-114	93.8182	GO:0006355	GO:0030528
Phvul.004G027800.1	2	16	-3	0.980303	PF00005,PF00664	ATPase activity,"ATPase activity, coupled to transmembrane movement of substances"			PTHR24221,PTHR24221:SF96		KOG0055	Multidrug/pheromone exporter, ABC superfamily					GO:0005524 GO:0006810 GO:0016021 GO:0016887 GO:0042626 GO:0055085	ATP binding_transport_integral to membrane_ATPase activity_"ATPase activity, coupled to transmembrane movement of substances"_transmembrane transport		Glyma19g02520.1	0	92.8058	Glyma13g05300.1	0	92.72	GO:0006810 GO:0055085	GO:0005524 GO:0016887 GO:0042626
Phvul.004G030400.1	18	3	2.58496	0.972255	PF00201	transferase activity, transferring hexosyl groups			PTHR11926,PTHR11926:SF15	UDP-GLUCURONOSYLTRANSFERASE RELATED,"transferase activity, transferring hexosyl groups"	KOG1192	UDP-glucuronosyl and UDP-glucosyl transferase					GO:0005975 GO:0008152 GO:0016758 GO:0030246 GO:0030259	carbohydrate metabolism_metabolism_"transferase activity, transferring hexosyl groups"_carbohydrate binding_lipid glycosylation		Glyma13g05590.1	0	84.1821	Glyma19g03010.1	0	83.4328	GO:0005975 GO:0008152 GO:0030259	GO:0016758 GO:0030246
Phvul.004G031100.1	25	4	2.64386	0.977937	PF00201	transferase activity, transferring hexosyl groups			PTHR11926,PTHR11926:SF15	UDP-GLUCURONOSYLTRANSFERASE RELATED,"transferase activity, transferring hexosyl groups"	KOG1192	UDP-glucuronosyl and UDP-glucosyl transferase					GO:0005975 GO:0008152 GO:0016758 GO:0030246 GO:0030259	carbohydrate metabolism_metabolism_"transferase activity, transferring hexosyl groups"_carbohydrate binding_lipid glycosylation		Glyma13g05590.1	0	85.0769	Glyma19g03010.1	0	84.7727	GO:0005975 GO:0008152 GO:0030259	GO:0016758 GO:0030246
Phvul.004G031200.1	13	81	-2.63941	0.983553	PF01105	transport			PTHR22811,PTHR22811:SF5	COPII-COATED VESICLE MEMBRANE PROTEIN,EMP24/GP25L-RELATED	KOG1691	emp24/gp25L/p24 family of membrane trafficking proteins					GO:0006810 GO:0016021	transport_integral to membrane		Glyma13g05610.1	0	88.6329	Glyma19g03020.1	0	89.8649	GO:0006810
Phvul.004G032800.1	21	190	-3.17754	0.99421	PF02298	electron carrier activity											GO:0005507 GO:0009055	copper ion binding_electron carrier activity		Glyma13g05810.1	1e-114	86.2069	Glyma13g05810.2	3e-21	83.5526		GO:0005507 GO:0009055
Phvul.004G033400.1	0	7	-3.80735	0.939611	PF04770	ZF-HD protein dimerisation region														Glyma13g05380.1	2e-48	85.9091	Glyma19g02610.1	1e-33	87.6712
Phvul.004G034300.1	4	16	-2	0.935305	PF00364	Biotin-requiring enzyme			PTHR23151,PTHR23151:SF25	,DIHYDROLIPOAMIDE ACETYL/SUCCINYL-TRANSFERASE-RELATED										Glyma19g03530.1	1e-103	90.3226	Glyma19g03530.1	5e-82	85.1459
Phvul.004G034400.1	16	68	-2.08746	0.952218	PF00343	phosphorylase activity			PTHR11468	phosphorylase activity			2.4.1.1	Phosphorylase.	K00688	starch phosphorylase [EC:2.4.1.1]	GO:0004645 GO:0005975	phosphorylase activity_carbohydrate metabolism		Glyma13g06040.1	0	92.9812	Glyma13g06040.1	0	91.4211	GO:0005975	GO:0004645
Phvul.004G034600.1	1	17	-4.08746	0.989148	PF06886	Targeting protein for Xklp2 (TPX2)			PTHR14326,PTHR14326:SF10	,TARGETING PROTEIN FOR XKLP2										Glyma19g03510.1	1e-160	82.7263	Glyma19g03510.1	1e-123	90.7303
Phvul.004G034700.1	0	7	-3.80735	0.939611	PF06886	Targeting protein for Xklp2 (TPX2)			PTHR14326,PTHR14326:SF10	,TARGETING PROTEIN FOR XKLP2										Glyma19g03510.1	0	90.0307	Glyma19g03510.1	3e-63	85.9649
Phvul.004G035000.1	8	48	-2.58496	0.982459	PF00364	Biotin-requiring enzyme			PTHR18866	CARBOXYLASE:PYRUVATE/ACETYL-COA/PROPIONYL-COA										Glyma13g06080.1	1e-168	83.9858	Glyma19g03530.1	1e-153	84.3137
Phvul.004G035000.2	9	49	-2.44478	0.960332	PF00364	Biotin-requiring enzyme			PTHR18866	CARBOXYLASE:PYRUVATE/ACETYL-COA/PROPIONYL-COA										Glyma13g06080.1	2.33e-156	85.5769	Glyma13g06080.1	1e-11	81.5068
Phvul.004G037300.1	1	26	-4.70044	0.995425																Glyma13g06190.1	3e-91	85.6061	Glyma13g06190.2	1e-78	88.4477
Phvul.004G038000.1	68	443	-2.7037	0.984193																Glyma19g03950.1	6e-77	95.0276	Glyma19g03950.1	5e-19	90.7895
Phvul.004G041600.1	1	60	-5.90689	0.999072	PF03214	glycogenin glucosyltransferase activity							2.4.1.-,5.4.99.-	Hexosyltransferases.,Transferring other groups.	K13379	reversibly glycosylated polypeptide/UDP-arabinopyranose mutase [EC:2.4.1.- 5.4.99.-]	GO:0005618 GO:0007047 GO:0008466 GO:0016758 GO:0030054 GO:0030244	cell wall_cell wall organization and biogenesis_glycogenin glucosyltransferase activity_"transferase activity, transferring hexosyl groups"_cell junction_cellulose biosynthesis		Glyma13g06690.1	0	93.613	Glyma19g04240.1	0	93.1363	GO:0007047 GO:0030244	GO:0008466 GO:0016758
Phvul.004G044100.1	1	7	-2.80735	0.927742	PF00004,PF02861,PF07724,PF10431	ATP binding,"C-termil, D2-small domain, of ClpB protein",protein metabolic process			PTHR11638,PTHR11638:SF50	ATP-DEPENDENT CLP PROTEASE,HEAT SHOCK PROTEIN 101	KOG1051	Chaperone HSP104 and related ATP-dependent Clp proteases					GO:0005524 GO:0006355 GO:0008134 GO:0016887 GO:0019538	ATP binding_"regulation of transcription, DNA-dependent"_transcription factor binding_ATPase activity_protein metabolism		Glyma06g21910.1	0	87.6658	Glyma06g21910.1	1e-171	89.7485	GO:0006355 GO:0019538	GO:0005524 GO:0008134 GO:0016887
Phvul.004G045800.1	104	10	3.37851	0.997204	PF00170	protein dimerization activity			PTHR22952,PTHR22952:SF60	,CAMP-RESPONSE ELEMENT BINDING PROTEIN-RELATED							GO:0003700 GO:0006355 GO:0043565 GO:0046983	transcription factor activity_"regulation of transcription, DNA-dependent"_sequence-specific DNA binding_protein dimerization activity	bZIP	Glyma13g06980.1	1e-114	85.5346	Glyma19g05050.1	1e-106	89.521	GO:0006355	GO:0003700 GO:0043565 GO:0046983
Phvul.004G046100.1	2	14	-2.80735	0.967903	PF00393,PF03446	phosphoglucote dehydrogese (decarboxylating) activity			PTHR11811	6-PHOSPHOGLUCOTE DEHYDROGESE	KOG2653	6-phosphogluconate dehydrogenase	1.1.1.44	Phosphoglucote dehydrogese (decarboxylating).	K00033	6-phosphogluconate dehydrogenase [EC:1.1.1.44]	GO:0004616 GO:0006098 GO:0050661 GO:0055114	phosphogluconate dehydrogenase (decarboxylating) activity_pentose-phosphate shunt_NADPH binding_oxidation reduction		Glyma19g05120.2	0	91.3429	Glyma19g05120.1	0	91.3429	GO:0006098 GO:0055114	GO:0004616 GO:0050661
Phvul.004G046200.1	2	13	-2.70044	0.963167	PF00122,PF00689,PF00690,PF00702	ATPase activity, coupled to transmembrane movement of ions, phosphorylative mechanism,catalytic activity,nucleotide binding			PTHR24093,PTHR24093:SF73		KOG0204	Calcium transporting ATPase	3.6.3.8	Calcium-transporting ATPase.	K01537	Ca2+-transporting ATPase [EC:3.6.3.8]	GO:0000166 GO:0003824 GO:0006754 GO:0006812 GO:0008152 GO:0015662 GO:0016020 GO:0046872	nucleotide binding_catalytic activity_ATP biosynthesis_cation transport_metabolism_ATPase activity coupled to transmembrane movement of ions phosphorylative mechanism_membrane_metal ion binding		Glyma19g05140.1	0	90.8126	Glyma19g34250.1	3e-62	83.7143	GO:0006754 GO:0006812 GO:0008152	GO:0000166 GO:0003824 GO:0015662 GO:0046872
Phvul.004G046700.1	76	461	-2.6007	0.984125	PF00347	rR binding			PTHR11655,PTHR11655:SF2	50S RIBOSOMAL PROTEIN L6,rR binding	KOG3255	60S ribosomal protein L9			K02940	large subunit ribosomal protein L9e	GO:0003735 GO:0005840 GO:0006412 GO:0019843	structural constituent of ribosome_ribosome_protein biosynthesis_rRNA binding		Glyma04g40470.1	1e-125	85.0088	Glyma06g14350.2	1e-106	83.5979	GO:0006412	GO:0003735 GO:0019843
Phvul.004G048300.1	1	6	-2.58496	0.908959	PF00291	pyridoxal phosphate binding			PTHR10314,PTHR10314:SF21	,PYRIDOXAL-5-PHOSPHATE DEPENDENT BETA FAMILY	KOG1395	Tryptophan synthase beta chain	4.2.1.20	Tryptophan synthase.	K06001	tryptophan synthase beta chain [EC:4.2.1.20]	GO:0003824 GO:0008152 GO:0030170	catalytic activity_metabolism_pyridoxal phosphate binding		Glyma13g07130.1	0	93.2136	Glyma19g05630.1	0	90.8719	GO:0008152	GO:0003824 GO:0030170
Phvul.004G049800.1	1	11	-3.45943	0.972598	PF01699	transmembrane transport			PTHR12266	/CA EXCHANGER	KOG2399	K+-dependent Na+:Ca2+ antiporter			K13754		GO:0016021 GO:0055085	integral to membrane_transmembrane transport		Glyma19g17230.1	0	90.7277	Glyma05g12520.1	1e-127	88.5922	GO:0055085
Phvul.004G050800.1	16	4	2	0.935305	PF00226	heat shock protein binding			PTHR24078								GO:0031072	heat shock protein binding		Glyma19g15580.1	1e-142	87.0544					GO:0031072
Phvul.004G051100.1	8	0	4	0.95293																Glyma17g24160.1	6e-09	91.4894
Phvul.004G051600.1	4	26	-2.70044	0.978539	PF01717,PF08267	5-methyltetrahydropteroyltriglutamate-homocysteine S-methyltransferase activity			PTHR19960,PTHR19960:SF21	,TEKTIN RELATED	KOG2263	Methionine synthase II (cobalamin-independent)	2.1.1.14	5-methyltetrahydropteroyltriglutamate--homocysteine S-methyltransferase.	K00549	5-methyltetrahydropteroyltriglutamate--homocysteine methyltransferase [EC:2.1.1.14]	GO:0003871 GO:0008270 GO:0008652 GO:0009086	5-methyltetrahydropteroyltriglutamate-homocysteine S-methyltransferase activity_zinc ion binding_amino acid biosynthesis_methionine biosynthesis		Glyma05g10840.1	0	93.1788	Glyma17g23730.1	0	92.7377	GO:0008652 GO:0009086	GO:0003871 GO:0008270
Phvul.004G052200.1	18	4	2.16993	0.940756	PF00191	calcium-dependent phospholipid binding			PTHR10502,PTHR10502:SF47	,calcium-dependent phospholipid binding	KOG0819	Annexin					GO:0005509 GO:0005544	calcium ion binding_calcium-dependent phospholipid binding		Glyma13g26040.1	1e-159	88.8235	Glyma13g26040.1	2e-41	85.8586		GO:0005509 GO:0005544
Phvul.004G054600.1	3	18	-2.58496	0.972255	PF00571,PF00654	protein binding,voltage-gated chloride channel activity			PTHR11689,PTHR11689:SF11	CHLORIDE CHANNEL,voltage-gated chloride channel activity	KOG0474	Cl- channel CLC-7 and related proteins (CLC superfamily)					GO:0005247 GO:0005515 GO:0006821 GO:0016020 GO:0055085	voltage-gated chloride channel activity_protein binding_chloride transport_membrane_transmembrane transport		Glyma05g14760.1	0	92.711	Glyma05g14760.1	0	93.9683	GO:0006821 GO:0055085	GO:0005247 GO:0005515
Phvul.004G056400.1	1	6	-2.58496	0.908959																Glyma19g22560.1	1e-153	82.6577	Glyma05g06810.1	1e-134	81.6118
Phvul.004G058100.1	1	10	-3.32193	0.967309	PF06886	Targeting protein for Xklp2 (TPX2)														Glyma05g06360.1	1e-131	89.5377	Glyma05g06360.1	3e-08	97.1429
Phvul.004G059000.1	2	15	-2.90689	0.970363	PF00240	protein binding			PTHR10666,PTHR10666:SF85	,UBIQUITIN							GO:0005515	protein binding		Glyma19g07600.1	1e-136	87.9237	Glyma16g07200.1	2e-46	81.0606		GO:0005515
Phvul.004G060000.1	170	849	-2.32023	0.962017	PF00009,PF03143,PF03144	GTP binding			PTHR23115,PTHR23115:SF57	,TRANSLATION FACTOR	KOG0052	Translation elongation factor EF-1 alpha/Tu	3.6.5.3		K03231	elongation factor EF-1 alpha subunit [EC:3.6.5.3]	GO:0003924 GO:0005525	GTPase activity_GTP binding		Glyma19g07240.2	0	92.7827	Glyma19g07240.1	0	92.7827		GO:0003924 GO:0005525
Phvul.004G061700.1	0	6	-3.58496	0.920346																Glyma05g24220.1	3e-66	85.3896	Glyma19g07150.1	4e-50	89.881
Phvul.004G063700.1	43	321	-2.90016	0.985877	PF01248	Ribosomal protein L7Ae/L30e/S12e/Gadd45 family			PTHR11449	intracellular	KOG2988	60S ribosomal protein L30			K02908	large subunit ribosomal protein L30e	GO:0003735 GO:0005622 GO:0005840 GO:0006412	structural constituent of ribosome_intracellular_ribosome_protein biosynthesis		Glyma10g00500.1	1e-103	89.7196	Glyma08g28800.1	3e-94	88.3436	GO:0006412	GO:0003735
Phvul.004G064700.1	154	26	2.56635	0.962122	PF03195	Protein of unknown function DUF260													AS2	Glyma13g07590.1	1e-109	87.0192	Glyma13g07590.1	2e-17	89.0244
Phvul.004G065100.1	166	840	-2.33921	0.962017	PF01158	intracellular			PTHR10114	intracellular	KOG3452	60S ribosomal protein L36			K02920	large subunit ribosomal protein L36e	GO:0003735 GO:0005622 GO:0005840 GO:0006412	structural constituent of ribosome_intracellular_ribosome_protein biosynthesis		Glyma19g06460.2	6e-95	86.747	Glyma20g29990.3	4e-90	86.1446	GO:0006412	GO:0003735
Phvul.004G065200.1	2	10	-2.32193	0.925648																Glyma19g06850.1	0	86.8649	Glyma13g07750.1	1e-133	87.1542
Phvul.004G065900.1	1	6	-2.58496	0.908959																Glyma19g06540.1	0	90.8922	Glyma19g06540.2	1e-114	91.25
Phvul.004G068000.1	22	115	-2.38606	0.961662	PF00067	oxidoreductase activity, acting on paired donors, with incorporation or reduction of molecular oxygen			PTHR24298,PTHR24298:SF44								GO:0005506 GO:0009055 GO:0016705 GO:0020037 GO:0055114	iron ion binding_electron carrier activity_"oxidoreductase activity, acting on paired donors, with incorporation or reduction of molecular oxygen"_heme binding_oxidation reduction		Glyma16g26520.1	1e-117	81.5696	Glyma16g26530.1	4e-12	86.3158	GO:0055114	GO:0005506 GO:0009055 GO:0016705 GO:0020037
Phvul.004G068200.1	19	96	-2.33703	0.961527	PF00067	oxidoreductase activity, acting on paired donors, with incorporation or reduction of molecular oxygen			PTHR24300		KOG0156	Cytochrome P450 CYP2 subfamily					GO:0005506 GO:0009055 GO:0016705 GO:0020037 GO:0055114	iron ion binding_electron carrier activity_"oxidoreductase activity, acting on paired donors, with incorporation or reduction of molecular oxygen"_heme binding_oxidation reduction		Glyma16g26520.1	4e-37	77.4353	Glyma16g26520.1	6e-24	88.5714	GO:0055114	GO:0005506 GO:0009055 GO:0016705 GO:0020037
Phvul.004G068300.1	18	92	-2.35364	0.961493	PF00067	oxidoreductase activity, acting on paired donors, with incorporation or reduction of molecular oxygen			PTHR24298,PTHR24298:SF44		KOG0156	Cytochrome P450 CYP2 subfamily					GO:0005506 GO:0009055 GO:0016705 GO:0020037 GO:0055114	iron ion binding_electron carrier activity_"oxidoreductase activity, acting on paired donors, with incorporation or reduction of molecular oxygen"_heme binding_oxidation reduction		Glyma16g26520.1	1e-132	79.7246	Glyma16g26530.1	6e-12	86.3158	GO:0055114	GO:0005506 GO:0009055 GO:0016705 GO:0020037
Phvul.004G068800.1	1	6	-2.58496	0.908959	PF00234	Protease inhibitor/seed storage/LTP family														Glyma16g26480.1	1e-104	87.4674	Glyma02g07480.1	8e-52	87.4396
Phvul.004G070000.1	2	11	-2.45943	0.93238	PF03947	intracellular			PTHR13691,PTHR13691:SF5	intracellular,transferase activity					K02886	large subunit ribosomal protein L2	GO:0003723 GO:0003735 GO:0005622 GO:0005840 GO:0006412 GO:0015934 GO:0016740	RNA binding_structural constituent of ribosome_intracellular_ribosome_protein biosynthesis_large ribosomal subunit_transferase activity		Glyma15g10040.1	6e-77	94.1799	Glyma19g07190.1	9e-64	90.625	GO:0006412	GO:0003723 GO:0003735 GO:0016740
Phvul.004G070000.2	2	10	-2.32193	0.925648	PF03947	intracellular			PTHR13691,PTHR13691:SF5	intracellular,transferase activity					K02886	large subunit ribosomal protein L2	GO:0003723 GO:0003735 GO:0005622 GO:0005840 GO:0006412 GO:0015934 GO:0016740	RNA binding_structural constituent of ribosome_intracellular_ribosome_protein biosynthesis_large ribosomal subunit_transferase activity		Glyma15g10040.1	6e-77	94.1799	Glyma19g07190.1	9e-64	90.625	GO:0006412	GO:0003723 GO:0003735 GO:0016740
Phvul.004G073600.1	241	32	2.91289	0.985866	PF07859	hydrolase activity			PTHR23024,PTHR23024:SF10	CARBOXYLESTERASE-RELATED,MEMBER OF 'GDXG' FAMILY OF LIPOLYTIC ENZYMES	KOG1515	Arylacetamide deacetylase					GO:0008152 GO:0016787	metabolism_hydrolase activity		Glyma16g33320.1	1e-147	82.4561	Glyma09g28580.1	2.33e-156	84.1184	GO:0008152	GO:0016787
Phvul.004G074300.1	1238	128	3.2738	0.994376	PF07859	hydrolase activity			PTHR23024,PTHR23024:SF10	CARBOXYLESTERASE-RELATED,MEMBER OF 'GDXG' FAMILY OF LIPOLYTIC ENZYMES	KOG1515	Arylacetamide deacetylase					GO:0008152 GO:0016787	metabolism_hydrolase activity		Glyma16g33330.1	1e-129	84	Glyma09g28580.1	1e-114	82.3688	GO:0008152	GO:0016787
Phvul.004G074400.1	506	59	3.10035	0.993899	PF07859	hydrolase activity			PTHR23024,PTHR23024:SF10	CARBOXYLESTERASE-RELATED,MEMBER OF 'GDXG' FAMILY OF LIPOLYTIC ENZYMES							GO:0008152 GO:0016787	metabolism_hydrolase activity		Glyma16g33330.1	8e-62	84.0361	Glyma09g28580.1	1e-45	82.0896	GO:0008152	GO:0016787
Phvul.004G075100.1	907	3994	-2.13866	0.953522	PF00009,PF03143,PF03144	GTP binding			PTHR23115,PTHR23115:SF57	,TRANSLATION FACTOR	KOG0052	Translation elongation factor EF-1 alpha/Tu	3.6.5.3		K03231	elongation factor EF-1 alpha subunit [EC:3.6.5.3]	GO:0003924 GO:0005525	GTPase activity_GTP binding		Glyma05g11630.1	0	92.7827	Glyma17g23900.1	0	91.4435		GO:0003924 GO:0005525
Phvul.004G075400.1	12	3	2	0.92368	PF00226	heat shock protein binding			PTHR12763,PTHR12763:SF4	UNCHARACTERIZED	KOG0723	Molecular chaperone (DnaJ superfamily)					GO:0031072	heat shock protein binding		Glyma05g16850.1	1e-119	91.2651	Glyma17g23760.1	1e-89	87.3494		GO:0031072
Phvul.004G076200.1	1	7	-2.80735	0.927742																Glyma08g25950.2	7e-95	91.3858	Glyma08g25950.1	7e-95	91.3858
Phvul.004G076400.1	84	0	7.39232	0.999418	PF00036	EF hand			PTHR23050,PTHR23050:SF20	CALCIUM BINDING PROTEIN,CALMODULIN	KOG0027	Calmodulin and related proteins (EF-Hand superfamily)			K02183	calmodulin	GO:0005509 GO:0005578 GO:0007165	calcium ion binding_extracellular matrix_signal transduction		Glyma19g19680.1	0	94.4444	Glyma05g13900.1	0	93.7778	GO:0007165	GO:0005509
Phvul.004G076600.1	1	14	-3.80735	0.983805	PF00168,PF08372	Plant phosphoribosyltransferase C-termil,protein binding			PTHR10024,PTHR10024:SF97	,SYPTOTAGMIN							GO:0005515	protein binding		Glyma17g18260.1	0	87.0542	Glyma17g18260.1	1e-145	88.8421		GO:0005515
Phvul.004G077700.1	1	10	-3.32193	0.967309	PF00230	transport			PTHR19139,PTHR19139:SF3	MAJOR INTRINSIC PROTEIN,transport	KOG0223	Aquaporin (major intrinsic protein family)					GO:0005215 GO:0006810 GO:0016020	transporter activity_transport_membrane		Glyma02g07680.1	0	86.6935	Glyma16g26720.1	0	86.4754	GO:0006810	GO:0005215
Phvul.004G077900.1	4	132	-5.04439	0.999648	PF00804,PF05739	membrane,protein binding			PTHR19957,PTHR19957:SF26	SYNTAXIN,"SYNTAXIN, ARABIDOPSIS THALIA"	KOG0810	SNARE protein Syntaxin 1 and related proteins			K08486	syntaxin 1B/2/3	GO:0005515 GO:0016020	protein binding_membrane		Glyma16g26710.1	0	89.3192	Glyma02g07670.1	0	85.2665		GO:0005515
Phvul.004G078800.1	1	6	-2.58496	0.908959	PF00561	alpha/beta hydrolase fold			PTHR10992,PTHR10992:SF56	ALPHA/BETA HYDROLASE RELATED,"gb def: abhydrolase, alpha/beta hydrolase fold [bacillus anthracis a2012]"	KOG4409	Predicted hydrolase/acyltransferase (alpha/beta hydrolase superfamily)	3.1.1.78		K08233	polyneuridine-aldehyde esterase [EC:3.1.1.78]				Glyma02g07070.1	0	88.7287	Glyma05g16870.1	1e-137	83.4437
Phvul.004G082600.1	17	116	-2.77052	0.983921	PF00230	transport			PTHR19139,PTHR19139:SF27	GLYCEROL UPTAKE FACILITATOR,transport	KOG0223	Aquaporin (major intrinsic protein family)					GO:0005215 GO:0006810 GO:0016020	transporter activity_transport_membrane		Glyma16g27130.1	0	94.6387	Glyma16g27140.2	0	94.289	GO:0006810	GO:0005215
Phvul.004G082700.1	22	156	-2.82597	0.985757	PF00230	transport			PTHR19139,PTHR19139:SF27	GLYCEROL UPTAKE FACILITATOR,transport	KOG0223	Aquaporin (major intrinsic protein family)			K09872	aquaporin PIP	GO:0005215 GO:0006810 GO:0016020	transporter activity_transport_membrane		Glyma16g27130.1	0	93.8228	Glyma16g27140.2	0	93.4732	GO:0006810	GO:0005215
Phvul.004G083100.1	7	37	-2.4021	0.958965	PF00320	sequence-specific D binding			PTHR10071,PTHR10071:SF113	,TRANSCRIPTION FACTOR GATA (GATA BINDING FACTOR)							GO:0003700 GO:0006355 GO:0008270 GO:0043565	transcription factor activity_"regulation of transcription, DNA-dependent"_zinc ion binding_sequence-specific DNA binding	C2C2_GATAlike	Glyma02g08150.1	0	85.5164	Glyma16g27170.1	1e-114	88.6305	GO:0006355	GO:0003700 GO:0008270 GO:0043565
Phvul.004G085600.1	2	13	-2.70044	0.963167	PF11955	Plant organelle R recognition domain														Glyma16g27360.1	0	83.4463	Glyma16g27360.1	1e-13	91.6667
Phvul.004G085600.2	2	13	-2.70044	0.963167	PF11955	Plant organelle R recognition domain														Glyma16g27360.1	0	83.4463	Glyma16g27360.1	1e-13	91.6667
Phvul.004G086300.1	3	23	-2.9386	0.979106	PF00069,PF00560,PF08263	Leucine rich repeat N-termil domain,protein binding,protein phosphorylation			PTHR24420,PTHR24420:SF351		KOG1187	Serine/threonine protein kinase	2.7.10.1,2.7.11.1	,non-specific serine/threonine protein kise	K13418	somatic embryogenesis receptor kinase 1 [EC:2.7.10.1 2.7.11.1]	GO:0004672 GO:0005515 GO:0005524 GO:0006468	protein kinase activity_protein binding_ATP binding_protein amino acid phosphorylation		Glyma02g08360.1	0	93.9372	Glyma02g08360.1	1e-152	95.0147	GO:0006468	GO:0004672 GO:0005515 GO:0005524
Phvul.004G086500.1	25	5	2.32193	0.955158	PF00201	transferase activity, transferring hexosyl groups			PTHR11926,PTHR11926:SF15	UDP-GLUCURONOSYLTRANSFERASE RELATED,"transferase activity, transferring hexosyl groups"	KOG1192	UDP-glucuronosyl and UDP-glucosyl transferase	2.4.1.-	Hexosyltransferases.	K13691	pathogen-inducible salicylic acid glucosyltransferase [EC:2.4.1.-]	GO:0008152 GO:0016758	metabolism_"transferase activity, transferring hexosyl groups"		Glyma16g27440.1	0	91.8367	Glyma09g38140.1	4e-19	83.6879	GO:0008152	GO:0016758
Phvul.004G087200.1	3	16	-2.41504	0.946481	PF01408,PF02894	oxidoreductase activity			PTHR22604,PTHR22604:SF16	OXIDOREDUCTASE,OXIDOREDUCTASES	KOG2741	Dimeric dihydrodiol dehydrogenase					GO:0008152 GO:0016491 GO:0055114	metabolism_oxidoreductase activity_oxidation reduction		Glyma02g08390.1	0	87.4423	Glyma20g31250.1	5e-46	79.1228	GO:0008152 GO:0055114	GO:0016491
Phvul.004G087400.1	5	35	-2.80735	0.982894	PF01408,PF02894	oxidoreductase activity			PTHR22604,PTHR22604:SF16	OXIDOREDUCTASE,OXIDOREDUCTASES	KOG2741	Dimeric dihydrodiol dehydrogenase					GO:0008152 GO:0016491 GO:0055114	metabolism_oxidoreductase activity_oxidation reduction		Glyma02g08390.1	0	86.7959	Glyma20g31250.1	9e-29	86.2069	GO:0008152 GO:0055114	GO:0016491
Phvul.004G094500.1	9	50	-2.47393	0.960689
Phvul.004G094800.1	20	109	-2.44626	0.961656	PF05633	Protein of unknown function (DUF793)														Glyma16g28170.1	0	90.0265	Glyma02g09000.1	0	89.8589
Phvul.004G096800.1	1	8	-3	0.947971	PF01301,PF02140,PF02837	hydrolase activity, hydrolyzing O-glycosyl compounds,sugar binding			PTHR23421,PTHR23421:SF31	,"hydrolase activity, hydrolyzing O-glycosyl compounds"	KOG0496	Beta-galactosidase					GO:0004553 GO:0004565 GO:0005529 GO:0005975 GO:0009341	hydrolase activity, hydrolyzing O-glycosyl compounds_beta-galactosidase activity_sugar binding_carbohydrate metabolism_beta-galactosidase complex		Glyma13g40200.1	0	92.7352	Glyma12g29660.1	0	91.723	GO:0005975	GO:0004553 GO:0004565 GO:0005529
Phvul.004G098700.1	2	19	-3.24793	0.984976	PF00164	intracellular			PTHR11652,PTHR11652:SF2	UNCHARACTERIZED,intracellular	KOG1749	40S ribosomal protein S23					GO:0003735 GO:0005622 GO:0005840 GO:0006412	structural constituent of ribosome_intracellular_ribosome_protein biosynthesis		Glyma13g20010.2	2e-49	86.9565	Glyma13g20010.2	8e-33	90.4348	GO:0006412	GO:0003735
Phvul.004G098900.1	0	6	-3.58496	0.920346
Phvul.004G104100.1	33	140	-2.08489	0.952918	PF00201	transferase activity, transferring hexosyl groups			PTHR11926,PTHR11926:SF15	UDP-GLUCURONOSYLTRANSFERASE RELATED,"transferase activity, transferring hexosyl groups"	KOG1192	UDP-glucuronosyl and UDP-glucosyl transferase					GO:0008152 GO:0016758	metabolism_"transferase activity, transferring hexosyl groups"		Glyma16g29370.1	0	85.7393	Glyma16g29370.1	2e-15	93.6508	GO:0008152	GO:0016758
Phvul.004G104100.2	44	183	-2.05627	0.953004	PF00201	transferase activity, transferring hexosyl groups			PTHR11926,PTHR11926:SF15	UDP-GLUCURONOSYLTRANSFERASE RELATED,"transferase activity, transferring hexosyl groups"	KOG1192	UDP-glucuronosyl and UDP-glucosyl transferase					GO:0008152 GO:0016758	metabolism_"transferase activity, transferring hexosyl groups"		Glyma16g29370.1	0	84.8522	Glyma16g29370.1	1e-15	93.6508	GO:0008152	GO:0016758
Phvul.004G106300.1	0	41	-6.35755	0.998145	PF01595	Domain of unknown function DUF21			PTHR12064,PTHR12064:SF2	ANCIENT CONSERVED DOMAIN PROTEIN-RELATED,CYCLIN-RELATED	KOG2118	Predicted membrane protein, contains two CBS domains								Glyma16g29610.1	0	93.0807	Glyma16g29610.1	7e-92	91.0112
Phvul.004G106300.2	0	49	-6.61471	0.998662	PF01595	Domain of unknown function DUF21			PTHR12064,PTHR12064:SF2	ANCIENT CONSERVED DOMAIN PROTEIN-RELATED,CYCLIN-RELATED	KOG2118	Predicted membrane protein, contains two CBS domains								Glyma16g29610.1	0	93.0807	Glyma09g24130.1	0	91.8367
Phvul.004G107700.1	7	124	-4.14684	0.999434	PF00183,PF02518	ATP binding,protein folding			PTHR11528	protein folding	KOG0019	Molecular chaperone (HSP90 family)			K04079	molecular chaperone HtpG	GO:0005524 GO:0006457 GO:0006950 GO:0051082	ATP binding_protein folding_response to stress_unfolded protein binding		Glyma09g24410.1	0	92.122	Glyma09g24410.1	0	93.2515	GO:0006457 GO:0006950	GO:0005524 GO:0051082
Phvul.004G108100.1	1	46	-5.52356	0.998494																Glyma13g37260.1	3e-77	86.217	Glyma13g37260.1	3e-09	87.5
Phvul.004G108200.1	1	10	-3.32193	0.967309																Glyma13g37260.1	2e-53	87.619	Glyma12g33180.1	3e-52	86.2069
Phvul.004G108400.1	96	12	3	0.993496																Glyma12g33130.1	4e-27	85.8156	Glyma13g37320.1	1e-17	83.7037
Phvul.004G113500.1	0	6	-3.58496	0.920346	PF00225	microtubule motor activity			PTHR24115,PTHR24115:SF282		KOG0242	Kinesin-like protein					GO:0003777 GO:0005524 GO:0007018	microtubule motor activity_ATP binding_microtubule-based movement		Glyma16g30120.1	0	86.1782	Glyma16g30120.1	5e-72	84.8571	GO:0007018	GO:0003777 GO:0005524
Phvul.004G116000.1	72	7	3.36257	0.996891	PF05686	Arabidopsis thalia protein of unknown function (DUF821)			PTHR12203,PTHR12203:SF11	,ENDOPLASMIC RETICULUM-RESIDENT KDEL PROTEIN	KOG2458	Endoplasmic reticulum protein EP58, contains filamin rod domain and KDEL motif								Glyma09g25490.1	0	87.6534	Glyma16g31240.1	0	89.0543
Phvul.004G116100.1	238	23	3.37126	0.997458
Phvul.004G116200.1	3	17	-2.5025	0.94873	PF00347	rR binding			PTHR11655,PTHR11655:SF8	,rR binding	KOG3254	Mitochondrial/chloroplast ribosomal protein L6					GO:0003735 GO:0005840 GO:0006412 GO:0019843	structural constituent of ribosome_ribosome_protein biosynthesis_rRNA binding		Glyma16g31250.1	0	93.8326	Glyma09g25500.1	0	93.353	GO:0006412	GO:0003735 GO:0019843
Phvul.004G116300.1	0	12	-4.58496	0.978642	PF00403	metal ion transport			PTHR22814,PTHR22814:SF37	,COPPER TRANSPORT PROTEIN ATOX1-RELATED	KOG1603	Copper chaperone					GO:0030001 GO:0046872	metal ion transport_metal ion binding		Glyma16g31260.1	0	96.1631	Glyma09g25510.1	1e-135	94.7712	GO:0030001	GO:0046872
Phvul.004G118000.1	5	45	-3.16993	0.992635	PF09696	Ctf8					KOG4487	Uncharacterized conserved protein			K11270	chromosome transmission fidelity protein 8				Glyma16g31920.1	1e-152	92.5065	Glyma09g26070.1	1e-150	92.0918
Phvul.004G118100.1	2	9	-2.16993	0.909616	PF00097	Zinc finger, C3HC4 type (RING finger)			PTHR22764,PTHR22764:SF21	,RING FINGER PROTEIN 11 (SID 1669) (NEDD4 WW DOMAIN-BINDING PROTEIN 2).										Glyma09g26080.1	1e-80	84.1232	Glyma09g26080.1	1e-40	91.4729
Phvul.004G120000.1	4	19	-2.24793	0.942538	PF03141	methyltransferase activity			PTHR10108,PTHR10108:SF54	,METHYLTRANSFERASE							GO:0008152 GO:0008168	metabolism_methyltransferase activity		Glyma09g26650.1	0	90.7333	Glyma16g32180.1	0	92.1268	GO:0008152	GO:0008168
Phvul.004G121900.1	4	45	-3.49185	0.996022	PF01554	antiporter activity			PTHR11206,PTHR11206:SF38	#NAME?	KOG1347	Uncharacterized membrane protein, predicted efflux pump					GO:0006855 GO:0015238 GO:0015297 GO:0016020 GO:0055085	multidrug transport_drug transporter activity_antiporter activity_membrane_transmembrane transport	FHA	Glyma16g32300.1	0	92.2734	Glyma09g27120.1	0	91.9001	GO:0006855 GO:0055085	GO:0015238 GO:0015297
Phvul.004G122000.1	20	108	-2.43296	0.961647	PF00847	sequence-specific D binding transcription factor activity											GO:0003700 GO:0006355	transcription factor activity_"regulation of transcription, DNA-dependent"	AP2	Glyma16g32330.1	1e-107	82.3353	Glyma09g27180.1	1e-106	81.8316	GO:0006355	GO:0003700
Phvul.004G122900.1	0	10	-4.32193	0.969389	PF00266	metabolic process			PTHR14237,PTHR14237:SF3	MOLYBDOPTERIN COFACTOR SULFURASE (MOSC),gb def: hypothetical protein [arabidopsis thalia]	KOG2142	Molybdenum cofactor sulfurase					GO:0008152	metabolism		Glyma16g32470.1	0	90.6879	Glyma16g32470.1	0	93.3735	GO:0008152
Phvul.004G123600.1	3	12	-2	0.92368	PF03171	oxidoreductase activity			PTHR10209,PTHR10209:SF55	,FE(II)/ ASCORBATE OXIDASE SUPERFAMILY	KOG0143	Iron/ascorbate family oxidoreductases	1.14.11.12	Gibberellin-44 dioxygese.	K05282	gibberellin 20-oxidase [EC:1.14.11.12]	GO:0016491 GO:0016706 GO:0055114	oxidoreductase activity_"oxidoreductase activity, acting on paired donors, with incorporation or reduction of molecular oxygen, 2-oxoglutarate as one donor, and incorporation of one atom each of oxygen into both donors"_oxidation reduction		Glyma09g27490.1	0	94.3463	Glyma16g32550.1	0	93.3979	GO:0055114	GO:0016491 GO:0016706
Phvul.004G123800.1	2	9	-2.16993	0.909616	PF07859	hydrolase activity			PTHR23024,PTHR23024:SF10	CARBOXYLESTERASE-RELATED,MEMBER OF 'GDXG' FAMILY OF LIPOLYTIC ENZYMES	KOG1515	Arylacetamide deacetylase					GO:0008152 GO:0016787	metabolism_hydrolase activity		Glyma09g27520.1	5e-95	83.9034	Glyma09g27510.1	1e-80	84.3902	GO:0008152	GO:0016787
Phvul.004G124100.1	37	163	-2.13927	0.953172	PF00069	protein phosphorylation			PTHR24420,PTHR24420:SF427		KOG1187	Serine/threonine protein kinase					GO:0004672 GO:0005524 GO:0006468	protein kinase activity_ATP binding_protein amino acid phosphorylation		Glyma16g32600.3	0	92.6804	Glyma16g32600.2	0	92.6804	GO:0006468	GO:0004672 GO:0005524
Phvul.004G124100.2	36	157	-2.1247	0.953159	PF00069	protein phosphorylation			PTHR24420,PTHR24420:SF427		KOG1187	Serine/threonine protein kinase					GO:0004672 GO:0005524 GO:0006468	protein kinase activity_ATP binding_protein amino acid phosphorylation		Glyma16g32600.3	0	92.6804	Glyma16g32600.2	0	92.6804	GO:0006468	GO:0004672 GO:0005524
Phvul.004G124300.1	2	18	-3.16993	0.983827	PF00010	transcription regulator activity											GO:0006355 GO:0030528	regulation of transcription, DNA-dependent_transcription regulator activity	bHLH	Glyma16g32620.1	0	89.0095	Glyma09g27630.3	0	88.7248	GO:0006355	GO:0030528
Phvul.004G127700.1	7	29	-2.05063	0.947488																Glyma09g28140.1	0	90.5028	Glyma09g28140.1	3e-83	85.5978
Phvul.004G128100.1	1	10	-3.32193	0.967309	PF00560,PF07714,PF08263	Leucine rich repeat N-termil domain,protein binding,protein phosphorylation			PTHR24420		KOG1187	Serine/threonine protein kinase					GO:0004672 GO:0005515 GO:0005524 GO:0006468	protein kinase activity_protein binding_ATP binding_protein amino acid phosphorylation		Glyma16g33010.1	0	91.2675	Glyma09g28190.1	0	90.1999	GO:0006468	GO:0004672 GO:0005515 GO:0005524
Phvul.004G128200.1	2	11	-2.45943	0.93238	PF00504	Chlorophyll A-B binding protein			PTHR21649	photosynthesis, light harvesting					K08916	light-harvesting complex II chlorophyll a/b binding protein 5	GO:0009765 GO:0016020	photosynthesis, light harvesting_membrane		Glyma16g33030.1	0	92.8736	Glyma09g28200.1	0	91.5525	GO:0009765
Phvul.004G128200.2	2	13	-2.70044	0.963167	PF00504	Chlorophyll A-B binding protein			PTHR21649	photosynthesis, light harvesting							GO:0009765 GO:0016020	photosynthesis, light harvesting_membrane		Glyma16g33030.1	0	92.6108	Glyma09g28200.1	0	91.2195	GO:0009765
Phvul.004G129600.1	27	303	-3.48829	0.997573	PF00197	endopeptidase inhibitor activity											GO:0004866	endopeptidase inhibitor activity		Glyma09g28310.1	7e-50	79.845					GO:0004866
Phvul.004G129700.1	8	81	-3.33985	0.997017	PF00197	endopeptidase inhibitor activity											GO:0004866	endopeptidase inhibitor activity		Glyma09g28310.1	1e-22	86.0656					GO:0004866
Phvul.004G129800.1	7	102	-3.86507	0.999094	PF00197	endopeptidase inhibitor activity											GO:0004866	endopeptidase inhibitor activity		Glyma09g28310.1	2e-19	77.4566					GO:0004866
Phvul.004G129900.1	4	81	-4.33985	0.999327	PF00197	endopeptidase inhibitor activity											GO:0004866	endopeptidase inhibitor activity		Glyma09g28310.1	2e-16	77.2549					GO:0004866
Phvul.004G130000.1	6	94	-3.96963	0.999047	PF00197	endopeptidase inhibitor activity											GO:0004866	endopeptidase inhibitor activity		Glyma09g28310.1	2e-09	78.2258	Glyma16g33120.1	4e-08	85.7143		GO:0004866
Phvul.004G131900.1	126	558	-2.14684	0.95335	PF00189,PF07650	R binding,intracellular			PTHR11760	30S RIBOSOMAL PROTEIN S3	KOG3181	40S ribosomal protein S3			K02985	small subunit ribosomal protein S3e	GO:0003723 GO:0003735 GO:0005622 GO:0005840 GO:0006412	RNA binding_structural constituent of ribosome_intracellular_ribosome_protein biosynthesis		Glyma09g28440.1	0	91.7683	Glyma16g33240.1	0	90.6389	GO:0006412	GO:0003723 GO:0003735
Phvul.004G133600.1	18	82	-2.18763	0.953629	PF00118	cellular protein metabolic process			PTHR11353,PTHR11353:SF24	cellular protein metabolic process,protein folding	KOG0364	Chaperonin complex component, TCP-1 gamma subunit (CCT3)					GO:0005524 GO:0006457 GO:0044267 GO:0051082	ATP binding_protein folding_cellular protein metabolism_unfolded protein binding		Glyma09g28650.2	0	94.1247	Glyma09g28650.1	0	94.1247	GO:0006457 GO:0044267	GO:0005524 GO:0051082
Phvul.004G134900.1	144	1	7.16993	0.999682	PF00378	catalytic activity			PTHR11941,PTHR11941:SF19	3-HYDROXYACYL-COA DEHYDROGESE,ENOYL-COA HYDRATASE-RELATED							GO:0003824 GO:0008152	catalytic activity_metabolism		Glyma16g33440.1	1e-20	82.4561	Glyma16g33450.1	2e-13	84.1121	GO:0008152	GO:0003824
Phvul.004G135200.1	94	0	7.55459	0.999498	PF00378	catalytic activity			PTHR11941,PTHR11941:SF19	3-HYDROXYACYL-COA DEHYDROGESE,ENOYL-COA HYDRATASE-RELATED	KOG1684	Enoyl-CoA hydratase					GO:0003824 GO:0008152	catalytic activity_metabolism		Glyma16g33440.1	3e-25	83.8323				GO:0008152	GO:0003824
Phvul.004G135200.2	119	1	6.89482	0.999623					PTHR11941,PTHR11941:SF19	3-HYDROXYACYL-COA DEHYDROGESE,ENOYL-COA HYDRATASE-RELATED	KOG1684	Enoyl-CoA hydratase								Glyma16g33440.1	3e-25	83.8323				GO:0008152	GO:0003824
Phvul.004G135200.3	99	0	7.62936	0.999529					PTHR11941,PTHR11941:SF19	3-HYDROXYACYL-COA DEHYDROGESE,ENOYL-COA HYDRATASE-RELATED	KOG1684	Enoyl-CoA hydratase								Glyma16g33440.1	3e-25	83.8323				GO:0008152	GO:0003824
Phvul.004G135200.4	100	0	7.64386	0.999537					PTHR11941,PTHR11941:SF19	3-HYDROXYACYL-COA DEHYDROGESE,ENOYL-COA HYDRATASE-RELATED	KOG1684	Enoyl-CoA hydratase								Glyma16g33440.1	3e-25	83.8323				GO:0008152	GO:0003824
Phvul.004G135800.1	1	9	-3.16993	0.957369	PF02065	hydrolase activity, hydrolyzing O-glycosyl compounds			PTHR11452	ALPHA-GALACTOSIDASE/ALPHA-N-ACETYLGALACTOSAMINIDASE	KOG2366	Alpha-D-galactosidase (melibiase)	3.2.1.22	Alpha-galactosidase.	K07407	alpha-galactosidase [EC:3.2.1.22]	GO:0004553 GO:0005975	hydrolase activity, hydrolyzing O-glycosyl compounds_carbohydrate metabolism		Glyma16g33510.1	0	92.4103	Glyma09g28920.1	0	91.5391	GO:0005975	GO:0004553
Phvul.004G137600.1	13	150	-3.52838	0.99746	PF00197	endopeptidase inhibitor activity											GO:0004866	endopeptidase inhibitor activity		Glyma16g33710.1	1e-175	88.9892	Glyma16g33720.1	1e-174	88.75		GO:0004866
Phvul.004G138600.1	2	9	-2.16993	0.909616	PF02893	GRAM domain														Glyma09g29380.3	0	93.7374	Glyma09g29380.1	0	93.7374
Phvul.004G138600.2	2	9	-2.16993	0.909616	PF02893	GRAM domain														Glyma09g29380.3	0	93.9866	Glyma09g29380.2	0	93.9866
Phvul.004G139400.1	21	86	-2.03395	0.952518	PF02516	oligosaccharyl transferase activity			PTHR13872	60S RIBOSOMAL PROTEIN L35	KOG2292	Oligosaccharyltransferase, STT3 subunit	2.4.1.119	Dolichyl-diphosphooligosaccharide--protein glycosyltransferase.	K07151	dolichyl-diphosphooligosaccharide--protein glycosyltransferase [EC:2.4.1.119]	GO:0004576 GO:0006486 GO:0016020	oligosaccharyl transferase activity_protein amino acid glycosylation_membrane		Glyma09g29470.1	0	93.5107	Glyma16g33880.1	0	93.9751	GO:0006486	GO:0004576
Phvul.004G144300.1	1	6	-2.58496	0.908959	PF01535	PPR repeat			PTHR24015,PTHR24015:SF83											Glyma16g34430.1	0	91.5282	Glyma09g29890.1	0	90.8621
Phvul.004G144700.1	1	8	-3	0.947971	PF04042	D-directed D polymerase activity			PTHR12708	D POLYMERASE EPSILON SUBUNIT B	KOG3818	DNA polymerase epsilon, subunit B	2.7.7.7	D-directed D polymerase.	K02325	DNA polymerase epsilon subunit 2 [EC:2.7.7.7]	GO:0003677 GO:0003887 GO:0006260	DNA binding_DNA-directed DNA polymerase activity_DNA replication		Glyma16g34470.2	0	91.2723	Glyma16g34470.2	5e-93	88.1459	GO:0006260	GO:0003677 GO:0003887
Phvul.004G144700.2	2	10	-2.32193	0.925648	PF04042	D-directed D polymerase activity			PTHR12708	D POLYMERASE EPSILON SUBUNIT B							GO:0003677 GO:0003887 GO:0006260	DNA binding_DNA-directed DNA polymerase activity_DNA replication		Glyma16g34470.2	0	91	Glyma16g34470.1	0	90.5556	GO:0006260	GO:0003677 GO:0003887
Phvul.004G149100.1	1	9	-3.16993	0.957369	PF00069,PF00560,PF08263	Leucine rich repeat N-termil domain,protein binding,protein phosphorylation			PTHR24420,PTHR24420:SF537		KOG1187	Serine/threonine protein kinase					GO:0004672 GO:0005515 GO:0005524 GO:0006468	protein kinase activity_protein binding_ATP binding_protein amino acid phosphorylation		Glyma07g11680.1	0	94.2529	Glyma07g11680.1	1e-137	90.3941	GO:0006468	GO:0004672 GO:0005515 GO:0005524
Phvul.004G150500.1	2	43	-4.42626	0.998191	PF08241	methyltransferase activity			PTHR10108,PTHR10108:SF328	,METHYLTRANSFERASE	KOG1269	SAM-dependent methyltransferases	2.1.1.103	Phosphoethanolamine N-methyltransferase.	K05929	phosphoethanolamine N-methyltransferase [EC:2.1.1.103]	GO:0002098 GO:0004719 GO:0006464 GO:0008152 GO:0008168 GO:0008610 GO:0008757 GO:0009312 GO:0009877 GO:0016300	tRNA wobble uridine modification _protein-L-isoaspartate (D-aspartate) O-methyltransferase activity_protein modification_metabolism_methyltransferase activity_lipid biosynthesis_S-adenosylmethionine-dependent methyltransferase activity_oligosaccharide biosynthesis_nodulation_tRNA (uracil) methyltransferase activity		Glyma09g30650.1	0	91.4601	Glyma07g11580.1	0	91.5047	GO:0002098 GO:0006464 GO:0008152 GO:0008610 GO:0009312 GO:0009877	GO:0004719 GO:0008168 GO:0008757
Phvul.004G150600.1	1	10	-3.32193	0.967309	PF03547	transmembrane transport									K13947		GO:0016021 GO:0055085	integral to membrane_transmembrane transport		Glyma07g11550.2	0	93.4277	Glyma07g11550.2	0	95.748	GO:0055085
Phvul.004G151500.1	30	1	4.90689	0.996584	PF00071	Ras family			PTHR24073,PTHR24073:SF213		KOG0087	GTPase Rab11/YPT3, small G protein superfamily			K07976	Rab family, other	GO:0003924 GO:0005525 GO:0005622 GO:0005634 GO:0005737 GO:0007264	GTPase activity_GTP binding_intracellular_nucleus_cytoplasm_small GTPase mediated signal transduction		Glyma07g11420.1	0	92.8793	Glyma08g05800.1	1e-129	84.5541	GO:0007264	GO:0003924 GO:0005525
Phvul.004G153500.1	12	101	-3.07325	0.993539	PF00097	Zinc finger, C3HC4 type (RING finger)			PTHR22937,PTHR22937:SF9	,RING FINGER CONTAINING PROTEIN	KOG1493	Anaphase-promoting complex (APC), subunit 11								Glyma09g31170.1	1e-128	91.0864	Glyma07g10930.1	1e-128	91.0864
Phvul.004G153900.1	10	1	3.32193	0.967309																Glyma07g10880.1	7e-64	89.1403
Phvul.004G154300.1	1	13	-3.70044	0.980851	PF00225,PF11995	Domain of unknown function (DUF3490),microtubule motor activity			PTHR24115,PTHR24115:SF323		KOG0242	Kinesin-like protein					GO:0003777 GO:0005524 GO:0007018	microtubule motor activity_ATP binding_microtubule-based movement		Glyma07g10790.1	0	92.1799	Glyma09g31270.1	0	94.2723	GO:0007018	GO:0003777 GO:0005524
Phvul.004G160200.1	2	22	-3.45943	0.990785	PF00026	aspartic-type endopeptidase activity			PTHR13683,PTHR13683:SF98	,aspartic-type endopeptidase activity	KOG1339	Aspartyl protease					GO:0004190 GO:0006508	aspartic-type endopeptidase activity_proteolysis and peptidolysis		Glyma09g31930.1	0	85.2407	Glyma02g10850.1	4e-07	83.1461	GO:0006508	GO:0004190
Phvul.004G160800.1	2	38	-4.24793	0.99767	PF00561	alpha/beta hydrolase fold			PTHR10992,PTHR10992:SF13	ALPHA/BETA HYDROLASE RELATED,BIPHENYL HYDROLASE-RELATED	KOG1454	Predicted hydrolase/acyltransferase (alpha/beta hydrolase superfamily)								Glyma07g09840.1	0	87.1166	Glyma09g31970.1	0	86.0943
Phvul.004G161600.1	656	88	2.89812	0.985943	PF00916,PF01740	STAS domain,transport			PTHR11814,PTHR11814:SF46	,SULFATE TRANSPORTER	KOG0236	Sulfate/bicarbonate/oxalate exchanger SAT-1 and related transporters (SLC26 family)					GO:0005215 GO:0006810 GO:0016021 GO:0055085	transporter activity_transport_integral to membrane_transmembrane transport		Glyma07g09710.1	0	89.849	Glyma07g09710.1	1e-160	89.6907	GO:0006810 GO:0055085	GO:0005215
Phvul.004G164200.1	11	0	4.45943	0.9747																Glyma09g32580.1	3e-07	83.5294
Phvul.004G164400.1	14	0	4.80735	0.984212
Phvul.004G166000.1	5	71	-3.82782	0.998788	PF00071	Ras family			PTHR24072,PTHR24072:SF352		KOG0393	Ras-related small GTPase, Rho type			K07975	Rho family, other	GO:0005525 GO:0005622 GO:0007264	GTP binding_intracellular_small GTPase mediated signal transduction		Glyma07g09250.1	0	94.9447	Glyma09g32530.1	0	94.6792	GO:0007264	GO:0005525
Phvul.004G172000.1	4	17	-2.08746	0.937727																Glyma01g00670.1	0	88.5214	Glyma07g15410.1	0	88.0708
Phvul.004G172200.1	7	41	-2.5502	0.959963	PF05185	methyltransferase activity			PTHR11006,PTHR11006:SF36	,PROTEIN ARGININE N-METHYLTRANSFERASE	KOG1499	Protein arginine N-methyltransferase PRMT1 and related enzymes	2.1.1.-	Methyltransferases.	K11434	protein arginine N-methyltransferase 1 [EC:2.1.1.-]	GO:0005737 GO:0006479 GO:0008152 GO:0008168 GO:0008276	cytoplasm_protein amino acid methylation_metabolism_methyltransferase activity_protein methyltransferase activity	CAMTA	Glyma01g00690.1	0	93.9306	Glyma07g15390.1	0	92.1358	GO:0006479 GO:0008152	GO:0008168 GO:0008276
Phvul.004G172800.1	211	1123	-2.41204	0.962039	PF01198	intracellular			PTHR10956	intracellular	KOG0893	60S ribosomal protein L31			K02910	large subunit ribosomal protein L31e	GO:0003735 GO:0005622 GO:0005840 GO:0006412	structural constituent of ribosome_intracellular_ribosome_protein biosynthesis		Glyma07g15320.1	1e-133	91.4601	Glyma01g00740.2	1e-128	90.9091	GO:0006412	GO:0003735
Phvul.004G172800.2	163	876	-2.42606	0.962051	PF01198	intracellular			PTHR10956	intracellular	KOG0893	60S ribosomal protein L31			K02910	large subunit ribosomal protein L31e	GO:0003735 GO:0005622 GO:0005840 GO:0006412	structural constituent of ribosome_intracellular_ribosome_protein biosynthesis		Glyma07g15320.1	1e-133	91.4601	Glyma01g00740.2	1e-128	90.9091	GO:0006412	GO:0003735
Phvul.004G173100.1	25	102	-2.02857	0.952695	PF06376	Protein of unknown function (DUF1070)														Glyma07g15280.1	4e-50	91.4474	Glyma01g00770.1	1e-46	89.0909
Phvul.004G173200.1	3	17	-2.5025	0.94873	PF03962	Mnd1 family					KOG3433	Protein involved in meiotic recombination/predicted coiled-coil protein								Glyma01g00780.1	0	92.7052
Phvul.004G174100.1	1	16	-4	0.987732	PF00560,PF08263	Leucine rich repeat N-termil domain,protein binding			PTHR26393,PTHR26393:SF462								GO:0005515	protein binding		Glyma01g00890.1	0	93.0594	Glyma01g00890.1	1e-19	92.8571		GO:0005515
Phvul.004G174500.1	2	21	-3.39232	0.98996	PF00069	protein phosphorylation			PTHR24360,PTHR24360:SF39		KOG0581	Mitogen-activated protein kinase kinase (MAP2K)					GO:0004672 GO:0005524 GO:0006468	protein kinase activity_ATP binding_protein amino acid phosphorylation		Glyma02g32980.1	0	94.554	Glyma10g15850.1	0	95.8005	GO:0006468	GO:0004672 GO:0005524
Phvul.004G174500.2	2	21	-3.39232	0.98996	PF00069	protein phosphorylation			PTHR24360,PTHR24360:SF39		KOG0581	Mitogen-activated protein kinase kinase (MAP2K)					GO:0004672 GO:0005524 GO:0006468	protein kinase activity_ATP binding_protein amino acid phosphorylation		Glyma02g32980.1	0	94.281	Glyma02g32980.1	1e-169	95.6044	GO:0006468	GO:0004672 GO:0005524
Phvul.004G175300.1	2	14	-2.80735	0.967903	PF00612	protein binding			PTHR10699,PTHR10699:SF9	,FAMILY NOT MED							GO:0005515	protein binding		Glyma01g01030.1	0	88.1137	Glyma01g01030.1	1e-103	87.037		GO:0005515
Phvul.004G176100.1	1	19	-4.24793	0.991347	PF00145,PF00385	chromo' (CHRromatin Organisation MOdifier) domain,D methylation			PTHR10629	D methylation			2.1.1.37	D (cytosine-5-)-methyltransferase.	K00558	DNA (cytosine-5-)-methyltransferase [EC:2.1.1.37]	GO:0003677 GO:0006306	DNA binding_DNA methylation		Glyma01g01120.1	0	88.6331	Glyma01g01120.1	0	89.4737	GO:0006306	GO:0003677
Phvul.004G176100.2	1	19	-4.24793	0.991347	PF00145,PF00385	chromo' (CHRromatin Organisation MOdifier) domain,D methylation			PTHR10629	D methylation							GO:0003677 GO:0006306	DNA binding_DNA methylation		Glyma01g01120.1	0	88.6331	Glyma01g01120.1	1e-155	89.3004	GO:0006306	GO:0003677
Phvul.004G176800.1	3	17	-2.5025	0.94873																Glyma14g14210.1	6e-08	100
Phvul.004G177100.1	11	57	-2.37346	0.960718																Glyma01g00540.1	0	93.2735	Glyma07g15580.1	1e-178	92.9385
Phvul.004G178200.1	2	9	-2.16993	0.909616	PF00432	catalytic activity			PTHR11764,PTHR11764:SF3	CYCLOARTENOL SYNTHASE-RELATED,SQUALENE CYCLASES-RELATED	KOG0497	Oxidosqualene-lanosterol cyclase and related proteins	5.4.99.7	Lanosterol synthase.	K01852	lanosterol synthase [EC:5.4.99.7]	GO:0003824	catalytic activity		Glyma01g00450.1	0	86.7	Glyma01g00450.1	5e-32	88.1481		GO:0003824
Phvul.004G178400.1	1	8	-3	0.947971															FHA	Glyma01g00420.1	0	84.4572	Glyma02g35390.1	2e-25	86.2319
Phvul.004G178500.1	1	6	-2.58496	0.908959	PF00432	catalytic activity			PTHR11764,PTHR11764:SF3	CYCLOARTENOL SYNTHASE-RELATED,SQUALENE CYCLASES-RELATED	KOG0497	Oxidosqualene-lanosterol cyclase and related proteins					GO:0003824	catalytic activity		Glyma20g33450.1	0	88.2561	Glyma08g03060.1	0	83.4202		GO:0003824
Phvul.005G000500.1	2	13	-2.70044	0.963167	PF01712	nucleobase, nucleoside, nucleotide and nucleic acid metabolic process			PTHR10513,PTHR10513:SF6	gb def: deoxyguanosine kise/deoxyadenosine kise subunit [deinococcus radiodurans],"nucleobase, nucleoside, nucleotide and nucleic acid metabolic process"	KOG4235	Mitochondrial thymidine kinase 2/deoxyguanosine kinase					GO:0005524 GO:0006139 GO:0016773	ATP binding_"nucleobase, nucleoside, nucleotide and nucleic acid metabolism"_"phosphotransferase activity, alcohol group as acceptor"		Glyma06g48310.1	0	89.7882	Glyma04g43600.1	0	89.8685	GO:0006139	GO:0005524 GO:0016773
Phvul.005G001000.1	7	50	-2.8365	0.984469	PF03552	cellulose synthase (UDP-forming) activity			PTHR13301,PTHR13301:SF24	,X-BOX TRANSCRIPTION FACTOR-RELATED							GO:0016020 GO:0016760 GO:0030244	membrane_cellulose synthase (UDP-forming) activity_cellulose biosynthesis		Glyma06g48260.1	0	85.0181	Glyma04g43470.1	0	84.389	GO:0030244	GO:0016760
Phvul.005G001900.1	305	1222	-2.00236	0.953202	PF10215	Oligosaccaryltransferase														Glyma19g35590.1	2e-42	93.8596	Glyma03g32870.1	1e-37	92.1053
Phvul.005G004200.1	5	25	-2.32193	0.955158	PF05916	GINS complex subunit Sld5			PTHR12914	PARTNER OF SLD5	KOG3303	Predicted alpha-helical protein, potentially involved in replication/repair			K10732	GINS complex subunit 1				Glyma04g16760.1	1e-176	88	Glyma07g11860.1	1e-169	87.5
Phvul.005G004200.2	4	24	-2.58496	0.977311	PF05916	GINS complex subunit Sld5			PTHR12914	PARTNER OF SLD5	KOG3303	Predicted alpha-helical protein, potentially involved in replication/repair			K10732	GINS complex subunit 1				Glyma04g16760.1	1e-176	88	Glyma07g11860.1	1e-169	87.5
Phvul.005G005300.1	48	5	3.26303	0.992868
Phvul.005G005400.1	4	27	-2.75489	0.979028	PF00201	transferase activity, transferring hexosyl groups			PTHR11926,PTHR11926:SF15	UDP-GLUCURONOSYLTRANSFERASE RELATED,"transferase activity, transferring hexosyl groups"							GO:0008152 GO:0016758	metabolism_"transferase activity, transferring hexosyl groups"		Glyma06g47890.1	3e-75	86.0681	Glyma06g47890.1	5e-55	86.8996	GO:0008152	GO:0016758
Phvul.005G005500.1	2	15	-2.90689	0.970363	PF00201	transferase activity, transferring hexosyl groups			PTHR11926,PTHR11926:SF15	UDP-GLUCURONOSYLTRANSFERASE RELATED,"transferase activity, transferring hexosyl groups"	KOG1192	UDP-glucuronosyl and UDP-glucosyl transferase					GO:0008152 GO:0016758	metabolism_"transferase activity, transferring hexosyl groups"		Glyma06g47890.1	2e-76	83.6105	Glyma06g47890.1	7e-58	87.3913	GO:0008152	GO:0016758
Phvul.005G005500.2	2	17	-3.08746	0.982007					PTHR11926,PTHR11926:SF15	UDP-GLUCURONOSYLTRANSFERASE RELATED,"transferase activity, transferring hexosyl groups"							GO:0008152 GO:0016758	metabolism_"transferase activity, transferring hexosyl groups"		Glyma06g47890.1	2e-76	83.6105	Glyma06g47890.1	1e-19	83.8028	GO:0008152	GO:0016758
Phvul.005G005600.1	4	43	-3.42626	0.995767	PF00201	transferase activity, transferring hexosyl groups			PTHR11926,PTHR11926:SF15	UDP-GLUCURONOSYLTRANSFERASE RELATED,"transferase activity, transferring hexosyl groups"	KOG1192	UDP-glucuronosyl and UDP-glucosyl transferase					GO:0008152 GO:0016758	metabolism_"transferase activity, transferring hexosyl groups"		Glyma06g47890.1	3e-91	85.7488	Glyma06g47890.1	5e-59	87.2881	GO:0008152	GO:0016758
Phvul.005G005600.2	4	39	-3.2854	0.992115	PF00201	transferase activity, transferring hexosyl groups			PTHR11926,PTHR11926:SF15	UDP-GLUCURONOSYLTRANSFERASE RELATED,"transferase activity, transferring hexosyl groups"	KOG1192	UDP-glucuronosyl and UDP-glucosyl transferase					GO:0008152 GO:0016758	metabolism_"transferase activity, transferring hexosyl groups"		Glyma06g47890.1	3e-88	85.0856	Glyma06g47890.1	5e-59	87.2881	GO:0008152	GO:0016758
Phvul.005G007000.1	1	11	-3.45943	0.972598	PF05811	Eukaryotic protein of unknown function (DUF842)			PTHR21096	UNCHARACTERIZED	KOG3377	Uncharacterized conserved protein								Glyma06g47800.1	1e-149	89.8455	Glyma02g06480.3	1e-145	89.404
Phvul.005G007000.2	1	11	-3.45943	0.972598	PF05811	Eukaryotic protein of unknown function (DUF842)			PTHR21096	UNCHARACTERIZED	KOG3377	Uncharacterized conserved protein								Glyma06g47800.1	1e-149	89.8455	Glyma02g06480.3	1e-145	89.404
Phvul.005G008000.1	1	11	-3.45943	0.972598	PF00394,PF07731,PF07732	oxidoreductase activity			PTHR11709,PTHR11709:SF18	,MULTI-COPPER OXIDASE	KOG1263	Multicopper oxidases					GO:0005507 GO:0016491 GO:0055114	copper ion binding_oxidoreductase activity_oxidation reduction		Glyma06g47670.1	0	91.895	Glyma04g13670.1	0	91.3803	GO:0055114	GO:0005507 GO:0016491
Phvul.005G009100.1	19	145	-2.93198	0.985752	PF01145	SPFH domain / Band 7 family			PTHR23222	membrane	KOG3083	Prohibitin					GO:0016020	membrane		Glyma04g16350.2	0	87.1763	Glyma04g16350.1	0	87.1763
Phvul.005G011400.1	38	240	-2.65896	0.984069	PF00281,PF00673	intracellular			PTHR11994	intracellular	KOG0397	60S ribosomal protein L11					GO:0003735 GO:0005622 GO:0005840 GO:0006412	structural constituent of ribosome_intracellular_ribosome_protein biosynthesis		Glyma15g36190.1	1e-139	86.7041	Glyma04g12320.1	1e-139	86.7041	GO:0006412	GO:0003735
Phvul.005G011900.1	52	5	3.37851	0.996313	PF01095,PF04043	cell wall modification,pectinesterase activity			PTHR22931,PTHR22931:SF5	METHYLESTERASE INHIBITOR-RELATED,PHOSPHOENOLPYRUVATE DIKISE-RELATED			3.1.1.11	Pectinesterase.	K01051	pectinesterase [EC:3.1.1.11]	GO:0004857 GO:0005618 GO:0030599 GO:0042545	enzyme inhibitor activity_cell wall_pectinesterase activity_cell wall modification		Glyma06g47200.1	0	89.434	Glyma15g35290.1	0	81.7479	GO:0042545	GO:0004857 GO:0030599
Phvul.005G011900.2	65	7	3.21501	0.993532	PF01095	cell wall modification			PTHR22931,PTHR22931:SF5	METHYLESTERASE INHIBITOR-RELATED,PHOSPHOENOLPYRUVATE DIKISE-RELATED							GO:0005618 GO:0030599 GO:0042545	cell wall_pectinesterase activity_cell wall modification		Glyma06g47200.1	0	90.902	Glyma15g35290.1	0	81.768	GO:0042545	GO:0004857 GO:0030599
Phvul.005G013200.1	17	0	5.08746	0.989334	PF07714	protein phosphorylation			PTHR24420		KOG1187	Serine/threonine protein kinase					GO:0004672 GO:0005524 GO:0006468	protein kinase activity_ATP binding_protein amino acid phosphorylation		Glyma04g15220.1	0	91.7376	Glyma06g46970.1	0	89.469	GO:0006468	GO:0004672 GO:0005524
Phvul.005G013200.2	22	0	5.45943	0.99362	PF07714	protein phosphorylation			PTHR24420		KOG0580	Serine/threonine protein kinase					GO:0004672 GO:0005524 GO:0006468	protein kinase activity_ATP binding_protein amino acid phosphorylation		Glyma04g15220.1	0	90.9553	Glyma06g46970.1	0	88.8438	GO:0006468	GO:0004672 GO:0005524
Phvul.005G015300.1	119	839	-2.81771	0.985956	PF00125	D binding			PTHR23428	nucleosome	KOG1744	Histone H2B			K11252	histone H2B	GO:0000786 GO:0003677 GO:0005634 GO:0006334	nucleosome_DNA binding_nucleus_nucleosome assembly		Glyma11g15060.1	1e-175	92.3937	Glyma11g15050.1	1e-175	92.3937	GO:0006334	GO:0003677
Phvul.005G016800.1	5	30	-2.58496	0.979746	PF00828	Ribosomal protein L18e/L15			PTHR12934,PTHR12934:SF1	gb def: y92h12br.8.p [caenorhabditis elegans],structural constituent of ribosome	KOG0846	Mitochondrial/chloroplast ribosomal protein L15/L10					GO:0003735 GO:0006412 GO:0015934	structural constituent of ribosome_protein biosynthesis_large ribosomal subunit		Glyma15g41870.2	0	92.951	Glyma15g41870.1	0	92.951	GO:0006412	GO:0003735
Phvul.005G016800.2	5	30	-2.58496	0.979746	PF00828	Ribosomal protein L18e/L15			PTHR12934,PTHR12934:SF1	gb def: y92h12br.8.p [caenorhabditis elegans],structural constituent of ribosome	KOG0846	Mitochondrial/chloroplast ribosomal protein L15/L10					GO:0003735 GO:0006412 GO:0015934	structural constituent of ribosome_protein biosynthesis_large ribosomal subunit		Glyma15g41870.2	0	92.951	Glyma15g41870.1	0	92.951	GO:0006412	GO:0003735
Phvul.005G016800.3	5	30	-2.58496	0.979746	PF00828	Ribosomal protein L18e/L15			PTHR12934,PTHR12934:SF1	gb def: y92h12br.8.p [caenorhabditis elegans],structural constituent of ribosome	KOG0846	Mitochondrial/chloroplast ribosomal protein L15/L10					GO:0003735 GO:0006412 GO:0015934	structural constituent of ribosome_protein biosynthesis_large ribosomal subunit		Glyma15g41870.2	0	92.951	Glyma15g41870.1	0	92.951	GO:0006412	GO:0003735
Phvul.005G017100.1	1	23	-4.52356	0.994138																Glyma11g25950.1	1e-73	80.9524	Glyma11g25950.1	6e-33	90.5172
Phvul.005G018600.1	93	515	-2.46927	0.962275	PF01090	intracellular			PTHR11710	intracellular	KOG3411	40S ribosomal protein S19			K02966	small subunit ribosomal protein S19e	GO:0003735 GO:0005622 GO:0005840 GO:0006412	structural constituent of ribosome_intracellular_ribosome_protein biosynthesis		Glyma11g25910.1	1e-169	92.3611	Glyma04g16660.1	1e-157	91.3551	GO:0006412	GO:0003735
Phvul.005G019200.1	90	406	-2.17348	0.954253																Glyma15g42760.1	1e-28	86.1111	Glyma15g42780.1	8e-24	90.2174
Phvul.005G020800.1	1	15	-3.90689	0.985803																Glyma15g42920.1	1e-171	87.6872	Glyma15g42920.1	1e-134	87.6087
Phvul.005G022100.1	24	106	-2.14296	0.952938	PF03552	cellulose synthase (UDP-forming) activity			PTHR13301,PTHR13301:SF25	,X-BOX TRANSCRIPTION FACTOR-RELATED			2.4.1.12	Cellulose synthase (UDP-forming).	K10999	cellulose synthase A [EC:2.4.1.12]	GO:0016020 GO:0016760 GO:0030244	membrane_cellulose synthase (UDP-forming) activity_cellulose biosynthesis		Glyma15g43040.1	0	94.1763	Glyma09g15620.1	0	93.9225	GO:0030244	GO:0016760
Phvul.005G022300.1	3	19	-2.66297	0.973662	PF00892,PF03151	Triose-phosphate Transporter family,membrane			PTHR11132	SOLUTE CARRIER FAMILY 35	KOG1441	Glucose-6-phosphate/phosphate and phosphoenolpyruvate/phosphate antiporter					GO:0016020	membrane		Glyma15g43070.1	0	92.2667	Glyma10g11430.1	0	91.6
Phvul.005G022800.1	5	24	-2.26303	0.946841	PF00022	Actin			PTHR11937,PTHR11937:SF26	ACTIN	KOG0676	Actin and related proteins					GO:0005515 GO:0007049	protein binding_cell cycle		Glyma15g43090.1	0	92.9098	Glyma10g11530.1	0	92.8177	GO:0007049	GO:0005515
Phvul.005G024100.1	3	36	-3.58496	0.996397	PF04862	Protein of unknown function, DUF642														Glyma15g43180.1	0	92.7307	Glyma10g11620.1	0	92.6375
Phvul.005G024200.1	1	20	-4.32193	0.992219	PF00204,PF00521,PF02518	ATP binding,chromosome			PTHR10169,PTHR10169:SF19	,D TOPOISOMERASE/GYRASE	KOG0355	DNA topoisomerase type II	5.99.1.3	D topoisomerase (ATP-hydrolysing).	K03164	DNA topoisomerase II [EC:5.99.1.3]	GO:0003677 GO:0003918 GO:0005524 GO:0005694 GO:0006265	DNA binding_DNA topoisomerase type II activity_ATP binding_chromosome_DNA topological change		Glyma15g43170.1	0	88.1399	Glyma10g11610.1	0	90.6313	GO:0006265	GO:0003677 GO:0003918 GO:0005524
Phvul.005G024700.1	2	11	-2.45943	0.93238	PF08241	methyltransferase activity			PTHR11006,PTHR11006:SF14	PROTEIN ARGININE N-METHYLTRANSFERASE,PROTEIN ARGININE N-METHYLTRANSFERASE 3	KOG1499	Protein arginine N-methyltransferase PRMT1 and related enzymes	2.1.1.-	Methyltransferases.	K11436	protein arginine N-methyltransferase 3 [EC:2.1.1.-]	GO:0005737 GO:0006479 GO:0008152 GO:0008168 GO:0008276	cytoplasm_protein amino acid methylation_metabolism_methyltransferase activity_protein methyltransferase activity	CAMTA	Glyma04g16850.1	0	90.9688	Glyma04g16850.1	1e-111	86.9159	GO:0006479 GO:0008152	GO:0008168 GO:0008276
Phvul.005G025600.1	5	35	-2.80735	0.982894	PF00085	cell redox homeostasis			PTHR10438,PTHR10438:SF74	,glycerol ether metabolic process	KOG0907	Thioredoxin					GO:0006662 GO:0009055 GO:0015035 GO:0045454	glycerol ether metabolic process_electron carrier activity_protein disulfide oxidoreductase activity_cell redox homeostasis		Glyma11g25540.1	1e-154	87.5472	Glyma04g17310.1	1e-133	88.8143	GO:0006662 GO:0045454	GO:0009055 GO:0015035
Phvul.005G025900.1	18	161	-3.16099	0.993759	PF00026	aspartic-type endopeptidase activity			PTHR13683,PTHR13683:SF98	,aspartic-type endopeptidase activity	KOG1339	Aspartyl protease					GO:0004190 GO:0006508	aspartic-type endopeptidase activity_proteolysis and peptidolysis		Glyma04g17600.1	0	88.9571	Glyma11g25650.1	0	88.7623	GO:0006508	GO:0004190
Phvul.005G026000.1	11	49	-2.15528	0.951496					PTHR10891,PTHR10891:SF39	CALMODULIN,EF-HAND CALCIUM BINDING PROTEIN	KOG0027	Calmodulin and related proteins (EF-Hand superfamily)								Glyma04g17650.1	1e-100	87.1053	Glyma11g25670.1	2e-83	85.2632
Phvul.005G026100.1	7	31	-2.14684	0.948587					PTHR10891,PTHR10891:SF39	CALMODULIN,EF-HAND CALCIUM BINDING PROTEIN	KOG0027	Calmodulin and related proteins (EF-Hand superfamily)								Glyma04g17650.1	1e-99	86.1314	Glyma11g25670.1	1e-90	86.0526
Phvul.005G030100.1	153	5	4.93546	0.999692	PF00191	calcium-dependent phospholipid binding			PTHR10502,PTHR10502:SF10	ANNEXIN VII,calcium-dependent phospholipid binding	KOG0819	Annexin					GO:0005509 GO:0005544	calcium ion binding_calcium-dependent phospholipid binding		Glyma11g21480.2	0	85.8824	Glyma11g21480.1	0	86.1239		GO:0005509 GO:0005544
Phvul.005G031400.1	37	158	-2.09433	0.953006	PF01849	C domain			PTHR10351,PTHR10351:SF23	,TRANSCRIPTION FACTOR BTF3	KOG2240	RNA polymerase II general transcription factor BTF3 and related proteins			K01527	nascent polypeptide-associated complex subunit beta			PHD	Glyma01g18780.1	0	92.6931	Glyma11g12170.1	1e-121	89.9183
Phvul.005G031400.2	42	183	-2.12338	0.953205	PF01849	C domain			PTHR10351,PTHR10351:SF23	,TRANSCRIPTION FACTOR BTF3	KOG2240	RNA polymerase II general transcription factor BTF3 and related proteins			K01527	nascent polypeptide-associated complex subunit beta			PHD	Glyma01g18780.1	0	92.6931	Glyma11g12170.1	1e-121	89.9183
Phvul.005G032700.1	2	13	-2.70044	0.963167	PF03018	Dirigent-like protein			PTHR21495	NUCLEOPORIN-RELATED										Glyma11g21010.1	7e-56	83.758	Glyma11g21020.1	4e-08	88.8889
Phvul.005G034600.1	49	254	-2.37397	0.961912	PF01370	coenzyme binding			PTHR10366,PTHR10366:SF9	D DEPENDENT EPIMERASE/DEHYDRATASE,D(P)H STEROID DEHYDROGESE-RELATED	KOG1502	Flavonol reductase/cinnamoyl-CoA reductase					GO:0003824 GO:0003854 GO:0006694 GO:0008152 GO:0016491 GO:0016616 GO:0044237 GO:0050662 GO:0055114	catalytic activity_3-beta-hydroxy-delta5-steroid dehydrogenase activity_steroid biosynthesis_metabolism_oxidoreductase activity_"oxidoreductase activity, acting on the CH-OH group of donors, NAD or NADP as acceptor"_cellular metabolism_coenzyme binding_oxidation reduction		Glyma18g10270.1	1e-149	81.9127	Glyma18g10260.1	1e-129	81.0811	GO:0006694 GO:0008152 GO:0044237 GO:0055114	GO:0003824 GO:0003854 GO:0016491 GO:0016616 GO:0050662
Phvul.005G034700.1	11	154	-3.80735	0.999263	PF01370	coenzyme binding			PTHR10366,PTHR10366:SF9	D DEPENDENT EPIMERASE/DEHYDRATASE,D(P)H STEROID DEHYDROGESE-RELATED	KOG1502	Flavonol reductase/cinnamoyl-CoA reductase					GO:0003824 GO:0003854 GO:0006694 GO:0016616 GO:0044237 GO:0050662 GO:0055114	catalytic activity_3-beta-hydroxy-delta5-steroid dehydrogenase activity_steroid biosynthesis_"oxidoreductase activity, acting on the CH-OH group of donors, NAD or NADP as acceptor"_cellular metabolism_coenzyme binding_oxidation reduction		Glyma18g10270.1	1e-160	82.4324	Glyma18g10260.1	1e-149	81.9127	GO:0006694 GO:0044237 GO:0055114	GO:0003824 GO:0003854 GO:0016616 GO:0050662
Phvul.005G034800.1	21	94	-2.16227	0.952848	PF01370	coenzyme binding			PTHR10366,PTHR10366:SF9	D DEPENDENT EPIMERASE/DEHYDRATASE,D(P)H STEROID DEHYDROGESE-RELATED	KOG1502	Flavonol reductase/cinnamoyl-CoA reductase					GO:0003824 GO:0003854 GO:0006694 GO:0016616 GO:0044237 GO:0050662 GO:0055114	catalytic activity_3-beta-hydroxy-delta5-steroid dehydrogenase activity_steroid biosynthesis_"oxidoreductase activity, acting on the CH-OH group of donors, NAD or NADP as acceptor"_cellular metabolism_coenzyme binding_oxidation reduction		Glyma18g10270.1	1e-147	82.0353	Glyma18g10260.1	1e-132	81.4123	GO:0006694 GO:0044237 GO:0055114	GO:0003824 GO:0003854 GO:0016616 GO:0050662
Phvul.005G034900.1	6	57	-3.24793	0.993293	PF01370	coenzyme binding			PTHR10366,PTHR10366:SF9	D DEPENDENT EPIMERASE/DEHYDRATASE,D(P)H STEROID DEHYDROGESE-RELATED	KOG1502	Flavonol reductase/cinnamoyl-CoA reductase					GO:0003824 GO:0003854 GO:0006694 GO:0016616 GO:0044237 GO:0050662 GO:0055114	catalytic activity_3-beta-hydroxy-delta5-steroid dehydrogenase activity_steroid biosynthesis_"oxidoreductase activity, acting on the CH-OH group of donors, NAD or NADP as acceptor"_cellular metabolism_coenzyme binding_oxidation reduction		Glyma18g10270.1	1e-150	81.8088	Glyma18g10260.1	1e-143	81.5005	GO:0006694 GO:0044237 GO:0055114	GO:0003824 GO:0003854 GO:0016616 GO:0050662
Phvul.005G038900.1	48	314	-2.70966	0.984164	PF01159,PF03868	intracellular			PTHR10715	intracellular	KOG1694	60s ribosomal protein L6			K02934	large subunit ribosomal protein L6e	GO:0003735 GO:0005622 GO:0005840 GO:0006412	structural constituent of ribosome_intracellular_ribosome_protein biosynthesis		Glyma15g42620.1	0	91.1302	Glyma08g16130.1	0	90.1288	GO:0006412	GO:0003735
Phvul.005G042200.1	18	208	-3.53051	0.997532																Glyma15g42260.1	2e-54	86.1925	Glyma08g16810.1	6e-39	84.689
Phvul.005G043100.1	0	11	-4.45943	0.9747	PF06101	Plant protein of unknown function (DUF946)			PTHR17204,PTHR17204:SF7	PRE-MR PROCESSING PROTEIN PRP39-RELATED,PRE-MR PROCESSING-RELATED										Glyma15g42160.1	0	81.0443	Glyma16g17350.1	1e-165	80.8494
Phvul.005G043400.1	13	95	-2.86942	0.985503	PF00318	intracellular			PTHR11489,PTHR11489:SF7	40S RIBOSOMAL PROTEIN SA,small ribosomal subunit	KOG0830	40S ribosomal protein SA (P40)/Laminin receptor 1					GO:0003735 GO:0005622 GO:0005840 GO:0006412 GO:0015935	structural constituent of ribosome_intracellular_ribosome_protein biosynthesis_small ribosomal subunit		Glyma08g17000.1	0	91.0628	Glyma15g42150.1	0	90.2778	GO:0006412	GO:0003735
Phvul.005G043500.1	8	60	-2.90689	0.984953	PF08442	ATP-grasp domain			PTHR23118	ATP-CITRATE SYNTHASE	KOG1254	ATP-citrate lyase	2.3.3.8	ATP citrate synthase	K01648	ATP citrate (pro-S)-lyase [EC:2.3.3.8]				Glyma15g42140.2	0	94.1824	Glyma15g42140.1	0	94.1824
Phvul.005G044000.1	6	25	-2.05889	0.945603	PF00004,PF12037	ATP binding,Domain of unknown function (DUF3523)			PTHR23075	PUTATIVE ATP-ASE	KOG0742	AAA+-type ATPase					GO:0005524	ATP binding		Glyma12g02020.1	0	92.5424	Glyma11g09720.1	0	91.5439		GO:0005524
Phvul.005G045500.1	5	35	-2.80735	0.982894	PF00026	aspartic-type endopeptidase activity			PTHR13683,PTHR13683:SF98	,aspartic-type endopeptidase activity	KOG1339	Aspartyl protease					GO:0004190 GO:0006508	aspartic-type endopeptidase activity_proteolysis and peptidolysis		Glyma15g41970.1	1e-166	82.6625	Glyma15g41970.1	1e-07	88.8889	GO:0006508	GO:0004190
Phvul.005G045800.1	0	1098	-11.1007	0.999885	PF00026	aspartic-type endopeptidase activity			PTHR13683,PTHR13683:SF98	,aspartic-type endopeptidase activity	KOG1339	Aspartyl protease					GO:0004190 GO:0006508	aspartic-type endopeptidase activity_proteolysis and peptidolysis		Glyma08g17270.1	0	82.9767	Glyma08g17270.1	5e-25	85.034	GO:0006508	GO:0004190
Phvul.005G045900.1	4	54	-3.75489	0.997849	PF03352	D-3-methyladenine glycosylase I activity							3.2.2.20	D-3-methyladenine glycosylase I.	K01246	DNA-3-methyladenine glycosylase I [EC:3.2.2.20]	GO:0006284 GO:0008725	base-excision repair_DNA-3-methyladenine glycosylase I activity		Glyma15g41940.1	0	93.0818	Glyma08g17280.1	0	92.3354	GO:0006284	GO:0008725
Phvul.005G046500.1	43	4	3.42626	0.995767	PF07002	Copine			PTHR10857,PTHR10857:SF11	,COPINE	KOG4172	Predicted E3 ubiquitin ligase								Glyma08g17330.1	0	89.961	Glyma15g32010.3	0	85.7868
Phvul.005G048700.1	1224	277	2.14365	0.953405	PF00478	catalytic activity			PTHR11911,PTHR11911:SF6	IMP dehydrogese activity,INOSINE-5-MONOPHOSPHATE DEHYDROGESE RELATED	KOG2550	IMP dehydrogenase/GMP reductase	1.1.1.205	IMP dehydrogese.	K00088	IMP dehydrogenase [EC:1.1.1.205]	GO:0000105 GO:0003824 GO:0003938 GO:0009228 GO:0016491 GO:0018580 GO:0055114	histidine biosynthesis_catalytic activity_IMP dehydrogenase activity_thiamin biosynthesis_oxidoreductase activity_2-nitropropane dioxygenase activity_oxidation reduction		Glyma15g41640.1	0	90.6166	Glyma08g17490.1	0	92.3547	GO:0000105 GO:0009228 GO:0055114	GO:0003824 GO:0003938 GO:0016491 GO:0018580
Phvul.005G050500.1	2197	393	2.48293	0.96238	PF00026	aspartic-type endopeptidase activity			PTHR13683,PTHR13683:SF98	,aspartic-type endopeptidase activity	KOG1339	Aspartyl protease					GO:0004190 GO:0006508	aspartic-type endopeptidase activity_proteolysis and peptidolysis		Glyma15g41410.1	3e-63	83.6565	Glyma15g41410.1	7e-24	88.5714	GO:0006508	GO:0004190
Phvul.005G051700.1	35	204	-2.54314	0.962193	PF00118	cellular protein metabolic process			PTHR11353,PTHR11353:SF8	RUBISCO SUBUNIT BINDING-PROTEIN BETA SUBUNIT, RUBB,cellular protein metabolic process	KOG0356	Mitochondrial chaperonin, Cpn60/Hsp60p					GO:0005524 GO:0044267	ATP binding_cellular protein metabolism		Glyma08g18760.1	0	93.2727	Glyma08g18760.3	0	93.1515	GO:0044267	GO:0005524
Phvul.005G052000.1	301	31	3.27942	0.994274
Phvul.005G054500.1	1	11	-3.45943	0.972598	PF00225	microtubule motor activity			PTHR24115,PTHR24115:SF171		KOG0239	Kinesin (KAR3 subfamily)			K10406	kinesin family member C2/C3	GO:0003777 GO:0005524 GO:0007018	microtubule motor activity_ATP binding_microtubule-based movement		Glyma15g40350.1	0	91.2746	Glyma15g40350.1	0	91.3858	GO:0007018	GO:0003777 GO:0005524
Phvul.005G055400.1	3	51	-4.08746	0.998476	PF02365	regulation of transcription, D-dependent											GO:0003677 GO:0006355	DNA binding_"regulation of transcription, DNA-dependent"	NAC	Glyma15g40510.1	0	91.1184	Glyma08g18470.1	0	91.02	GO:0006355	GO:0003677
Phvul.005G055800.1	7	32	-2.19265	0.949891																Glyma15g40570.1	1e-77	87.291	Glyma15g40570.1	3e-19	92.7536
Phvul.005G058300.1	10	2	2.32193	0.925648	PF03171	oxidoreductase activity			PTHR10209,PTHR10209:SF55	,FE(II)/ ASCORBATE OXIDASE SUPERFAMILY	KOG0143	Iron/ascorbate family oxidoreductases					GO:0016491 GO:0016706 GO:0055114	oxidoreductase activity_"oxidoreductase activity, acting on paired donors, with incorporation or reduction of molecular oxygen, 2-oxoglutarate as one donor, and incorporation of one atom each of oxygen into both donors"_oxidation reduction		Glyma15g40890.1	0	89.1282	Glyma15g40880.1	8e-94	87.8698	GO:0055114	GO:0016491 GO:0016706
Phvul.005G058400.1	6	1	2.58496	0.908959	PF03171	oxidoreductase activity			PTHR10209,PTHR10209:SF55	,FE(II)/ ASCORBATE OXIDASE SUPERFAMILY	KOG0143	Iron/ascorbate family oxidoreductases					GO:0016491 GO:0016706 GO:0055114	oxidoreductase activity_"oxidoreductase activity, acting on paired donors, with incorporation or reduction of molecular oxygen, 2-oxoglutarate as one donor, and incorporation of one atom each of oxygen into both donors"_oxidation reduction		Glyma15g40890.1	0	88.0569	Glyma15g40880.1	1e-98	88.4615	GO:0055114	GO:0016491 GO:0016706
Phvul.005G058500.1	39	1	5.2854	0.997967	PF03171	oxidoreductase activity			PTHR10209,PTHR10209:SF55	,FE(II)/ ASCORBATE OXIDASE SUPERFAMILY	KOG0143	Iron/ascorbate family oxidoreductases					GO:0016491 GO:0016706 GO:0055114	oxidoreductase activity_"oxidoreductase activity, acting on paired donors, with incorporation or reduction of molecular oxygen, 2-oxoglutarate as one donor, and incorporation of one atom each of oxygen into both donors"_oxidation reduction		Glyma15g40890.1	0	87.1663	Glyma15g40880.1	3e-84	86.0947	GO:0055114	GO:0016491 GO:0016706
Phvul.005G060700.1	3	32	-3.41504	0.994286																Glyma15g39820.2	0	92.126	Glyma15g39820.1	0	92.126
Phvul.005G061000.1	3	12	-2	0.92368	PF03171	oxidoreductase activity			PTHR10209,PTHR10209:SF55	,FE(II)/ ASCORBATE OXIDASE SUPERFAMILY	KOG0143	Iron/ascorbate family oxidoreductases	1.14.11.13	Gibberellin 2-beta-dioxygese.	K04125	gibberellin 2-oxidase [EC:1.14.11.13]	GO:0016491 GO:0016706 GO:0055114	oxidoreductase activity_"oxidoreductase activity, acting on paired donors, with incorporation or reduction of molecular oxygen, 2-oxoglutarate as one donor, and incorporation of one atom each of oxygen into both donors"_oxidation reduction		Glyma13g33300.1	0	89.6197	Glyma15g39750.1	0	88.2114	GO:0055114	GO:0016491 GO:0016706
Phvul.005G062000.1	10	76	-2.926	0.985315																Glyma07g23800.1	2e-17	79.8283	Glyma09g21560.2	9e-07	88.2353
Phvul.005G063400.1	4	21	-2.39232	0.952658	PF00067	oxidoreductase activity, acting on paired donors, with incorporation or reduction of molecular oxygen			PTHR24282,PTHR24282:SF174		KOG0157	Cytochrome P450 CYP4/CYP19/CYP26 subfamilies					GO:0005506 GO:0009055 GO:0016705 GO:0020037 GO:0055114	iron ion binding_electron carrier activity_"oxidoreductase activity, acting on paired donors, with incorporation or reduction of molecular oxygen"_heme binding_oxidation reduction		Glyma13g33620.1	0	84.0283	Glyma13g33620.1	6e-40	88.4615	GO:0055114	GO:0005506 GO:0009055 GO:0016705 GO:0020037
Phvul.005G063500.1	3	13	-2.11548	0.92875	PF00067	oxidoreductase activity, acting on paired donors, with incorporation or reduction of molecular oxygen			PTHR24282,PTHR24282:SF174		KOG0157	Cytochrome P450 CYP4/CYP19/CYP26 subfamilies					GO:0005506 GO:0009055 GO:0016705 GO:0020037 GO:0055114	iron ion binding_electron carrier activity_"oxidoreductase activity, acting on paired donors, with incorporation or reduction of molecular oxygen"_heme binding_oxidation reduction		Glyma13g33620.1	0	83.7517	Glyma15g39290.1	0	84.9206	GO:0055114	GO:0005506 GO:0009055 GO:0016705 GO:0020037
Phvul.005G063500.2	4	18	-2.16993	0.940756	PF00067	oxidoreductase activity, acting on paired donors, with incorporation or reduction of molecular oxygen			PTHR24282,PTHR24282:SF174		KOG0157	Cytochrome P450 CYP4/CYP19/CYP26 subfamilies					GO:0005506 GO:0009055 GO:0016705 GO:0020037 GO:0055114	iron ion binding_electron carrier activity_"oxidoreductase activity, acting on paired donors, with incorporation or reduction of molecular oxygen"_heme binding_oxidation reduction		Glyma13g33620.1	0	85.2429	Glyma15g39290.1	0	84.8678	GO:0055114	GO:0005506 GO:0009055 GO:0016705 GO:0020037
Phvul.005G064400.1	6	54	-3.16993	0.993152	PF07983	X8 domain			PTHR16631,PTHR16631:SF1	GLUCAN 1,3-BETA-GLUCOSIDASE,"GLUCAN 1,3-BETA-GLUCOSIDASE-RELATED"										Glyma15g39060.1	1e-112	90.1786	Glyma13g33720.1	1e-110	89.881
Phvul.005G066400.1	269	66	2.02707	0.953079	PF00311	phosphoenolpyruvate carboxylase activity							4.1.1.31	Phosphoenolpyruvate carboxylase.	K01595	phosphoenolpyruvate carboxylase [EC:4.1.1.31]	GO:0006099 GO:0008964 GO:0015977	tricarboxylic acid cycle_phosphoenolpyruvate carboxylase activity_carbon utilization by fixation of carbon dioxide		Glyma12g35840.2	0	93.7027	Glyma12g35840.1	0	93.7027	GO:0006099 GO:0015977	GO:0008964
Phvul.005G068500.1	12	49	-2.02975	0.951194	PF00170	protein dimerization activity			PTHR13301,PTHR13301:SF29	,X-BOX TRANSCRIPTION FACTOR-RELATED							GO:0003700 GO:0006355 GO:0043565 GO:0046983	transcription factor activity_"regulation of transcription, DNA-dependent"_sequence-specific DNA binding_protein dimerization activity	bZIP	Glyma13g34770.1	1e-150	93.6288	Glyma13g34770.1	9e-69	87.1429	GO:0006355	GO:0003700 GO:0043565 GO:0046983
Phvul.005G069000.1	2	10	-2.32193	0.925648	PF06136	Domain of unknown function (DUF966)														Glyma12g08610.1	0	91.3016	Glyma11g19870.1	0	91.4158
Phvul.005G070600.1	4	20	-2.32193	0.951513
Phvul.005G073500.1	19	85	-2.16146	0.952736
Phvul.005G073600.1	16	73	-2.18982	0.953476																Glyma13g35050.1	2e-19	96.4286	Glyma12g35430.1	4e-17	94.6429
Phvul.005G075400.1	2	9	-2.16993	0.909616	PF03171	oxidoreductase activity			PTHR10209,PTHR10209:SF55	,FE(II)/ ASCORBATE OXIDASE SUPERFAMILY	KOG0143	Iron/ascorbate family oxidoreductases					GO:0016491 GO:0016706 GO:0055114	oxidoreductase activity_"oxidoreductase activity, acting on paired donors, with incorporation or reduction of molecular oxygen, 2-oxoglutarate as one donor, and incorporation of one atom each of oxygen into both donors"_oxidation reduction		Glyma13g33890.1	0	85.5545	Glyma12g36360.1	1e-134	80.7985	GO:0055114	GO:0016491 GO:0016706
Phvul.005G077900.1	11	1	3.45943	0.972598	PF00069,PF11721	Di-glucose binding within endoplasmic reticulum,protein phosphorylation			PTHR24420,PTHR24420:SF692		KOG1187	Serine/threonine protein kinase					GO:0004672 GO:0005524 GO:0006468	protein kinase activity_ATP binding_protein amino acid phosphorylation		Glyma12g36190.1	0	89.6797	Glyma12g36190.1	3e-61	83.7143	GO:0006468	GO:0004672 GO:0005524
Phvul.005G079700.1	3	12	-2	0.92368
Phvul.005G079800.1	2	11	-2.45943	0.93238
Phvul.005G079900.1	3	12	-2	0.92368
Phvul.005G080000.1	3	12	-2	0.92368
Phvul.005G080600.1	10	106	-3.40599	0.997218	PF07722	glutamine metabolic process			PTHR11315	glutamine metabolic process	KOG1559	Gamma-glutamyl hydrolase					GO:0003824 GO:0006541 GO:0008242 GO:0016787	catalytic activity_glutamine metabolism_omega peptidase activity_hydrolase activity		Glyma13g34290.1	1e-121	83.871	Glyma13g34290.1	2e-63	89.5735	GO:0006541	GO:0003824 GO:0008242 GO:0016787
Phvul.005G081100.1	35	170	-2.28011	0.954238	PF00344,PF10559	Plug domain of Sec61p,protein transport			PTHR10906	protein transport	KOG1373	Transport protein Sec61, alpha subunit			K10956	protein transport protein SEC61 subunit alpha	GO:0015031 GO:0015450 GO:0016020	protein transport_protein translocase activity_membrane		Glyma12g35990.1	0	93.8418	Glyma13g34370.1	0	93.422	GO:0015031	GO:0015450
Phvul.005G081500.1	199	36	2.4667	0.962171																Glyma13g34420.1	0	91.0891	Glyma12g35960.1	9e-65	93.0636
Phvul.005G083400.1	44	9	2.28951	0.952196	PF12481,PF12504	Aluminium induced protein			PTHR11772	ASPARAGINE SYNTHETASE										Glyma13g35480.1	0	93.9869	Glyma12g35070.1	0	93.3333
Phvul.005G086300.1	5	59	-3.56071	0.996719	PF05553	Cotton fibre expressed protein														Glyma13g35750.1	1e-148	86.8881	Glyma13g35750.1	6e-36	88.2759
Phvul.005G086600.1	1	13	-3.70044	0.980851	PF00027	Cyclic nucleotide-binding domain			PTHR10217,PTHR10217:SF30	,VOLTAGE AND LIGAND GATED POTASSIUM CHANNEL	KOG0498	K+-channel ERG and related proteins, contain PAS/PAC sensor domain								Glyma12g34740.1	0	89.1318	Glyma12g34740.1	2e-65	88.0658
Phvul.005G087900.1	2	43	-4.42626	0.998191					PTHR10891,PTHR10891:SF148	,CALMODULIN										Glyma13g35890.1	1e-77	87.415	Glyma12g34610.1	7e-70	87.3606
Phvul.005G089100.1	230	1498	-2.70333	0.984277	PF01201	Ribosomal protein S8e			PTHR10394	40S RIBOSOMAL PROTEIN S8	KOG3283	40S ribosomal protein S8			K02995	small subunit ribosomal protein S8e				Glyma18g32680.1	0	92.8135	Glyma08g46070.1	0	92.2018
Phvul.005G089400.1	2	25	-3.64386	0.993705																Glyma12g34470.1	7e-40	84.141
Phvul.005G090100.1	8	32	-2	0.948386	PF00467	KOW motif			PTHR12903	intracellular	KOG1708	Mitochondrial/chloroplast ribosomal protein L24					GO:0003735 GO:0005622 GO:0005840 GO:0006412	structural constituent of ribosome_intracellular_ribosome_protein biosynthesis		Glyma13g36150.1	0	92.9432	Glyma12g34400.1	0	91.7384	GO:0006412	GO:0003735
Phvul.005G090300.1	80	335	-2.06609	0.953114	PF00125	D binding			PTHR23430	HISTONE H2A	KOG1756	Histone 2A			K11251	histone H2A	GO:0003677 GO:0005622 GO:0043565	DNA binding_intracellular_sequence-specific DNA binding		Glyma13g36190.1	1e-112	87.6238	Glyma12g34360.1	1e-100	86.3861		GO:0003677 GO:0043565
Phvul.005G090400.1	25	124	-2.31034	0.954109	PF00125	D binding			PTHR23430	HISTONE H2A	KOG1756	Histone 2A			K11251	histone H2A	GO:0003677 GO:0005622 GO:0043565	DNA binding_intracellular_sequence-specific DNA binding		Glyma01g02720.1	1e-118	88.0779	Glyma13g36190.1	1e-108	88.4932		GO:0003677 GO:0043565
Phvul.005G090700.1	3	15	-2.32193	0.944037	PF00225	microtubule motor activity			PTHR24115,PTHR24115:SF170		KOG0239	Kinesin (KAR3 subfamily)			K10405	kinesin family member C1	GO:0003777 GO:0005524 GO:0007018	microtubule motor activity_ATP binding_microtubule-based movement		Glyma13g36230.1	0	92.5732	Glyma12g34330.1	0	91.8305	GO:0007018	GO:0003777 GO:0005524
Phvul.005G090700.2	2	15	-2.90689	0.970363	PF00225	microtubule motor activity			PTHR24115,PTHR24115:SF170		KOG0239	Kinesin (KAR3 subfamily)			K10405	kinesin family member C1	GO:0003777 GO:0005524 GO:0007018	microtubule motor activity_ATP binding_microtubule-based movement		Glyma13g36230.1	0	92.5732	Glyma12g34330.1	0	91.8305	GO:0007018	GO:0003777 GO:0005524
Phvul.005G090900.1	1	6	-2.58496	0.908959	PF00085	cell redox homeostasis			PTHR10438,PTHR10438:SF12	THIOREDOXIN,glycerol ether metabolic process	KOG0907	Thioredoxin					GO:0006662 GO:0009055 GO:0015035 GO:0045454	glycerol ether metabolic process_electron carrier activity_protein disulfide oxidoreductase activity_cell redox homeostasis		Glyma13g36250.1	1e-127	91.0615	Glyma12g34310.1	1e-126	90.8333	GO:0006662 GO:0045454	GO:0009055 GO:0015035
Phvul.005G093500.1	5	36	-2.848	0.983072	PF00201	transferase activity, transferring hexosyl groups			PTHR11926,PTHR11926:SF77	,"transferase activity, transferring hexosyl groups"	KOG1192	UDP-glucuronosyl and UDP-glucosyl transferase					GO:0008152 GO:0016758	metabolism_"transferase activity, transferring hexosyl groups"		Glyma13g36520.1	0	88.4808	Glyma13g36520.1	3e-63	86.692	GO:0008152	GO:0016758
Phvul.005G093500.2	5	36	-2.848	0.983072	PF00201	transferase activity, transferring hexosyl groups			PTHR11926,PTHR11926:SF77	,"transferase activity, transferring hexosyl groups"	KOG1192	UDP-glucuronosyl and UDP-glucosyl transferase					GO:0008152 GO:0016758	metabolism_"transferase activity, transferring hexosyl groups"		Glyma13g36520.1	0	88.4808	Glyma13g36520.1	3e-63	86.692	GO:0008152	GO:0016758
Phvul.005G093600.1	5	38	-2.926	0.983444	PF00201	transferase activity, transferring hexosyl groups			PTHR11926,PTHR11926:SF77	,"transferase activity, transferring hexosyl groups"	KOG1192	UDP-glucuronosyl and UDP-glucosyl transferase					GO:0008152 GO:0016758	metabolism_"transferase activity, transferring hexosyl groups"		Glyma13g36520.1	0	87.1983	Glyma13g32770.1	0	85.7868	GO:0008152	GO:0016758
Phvul.005G095300.1	3	23	-2.9386	0.979106	PF00311	phosphoenolpyruvate carboxylase activity							4.1.1.31	Phosphoenolpyruvate carboxylase.	K01595	phosphoenolpyruvate carboxylase [EC:4.1.1.31]	GO:0006099 GO:0008964 GO:0015977	tricarboxylic acid cycle_phosphoenolpyruvate carboxylase activity_carbon utilization by fixation of carbon dioxide		Glyma13g36670.1	0	93.8663	Glyma12g33820.1	0	93.8255	GO:0006099 GO:0015977	GO:0008964
[truncated: 1,620 more rows]
