# Supplementary material for: An RNA-Seq based gene expression atlas of the common bean
Source: BMC Genomics. 2014 Oct 6;15(1):866. doi: 10.1186/1471-2164-15-866 (PMC4195886; doi:10.1186/1471-2164-15-866)
Supplement: Supplementary file 15 — Additional file 15: Genes differentially expressed between NE and NI. (XLSX 555 KB) [file 12864_2014_6531_MOESM15_ESM.xlsx]

## Sheet: O'Rourke_AddFile15_NEvNI
GeneID	NE	NI	FoldChange	Prob DE	PfamID	Pfam_Description			PANTHER_ID	Panther_Description	KOG_ID	KOG_Description	EC_ID	EC_Description	KO_ID	KO_Description	GO_ID	GO_Description	Transcription Factor Family	Gmax_BLASTN_TopHit	Gmax_BLASTN_TopHit_Evalue	Gmax_BLASTN_TopHit_%ID	Gmax_BLASTN_Hit2	Gmax_BLASTN_Hit2_Evalue	Gmax_BLASTN_Hit2_%ID	Glyma_BP_GO	Glyma_MF_GO
Phvul.003G200300.1	10	42	-2.07039	0.952049	PF02670,PF08436	1-deoxy-D-xylulose-5-phosphate reductoisomerase activity							1.1.1.267	1-deoxy-D-xylulose-5-phosphate reductoisomerase	K00099	1-deoxy-D-xylulose-5-phosphate reductoisomerase [EC:1.1.1.267]	GO:0005515 GO:0008299 GO:0046872 GO:0055114 GO:0070402	_protein binding_isoprenoid biosynthesis_metal ion binding_oxidation reduction_NADPH binding		Glyma05g02190.1	0	94.3109	Glyma05g02190.1	2e-18	84.7619	GO:0008299 GO:0055114	GO:0005515 GO:0046872
Phvul.011G151600.1	8	46	-2.52356	0.961801	PF02991	Microtubule associated protein 1A/1B, light chain 3			PTHR10969,PTHR10969:SF4	MICROTUBULE-ASSOCIATED PROTEINS 1A/1B LIGHT CHAIN 3,MICROTUBULE-ASSOCIATED PROTEINS 1A/1B LIGHT CHAIN 3-RELATED	KOG1654	Microtubule-associated anchor protein involved in autophagy and membrane trafficking					GO:0000045 GO:0005737	autophagic vacuole formation_cytoplasm		Glyma09g00630.2	1e-163	95.2381	Glyma09g00630.1	1e-163	95.2381
Phvul.011G151600.2	8	44	-2.45943	0.96164	PF02991	Microtubule associated protein 1A/1B, light chain 3			PTHR10969,PTHR10969:SF4	MICROTUBULE-ASSOCIATED PROTEINS 1A/1B LIGHT CHAIN 3,MICROTUBULE-ASSOCIATED PROTEINS 1A/1B LIGHT CHAIN 3-RELATED	KOG1654	Microtubule-associated anchor protein involved in autophagy and membrane trafficking					GO:0000045 GO:0005737	autophagic vacuole formation_cytoplasm		Glyma09g00630.2	1e-163	95.2381	Glyma09g00630.1	1e-163	95.2381
Phvul.002G010900.2	5	32	-2.67807	0.981723	PF01583	sulfate assimilation			PTHR11055	ADENYLSULFATE KISE/SULFATE ADENYLTRANSFERASE	KOG0635	Adenosine 5'-phosphosulfate kinase	2.7.1.25	Adenylylsulfate kise.	K00860	adenylylsulfate kinase [EC:2.7.1.25]	GO:0000103 GO:0004020 GO:0005524 GO:0016301 GO:0016772	sulfate assimilation_adenylyl-sulfate kinase activity_ATP binding_kinase activity_"transferase activity, transferring phosphorus-containing groups"		Glyma11g05140.1	0	90.9924	Glyma11g05140.1	2e-14	84.0708	GO:0000103	GO:0004020 GO:0005524 GO:0016301 GO:0016772
Phvul.002G010900.1	5	31	-2.63227	0.981515	PF01583	sulfate assimilation			PTHR11055	ADENYLSULFATE KISE/SULFATE ADENYLTRANSFERASE	KOG0635	Adenosine 5'-phosphosulfate kinase	2.7.1.25	Adenylylsulfate kise.	K00860	adenylylsulfate kinase [EC:2.7.1.25]	GO:0000103 GO:0004020 GO:0005524 GO:0016301 GO:0016772	sulfate assimilation_adenylyl-sulfate kinase activity_ATP binding_kinase activity_"transferase activity, transferring phosphorus-containing groups"		Glyma11g05140.1	0	90.9924	Glyma11g05140.1	2e-14	84.0708	GO:0000103	GO:0004020 GO:0005524 GO:0016301 GO:0016772
Phvul.007G004000.1	2	9	-2.16993	0.912047					PTHR10231,PTHR10231:SF21	,sugar:hydrogen symporter activity							GO:0000139 GO:0005351 GO:0008643 GO:0016021	Golgi membrane_sugar porter activity_carbohydrate transport_integral to membrane		Glyma20g39010.1	0	94.3925	Glyma20g39010.1	1e-120	84.5361	GO:0008643	GO:0005351
Phvul.009G201800.1	1	8	-3	0.949691	PF03081	exocyst			PTHR12542,PTHR12542:SF7	,exocyst	KOG2344	Exocyst component protein and related proteins			K07195	exocyst complex component 7	GO:0000145 GO:0006887	exocyst_exocytosis		Glyma04g32420.1	0	85.466	Glyma06g22160.1	0	83.3595	GO:0006887
Phvul.010G127600.1	33	184	-2.47917	0.963055	PF03081	exocyst			PTHR12542,PTHR12542:SF7	,exocyst	KOG2344	Exocyst component protein and related proteins			K07195	exocyst complex component 7	GO:0000145 GO:0006887	exocyst_exocytosis		Glyma07g04600.1	0	91.9713	Glyma07g04600.1	9e-55	86.0169	GO:0006887
Phvul.008G252200.2	34	158	-2.21632	0.95506	PF03081	exocyst			PTHR12542,PTHR12542:SF7	,exocyst	KOG2344	Exocyst component protein and related proteins					GO:0000145 GO:0006887	exocyst_exocytosis		Glyma02g39790.1	0	87.9255	Glyma14g37840.1	0	89.9623	GO:0006887
Phvul.008G252200.1	35	162	-2.21057	0.954975	PF03081	exocyst			PTHR12542,PTHR12542:SF7	,exocyst	KOG2344	Exocyst component protein and related proteins					GO:0000145 GO:0006887	exocyst_exocytosis		Glyma02g39790.1	0	87.9255	Glyma14g37840.1	0	89.9623	GO:0006887
Phvul.005G040900.2	7	59	-3.07529	0.993307	PF02364,PF04652	1,3-beta-D-glucan synthase complex,Vta1 like			PTHR12741,PTHR12741:SF4	UNCHARACTERIZED DUF605,gb def: Hypothetical protein F10M23.90 (AT4g26750/F10M23_90) (Hypothetical protein AT4g2	KOG0916	1,3-beta-glucan synthase/callose synthase catalytic subunit	2.4.1.-	Hexosyltransferases.	K11000	callose synthase [EC:2.4.1.-]	GO:0000148 GO:0003843 GO:0006075 GO:0016020	1,3-beta-glucan synthase complex_"1,3-beta-glucan synthase activity"_"beta-1,3 glucan biosynthesis"_membrane	JUMONJI	Glyma15g42330.1	0	92.9451	Glyma15g42330.1	0	92.2009	GO:0006075	GO:0003843
Phvul.005G040900.1	7	58	-3.05063	0.993275	PF02364,PF04652	1,3-beta-D-glucan synthase complex,Vta1 like			PTHR12741,PTHR12741:SF4	UNCHARACTERIZED DUF605,gb def: Hypothetical protein F10M23.90 (AT4g26750/F10M23_90) (Hypothetical protein AT4g2	KOG0916	1,3-beta-glucan synthase/callose synthase catalytic subunit	2.4.1.-	Hexosyltransferases.	K11000	callose synthase [EC:2.4.1.-]	GO:0000148 GO:0003843 GO:0006075 GO:0016020	1,3-beta-glucan synthase complex_"1,3-beta-glucan synthase activity"_"beta-1,3 glucan biosynthesis"_membrane	Trihelix	Glyma15g42330.1	0	92.9451	Glyma15g42330.1	0	93.9577	GO:0006075	GO:0003843
Phvul.010G099400.1	0	7	-3.80735	0.940802	PF00069,PF04564	protein phosphorylation,ubiquitin-protein ligase activity			PTHR24420,PTHR24420:SF448		KOG1187	Serine/threonine protein kinase					GO:0000151 GO:0004672 GO:0004842 GO:0005524 GO:0006468 GO:0016567	ubiquitin ligase complex_protein kinase activity_ubiquitin-protein ligase activity_ATP binding_protein amino acid phosphorylation_protein ubiquitination		Glyma07g07650.1	0	86.4831	Glyma07g07650.1	0	88.8158	GO:0006468 GO:0016567	GO:0004672 GO:0004842 GO:0005524
Phvul.010G099400.2	0	7	-3.80735	0.940802	PF00069,PF04564	protein phosphorylation,ubiquitin-protein ligase activity			PTHR24420,PTHR24420:SF448		KOG1187	Serine/threonine protein kinase					GO:0000151 GO:0004672 GO:0004842 GO:0005524 GO:0006468 GO:0016567	ubiquitin ligase complex_protein kinase activity_ubiquitin-protein ligase activity_ATP binding_protein amino acid phosphorylation_protein ubiquitination		Glyma07g07650.1	0	86.4831	Glyma07g07650.1	0	88.8158	GO:0006468 GO:0016567	GO:0004672 GO:0004842 GO:0005524
Phvul.005G008900.1	2	14	-2.80735	0.970387	PF04564,PF07714	protein phosphorylation,ubiquitin-protein ligase activity			PTHR24420,PTHR24420:SF447		KOG1187	Serine/threonine protein kinase					GO:0000151 GO:0004672 GO:0004842 GO:0005524 GO:0006468 GO:0016567	ubiquitin ligase complex_protein kinase activity_ubiquitin-protein ligase activity_ATP binding_protein amino acid phosphorylation_protein ubiquitination		Glyma04g14270.1	0	90.2509	Glyma04g14270.1	0	90.3592	GO:0006468 GO:0016567	GO:0004672 GO:0004842 GO:0005524
Phvul.009G048000.1	1	8	-3	0.949691	PF00514,PF04564	protein binding,ubiquitin-protein ligase activity			PTHR23315,PTHR23315:SF7	BETA CATENIN-RELATED ARMADILLO REPEAT-CONTAINING,UNCHARACTERIZED							GO:0000151 GO:0004842 GO:0005515 GO:0016567	ubiquitin ligase complex_ubiquitin-protein ligase activity_protein binding_protein ubiquitination		Glyma06g13730.1	0	88.0522	Glyma06g13730.1	0	90.8654	GO:0016567	GO:0004842 GO:0005515
Phvul.003G199200.1	1	7	-2.80735	0.929214	PF00514,PF04564	protein binding,ubiquitin-protein ligase activity			PTHR23315,PTHR23315:SF32	,BETA CATENIN-RELATED ARMADILLO REPEAT-CONTAINING							GO:0000151 GO:0004842 GO:0005515 GO:0016567	ubiquitin ligase complex_ubiquitin-protein ligase activity_protein binding_protein ubiquitination	ARF	Glyma17g09850.1	0	80.9524				GO:0016567	GO:0004842 GO:0005515
Phvul.011G064700.1	22	101	-2.19878	0.954768	PF00514,PF04564,PF05536	Neurochondrin,protein binding,ubiquitin-protein ligase activity			PTHR23315,PTHR23315:SF31	,BETA CATENIN-RELATED ARMADILLO REPEAT-CONTAINING							GO:0000151 GO:0004842 GO:0005515 GO:0016567	ubiquitin ligase complex_ubiquitin-protein ligase activity_protein binding_protein ubiquitination	ARF	Glyma11g14910.1	0	92.5267	Glyma12g06860.1	0	91.998	GO:0016567	GO:0004842 GO:0005515
Phvul.006G076000.1	7	28	-2	0.949299	PF00514,PF04564	protein binding,ubiquitin-protein ligase activity			PTHR23315,PTHR23315:SF43	,BETA CATENIN-RELATED ARMADILLO REPEAT-CONTAINING							GO:0000151 GO:0004842 GO:0005515 GO:0016567	ubiquitin ligase complex_ubiquitin-protein ligase activity_protein binding_protein ubiquitination	TLP	Glyma11g30020.1	0	91.2257	Glyma11g30020.1	0	91.4583	GO:0016567	GO:0004842 GO:0005515
Phvul.002G031400.1	1	19	-4.24793	0.993194	PF04564,PF05804	Kinesin-associated protein (KAP),ubiquitin-protein ligase activity			PTHR22849	WDSAM1 PROTEIN							GO:0000151 GO:0004842 GO:0016567	ubiquitin ligase complex_ubiquitin-protein ligase activity_protein ubiquitination	C2C2_Colike	Glyma01g37950.1	0	86.4028	Glyma11g07400.1	0	87.0683	GO:0016567	GO:0004842
Phvul.002G031400.2	1	19	-4.24793	0.993194	PF04564,PF05804	Kinesin-associated protein (KAP),ubiquitin-protein ligase activity			PTHR22849	WDSAM1 PROTEIN							GO:0000151 GO:0004842 GO:0016567	ubiquitin ligase complex_ubiquitin-protein ligase activity_protein ubiquitination	C2C2_Colike	Glyma01g37950.1	0	86.4028	Glyma11g07400.1	0	87.0683	GO:0016567	GO:0004842
Phvul.002G031400.3	1	19	-4.24793	0.993194	PF04564,PF05804	Kinesin-associated protein (KAP),ubiquitin-protein ligase activity			PTHR22849	WDSAM1 PROTEIN							GO:0000151 GO:0004842 GO:0016567	ubiquitin ligase complex_ubiquitin-protein ligase activity_protein ubiquitination	C2C2_Colike	Glyma01g37950.1	0	86.4028	Glyma11g07400.1	0	87.0683	GO:0016567	GO:0004842
Phvul.009G181600.1	9	83	-3.20511	0.994077	PF04564,PF05804	Kinesin-associated protein (KAP),ubiquitin-protein ligase activity			PTHR23315,PTHR23315:SF40	,BETA CATENIN-RELATED ARMADILLO REPEAT-CONTAINING							GO:0000151 GO:0004842 GO:0016567	ubiquitin ligase complex_ubiquitin-protein ligase activity_protein ubiquitination		Glyma04g35020.1	0	84.0099	Glyma04g35020.1	8e-58	83.237	GO:0016567	GO:0004842
Phvul.008G238500.1	86	464	-2.43172	0.962852	PF04564	ubiquitin-protein ligase activity			PTHR22849	WDSAM1 PROTEIN							GO:0000151 GO:0004842 GO:0016567	ubiquitin ligase complex_ubiquitin-protein ligase activity_protein ubiquitination	HB	Glyma14g39300.1	0	87.8674	Glyma02g40990.1	0	87.0717	GO:0016567	GO:0004842
Phvul.006G107800.1	16	71	-2.14975	0.953512	PF04564,PF05804	Kinesin-associated protein (KAP),ubiquitin-protein ligase activity			PTHR23315,PTHR23315:SF30	,BETA CATENIN-RELATED ARMADILLO REPEAT-CONTAINING							GO:0000151 GO:0004842 GO:0016567	ubiquitin ligase complex_ubiquitin-protein ligase activity_protein ubiquitination		Glyma03g41360.1	0	89.1204	Glyma19g43980.1	0	88.1007	GO:0016567	GO:0004842
Phvul.001G228500.1	49	216	-2.14018	0.954092	PF04564	ubiquitin-protein ligase activity			PTHR22849	WDSAM1 PROTEIN							GO:0000151 GO:0004842 GO:0016567	ubiquitin ligase complex_ubiquitin-protein ligase activity_protein ubiquitination	HB	Glyma18g04770.1	0	88.9586	Glyma18g04770.1	4e-96	85.8173	GO:0016567	GO:0004842
Phvul.009G012400.1	5	21	-2.07039	0.945404	PF04564	ubiquitin-protein ligase activity			PTHR22849	WDSAM1 PROTEIN							GO:0000151 GO:0004842 GO:0016567	ubiquitin ligase complex_ubiquitin-protein ligase activity_protein ubiquitination	TAZ	Glyma04g01810.1	0	91.4684	Glyma06g01920.1	0	91.2223	GO:0016567	GO:0004842
Phvul.004G147500.1	3	12	-2	0.926544	PF04564	ubiquitin-protein ligase activity			PTHR22849	WDSAM1 PROTEIN							GO:0000151 GO:0004842 GO:0016567	ubiquitin ligase complex_ubiquitin-protein ligase activity_protein ubiquitination	HB	Glyma07g11960.1	0	93.4347	Glyma09g30250.1	0	91.9968	GO:0016567	GO:0004842
Phvul.007G206800.1	2	12	-2.58496	0.961577	PF00360,PF00512,PF00989,PF01590,PF02518,PF08446	ATP binding,G-protein coupled photoreceptor activity,protein binding,"regulation of transcription, D-dependent",two-component sensor activity									K12120	phytochrome A	GO:0000155 GO:0005515 GO:0005524 GO:0006355 GO:0007165 GO:0008020 GO:0009584 GO:0016020 GO:0018298	two-component sensor molecule activity_protein binding_ATP binding_"regulation of transcription, DNA-dependent"_signal transduction_G-protein coupled photoreceptor activity_perception of visible light_membrane_protein-chromophore linkage		Glyma20g22160.1	0	92.2483	Glyma10g28170.1	0	91.1026	GO:0006355 GO:0007165 GO:0018298	GO:0000155 GO:0005515 GO:0005524 GO:0008020
Phvul.007G206800.2	2	12	-2.58496	0.961577	PF00360,PF00512,PF00989,PF01590,PF02518,PF08446	ATP binding,G-protein coupled photoreceptor activity,protein binding,"regulation of transcription, D-dependent",two-component sensor activity									K12120	phytochrome A	GO:0000155 GO:0005515 GO:0005524 GO:0006355 GO:0007165 GO:0008020 GO:0009584 GO:0016020 GO:0018298	two-component sensor molecule activity_protein binding_ATP binding_"regulation of transcription, DNA-dependent"_signal transduction_G-protein coupled photoreceptor activity_perception of visible light_membrane_protein-chromophore linkage		Glyma20g22160.1	0	92.2483	Glyma10g28170.1	0	91.1026	GO:0006355 GO:0007165 GO:0018298	GO:0000155 GO:0005515 GO:0005524 GO:0008020
Phvul.007G206800.3	2	12	-2.58496	0.961577	PF00360,PF00512,PF00989,PF01590,PF02518,PF08446	ATP binding,G-protein coupled photoreceptor activity,protein binding,"regulation of transcription, D-dependent",two-component sensor activity									K12120	phytochrome A	GO:0000155 GO:0005515 GO:0005524 GO:0006355 GO:0007165 GO:0008020 GO:0009584 GO:0016020 GO:0018298	two-component sensor molecule activity_protein binding_ATP binding_"regulation of transcription, DNA-dependent"_signal transduction_G-protein coupled photoreceptor activity_perception of visible light_membrane_protein-chromophore linkage		Glyma20g22160.1	0	92.2483	Glyma10g28170.1	0	91.1026	GO:0006355 GO:0007165 GO:0018298	GO:0000155 GO:0005515 GO:0005524 GO:0008020
Phvul.007G206800.4	2	12	-2.58496	0.961577	PF00360,PF00512,PF00989,PF01590,PF02518,PF08446	ATP binding,G-protein coupled photoreceptor activity,protein binding,"regulation of transcription, D-dependent",two-component sensor activity									K12120	phytochrome A	GO:0000155 GO:0005515 GO:0005524 GO:0006355 GO:0007165 GO:0008020 GO:0009584 GO:0016020 GO:0018298	two-component sensor molecule activity_protein binding_ATP binding_"regulation of transcription, DNA-dependent"_signal transduction_G-protein coupled photoreceptor activity_perception of visible light_membrane_protein-chromophore linkage		Glyma20g22160.1	0	92.2483	Glyma10g28170.1	0	91.1026	GO:0006355 GO:0007165 GO:0018298	GO:0000155 GO:0005515 GO:0005524 GO:0008020
Phvul.007G162500.1	16	65	-2.02237	0.953117	PF00072,PF06203	protein binding,two-component response regulator activity			PTHR26402,PTHR26402:SF303						K12129	pseudo-response regulator 7	GO:0000156 GO:0000160 GO:0005515 GO:0006355	two-component response regulator activity_two-component signal transduction system (phosphorelay)_protein binding_"regulation of transcription, DNA-dependent"		Glyma13g19870.2	0	89.8305	Glyma10g05520.1	0	92.0655	GO:0000160 GO:0006355	GO:0000156 GO:0005515
Phvul.011G070700.1	4	25	-2.64386	0.979742	PF00072	two-component response regulator activity			PTHR26402,PTHR26402:SF303								GO:0000156 GO:0000160 GO:0006355	two-component response regulator activity_two-component signal transduction system (phosphorelay)_"regulation of transcription, DNA-dependent"		Glyma11g15580.1	1e-174	92.6773	Glyma11g15580.1	2e-26	90.099	GO:0000160 GO:0006355	GO:0000156
Phvul.003G196300.1	4	18	-2.16993	0.943699	PF00072	two-component response regulator activity			PTHR26402,PTHR26402:SF63						K14492	two-component response regulator ARR-A family	GO:0000156 GO:0000160 GO:0006355	two-component response regulator activity_two-component signal transduction system (phosphorelay)_"regulation of transcription, DNA-dependent"		Glyma17g10170.2	0	92.0635	Glyma17g10170.1	0	91.5789	GO:0000160 GO:0006355	GO:0000156
Phvul.007G183200.1	5	43	-3.10434	0.992685	PF01627	two-component sigl transduction system (phosphorelay)					KOG4747	Two-component phosphorelay intermediate involved in MAP kinase cascade regulation					GO:0000160 GO:0004871	two-component signal transduction system (phosphorelay)_signal transducer activity		Glyma10g29890.1	0	94.0503	Glyma20g37450.1	1e-176	92.7107	GO:0000160	GO:0004871
Phvul.003G099000.1	9	75	-3.05889	0.993574	PF01627	two-component sigl transduction system (phosphorelay)					KOG4747	Two-component phosphorelay intermediate involved in MAP kinase cascade regulation			K14490	histidine-containing phosphotransfer peotein	GO:0000160 GO:0004871	two-component signal transduction system (phosphorelay)_signal transducer activity		Glyma07g38310.2	0	93.3333	Glyma07g38310.1	0	92.735	GO:0000160	GO:0004871
Phvul.008G255200.1	2	13	-2.70044	0.965497	PF00122,PF00689,PF00690,PF00702,PF12515	ATPase activity, coupled to transmembrane movement of ions, phosphorylative mechanism,Ca2+-ATPase N termil autoinhibitory domain,catalytic activity,nucleotide binding			PTHR24093,PTHR24093:SF73		KOG0204	Calcium transporting ATPase	3.6.3.8	Calcium-transporting ATPase.	K01537	Ca2+-transporting ATPase [EC:3.6.3.8]	GO:0000166 GO:0003824 GO:0005516 GO:0006754 GO:0006812 GO:0008152 GO:0015662 GO:0016020 GO:0046872	nucleotide binding_catalytic activity_calmodulin binding_ATP biosynthesis_cation transport_metabolism_ATPase activity coupled to transmembrane movement of ions phosphorylative mechanism_membrane_metal ion binding		Glyma08g23760.1	0	93.791	Glyma07g00630.1	0	93.1545	GO:0006754 GO:0006812 GO:0008152	GO:0000166 GO:0003824 GO:0005516 GO:0015662 GO:0046872
Phvul.008G255200.2	2	13	-2.70044	0.965497	PF00122,PF00689,PF00690,PF00702,PF12515	ATPase activity, coupled to transmembrane movement of ions, phosphorylative mechanism,Ca2+-ATPase N termil autoinhibitory domain,catalytic activity,nucleotide binding			PTHR24093,PTHR24093:SF73		KOG0204	Calcium transporting ATPase	3.6.3.8	Calcium-transporting ATPase.	K01537	Ca2+-transporting ATPase [EC:3.6.3.8]	GO:0000166 GO:0003824 GO:0005516 GO:0006754 GO:0006812 GO:0008152 GO:0015662 GO:0016020 GO:0046872	nucleotide binding_catalytic activity_calmodulin binding_ATP biosynthesis_cation transport_metabolism_ATPase activity coupled to transmembrane movement of ions phosphorylative mechanism_membrane_metal ion binding		Glyma08g23760.1	0	93.791	Glyma07g00630.1	0	93.1545	GO:0006754 GO:0006812 GO:0008152	GO:0000166 GO:0003824 GO:0005516 GO:0015662 GO:0046872
Phvul.002G011400.1	45	229	-2.34735	0.962777	PF00122,PF00689,PF00690,PF00702,PF12515	ATPase activity, coupled to transmembrane movement of ions, phosphorylative mechanism,Ca2+-ATPase N termil autoinhibitory domain,catalytic activity,nucleotide binding			PTHR24093,PTHR24093:SF73		KOG0204	Calcium transporting ATPase	3.6.3.8	Calcium-transporting ATPase.	K01537	Ca2+-transporting ATPase [EC:3.6.3.8]	GO:0000166 GO:0003824 GO:0005516 GO:0006754 GO:0006812 GO:0008152 GO:0015662 GO:0016020 GO:0046872	nucleotide binding_catalytic activity_calmodulin binding_ATP biosynthesis_cation transport_metabolism_ATPase activity coupled to transmembrane movement of ions phosphorylative mechanism_membrane_metal ion binding		Glyma01g40130.1	0	93.4647	Glyma11g05190.1	0	92.8478	GO:0006754 GO:0006812 GO:0008152	GO:0000166 GO:0003824 GO:0005516 GO:0015662 GO:0046872
Phvul.001G155200.1	10	95	-3.24793	0.994173	PF00122,PF00689,PF00690,PF00702	ATPase activity, coupled to transmembrane movement of ions, phosphorylative mechanism,catalytic activity,nucleotide binding			PTHR24093,PTHR24093:SF73		KOG0204	Calcium transporting ATPase					GO:0000166 GO:0003824 GO:0006754 GO:0006812 GO:0008152 GO:0015662 GO:0016020 GO:0046872	nucleotide binding_catalytic activity_ATP biosynthesis_cation transport_metabolism_ATPase activity coupled to transmembrane movement of ions phosphorylative mechanism_membrane_metal ion binding		Glyma19g34250.1	0	91.6667	Glyma19g34250.1	0	88.7226	GO:0006754 GO:0006812 GO:0008152	GO:0000166 GO:0003824 GO:0015662 GO:0046872
Phvul.010G023900.1	1	6	-2.58496	0.909919	PF00122,PF00403,PF00702	catalytic activity,metal ion transport,nucleotide binding			PTHR24093,PTHR24093:SF39		KOG0207	Cation transport ATPase					GO:0000166 GO:0003824 GO:0008152 GO:0030001 GO:0046872	nucleotide binding_catalytic activity_metabolism_metal ion transport_metal ion binding		Glyma03g21650.1	0	92.8797	Glyma03g21650.1	0	90.4077	GO:0008152 GO:0030001	GO:0000166 GO:0003824 GO:0046872
Phvul.003G024200.1	1	29	-4.85798	0.99738	PF00122,PF00702	catalytic activity,nucleotide binding			PTHR24092,PTHR24092:SF18		KOG0206	P-type ATPase	3.6.3.1	Magnesium-ATPase.	K01530	phospholipid-translocating ATPase [EC:3.6.3.1]	GO:0000166 GO:0003824 GO:0008152 GO:0046872	nucleotide binding_catalytic activity_metabolism_metal ion binding		Glyma02g14350.1	0	92.6372	Glyma01g23140.1	0	93.0702	GO:0008152	GO:0000166 GO:0003824 GO:0046872
Phvul.003G281800.1	1	10	-3.32193	0.969469	PF00122,PF00702	catalytic activity,nucleotide binding			PTHR24092,PTHR24092:SF18		KOG0206	P-type ATPase	3.6.3.1	Magnesium-ATPase.	K01530	phospholipid-translocating ATPase [EC:3.6.3.1]	GO:0000166 GO:0003824 GO:0008152 GO:0046872	nucleotide binding_catalytic activity_metabolism_metal ion binding		Glyma08g36270.1	0	91.864	Glyma16g19180.1	0	91.9977	GO:0008152	GO:0000166 GO:0003824 GO:0046872
Phvul.009G240000.1	1	8	-3	0.949691	PF00122,PF00702	catalytic activity,nucleotide binding			PTHR24093,PTHR24093:SF31		KOG0207	Cation transport ATPase					GO:0000166 GO:0003824 GO:0008152 GO:0046872	nucleotide binding_catalytic activity_metabolism_metal ion binding		Glyma09g06170.1	0	91.7619	Glyma09g06170.1	2e-38	85.9375	GO:0008152	GO:0000166 GO:0003824 GO:0046872
Phvul.009G240000.2	1	8	-3	0.949691	PF00122,PF00702	catalytic activity,nucleotide binding			PTHR24093,PTHR24093:SF31								GO:0000166 GO:0003824 GO:0008152 GO:0046872	nucleotide binding_catalytic activity_metabolism_metal ion binding		Glyma09g06170.1	0	91.201	Glyma09g06170.1	1e-38	85.9375	GO:0008152	GO:0000166 GO:0003824 GO:0046872
Phvul.003G275700.1	2	10	-2.32193	0.928344	PF00122,PF00702	catalytic activity,nucleotide binding			PTHR24092,PTHR24092:SF14		KOG0206	P-type ATPase					GO:0000166 GO:0003824 GO:0008152 GO:0046872	nucleotide binding_catalytic activity_metabolism_metal ion binding		Glyma15g29860.1	0	91.2999	Glyma15g29860.1	0	91.3495	GO:0008152	GO:0000166 GO:0003824 GO:0046872
Phvul.005G011100.1	3	13	-2.11548	0.9316	PF00122,PF00702	catalytic activity,nucleotide binding			PTHR24092,PTHR24092:SF14		KOG0206	P-type ATPase					GO:0000166 GO:0003824 GO:0008152 GO:0046872	nucleotide binding_catalytic activity_metabolism_metal ion binding		Glyma04g16040.1	0	92.8401	Glyma04g16040.1	0	91.5079	GO:0008152	GO:0000166 GO:0003824 GO:0046872
Phvul.009G166100.1	3	13	-2.11548	0.9316	PF00205,PF02775,PF02776	catalytic activity,thiamine pyrophosphate binding			PTHR18968,PTHR18968:SF13	INDOLEPYRUVATE DECARBOXYLASE,THIAMINE PYROPHOSPHATE ENZYMES	KOG4166	Thiamine pyrophosphate-requiring enzyme	2.2.1.6	acetolactate synthase	K01652	acetolactate synthase I/II/III large subunit [EC:2.2.1.6]	GO:0000287 GO:0003824 GO:0030976	magnesium ion binding_catalytic activity_thiamin pyrophosphate binding		Glyma04g37270.1	0	86.7787	Glyma04g37270.1	4e-60	87.6068		GO:0000287 GO:0003824 GO:0030976
Phvul.002G005600.1	2	15	-2.90689	0.972882	PF00224,PF02887	Pyruvate kise, alpha/beta domain,potassium ion binding			PTHR11817	potassium ion binding	KOG2323	Pyruvate kinase					GO:0000287 GO:0004743 GO:0006096 GO:0030955	magnesium ion binding_pyruvate kinase activity_glycolysis_potassium ion binding		Glyma01g40860.1	0	93.5618	Glyma01g40860.1	1e-81	92.9907	GO:0006096	GO:0000287 GO:0004743 GO:0030955
Phvul.005G089800.1	1	153	-7.25739	0.999777	PF01397,PF03936	lyase activity											GO:0000287 GO:0008152 GO:0010333 GO:0016829	magnesium ion binding_metabolism_terpene synthase_lyase activity		Glyma13g36090.1	0	81.9247	Glyma13g36090.1	6e-31	82.4561	GO:0008152	GO:0000287 GO:0016829
Phvul.006G170300.1	4	38	-3.24793	0.992781	PF00012,PF00075	Hsp70 protein,nucleic acid binding			PTHR19375	ATP binding	KOG0100	Molecular chaperones GRP78/BiP/KAR2, HSP70 superfamily					GO:0000902 GO:0003676 GO:0004523 GO:0005524	cellular morphogenesis_nucleic acid binding_ribonuclease H activity_ATP binding		Glyma15g09420.1	0	86.7156	Glyma15g09420.1	7e-50	86.0262	GO:0000902	GO:0003676 GO:0004523 GO:0005524
Phvul.008G011400.1	1	8	-3	0.949691	PF00012	Hsp70 protein			PTHR19375,PTHR19375:SF1	ATP binding,HEAT SHOCK PROTEIN 70-RELATED	KOG0100	Molecular chaperones GRP78/BiP/KAR2, HSP70 superfamily					GO:0000902 GO:0005524	cellular morphogenesis_ATP binding		Glyma07g26550.1	1e-159	80.6656	Glyma02g09400.1	1e-157	80.6962	GO:0000902	GO:0005524
Phvul.009G076700.1	1	8	-3	0.949691	PF00012	Hsp70 protein			PTHR19375,PTHR19375:SF1	ATP binding,HEAT SHOCK PROTEIN 70-RELATED	KOG0100	Molecular chaperones GRP78/BiP/KAR2, HSP70 superfamily					GO:0000902 GO:0005524	cellular morphogenesis_ATP binding		Glyma02g09400.1	1e-104	80.9582	Glyma02g09400.1	7e-46	85.0427	GO:0000902	GO:0005524
Phvul.008G011900.1	2	15	-2.90689	0.972882	PF00012	Hsp70 protein			PTHR19375,PTHR19375:SF1	ATP binding,HEAT SHOCK PROTEIN 70-RELATED	KOG0100	Molecular chaperones GRP78/BiP/KAR2, HSP70 superfamily					GO:0000902 GO:0005524	cellular morphogenesis_ATP binding		Glyma07g26550.1	1e-161	81.3544	Glyma07g26550.1	1e-07	86.3636	GO:0000902	GO:0005524
Phvul.007G126000.1	9	76	-3.078	0.993587	PF06414	cell killing											GO:0001906 GO:0005524 GO:0016301	cell killing_ATP binding_kinase activity		Glyma20g34760.1	0	86.1865	Glyma20g34760.1	1e-133	88.3002	GO:0001906	GO:0005524 GO:0016301
Phvul.007G126100.1	6	46	-2.9386	0.985028	PF06414	cell killing											GO:0001906 GO:0005524 GO:0016301	cell killing_ATP binding_kinase activity		Glyma20g34750.2	0	89.7143	Glyma20g34750.1	0	89.7143	GO:0001906	GO:0005524 GO:0016301
Phvul.004G150500.1	2	11	-2.45943	0.935298	PF08241	methyltransferase activity			PTHR10108,PTHR10108:SF328	,METHYLTRANSFERASE	KOG1269	SAM-dependent methyltransferases	2.1.1.103	Phosphoethanolamine N-methyltransferase.	K05929	phosphoethanolamine N-methyltransferase [EC:2.1.1.103]	GO:0002098 GO:0004719 GO:0006464 GO:0008152 GO:0008168 GO:0008610 GO:0008757 GO:0009312 GO:0009877 GO:0016300	tRNA wobble uridine modification _protein-L-isoaspartate (D-aspartate) O-methyltransferase activity_protein modification_metabolism_methyltransferase activity_lipid biosynthesis_S-adenosylmethionine-dependent methyltransferase activity_oligosaccharide biosynthesis_nodulation_tRNA (uracil) methyltransferase activity		Glyma09g30650.1	0	91.4601	Glyma07g11580.1	0	91.5047	GO:0002098 GO:0006464 GO:0008152 GO:0008610 GO:0009312 GO:0009877	GO:0004719 GO:0008168 GO:0008757
Phvul.009G154100.1	1	16	-4	0.989809	PF00324	transport			PTHR11785,PTHR11785:SF13	AMINO ACID TRANSPORTER-RELATED,amino acid transmembrane transport	KOG1289	Amino acid transporters					GO:0003333 GO:0006810 GO:0015171 GO:0016020 GO:0055085	AA transmembrane transport_transport_amino aid transmembrane transporter activity_membrane_transmembrane transport		Glyma04g38710.1	0	95.1044	Glyma06g16280.1	0	94.5055	GO:0006810 GO:0055085	GO:0015171
Phvul.003G023100.1	6	55	-3.1964	0.993628	PF00324	transport			PTHR11785,PTHR11785:SF53	TRYPTOPHAN PERMEASE,amino acid transmembrane transport							GO:0003333 GO:0006810 GO:0015171 GO:0016020 GO:0055085	AA transmembrane transport_transport_amino aid transmembrane transporter activity_membrane_transmembrane transport		Glyma09g21070.1	5e-59	84.6154	Glyma08g13640.1	6e-28	83.5749	GO:0006810 GO:0055085	GO:0015171
Phvul.002G052400.1	1	9	-3.16993	0.959332	PF00324	transport			PTHR11785,PTHR11785:SF78	CATIONIC AMINO ACID TRANSPORTER,amino acid transmembrane transport	KOG1287	Amino acid transporters					GO:0003333 GO:0006810 GO:0015171 GO:0016020 GO:0055085	AA transmembrane transport_transport_amino aid transmembrane transporter activity_membrane_transmembrane transport		Glyma01g45410.1	0	87.9752	Glyma11g00340.1	7e-27	88.5965	GO:0006810 GO:0055085	GO:0015171
Phvul.002G235600.1	2	18	-3.16993	0.985877	PF00324	transport			PTHR11785,PTHR11785:SF78	CATIONIC AMINO ACID TRANSPORTER,amino acid transmembrane transport	KOG1287	Amino acid transporters					GO:0003333 GO:0006810 GO:0015171 GO:0016020 GO:0055085	AA transmembrane transport_transport_amino aid transmembrane transporter activity_membrane_transmembrane transport		Glyma05g28810.1	0	89.5425	Glyma08g11960.1	0	88.9807	GO:0006810 GO:0055085	GO:0015171
Phvul.002G252100.1	1	7	-2.80735	0.929214	PF00324	transport			PTHR11785,PTHR11785:SF53	TRYPTOPHAN PERMEASE,amino acid transmembrane transport	KOG1286	Amino acid transporters					GO:0003333 GO:0006810 GO:0015171 GO:0016020 GO:0055085	AA transmembrane transport_transport_amino aid transmembrane transporter activity_membrane_transmembrane transport		Glyma08g13640.1	0	90.8427	Glyma08g13660.1	1e-173	79.9004	GO:0006810 GO:0055085	GO:0015171
Phvul.003G023300.1	8	56	-2.80735	0.985366	PF00324	transport			PTHR11785,PTHR11785:SF53	TRYPTOPHAN PERMEASE,amino acid transmembrane transport	KOG1286	Amino acid transporters					GO:0003333 GO:0006810 GO:0015171 GO:0016020 GO:0055085	AA transmembrane transport_transport_amino aid transmembrane transporter activity_membrane_transmembrane transport		Glyma09g21070.1	0	86.0632	Glyma08g13640.1	2e-09	93.3333	GO:0006810 GO:0055085	GO:0015171
Phvul.001G104600.1	6	25	-2.05889	0.948122	PF00324	transport			PTHR11785,PTHR11785:SF53	TRYPTOPHAN PERMEASE,amino acid transmembrane transport	KOG1286	Amino acid transporters					GO:0003333 GO:0006810 GO:0015171 GO:0016020 GO:0055085	AA transmembrane transport_transport_amino aid transmembrane transporter activity_membrane_transmembrane transport		Glyma16g04050.1	0	91.4717	Glyma16g04050.2	0	91.8135	GO:0006810 GO:0055085	GO:0015171
Phvul.004G102100.1	0	8	-4	0.954536	PF00076	nucleic acid binding			PTHR24011,PTHR24011:SF26		KOG0149	Predicted RNA-binding protein SEB4 (RRM superfamily)					GO:0003676	nucleic acid binding		Glyma16g02120.1	1e-100	89.4081	Glyma07g05590.1	2e-68	88.9362		GO:0003676
Phvul.009G046300.1	5	70	-3.80735	0.998988	PF00076	nucleic acid binding			PTHR24011,PTHR24011:SF26		KOG0149	Predicted RNA-binding protein SEB4 (RRM superfamily)					GO:0003676	nucleic acid binding		Glyma04g40770.3	0	88.5375	Glyma04g40770.2	0	88.5375		GO:0003676
Phvul.006G033500.1	10	50	-2.32193	0.961614	PF00076,PF04059	R recognition motif 2,nucleic acid binding			PTHR24011,PTHR24011:SF200		KOG4660	Protein Mei2, essential for commitment to meiosis, and related proteins					GO:0003676	nucleic acid binding		Glyma18g12730.1	0	92.1875	Glyma18g12730.1	3e-52	89.8305		GO:0003676
Phvul.007G166900.1	7	29	-2.05063	0.949754	PF00076	nucleic acid binding			PTHR24011,PTHR24011:SF35		KOG0144	RNA-binding protein CUGBP1/BRUNO (RRM superfamily)					GO:0003676	nucleic acid binding		Glyma10g02700.1	0	93.0233	Glyma02g17090.1	0	92.0155		GO:0003676
Phvul.002G054300.1	1	8	-3	0.949691	PF00176,PF00271	ATP binding,helicase activity			PTHR10799,PTHR10799:SF208	,ATP-DEPENDENT HELICASE SMARCA (SWI/SNF-RELATED MATRIX-ASSOCIATED ACTIN-DEPENDENT REGULATOR OF CHROMATIN A)-RELATED	KOG0390	DNA repair protein, SNF2 family	3.6.4.-	Acting on acid anhydrides; involved in cellular and	K10875	DNA repair and recombination protein RAD54 and RAD54-like protein [EC:3.6.4.-]	GO:0003676 GO:0003677 GO:0004386 GO:0005524 GO:0008026 GO:0016787	nucleic acid binding_DNA binding_helicase activity_ATP binding_ATP dependent helicase activity_hydrolase activity	BES1	Glyma01g45590.1	0	92.1032	Glyma01g45590.1	3e-74	89.6266		GO:0003676 GO:0003677 GO:0004386 GO:0005524 GO:0008026 GO:0016787
Phvul.002G287400.1	2	10	-2.32193	0.928344	PF00270,PF00271	ATP-dependent helicase activity,helicase activity			PTHR24031,PTHR24031:SF28		KOG0342	ATP-dependent RNA helicase pitchoune					GO:0003676 GO:0004386 GO:0005524 GO:0008026	nucleic acid binding_helicase activity_ATP binding_ATP dependent helicase activity		Glyma08g01540.1	0	90.0702	Glyma08g01540.1	0	94.2149		GO:0003676 GO:0004386 GO:0005524 GO:0008026
Phvul.002G287400.2	2	10	-2.32193	0.928344	PF00270,PF00271	ATP-dependent helicase activity,helicase activity			PTHR24031,PTHR24031:SF28		KOG0342	ATP-dependent RNA helicase pitchoune					GO:0003676 GO:0004386 GO:0005524 GO:0008026	nucleic acid binding_helicase activity_ATP binding_ATP dependent helicase activity		Glyma08g01540.1	0	90.0702	Glyma08g01540.1	0	94.2149		GO:0003676 GO:0004386 GO:0005524 GO:0008026
Phvul.007G028400.1	0	111	-7.79442	0.999695	PF02265	D catabolic process											GO:0003676 GO:0004519 GO:0006308	nucleic acid binding_endonuclease activity_DNA catabolism		Glyma20g25090.1	0	90	Glyma01g20900.3	2e-16	80.8511	GO:0006308	GO:0003676 GO:0004519
Phvul.006G190700.1	0	20	-5.32193	0.994027	PF02265	D catabolic process											GO:0003676 GO:0004519 GO:0006308	nucleic acid binding_endonuclease activity_DNA catabolism		Glyma15g07430.1	0	93.0661	Glyma13g31890.1	0	92.5244	GO:0006308	GO:0003676 GO:0004519
Phvul.005G022000.1	6	24	-2	0.947369	PF00023,PF00642	nucleic acid binding,protein binding			PTHR14493,PTHR14493:SF22	,UNKEMPT-RELATED	KOG1595	CCCH-type Zn-finger protein					GO:0003676 GO:0005515 GO:0008270	nucleic acid binding_protein binding_zinc ion binding	C3H	Glyma15g43030.1	0	89.7799	Glyma09g15600.1	0	89.3229		GO:0003676 GO:0005515 GO:0008270
Phvul.007G200000.1	2	9	-2.16993	0.912047	PF01612	nucleobase, nucleoside, nucleotide and nucleic acid metabolic process			PTHR13620	3-5 EXONUCLEASE	KOG2207	Predicted 3'-5' exonuclease					GO:0003676 GO:0005622 GO:0006139 GO:0008408	nucleic acid binding_intracellular_"nucleobase, nucleoside, nucleotide and nucleic acid metabolism"_3'-5' exonuclease activity		Glyma20g38330.1	0	89.9238	Glyma10g28980.1	0	89.726	GO:0006139	GO:0003676 GO:0008408
Phvul.002G306100.1	27	123	-2.18763	0.954873	PF00642	nucleic acid binding			PTHR14493	UNKEMPT-RELATED	KOG1595	CCCH-type Zn-finger protein					GO:0003676 GO:0008270	nucleic acid binding_zinc ion binding	C3H	Glyma08g03540.1	0	85.1888	Glyma05g36110.1	0	85.3095		GO:0003676 GO:0008270
Phvul.007G242300.1	0	23	-5.52356	0.995667	PF00249	Myb-like D-binding domain			PTHR25040,PTHR25040:SF29								GO:0003677	DNA binding	MYB_related	Glyma02g18210.1	6e-76	89.0196	Glyma03g28050.1	2e-38	89.2857		GO:0003677
Phvul.005G141200.1	2	65	-5.02237	0.99936	PF00249	Myb-like D-binding domain			PTHR10641	MYB-RELATED					K09422	myb proto-oncogene protein, plant	GO:0003677	DNA binding	MYB	Glyma15g04620.1	1e-177	88.1154	Glyma15g04620.1	2e-19	89.011		GO:0003677
Phvul.005G141200.3	3	88	-4.87447	0.999577	PF00249	Myb-like D-binding domain			PTHR10641	MYB-RELATED							GO:0003677	DNA binding	MYB	Glyma13g40830.3	6e-87	89.0034	Glyma13g40830.3	6e-19	90		GO:0003677
Phvul.007G231800.1	1	21	-4.39232	0.994649	PF00249	Myb-like D-binding domain			PTHR10641	MYB-RELATED	KOG0048	Transcription factor, Myb superfamily			K09422	myb proto-oncogene protein, plant	GO:0003677	DNA binding	MYB	Glyma17g17560.1	1e-178	93.6321	Glyma17g17560.1	2e-50	83.3333		GO:0003677
Phvul.007G132300.1	2	27	-3.75489	0.995801	PF00249	Myb-like D-binding domain			PTHR10641	MYB-RELATED	KOG0048	Transcription factor, Myb superfamily			K09422	myb proto-oncogene protein, plant	GO:0003677	DNA binding	MYB	Glyma10g33450.1	1e-156	91.0588	Glyma10g33450.1	1e-105	91.0891		GO:0003677
Phvul.003G012400.1	1	13	-3.70044	0.983075	PF00249	Myb-like D-binding domain											GO:0003677	DNA binding	GARP_G2	Glyma07g29490.1	1e-95	85.9375	Glyma07g29490.1	1e-73	86.8243		GO:0003677
Phvul.011G067000.1	15	181	-3.59296	0.998858	PF00249	Myb-like D-binding domain			PTHR10641	MYB-RELATED							GO:0003677	DNA binding	MYB	Glyma11g15180.3	4e-45	92.9688	Glyma11g15180.3	2e-40	83.0065		GO:0003677
Phvul.007G019900.1	1	11	-3.45943	0.974763	PF00249	Myb-like D-binding domain											GO:0003677	DNA binding	GARP_G2	Glyma20g24290.1	0	94.4	Glyma20g24290.1	7e-20	83.5616		GO:0003677
Phvul.002G317000.1	1	9	-3.16993	0.959332	PF00249	Myb-like D-binding domain			PTHR10641	MYB-RELATED	KOG0048	Transcription factor, Myb superfamily			K09422	myb proto-oncogene protein, plant	GO:0003677	DNA binding	MYB	Glyma08g04670.1	0	87.7358	Glyma05g35050.1	0	85.5521		GO:0003677
Phvul.007G211800.1	10	82	-3.03562	0.993639	PF00249	Myb-like D-binding domain			PTHR10641	MYB-RELATED	KOG0048	Transcription factor, Myb superfamily			K09422	myb proto-oncogene protein, plant	GO:0003677	DNA binding	MYB	Glyma10g01330.1	1e-147	91.1548	Glyma13g09090.1	2e-53	86.2661		GO:0003677
Phvul.001G179400.1	6	46	-2.9386	0.985028	PF00249	Myb-like D-binding domain			PTHR10641	MYB-RELATED	KOG0048	Transcription factor, Myb superfamily			K09422	myb proto-oncogene protein, plant	GO:0003677	DNA binding	MYB	Glyma19g36830.1	0	87.3016	Glyma03g34110.1	1e-148	90.9308		GO:0003677
Phvul.006G114800.1	1	7	-2.80735	0.929214	PF00249	Myb-like D-binding domain			PTHR10641	MYB-RELATED	KOG0048	Transcription factor, Myb superfamily					GO:0003677	DNA binding	MYB	Glyma19g44660.1	1e-163	93.6061	Glyma19g44660.1	4e-61	83.6788		GO:0003677
Phvul.007G244100.1	1	7	-2.80735	0.929214	PF00249	Myb-like D-binding domain											GO:0003677	DNA binding	GARP_G2	Glyma02g21820.1	3e-77	92.7184	Glyma02g21820.1	8e-19	84.9206		GO:0003677
Phvul.003G216000.1	38	249	-2.71207	0.984418	PF02178,PF03479	D binding,Domain of unknown function (DUF296)											GO:0003677	DNA binding		Glyma05g04040.1	0	92.5813	Glyma17g14520.2	0	92.4797		GO:0003677
Phvul.007G273400.1	3	19	-2.66297	0.975822	PF00249	Myb-like D-binding domain			PTHR10641	MYB-RELATED	KOG0048	Transcription factor, Myb superfamily			K09422	myb proto-oncogene protein, plant	GO:0003677	DNA binding	MYB	Glyma02g00820.1	1e-177	85.335	Glyma10g00930.1	1e-164	84.3236		GO:0003677
Phvul.011G034900.1	4	23	-2.52356	0.957328	PF00249	Myb-like D-binding domain			PTHR10641	MYB-RELATED	KOG0048	Transcription factor, Myb superfamily			K09422	myb proto-oncogene protein, plant	GO:0003677	DNA binding	MYB	Glyma11g11450.1	0	87.7124	Glyma12g03600.1	0	86.4623		GO:0003677
Phvul.002G097300.1	2	11	-2.45943	0.935298	PF02195	D binding			PTHR21348	UNCHARACTERIZED	KOG3388	Predicted transcription regulator/nuclease, contains ParB domain					GO:0003677	DNA binding		Glyma20g02350.3	1e-152	92.5065	Glyma20g02350.2	1e-145	92.4731		GO:0003677
Phvul.002G015100.1	52	281	-2.43399	0.962816	PF00249	Myb-like D-binding domain			PTHR10641	MYB-RELATED	KOG0048	Transcription factor, Myb superfamily			K09422	myb proto-oncogene protein, plant	GO:0003677	DNA binding	MYB	Glyma01g39740.1	1e-155	86.2903	Glyma01g39740.1	7e-23	84.2767		GO:0003677
Phvul.007G147600.1	14	71	-2.34239	0.962227	PF00249	Myb-like D-binding domain			PTHR10641	MYB-RELATED	KOG0048	Transcription factor, Myb superfamily			K09422	myb proto-oncogene protein, plant	GO:0003677	DNA binding	MYB	Glyma10g06190.1	1e-152	90.4872	Glyma10g06190.1	1e-43	80.1609		GO:0003677
Phvul.002G239100.1	2	10	-2.32193	0.928344	PF00249	Myb-like D-binding domain											GO:0003677	DNA binding	GARP_G2	Glyma08g12320.1	1e-126	89.9497	Glyma08g12320.1	1e-111	83.8313		GO:0003677
Phvul.008G065900.1	2	10	-2.32193	0.928344	PF02178,PF03479	D binding,Domain of unknown function (DUF296)											GO:0003677	DNA binding		Glyma09g39650.2	0	92.5926	Glyma09g39650.1	0	92.5926		GO:0003677
Phvul.003G240200.1	50	241	-2.26903	0.955143	PF00249	Myb-like D-binding domain			PTHR10641	MYB-RELATED					K09422	myb proto-oncogene protein, plant	GO:0003677	DNA binding	MYB	Glyma05g21220.1	3e-93	87.6833	Glyma05g21220.1	1e-33	84.456		GO:0003677
Phvul.006G134700.1	31	148	-2.25526	0.955055	PF00249	Myb-like D-binding domain											GO:0003677	DNA binding	GARP_G2	Glyma15g12940.3	0	90.303	Glyma15g12940.2	0	90.303		GO:0003677
Phvul.006G134700.2	32	152	-2.24793	0.955062	PF00249	Myb-like D-binding domain											GO:0003677	DNA binding	GARP_G2	Glyma15g12940.3	0	90.303	Glyma15g12940.2	0	90.303		GO:0003677
Phvul.002G239100.2	2	9	-2.16993	0.912047	PF00249	Myb-like D-binding domain											GO:0003677	DNA binding	GARP_G2	Glyma08g12320.1	1e-126	89.9497	Glyma08g12320.1	1e-111	83.8313		GO:0003677
Phvul.007G176000.1	12	54	-2.16993	0.953977	PF00125	D binding			PTHR23430	HISTONE H2A	KOG1757	Histone 2A			K11251	histone H2A	GO:0003677	DNA binding		Glyma02g16150.1	1e-160	92.75	Glyma10g03640.2	1e-149	91.7085		GO:0003677
Phvul.009G068000.1	4	18	-2.16993	0.943699	PF00249	Myb-like D-binding domain			PTHR10641	MYB-RELATED	KOG0048	Transcription factor, Myb superfamily					GO:0003677	DNA binding	MYB	Glyma04g04490.1	2.33e-156	90.2098	Glyma04g04490.1	3e-28	85.8108		GO:0003677
Phvul.011G109700.1	10	43	-2.10434	0.952211	PF00249	Myb-like D-binding domain			PTHR10641,PTHR10641:SF30	MYB-RELATED,MYB-RELATED TRANSCRIPTION FACTOR	KOG0048	Transcription factor, Myb superfamily					GO:0003677	DNA binding	MYB	Glyma06g45540.1	2.33e-156	91.2718	Glyma06g45540.1	4e-37	84.1629		GO:0003677
Phvul.007G108500.1	18	76	-2.078	0.953366	PF00249	Myb-like D-binding domain			PTHR10641	MYB-RELATED	KOG0048	Transcription factor, Myb superfamily			K09422	myb proto-oncogene protein, plant	GO:0003677	DNA binding	MYB	Glyma20g35180.1	0	88.0342	Glyma10g32410.1	0	86.4734		GO:0003677
Phvul.003G223200.1	10	96	-3.26303	0.994179	PF00046,PF02183,PF04618	nucleus,sequence-specific D binding			PTHR24326,PTHR24326:SF218		KOG0483	Transcription factor HEX, contains HOX and HALZ domains			K09338	homeobox-leucine zipper protein	GO:0003677 GO:0003700 GO:0005634 GO:0006351 GO:0006355 GO:0016563 GO:0043565	DNA binding_transcription factor activity_nucleus_"transcription, DNA-dependent"_"regulation of transcription, DNA-dependent"_transcription activator activity_sequence-specific DNA binding	HB	Glyma05g04990.2	0	88.0496	Glyma05g04990.1	0	87.458	GO:0006351 GO:0006355	GO:0003677 GO:0003700 GO:0016563 GO:0043565
Phvul.009G049600.1	2	93	-5.53916	0.999614	PF00046,PF02183	nucleus,sequence-specific D binding			PTHR24326,PTHR24326:SF134		KOG0484	Transcription factor PHOX2/ARIX, contains HOX domain					GO:0003677 GO:0003700 GO:0005634 GO:0006355 GO:0043565	DNA binding_transcription factor activity_nucleus_"regulation of transcription, DNA-dependent"_sequence-specific DNA binding		Glyma06g13890.1	0	91.79	Glyma04g40960.1	0	91.1805	GO:0006355	GO:0003677 GO:0003700 GO:0043565
Phvul.003G138200.1	3	36	-3.58496	0.997151	PF00046,PF02183	nucleus,sequence-specific D binding			PTHR24326,PTHR24326:SF218		KOG0483	Transcription factor HEX, contains HOX and HALZ domains					GO:0003677 GO:0003700 GO:0005634 GO:0006355 GO:0043565	DNA binding_transcription factor activity_nucleus_"regulation of transcription, DNA-dependent"_sequence-specific DNA binding	HB	Glyma13g00310.1	1e-133	90.8356	Glyma13g00310.1	6e-35	89.313	GO:0006355	GO:0003677 GO:0003700 GO:0043565
Phvul.001G011100.1	3	31	-3.36923	0.99516	PF00046,PF07526	Associated with HOX,sequence-specific D binding			PTHR11850,PTHR11850:SF14	BEL1 HOMEOTIC PROTEIN,HOMEOBOX PROTEIN	KOG0773	Transcription factor MEIS1 and related HOX domain proteins					GO:0003677 GO:0003700 GO:0005634 GO:0006355 GO:0043565	DNA binding_transcription factor activity_nucleus_"regulation of transcription, DNA-dependent"_sequence-specific DNA binding	HB	Glyma14g07710.1	0	90.0105	Glyma17g37260.1	0	89.7493	GO:0006355	GO:0003677 GO:0003700 GO:0043565
Phvul.002G153300.1	3	29	-3.27302	0.99158	PF00046,PF03789,PF03790,PF03791	nucleus,sequence-specific D binding			PTHR11850,PTHR11850:SF15	HOMEOBOX PROTEIN,HOMEOBOX PROTEIN KNOTTED-1	KOG0773	Transcription factor MEIS1 and related HOX domain proteins					GO:0003677 GO:0003700 GO:0005634 GO:0006355 GO:0043565	DNA binding_transcription factor activity_nucleus_"regulation of transcription, DNA-dependent"_sequence-specific DNA binding	HB	Glyma01g42410.1	0	94.599	Glyma01g42410.1	3e-43	91.7293	GO:0006355	GO:0003677 GO:0003700 GO:0043565
Phvul.003G192900.1	95	878	-3.20822	0.994514	PF00046,PF02183	nucleus,sequence-specific D binding			PTHR24326,PTHR24326:SF218		KOG0483	Transcription factor HEX, contains HOX and HALZ domains					GO:0003677 GO:0003700 GO:0005634 GO:0006355 GO:0043565	DNA binding_transcription factor activity_nucleus_"regulation of transcription, DNA-dependent"_sequence-specific DNA binding	HB	Glyma05g01390.1	1e-150	89.5879	Glyma05g01390.1	1e-107	88.7052	GO:0006355	GO:0003677 GO:0003700 GO:0043565
Phvul.001G011000.1	4	33	-3.04439	0.991715	PF00046,PF07526	Associated with HOX,sequence-specific D binding			PTHR11850,PTHR11850:SF14	BEL1 HOMEOTIC PROTEIN,HOMEOBOX PROTEIN	KOG0773	Transcription factor MEIS1 and related HOX domain proteins					GO:0003677 GO:0003700 GO:0005634 GO:0006355 GO:0043565	DNA binding_transcription factor activity_nucleus_"regulation of transcription, DNA-dependent"_sequence-specific DNA binding	HB	Glyma14g07710.1	0	90.6234	Glyma17g37260.1	0	90.1917	GO:0006355	GO:0003677 GO:0003700 GO:0043565
Phvul.009G190200.1	1	8	-3	0.949691	PF00046,PF02183	nucleus,sequence-specific D binding			PTHR24326,PTHR24326:SF218								GO:0003677 GO:0003700 GO:0005634 GO:0006355 GO:0043565	DNA binding_transcription factor activity_nucleus_"regulation of transcription, DNA-dependent"_sequence-specific DNA binding	HB	Glyma06g20230.1	0	88.0952	Glyma04g34340.1	3e-65	87.3077	GO:0006355	GO:0003677 GO:0003700 GO:0043565
Phvul.001G011000.2	4	31	-2.9542	0.983576	PF00046,PF07526	Associated with HOX,sequence-specific D binding			PTHR11850,PTHR11850:SF14	BEL1 HOMEOTIC PROTEIN,HOMEOBOX PROTEIN	KOG0773	Transcription factor MEIS1 and related HOX domain proteins					GO:0003677 GO:0003700 GO:0005634 GO:0006355 GO:0043565	DNA binding_transcription factor activity_nucleus_"regulation of transcription, DNA-dependent"_sequence-specific DNA binding	HB	Glyma14g07710.1	0	90.6234	Glyma17g37260.1	0	90.1917	GO:0006355	GO:0003677 GO:0003700 GO:0043565
Phvul.001G254000.1	10	71	-2.82782	0.985701	PF00046,PF02183	nucleus,sequence-specific D binding			PTHR24326,PTHR24326:SF221		KOG0483	Transcription factor HEX, contains HOX and HALZ domains					GO:0003677 GO:0003700 GO:0005634 GO:0006355 GO:0043565	DNA binding_transcription factor activity_nucleus_"regulation of transcription, DNA-dependent"_sequence-specific DNA binding	HB	Glyma11g37920.3	1e-114	89.6648	Glyma11g37920.3	7e-17	87.1287	GO:0006355	GO:0003677 GO:0003700 GO:0043565
Phvul.002G008600.1	6	40	-2.73697	0.982794	PF00046,PF02183	nucleus,sequence-specific D binding			PTHR24326,PTHR24326:SF218		KOG0483	Transcription factor HEX, contains HOX and HALZ domains			K09338	homeobox-leucine zipper protein	GO:0003677 GO:0003700 GO:0005634 GO:0006355 GO:0043565	DNA binding_transcription factor activity_nucleus_"regulation of transcription, DNA-dependent"_sequence-specific DNA binding	HB	Glyma11g04840.1	0	92.7984	Glyma11g04840.1	4e-21	91.25	GO:0006355	GO:0003677 GO:0003700 GO:0043565
Phvul.004G017500.1	54	325	-2.58941	0.984359	PF00046,PF02183	nucleus,sequence-specific D binding			PTHR24326,PTHR24326:SF218		KOG0483	Transcription factor HEX, contains HOX and HALZ domains			K09338	homeobox-leucine zipper protein	GO:0003677 GO:0003700 GO:0005634 GO:0006355 GO:0043565	DNA binding_transcription factor activity_nucleus_"regulation of transcription, DNA-dependent"_sequence-specific DNA binding	HB	Glyma19g01300.1	0	91.7249	Glyma13g23890.2	0	91.5888	GO:0006355	GO:0003677 GO:0003700 GO:0043565
Phvul.002G159000.1	40	224	-2.48543	0.963084	PF00046,PF07526	Associated with HOX,sequence-specific D binding			PTHR11850,PTHR11850:SF52	,HOMEOBOX PROTEIN	KOG0773	Transcription factor MEIS1 and related HOX domain proteins					GO:0003677 GO:0003700 GO:0005634 GO:0006355 GO:0043565	DNA binding_transcription factor activity_nucleus_"regulation of transcription, DNA-dependent"_sequence-specific DNA binding	HB	Glyma11g02450.1	0	89.9021	Glyma01g43040.1	0	88.968	GO:0006355	GO:0003677 GO:0003700 GO:0043565
Phvul.005G119300.1	2	11	-2.45943	0.935298	PF00046,PF07526	Associated with HOX,sequence-specific D binding			PTHR11850,PTHR11850:SF14	BEL1 HOMEOTIC PROTEIN,HOMEOBOX PROTEIN	KOG0773	Transcription factor MEIS1 and related HOX domain proteins					GO:0003677 GO:0003700 GO:0005634 GO:0006355 GO:0043565	DNA binding_transcription factor activity_nucleus_"regulation of transcription, DNA-dependent"_sequence-specific DNA binding	HB	Glyma13g38910.1	0	86.3357	Glyma12g31480.2	0	89.6301	GO:0006355	GO:0003677 GO:0003700 GO:0043565
Phvul.005G119300.2	2	11	-2.45943	0.935298	PF00046,PF07526	Associated with HOX,sequence-specific D binding			PTHR11850,PTHR11850:SF14	BEL1 HOMEOTIC PROTEIN,HOMEOBOX PROTEIN	KOG0773	Transcription factor MEIS1 and related HOX domain proteins					GO:0003677 GO:0003700 GO:0005634 GO:0006355 GO:0043565	DNA binding_transcription factor activity_nucleus_"regulation of transcription, DNA-dependent"_sequence-specific DNA binding	HB	Glyma13g38910.1	0	86.3848	Glyma12g31480.2	0	89.5551	GO:0006355	GO:0003677 GO:0003700 GO:0043565
Phvul.002G292000.1	51	279	-2.4517	0.962816	PF00046,PF07526	Associated with HOX,sequence-specific D binding			PTHR11850,PTHR11850:SF52	,HOMEOBOX PROTEIN	KOG0773	Transcription factor MEIS1 and related HOX domain proteins					GO:0003677 GO:0003700 GO:0005634 GO:0006355 GO:0043565	DNA binding_transcription factor activity_nucleus_"regulation of transcription, DNA-dependent"_sequence-specific DNA binding	HB	Glyma05g37550.2	0	89.103	Glyma05g37550.2	1e-63	90	GO:0006355	GO:0003677 GO:0003700 GO:0043565
Phvul.002G067200.1	16	75	-2.22882	0.95462	PF00046,PF02183	nucleus,sequence-specific D binding			PTHR24326,PTHR24326:SF218								GO:0003677 GO:0003700 GO:0005634 GO:0006355 GO:0043565	DNA binding_transcription factor activity_nucleus_"regulation of transcription, DNA-dependent"_sequence-specific DNA binding	HB	Glyma01g04890.1	0	89.8453	Glyma01g04890.2	0	88.9989	GO:0006355	GO:0003677 GO:0003700 GO:0043565
Phvul.007G201400.1	2	9	-2.16993	0.912047	PF00046,PF03789,PF03790,PF03791	nucleus,sequence-specific D binding			PTHR11850,PTHR11850:SF43	,HOMEOBOX PROTEIN	KOG0773	Transcription factor MEIS1 and related HOX domain proteins					GO:0003677 GO:0003700 GO:0005634 GO:0006355 GO:0043565	DNA binding_transcription factor activity_nucleus_"regulation of transcription, DNA-dependent"_sequence-specific DNA binding	HB	Glyma10g28820.1	0	89.7436	Glyma20g22970.1	1e-143	90.4645	GO:0006355	GO:0003677 GO:0003700 GO:0043565
Phvul.004G123500.1	1	7	-2.80735	0.929214	PF00319,PF01486	nucleus,sequence-specific D binding			PTHR11945,PTHR11945:SF19	MADS BOX PROTEIN	KOG0014	MADS box transcription factor					GO:0003677 GO:0003700 GO:0005634 GO:0006355 GO:0043565 GO:0046983	DNA binding_transcription factor activity_nucleus_"regulation of transcription, DNA-dependent"_sequence-specific DNA binding_protein dimerization activity	MADS	Glyma16g32540.1	0	91.2338	Glyma09g27450.1	6e-78	95.082	GO:0006355	GO:0003677 GO:0003700 GO:0043565 GO:0046983
Phvul.002G147600.1	21	97	-2.2076	0.954739	PF00319,PF01486	nucleus,sequence-specific D binding			PTHR11945,PTHR11945:SF75	,MADS BOX PROTEIN	KOG0014	MADS box transcription factor					GO:0003677 GO:0003700 GO:0005634 GO:0006355 GO:0043565 GO:0046983	DNA binding_transcription factor activity_nucleus_"regulation of transcription, DNA-dependent"_sequence-specific DNA binding_protein dimerization activity	MADS	Glyma01g02880.1	0	92.0588	Glyma02g04710.1	0	91.9118	GO:0006355	GO:0003677 GO:0003700 GO:0043565 GO:0046983
Phvul.003G111800.1	71	330	-2.21658	0.955148	PF00847,PF02362	regulation of transcription, D-dependent,sequence-specific D binding transcription factor activity									K09287	RAV-like factor	GO:0003677 GO:0003700 GO:0006355	DNA binding_transcription factor activity_"regulation of transcription, DNA-dependent"	AP2	Glyma01g22260.1	0	85.6999	Glyma02g11060.1	1e-134	85.5422	GO:0006355	GO:0003677 GO:0003700
Phvul.011G006800.1	3	14	-2.22239	0.93636	PF05132	D-directed R polymerase III complex			PTHR13408	D-directed R polymerase III complex	KOG3122	DNA-directed RNA polymerase III subunit	2.7.7.6	D-directed R polymerase.	K03026	DNA-directed RNA polymerase III subunit RPC4	GO:0003677 GO:0003899 GO:0005666 GO:0006383	DNA binding_DNA-directed RNA polymerase activity_DNA-directed RNA polymerase III complex_transcription from Pol III promoter		Glyma12g00860.1	1e-98	82.5397	Glyma12g00860.1	6e-42	84.7534	GO:0006383	GO:0003677 GO:0003899
Phvul.005G021200.1	5	21	-2.07039	0.945404	PF01068,PF04675	D ligase (ATP) activity			PTHR10459	ATP-DEPENDENT D LIGASE FAMILY							GO:0003677 GO:0003910 GO:0005524 GO:0006281 GO:0006310	DNA binding_DNA ligase (ATP) activity_ATP binding_DNA repair_DNA recombination		Glyma12g08600.1	7e-95	87.9154	Glyma12g08600.1	9e-82	90.6504	GO:0006281 GO:0006310	GO:0003677 GO:0003910 GO:0005524
Phvul.008G141500.1	2	12	-2.58496	0.961577	PF00176	ATP binding			PTHR10799,PTHR10799:SF111	,ATP-DEPENDENT HELICASE SMARCA (SWI/SNF-RELATED MATRIX-ASSOCIATED ACTIN-DEPENDENT REGULATOR OF CHROMATIN A)-RELATED							GO:0003677 GO:0005524	DNA binding_ATP binding	HMG	Glyma01g13950.1	0	89.9091					GO:0003677 GO:0005524
Phvul.010G102300.1	1	15	-3.90689	0.988004	PF00808	sequence-specific D binding			PTHR10252,PTHR10252:SF6	CCAAT-BINDING TRANSCRIPTION FACTOR,HISTONE-LIKE TRANSCRIPTION FACTOR CCAAT-RELATED							GO:0003677 GO:0005622 GO:0043565	DNA binding_intracellular_sequence-specific DNA binding	CCAAT_HAP5	Glyma13g35980.1	1e-138	93.9024	Glyma12g34510.1	1e-129	92.6829		GO:0003677 GO:0043565
Phvul.003G086800.1	28	202	-2.85086	0.986161	PF00808	sequence-specific D binding			PTHR11064,PTHR11064:SF9	D binding,TATA-BINDING PROTEIN-ASSOCIATED PHOSPHOPROTEIN	KOG0869	CCAAT-binding factor, subunit A (HAP3)					GO:0003677 GO:0005622 GO:0043565	DNA binding_intracellular_sequence-specific DNA binding	CCAAT_HAP3	Glyma15g12570.1	1e-44	82.5083	Glyma09g01650.1	6e-40	81.8482		GO:0003677 GO:0043565
Phvul.008G118400.1	2	18	-3.16993	0.985877	PF02309,PF02362,PF06507	nucleus,"regulation of transcription, D-dependent",response to hormone stimulus											GO:0003677 GO:0005634 GO:0006355 GO:0009725	DNA binding_nucleus_"regulation of transcription, DNA-dependent"_response to hormone stimulus	ARF	Glyma18g40180.1	0	92.4528	Glyma18g40180.1	0	90.2579	GO:0006355 GO:0009725	GO:0003677
Phvul.002G282200.1	26	183	-2.81526	0.98615	PF02309,PF02362,PF06507	nucleus,"regulation of transcription, D-dependent",response to hormone stimulus											GO:0003677 GO:0005634 GO:0006355 GO:0009725	DNA binding_nucleus_"regulation of transcription, DNA-dependent"_response to hormone stimulus	ARF	Glyma05g38540.2	0	88.5615	Glyma05g38540.1	0	88.5615	GO:0006355 GO:0009725	GO:0003677
Phvul.008G118400.2	3	21	-2.80735	0.979639	PF02362,PF06507	regulation of transcription, D-dependent,response to hormone stimulus											GO:0003677 GO:0005634 GO:0006355 GO:0009725	DNA binding_nucleus_"regulation of transcription, DNA-dependent"_response to hormone stimulus	ARF	Glyma18g40180.1	0	92.4528	Glyma18g40180.1	1e-118	89.1821	GO:0006355 GO:0009725	GO:0003677
Phvul.002G177600.1	11	50	-2.18442	0.953811	PF02309,PF02362,PF06507	nucleus,"regulation of transcription, D-dependent",response to hormone stimulus											GO:0003677 GO:0005634 GO:0006355 GO:0009725	DNA binding_nucleus_"regulation of transcription, DNA-dependent"_response to hormone stimulus	ARF	Glyma08g10550.1	0	92.8947	Glyma08g10550.1	0	91.1735	GO:0006355 GO:0009725	GO:0003677
Phvul.007G192100.1	2	65	-5.02237	0.99936	PF02365	regulation of transcription, D-dependent											GO:0003677 GO:0006355	DNA binding_"regulation of transcription, DNA-dependent"	NAC	Glyma10g04350.1	0	91.8584	Glyma10g04350.1	2e-16	81.9876	GO:0006355	GO:0003677
Phvul.003G045600.1	4	122	-4.93074	0.999717	PF02365	regulation of transcription, D-dependent											GO:0003677 GO:0006355	DNA binding_"regulation of transcription, DNA-dependent"	NAC	Glyma01g06150.1	0	93.133	Glyma02g12220.1	0	92.7143	GO:0006355	GO:0003677
Phvul.003G189000.1	2	35	-4.12928	0.997901	PF02365	regulation of transcription, D-dependent											GO:0003677 GO:0006355	DNA binding_"regulation of transcription, DNA-dependent"	NAC	Glyma17g10970.1	0	91.0305	Glyma05g00930.1	0	90.7443	GO:0006355	GO:0003677
Phvul.001G161700.1	0	8	-4	0.954536	PF02365	regulation of transcription, D-dependent											GO:0003677 GO:0006355	DNA binding_"regulation of transcription, DNA-dependent"	NAC	Glyma19g34880.1	0	94.2792	Glyma03g32120.1	1e-180	93.3333	GO:0006355	GO:0003677
Phvul.008G194600.1	1	16	-4	0.989809	PF02365	regulation of transcription, D-dependent											GO:0003677 GO:0006355	DNA binding_"regulation of transcription, DNA-dependent"	NAC	Glyma02g45370.1	0	93.0041	Glyma14g03440.1	0	91.7695	GO:0006355	GO:0003677
Phvul.001G059900.2	1	14	-3.80735	0.986079	PF02365	regulation of transcription, D-dependent											GO:0003677 GO:0006355	DNA binding_"regulation of transcription, DNA-dependent"	NAC	Glyma14g20340.1	1e-154	89.1837	Glyma14g20340.1	1e-30	92	GO:0006355	GO:0003677
Phvul.006G181500.1	6	83	-3.79008	0.998604	PF02365	regulation of transcription, D-dependent											GO:0003677 GO:0006355	DNA binding_"regulation of transcription, DNA-dependent"	NAC	Glyma15g08480.2	0	91.7081	Glyma15g08480.2	2e-23	90.9091	GO:0006355	GO:0003677
Phvul.006G181500.2	6	83	-3.79008	0.998604	PF02365	regulation of transcription, D-dependent											GO:0003677 GO:0006355	DNA binding_"regulation of transcription, DNA-dependent"	NAC	Glyma15g08480.2	0	91.7081	Glyma15g08480.2	2e-23	90.9091	GO:0006355	GO:0003677
Phvul.001G059900.1	1	13	-3.70044	0.983075	PF02365	regulation of transcription, D-dependent											GO:0003677 GO:0006355	DNA binding_"regulation of transcription, DNA-dependent"	NAC	Glyma14g20340.1	1e-154	89.1837	Glyma14g20340.1	1e-30	92	GO:0006355	GO:0003677
Phvul.011G095500.2	1	13	-3.70044	0.983075	PF02365	regulation of transcription, D-dependent											GO:0003677 GO:0006355	DNA binding_"regulation of transcription, DNA-dependent"	NAC	Glyma12g09670.1	1e-88	85.4962	Glyma11g18770.1	1e-85	85.567	GO:0006355	GO:0003677
Phvul.004G076900.1	12	145	-3.59495	0.998817	PF02365	regulation of transcription, D-dependent											GO:0003677 GO:0006355	DNA binding_"regulation of transcription, DNA-dependent"	NAC	Glyma02g07760.1	0	87.8716	Glyma02g07760.1	5e-40	84.4749	GO:0006355	GO:0003677
Phvul.001G176100.1	0	6	-3.58496	0.921004	PF02365	regulation of transcription, D-dependent											GO:0003677 GO:0006355	DNA binding_"regulation of transcription, DNA-dependent"	NAC	Glyma12g21170.1	1e-151	90	Glyma05g15670.1	1e-131	89.8058	GO:0006355	GO:0003677
Phvul.001G192000.1	0	6	-3.58496	0.921004	PF02365	regulation of transcription, D-dependent											GO:0003677 GO:0006355	DNA binding_"regulation of transcription, DNA-dependent"	NAC	Glyma19g38210.1	1e-114	87.1981	Glyma03g35570.1	1e-110	86.9779	GO:0006355	GO:0003677
Phvul.008G159200.2	0	6	-3.58496	0.921004	PF02365	regulation of transcription, D-dependent											GO:0003677 GO:0006355	DNA binding_"regulation of transcription, DNA-dependent"	NAC	Glyma19g08510.1	0	85.3319	Glyma16g07500.1	1e-147	88.4381	GO:0006355	GO:0003677
Phvul.008G001000.2	83	961	-3.53335	0.997801	PF02365	regulation of transcription, D-dependent											GO:0003677 GO:0006355	DNA binding_"regulation of transcription, DNA-dependent"	NAC	Glyma08g47520.1	1e-129	89.4349	Glyma08g47520.1	6e-26	86.2319	GO:0006355	GO:0003677
Phvul.011G024700.1	7	79	-3.49643	0.997332	PF02365	regulation of transcription, D-dependent											GO:0003677 GO:0006355	DNA binding_"regulation of transcription, DNA-dependent"	NAC	Glyma12g02540.1	0	85.0166	Glyma11g10230.1	1e-178	86.9029	GO:0006355	GO:0003677
Phvul.011G095500.1	1	11	-3.45943	0.974763	PF02365	regulation of transcription, D-dependent											GO:0003677 GO:0006355	DNA binding_"regulation of transcription, DNA-dependent"	NAC	Glyma11g18770.1	1e-125	85.4809	Glyma11g18770.1	2e-07	91.1111	GO:0006355	GO:0003677
Phvul.008G001000.1	28	289	-3.36757	0.997602	PF02365	regulation of transcription, D-dependent											GO:0003677 GO:0006355	DNA binding_"regulation of transcription, DNA-dependent"	NAC	Glyma08g47520.1	1e-141	86.9318	Glyma08g47520.1	6e-26	86.2319	GO:0006355	GO:0003677
Phvul.002G170200.1	13	119	-3.19438	0.99428	PF02365	regulation of transcription, D-dependent											GO:0003677 GO:0006355	DNA binding_"regulation of transcription, DNA-dependent"	NAC	Glyma07g35630.1	0	91.543	Glyma20g04400.1	0	90.3367	GO:0006355	GO:0003677
Phvul.004G028300.1	4	31	-2.9542	0.983576	PF02365	regulation of transcription, D-dependent											GO:0003677 GO:0006355	DNA binding_"regulation of transcription, DNA-dependent"	NAC	Glyma19g02580.1	0	88.3249	Glyma19g02580.1	2e-29	87.8788	GO:0006355	GO:0003677
Phvul.005G055400.1	3	19	-2.66297	0.975822	PF02365	regulation of transcription, D-dependent											GO:0003677 GO:0006355	DNA binding_"regulation of transcription, DNA-dependent"	NAC	Glyma15g40510.1	0	91.1184	Glyma08g18470.1	0	91.02	GO:0006355	GO:0003677
Phvul.005G084500.1	26	156	-2.58496	0.984275	PF02365	regulation of transcription, D-dependent											GO:0003677 GO:0006355	DNA binding_"regulation of transcription, DNA-dependent"	NAC	Glyma12g35000.1	0	87.1992	Glyma13g35550.1	0	87.1595	GO:0006355	GO:0003677
Phvul.009G104400.1	1	6	-2.58496	0.909919	PF02365	regulation of transcription, D-dependent											GO:0003677 GO:0006355	DNA binding_"regulation of transcription, DNA-dependent"	NAC	Glyma06g08440.1	0	89.9018	Glyma06g08440.1	2e-51	86.9955	GO:0006355	GO:0003677
Phvul.009G104400.2	1	6	-2.58496	0.909919	PF02365	regulation of transcription, D-dependent											GO:0003677 GO:0006355	DNA binding_"regulation of transcription, DNA-dependent"	NAC	Glyma06g08440.1	0	89.4811	Glyma06g08440.1	2e-51	86.9955	GO:0006355	GO:0003677
Phvul.009G156300.1	1	6	-2.58496	0.909919	PF02365	regulation of transcription, D-dependent											GO:0003677 GO:0006355	DNA binding_"regulation of transcription, DNA-dependent"	NAC	Glyma04g38990.1	0	89.8693	Glyma06g15990.1	0	88.3495	GO:0006355	GO:0003677
Phvul.001G100200.1	191	1134	-2.56978	0.963233	PF02365	regulation of transcription, D-dependent											GO:0003677 GO:0006355	DNA binding_"regulation of transcription, DNA-dependent"	NAC	Glyma16g04740.1	0	89.2019	Glyma19g28480.1	1e-143	85.4785	GO:0006355	GO:0003677
Phvul.011G050600.2	4	22	-2.45943	0.956556	PF02362	regulation of transcription, D-dependent											GO:0003677 GO:0006355	DNA binding_"regulation of transcription, DNA-dependent"	ABI3	Glyma12g05250.2	0	90.6766	Glyma12g05250.1	0	89.5681	GO:0006355	GO:0003677
Phvul.011G050600.1	4	21	-2.39232	0.955355	PF02362	regulation of transcription, D-dependent											GO:0003677 GO:0006355	DNA binding_"regulation of transcription, DNA-dependent"	ABI3	Glyma12g05250.2	0	90.6905	Glyma12g05250.1	0	89.6472	GO:0006355	GO:0003677
Phvul.009G039000.1	54	277	-2.35885	0.962787	PF02365	regulation of transcription, D-dependent											GO:0003677 GO:0006355	DNA binding_"regulation of transcription, DNA-dependent"	NAC	Glyma04g40450.1	0	87.0326	Glyma04g40450.1	2e-89	88.5993	GO:0006355	GO:0003677
Phvul.010G121100.1	3	15	-2.32193	0.947062	PF02365	regulation of transcription, D-dependent											GO:0003677 GO:0006355	DNA binding_"regulation of transcription, DNA-dependent"	NAC	Glyma07g05350.1	1e-109	83.9286	Glyma16g01900.1	1e-107	84.1418	GO:0006355	GO:0003677
Phvul.003G027100.1	11	47	-2.09516	0.952488	PF02365	regulation of transcription, D-dependent											GO:0003677 GO:0006355	DNA binding_"regulation of transcription, DNA-dependent"	NAC	Glyma01g22510.1	0	87.4317	Glyma02g11140.1	0	89.9713	GO:0006355	GO:0003677
Phvul.004G077400.1	4	17	-2.08746	0.940717	PF02365	regulation of transcription, D-dependent											GO:0003677 GO:0006355	DNA binding_"regulation of transcription, DNA-dependent"	NAC	Glyma16g26740.1	0	93.2584	Glyma16g26740.1	6e-30	86.6667	GO:0006355	GO:0003677
Phvul.006G176400.1	14	246	-4.13516	0.999633	PF02701	zinc ion binding											GO:0003677 GO:0006355 GO:0008270	DNA binding_"regulation of transcription, DNA-dependent"_zinc ion binding	C2C2_DOFlike	Glyma15g08860.1	7e-59	86.6397	Glyma15g08860.1	2e-09	100	GO:0006355	GO:0003677 GO:0008270
Phvul.002G238400.1	9	62	-2.78427	0.983768	PF02701	zinc ion binding											GO:0003677 GO:0006355 GO:0008270	DNA binding_"regulation of transcription, DNA-dependent"_zinc ion binding	C2C2_DOFlike	Glyma05g29090.1	9e-49	89.4118	Glyma05g29090.1	1e-29	84.9398	GO:0006355	GO:0003677 GO:0008270
Phvul.003G133100.1	30	348	-3.53605	0.997709	PF02045	nucleus			PTHR12632,PTHR12632:SF5	TRANSCRIPTIOL ACTIVATOR PHP2-RELATED,nucleus							GO:0003700 GO:0005634 GO:0006355	transcription factor activity_nucleus_"regulation of transcription, DNA-dependent"	NZZ	Glyma13g16770.1	0	88.0576	Glyma13g16770.2	0	88.3648	GO:0006355	GO:0003700
Phvul.001G131000.1	2	154	-6.26679	0.999777	PF00447	sequence-specific D binding			PTHR10015,PTHR10015:SF7	HEAT SHOCK TRANSCRIPTION FACTOR							GO:0003700 GO:0005634 GO:0006355 GO:0043565	transcription factor activity_nucleus_"regulation of transcription, DNA-dependent"_sequence-specific DNA binding	HSF	Glyma19g31940.2	0	90.7738	Glyma19g31940.1	0	89.9705	GO:0006355	GO:0003700 GO:0043565
Phvul.003G135400.1	1	7	-2.80735	0.929214	PF00447	sequence-specific D binding			PTHR10015,PTHR10015:SF7	HEAT SHOCK TRANSCRIPTION FACTOR	KOG0627	Heat shock transcription factor					GO:0003700 GO:0005634 GO:0006355 GO:0043565	transcription factor activity_nucleus_"regulation of transcription, DNA-dependent"_sequence-specific DNA binding	HSF	Glyma13g16510.1	0	89.0162	Glyma17g06160.1	0	88.3542	GO:0006355	GO:0003700 GO:0043565
Phvul.003G244000.1	25	128	-2.35614	0.962647	PF00447	sequence-specific D binding			PTHR10015,PTHR10015:SF7	HEAT SHOCK TRANSCRIPTION FACTOR							GO:0003700 GO:0005634 GO:0006355 GO:0043565	transcription factor activity_nucleus_"regulation of transcription, DNA-dependent"_sequence-specific DNA binding	HSF	Glyma17g20070.1	1e-123	84.4302	Glyma17g20070.1	1e-08	90.1961	GO:0006355	GO:0003700 GO:0043565
Phvul.001G266300.1	2	10	-2.32193	0.928344	PF00447	sequence-specific D binding			PTHR10015,PTHR10015:SF7	HEAT SHOCK TRANSCRIPTION FACTOR	KOG0627	Heat shock transcription factor					GO:0003700 GO:0005634 GO:0006355 GO:0043565	transcription factor activity_nucleus_"regulation of transcription, DNA-dependent"_sequence-specific DNA binding		Glyma08g11460.1	9e-48	83.165	Glyma08g11460.1	6e-21	85.3846	GO:0006355	GO:0003700 GO:0043565
Phvul.004G119600.1	42	181	-2.10753	0.953886	PF00447	sequence-specific D binding			PTHR10015,PTHR10015:SF7	HEAT SHOCK TRANSCRIPTION FACTOR							GO:0003700 GO:0005634 GO:0006355 GO:0043565	transcription factor activity_nucleus_"regulation of transcription, DNA-dependent"_sequence-specific DNA binding		Glyma16g32070.1	0	86.9565	Glyma16g32070.1	6e-36	82.5911	GO:0006355	GO:0003700 GO:0043565
Phvul.007G082000.2	12	300	-4.64386	0.999829	PF00847	sequence-specific D binding transcription factor activity											GO:0003700 GO:0006355	transcription factor activity_"regulation of transcription, DNA-dependent"		Glyma10g36760.1	6e-88	95.9184	Glyma10g36760.1	2e-32	87.0748	GO:0006355	GO:0003700
Phvul.007G082000.1	12	298	-4.63421	0.999829	PF00847	sequence-specific D binding transcription factor activity											GO:0003700 GO:0006355	transcription factor activity_"regulation of transcription, DNA-dependent"		Glyma10g36760.1	6e-88	95.9184	Glyma10g36760.1	2e-32	87.0748	GO:0006355	GO:0003700
Phvul.001G160100.1	2	46	-4.52356	0.998844	PF00847	sequence-specific D binding transcription factor activity											GO:0003700 GO:0006355	transcription factor activity_"regulation of transcription, DNA-dependent"	AP2	Glyma19g34650.1	5e-99	88.9571	Glyma03g31910.1	3e-45	92.4242	GO:0006355	GO:0003700
Phvul.002G281300.1	1	19	-4.24793	0.993194	PF00847	sequence-specific D binding transcription factor activity											GO:0003700 GO:0006355	transcription factor activity_"regulation of transcription, DNA-dependent"		Glyma05g33440.1	5e-51	87.1429	Glyma04g37890.1	2e-31	84.7458	GO:0006355	GO:0003700
Phvul.001G160500.1	4	50	-3.64386	0.997993	PF00847	sequence-specific D binding transcription factor activity											GO:0003700 GO:0006355	transcription factor activity_"regulation of transcription, DNA-dependent"	AP2	Glyma19g34690.1	9e-99	86.0577	Glyma03g31940.1	8e-87	84.9879	GO:0006355	GO:0003700
Phvul.003G144500.1	1	12	-3.58496	0.979881	PF00847	sequence-specific D binding transcription factor activity			PTHR11795,PTHR11795:SF332	,PROTEIN KISE					K09285	AP2-like factor, ANT lineage	GO:0003700 GO:0006355	transcription factor activity_"regulation of transcription, DNA-dependent"	AP2	Glyma13g00950.1	0	90.7433	Glyma13g00950.1	7e-12	91.5254	GO:0006355	GO:0003700
Phvul.004G081200.1	0	6	-3.58496	0.921004	PF00847	sequence-specific D binding transcription factor activity											GO:0003700 GO:0006355	transcription factor activity_"regulation of transcription, DNA-dependent"	AP2	Glyma02g08020.1	1e-104	94.9791	Glyma02g08020.1	2e-38	89.2617	GO:0006355	GO:0003700
Phvul.007G273000.1	2	22	-3.45943	0.992553	PF00847	sequence-specific D binding transcription factor activity											GO:0003700 GO:0006355	transcription factor activity_"regulation of transcription, DNA-dependent"	AP2	Glyma02g00870.1	7e-47	83.5125	Glyma02g00870.1	3e-15	91.9355	GO:0006355	GO:0003700
Phvul.001G084000.1	1	9	-3.16993	0.959332	PF00847	sequence-specific D binding transcription factor activity											GO:0003700 GO:0006355	transcription factor activity_"regulation of transcription, DNA-dependent"	AP2	Glyma19g27790.1	1e-98	87.5	Glyma19g27790.1	4e-40	96	GO:0006355	GO:0003700
Phvul.008G246000.2	14	119	-3.08746	0.993863	PF00847	sequence-specific D binding transcription factor activity											GO:0003700 GO:0006355	transcription factor activity_"regulation of transcription, DNA-dependent"	AP2	Glyma02g40320.1	1e-116	86.1345	Glyma02g40320.1	7e-41	88.1988	GO:0006355	GO:0003700
Phvul.007G127800.1	6	47	-2.96963	0.98508	PF00847	sequence-specific D binding transcription factor activity									K14516	ethylene-responsive transcription factor 1	GO:0003700 GO:0006355	transcription factor activity_"regulation of transcription, DNA-dependent"	AP2	Glyma20g34570.1	1e-133	84.8039	Glyma10g33060.1	1e-120	85.8283	GO:0006355	GO:0003700
Phvul.007G135900.1	29	221	-2.92992	0.986192	PF00847	sequence-specific D binding transcription factor activity											GO:0003700 GO:0006355	transcription factor activity_"regulation of transcription, DNA-dependent"	AP2	Glyma20g33800.1	1e-180	88.3415	Glyma10g33810.1	1e-174	88.0131	GO:0006355	GO:0003700
Phvul.004G122000.1	20	138	-2.7866	0.984326	PF00847	sequence-specific D binding transcription factor activity											GO:0003700 GO:0006355	transcription factor activity_"regulation of transcription, DNA-dependent"	AP2	Glyma16g32330.1	1e-107	82.3353	Glyma09g27180.1	1e-106	81.8316	GO:0006355	GO:0003700
Phvul.003G107900.1	43	288	-2.74366	0.984427	PF00847	sequence-specific D binding transcription factor activity											GO:0003700 GO:0006355	transcription factor activity_"regulation of transcription, DNA-dependent"		Glyma15g16260.1	1e-43	87.3626	Glyma15g16260.1	4e-28	86.4286	GO:0006355	GO:0003700
Phvul.002G016900.1	4	26	-2.70044	0.980274	PF00847	sequence-specific D binding transcription factor activity			PTHR11795,PTHR11795:SF332	,PROTEIN KISE					K09284	AP2-like factor, euAP2 lineage	GO:0003700 GO:0006355	transcription factor activity_"regulation of transcription, DNA-dependent"	AP2	Glyma01g39520.1	0	87.3203	Glyma01g39520.2	0	86.8627	GO:0006355	GO:0003700
Phvul.009G029600.1	187	1179	-2.65645	0.984473	PF00847	sequence-specific D binding transcription factor activity									K09286	EREBP-like factor	GO:0003700 GO:0006355	transcription factor activity_"regulation of transcription, DNA-dependent"	AP2	Glyma06g11010.1	1e-160	89.9791	Glyma06g11010.1	1e-43	92.8571	GO:0006355	GO:0003700
Phvul.001G023700.1	9	54	-2.58496	0.983428	PF00847	sequence-specific D binding transcription factor activity									K09286	EREBP-like factor	GO:0003700 GO:0006355	transcription factor activity_"regulation of transcription, DNA-dependent"	AP2	Glyma17g35860.1	7e-62	90	Glyma17g35860.1	2e-28	93.1818	GO:0006355	GO:0003700
Phvul.008G246000.1	8	46	-2.52356	0.961801	PF00847	sequence-specific D binding transcription factor activity											GO:0003700 GO:0006355	transcription factor activity_"regulation of transcription, DNA-dependent"	AP2	Glyma02g40320.1	1e-116	86.1345	Glyma02g40320.1	8e-41	88.1988	GO:0006355	GO:0003700
Phvul.006G183100.1	128	733	-2.51767	0.963199	PF00847	sequence-specific D binding transcription factor activity											GO:0003700 GO:0006355	transcription factor activity_"regulation of transcription, DNA-dependent"	AP2	Glyma13g30990.1	1e-165	86.9565	Glyma15g08370.1	1e-150	85.0453	GO:0006355	GO:0003700
Phvul.008G098900.1	33	162	-2.29546	0.955083	PF00847	sequence-specific D binding transcription factor activity									K09286	EREBP-like factor	GO:0003700 GO:0006355	transcription factor activity_"regulation of transcription, DNA-dependent"	AP2	Glyma06g04490.1	1e-136	91.0026	Glyma04g04350.1	1e-132	90.5612	GO:0006355	GO:0003700
Phvul.010G124700.1	91	414	-2.18569	0.955072	PF00847	sequence-specific D binding transcription factor activity									K09286	EREBP-like factor	GO:0003700 GO:0006355	transcription factor activity_"regulation of transcription, DNA-dependent"	AP2	Glyma07g04950.4	0	86.3559	Glyma07g04950.3	0	86.3559	GO:0006355	GO:0003700
Phvul.007G241600.1	93	422	-2.18194	0.955073	PF00847	sequence-specific D binding transcription factor activity											GO:0003700 GO:0006355	transcription factor activity_"regulation of transcription, DNA-dependent"	AP2	Glyma20g16910.1	1e-116	86.2705	Glyma20g16910.1	5e-48	92.7007	GO:0006355	GO:0003700
Phvul.009G251600.1	53	229	-2.11128	0.953926	PF00847	sequence-specific D binding transcription factor activity											GO:0003700 GO:0006355	transcription factor activity_"regulation of transcription, DNA-dependent"	AP2	Glyma15g16260.1	1e-73	90.4348	Glyma15g16260.1	1e-26	88.4956	GO:0006355	GO:0003700
Phvul.002G055700.1	99	410	-2.05012	0.953922	PF00847	sequence-specific D binding transcription factor activity									K09286	EREBP-like factor	GO:0003700 GO:0006355	transcription factor activity_"regulation of transcription, DNA-dependent"	AP2	Glyma01g41520.1	0	86.1461	Glyma11g03910.1	1e-156	84.9003	GO:0006355	GO:0003700
Phvul.005G111200.1	12	48	-2	0.952444	PF00847	sequence-specific D binding transcription factor activity											GO:0003700 GO:0006355	transcription factor activity_"regulation of transcription, DNA-dependent"	AP2	Glyma12g32400.1	0	92.2756	Glyma12g32400.1	2e-31	94.382	GO:0006355	GO:0003700
Phvul.011G039600.1	2	12	-2.58496	0.961577	PF00320	sequence-specific D binding			PTHR10071,PTHR10071:SF113	,TRANSCRIPTION FACTOR GATA (GATA BINDING FACTOR)	KOG1601	GATA-4/5/6 transcription factors					GO:0003700 GO:0006355 GO:0008270 GO:0043565	transcription factor activity_"regulation of transcription, DNA-dependent"_zinc ion binding_sequence-specific DNA binding	C2C2_GATAlike	Glyma12g04180.1	2e-94	83.209	Glyma12g04180.1	5e-73	88.9328	GO:0006355	GO:0003700 GO:0008270 GO:0043565
Phvul.011G039600.2	2	12	-2.58496	0.961577	PF00320	sequence-specific D binding			PTHR10071,PTHR10071:SF113	,TRANSCRIPTION FACTOR GATA (GATA BINDING FACTOR)	KOG1601	GATA-4/5/6 transcription factors					GO:0003700 GO:0006355 GO:0008270 GO:0043565	transcription factor activity_"regulation of transcription, DNA-dependent"_zinc ion binding_sequence-specific DNA binding	C2C2_GATAlike	Glyma12g04180.1	2e-94	83.209	Glyma12g04180.1	5e-73	88.9328	GO:0006355	GO:0003700 GO:0008270 GO:0043565
Phvul.009G087400.1	1	125	-6.96578	0.999733	PF03106	sequence-specific D binding											GO:0003700 GO:0006355 GO:0043565	transcription factor activity_"regulation of transcription, DNA-dependent"_sequence-specific DNA binding	WRKY	Glyma06g06530.1	5e-76	88.2353	Glyma06g06530.1	6e-51	92	GO:0006355	GO:0003700 GO:0043565
Phvul.009G138900.1	0	29	-5.85798	0.997381	PF03106	sequence-specific D binding											GO:0003700 GO:0006355 GO:0043565	transcription factor activity_"regulation of transcription, DNA-dependent"_sequence-specific DNA binding	WRKY	Glyma04g39650.1	1e-130	88.1432	Glyma06g15220.1	1e-123	85.9048	GO:0006355	GO:0003700 GO:0043565
Phvul.001G039900.1	1	24	-4.58496	0.996071	PF03106	sequence-specific D binding											GO:0003700 GO:0006355 GO:0043565	transcription factor activity_"regulation of transcription, DNA-dependent"_sequence-specific DNA binding	WRKY	Glyma17g34210.1	8e-86	90.6977	Glyma17g34210.1	2e-27	93.9024	GO:0006355	GO:0003700 GO:0043565
Phvul.005G080300.1	0	10	-4.32193	0.971486	PF03106	sequence-specific D binding											GO:0003700 GO:0006355 GO:0043565	transcription factor activity_"regulation of transcription, DNA-dependent"_sequence-specific DNA binding	WRKY	Glyma13g34260.1	4e-80	86.5443	Glyma13g34250.1	8e-63	83.1169	GO:0006355	GO:0003700 GO:0043565
Phvul.008G081800.1	1	20	-4.32193	0.993993	PF03106	sequence-specific D binding											GO:0003700 GO:0006355 GO:0043565	transcription factor activity_"regulation of transcription, DNA-dependent"_sequence-specific DNA binding	WRKY	Glyma18g44560.1	1e-106	83.2496	Glyma18g44560.1	7e-57	86.194	GO:0006355	GO:0003700 GO:0043565
Phvul.002G202500.1	0	9	-4.16993	0.96428	PF03106	sequence-specific D binding											GO:0003700 GO:0006355 GO:0043565	transcription factor activity_"regulation of transcription, DNA-dependent"_sequence-specific DNA binding	WRKY	Glyma05g25270.1	0	89.5085	Glyma08g08290.1	0	91.2069	GO:0006355	GO:0003700 GO:0043565
Phvul.009G012200.1	1	18	-4.16993	0.992289	PF00046	sequence-specific D binding			PTHR24329,PTHR24329:SF295		KOG0484	Transcription factor PHOX2/ARIX, contains HOX domain					GO:0003700 GO:0006355 GO:0043565	transcription factor activity_"regulation of transcription, DNA-dependent"_sequence-specific DNA binding	HB	Glyma04g01830.1	1e-173	87.3377	Glyma06g01940.1	1e-151	87.0567	GO:0006355	GO:0003700 GO:0043565
Phvul.006G074600.1	3	45	-3.90689	0.998346	PF03106	sequence-specific D binding									K13424	WRKY transcription factor 33	GO:0003700 GO:0006355 GO:0043565	transcription factor activity_"regulation of transcription, DNA-dependent"_sequence-specific DNA binding	WRKY	Glyma11g29720.1	0	88.8126	Glyma18g06360.1	0	89.8406	GO:0006355	GO:0003700 GO:0043565
Phvul.002G240900.1	20	221	-3.46597	0.997678	PF03106	sequence-specific D binding											GO:0003700 GO:0006355 GO:0043565	transcription factor activity_"regulation of transcription, DNA-dependent"_sequence-specific DNA binding	WRKY	Glyma08g12460.1	0	87.1901	Glyma05g29310.1	1e-161	93.7337	GO:0006355	GO:0003700 GO:0043565
Phvul.001G213600.1	2	21	-3.39232	0.991806	PF03106	sequence-specific D binding											GO:0003700 GO:0006355 GO:0043565	transcription factor activity_"regulation of transcription, DNA-dependent"_sequence-specific DNA binding	WRKY	Glyma19g40470.1	0	86.4973	Glyma03g37870.1	1e-128	94.3522	GO:0006355	GO:0003700 GO:0043565
Phvul.001G218500.1	4	37	-3.20945	0.992678	PF03106	sequence-specific D binding											GO:0003700 GO:0006355 GO:0043565	transcription factor activity_"regulation of transcription, DNA-dependent"_sequence-specific DNA binding	WRKY	Glyma19g40950.2	0	86.2298	Glyma19g40950.2	6e-43	85.446	GO:0006355	GO:0003700 GO:0043565
Phvul.002G103400.1	1	9	-3.16993	0.959332	PF03106	sequence-specific D binding											GO:0003700 GO:0006355 GO:0043565	transcription factor activity_"regulation of transcription, DNA-dependent"_sequence-specific DNA binding	WRKY	Glyma07g35380.1	1e-144	86.6071	Glyma07g35380.1	3e-57	87.5556	GO:0006355	GO:0003700 GO:0043565
Phvul.010G111900.1	27	233	-3.1093	0.993991	PF03106	sequence-specific D binding											GO:0003700 GO:0006355 GO:0043565	transcription factor activity_"regulation of transcription, DNA-dependent"_sequence-specific DNA binding	WRKY	Glyma16g02960.1	0	84.9593	Glyma16g02960.1	1e-15	88.6076	GO:0006355	GO:0003700 GO:0043565
Phvul.009G220700.1	4	33	-3.04439	0.991715	PF03106	sequence-specific D binding											GO:0003700 GO:0006355 GO:0043565	transcription factor activity_"regulation of transcription, DNA-dependent"_sequence-specific DNA binding	WRKY	Glyma09g09400.1	1e-144	88.2114	Glyma09g09400.1	1e-25	94.7368	GO:0006355	GO:0003700 GO:0043565
Phvul.009G043100.1	5	36	-2.848	0.984203	PF03106	sequence-specific D binding											GO:0003700 GO:0006355 GO:0043565	transcription factor activity_"regulation of transcription, DNA-dependent"_sequence-specific DNA binding	WRKY	Glyma04g40130.1	1e-147	85.3896	Glyma04g40130.1	9e-13	80.9211	GO:0006355	GO:0003700 GO:0043565
Phvul.009G080000.1	1	7	-2.80735	0.929214	PF03106	sequence-specific D binding											GO:0003700 GO:0006355 GO:0043565	transcription factor activity_"regulation of transcription, DNA-dependent"_sequence-specific DNA binding	WRKY	Glyma04g05700.1	3e-79	83.151	Glyma06g05720.1	3e-45	86.9792	GO:0006355	GO:0003700 GO:0043565
Phvul.001G042200.1	3	20	-2.73697	0.97698	PF03106	sequence-specific D binding											GO:0003700 GO:0006355 GO:0043565	transcription factor activity_"regulation of transcription, DNA-dependent"_sequence-specific DNA binding	WRKY	Glyma14g11960.1	0	86.4169	Glyma17g33890.1	2e-97	82.7826	GO:0006355	GO:0003700 GO:0043565
Phvul.003G240900.1	38	253	-2.73507	0.984419	PF03106,PF10533	Plant zinc cluster domain,sequence-specific D binding											GO:0003700 GO:0006355 GO:0043565	transcription factor activity_"regulation of transcription, DNA-dependent"_sequence-specific DNA binding	WRKY	Glyma05g20710.1	1e-147	92.7419	Glyma05g20710.1	2e-23	91.6667	GO:0006355	GO:0003700 GO:0043565
Phvul.007G177900.1	5	33	-2.72247	0.981987	PF03106,PF10533	Plant zinc cluster domain,sequence-specific D binding											GO:0003700 GO:0006355 GO:0043565	transcription factor activity_"regulation of transcription, DNA-dependent"_sequence-specific DNA binding	WRKY	Glyma10g03820.1	0	94.4345	Glyma10g03820.1	1e-108	84.6791	GO:0006355	GO:0003700 GO:0043565
Phvul.006G111700.1	5	30	-2.58496	0.981241	PF03106	sequence-specific D binding											GO:0003700 GO:0006355 GO:0043565	transcription factor activity_"regulation of transcription, DNA-dependent"_sequence-specific DNA binding	WRKY	Glyma03g41750.1	0	87.9562	Glyma19g44380.1	0	87.2263	GO:0006355	GO:0003700 GO:0043565
Phvul.007G209000.1	1	6	-2.58496	0.909919	PF03106	sequence-specific D binding											GO:0003700 GO:0006355 GO:0043565	transcription factor activity_"regulation of transcription, DNA-dependent"_sequence-specific DNA binding	WRKY	Glyma10g27860.1	0	85.8974	Glyma10g27860.1	7e-21	88	GO:0006355	GO:0003700 GO:0043565
Phvul.002G265400.1	33	196	-2.57032	0.963087	PF03106	sequence-specific D binding											GO:0003700 GO:0006355 GO:0043565	transcription factor activity_"regulation of transcription, DNA-dependent"_sequence-specific DNA binding	WRKY	Glyma05g31800.1	1e-141	87.9917	Glyma05g31800.2	1e-136	87.5776	GO:0006355	GO:0003700 GO:0043565
Phvul.007G075400.1	4	23	-2.52356	0.957328	PF03106	sequence-specific D binding											GO:0003700 GO:0006355 GO:0043565	transcription factor activity_"regulation of transcription, DNA-dependent"_sequence-specific DNA binding	WRKY	Glyma10g37460.1	1e-165	92.399	Glyma10g37460.1	2e-14	87.6543	GO:0006355	GO:0003700 GO:0043565
Phvul.008G090300.1	27	154	-2.5119	0.963036	PF03106	sequence-specific D binding									K13424	WRKY transcription factor 33	GO:0003700 GO:0006355 GO:0043565	transcription factor activity_"regulation of transcription, DNA-dependent"_sequence-specific DNA binding	WRKY	Glyma18g44030.1	0	90.166	Glyma09g41670.1	0	89.9471	GO:0006355	GO:0003700 GO:0043565
Phvul.002G091100.2	3	17	-2.5025	0.951729	PF03106	sequence-specific D binding											GO:0003700 GO:0006355 GO:0043565	transcription factor activity_"regulation of transcription, DNA-dependent"_sequence-specific DNA binding	WRKY	Glyma01g06550.1	0	87.2255	Glyma01g06550.1	5e-09	84.5238	GO:0006355	GO:0003700 GO:0043565
Phvul.005G093800.1	68	381	-2.48618	0.963118	PF03106	sequence-specific D binding											GO:0003700 GO:0006355 GO:0043565	transcription factor activity_"regulation of transcription, DNA-dependent"_sequence-specific DNA binding	WRKY	Glyma12g33990.1	1e-155	90.6818	Glyma12g33990.1	2e-90	88.254	GO:0006355	GO:0003700 GO:0043565
Phvul.001G088200.1	17	88	-2.37197	0.962428	PF03106	sequence-specific D binding											GO:0003700 GO:0006355 GO:0043565	transcription factor activity_"regulation of transcription, DNA-dependent"_sequence-specific DNA binding	WRKY	Glyma19g26400.1	1e-136	88.0567	Glyma16g05880.1	1e-120	92.5806	GO:0006355	GO:0003700 GO:0043565
Phvul.008G251300.1	61	311	-2.35003	0.962793	PF03106	sequence-specific D binding									K13424	WRKY transcription factor 33	GO:0003700 GO:0006355 GO:0043565	transcription factor activity_"regulation of transcription, DNA-dependent"_sequence-specific DNA binding	WRKY	Glyma14g38010.1	0	90.5147	Glyma02g39870.1	0	89.4435	GO:0006355	GO:0003700 GO:0043565
Phvul.008G251300.2	61	310	-2.34539	0.962793	PF03106	sequence-specific D binding									K13424	WRKY transcription factor 33	GO:0003700 GO:0006355 GO:0043565	transcription factor activity_"regulation of transcription, DNA-dependent"_sequence-specific DNA binding	WRKY	Glyma14g38010.1	0	89.4737	Glyma02g39870.1	0	88.4682	GO:0006355	GO:0003700 GO:0043565
Phvul.002G091100.1	3	15	-2.32193	0.947062	PF03106	sequence-specific D binding											GO:0003700 GO:0006355 GO:0043565	transcription factor activity_"regulation of transcription, DNA-dependent"_sequence-specific DNA binding	WRKY	Glyma01g06550.1	0	87.2255	Glyma01g06550.1	2e-70	84.4086	GO:0006355	GO:0003700 GO:0043565
Phvul.002G297100.1	17	82	-2.27009	0.954726	PF03106	sequence-specific D binding											GO:0003700 GO:0006355 GO:0043565	transcription factor activity_"regulation of transcription, DNA-dependent"_sequence-specific DNA binding	WRKY	Glyma05g36970.1	0	90.0183	Glyma08g02580.1	0	88.3871	GO:0006355	GO:0003700 GO:0043565
Phvul.007G212900.1	26	123	-2.24207	0.954972	PF03106	sequence-specific D binding											GO:0003700 GO:0006355 GO:0043565	transcription factor activity_"regulation of transcription, DNA-dependent"_sequence-specific DNA binding	WRKY	Glyma10g01450.1	0	90.6433	Glyma10g01450.1	1e-103	89.2216	GO:0006355	GO:0003700 GO:0043565
Phvul.006G147800.1	47	197	-2.06746	0.953867	PF03106	sequence-specific D binding											GO:0003700 GO:0006355 GO:0043565	transcription factor activity_"regulation of transcription, DNA-dependent"_sequence-specific DNA binding	WRKY	Glyma15g11680.1	0	88.0374	Glyma15g11680.1	9e-21	94.1176	GO:0006355	GO:0003700 GO:0043565
Phvul.008G023800.1	2	36	-4.16993	0.998108	PF00170	protein dimerization activity			PTHR22952,PTHR22952:SF60	,CAMP-RESPONSE ELEMENT BINDING PROTEIN-RELATED							GO:0003700 GO:0006355 GO:0043565 GO:0046983	transcription factor activity_"regulation of transcription, DNA-dependent"_sequence-specific DNA binding_protein dimerization activity	bZIP	Glyma18g51250.1	0	92.0068	Glyma08g28220.1	0	90.1861	GO:0006355	GO:0003700 GO:0043565 GO:0046983
Phvul.009G026900.1	0	6	-3.58496	0.921004	PF00170	protein dimerization activity			PTHR22952,PTHR22952:SF57	,CAMP-RESPONSE ELEMENT BINDING PROTEIN-RELATED							GO:0003700 GO:0006355 GO:0043565 GO:0046983	transcription factor activity_"regulation of transcription, DNA-dependent"_sequence-specific DNA binding_protein dimerization activity	bZIP	Glyma06g11250.1	0	91.5592	Glyma06g11250.1	1e-27	90.2913	GO:0006355	GO:0003700 GO:0043565 GO:0046983
Phvul.009G065500.2	21	155	-2.88381	0.986117	PF00170	protein dimerization activity			PTHR22952,PTHR22952:SF40	,CAMP-RESPONSE ELEMENT BINDING PROTEIN-RELATED							GO:0003700 GO:0006355 GO:0043565 GO:0046983	transcription factor activity_"regulation of transcription, DNA-dependent"_sequence-specific DNA binding_protein dimerization activity	bZIP	Glyma04g04170.1	0	88.6525	Glyma06g04350.1	0	90.4255	GO:0006355	GO:0003700 GO:0043565 GO:0046983
Phvul.009G065500.1	23	159	-2.78932	0.98436	PF00170	protein dimerization activity			PTHR22952,PTHR22952:SF40	,CAMP-RESPONSE ELEMENT BINDING PROTEIN-RELATED							GO:0003700 GO:0006355 GO:0043565 GO:0046983	transcription factor activity_"regulation of transcription, DNA-dependent"_sequence-specific DNA binding_protein dimerization activity	bZIP	Glyma04g04170.1	0	88.6525	Glyma06g04350.1	0	90.4255	GO:0006355	GO:0003700 GO:0043565 GO:0046983
Phvul.001G101000.2	3	18	-2.58496	0.974536	PF00170	protein dimerization activity			PTHR22952,PTHR22952:SF45	,CAMP-RESPONSE ELEMENT BINDING PROTEIN-RELATED							GO:0003700 GO:0006355 GO:0043565 GO:0046983	transcription factor activity_"regulation of transcription, DNA-dependent"_sequence-specific DNA binding_protein dimerization activity	bZIP	Glyma03g00580.1	0	86.9854	Glyma03g00580.1	4e-24	92.5926	GO:0006355	GO:0003700 GO:0043565 GO:0046983
Phvul.009G018700.1	1	6	-2.58496	0.909919	PF00170	protein dimerization activity			PTHR22952,PTHR22952:SF45	,CAMP-RESPONSE ELEMENT BINDING PROTEIN-RELATED							GO:0003700 GO:0006355 GO:0043565 GO:0046983	transcription factor activity_"regulation of transcription, DNA-dependent"_sequence-specific DNA binding_protein dimerization activity		Glyma04g02420.1	8e-40	88.3871	Glyma06g02470.1	2e-34	90.1639	GO:0006355	GO:0003700 GO:0043565 GO:0046983
Phvul.001G123300.1	60	317	-2.40145	0.962797	PF00170	protein dimerization activity			PTHR22952,PTHR22952:SF52	,CAMP-RESPONSE ELEMENT BINDING PROTEIN-RELATED					K14431	transcription factor TGA	GO:0003700 GO:0006355 GO:0043565 GO:0046983	transcription factor activity_"regulation of transcription, DNA-dependent"_sequence-specific DNA binding_protein dimerization activity	bZIP	Glyma19g31050.4	0	93.4924	Glyma19g31050.3	0	93.4924	GO:0006355	GO:0003700 GO:0043565 GO:0046983
Phvul.001G101000.1	4	18	-2.16993	0.943699	PF00170	protein dimerization activity			PTHR22952,PTHR22952:SF45	,CAMP-RESPONSE ELEMENT BINDING PROTEIN-RELATED					K14432	ABA responsive element binding factor	GO:0003700 GO:0006355 GO:0043565 GO:0046983	transcription factor activity_"regulation of transcription, DNA-dependent"_sequence-specific DNA binding_protein dimerization activity	bZIP	Glyma03g00580.1	0	87.6243	Glyma19g30230.1	1e-171	90.2	GO:0006355	GO:0003700 GO:0043565 GO:0046983
Phvul.011G203400.1	14	62	-2.14684	0.953304	PF00170	protein dimerization activity			PTHR22952,PTHR22952:SF53	,CAMP-RESPONSE ELEMENT BINDING PROTEIN-RELATED					K14431	transcription factor TGA	GO:0003700 GO:0006355 GO:0043565 GO:0046983	transcription factor activity_"regulation of transcription, DNA-dependent"_sequence-specific DNA binding_protein dimerization activity	bZIP	Glyma13g26280.1	0	92.4823	Glyma15g37220.1	0	93.5743	GO:0006355	GO:0003700 GO:0043565 GO:0046983
Phvul.006G101700.1	11	48	-2.12553	0.95274	PF00170,PF12498	Basic leucine-zipper C termil,protein dimerization activity			PTHR22952,PTHR22952:SF60	,CAMP-RESPONSE ELEMENT BINDING PROTEIN-RELATED							GO:0003700 GO:0006355 GO:0043565 GO:0046983	transcription factor activity_"regulation of transcription, DNA-dependent"_sequence-specific DNA binding_protein dimerization activity	bZIP	Glyma03g40730.1	0	89.2142	Glyma03g40730.1	2e-20	87.3786	GO:0006355	GO:0003700 GO:0043565 GO:0046983
Phvul.001G140100.1	3	12	-2	0.926544	PF00170	protein dimerization activity			PTHR22952,PTHR22952:SF54	,CAMP-RESPONSE ELEMENT BINDING PROTEIN-RELATED					K14431	transcription factor TGA	GO:0003700 GO:0006355 GO:0043565 GO:0046983	transcription factor activity_"regulation of transcription, DNA-dependent"_sequence-specific DNA binding_protein dimerization activity	bZIP	Glyma19g32710.1	0	92.2023	Glyma19g32710.1	7e-21	93.0556	GO:0006355	GO:0003700 GO:0043565 GO:0046983
Phvul.001G140100.2	3	12	-2	0.926544	PF00170	protein dimerization activity			PTHR22952,PTHR22952:SF54	,CAMP-RESPONSE ELEMENT BINDING PROTEIN-RELATED					K14431	transcription factor TGA	GO:0003700 GO:0006355 GO:0043565 GO:0046983	transcription factor activity_"regulation of transcription, DNA-dependent"_sequence-specific DNA binding_protein dimerization activity	bZIP	Glyma19g32710.1	0	92.2023	Glyma19g32710.1	7e-21	93.0556	GO:0006355	GO:0003700 GO:0043565 GO:0046983
Phvul.002G325900.1	0	6	-3.58496	0.921004	PF01909,PF04926,PF04928	nucleotidyltransferase activity,polynucleotide adenylyltransferase activity			PTHR10682,PTHR10682:SF5	POLY(A) POLYMERASE,POLY(A) POLYMERASE-RELATED	KOG2245	Poly(A) polymerase and related nucleotidyltransferases	2.7.7.19	Polynucleotide adenylyltransferase.	K14376	poly(A) polymerase [EC:2.7.7.19]	GO:0003723 GO:0004652 GO:0005634 GO:0006351 GO:0016779 GO:0043631	RNA binding_polynucleotide adenylyltransferase activity_nucleus_"transcription, DNA-dependent"_nucleotidyltransferase activity_RNA polyadenylation		Glyma07g11140.1	0	84.5188	Glyma09g31080.1	0	84.2987	GO:0006351 GO:0043631	GO:0003723 GO:0004652 GO:0016779
Phvul.002G325900.3	0	6	-3.58496	0.921004	PF01909,PF04926,PF04928	nucleotidyltransferase activity,polynucleotide adenylyltransferase activity			PTHR10682,PTHR10682:SF5	POLY(A) POLYMERASE,POLY(A) POLYMERASE-RELATED	KOG2245	Poly(A) polymerase and related nucleotidyltransferases					GO:0003723 GO:0004652 GO:0005634 GO:0006351 GO:0016779 GO:0043631	RNA binding_polynucleotide adenylyltransferase activity_nucleus_"transcription, DNA-dependent"_nucleotidyltransferase activity_RNA polyadenylation		Glyma07g11140.1	0	85.0709	Glyma07g11140.1	3e-14	84.6847	GO:0006351 GO:0043631	GO:0003723 GO:0004652 GO:0016779
Phvul.002G325900.2	0	6	-3.58496	0.921004	PF04926,PF04928	polynucleotide adenylyltransferase activity			PTHR10682,PTHR10682:SF5	POLY(A) POLYMERASE,POLY(A) POLYMERASE-RELATED	KOG2245	Poly(A) polymerase and related nucleotidyltransferases					GO:0003723 GO:0004652 GO:0005634 GO:0006351 GO:0043631	RNA binding_polynucleotide adenylyltransferase activity_nucleus_"transcription, DNA-dependent"_RNA polyadenylation		Glyma07g11140.1	0	85.1721	Glyma07g11140.1	4e-23	83.6842	GO:0006351 GO:0043631	GO:0003723 GO:0004652 GO:0016779
Phvul.002G084500.1	4	57	-3.83289	0.99876	PF00445	ribonuclease T2 activity			PTHR11240	ribonuclease T2 activity	KOG1642	Ribonuclease, T2 family	3.1.27.1	Ribonuclease T2.	K01166	ribonuclease T2 [EC:3.1.27.1]	GO:0003723 GO:0033897	RNA binding_ribonuclease T2 activity		Glyma02g12020.1	0	91.1894	Glyma01g05850.1	0	90.8957		GO:0003723 GO:0033897
Phvul.009G111900.1	3	12	-2	0.926544					PTHR14413,PTHR14413:SF7	,intracellular							GO:0003735 GO:0005622 GO:0005840 GO:0006412	structural constituent of ribosome_intracellular_ribosome_protein biosynthesis		Glyma04g39250.1	3e-78	91.3043	Glyma04g39250.1	2e-14	94.2308	GO:0006412	GO:0003735
Phvul.003G215000.1	4	16	-2	0.938268	PF00472	translation release factor activity			PTHR11075,PTHR11075:SF12	IMMATURE COLON CARCINOMA TRANSCRIPT 1 (DIGESTION SUBSTRACTION 1) (DS- 1),PEPTIDE CHAIN RELEASE FACTOR	KOG3429	Predicted peptidyl-tRNA hydrolase					GO:0003747 GO:0006415	translation release factor activity_translational termination		Glyma05g03930.1	0	89.882	Glyma17g14410.1	0	89.198	GO:0006415	GO:0003747
Phvul.011G155300.1	2	15	-2.90689	0.972882	PF00063,PF00612	myosin complex,protein binding			PTHR13140,PTHR13140:SF37	MYOSIN,MYOSIN-VII	KOG0160	Myosin class V heavy chain					GO:0003774 GO:0005515 GO:0005524 GO:0016459	motor activity_protein binding_ATP binding_myosin		Glyma12g22300.1	0	91.2564	Glyma12g22300.1	0	88.0952		GO:0003774 GO:0005515 GO:0005524
Phvul.007G195700.2	2	13	-2.70044	0.965497	PF00063,PF00612	myosin complex,protein binding			PTHR13140,PTHR13140:SF36	MYOSIN,"MYOSIN I, HIGH MOLECULAR WEIGHT FORM"	KOG0160	Myosin class V heavy chain					GO:0003774 GO:0005515 GO:0005524 GO:0016459	motor activity_protein binding_ATP binding_myosin	E2F	Glyma13g18140.1	0	92.1327	Glyma13g18140.1	1e-103	94.3089		GO:0003774 GO:0005515 GO:0005524
Phvul.007G195700.1	2	12	-2.58496	0.961577	PF00063,PF00612	myosin complex,protein binding			PTHR13140,PTHR13140:SF36	MYOSIN,"MYOSIN I, HIGH MOLECULAR WEIGHT FORM"	KOG0160	Myosin class V heavy chain					GO:0003774 GO:0005515 GO:0005524 GO:0016459	motor activity_protein binding_ATP binding_myosin	E2F	Glyma13g18140.1	0	92.1327	Glyma13g18140.1	1e-103	94.3089		GO:0003774 GO:0005515 GO:0005524
Phvul.003G096900.1	4	18	-2.16993	0.943699	PF00225	microtubule motor activity			PTHR24115,PTHR24115:SF79								GO:0003777 GO:0005524 GO:0007018	microtubule motor activity_ATP binding_microtubule-based movement		Glyma07g37630.2	0	93.5159	Glyma07g37630.1	0	93.5159	GO:0007018	GO:0003777 GO:0005524
Phvul.009G076300.1	8	123	-3.94251	0.999313	PF00481	catalytic activity			PTHR13832,PTHR13832:SF94	,PROTEIN PHOSPHATASE 2C	KOG0698	Serine/threonine protein phosphatase					GO:0003824	catalytic activity		Glyma06g05370.1	0	87.3171	Glyma17g34880.1	1e-95	82.0919		GO:0003824
Phvul.002G309100.1	3	36	-3.58496	0.997151	PF00481	catalytic activity			PTHR13832,PTHR13832:SF115	,PROTEIN PHOSPHATASE 2C	KOG0698	Serine/threonine protein phosphatase					GO:0003824	catalytic activity		Glyma05g35830.1	0	93.4579	Glyma05g35830.1	2e-26	91.3978		GO:0003824
Phvul.003G108200.1	4	34	-3.08746	0.991889	PF00481	catalytic activity			PTHR13832,PTHR13832:SF94	,PROTEIN PHOSPHATASE 2C	KOG0698	Serine/threonine protein phosphatase					GO:0003824	catalytic activity		Glyma07g37380.1	0	89.7877	Glyma07g37380.1	2e-08	90.1961		GO:0003824
Phvul.002G013700.1	32	193	-2.59246	0.98432	PF00481	catalytic activity			PTHR13832,PTHR13832:SF97	,PROTEIN PHOSPHATASE 2C	KOG0700	Protein phosphatase 2C/pyruvate dehydrogenase (lipoamide) phosphatase					GO:0003824	catalytic activity		Glyma01g39860.1	0	87.3045	Glyma11g05430.2	0	88.7981		GO:0003824
Phvul.002G013700.2	40	239	-2.57894	0.984339	PF00481	catalytic activity			PTHR13832,PTHR13832:SF97	,PROTEIN PHOSPHATASE 2C	KOG0700	Protein phosphatase 2C/pyruvate dehydrogenase (lipoamide) phosphatase					GO:0003824	catalytic activity		Glyma11g05430.2	0	88.8249	Glyma01g39860.1	0	87.949		GO:0003824
Phvul.003G229400.1	7	41	-2.5502	0.961484	PF00481	catalytic activity			PTHR13832,PTHR13832:SF170	,PROTEIN PHOSPHATASE 2C	KOG1323	Serine/threonine phosphatase					GO:0003824	catalytic activity		Glyma05g23870.1	0	90.6273	Glyma05g23870.1	1e-106	83.5334		GO:0003824
Phvul.004G178200.1	2	10	-2.32193	0.928344	PF00432	catalytic activity			PTHR11764,PTHR11764:SF3	CYCLOARTENOL SYNTHASE-RELATED,SQUALENE CYCLASES-RELATED	KOG0497	Oxidosqualene-lanosterol cyclase and related proteins	5.4.99.7	Lanosterol synthase.	K01852	lanosterol synthase [EC:5.4.99.7]	GO:0003824	catalytic activity		Glyma01g00450.1	0	86.7	Glyma01g00450.1	5e-32	88.1481		GO:0003824
Phvul.002G163900.1	3	14	-2.22239	0.93636	PF00481	catalytic activity			PTHR13832,PTHR13832:SF115	,PROTEIN PHOSPHATASE 2C	KOG0698	Serine/threonine protein phosphatase					GO:0003824	catalytic activity		Glyma01g43460.1	0	85.8561	Glyma11g02040.1	0	84.6424		GO:0003824
Phvul.003G134200.1	22	93	-2.07973	0.953546	PF00481	catalytic activity			PTHR13832,PTHR13832:SF115	,PROTEIN PHOSPHATASE 2C	KOG0698	Serine/threonine protein phosphatase	3.1.3.16	Serine/threonine specific protein phosphatase.	K14497	protein phosphatase 2C [EC:3.1.3.16]	GO:0003824	catalytic activity		Glyma13g16640.1	0	89.6814	Glyma13g16640.1	6e-68	95.092		GO:0003824
Phvul.003G098000.1	5	20	-2	0.944131	PF00481	catalytic activity			PTHR13832,PTHR13832:SF160	,PROTEIN PHOSPHATASE 2C	KOG0698	Serine/threonine protein phosphatase					GO:0003824	catalytic activity		Glyma07g38410.1	0	89.9054	Glyma17g02350.1	0	89.5182		GO:0003824
Phvul.002G286800.1	13	60	-2.20645	0.9542	PF01370	coenzyme binding			PTHR10366,PTHR10366:SF39	D DEPENDENT EPIMERASE/DEHYDRATASE,UDP-glucose 4-epimerase activity	KOG1371	UDP-glucose 4-epimerase/UDP-sulfoquinovose synthase	5.1.3.2	UDP-glucose 4-epimerase.	K01784	UDP-glucose 4-epimerase [EC:5.1.3.2]	GO:0003824 GO:0003854 GO:0003978 GO:0006012 GO:0006694 GO:0008152 GO:0008831 GO:0009058 GO:0016491 GO:0016616 GO:0044237 GO:0045226 GO:0050662 GO:0055114	catalytic activity_3-beta-hydroxy-delta5-steroid dehydrogenase activity_UDP-glucose 4-epimerase activity _galactose metabolism_steroid biosynthesis_metabolism_dTDP-4-dehydrorhamnose reductase activity_biosynthesis_oxidoreductase activity_"oxidoreductase activity, acting on the CH-OH group of donors, NAD or NADP as acceptor"_cellular metabolism_extracellular polysaccharide biosynthesis_coenzyme bi…		Glyma05g38120.1	0	92.7133	Glyma08g01480.1	0	92.1965	GO:0006012 GO:0006694 GO:0008152 GO:0009058 GO:0044237 GO:0045226 GO:0055114	GO:0003824 GO:0003854 GO:0003978 GO:0008831 GO:0016491 GO:0016616 GO:0050662
Phvul.002G046200.1	6	24	-2	0.947369	PF01370	coenzyme binding			PTHR10366,PTHR10366:SF39	D DEPENDENT EPIMERASE/DEHYDRATASE,UDP-glucose 4-epimerase activity	KOG1371	UDP-glucose 4-epimerase/UDP-sulfoquinovose synthase	5.1.3.2	UDP-glucose 4-epimerase.	K01784	UDP-glucose 4-epimerase [EC:5.1.3.2]	GO:0003824 GO:0003854 GO:0003978 GO:0006012 GO:0006694 GO:0008152 GO:0008831 GO:0009058 GO:0016491 GO:0016616 GO:0044237 GO:0045226 GO:0050662 GO:0055114	catalytic activity_3-beta-hydroxy-delta5-steroid dehydrogenase activity_UDP-glucose 4-epimerase activity _galactose metabolism_steroid biosynthesis_metabolism_dTDP-4-dehydrorhamnose reductase activity_biosynthesis_oxidoreductase activity_"oxidoreductase activity, acting on the CH-OH group of donors, NAD or NADP as acceptor"_cellular metabolism_extracellular polysaccharide biosynthesis_coenzyme bi…		Glyma01g43540.1	0	93.6149	Glyma01g43540.1	3e-07	100	GO:0006012 GO:0006694 GO:0008152 GO:0009058 GO:0044237 GO:0045226 GO:0055114	GO:0003824 GO:0003854 GO:0003978 GO:0008831 GO:0016491 GO:0016616 GO:0050662
Phvul.011G022300.1	12	158	-3.71882	0.998862	PF01370	coenzyme binding			PTHR10366,PTHR10366:SF9	D DEPENDENT EPIMERASE/DEHYDRATASE,D(P)H STEROID DEHYDROGESE-RELATED	KOG1502	Flavonol reductase/cinnamoyl-CoA reductase					GO:0003824 GO:0003854 GO:0006694 GO:0008152 GO:0009058 GO:0016491 GO:0016616 GO:0044237 GO:0050662 GO:0055114	catalytic activity_3-beta-hydroxy-delta5-steroid dehydrogenase activity_steroid biosynthesis_metabolism_biosynthesis_oxidoreductase activity_"oxidoreductase activity, acting on the CH-OH group of donors, NAD or NADP as acceptor"_cellular metabolism_coenzyme binding_oxidation reduction		Glyma12g02240.1	0	89.2562	Glyma12g02240.3	0	88.9831	GO:0006694 GO:0008152 GO:0009058 GO:0044237 GO:0055114	GO:0003824 GO:0003854 GO:0016491 GO:0016616 GO:0050662
Phvul.008G257800.1	21	275	-3.71097	0.998911	PF01370	coenzyme binding			PTHR10366,PTHR10366:SF9	D DEPENDENT EPIMERASE/DEHYDRATASE,D(P)H STEROID DEHYDROGESE-RELATED	KOG1502	Flavonol reductase/cinnamoyl-CoA reductase					GO:0003824 GO:0003854 GO:0006694 GO:0008152 GO:0009058 GO:0016491 GO:0016616 GO:0044237 GO:0050662 GO:0055114	catalytic activity_3-beta-hydroxy-delta5-steroid dehydrogenase activity_steroid biosynthesis_metabolism_biosynthesis_oxidoreductase activity_"oxidoreductase activity, acting on the CH-OH group of donors, NAD or NADP as acceptor"_cellular metabolism_coenzyme binding_oxidation reduction		Glyma02g39630.1	0	87.4351	Glyma14g37680.1	0	87.0283	GO:0006694 GO:0008152 GO:0009058 GO:0044237 GO:0055114	GO:0003824 GO:0003854 GO:0016491 GO:0016616 GO:0050662
Phvul.008G257700.2	5	32	-2.67807	0.981723	PF01370	coenzyme binding			PTHR10366,PTHR10366:SF9	D DEPENDENT EPIMERASE/DEHYDRATASE,D(P)H STEROID DEHYDROGESE-RELATED	KOG1502	Flavonol reductase/cinnamoyl-CoA reductase					GO:0003824 GO:0003854 GO:0006694 GO:0008152 GO:0009058 GO:0016491 GO:0016616 GO:0044237 GO:0050662 GO:0055114	catalytic activity_3-beta-hydroxy-delta5-steroid dehydrogenase activity_steroid biosynthesis_metabolism_biosynthesis_oxidoreductase activity_"oxidoreductase activity, acting on the CH-OH group of donors, NAD or NADP as acceptor"_cellular metabolism_coenzyme binding_oxidation reduction		Glyma02g39630.1	0	87.0062	Glyma14g37680.1	0	86.5882	GO:0006694 GO:0008152 GO:0009058 GO:0044237 GO:0055114	GO:0003824 GO:0003854 GO:0016491 GO:0016616 GO:0050662
Phvul.008G257700.1	5	31	-2.63227	0.981515	PF01370	coenzyme binding			PTHR10366,PTHR10366:SF9	D DEPENDENT EPIMERASE/DEHYDRATASE,D(P)H STEROID DEHYDROGESE-RELATED	KOG1502	Flavonol reductase/cinnamoyl-CoA reductase					GO:0003824 GO:0003854 GO:0006694 GO:0008152 GO:0009058 GO:0016491 GO:0016616 GO:0044237 GO:0050662 GO:0055114	catalytic activity_3-beta-hydroxy-delta5-steroid dehydrogenase activity_steroid biosynthesis_metabolism_biosynthesis_oxidoreductase activity_"oxidoreductase activity, acting on the CH-OH group of donors, NAD or NADP as acceptor"_cellular metabolism_coenzyme binding_oxidation reduction		Glyma02g39630.1	0	89.0852	Glyma14g37680.1	0	88.8235	GO:0006694 GO:0008152 GO:0009058 GO:0044237 GO:0055114	GO:0003824 GO:0003854 GO:0016491 GO:0016616 GO:0050662
Phvul.005G182100.1	21	112	-2.41504	0.962615	PF01370	coenzyme binding			PTHR10366,PTHR10366:SF9	D DEPENDENT EPIMERASE/DEHYDRATASE,D(P)H STEROID DEHYDROGESE-RELATED	KOG1502	Flavonol reductase/cinnamoyl-CoA reductase	1.2.1.44	Cinmoyl-CoA reductase.	K09753	cinnamoyl-CoA reductase [EC:1.2.1.44]	GO:0003824 GO:0003854 GO:0006694 GO:0008152 GO:0009058 GO:0016491 GO:0016616 GO:0044237 GO:0050662 GO:0055114	catalytic activity_3-beta-hydroxy-delta5-steroid dehydrogenase activity_steroid biosynthesis_metabolism_biosynthesis_oxidoreductase activity_"oxidoreductase activity, acting on the CH-OH group of donors, NAD or NADP as acceptor"_cellular metabolism_coenzyme binding_oxidation reduction		Glyma15g00600.1	0	92.0283	Glyma13g44700.1	0	91.1405	GO:0006694 GO:0008152 GO:0009058 GO:0044237 GO:0055114	GO:0003824 GO:0003854 GO:0016491 GO:0016616 GO:0050662
Phvul.008G257900.1	7	33	-2.23704	0.952312	PF01370	coenzyme binding			PTHR10366,PTHR10366:SF9	D DEPENDENT EPIMERASE/DEHYDRATASE,D(P)H STEROID DEHYDROGESE-RELATED	KOG1502	Flavonol reductase/cinnamoyl-CoA reductase					GO:0003824 GO:0003854 GO:0006694 GO:0008152 GO:0009058 GO:0016491 GO:0016616 GO:0044237 GO:0050662 GO:0055114	catalytic activity_3-beta-hydroxy-delta5-steroid dehydrogenase activity_steroid biosynthesis_metabolism_biosynthesis_oxidoreductase activity_"oxidoreductase activity, acting on the CH-OH group of donors, NAD or NADP as acceptor"_cellular metabolism_coenzyme binding_oxidation reduction		Glyma02g39630.1	0	86.2928	Glyma14g37680.1	0	86.3208	GO:0006694 GO:0008152 GO:0009058 GO:0044237 GO:0055114	GO:0003824 GO:0003854 GO:0016491 GO:0016616 GO:0050662
Phvul.005G034600.1	49	658	-3.74723	0.998992	PF01370	coenzyme binding			PTHR10366,PTHR10366:SF9	D DEPENDENT EPIMERASE/DEHYDRATASE,D(P)H STEROID DEHYDROGESE-RELATED	KOG1502	Flavonol reductase/cinnamoyl-CoA reductase					GO:0003824 GO:0003854 GO:0006694 GO:0008152 GO:0016491 GO:0016616 GO:0044237 GO:0050662 GO:0055114	catalytic activity_3-beta-hydroxy-delta5-steroid dehydrogenase activity_steroid biosynthesis_metabolism_oxidoreductase activity_"oxidoreductase activity, acting on the CH-OH group of donors, NAD or NADP as acceptor"_cellular metabolism_coenzyme binding_oxidation reduction		Glyma18g10270.1	1e-149	81.9127	Glyma18g10260.1	1e-129	81.0811	GO:0006694 GO:0008152 GO:0044237 GO:0055114	GO:0003824 GO:0003854 GO:0016491 GO:0016616 GO:0050662
Phvul.008G076600.2	21	250	-3.57347	0.997685	PF01370	coenzyme binding			PTHR10366,PTHR10366:SF9	D DEPENDENT EPIMERASE/DEHYDRATASE,D(P)H STEROID DEHYDROGESE-RELATED							GO:0003824 GO:0003854 GO:0006694 GO:0008152 GO:0016491 GO:0016616 GO:0044237 GO:0050662 GO:0055114	catalytic activity_3-beta-hydroxy-delta5-steroid dehydrogenase activity_steroid biosynthesis_metabolism_oxidoreductase activity_"oxidoreductase activity, acting on the CH-OH group of donors, NAD or NADP as acceptor"_cellular metabolism_coenzyme binding_oxidation reduction		Glyma18g45260.1	0	88.0989	Glyma09g40580.1	1e-173	86.9159	GO:0006694 GO:0008152 GO:0044237 GO:0055114	GO:0003824 GO:0003854 GO:0016491 GO:0016616 GO:0050662
Phvul.008G076600.1	23	239	-3.3773	0.997591	PF01370	coenzyme binding			PTHR10366,PTHR10366:SF9	D DEPENDENT EPIMERASE/DEHYDRATASE,D(P)H STEROID DEHYDROGESE-RELATED	KOG1502	Flavonol reductase/cinnamoyl-CoA reductase					GO:0003824 GO:0003854 GO:0006694 GO:0008152 GO:0016491 GO:0016616 GO:0044237 GO:0050662 GO:0055114	catalytic activity_3-beta-hydroxy-delta5-steroid dehydrogenase activity_steroid biosynthesis_metabolism_oxidoreductase activity_"oxidoreductase activity, acting on the CH-OH group of donors, NAD or NADP as acceptor"_cellular metabolism_coenzyme binding_oxidation reduction		Glyma18g45260.1	0	88.8199	Glyma09g40580.1	0	88.1988	GO:0006694 GO:0008152 GO:0044237 GO:0055114	GO:0003824 GO:0003854 GO:0016491 GO:0016616 GO:0050662
Phvul.008G076700.1	7	61	-3.12338	0.993367	PF01370	coenzyme binding			PTHR10366,PTHR10366:SF9	D DEPENDENT EPIMERASE/DEHYDRATASE,D(P)H STEROID DEHYDROGESE-RELATED	KOG1502	Flavonol reductase/cinnamoyl-CoA reductase					GO:0003824 GO:0003854 GO:0006694 GO:0016616 GO:0044237 GO:0050662 GO:0055114	catalytic activity_3-beta-hydroxy-delta5-steroid dehydrogenase activity_steroid biosynthesis_"oxidoreductase activity, acting on the CH-OH group of donors, NAD or NADP as acceptor"_cellular metabolism_coenzyme binding_oxidation reduction		Glyma18g45260.1	0	88.9234	Glyma09g40580.1	0	88.5093	GO:0006694 GO:0044237 GO:0055114	GO:0003824 GO:0003854 GO:0016616 GO:0050662
Phvul.005G034800.1	21	158	-2.91146	0.986142	PF01370	coenzyme binding			PTHR10366,PTHR10366:SF9	D DEPENDENT EPIMERASE/DEHYDRATASE,D(P)H STEROID DEHYDROGESE-RELATED	KOG1502	Flavonol reductase/cinnamoyl-CoA reductase					GO:0003824 GO:0003854 GO:0006694 GO:0016616 GO:0044237 GO:0050662 GO:0055114	catalytic activity_3-beta-hydroxy-delta5-steroid dehydrogenase activity_steroid biosynthesis_"oxidoreductase activity, acting on the CH-OH group of donors, NAD or NADP as acceptor"_cellular metabolism_coenzyme binding_oxidation reduction		Glyma18g10270.1	1e-147	82.0353	Glyma18g10260.1	1e-132	81.4123	GO:0006694 GO:0044237 GO:0055114	GO:0003824 GO:0003854 GO:0016616 GO:0050662
Phvul.002G140100.1	12	89	-2.89077	0.985879	PF01073	3-beta-hydroxy-delta5-steroid dehydrogese activity			PTHR10366,PTHR10366:SF9	D DEPENDENT EPIMERASE/DEHYDRATASE,D(P)H STEROID DEHYDROGESE-RELATED	KOG1502	Flavonol reductase/cinnamoyl-CoA reductase					GO:0003824 GO:0003854 GO:0006694 GO:0016616 GO:0044237 GO:0050662 GO:0055114	catalytic activity_3-beta-hydroxy-delta5-steroid dehydrogenase activity_steroid biosynthesis_"oxidoreductase activity, acting on the CH-OH group of donors, NAD or NADP as acceptor"_cellular metabolism_coenzyme binding_oxidation reduction		Glyma01g02120.1	0	87.9377	Glyma01g02120.1	3e-19	93.8462	GO:0006694 GO:0044237 GO:0055114	GO:0003824 GO:0003854 GO:0016616 GO:0050662
Phvul.005G034700.1	11	78	-2.82597	0.985775	PF01370	coenzyme binding			PTHR10366,PTHR10366:SF9	D DEPENDENT EPIMERASE/DEHYDRATASE,D(P)H STEROID DEHYDROGESE-RELATED	KOG1502	Flavonol reductase/cinnamoyl-CoA reductase					GO:0003824 GO:0003854 GO:0006694 GO:0016616 GO:0044237 GO:0050662 GO:0055114	catalytic activity_3-beta-hydroxy-delta5-steroid dehydrogenase activity_steroid biosynthesis_"oxidoreductase activity, acting on the CH-OH group of donors, NAD or NADP as acceptor"_cellular metabolism_coenzyme binding_oxidation reduction		Glyma18g10270.1	1e-160	82.4324	Glyma18g10260.1	1e-149	81.9127	GO:0006694 GO:0044237 GO:0055114	GO:0003824 GO:0003854 GO:0016616 GO:0050662
Phvul.006G111500.1	1	7	-2.80735	0.929214	PF01370	coenzyme binding			PTHR10366,PTHR10366:SF81	D DEPENDENT EPIMERASE/DEHYDRATASE,UDP-GLUCOSE 4-EPIMERASE	KOG1502	Flavonol reductase/cinnamoyl-CoA reductase					GO:0003824 GO:0003854 GO:0006694 GO:0016616 GO:0044237 GO:0050662 GO:0055114	catalytic activity_3-beta-hydroxy-delta5-steroid dehydrogenase activity_steroid biosynthesis_"oxidoreductase activity, acting on the CH-OH group of donors, NAD or NADP as acceptor"_cellular metabolism_coenzyme binding_oxidation reduction		Glyma19g44370.7	2.33e-156	87.8906	Glyma19g44370.7	3e-22	86.8421	GO:0006694 GO:0044237 GO:0055114	GO:0003824 GO:0003854 GO:0016616 GO:0050662
Phvul.006G111600.1	11	71	-2.69032	0.98385	PF01370	coenzyme binding			PTHR10366,PTHR10366:SF81	D DEPENDENT EPIMERASE/DEHYDRATASE,UDP-GLUCOSE 4-EPIMERASE	KOG1502	Flavonol reductase/cinnamoyl-CoA reductase					GO:0003824 GO:0003854 GO:0006694 GO:0016616 GO:0044237 GO:0050662 GO:0055114	catalytic activity_3-beta-hydroxy-delta5-steroid dehydrogenase activity_steroid biosynthesis_"oxidoreductase activity, acting on the CH-OH group of donors, NAD or NADP as acceptor"_cellular metabolism_coenzyme binding_oxidation reduction		Glyma03g41740.1	0	86.1765	Glyma19g44370.3	0	85.5015	GO:0006694 GO:0044237 GO:0055114	GO:0003824 GO:0003854 GO:0016616 GO:0050662
Phvul.003G272900.1	15	73	-2.28293	0.954614	PF05368	NmrA-like family			PTHR14194,PTHR14194:SF8	,NITROGEN METABOLIC REGULATION PROTEIN NMR-RELATED			1.3.1.-	With D(+) or DP(+) as acceptor.	K00224	delta24(24(1))-sterol reductase [EC:1.3.1.71]	GO:0003824 GO:0003854 GO:0006694 GO:0016616 GO:0044237 GO:0050662 GO:0055114	catalytic activity_3-beta-hydroxy-delta5-steroid dehydrogenase activity_steroid biosynthesis_"oxidoreductase activity, acting on the CH-OH group of donors, NAD or NADP as acceptor"_cellular metabolism_coenzyme binding_oxidation reduction		Glyma16g17680.1	0	90.7348	Glyma16g17680.3	0	89.6673	GO:0006694 GO:0044237 GO:0055114	GO:0003824 GO:0003854 GO:0016616 GO:0050662
Phvul.011G105500.1	1	25	-4.64386	0.996427	PF00463	catalytic activity			PTHR21631,PTHR21631:SF3	ISOCITRATE LYASE/MALATE SYNTHASE,isocitrate lyase activity	KOG1260	Isocitrate lyase	4.1.3.1	Isocitrate lyase.	K01637	isocitrate lyase [EC:4.1.3.1]	GO:0003824 GO:0004451 GO:0008152 GO:0019752	catalytic activity__metabolism_carboxylic acid metabolism		Glyma12g10780.1	0	92.419	Glyma12g10780.2	0	92.1665	GO:0008152 GO:0019752	GO:0003824 GO:0004451
Phvul.010G017600.1	2	164	-6.35755	0.999789	PF00128,PF07821	alpha-amylase activity,cation binding			PTHR10357,PTHR10357:SF9	ALPHA-XYLOSIDASE-RELATED,AMYLASE	KOG0471	Alpha-amylase	3.2.1.1	Alpha-amylase.	K01176	alpha-amylase [EC:3.2.1.1]	GO:0003824 GO:0004556 GO:0005509 GO:0005975 GO:0043169	catalytic activity_alpha-amylase activity_calcium ion binding_carbohydrate metabolism_cation binding		Glyma17g36090.1	0	91.7742	Glyma17g36090.1	0	93.2203	GO:0005975	GO:0003824 GO:0004556 GO:0005509 GO:0043169
Phvul.001G001900.1	8	49	-2.61471	0.983224	PF00128,PF07821	alpha-amylase activity,cation binding			PTHR10357,PTHR10357:SF9	ALPHA-XYLOSIDASE-RELATED,AMYLASE	KOG0471	Alpha-amylase					GO:0003824 GO:0004556 GO:0005509 GO:0005975 GO:0043169	catalytic activity_alpha-amylase activity_calcium ion binding_carbohydrate metabolism_cation binding		Glyma14g39930.1	0	87.3042	Glyma17g38100.1	2e-61	86.5385	GO:0005975	GO:0003824 GO:0004556 GO:0005509 GO:0043169
Phvul.006G075100.1	2	9	-2.16993	0.912047	PF00069	protein phosphorylation			PTHR12209	O-SIALOGLYCOPROTEIN ENDOPEPTIDASE	KOG3087	Serine/threonine protein kinase	2.7.11.1	non-specific serine/threonine protein kise	K08851	TP53 regulating kinase [EC:2.7.11.1]	GO:0003824 GO:0004672 GO:0005524 GO:0006468 GO:0009103 GO:0016020 GO:0016773	catalytic activity_protein kinase activity_ATP binding_protein amino acid phosphorylation_lipopolysaccharide biosynthesis_membrane_"phosphotransferase activity, alcohol group as acceptor"		Glyma17g04930.1	0	93.2024	Glyma18g06300.1	0	92.6579	GO:0006468 GO:0009103	GO:0003824 GO:0004672 GO:0005524 GO:0016773
Phvul.002G153400.1	1	9	-3.16993	0.959332	PF00168,PF00614,PF12357	Phospholipase D C termil,catalytic activity,protein binding			PTHR18896,PTHR18896:SF15	PHOSPHOLIPASE D,PHOSPHOLIPASE D BETA	KOG1329	Phospholipase D1	3.1.4.4	Phospholipase D.	K01115	phospholipase D [EC:3.1.4.4]	GO:0003824 GO:0005515 GO:0008152	catalytic activity_protein binding_metabolism		Glyma01g42420.1	0	90.6323	Glyma01g42430.1	0	88.3871	GO:0008152	GO:0003824 GO:0005515
Phvul.001G251300.1	2	55	-4.78136	0.999158	PF02358	trehalose biosynthetic process			PTHR10788	TREHALOSE-6-PHOSPHATE SYNTHASE							GO:0003824 GO:0005992	catalytic activity_trehalose biosynthesis		Glyma11g38230.1	0	92.4201	Glyma18g02160.1	0	91.6667	GO:0005992	GO:0003824
Phvul.003G150400.1	13	88	-2.75899	0.984102	PF00982,PF02358	trehalose biosynthetic process			PTHR10788	TREHALOSE-6-PHOSPHATE SYNTHASE	KOG1050	Trehalose-6-phosphate synthase component TPS1 and related subunits					GO:0003824 GO:0005992	catalytic activity_trehalose biosynthesis		Glyma17g07530.1	0	90.2101	Glyma17g07530.2	0	90.0706	GO:0005992	GO:0003824
Phvul.005G041900.1	3	13	-2.11548	0.9316	PF04055,PF06463	iron-sulfur cluster binding,molybdopterin synthase complex			PTHR22960	MOLYBDOPTERIN COFACTOR SYNTHESIS PROTEIN A	KOG2876	Molybdenum cofactor biosynthesis pathway protein					GO:0003824 GO:0006777 GO:0019008 GO:0051536 GO:0051539	catalytic activity_Mo-molybdopterin cofactor biosynthesis_molybdopterin synthase complex_iron-sulfur cluster binding_"4 iron, 4 sulfur cluster binding"		Glyma15g42290.1	1e-138	93.0233	Glyma15g42290.1	3e-65	90.9091	GO:0006777	GO:0003824 GO:0051536 GO:0051539
Phvul.011G084300.3	4	80	-4.32193	0.999469	PF00501	catalytic activity			PTHR24096,PTHR24096:SF43		KOG1176	Acyl-CoA synthetase					GO:0003824 GO:0008152	catalytic activity_metabolism		Glyma11g20020.2	0	88.5246	Glyma11g20020.2	2e-89	84.6868	GO:0008152	GO:0003824
Phvul.011G084300.2	4	77	-4.26679	0.999392	PF00501	catalytic activity			PTHR24096,PTHR24096:SF43		KOG1176	Acyl-CoA synthetase					GO:0003824 GO:0008152	catalytic activity_metabolism		Glyma11g20020.2	0	88.8768	Glyma11g20020.2	2e-89	84.6868	GO:0008152	GO:0003824
Phvul.011G084300.1	4	68	-4.08746	0.999189	PF00501	catalytic activity			PTHR24096,PTHR24096:SF43		KOG1176	Acyl-CoA synthetase	6.2.1.12	4-coumarate--CoA ligase.	K01904	4-coumarate--CoA ligase [EC:6.2.1.12]	GO:0003824 GO:0008152	catalytic activity_metabolism		Glyma11g20020.2	0	89.358	Glyma11g20020.2	2e-89	84.6868	GO:0008152	GO:0003824
Phvul.008G242600.1	19	242	-3.67094	0.998882	PF00501	catalytic activity			PTHR24095,PTHR24095:SF26		KOG1176	Acyl-CoA synthetase					GO:0003824 GO:0008152	catalytic activity_metabolism		Glyma14g38920.1	0	84.1441	Glyma02g40640.1	0	83.3534	GO:0008152	GO:0003824
Phvul.002G004300.1	2	21	-3.39232	0.991806	PF00702	catalytic activity			PTHR18901	2-DEOXYGLUCOSE-6-PHOSPHATE PHOSPHATASE 2	KOG2914	Predicted haloacid-halidohydrolase and related hydrolases					GO:0003824 GO:0008152	catalytic activity_metabolism		Glyma11g04390.8	0	88.3954	Glyma11g04390.7	0	88.3954	GO:0008152	GO:0003824
Phvul.002G004300.2	2	21	-3.39232	0.991806	PF00702	catalytic activity			PTHR18901	2-DEOXYGLUCOSE-6-PHOSPHATE PHOSPHATASE 2	KOG2914	Predicted haloacid-halidohydrolase and related hydrolases					GO:0003824 GO:0008152	catalytic activity_metabolism		Glyma11g04390.8	0	88.3954	Glyma11g04390.7	0	88.3954	GO:0008152	GO:0003824
Phvul.006G086100.1	6	44	-2.87447	0.984869	PF00501	catalytic activity			PTHR24095,PTHR24095:SF26		KOG1176	Acyl-CoA synthetase					GO:0003824 GO:0008152	catalytic activity_metabolism		Glyma18g05110.1	0	85.739	Glyma11g33110.1	0	85.6049	GO:0008152	GO:0003824
Phvul.003G010600.1	1	6	-2.58496	0.909919	PF00501	catalytic activity			PTHR24096		KOG1256	Long-chain acyl-CoA synthetases (AMP-forming)	6.2.1.3	Long-chain-fatty-acid--CoA ligase.	K01897	long-chain acyl-CoA synthetase [EC:6.2.1.3]	GO:0003824 GO:0008152	catalytic activity_metabolism		Glyma07g20860.1	0	92.5645	Glyma20g01060.1	0	92.4127	GO:0008152	GO:0003824
Phvul.003G147000.1	15	83	-2.46815	0.962701	PF00501	catalytic activity			PTHR24096,PTHR24096:SF43		KOG1176	Acyl-CoA synthetase					GO:0003824 GO:0008152	catalytic activity_metabolism		Glyma17g07190.2	0	88.5436	Glyma13g01080.2	0	87.5769	GO:0008152	GO:0003824
Phvul.002G237900.1	4	22	-2.45943	0.956556	PF00501	catalytic activity			PTHR24095		KOG1175	Acyl-CoA synthetase					GO:0003824 GO:0008152	catalytic activity_metabolism		Glyma05g29030.1	0	91.5459	Glyma08g11980.1	0	85.6441	GO:0008152	GO:0003824
Phvul.005G131400.1	8	43	-2.42626	0.961282	PF00501	catalytic activity			PTHR24096,PTHR24096:SF43		KOG1176	Acyl-CoA synthetase	6.2.1.12	4-coumarate--CoA ligase.	K01904	4-coumarate--CoA ligase [EC:6.2.1.12]	GO:0003824 GO:0008152	catalytic activity_metabolism		Glyma13g39770.1	0	87.9852	Glyma13g39770.2	0	86.8657	GO:0008152	GO:0003824
Phvul.005G074400.1	6	30	-2.32193	0.959406	PF01063	catalytic activity			PTHR11825,PTHR11825:SF6	BRANCHED-CHAIN AMINO ACID AMINOTRANSFERASE RELATED,catalytic activity	KOG0975	Branched chain aminotransferase BCAT1, pyridoxal phosphate enzymes type IV superfamily					GO:0003824 GO:0008152	catalytic activity_metabolism		Glyma12g35520.1	0	94	Glyma12g35520.2	0	93.6031	GO:0008152	GO:0003824
Phvul.002G235900.1	4	17	-2.08746	0.940717	PF00501	catalytic activity			PTHR24095		KOG1175	Acyl-CoA synthetase					GO:0003824 GO:0008152	catalytic activity_metabolism		Glyma08g11980.1	0	92.0611	Glyma05g29030.1	0	86.715	GO:0008152	GO:0003824
Phvul.009G067700.1	2	16	-3	0.982589	PF00106	oxidoreductase activity			PTHR24322		KOG0725	Reductases with broad range of substrate specificities					GO:0003824 GO:0008152 GO:0016491 GO:0044237 GO:0050662	catalytic activity_metabolism_oxidoreductase activity_cellular metabolism_coenzyme binding		Glyma04g00460.1	0	85.7333	Glyma04g00470.1	2e-38	85.0746	GO:0008152 GO:0044237	GO:0003824 GO:0016491 GO:0050662
Phvul.007G072600.1	8	60	-2.90689	0.985517	PF00106	oxidoreductase activity			PTHR24320		KOG1208	Dehydrogenases with different specificities (related to short-chain alcohol dehydrogenases)					GO:0003824 GO:0008152 GO:0016491 GO:0044237 GO:0050662	catalytic activity_metabolism_oxidoreductase activity_cellular metabolism_coenzyme binding		Glyma10g37750.2	0	91.4013	Glyma10g37750.1	0	91.4013	GO:0008152 GO:0044237	GO:0003824 GO:0016491 GO:0050662
Phvul.003G060100.1	12	48	-2	0.952444	PF00106	oxidoreductase activity			PTHR24322		KOG1208	Dehydrogenases with different specificities (related to short-chain alcohol dehydrogenases)					GO:0003824 GO:0008152 GO:0016491 GO:0044237 GO:0050662	catalytic activity_metabolism_oxidoreductase activity_cellular metabolism_coenzyme binding		Glyma07g32800.1	0	86.2791	Glyma02g15630.1	0	84.669	GO:0008152 GO:0044237	GO:0003824 GO:0016491 GO:0050662
Phvul.003G287800.1	9	67	-2.89616	0.985641	PF00676,PF02779,PF02780	Transketolase, pyrimidine binding domain,catalytic activity,"oxidoreductase activity, acting on the aldehyde or oxo group of donors, disulfide as acceptor"			PTHR11624,PTHR11624:SF20	ACETOIN DEHYDROGESE,DEHYDROGESE RELATED	KOG0523	Transketolase					GO:0003824 GO:0008152 GO:0016624	catalytic activity_metabolism_"oxidoreductase activity, acting on the aldehyde or oxo group of donors, disulfide as acceptor"		Glyma08g37680.1	0	91.1904	Glyma18g28830.1	0	90.7541	GO:0008152	GO:0003824 GO:0016624
Phvul.003G099600.1	3	20	-2.73697	0.97698	PF00676,PF02779,PF02780	Transketolase, pyrimidine binding domain,catalytic activity,"oxidoreductase activity, acting on the aldehyde or oxo group of donors, disulfide as acceptor"			PTHR11624,PTHR11624:SF20	ACETOIN DEHYDROGESE,DEHYDROGESE RELATED	KOG0523	Transketolase	2.2.1.7	1-deoxy-D-xylulose-5-phosphate synthase	K01662	1-deoxy-D-xylulose-5-phosphate synthase [EC:2.2.1.7]	GO:0003824 GO:0008152 GO:0016624	catalytic activity_metabolism_"oxidoreductase activity, acting on the aldehyde or oxo group of donors, disulfide as acceptor"		Glyma07g38260.1	0	93.1437	Glyma17g02480.1	0	92.3304	GO:0008152	GO:0003824 GO:0016624
Phvul.003G287900.1	8	49	-2.61471	0.983224	PF00676,PF02779,PF02780	Transketolase, pyrimidine binding domain,catalytic activity,"oxidoreductase activity, acting on the aldehyde or oxo group of donors, disulfide as acceptor"			PTHR11624,PTHR11624:SF20	ACETOIN DEHYDROGESE,DEHYDROGESE RELATED	KOG0523	Transketolase					GO:0003824 GO:0008152 GO:0016624	catalytic activity_metabolism_"oxidoreductase activity, acting on the aldehyde or oxo group of donors, disulfide as acceptor"		Glyma08g37680.1	0	91.505	Glyma18g28830.1	0	91.0733	GO:0008152	GO:0003824 GO:0016624
Phvul.007G185100.3	2	18	-3.16993	0.985877	PF00291	pyridoxal phosphate binding			PTHR10314,PTHR10314:SF8	PYRIDOXAL-5-PHOSPHATE DEPENDENT BETA FAMILY,THREONINE DEHYDRATASE	KOG1252	Cystathionine beta-synthase and related enzymes					GO:0003824 GO:0008152 GO:0030170	catalytic activity_metabolism_pyridoxal phosphate binding		Glyma10g30130.3	0	92.5676	Glyma10g30130.2	0	92.5676	GO:0008152	GO:0003824 GO:0030170
Phvul.007G185100.2	2	17	-3.08746	0.984178	PF00291	pyridoxal phosphate binding			PTHR10314,PTHR10314:SF8	PYRIDOXAL-5-PHOSPHATE DEPENDENT BETA FAMILY,THREONINE DEHYDRATASE	KOG1252	Cystathionine beta-synthase and related enzymes					GO:0003824 GO:0008152 GO:0030170	catalytic activity_metabolism_pyridoxal phosphate binding		Glyma10g30130.3	0	92.6714	Glyma10g30130.3	4e-09	95	GO:0008152	GO:0003824 GO:0030170
Phvul.007G185100.1	2	16	-3	0.982589	PF00291	pyridoxal phosphate binding			PTHR10314,PTHR10314:SF8	PYRIDOXAL-5-PHOSPHATE DEPENDENT BETA FAMILY,THREONINE DEHYDRATASE	KOG1252	Cystathionine beta-synthase and related enzymes	2.5.1.47	cysteine synthase	K01738	cysteine synthase A [EC:2.5.1.47]	GO:0003824 GO:0008152 GO:0030170	catalytic activity_metabolism_pyridoxal phosphate binding		Glyma10g30130.1	0	92.5389	Glyma10g30130.3	0	91.7411	GO:0008152	GO:0003824 GO:0030170
Phvul.007G057600.1	36	200	-2.47393	0.963069	PF00291	pyridoxal phosphate binding			PTHR10314,PTHR10314:SF8	PYRIDOXAL-5-PHOSPHATE DEPENDENT BETA FAMILY,THREONINE DEHYDRATASE	KOG1252	Cystathionine beta-synthase and related enzymes	2.5.1.47	cysteine synthase	K01738	cysteine synthase A [EC:2.5.1.47]	GO:0003824 GO:0008152 GO:0030170	catalytic activity_metabolism_pyridoxal phosphate binding		Glyma11g00810.3	0	87.4356	Glyma11g00810.2	0	87.4356	GO:0008152	GO:0003824 GO:0030170
Phvul.007G057600.2	37	204	-2.46297	0.96307	PF00291	pyridoxal phosphate binding			PTHR10314,PTHR10314:SF8	PYRIDOXAL-5-PHOSPHATE DEPENDENT BETA FAMILY,THREONINE DEHYDRATASE	KOG1252	Cystathionine beta-synthase and related enzymes	2.5.1.47	cysteine synthase	K01738	cysteine synthase A [EC:2.5.1.47]	GO:0003824 GO:0008152 GO:0030170	catalytic activity_metabolism_pyridoxal phosphate binding		Glyma11g00810.3	0	87.4356	Glyma11g00810.2	0	87.4356	GO:0008152	GO:0003824 GO:0030170
Phvul.005G125500.1	2	10	-2.32193	0.928344	PF03015,PF07993	Male sterility protein,"oxidoreductase activity, acting on the aldehyde or oxo group of donors, D or DP as acceptor"			PTHR11011,PTHR11011:SF1	MALE STERILITY PROTEIN 2,MALE STERILITY PROTEIN 2-RELATED	KOG1221	Acyl-CoA reductase					GO:0003824 GO:0008831 GO:0016620 GO:0044237 GO:0045226 GO:0050662 GO:0055114	catalytic activity_dTDP-4-dehydrorhamnose reductase activity_"oxidoreductase activity, acting on the aldehyde or oxo group of donors, NAD or NADP as acceptor"_cellular metabolism_extracellular polysaccharide biosynthesis_coenzyme binding_oxidation reduction		Glyma13g39450.1	0	88.0628	Glyma12g30850.1	0	86.8809	GO:0044237 GO:0045226 GO:0055114	GO:0003824 GO:0008831 GO:0016620 GO:0050662
Phvul.009G108300.2	0	8	-4	0.954536	PF01048	nucleoside metabolic process			PTHR21234,PTHR21234:SF10	,PURINE NUCLEOSIDE PHOSPHORYLASE							GO:0003824 GO:0009116	catalytic activity_nucleoside metabolism		Glyma06g08860.1	0	87.2521	Glyma04g08760.1	5e-39	85.8586	GO:0009116	GO:0003824
Phvul.008G008500.2	5	22	-2.1375	0.946691	PF01569	catalytic activity			PTHR10165,PTHR10165:SF45	,LIPID PHOSPHATE PHOSPHATASE-RELATED	KOG3030	Lipid phosphate phosphatase and related enzymes of the PAP2 family					GO:0003824 GO:0016020	catalytic activity_membrane		Glyma18g53100.1	0	90.6008	Glyma02g09820.1	0	91.7862		GO:0003824
Phvul.008G008500.1	5	20	-2	0.944131	PF01569	catalytic activity			PTHR10165,PTHR10165:SF45	,LIPID PHOSPHATE PHOSPHATASE-RELATED	KOG3030	Lipid phosphate phosphatase and related enzymes of the PAP2 family					GO:0003824 GO:0016020	catalytic activity_membrane		Glyma18g53100.1	0	90.2163	Glyma18g53100.1	6e-24	96.9231		GO:0003824
Phvul.006G205400.1	53	458	-3.11128	0.994042	PF03060	nitrote monooxygese activity											GO:0003824 GO:0016491 GO:0018580 GO:0055114	catalytic activity_oxidoreductase activity_2-nitropropane dioxygenase activity_oxidation reduction		Glyma08g18990.1	0	91.4401				GO:0055114	GO:0003824 GO:0016491 GO:0018580
Phvul.004G173700.2	5	48	-3.26303	0.993398	PF01019	gamma-glutamyltransferase activity			PTHR11686	gamma-glutamyltransferase activity	KOG2410	Gamma-glutamyltransferase	2.3.2.2	Gamma-glutamyltransferase.	K00681	gamma-glutamyltranspeptidase [EC:2.3.2.2]	GO:0003840	gamma-glutamyltransferase activity		Glyma01g00850.1	0	88.9152	Glyma07g15150.1	0	88.6189		GO:0003840
Phvul.004G173700.3	5	46	-3.20163	0.993288	PF01019	gamma-glutamyltransferase activity			PTHR11686	gamma-glutamyltransferase activity	KOG2410	Gamma-glutamyltransferase	2.3.2.2	Gamma-glutamyltransferase.	K00681	gamma-glutamyltranspeptidase [EC:2.3.2.2]	GO:0003840	gamma-glutamyltransferase activity		Glyma01g00850.1	0	88.9152	Glyma07g15150.1	0	88.6189		GO:0003840
Phvul.004G173700.1	5	45	-3.16993	0.993236	PF01019	gamma-glutamyltransferase activity			PTHR11686	gamma-glutamyltransferase activity	KOG2410	Gamma-glutamyltransferase	2.3.2.2	Gamma-glutamyltransferase.	K00681	gamma-glutamyltranspeptidase [EC:2.3.2.2]	GO:0003840	gamma-glutamyltransferase activity		Glyma01g00850.1	0	88.4099	Glyma07g15150.1	0	88.1859		GO:0003840
Phvul.002G032900.1	4	39	-3.2854	0.992877	PF05368	NmrA-like family			PTHR10366,PTHR10366:SF62	EPIMERASE-RELATED,D DEPENDENT EPIMERASE/DEHYDRATASE							GO:0003854 GO:0006694 GO:0016616 GO:0055114	3-beta-hydroxy-delta5-steroid dehydrogenase activity_steroid biosynthesis_"oxidoreductase activity, acting on the CH-OH group of donors, NAD or NADP as acceptor"_oxidation reduction		Glyma01g37810.1	0	85.8564	Glyma11g07510.1	0	84.4305	GO:0006694 GO:0055114	GO:0003854 GO:0016616
Phvul.002G033000.1	2	15	-2.90689	0.972882	PF05368	NmrA-like family			PTHR10366,PTHR10366:SF62	EPIMERASE-RELATED,D DEPENDENT EPIMERASE/DEHYDRATASE							GO:0003854 GO:0006694 GO:0016616 GO:0055114	3-beta-hydroxy-delta5-steroid dehydrogenase activity_steroid biosynthesis_"oxidoreductase activity, acting on the CH-OH group of donors, NAD or NADP as acceptor"_oxidation reduction		Glyma01g37810.1	0	85.2321	Glyma11g07510.1	0	83.6991	GO:0006694 GO:0055114	GO:0003854 GO:0016616
Phvul.001G074300.1	1	12	-3.58496	0.979881	PF01565,PF04030	D-arabinono-1,4-lactone oxidase activity,flavin adenine dinucleotide binding			PTHR13878,PTHR13878:SF10	,GULONOLACTONE OXIDASE	KOG4730	D-arabinono-1, 4-lactone oxidase					GO:0003885 GO:0008762 GO:0016020 GO:0016491 GO:0050660 GO:0055114	D-arabinono-1,4-lactone oxidase activity_UDP-N-acetylmuramate dehydrogenase activity_membrane_oxidoreductase activity_FAD binding_oxidation reduction		Glyma17g28450.1	0	87.8139	Glyma14g26440.1	3e-76	86.9841	GO:0055114	GO:0003885 GO:0016491 GO:0050660
Phvul.003G090800.1	3	12	-2	0.926544	PF00004,PF12169	ATP binding,D-directed D polymerase activity			PTHR11669	REPLICATION FACTOR C / D POLYMERASE III GAMMA-TAU SUBUNIT	KOG0989	Replication factor C, subunit RFC4					GO:0003887 GO:0005524	DNA-directed DNA polymerase activity_ATP binding		Glyma17g00620.1	0	91.265	Glyma17g00620.1	5e-64	93.4911		GO:0003887 GO:0005524
Phvul.009G031300.1	3	12	-2	0.926544	PF00875,PF03441,PF12546	Blue/Ultraviolet sensing protein C termil,D photolyase activity			PTHR11455	D PHOTOLYASE	KOG0133	Deoxyribodipyrimidine photolyase/cryptochrome					GO:0003913 GO:0006281	DNA photolyase activity_DNA repair		Glyma06g10830.5	0	90.488	Glyma06g10830.4	0	90.488	GO:0006281	GO:0003913
Phvul.010G040900.1	3	18	-2.58496	0.974536	PF00350,PF01031,PF02212	GTP binding			PTHR11566,PTHR11566:SF12	DYMIN	KOG0446	Vacuolar sorting protein VPS1, dynamin, and related proteins					GO:0003924 GO:0005525	GTPase activity_GTP binding		Glyma07g12850.1	0	93.3835	Glyma03g24610.1	0	92.2539		GO:0003924 GO:0005525
Phvul.006G181400.3	2	9	-2.16993	0.912047	PF02263,PF02841	GTP binding			PTHR10751	GUANYLATE-BINDING PROTEIN							GO:0003924 GO:0005525	GTPase activity_GTP binding		Glyma13g30780.1	0	91.6754	Glyma07g32290.1	0	82.6859		GO:0003924 GO:0005525
Phvul.002G010400.1	4	19	-2.24793	0.945364	PF00025	GTP binding			PTHR11711,PTHR11711:SF20	ADP-RIBOSYLATION FACTOR-RELATED,GTP binding	KOG0075	GTP-binding ADP-ribosylation factor-like protein			K07977	Arf/Sar family, other	GO:0003924 GO:0005525 GO:0005622 GO:0005634 GO:0005737 GO:0007264	GTPase activity_GTP binding_intracellular_nucleus_cytoplasm_small GTPase mediated signal transduction		Glyma11g05080.1	0	94.5946	Glyma01g40210.1	0	93.1532	GO:0007264	GO:0003924 GO:0005525
Phvul.006G128900.1	3	12	-2	0.926544	PF00078,PF01348	R-dependent D replication,mR processing											GO:0003964 GO:0006278 GO:0006397 GO:0009507	RNA-directed DNA polymerase activity_RNA dependent DNA replication_mRNA processing_chloroplast		Glyma09g02720.1	0	91.411	Glyma09g02720.1	0	88.2261	GO:0006278 GO:0006397	GO:0003723 GO:0003964
Phvul.008G227000.1	8	40	-2.32193	0.96093	PF03767	acid phosphatase activity											GO:0003993	acid phosphatase activity		Glyma14g06790.3	0	88.6133	Glyma14g06790.1	0	87.7232		GO:0003993
Phvul.008G227000.2	8	39	-2.2854	0.953177	PF03767	acid phosphatase activity											GO:0003993	acid phosphatase activity		Glyma14g06790.3	0	88.6133	Glyma14g06790.1	0	87.7232		GO:0003993
Phvul.008G227000.3	8	38	-2.24793	0.953045	PF03767	acid phosphatase activity											GO:0003993	acid phosphatase activity		Glyma14g06790.3	0	88.6133	Glyma14g06790.1	0	87.7232		GO:0003993
Phvul.008G227000.4	8	37	-2.20945	0.952775	PF03767	acid phosphatase activity											GO:0003993	acid phosphatase activity		Glyma14g06790.3	0	88.6133	Glyma14g06790.1	0	87.7232		GO:0003993
Phvul.003G044200.1	113	838	-2.89063	0.986279	PF01536	spermine biosynthetic process			PTHR11570	spermine biosynthetic process	KOG0788	S-adenosylmethionine decarboxylase	4.1.1.50	Adenosylmethionine decarboxylase.	K01611	S-adenosylmethionine decarboxylase [EC:4.1.1.50]	GO:0004014 GO:0006597 GO:0008295	adenosylmethionine decarboxylase activity_spermine biosynthesis_spermidine biosynthesis		Glyma01g10080.1	0	84.3192	Glyma02g14180.2	0	84.1463	GO:0006597 GO:0008295	GO:0004014
Phvul.001G252200.1	7	34	-2.28011	0.952528	PF00733	asparagine synthase (glutamine-hydrolyzing) activity			PTHR11772	ASPARAGINE SYNTHETASE	KOG0571	Asparagine synthase (glutamine-hydrolyzing)	6.3.5.4	Asparagine synthase (glutamine-hydrolysing).	K01953	asparagine synthase (glutamine-hydrolysing) [EC:6.3.5.4]	GO:0004066 GO:0006529	asparagine synthase (glutamine-hydrolyzing) activity_asparagine biosynthesis		Glyma18g02060.1	0	93.8967	Glyma11g38130.1	0	94.0441	GO:0006529	GO:0004066
Phvul.008G181400.2	0	23	-5.52356	0.995667	PF00484	carbon utilization			PTHR11002,PTHR11002:SF1	CARBONIC ANHYDRASE-RELATED,carbon utilization	KOG1578	Predicted carbonic anhydrase involved in protection against oxidative damage					GO:0004089 GO:0008270 GO:0015976	carbonate dehydratase activity_zinc ion binding_carbon utilization		Glyma02g37710.1	0	90.758	Glyma02g37710.2	0	90.3947	GO:0015976	GO:0004089 GO:0008270
Phvul.008G181400.1	0	22	-5.45943	0.995209	PF00484	carbon utilization			PTHR11002,PTHR11002:SF1	CARBONIC ANHYDRASE-RELATED,carbon utilization	KOG1578	Predicted carbonic anhydrase involved in protection against oxidative damage					GO:0004089 GO:0008270 GO:0015976	carbonate dehydratase activity_zinc ion binding_carbon utilization		Glyma02g37710.1	0	89.0928	Glyma02g37710.2	0	88.3033	GO:0015976	GO:0004089 GO:0008270
Phvul.006G202600.1	5	20	-2	0.944131	PF00484	carbon utilization			PTHR11002,PTHR11002:SF1	CARBONIC ANHYDRASE-RELATED,carbon utilization	KOG1578	Predicted carbonic anhydrase involved in protection against oxidative damage	4.2.1.1	Carbote dehydratase.	K01673	carbonic anhydrase [EC:4.2.1.1]	GO:0004089 GO:0008270 GO:0015976	carbonate dehydratase activity_zinc ion binding_carbon utilization		Glyma13g33080.1	0	91.8322	Glyma15g06280.2	0	91.0596	GO:0015976	GO:0004089 GO:0008270
Phvul.004G032900.1	5	32	-2.67807	0.981723	PF01817	chorismate metabolic process			PTHR21145	chorismate mutase activity	KOG0795	Chorismate mutase	5.4.99.5	Chorismate mutase.	K01850	chorismate mutase [EC:5.4.99.5]	GO:0004106 GO:0009073 GO:0046417	chorismate mutase activity _aromatic amino acid family biosynthesis_chorismate metabolism		Glyma13g05830.1	0	89.3714	Glyma19g03290.1	0	88.3372	GO:0009073 GO:0046417	GO:0004106
Phvul.001G041900.2	9	43	-2.25634	0.953525	PF01817	chorismate metabolic process			PTHR21145	chorismate mutase activity	KOG0795	Chorismate mutase	5.4.99.5	Chorismate mutase.	K01850	chorismate mutase [EC:5.4.99.5]	GO:0004106 GO:0009073 GO:0046417	chorismate mutase activity _aromatic amino acid family biosynthesis_chorismate metabolism		Glyma14g11870.1	0	88.7838	Glyma17g33940.2	0	88.4615	GO:0009073 GO:0046417	GO:0004106
Phvul.001G041900.1	8	37	-2.20945	0.952775	PF01817	chorismate metabolic process			PTHR21145	chorismate mutase activity	KOG0795	Chorismate mutase	5.4.99.5	Chorismate mutase.	K01850	chorismate mutase [EC:5.4.99.5]	GO:0004106 GO:0009073 GO:0046417	chorismate mutase activity _aromatic amino acid family biosynthesis_chorismate metabolism		Glyma14g11870.1	0	88.7838	Glyma17g33940.2	0	88.4615	GO:0009073 GO:0046417	GO:0004106
Phvul.002G054200.1	31	143	-2.20568	0.954938	PF03007,PF06974	diacylglycerol O-acyltransferase activity											GO:0004144	diacylglycerol O-acyltransferase activity		Glyma07g00220.1	0	86.7244					GO:0004144
Phvul.011G043000.1	0	6	-3.58496	0.921004	PF00186,PF00303	glycine biosynthetic process,thymidylate synthase activity			PTHR11549,PTHR11549:SF2	DIHYDROFOLATE REDUCTASE,thymidylate synthase activity	KOG0673	Thymidylate synthase	1.5.1.3,2.1.1.45	Dihydrofolate reductase.,Thymidylate synthase.	K13998	dihydrofolate reductase / thymidylate synthase [EC:1.5.1.3 2.1.1.45]	GO:0004146 GO:0004799 GO:0006231 GO:0006545 GO:0009165 GO:0055114	dihydrofolate reductase activity_thymidylate synthase activity_dTMP biosynthesis_glycine biosynthesis_nucleotide biosynthesis_oxidation reduction		Glyma11g12280.1	0	91.9631	Glyma12g04480.1	0	91.7979	GO:0006231 GO:0006545 GO:0009165 GO:0055114	GO:0004146 GO:0004799
Phvul.011G043000.2	0	6	-3.58496	0.921004	PF00186,PF00303	glycine biosynthetic process,thymidylate synthase activity			PTHR11549,PTHR11549:SF2	DIHYDROFOLATE REDUCTASE,thymidylate synthase activity	KOG0673	Thymidylate synthase	1.5.1.3,2.1.1.45	Dihydrofolate reductase.,Thymidylate synthase.	K13998	dihydrofolate reductase / thymidylate synthase [EC:1.5.1.3 2.1.1.45]	GO:0004146 GO:0004799 GO:0006231 GO:0006545 GO:0009165 GO:0055114	dihydrofolate reductase activity_thymidylate synthase activity_dTMP biosynthesis_glycine biosynthesis_nucleotide biosynthesis_oxidation reduction		Glyma11g12280.1	0	91.9631	Glyma12g04480.1	0	91.7979	GO:0006231 GO:0006545 GO:0009165 GO:0055114	GO:0004146 GO:0004799
Phvul.005G153800.1	5	24	-2.26303	0.949371	PF05187,PF07992	Pyridine nucleotide-disulphide oxidoreductase,electron-transferring-flavoprotein dehydrogese activity			PTHR10617,PTHR10617:SF1	ELECTRON TRANSFER FLAVOPROTEIN-UBIQUINONE OXIDOREDUCTASE,FLAVOPROTEIN-UBIQUINONE OXIDOREDUCTASE	KOG2415	Electron transfer flavoprotein ubiquinone oxidoreductase	1.5.5.1	Electron-transferring-flavoprotein dehydrogese.	K00311	electron-transferring-flavoprotein dehydrogenase [EC:1.5.5.1]	GO:0004174 GO:0009055 GO:0016491 GO:0055114	electron-transferring-flavoprotein dehydrogenase activity_electron carrier activity_oxidoreductase activity_oxidation reduction		Glyma15g03360.1	0	93.5149	Glyma20g22590.1	9e-21	82.7381	GO:0055114	GO:0004174 GO:0009055 GO:0016491
Phvul.009G052800.1	17	98	-2.52725	0.962846	PF00326,PF00930	proteolysis,serine-type peptidase activity			PTHR11731,PTHR11731:SF12	DIPEPTIDYL PEPTIDASE IV,"PROTEASE FAMILY S9B,C DIPEPTIDYL-PEPTIDASE IV-RELATED"	KOG2281	Dipeptidyl aminopeptidases/acylaminoacyl-peptidases	3.4.14.5	Dipeptidyl-peptidase IV.	K01278	dipeptidyl-peptidase 4 [EC:3.4.14.5]	GO:0004177 GO:0006508 GO:0008236 GO:0016020	aminopeptidase activity_proteolysis and peptidolysis_serine-type peptidase activity_membrane		Glyma04g41440.2	0	94.0337	Glyma04g41440.1	0	94.0337	GO:0006508	GO:0004177 GO:0008236
Phvul.009G052800.2	17	93	-2.4517	0.962504	PF00326,PF00930	proteolysis,serine-type peptidase activity			PTHR11731,PTHR11731:SF12	DIPEPTIDYL PEPTIDASE IV,"PROTEASE FAMILY S9B,C DIPEPTIDYL-PEPTIDASE IV-RELATED"	KOG2281	Dipeptidyl aminopeptidases/acylaminoacyl-peptidases	3.4.14.5	Dipeptidyl-peptidase IV.	K01278	dipeptidyl-peptidase 4 [EC:3.4.14.5]	GO:0004177 GO:0006508 GO:0008236 GO:0016020	aminopeptidase activity_proteolysis and peptidolysis_serine-type peptidase activity_membrane		Glyma04g41440.2	0	94.0337	Glyma04g41440.1	0	94.0337	GO:0006508	GO:0004177 GO:0008236
Phvul.009G243900.1	1	25	-4.64386	0.996427	PF00450	serine-type carboxypeptidase activity			PTHR11802	serine-type carboxypeptidase activity	KOG1282	Serine carboxypeptidases (lysosomal cathepsin A)	3.4.16.5	Carboxypeptidase C.	K13289	cathepsin A (carboxypeptidase C) [EC:3.4.16.5]	GO:0004185 GO:0006508	serine carboxypeptidase activity_proteolysis and peptidolysis		Glyma09g05470.1	0	88.5874	Glyma15g16790.1	0	87.0807	GO:0006508	GO:0004185
Phvul.005G131000.1	6	89	-3.89077	0.999163	PF00450	serine-type carboxypeptidase activity			PTHR11802	serine-type carboxypeptidase activity	KOG1282	Serine carboxypeptidases (lysosomal cathepsin A)	3.4.16.5	Carboxypeptidase C.	K13289	cathepsin A (carboxypeptidase C) [EC:3.4.16.5]	GO:0004185 GO:0006508	serine carboxypeptidase activity_proteolysis and peptidolysis		Glyma12g30160.1	0	92.2874	Glyma13g39730.1	0	92.1865	GO:0006508	GO:0004185
Phvul.005G045800.1	0	24	-5.58496	0.996075	PF00026	aspartic-type endopeptidase activity			PTHR13683,PTHR13683:SF98	,aspartic-type endopeptidase activity	KOG1339	Aspartyl protease					GO:0004190 GO:0006508	aspartic-type endopeptidase activity_proteolysis and peptidolysis		Glyma08g17270.1	0	82.9767	Glyma08g17270.1	5e-25	85.034	GO:0006508	GO:0004190
Phvul.009G152700.1	1	10	-3.32193	0.969469	PF00026	aspartic-type endopeptidase activity			PTHR13683,PTHR13683:SF98	,aspartic-type endopeptidase activity	KOG1339	Aspartyl protease					GO:0004190 GO:0006508	aspartic-type endopeptidase activity_proteolysis and peptidolysis		Glyma04g38550.1	0	91.8647	Glyma06g16450.1	0	91.0476	GO:0006508	GO:0004190
Phvul.004G159200.1	3	25	-3.05889	0.989845	PF00026	aspartic-type endopeptidase activity			PTHR13683,PTHR13683:SF98	,aspartic-type endopeptidase activity	KOG1339	Aspartyl protease					GO:0004190 GO:0006508	aspartic-type endopeptidase activity_proteolysis and peptidolysis		Glyma09g31780.1	0	90.9667	Glyma09g31780.1	2e-43	83.5766	GO:0006508	GO:0004190
Phvul.004G159200.2	5	36	-2.848	0.984203	PF00026	aspartic-type endopeptidase activity			PTHR13683,PTHR13683:SF98	,aspartic-type endopeptidase activity	KOG1339	Aspartyl protease					GO:0004190 GO:0006508	aspartic-type endopeptidase activity_proteolysis and peptidolysis		Glyma09g31780.1	0	90.7593	Glyma09g31780.1	2e-43	83.5766	GO:0006508	GO:0004190
Phvul.006G048000.1	9	46	-2.35364	0.961416	PF00026	aspartic-type endopeptidase activity			PTHR13683,PTHR13683:SF98	,aspartic-type endopeptidase activity	KOG1339	Aspartyl protease					GO:0004190 GO:0006508	aspartic-type endopeptidase activity_proteolysis and peptidolysis		Glyma18g10200.1	0	83.0447	Glyma08g43330.1	0	80.8102	GO:0006508	GO:0004190
Phvul.006G022800.1	5	25	-2.32193	0.957659	PF00026	aspartic-type endopeptidase activity			PTHR13683,PTHR13683:SF98	,aspartic-type endopeptidase activity	KOG1339	Aspartyl protease					GO:0004190 GO:0006508	aspartic-type endopeptidase activity_proteolysis and peptidolysis		Glyma18g13290.1	0	91.9691	Glyma08g42050.1	0	92.1301	GO:0006508	GO:0004190
Phvul.008G193900.1	7	35	-2.32193	0.960354	PF00026	aspartic-type endopeptidase activity			PTHR13683,PTHR13683:SF98	,aspartic-type endopeptidase activity	KOG1339	Aspartyl protease					GO:0004190 GO:0006508	aspartic-type endopeptidase activity_proteolysis and peptidolysis		Glyma14g03390.1	0	90.1639	Glyma02g45420.1	0	90.0648	GO:0006508	GO:0004190
Phvul.008G237800.1	24	109	-2.18322	0.95481	PF00026	aspartic-type endopeptidase activity			PTHR13683	aspartic-type endopeptidase activity	KOG1339	Aspartyl protease					GO:0004190 GO:0006508	aspartic-type endopeptidase activity_proteolysis and peptidolysis		Glyma14g39350.1	0	86.1809	Glyma02g41070.1	0	87.822	GO:0006508	GO:0004190
Phvul.004G160200.1	2	9	-2.16993	0.912047	PF00026	aspartic-type endopeptidase activity			PTHR13683,PTHR13683:SF98	,aspartic-type endopeptidase activity	KOG1339	Aspartyl protease					GO:0004190 GO:0006508	aspartic-type endopeptidase activity_proteolysis and peptidolysis		Glyma09g31930.1	0	85.2407	Glyma02g10850.1	4e-07	83.1461	GO:0006508	GO:0004190
Phvul.006G147900.1	35	510	-3.86507	0.999479	PF00026,PF03489,PF05184	Saposin-like type B, region 2,aspartic-type endopeptidase activity,lipid metabolic process			PTHR13683,PTHR13683:SF85	aspartic-type endopeptidase activity,gb def: cg10104-pa [drosophila melanogaster]	KOG1339	Aspartyl protease	3.4.23.40	Phytepsin.	K08245	phytepsin [EC:3.4.23.40]	GO:0004190 GO:0006508 GO:0006629	aspartic-type endopeptidase activity_proteolysis and peptidolysis_lipid metabolism		Glyma09g00810.1	0	89.5013	Glyma15g11670.1	0	89.3045	GO:0006508 GO:0006629	GO:0004190
Phvul.009G220600.1	3	35	-3.54432	0.995827	PF00026,PF03489,PF05184	Saposin-like type B, region 2,aspartic-type endopeptidase activity,lipid metabolic process			PTHR13683,PTHR13683:SF85	aspartic-type endopeptidase activity,gb def: cg10104-pa [drosophila melanogaster]							GO:0004190 GO:0006508 GO:0006629	aspartic-type endopeptidase activity_proteolysis and peptidolysis_lipid metabolism		Glyma09g09390.1	0	91.3013	Glyma15g21010.1	0	89.8943	GO:0006508 GO:0006629	GO:0004190
Phvul.009G220600.2	4	46	-3.52356	0.996614	PF00026,PF03489,PF05184	Saposin-like type B, region 2,aspartic-type endopeptidase activity,lipid metabolic process			PTHR13683,PTHR13683:SF85	aspartic-type endopeptidase activity,gb def: cg10104-pa [drosophila melanogaster]							GO:0004190 GO:0006508 GO:0006629	aspartic-type endopeptidase activity_proteolysis and peptidolysis_lipid metabolism		Glyma09g09390.1	0	91.6065	Glyma15g21010.1	0	90.5797	GO:0006508 GO:0006629	GO:0004190
Phvul.001G222100.1	48	486	-3.33985	0.997645	PF00026,PF03489,PF05184	Saposin-like type B, region 2,aspartic-type endopeptidase activity,lipid metabolic process			PTHR13683,PTHR13683:SF85	aspartic-type endopeptidase activity,gb def: cg10104-pa [drosophila melanogaster]	KOG1339	Aspartyl protease					GO:0004190 GO:0006508 GO:0006629	aspartic-type endopeptidase activity_proteolysis and peptidolysis_lipid metabolism		Glyma19g41320.2	0	91.4	Glyma19g41320.1	0	91.4	GO:0006508 GO:0006629	GO:0004190
Phvul.009G220600.3	4	40	-3.32193	0.99614	PF00026,PF03489,PF05184	Saposin-like type B, region 2,aspartic-type endopeptidase activity,lipid metabolic process			PTHR13683,PTHR13683:SF85	aspartic-type endopeptidase activity,gb def: cg10104-pa [drosophila melanogaster]							GO:0004190 GO:0006508 GO:0006629	aspartic-type endopeptidase activity_proteolysis and peptidolysis_lipid metabolism		Glyma09g09390.1	0	91.6065	Glyma15g21010.1	0	90.5797	GO:0006508 GO:0006629	GO:0004190
Phvul.009G220600.4	3	30	-3.32193	0.994968	PF00026,PF03489,PF05184	Saposin-like type B, region 2,aspartic-type endopeptidase activity,lipid metabolic process			PTHR13683,PTHR13683:SF85	aspartic-type endopeptidase activity,gb def: cg10104-pa [drosophila melanogaster]							GO:0004190 GO:0006508 GO:0006629	aspartic-type endopeptidase activity_proteolysis and peptidolysis_lipid metabolism		Glyma09g09390.1	0	91.3013	Glyma15g21010.1	0	89.8943	GO:0006508 GO:0006629	GO:0004190
Phvul.001G033500.1	74	2141	-4.85462	0.999985	PF01650	cysteine-type endopeptidase activity			PTHR12000,PTHR12000:SF2	HEMOGLOBISE,cysteine-type endopeptidase activity	KOG1348	Asparaginyl peptidases	3.4.22.34	Legumain.	K01369	legumain [EC:3.4.22.34]	GO:0004197 GO:0006508	cysteine-type endopeptidase activity_proteolysis and peptidolysis		Glyma17g34900.1	0	89.8688	Glyma14g10620.1	0	89.6226	GO:0006508	GO:0004197
Phvul.003G217500.1	18	166	-3.20511	0.994369	PF01650	cysteine-type endopeptidase activity			PTHR12000,PTHR12000:SF2	HEMOGLOBISE,cysteine-type endopeptidase activity	KOG1348	Asparaginyl peptidases	3.4.22.34	Legumain.	K01369	legumain [EC:3.4.22.34]	GO:0004197 GO:0006508	cysteine-type endopeptidase activity_proteolysis and peptidolysis		Glyma17g14680.1	0	89.2909	Glyma05g04230.1	0	89.7358	GO:0006508	GO:0004197
Phvul.009G076100.1	14	67	-2.25873	0.954499	PF01650	cysteine-type endopeptidase activity			PTHR12000,PTHR12000:SF2	HEMOGLOBISE,cysteine-type endopeptidase activity	KOG1348	Asparaginyl peptidases	3.4.22.34	Legumain.	K01369	legumain [EC:3.4.22.34]	GO:0004197 GO:0006508	cysteine-type endopeptidase activity_proteolysis and peptidolysis		Glyma06g05350.1	0	91.2715	Glyma04g05250.4	0	91.0468	GO:0006508	GO:0004197
Phvul.003G207200.1	0	55	-6.78136	0.999185	PF00112,PF08246	Cathepsin propeptide inhibitor domain (I29),cysteine-type peptidase activity			PTHR12411,PTHR12411:SF44	CATHEPSIN L-RELATED,cysteine-type peptidase activity	KOG1543	Cysteine proteinase Cathepsin L					GO:0004197 GO:0006508 GO:0008234	cysteine-type endopeptidase activity_proteolysis and peptidolysis_cysteine-type peptidase activity		Glyma17g13530.1	0	90.4179	Glyma04g36470.1	1e-163	82.6863	GO:0006508	GO:0004197 GO:0008234
Phvul.001G220100.1	84	823	-3.29243	0.994511	PF00112,PF08127	cysteine-type peptidase activity,regulation of catalytic activity			PTHR12411,PTHR12411:SF16	cysteine-type peptidase activity	KOG1543	Cysteine proteinase Cathepsin L	3.4.22.1	Cathepsin B.	K01363	cathepsin B [EC:3.4.22.1]	GO:0004197 GO:0006508 GO:0008234 GO:0050790	cysteine-type endopeptidase activity_proteolysis and peptidolysis_cysteine-type peptidase activity_regulation of enzyme activity		Glyma03g38520.1	0	91.0985	Glyma19g41120.1	0	90.4097	GO:0006508 GO:0050790	GO:0004197 GO:0008234
Phvul.001G220100.2	91	885	-3.28174	0.994515	PF00112,PF08127	cysteine-type peptidase activity,regulation of catalytic activity			PTHR12411,PTHR12411:SF16	cysteine-type peptidase activity	KOG1543	Cysteine proteinase Cathepsin L					GO:0004197 GO:0006508 GO:0008234 GO:0050790	cysteine-type endopeptidase activity_proteolysis and peptidolysis_cysteine-type peptidase activity_regulation of enzyme activity		Glyma03g38520.1	0	91.716	Glyma03g38520.1	1e-140	89.8345	GO:0006508 GO:0050790	GO:0004197 GO:0008234
Phvul.005G061400.1	4	25	-2.64386	0.979742	PF00443,PF01753	ubiquitin thiolesterase activity,zinc ion binding			PTHR24006,PTHR24006:SF250		KOG1865	Ubiquitin carboxyl-terminal hydrolase					GO:0004221 GO:0006511 GO:0008270	ubiquitin thiolesterase activity_ubiquitin-dependent protein catabolism_zinc ion binding		Glyma15g39730.3	0	90.3574	Glyma15g39730.2	0	90.3574	GO:0006511	GO:0004221 GO:0008270
Phvul.009G241100.1	12	86	-2.8413	0.985847	PF00004,PF01434,PF06480	ATP binding,metalloendopeptidase activity			PTHR23076,PTHR23076:SF34	,METALLOPROTEASE M41 FTSH	KOG0731	AAA+-type ATPase containing the peptidase M41 domain	3.4.24.-	Metalloendopeptidases.	K03798	cell division protease FtsH [EC:3.4.24.-]	GO:0004222 GO:0005524 GO:0006508 GO:0008270 GO:0016021 GO:0016887	metalloendopeptidase activity_ATP binding_proteolysis and peptidolysis_zinc ion binding_integral to membrane_ATPase activity		Glyma15g17070.2	0	92.7474	Glyma15g17070.1	0	92.7474	GO:0006508	GO:0004222 GO:0005524 GO:0008270 GO:0016887
Phvul.002G058000.1	0	10	-4.32193	0.971486	PF00413,PF01471	extracellular matrix,metabolic process			PTHR10201,PTHR10201:SF15	MATRIX METALLOPROTEISE,MATRIX METALLOPROTEISE-RELATED							GO:0004222 GO:0006508 GO:0008152 GO:0008270 GO:0031012	metalloendopeptidase activity_proteolysis and peptidolysis_metabolism_zinc ion binding_extracellular matrix		Glyma01g41750.1	0	90.0739	Glyma11g03630.1	0	88.8434	GO:0006508 GO:0008152	GO:0004222 GO:0008270
Phvul.002G058000.2	1	17	-4.08746	0.991099	PF00413,PF01471	extracellular matrix,metabolic process			PTHR10201,PTHR10201:SF15	MATRIX METALLOPROTEISE,MATRIX METALLOPROTEISE-RELATED							GO:0004222 GO:0006508 GO:0008152 GO:0008270 GO:0031012	metalloendopeptidase activity_proteolysis and peptidolysis_metabolism_zinc ion binding_extracellular matrix		Glyma01g41750.1	0	91.0429	Glyma11g03630.1	0	90.0119	GO:0006508 GO:0008152	GO:0004222 GO:0008270
Phvul.003G055800.1	11	94	-3.09516	0.993745	PF00413,PF01471	extracellular matrix,metabolic process			PTHR10201,PTHR10201:SF15	MATRIX METALLOPROTEISE,MATRIX METALLOPROTEISE-RELATED							GO:0004222 GO:0006508 GO:0008152 GO:0008270 GO:0031012	metalloendopeptidase activity_proteolysis and peptidolysis_metabolism_zinc ion binding_extracellular matrix		Glyma08g40300.1	0	85.9465	Glyma18g17380.1	0	85.9026	GO:0006508 GO:0008152	GO:0004222 GO:0008270
Phvul.002G076600.1	15	78	-2.37851	0.962334	PF00413,PF01471	extracellular matrix,metabolic process			PTHR10201,PTHR10201:SF15	MATRIX METALLOPROTEISE,MATRIX METALLOPROTEISE-RELATED							GO:0004222 GO:0006508 GO:0008152 GO:0008270 GO:0031012	metalloendopeptidase activity_proteolysis and peptidolysis_metabolism_zinc ion binding_extracellular matrix		Glyma02g03190.1	4e-96	79.9787	Glyma01g04380.1	2e-88	79.6316	GO:0006508 GO:0008152	GO:0004222 GO:0008270
Phvul.009G236800.1	3	13	-2.11548	0.9316	PF00082,PF02225,PF05922,PF06280	PA domain,cell wall,identical protein binding,serine-type endopeptidase activity			PTHR10795,PTHR10795:SF17	SUBTILISIN/KEXIN-RELATED SERINE PROTEASE,gb def: possible protease [sinorhizobium meliloti]							GO:0004252 GO:0005618 GO:0006508 GO:0016020 GO:0042802 GO:0043086	serine-type endopeptidase activity_cell wall_proteolysis and peptidolysis_membrane_protein self binding_negative regulation of enzyme activity		Glyma15g17830.1	0	93.3781	Glyma09g06640.1	0	91.9234	GO:0006508 GO:0043086	GO:0004252 GO:0042802
Phvul.006G183800.1	4	28	-2.80735	0.982797	PF00089	serine-type endopeptidase activity			PTHR21004	SERINE PROTEASE-RELATED	KOG1320	Serine protease					GO:0004252 GO:0006508	serine-type endopeptidase activity_proteolysis and peptidolysis		Glyma13g31080.1	0	92.3028	Glyma13g31080.1	1e-122	86.4979	GO:0006508	GO:0004252
Phvul.005G144600.1	1	11	-3.45943	0.974763	PF01694	serine-type endopeptidase activity			PTHR22936	serine-type endopeptidase activity	KOG2289	Rhomboid family proteins					GO:0004252 GO:0006508 GO:0016021	serine-type endopeptidase activity_proteolysis and peptidolysis_integral to membrane		Glyma15g04230.1	0	89.0858	Glyma13g41170.1	0	88.2917	GO:0006508	GO:0004252
Phvul.001G078600.1	1	6	-2.58496	0.909919	PF01694	serine-type endopeptidase activity			PTHR22936	serine-type endopeptidase activity							GO:0004252 GO:0006508 GO:0016021	serine-type endopeptidase activity_proteolysis and peptidolysis_integral to membrane		Glyma17g25950.1	0	92.9432				GO:0006508	GO:0004252
Phvul.002G119700.1	0	28	-5.80735	0.997188	PF00082,PF02225,PF05922	PA domain,identical protein binding,serine-type endopeptidase activity			PTHR10795,PTHR10795:SF17	SUBTILISIN/KEXIN-RELATED SERINE PROTEASE,gb def: possible protease [sinorhizobium meliloti]							GO:0004252 GO:0006508 GO:0042802 GO:0043086	serine-type endopeptidase activity_proteolysis and peptidolysis_protein self binding_negative regulation of enzyme activity		Glyma11g09420.1	0	90.3727	Glyma11g09420.1	1e-151	88.3399	GO:0006508 GO:0043086	GO:0004252 GO:0042802
Phvul.003G214100.1	2	43	-4.42626	0.998659	PF00082,PF02225,PF05922	PA domain,identical protein binding,serine-type endopeptidase activity			PTHR10795,PTHR10795:SF17	SUBTILISIN/KEXIN-RELATED SERINE PROTEASE,gb def: possible protease [sinorhizobium meliloti]							GO:0004252 GO:0006508 GO:0042802 GO:0043086	serine-type endopeptidase activity_proteolysis and peptidolysis_protein self binding_negative regulation of enzyme activity		Glyma05g03750.1	0	89.8592	Glyma17g14260.1	0	89.2235	GO:0006508 GO:0043086	GO:0004252 GO:0042802
Phvul.002G251800.1	1	6	-2.58496	0.909919	PF00082,PF05922	identical protein binding,serine-type endopeptidase activity			PTHR10795,PTHR10795:SF17	SUBTILISIN/KEXIN-RELATED SERINE PROTEASE,gb def: possible protease [sinorhizobium meliloti]							GO:0004252 GO:0006508 GO:0042802 GO:0043086	serine-type endopeptidase activity_proteolysis and peptidolysis_protein self binding_negative regulation of enzyme activity		Glyma08g13590.1	0	93.131	Glyma08g13590.1	0	92.9422	GO:0006508 GO:0043086	GO:0004252 GO:0042802
Phvul.010G128600.1	20	112	-2.48543	0.9629	PF00082,PF02225,PF05922	PA domain,identical protein binding,serine-type endopeptidase activity			PTHR10795,PTHR10795:SF17	SUBTILISIN/KEXIN-RELATED SERINE PROTEASE,gb def: possible protease [sinorhizobium meliloti]							GO:0004252 GO:0006508 GO:0042802 GO:0043086	serine-type endopeptidase activity_proteolysis and peptidolysis_protein self binding_negative regulation of enzyme activity		Glyma16g01090.1	0	86.0275	Glyma16g01090.1	3e-09	91.8367	GO:0006508 GO:0043086	GO:0004252 GO:0042802
Phvul.009G070500.1	3	15	-2.32193	0.947062	PF00082,PF02225,PF05922	PA domain,identical protein binding,serine-type endopeptidase activity			PTHR10795,PTHR10795:SF17	SUBTILISIN/KEXIN-RELATED SERINE PROTEASE,gb def: possible protease [sinorhizobium meliloti]							GO:0004252 GO:0006508 GO:0042802 GO:0043086	serine-type endopeptidase activity_proteolysis and peptidolysis_protein self binding_negative regulation of enzyme activity	HB	Glyma04g04730.1	0	89.4281	Glyma06g04810.1	0	88.7782	GO:0006508 GO:0043086	GO:0004252 GO:0042802
Phvul.001G026100.1	3	13	-2.11548	0.9316	PF00082,PF02225,PF05922	PA domain,identical protein binding,serine-type endopeptidase activity			PTHR10795,PTHR10795:SF17	SUBTILISIN/KEXIN-RELATED SERINE PROTEASE,gb def: possible protease [sinorhizobium meliloti]							GO:0004252 GO:0006508 GO:0042802 GO:0043086	serine-type endopeptidase activity_proteolysis and peptidolysis_protein self binding_negative regulation of enzyme activity	HB	Glyma17g35490.1	0	85.8151	Glyma17g35490.1	1e-100	82.6955	GO:0006508 GO:0043086	GO:0004252 GO:0042802
Phvul.004G148300.1	35	221	-2.65862	0.984338	PF00120,PF03951	glutamine biosynthetic process,nitrogen compound metabolic process			PTHR20852,PTHR20852:SF14	,GLUTAMINE SYNTHETASE	KOG0683	Glutamine synthetase					GO:0004356 GO:0006542 GO:0006807	glutamate-ammonia ligase activity_glutamine biosynthesis_nitrogen metabolism		Glyma07g11810.1	0	94.0243	Glyma09g30370.1	0	93.2773	GO:0006542 GO:0006807	GO:0004356
Phvul.007G158000.1	8	38	-2.24793	0.953045	PF01960	glutamate N-acetyltransferase activity			PTHR23100	glutamate N-acetyltransferase activity	KOG2786	Putative glutamate/ornithine acetyltransferase	2.3.1.1,2.3.1.35	Amino-acid N-acetyltransferase.,Glutamate N-acetyltransferase.	K00620	glutamate N-acetyltransferase / amino-acid N-acetyltransferase [EC:2.3.1.35 2.3.1.1]	GO:0004358 GO:0006526	glutamate N-acetyltransferase activity_arginine biosynthesis		Glyma13g19450.1	0	90.8895	Glyma10g05090.1	0	91.1265	GO:0006526	GO:0004358
Phvul.009G026400.1	3	31	-3.36923	0.99516	PF00464	glycine hydroxymethyltransferase activity			PTHR11680	glycine hydroxymethyltransferase activity	KOG2467	Glycine/serine hydroxymethyltransferase					GO:0004372 GO:0006544 GO:0006563	glycine hydroxymethyltransferase activity_glycine metabolism_L-serine metabolism		Glyma04g43360.1	0	94.8179	Glyma04g43360.1	1e-124	90.7563	GO:0006544 GO:0006563	GO:0004372
Phvul.003G171500.1	44	199	-2.17719	0.955016	PF03030	hydrogen-translocating pyrophosphatase activity							3.6.1.1	Inorganic pyrophosphatase.	K01507	inorganic pyrophosphatase [EC:3.6.1.1]	GO:0004427 GO:0009678 GO:0015992 GO:0016020	inorganic diphosphatase activity_hydrogen-translocating pyrophosphatase activity_proton transport_membrane		Glyma13g23170.1	0	91.9425	Glyma13g23170.3	0	91.9332	GO:0015992	GO:0004427 GO:0009678
Phvul.001G243300.1	3	18	-2.58496	0.974536	PF00168,PF00387,PF00388,PF09279	Phosphoinositide-specific phospholipase C, efhand-like,phosphatidylinositol phospholipase C activity,phospholipase C activity,protein binding			PTHR10336,PTHR10336:SF35	,PHOSPHOLIPASE C-RELATED	KOG0169	Phosphoinositide-specific phospholipase C	3.1.4.11	1-phosphatidylinositol-4,5-bisphosphate phosphodiesterase.	K05857	phospholipase C, delta [EC:3.1.4.11]	GO:0004435 GO:0004629 GO:0005515 GO:0006629 GO:0007165 GO:0035556	phosphoinositide phospholipase C activity_phospholipase C activity_protein binding_lipid metabolism_signal transduction_intracellular signal transduction		Glyma18g03090.1	0	91.1864	Glyma11g35310.1	0	90.678	GO:0006629 GO:0007165 GO:0035556	GO:0004435 GO:0004629 GO:0005515
Phvul.003G209100.1	2	9	-2.16993	0.912047	PF01274	glyoxylate cycle			PTHR21631,PTHR21631:SF1	ISOCITRATE LYASE/MALATE SYNTHASE,glyoxylate cycle	KOG1261	Malate synthase					GO:0004474 GO:0006097	malate synthase activity_glyoxylate cycle		Glyma17g13740.1	0	90.3392	Glyma17g13740.1	0	90.4847	GO:0006097	GO:0004474
Phvul.011G077600.1	1	54	-5.75489	0.99916	PF01301,PF02140,PF02837	hydrolase activity, hydrolyzing O-glycosyl compounds,sugar binding			PTHR23421,PTHR23421:SF31	,"hydrolase activity, hydrolyzing O-glycosyl compounds"	KOG0496	Beta-galactosidase					GO:0004553 GO:0004565 GO:0005529 GO:0005975 GO:0009341	hydrolase activity, hydrolyzing O-glycosyl compounds_beta-galactosidase activity_sugar binding_carbohydrate metabolism_beta-galactosidase complex		Glyma11g20730.1	0	92.2705	Glyma11g16010.1	0	90.3239	GO:0005975	GO:0004553 GO:0004565 GO:0005529
Phvul.011G074900.1	1	16	-4	0.989809	PF01301,PF02140	hydrolase activity, hydrolyzing O-glycosyl compounds,sugar binding			PTHR23421,PTHR23421:SF31	,"hydrolase activity, hydrolyzing O-glycosyl compounds"	KOG0496	Beta-galactosidase					GO:0004553 GO:0004565 GO:0005529 GO:0005975 GO:0009341	hydrolase activity, hydrolyzing O-glycosyl compounds_beta-galactosidase activity_sugar binding_carbohydrate metabolism_beta-galactosidase complex		Glyma11g16010.1	0	91.6735	Glyma11g20730.1	0	89.597	GO:0005975	GO:0004553 GO:0004565 GO:0005529
Phvul.011G075900.1	2	14	-2.80735	0.970387	PF01301,PF02140	hydrolase activity, hydrolyzing O-glycosyl compounds,sugar binding			PTHR23421,PTHR23421:SF31	,"hydrolase activity, hydrolyzing O-glycosyl compounds"	KOG0496	Beta-galactosidase					GO:0004553 GO:0004565 GO:0005529 GO:0005975 GO:0009341	hydrolase activity, hydrolyzing O-glycosyl compounds_beta-galactosidase activity_sugar binding_carbohydrate metabolism_beta-galactosidase complex		Glyma11g16010.1	0	91.1747	Glyma11g16010.1	0	92.9204	GO:0005975	GO:0004553 GO:0004565 GO:0005529
Phvul.009G127500.1	0	54	-6.75489	0.99916	PF01301	hydrolase activity, hydrolyzing O-glycosyl compounds			PTHR23421,PTHR23421:SF2	BETA-GALACTOSIDASE,"hydrolase activity, hydrolyzing O-glycosyl compounds"	KOG0496	Beta-galactosidase					GO:0004553 GO:0004565 GO:0005975 GO:0009341	hydrolase activity, hydrolyzing O-glycosyl compounds_beta-galactosidase activity_carbohydrate metabolism_beta-galactosidase complex		Glyma06g12150.1	0	92.2107	Glyma06g12150.1	0	90.3399	GO:0005975	GO:0004553 GO:0004565
Phvul.009G233200.1	1	22	-4.45943	0.995197	PF00722,PF06955	cellular glucan metabolic process,"hydrolase activity, hydrolyzing O-glycosyl compounds"			PTHR10963,PTHR10963:SF14	,SECRETED GLUCOSIDASE-RELATED							GO:0004553 GO:0005618 GO:0005975 GO:0006073 GO:0016762 GO:0048046	hydrolase activity, hydrolyzing O-glycosyl compounds_cell wall_carbohydrate metabolism_glucan metabolism_xyloglucan:xyloglucosyl transferase activity_apoplast		Glyma09g07070.1	0	90.8507	Glyma09g07070.1	1e-36	90	GO:0005975 GO:0006073	GO:0004553 GO:0016762
Phvul.002G136200.1	14	75	-2.42146	0.962337	PF00722,PF06955	cellular glucan metabolic process,"hydrolase activity, hydrolyzing O-glycosyl compounds"							2.4.1.207	Xyloglucan:xyloglucosyl transferase.	K08235	xyloglucan:xyloglucosyl transferase [EC:2.4.1.207]	GO:0004553 GO:0005618 GO:0005975 GO:0006073 GO:0016762 GO:0048046	hydrolase activity, hydrolyzing O-glycosyl compounds_cell wall_carbohydrate metabolism_glucan metabolism_xyloglucan:xyloglucosyl transferase activity_apoplast		Glyma01g01770.1	0	88.8889	Glyma09g34140.1	0	87.5309	GO:0005975 GO:0006073	GO:0004553 GO:0016762
Phvul.003G137600.1	19	92	-2.27563	0.954809	PF00722,PF06955	cellular glucan metabolic process,"hydrolase activity, hydrolyzing O-glycosyl compounds"			PTHR10963,PTHR10963:SF14	,SECRETED GLUCOSIDASE-RELATED			2.4.1.207	Xyloglucan:xyloglucosyl transferase.	K08235	xyloglucan:xyloglucosyl transferase [EC:2.4.1.207]	GO:0004553 GO:0005618 GO:0005975 GO:0006073 GO:0016762 GO:0048046	hydrolase activity, hydrolyzing O-glycosyl compounds_cell wall_carbohydrate metabolism_glucan metabolism_xyloglucan:xyloglucosyl transferase activity_apoplast		Glyma13g00280.1	0	93.8967	Glyma09g07070.1	1e-127	84.7458	GO:0005975 GO:0006073	GO:0004553 GO:0016762
Phvul.011G077900.1	11	634	-5.84891	0.999902	PF00332	hydrolase activity, hydrolyzing O-glycosyl compounds			PTHR16631	GLUCAN 1,3-BETA-GLUCOSIDASE-RELATED							GO:0004553 GO:0005975	hydrolase activity, hydrolyzing O-glycosyl compounds_carbohydrate metabolism		Glyma11g10080.1	0	89.115	Glyma11g10090.1	1e-141	85.8603	GO:0005975	GO:0004553
Phvul.011G145900.1	0	25	-5.64386	0.996431	PF00232	hydrolase activity, hydrolyzing O-glycosyl compounds			PTHR10353	hydrolase activity, hydrolyzing O-glycosyl compounds	KOG0626	Beta-glucosidase, lactase phlorizinhydrolase, and related proteins					GO:0004553 GO:0005975	hydrolase activity, hydrolyzing O-glycosyl compounds_carbohydrate metabolism		Glyma06g41200.1	0	93.2331	Glyma12g17170.1	1e-151	90.9931	GO:0005975	GO:0004553
Phvul.009G256400.2	3	146	-5.60486	0.999765	PF00332	hydrolase activity, hydrolyzing O-glycosyl compounds			PTHR16631	GLUCAN 1,3-BETA-GLUCOSIDASE-RELATED							GO:0004553 GO:0005975	hydrolase activity, hydrolyzing O-glycosyl compounds_carbohydrate metabolism		Glyma15g15200.1	0	87.8168	Glyma09g04190.1	0	86.5628	GO:0005975	GO:0004553
Phvul.009G256400.1	3	144	-5.58496	0.999761	PF00332	hydrolase activity, hydrolyzing O-glycosyl compounds			PTHR16631	GLUCAN 1,3-BETA-GLUCOSIDASE-RELATED							GO:0004553 GO:0005975	hydrolase activity, hydrolyzing O-glycosyl compounds_carbohydrate metabolism		Glyma15g15200.1	0	87.6579	Glyma09g04190.1	0	86.5949	GO:0005975	GO:0004553
Phvul.001G239900.1	1	21	-4.39232	0.994649	PF00759	hydrolase activity, hydrolyzing O-glycosyl compounds			PTHR22298	ENDO-1,4-BETA-GLUCASE							GO:0004553 GO:0005975	hydrolase activity, hydrolyzing O-glycosyl compounds_carbohydrate metabolism		Glyma18g03470.1	0	88.9701	Glyma11g34850.1	1e-135	91.922	GO:0005975	GO:0004553
Phvul.006G151400.1	4	49	-3.61471	0.997965	PF00232	hydrolase activity, hydrolyzing O-glycosyl compounds			PTHR10353	hydrolase activity, hydrolyzing O-glycosyl compounds	KOG0626	Beta-glucosidase, lactase phlorizinhydrolase, and related proteins					GO:0004553 GO:0005975	hydrolase activity, hydrolyzing O-glycosyl compounds_carbohydrate metabolism		Glyma15g11290.1	0	87.429	Glyma13g27670.1	3e-41	96.0784	GO:0005975	GO:0004553
Phvul.002G258400.1	1	12	-3.58496	0.979881	PF00150,PF00652	Ricin-type beta-trefoil lectin domain,"hydrolase activity, hydrolyzing O-glycosyl compounds"											GO:0004553 GO:0005975	hydrolase activity, hydrolyzing O-glycosyl compounds_carbohydrate metabolism		Glyma05g30690.2	0	88.4718	Glyma05g30690.2	5e-87	85.6397	GO:0005975	GO:0004553
Phvul.011G167300.1	0	6	-3.58496	0.921004	PF00704	hydrolase activity, hydrolyzing O-glycosyl compounds											GO:0004553 GO:0005975	hydrolase activity, hydrolyzing O-glycosyl compounds_carbohydrate metabolism		Glyma12g25740.1	4e-86	87.8594	Glyma12g25740.1	1e-83	84.8866	GO:0005975	GO:0004553
Phvul.003G158800.1	1	8	-3	0.949691	PF00704	hydrolase activity, hydrolyzing O-glycosyl compounds			PTHR11177,PTHR11177:SF22	CHITISE,gb def: agcp3290 [anopheles gambiae str. pest]	KOG2806	Chitinase					GO:0004553 GO:0005975	hydrolase activity, hydrolyzing O-glycosyl compounds_carbohydrate metabolism		Glyma17g11170.1	0	83.9173	Glyma13g22350.1	0	84.2897	GO:0005975	GO:0004553
Phvul.009G254300.1	18	95	-2.39993	0.962489	PF00933,PF01915	hydrolase activity, hydrolyzing O-glycosyl compounds											GO:0004553 GO:0005975	hydrolase activity, hydrolyzing O-glycosyl compounds_carbohydrate metabolism		Glyma09g04340.1	0	86.5984	Glyma15g15370.1	0	86.6756	GO:0005975	GO:0004553
Phvul.008G097700.1	2	10	-2.32193	0.928344	PF00232	hydrolase activity, hydrolyzing O-glycosyl compounds			PTHR10353	hydrolase activity, hydrolyzing O-glycosyl compounds	KOG0626	Beta-glucosidase, lactase phlorizinhydrolase, and related proteins					GO:0004553 GO:0005975	hydrolase activity, hydrolyzing O-glycosyl compounds_carbohydrate metabolism		Glyma16g19480.1	0	85.7741	Glyma07g18410.1	0	85.5649	GO:0005975	GO:0004553
Phvul.006G151300.1	3	14	-2.22239	0.93636	PF00232	hydrolase activity, hydrolyzing O-glycosyl compounds			PTHR10353	hydrolase activity, hydrolyzing O-glycosyl compounds	KOG0626	Beta-glucosidase, lactase phlorizinhydrolase, and related proteins					GO:0004553 GO:0005975	hydrolase activity, hydrolyzing O-glycosyl compounds_carbohydrate metabolism		Glyma15g11290.1	0	84.5219	Glyma13g27670.1	3e-29	91.1765	GO:0005975	GO:0004553
Phvul.009G116500.1	28	1387	-5.6304	0.999961	PF00182,PF00187	chitin binding,chitin catabolic process			PTHR22595,PTHR22595:SF11	CHITISE-RELATED,CLASS I CHITISE	KOG4742	Predicted chitinase					GO:0004568 GO:0006032 GO:0008061 GO:0016998	chitinase activity_chitin catabolism_chitin binding_cell wall catabolism								GO:0006032 GO:0016998	GO:0004568 GO:0008061
Phvul.009G116600.1	45	1922	-5.41654	0.999982	PF00182,PF00187	chitin binding,chitin catabolic process			PTHR22595,PTHR22595:SF11	CHITISE-RELATED,CLASS I CHITISE	KOG4742	Predicted chitinase	3.2.1.14	Chitise.	K01183	chitinase [EC:3.2.1.14]	GO:0004568 GO:0006032 GO:0008061 GO:0016998	chitinase activity_chitin catabolism_chitin binding_cell wall catabolism		Glyma19g40960.1	3e-07	92.6829				GO:0006032 GO:0016998	GO:0004568 GO:0008061
Phvul.009G116700.1	7	291	-5.37752	0.999832	PF00182,PF00187	chitin binding,chitin catabolic process			PTHR22595,PTHR22595:SF11	CHITISE-RELATED,CLASS I CHITISE	KOG4742	Predicted chitinase					GO:0004568 GO:0006032 GO:0008061 GO:0016998	chitinase activity_chitin catabolism_chitin binding_cell wall catabolism								GO:0006032 GO:0016998	GO:0004568 GO:0008061
Phvul.009G116300.1	2	80	-5.32193	0.999524	PF00182	chitin catabolic process			PTHR22595,PTHR22595:SF11	CHITISE-RELATED,CLASS I CHITISE	KOG4742	Predicted chitinase					GO:0004568 GO:0006032 GO:0016998	chitinase activity_chitin catabolism_cell wall catabolism								GO:0006032 GO:0016998	GO:0004568
Phvul.001G218600.1	2	9	-2.16993	0.912047	PF00182	chitin catabolic process			PTHR22595,PTHR22595:SF11	CHITISE-RELATED,CLASS I CHITISE	KOG4742	Predicted chitinase					GO:0004568 GO:0006032 GO:0016998	chitinase activity_chitin catabolism_cell wall catabolism		Glyma19g40960.1	0	90.0262	Glyma02g01020.1	1e-140	83.7017	GO:0006032 GO:0016998	GO:0004568
Phvul.007G209400.1	3	18	-2.58496	0.974536	PF02569	pantoate-beta-alanine ligase activity			PTHR21299,PTHR21299:SF1	CYTIDYLATE KISE,pantoate-beta-alanine ligase activity	KOG3042	Panthothenate synthetase	6.3.2.1	Pantoate--beta-alanine ligase.	K01918	pantoate--beta-alanine ligase [EC:6.3.2.1]	GO:0004592 GO:0015940	pantoate-beta-alanine ligase activity_pantothenate biosynthesis		Glyma18g38020.1	1e-141	92.5414	Glyma18g38030.1	1e-64	86.4469	GO:0015940	GO:0004592
Phvul.003G200700.1	8	33	-2.04439	0.950796	PF01937,PF03630	Protein of unknown function DUF89,pantothete kise activity			PTHR12280,PTHR12280:SF10	,PANTOTHETE KISE	KOG2201	Pantothenate kinase PanK and related proteins					GO:0004594 GO:0005524 GO:0015937	pantothenate kinase activity_ATP binding_coenzyme A biosynthesis		Glyma17g09700.1	0	93.5484	Glyma17g09700.1	1e-107	89.9705	GO:0015937	GO:0004594 GO:0005524
Phvul.006G090200.1	64	349	-2.44708	0.962834	PF01794,PF08022,PF08030,PF08414	FAD-binding domain,Ferric reductase D binding domain,flavin adenine dinucleotide binding,"oxidoreductase activity, acting on DH or DPH, oxygen as acceptor"			PTHR11972,PTHR11972:SF5	DPH OXIDASE,DPH OXIDASE-RELATED	KOG0039	Ferric reductase, NADH/NADPH oxidase and related proteins					GO:0004601 GO:0005506 GO:0009055 GO:0016021 GO:0016491 GO:0050660 GO:0050664 GO:0055114	peroxidase activity_iron ion binding_electron carrier activity_integral to membrane_oxidoreductase activity_FAD binding_"oxidoreductase activity, acting on NADH or NADPH, with oxygen as acceptor"_oxidation reduction		Glyma03g39610.1	0	91.2595	Glyma19g42220.1	0	91.573	GO:0055114	GO:0004601 GO:0005506 GO:0009055 GO:0016491 GO:0050660 GO:0050664
Phvul.009G159200.1	16	71	-2.14975	0.953512	PF01794,PF08022,PF08030,PF08414	FAD-binding domain,Ferric reductase D binding domain,flavin adenine dinucleotide binding,"oxidoreductase activity, acting on DH or DPH, oxygen as acceptor"			PTHR11972,PTHR11972:SF5	DPH OXIDASE,DPH OXIDASE-RELATED	KOG0039	Ferric reductase, NADH/NADPH oxidase and related proteins	1.11.1.-,1.6.3.-		K13447	respiratory burst oxidase [EC:1.6.3.- 1.11.1.-]	GO:0004601 GO:0005506 GO:0009055 GO:0016021 GO:0016491 GO:0050660 GO:0050664 GO:0055114	peroxidase activity_iron ion binding_electron carrier activity_integral to membrane_oxidoreductase activity_FAD binding_"oxidoreductase activity, acting on NADH or NADPH, with oxygen as acceptor"_oxidation reduction		Glyma04g38040.1	0	91.5657	Glyma04g38040.1	1e-147	90.8873	GO:0055114	GO:0004601 GO:0005506 GO:0009055 GO:0016491 GO:0050660 GO:0050664
Phvul.002G020900.1	0	29	-5.85798	0.997381	PF00141	peroxidase activity							1.11.1.7	Peroxidase.	K00430	peroxidase [EC:1.11.1.7]	GO:0004601 GO:0006979 GO:0020037 GO:0055114	peroxidase activity_response to oxidative stress_heme binding_oxidation reduction		Glyma11g06180.1	0	88.9353	Glyma01g39080.1	0	88.6417	GO:0006979 GO:0055114	GO:0004601 GO:0020037
Phvul.004G090800.1	1	9	-3.16993	0.959332	PF00141	peroxidase activity											GO:0004601 GO:0006979 GO:0020037 GO:0055114	peroxidase activity_response to oxidative stress_heme binding_oxidation reduction		Glyma16g27900.1	5e-52	77.9395	Glyma16g27900.4	6e-36	78.8889	GO:0006979 GO:0055114	GO:0004601 GO:0020037
Phvul.001G092900.1	12	79	-2.71882	0.984016	PF00141	peroxidase activity							1.11.1.7	Peroxidase.	K00430	peroxidase [EC:1.11.1.7]	GO:0004601 GO:0006979 GO:0020037 GO:0055114	peroxidase activity_response to oxidative stress_heme binding_oxidation reduction		Glyma19g25980.1	0	86.4263	Glyma16g06030.1	0	85.2598	GO:0006979 GO:0055114	GO:0004601 GO:0020037
Phvul.002G005400.2	2	11	-2.45943	0.935298	PF00141	peroxidase activity											GO:0004601 GO:0006979 GO:0020037 GO:0055114	peroxidase activity_response to oxidative stress_heme binding_oxidation reduction		Glyma01g40870.1	0	89.0541	Glyma20g04430.1	1e-176	87.1118	GO:0006979 GO:0055114	GO:0004601 GO:0020037
Phvul.007G082700.1	13	67	-2.36565	0.962159	PF00141	peroxidase activity							1.11.1.7	Peroxidase.	K00430	peroxidase [EC:1.11.1.7]	GO:0004601 GO:0006979 GO:0020037 GO:0055114	peroxidase activity_response to oxidative stress_heme binding_oxidation reduction		Glyma20g30910.1	0	87.8496	Glyma10g36680.1	0	88.2766	GO:0006979 GO:0055114	GO:0004601 GO:0020037
Phvul.006G129700.1	71	316	-2.15403	0.954122	PF00141	peroxidase activity							1.11.1.7	Peroxidase.	K00430	peroxidase [EC:1.11.1.7]	GO:0004601 GO:0006979 GO:0020037 GO:0055114	peroxidase activity_response to oxidative stress_heme binding_oxidation reduction		Glyma15g13500.1	0	86.5759	Glyma09g02600.1	0	86.002	GO:0006979 GO:0055114	GO:0004601 GO:0020037
Phvul.003G003100.1	3	13	-2.11548	0.9316	PF00141	peroxidase activity											GO:0004601 GO:0006979 GO:0020037 GO:0055114	peroxidase activity_response to oxidative stress_heme binding_oxidation reduction		Glyma20g00330.1	0	84.879	Glyma09g42160.1	0	84.7782	GO:0006979 GO:0055114	GO:0004601 GO:0020037
Phvul.008G086900.1	3	13	-2.11548	0.9316	PF00141	peroxidase activity											GO:0004601 GO:0006979 GO:0020037 GO:0055114	peroxidase activity_response to oxidative stress_heme binding_oxidation reduction		Glyma09g41450.1	0	89.2226	Glyma18g44310.1	1e-167	88.3094	GO:0006979 GO:0055114	GO:0004601 GO:0020037
Phvul.006G209100.1	5	20	-2	0.944131	PF00141	peroxidase activity											GO:0004601 GO:0006979 GO:0020037 GO:0055114	peroxidase activity_response to oxidative stress_heme binding_oxidation reduction		Glyma15g05650.1	0	88.7368	Glyma08g19340.1	0	88.0378	GO:0006979 GO:0055114	GO:0004601 GO:0020037
Phvul.001G041100.1	3	12	-2	0.926544	PF00255	glutathione peroxidase activity			PTHR11592	glutathione peroxidase activity	KOG1651	Glutathione peroxidase	1.11.1.9	Glutathione peroxidase.	K00432	glutathione peroxidase [EC:1.11.1.9]	GO:0004602 GO:0006979 GO:0016209 GO:0016491 GO:0055114	glutathione peroxidase activity_response to oxidative stress_antioxidant activity_oxidoreductase activity_oxidation reduction		Glyma17g34110.1	0	89.8161	Glyma17g34110.2	0	89.7361	GO:0006979 GO:0055114	GO:0004602 GO:0016209 GO:0016491
Phvul.002G098800.1	37	160	-2.11247	0.95386	PF02450	phosphatidylcholine-sterol O-acyltransferase activity			PTHR11440,PTHR11440:SF3	PHOSPHATIDYLCHOLINE-STEROL ACYLTRANSFERASE,phosphatidylcholine-sterol O-acyltransferase activity	KOG2369	Lecithin:cholesterol acyltransferase (LCAT)/Acyl-ceramide synthase					GO:0004607 GO:0006505 GO:0006629 GO:0006886 GO:0008374 GO:0016788 GO:0031227	phosphatidylcholine sterol O acetyltransferase activity_GPI anchor metabolism_lipid metabolism_intracellular protein transport_O-acyltransferase activity_"hydrolase activity, acting on ester bonds"_intrinsic to endoplasmic reticulum membrane		Glyma07g34730.1	0	89.2077	Glyma20g02570.1	0	88.8958	GO:0006505 GO:0006629 GO:0006886	GO:0004607 GO:0016788
Phvul.001G163200.5	2	9	-2.16993	0.912047	PF02450	phosphatidylcholine-sterol O-acyltransferase activity			PTHR11440,PTHR11440:SF7	gb def: F21M11.5 protein,phosphatidylcholine-sterol O-acyltransferase activity	KOG2369	Lecithin:cholesterol acyltransferase (LCAT)/Acyl-ceramide synthase					GO:0004607 GO:0006629 GO:0008374	phosphatidylcholine sterol O acetyltransferase activity_lipid metabolism_O-acyltransferase activity		Glyma03g32250.1	0	93.1397	Glyma19g35000.1	0	93.5268	GO:0006629	GO:0004607
Phvul.001G163200.6	2	9	-2.16993	0.912047	PF02450	phosphatidylcholine-sterol O-acyltransferase activity			PTHR11440,PTHR11440:SF7	gb def: F21M11.5 protein,phosphatidylcholine-sterol O-acyltransferase activity	KOG2369	Lecithin:cholesterol acyltransferase (LCAT)/Acyl-ceramide synthase					GO:0004607 GO:0006629 GO:0008374	phosphatidylcholine sterol O acetyltransferase activity_lipid metabolism_O-acyltransferase activity		Glyma19g35000.1	0	93.5268	Glyma19g35000.1	0	94.0171	GO:0006629	GO:0004607
Phvul.001G247200.1	26	213	-3.03427	0.99398	PF02153	prephete dehydrogese (DP+) activity											GO:0004616 GO:0004665 GO:0006098 GO:0006571 GO:0006571 GO:0008977 GO:0016491 GO:0055114	phosphogluconate dehydrogenase (decarboxylating) activity_prephenate dehydrogenase (NADP) activity_pentose-phosphate shunt_tyrosine biosynthesis_tyrosine metabolism_prephenate dehydrogenase activity_oxidoreductase activity_oxidation reduction		Glyma18g02650.1	0	90.6085	Glyma11g35760.1	0	89.8148	GO:0006098 GO:0006571 GO:0055114	GO:0004616 GO:0004665 GO:0016491
Phvul.009G025300.1	3	47	-3.96963	0.998458	PF00388	phospholipase C activity			PTHR13593	UNCHARACTERIZED	KOG4306	Glycosylphosphatidylinositol-specific phospholipase C					GO:0004629 GO:0006629 GO:0035556	phospholipase C activity_lipid metabolism_intracellular signal transduction		Glyma06g00710.1	0	85.6688	Glyma12g03450.1	2e-29	79.1045	GO:0006629 GO:0035556	GO:0004629
Phvul.002G039900.1	2	9	-2.16993	0.912047	PF05028	poly(ADP-ribose) glycohydrolase activity			PTHR12837	poly(ADP-ribose) glycohydrolase activity	KOG2064	Poly(ADP-ribose) glycohydrolase					GO:0004649 GO:0005975	poly(ADP-ribose) glycohydrolase activity_carbohydrate metabolism		Glyma11g01250.2	0	88.1439	Glyma11g01250.2	3e-51	82.8746	GO:0005975	GO:0004649
Phvul.007G227900.1	0	10	-4.32193	0.971486	PF01040	prenyltransferase activity			PTHR11048,PTHR11048:SF1	4-HYDROXYBENZOATE OCTAPRENYLTRANSFERASE,PRENYLTRANSFERASES							GO:0004659 GO:0016021	prenyltransferase activity_integral to membrane		Glyma10g08120.1	2e-70	80.3379	Glyma13g21920.1	1e-59	87.7729		GO:0004659
Phvul.010G008800.1	1	17	-4.08746	0.991099	PF01040	prenyltransferase activity			PTHR11048,PTHR11048:SF1	4-HYDROXYBENZOATE OCTAPRENYLTRANSFERASE,PRENYLTRANSFERASES							GO:0004659 GO:0016021	prenyltransferase activity_integral to membrane		Glyma10g08150.1	4e-25	84.2767	Glyma10g08150.1	5e-12	87.6712		GO:0004659
Phvul.007G228100.1	1	6	-2.58496	0.909919	PF01040	prenyltransferase activity			PTHR11048,PTHR11048:SF1	4-HYDROXYBENZOATE OCTAPRENYLTRANSFERASE,PRENYLTRANSFERASES							GO:0004659 GO:0016021	prenyltransferase activity_integral to membrane		Glyma13g21920.1	8e-57	87.2807	Glyma10g08150.1	1e-55	87.8505		GO:0004659
Phvul.011G149500.1	1	9	-3.16993	0.959332	PF00954,PF01453,PF07714,PF08276,PF11883	PAN-like domain,protein phosphorylation,protein serine/threonine kise activity,recognition of pollen,sugar binding			PTHR24420,PTHR24420:SF432		KOG1187	Serine/threonine protein kinase					GO:0004672 GO:0004674 GO:0005524 GO:0005529 GO:0006468 GO:0048544	protein kinase activity_protein serine/threonine kinase activity_ATP binding_sugar binding_protein amino acid phosphorylation_recognition or rejection of self pollen		Glyma06g39930.1	0	88.4892	Glyma06g39930.1	5e-57	84.0909	GO:0006468 GO:0048544	GO:0004672 GO:0004674 GO:0005524 GO:0005529
Phvul.011G152400.1	2	17	-3.08746	0.984178	PF00954,PF01453,PF07714,PF08276,PF11883	PAN-like domain,protein phosphorylation,protein serine/threonine kise activity,recognition of pollen,sugar binding			PTHR24420,PTHR24420:SF703		KOG1187	Serine/threonine protein kinase					GO:0004672 GO:0004674 GO:0005524 GO:0005529 GO:0006468 GO:0048544	protein kinase activity_protein serine/threonine kinase activity_ATP binding_sugar binding_protein amino acid phosphorylation_recognition or rejection of self pollen	C2C2_Colike	Glyma06g40560.1	4e-45	79.7938	Glyma06g40560.1	4e-14	83.2	GO:0006468 GO:0048544	GO:0004672 GO:0004674 GO:0005524 GO:0005529
Phvul.003G195500.1	8	34	-2.08746	0.951112	PF00069,PF00433	protein phosphorylation			PTHR24354,PTHR24354:SF83		KOG0598	Ribosomal protein S6 kinase and related proteins					GO:0004672 GO:0004674 GO:0005524 GO:0006468	protein kinase activity_protein serine/threonine kinase activity_ATP binding_protein amino acid phosphorylation		Glyma17g10270.1	0	88.7263	Glyma05g01620.1	0	90.1496	GO:0006468	GO:0004672 GO:0004674 GO:0005524
Phvul.009G053500.1	4	16	-2	0.938268	PF00069,PF04755	protein phosphorylation,structural molecule activity			PTHR24056,PTHR24056:SF49		KOG0594	Protein kinase PCTAIRE and related kinases					GO:0004672 GO:0005198 GO:0005524 GO:0006468 GO:0009507	protein kinase activity_structural molecule activity_ATP binding_protein amino acid phosphorylation_chloroplast		Glyma06g13320.1	0	91.7677	Glyma04g41510.1	0	92.0068	GO:0006468	GO:0004672 GO:0005198 GO:0005524
Phvul.001G040700.1	0	21	-5.39232	0.994683	PF00069,PF00139	binding,protein phosphorylation			PTHR24420,PTHR24420:SF438		KOG1187	Serine/threonine protein kinase					GO:0004672 GO:0005488 GO:0005524 GO:0006468	protein kinase activity_binding_ATP binding_protein amino acid phosphorylation		Glyma17g34160.1	0	84.2725	Glyma16g22820.1	0	89.4273	GO:0006468	GO:0004672 GO:0005488 GO:0005524
Phvul.007G260500.1	1	15	-3.90689	0.988004	PF00069,PF00139	binding,protein phosphorylation			PTHR24420,PTHR24420:SF662		KOG1187	Serine/threonine protein kinase					GO:0004672 GO:0005488 GO:0005524 GO:0006468	protein kinase activity_binding_ATP binding_protein amino acid phosphorylation		Glyma02g29060.1	0	84.5739	Glyma02g29060.1	1e-90	83.6401	GO:0006468	GO:0004672 GO:0005488 GO:0005524
Phvul.001G045400.1	5	69	-3.7866	0.998462	PF00069,PF00139	binding,protein phosphorylation			PTHR24420,PTHR24420:SF438		KOG1187	Serine/threonine protein kinase					GO:0004672 GO:0005488 GO:0005524 GO:0006468	protein kinase activity_binding_ATP binding_protein amino acid phosphorylation		Glyma17g33370.1	0	80.9859	Glyma16g22820.1	5e-47	78.2967	GO:0006468	GO:0004672 GO:0005488 GO:0005524
Phvul.003G204500.1	17	115	-2.75803	0.98426	PF00069,PF00139	binding,protein phosphorylation			PTHR24420,PTHR24420:SF272		KOG1187	Serine/threonine protein kinase					GO:0004672 GO:0005488 GO:0005524 GO:0006468	protein kinase activity_binding_ATP binding_protein amino acid phosphorylation		Glyma05g02610.1	0	89.4527	Glyma05g02610.1	1e-161	83.681	GO:0006468	GO:0004672 GO:0005488 GO:0005524
Phvul.007G260400.1	4	27	-2.75489	0.980684	PF00069,PF00139	binding,protein phosphorylation			PTHR24420,PTHR24420:SF659		KOG1187	Serine/threonine protein kinase					GO:0004672 GO:0005488 GO:0005524 GO:0006468	protein kinase activity_binding_ATP binding_protein amino acid phosphorylation		Glyma09g16990.1	0	87.1173	Glyma09g16930.1	0	88.2177	GO:0006468	GO:0004672 GO:0005488 GO:0005524
Phvul.001G040000.1	1	6	-2.58496	0.909919	PF00069,PF00139	binding,protein phosphorylation			PTHR24420,PTHR24420:SF438		KOG1187	Serine/threonine protein kinase					GO:0004672 GO:0005488 GO:0005524 GO:0006468	protein kinase activity_binding_ATP binding_protein amino acid phosphorylation		Glyma17g34160.1	0	87.6906	Glyma17g34160.1	1e-134	83.3784	GO:0006468	GO:0004672 GO:0005488 GO:0005524
Phvul.007G260300.1	12	58	-2.27302	0.954263	PF00069,PF00139	binding,protein phosphorylation			PTHR24420,PTHR24420:SF659		KOG1187	Serine/threonine protein kinase					GO:0004672 GO:0005488 GO:0005524 GO:0006468	protein kinase activity_binding_ATP binding_protein amino acid phosphorylation		Glyma09g16990.1	0	88.533	Glyma09g16930.1	0	88.9758	GO:0006468	GO:0004672 GO:0005488 GO:0005524
Phvul.001G066200.1	1	6	-2.58496	0.909919	PF00069,PF07645	Calcium-binding EGF domain,protein phosphorylation			PTHR24420,PTHR24420:SF444		KOG1187	Serine/threonine protein kinase					GO:0004672 GO:0005509 GO:0005524 GO:0006468	protein kinase activity_calcium ion binding_ATP binding_protein amino acid phosphorylation		Glyma13g09440.1	0	85.8886	Glyma14g25310.1	0	85.046	GO:0006468	GO:0004672 GO:0005509 GO:0005524
Phvul.009G184500.1	1	17	-4.08746	0.991099	PF00069,PF00560	protein binding,protein phosphorylation			PTHR24420,PTHR24420:SF117		KOG1187	Serine/threonine protein kinase					GO:0004672 GO:0005515 GO:0005524 GO:0006468	protein kinase activity_protein binding_ATP binding_protein amino acid phosphorylation		Glyma04g32920.1	0	90.5754	Glyma06g21310.1	0	91.2229	GO:0006468	GO:0004672 GO:0005515 GO:0005524
Phvul.002G207000.1	1	15	-3.90689	0.988004	PF00069,PF00560,PF08263	Leucine rich repeat N-termil domain,protein binding,protein phosphorylation			PTHR24420,PTHR24420:SF351		KOG1187	Serine/threonine protein kinase					GO:0004672 GO:0005515 GO:0005524 GO:0006468	protein kinase activity_protein binding_ATP binding_protein amino acid phosphorylation		Glyma05g24770.1	0	90.9988	Glyma15g05730.1	0	88.4615	GO:0006468	GO:0004672 GO:0005515 GO:0005524
Phvul.004G175900.1	1	15	-3.90689	0.988004	PF00069,PF00560,PF08263	Leucine rich repeat N-termil domain,protein binding,protein phosphorylation			PTHR24420,PTHR24420:SF789		KOG1187	Serine/threonine protein kinase					GO:0004672 GO:0005515 GO:0005524 GO:0006468	protein kinase activity_protein binding_ATP binding_protein amino acid phosphorylation		Glyma16g08560.1	0	87.2614	Glyma01g01090.1	0	84.3095	GO:0006468	GO:0004672 GO:0005515 GO:0005524
Phvul.009G171200.1	9	122	-3.76081	0.998796	PF00069,PF00560	protein binding,protein phosphorylation			PTHR24420,PTHR24420:SF83		KOG1187	Serine/threonine protein kinase					GO:0004672 GO:0005515 GO:0005524 GO:0006468	protein kinase activity_protein binding_ATP binding_protein amino acid phosphorylation		Glyma04g36450.1	0	85.6752	Glyma04g36450.1	2e-99	83.0479	GO:0006468	GO:0004672 GO:0005515 GO:0005524
Phvul.010G033800.1	2	22	-3.45943	0.992553	PF00560,PF07714	protein binding,protein phosphorylation			PTHR24420,PTHR24420:SF756		KOG1187	Serine/threonine protein kinase					GO:0004672 GO:0005515 GO:0005524 GO:0006468	protein kinase activity_protein binding_ATP binding_protein amino acid phosphorylation		Glyma16g27260.1	0	91.4894	Glyma16g27260.1	4e-38	82.8794	GO:0006468	GO:0004672 GO:0005515 GO:0005524
Phvul.002G196200.1	1	10	-3.32193	0.969469	PF00069,PF00560,PF08263	Leucine rich repeat N-termil domain,protein binding,protein phosphorylation			PTHR24420,PTHR24420:SF841		KOG1187	Serine/threonine protein kinase	2.7.11.1	non-specific serine/threonine protein kise	K13420	LRR receptor-like serine/threonine-protein kinase FLS2 [EC:2.7.11.1]	GO:0004672 GO:0005515 GO:0005524 GO:0006468	protein kinase activity_protein binding_ATP binding_protein amino acid phosphorylation		Glyma05g25830.1	0	90.3096	Glyma05g25830.2	0	90.0067	GO:0006468	GO:0004672 GO:0005515 GO:0005524
Phvul.002G206900.1	1	8	-3	0.949691	PF00069,PF00560,PF08263	Leucine rich repeat N-termil domain,protein binding,protein phosphorylation			PTHR24420,PTHR24420:SF351		KOG1187	Serine/threonine protein kinase					GO:0004672 GO:0005515 GO:0005524 GO:0006468	protein kinase activity_protein binding_ATP binding_protein amino acid phosphorylation		Glyma05g24770.1	0	88.7218	Glyma05g24770.1	1e-93	85.4067	GO:0006468	GO:0004672 GO:0005515 GO:0005524
Phvul.006G170500.1	1	7	-2.80735	0.929214	PF00560,PF07714,PF11721	Di-glucose binding within endoplasmic reticulum,protein binding,protein phosphorylation			PTHR24420,PTHR24420:SF698		KOG1187	Serine/threonine protein kinase					GO:0004672 GO:0005515 GO:0005524 GO:0006468	protein kinase activity_protein binding_ATP binding_protein amino acid phosphorylation		Glyma13g29640.1	0	88.6905	Glyma15g09360.1	1e-131	93.7107	GO:0006468	GO:0004672 GO:0005515 GO:0005524
Phvul.006G170500.2	1	7	-2.80735	0.929214	PF00560,PF07714,PF11721	Di-glucose binding within endoplasmic reticulum,protein binding,protein phosphorylation			PTHR24420,PTHR24420:SF698		KOG1187	Serine/threonine protein kinase					GO:0004672 GO:0005515 GO:0005524 GO:0006468	protein kinase activity_protein binding_ATP binding_protein amino acid phosphorylation		Glyma13g29640.1	0	88.6558	Glyma13g29640.1	1e-110	88.3905	GO:0006468	GO:0004672 GO:0005515 GO:0005524
Phvul.003G044400.1	2	13	-2.70044	0.965497	PF00069,PF00560,PF08263	Leucine rich repeat N-termil domain,protein binding,protein phosphorylation			PTHR24420,PTHR24420:SF423		KOG1187	Serine/threonine protein kinase					GO:0004672 GO:0005515 GO:0005524 GO:0006468	protein kinase activity_protein binding_ATP binding_protein amino acid phosphorylation		Glyma02g14160.1	0	93.4398	Glyma01g10100.1	0	95.3767	GO:0006468	GO:0004672 GO:0005515 GO:0005524
Phvul.002G187300.1	1	6	-2.58496	0.909919	PF00069,PF00560,PF08263	Leucine rich repeat N-termil domain,protein binding,protein phosphorylation			PTHR24420,PTHR24420:SF864		KOG1187	Serine/threonine protein kinase					GO:0004672 GO:0005515 GO:0005524 GO:0006468	protein kinase activity_protein binding_ATP binding_protein amino acid phosphorylation		Glyma05g26520.1	0	90.457	Glyma08g09510.1	0	90.3313	GO:0006468	GO:0004672 GO:0005515 GO:0005524
Phvul.005G005900.1	1	6	-2.58496	0.909919	PF00069,PF00560,PF08263	Leucine rich repeat N-termil domain,protein binding,protein phosphorylation			PTHR24420,PTHR24420:SF122		KOG1187	Serine/threonine protein kinase					GO:0004672 GO:0005515 GO:0005524 GO:0006468	protein kinase activity_protein binding_ATP binding_protein amino acid phosphorylation		Glyma06g47870.1	0	88.3845	Glyma06g47870.1	1e-21	79.2994	GO:0006468	GO:0004672 GO:0005515 GO:0005524
Phvul.005G100400.1	1	6	-2.58496	0.909919	PF00069,PF00560,PF08263	Leucine rich repeat N-termil domain,protein binding,protein phosphorylation			PTHR24420,PTHR24420:SF884		KOG1187	Serine/threonine protein kinase					GO:0004672 GO:0005515 GO:0005524 GO:0006468	protein kinase activity_protein binding_ATP binding_protein amino acid phosphorylation		Glyma13g36990.1	0	86.7698	Glyma12g33450.1	0	86.7491	GO:0006468	GO:0004672 GO:0005515 GO:0005524
Phvul.002G247900.1	11	62	-2.49476	0.962378	PF00023,PF00069	protein binding,protein phosphorylation			PTHR23257,PTHR23257:SF89	,SERINE-THREONINE PROTEIN KISE	KOG0192	Tyrosine kinase specific for activated (GTP-bound) p21cdc42Hs					GO:0004672 GO:0005515 GO:0005524 GO:0006468	protein kinase activity_protein binding_ATP binding_protein amino acid phosphorylation		Glyma08g13280.1	0	90.4762	Glyma05g30120.1	0	90.1065	GO:0006468	GO:0004672 GO:0005515 GO:0005524
Phvul.009G260500.1	2	11	-2.45943	0.935298	PF00069,PF00560,PF08263	Leucine rich repeat N-termil domain,protein binding,protein phosphorylation			PTHR24420,PTHR24420:SF478		KOG1187	Serine/threonine protein kinase					GO:0004672 GO:0005515 GO:0005524 GO:0006468	protein kinase activity_protein binding_ATP binding_protein amino acid phosphorylation		Glyma03g42330.1	0	90.9291	Glyma07g05280.1	0	82.6449	GO:0006468	GO:0004672 GO:0005515 GO:0005524
Phvul.001G195500.1	8	43	-2.42626	0.961282	PF00069,PF00560,PF08263	Leucine rich repeat N-termil domain,protein binding,protein phosphorylation			PTHR24420,PTHR24420:SF467		KOG1187	Serine/threonine protein kinase					GO:0004672 GO:0005515 GO:0005524 GO:0006468	protein kinase activity_protein binding_ATP binding_protein amino acid phosphorylation		Glyma03g36040.1	0	89.9696	Glyma03g36040.1	1e-179	85.7724	GO:0006468	GO:0004672 GO:0005515 GO:0005524
Phvul.006G208100.1	17	83	-2.28758	0.954736	PF00069,PF00560,PF08263	Leucine rich repeat N-termil domain,protein binding,protein phosphorylation			PTHR24420,PTHR24420:SF351		KOG1187	Serine/threonine protein kinase	2.7.10.1,2.7.11.1	,non-specific serine/threonine protein kise	K13416	brassinosteroid insensitive 1-associated receptor kinase 1 [EC:2.7.10.1 2.7.11.1]	GO:0004672 GO:0005515 GO:0005524 GO:0006468	protein kinase activity_protein binding_ATP binding_protein amino acid phosphorylation		Glyma15g05730.1	0	93.8412	Glyma08g19270.1	0	93.2469	GO:0006468	GO:0004672 GO:0005515 GO:0005524
Phvul.007G029900.1	2	9	-2.16993	0.912047	PF00069,PF00560,PF08263	Leucine rich repeat N-termil domain,protein binding,protein phosphorylation			PTHR24420,PTHR24420:SF923		KOG1187	Serine/threonine protein kinase					GO:0004672 GO:0005515 GO:0005524 GO:0006468	protein kinase activity_protein binding_ATP binding_protein amino acid phosphorylation		Glyma10g41830.1	0	89.3562	Glyma20g25220.1	0	83.5212	GO:0006468	GO:0004672 GO:0005515 GO:0005524
Phvul.004G023700.1	23	100	-2.12029	0.95381	PF00560,PF07714,PF08263	Leucine rich repeat N-termil domain,protein binding,protein phosphorylation			PTHR24420,PTHR24420:SF477		KOG1187	Serine/threonine protein kinase					GO:0004672 GO:0005515 GO:0005524 GO:0006468	protein kinase activity_protein binding_ATP binding_protein amino acid phosphorylation		Glyma13g04890.1	0	87.8255	Glyma13g04890.1	4e-32	93.6842	GO:0006468	GO:0004672 GO:0005515 GO:0005524
Phvul.006G080500.1	3	12	-2	0.926544	PF00560,PF07714,PF08263	Leucine rich repeat N-termil domain,protein binding,protein phosphorylation			PTHR24420,PTHR24420:SF775		KOG1187	Serine/threonine protein kinase					GO:0004672 GO:0005515 GO:0005524 GO:0006468	protein kinase activity_protein binding_ATP binding_protein amino acid phosphorylation		Glyma18g05710.1	0	91.0214	Glyma11g31510.1	0	90.5379	GO:0006468	GO:0004672 GO:0005515 GO:0005524
Phvul.009G122600.1	1	8	-3	0.949691	PF00069,PF01453	protein phosphorylation,sugar binding			PTHR24420,PTHR24420:SF781		KOG1187	Serine/threonine protein kinase					GO:0004672 GO:0005524 GO:0005529 GO:0006468	protein kinase activity_ATP binding_sugar binding_protein amino acid phosphorylation		Glyma06g11600.1	0	88.5579	Glyma04g27070.1	2e-56	85.6618	GO:0006468	GO:0004672 GO:0005524 GO:0005529
Phvul.009G092900.1	3	13	-2.11548	0.9316	PF00069,PF01453	protein phosphorylation,sugar binding			PTHR24420,PTHR24420:SF926		KOG1187	Serine/threonine protein kinase					GO:0004672 GO:0005524 GO:0005529 GO:0006468	protein kinase activity_ATP binding_sugar binding_protein amino acid phosphorylation		Glyma04g07080.1	0	88.5886	Glyma06g07170.1	0	90.6956	GO:0006468	GO:0004672 GO:0005524 GO:0005529
Phvul.009G068100.1	5	41	-3.03562	0.992537	PF00069,PF00954,PF01453	protein phosphorylation,recognition of pollen,sugar binding			PTHR24420,PTHR24420:SF589		KOG1187	Serine/threonine protein kinase					GO:0004672 GO:0005524 GO:0005529 GO:0006468 GO:0048544	protein kinase activity_ATP binding_sugar binding_protein amino acid phosphorylation_recognition or rejection of self pollen		Glyma04g04500.1	0	87.7984	Glyma04g04500.1	1e-156	82.8508	GO:0006468 GO:0048544	GO:0004672 GO:0005524 GO:0005529
Phvul.010G088500.2	7	35	-2.32193	0.960354	PF00069,PF00954,PF01453	protein phosphorylation,recognition of pollen,sugar binding			PTHR24420		KOG1187	Serine/threonine protein kinase					GO:0004672 GO:0005524 GO:0005529 GO:0006468 GO:0048544	protein kinase activity_ATP binding_sugar binding_protein amino acid phosphorylation_recognition or rejection of self pollen		Glyma07g08780.1	0	91.1447	Glyma07g08780.1	0	85.9813	GO:0006468 GO:0048544	GO:0004672 GO:0005524 GO:0005529
Phvul.010G088500.1	7	32	-2.19265	0.951944	PF00069,PF00954,PF01453	protein phosphorylation,recognition of pollen,sugar binding			PTHR24420,PTHR24420:SF605		KOG1187	Serine/threonine protein kinase					GO:0004672 GO:0005524 GO:0005529 GO:0006468 GO:0048544	protein kinase activity_ATP binding_sugar binding_protein amino acid phosphorylation_recognition or rejection of self pollen		Glyma07g08780.1	0	91.1447	Glyma07g08780.1	0	85.9813	GO:0006468 GO:0048544	GO:0004672 GO:0005524 GO:0005529
Phvul.011G109100.1	7	31	-2.14684	0.950737	PF00069,PF00954,PF01453,PF08276	PAN-like domain,protein phosphorylation,recognition of pollen,sugar binding			PTHR24420,PTHR24420:SF442		KOG1187	Serine/threonine protein kinase					GO:0004672 GO:0005524 GO:0005529 GO:0006468 GO:0048544	protein kinase activity_ATP binding_sugar binding_protein amino acid phosphorylation_recognition or rejection of self pollen		Glyma12g11260.1	0	90.3523	Glyma06g45590.1	0	89.6682	GO:0006468 GO:0048544	GO:0004672 GO:0005524 GO:0005529
Phvul.003G271000.3	2	12	-2.58496	0.961577	PF00069,PF06479	mR processing,protein phosphorylation			PTHR13954,PTHR13954:SF4	IRE1-RELATED,SERINE THREONIN KISE	KOG0198	MEKK and related serine/threonine protein kinases					GO:0004672 GO:0005524 GO:0006397 GO:0006468 GO:0016891	protein kinase activity_ATP binding_mRNA processing_protein amino acid phosphorylation_"endoribonuclease activity, producing 5'-phosphomonoesters"		Glyma09g32970.1	0	90.0984	Glyma09g32970.1	1e-115	89.2183	GO:0006397 GO:0006468	GO:0004672 GO:0005524 GO:0016891
Phvul.003G271000.1	2	10	-2.32193	0.928344	PF00069,PF06479	mR processing,protein phosphorylation			PTHR13954,PTHR13954:SF4	IRE1-RELATED,SERINE THREONIN KISE	KOG1027	Serine/threonine protein kinase and endoribonuclease ERN1/IRE1, sensor of the unfolded protein response pathway					GO:0004672 GO:0005524 GO:0006397 GO:0006468 GO:0016891	protein kinase activity_ATP binding_mRNA processing_protein amino acid phosphorylation_"endoribonuclease activity, producing 5'-phosphomonoesters"		Glyma09g32970.1	0	90.0984	Glyma09g32970.1	1e-115	89.2183	GO:0006397 GO:0006468	GO:0004672 GO:0005524 GO:0016891
Phvul.001G050700.1	1	44	-5.45943	0.998802	PF07714	protein phosphorylation			PTHR22967,PTHR22967:SF2	PROTEIN KISE,SERINE/THREONINE PROTEIN KISE	KOG0198	MEKK and related serine/threonine protein kinases					GO:0004672 GO:0005524 GO:0006468	protein kinase activity_ATP binding_protein amino acid phosphorylation		Glyma17g32050.1	0	91.2487	Glyma17g32050.1	1e-169	84.9934	GO:0006468	GO:0004672 GO:0005524
Phvul.006G077100.1	0	16	-5	0.989989	PF00069	protein phosphorylation			PTHR13902,PTHR13902:SF35	,SERINE/THREONINE-PROTEIN KISE WNK (WITH NO LYSINE)-RELATED	KOG0584	Serine/threonine protein kinase					GO:0004672 GO:0005524 GO:0006468	protein kinase activity_ATP binding_protein amino acid phosphorylation		Glyma02g40200.1	0	82.7586	Glyma02g40200.1	5e-16	85.0877	GO:0006468	GO:0004672 GO:0005524
Phvul.008G039500.1	2	57	-4.83289	0.999209	PF00069	protein phosphorylation			PTHR24343,PTHR24343:SF123		KOG0583	Serine/threonine protein kinase					GO:0004672 GO:0005524 GO:0006468	protein kinase activity_ATP binding_protein amino acid phosphorylation		Glyma18g49770.2	1e-119	82.6147	Glyma18g49770.1	1e-119	82.6147	GO:0006468	GO:0004672 GO:0005524
Phvul.008G039500.2	2	56	-4.80735	0.999184	PF00069	protein phosphorylation			PTHR24343,PTHR24343:SF123		KOG0583	Serine/threonine protein kinase					GO:0004672 GO:0005524 GO:0006468	protein kinase activity_ATP binding_protein amino acid phosphorylation		Glyma18g49770.2	1e-119	82.6147	Glyma18g49770.1	1e-119	82.6147	GO:0006468	GO:0004672 GO:0005524
Phvul.009G259800.1	0	12	-4.58496	0.980777	PF07714	protein phosphorylation			PTHR24420,PTHR24420:SF730		KOG1187	Serine/threonine protein kinase					GO:0004672 GO:0005524 GO:0006468	protein kinase activity_ATP binding_protein amino acid phosphorylation		Glyma03g42270.1	0	90.5257	Glyma19g45040.1	0	90.8824	GO:0006468	GO:0004672 GO:0005524
Phvul.007G050400.1	0	11	-4.45943	0.976801	PF01657,PF07714	Domain of unknown function DUF26,protein phosphorylation			PTHR24420,PTHR24420:SF430		KOG1187	Serine/threonine protein kinase					GO:0004672 GO:0005524 GO:0006468	protein kinase activity_ATP binding_protein amino acid phosphorylation		Glyma20g27660.1	0	86.9858	Glyma20g27660.1	8e-83	83.0065	GO:0006468	GO:0004672 GO:0005524
Phvul.001G069300.1	0	9	-4.16993	0.96428	PF07714	protein phosphorylation			PTHR24420,PTHR24420:SF441		KOG1187	Serine/threonine protein kinase					GO:0004672 GO:0005524 GO:0006468	protein kinase activity_ATP binding_protein amino acid phosphorylation		Glyma13g09840.1	0	87.3446	Glyma13g09690.1	0	90.1639	GO:0006468	GO:0004672 GO:0005524
Phvul.001G075500.1	3	53	-4.14296	0.998888	PF00069	protein phosphorylation			PTHR24420,PTHR24420:SF441		KOG1187	Serine/threonine protein kinase					GO:0004672 GO:0005524 GO:0006468	protein kinase activity_ATP binding_protein amino acid phosphorylation		Glyma13g09840.1	0	90.1077	Glyma13g09690.1	0	89.7384	GO:0006468	GO:0004672 GO:0005524
Phvul.003G149200.1	0	8	-4	0.954536	PF00069	protein phosphorylation			PTHR24420,PTHR24420:SF427		KOG1187	Serine/threonine protein kinase					GO:0004672 GO:0005524 GO:0006468	protein kinase activity_ATP binding_protein amino acid phosphorylation		Glyma17g07440.1	0	89.9461	Glyma07g03330.2	7e-08	91.3043	GO:0006468	GO:0004672 GO:0005524
Phvul.001G069600.1	0	7	-3.80735	0.940802	PF07714	protein phosphorylation			PTHR24420,PTHR24420:SF441		KOG1187	Serine/threonine protein kinase					GO:0004672 GO:0005524 GO:0006468	protein kinase activity_ATP binding_protein amino acid phosphorylation		Glyma13g09840.1	0	86.6415	Glyma13g09690.1	0	89.3375	GO:0006468	GO:0004672 GO:0005524
Phvul.001G075600.1	1	14	-3.80735	0.986079	PF00069	protein phosphorylation			PTHR24420,PTHR24420:SF441		KOG1187	Serine/threonine protein kinase					GO:0004672 GO:0005524 GO:0006468	protein kinase activity_ATP binding_protein amino acid phosphorylation		Glyma17g32720.1	0	86.8421	Glyma17g32720.1	2e-37	90.625	GO:0006468	GO:0004672 GO:0005524
Phvul.008G030100.1	3	42	-3.80735	0.998179	PF07714	protein phosphorylation			PTHR24420		KOG1187	Serine/threonine protein kinase					GO:0004672 GO:0005524 GO:0006468	protein kinase activity_ATP binding_protein amino acid phosphorylation		Glyma18g50710.1	2e-82	80.8759	Glyma18g50690.1	6e-70	84.6821	GO:0006468	GO:0004672 GO:0005524
Phvul.010G067900.1	1	14	-3.80735	0.986079	PF00069	protein phosphorylation			PTHR13902,PTHR13902:SF35	,SERINE/THREONINE-PROTEIN KISE WNK (WITH NO LYSINE)-RELATED	KOG0584	Serine/threonine protein kinase					GO:0004672 GO:0005524 GO:0006468	protein kinase activity_ATP binding_protein amino acid phosphorylation		Glyma03g04450.1	0	89.5753	Glyma01g32450.1	0	88.9246	GO:0006468	GO:0004672 GO:0005524
Phvul.L000800.1	0	7	-3.80735	0.940802	PF07714	protein phosphorylation			PTHR24420,PTHR24420:SF441		KOG1187	Serine/threonine protein kinase					GO:0004672 GO:0005524 GO:0006468	protein kinase activity_ATP binding_protein amino acid phosphorylation		Glyma13g09840.1	0	87.7133	Glyma13g09690.1	0	88.1836
Phvul.001G075600.2	1	13	-3.70044	0.983075	PF00069	protein phosphorylation			PTHR24420,PTHR24420:SF441		KOG1187	Serine/threonine protein kinase					GO:0004672 GO:0005524 GO:0006468	protein kinase activity_ATP binding_protein amino acid phosphorylation		Glyma17g32720.1	0	86.8421	Glyma17g32720.1	2e-37	90.625	GO:0006468	GO:0004672 GO:0005524
Phvul.001G243600.1	9	116	-3.68806	0.998757	PF07714	protein phosphorylation			PTHR24420,PTHR24420:SF875		KOG1187	Serine/threonine protein kinase					GO:0004672 GO:0005524 GO:0006468	protein kinase activity_ATP binding_protein amino acid phosphorylation		Glyma18g03040.1	3e-72	85.5422	Glyma18g03040.1	1e-18	92.6471	GO:0006468	GO:0004672 GO:0005524
Phvul.004G038800.1	6	75	-3.64386	0.998502	PF02439,PF07714,PF11721	Adenovirus E3 region protein CR2,Di-glucose binding within endoplasmic reticulum,protein phosphorylation			PTHR24420,PTHR24420:SF418		KOG1187	Serine/threonine protein kinase					GO:0004672 GO:0005524 GO:0006468	protein kinase activity_ATP binding_protein amino acid phosphorylation		Glyma13g06490.1	0	82.3529	Glyma13g06630.1	0	83.5359	GO:0006468	GO:0004672 GO:0005524
Phvul.001G068500.1	0	6	-3.58496	0.921004	PF07714	protein phosphorylation			PTHR24420,PTHR24420:SF441		KOG1187	Serine/threonine protein kinase					GO:0004672 GO:0005524 GO:0006468	protein kinase activity_ATP binding_protein amino acid phosphorylation		Glyma13g09840.1	0	87.6376	Glyma13g09840.1	8e-15	86.1702	GO:0006468	GO:0004672 GO:0005524
Phvul.001G070000.1	0	6	-3.58496	0.921004	PF07714	protein phosphorylation			PTHR24420,PTHR24420:SF441		KOG1187	Serine/threonine protein kinase					GO:0004672 GO:0005524 GO:0006468	protein kinase activity_ATP binding_protein amino acid phosphorylation		Glyma13g09840.1	0	87.5949	Glyma13g09840.1	5e-13	85.2632	GO:0006468	GO:0004672 GO:0005524
Phvul.002G049400.1	1	12	-3.58496	0.979881	PF01657,PF07714	Domain of unknown function DUF26,protein phosphorylation			PTHR24420,PTHR24420:SF430		KOG1187	Serine/threonine protein kinase					GO:0004672 GO:0005524 GO:0006468	protein kinase activity_ATP binding_protein amino acid phosphorylation		Glyma01g45170.4	0	85.4312	Glyma01g45170.4	2e-37	88.1579	GO:0006468	GO:0004672 GO:0005524
Phvul.006G084800.1	0	6	-3.58496	0.921004	PF01657,PF07714	Domain of unknown function DUF26,protein phosphorylation			PTHR24420,PTHR24420:SF580		KOG1187	Serine/threonine protein kinase					GO:0004672 GO:0005524 GO:0006468	protein kinase activity_ATP binding_protein amino acid phosphorylation		Glyma18g05260.1	0	86.5831	Glyma11g32520.2	0	85.4466	GO:0006468	GO:0004672 GO:0005524
Phvul.006G211800.1	1	12	-3.58496	0.979881	PF00069	protein phosphorylation			PTHR24361,PTHR24361:SF63		KOG0198	MEKK and related serine/threonine protein kinases	2.7.11.25	mitogen-activated protein kise kise kise	K13414	mitogen-activated protein kinase kinase kinase 1, plant [EC:2.7.11.25]	GO:0004672 GO:0005524 GO:0006468	protein kinase activity_ATP binding_protein amino acid phosphorylation		Glyma15g05400.1	0	93.0372	Glyma15g05400.1	2e-30	87.8788	GO:0006468	GO:0004672 GO:0005524
Phvul.009G011400.1	0	6	-3.58496	0.921004	PF00069	protein phosphorylation			PTHR24420,PTHR24420:SF531		KOG1187	Serine/threonine protein kinase					GO:0004672 GO:0005524 GO:0006468	protein kinase activity_ATP binding_protein amino acid phosphorylation		Glyma04g01890.1	0	86.942	Glyma06g02010.1	0	86.5407	GO:0006468	GO:0004672 GO:0005524
Phvul.010G043600.1	1	12	-3.58496	0.979881	PF00069,PF07714	protein phosphorylation			PTHR24420,PTHR24420:SF536		KOG1187	Serine/threonine protein kinase					GO:0004672 GO:0005524 GO:0006468	protein kinase activity_ATP binding_protein amino acid phosphorylation	PHD	Glyma07g13390.1	0	90.898	Glyma07g13390.1	0	89.7316	GO:0006468	GO:0004672 GO:0005524
Phvul.008G029900.1	3	34	-3.5025	0.995708	PF07714	protein phosphorylation			PTHR24420								GO:0004672 GO:0005524 GO:0006468	protein kinase activity_ATP binding_protein amino acid phosphorylation		Glyma18g50690.1	4e-73	84.9003	Glyma18g50710.1	1e-57	83.1884	GO:0006468	GO:0004672 GO:0005524
Phvul.001G044900.1	1	11	-3.45943	0.974763	PF07714	protein phosphorylation			PTHR24420,PTHR24420:SF685		KOG1187	Serine/threonine protein kinase					GO:0004672 GO:0005524 GO:0006468	protein kinase activity_ATP binding_protein amino acid phosphorylation		Glyma17g33470.1	0	93.6041	Glyma14g12710.1	0	92.8105	GO:0006468	GO:0004672 GO:0005524
Phvul.001G044900.2	1	11	-3.45943	0.974763	PF07714	protein phosphorylation			PTHR24420,PTHR24420:SF685		KOG1187	Serine/threonine protein kinase					GO:0004672 GO:0005524 GO:0006468	protein kinase activity_ATP binding_protein amino acid phosphorylation		Glyma17g33470.1	0	94.4715	Glyma17g33470.1	0	92.7711	GO:0006468	GO:0004672 GO:0005524
Phvul.011G064000.1	5	54	-3.43296	0.996813	PF07714	protein phosphorylation			PTHR24420,PTHR24420:SF861		KOG1187	Serine/threonine protein kinase					GO:0004672 GO:0005524 GO:0006468	protein kinase activity_ATP binding_protein amino acid phosphorylation		Glyma11g14820.2	0	90.4875	Glyma11g14820.2	6e-86	86.0104	GO:0006468	GO:0004672 GO:0005524
Phvul.002G159500.1	7	75	-3.42146	0.9972	PF00069	protein phosphorylation			PTHR24055,PTHR24055:SF69		KOG0660	Mitogen-activated protein kinase					GO:0004672 GO:0005524 GO:0006468	protein kinase activity_ATP binding_protein amino acid phosphorylation		Glyma01g43100.1	0	93.3521	Glyma11g02420.1	0	90.4374	GO:0006468	GO:0004672 GO:0005524
Phvul.002G159500.2	8	83	-3.37504	0.997274	PF00069	protein phosphorylation			PTHR24055,PTHR24055:SF69		KOG0660	Mitogen-activated protein kinase					GO:0004672 GO:0005524 GO:0006468	protein kinase activity_ATP binding_protein amino acid phosphorylation		Glyma01g43100.1	0	92.8571	Glyma01g43100.1	1e-95	93.361	GO:0006468	GO:0004672 GO:0005524
Phvul.005G078100.1	1	10	-3.32193	0.969469	PF07714,PF11721	Di-glucose binding within endoplasmic reticulum,protein phosphorylation			PTHR24420,PTHR24420:SF692		KOG1187	Serine/threonine protein kinase					GO:0004672 GO:0005524 GO:0006468	protein kinase activity_ATP binding_protein amino acid phosphorylation		Glyma13g34070.1	0	85.6698	Glyma12g36170.1	0	88.7175	GO:0006468	GO:0004672 GO:0005524
Phvul.011G181900.1	1	10	-3.32193	0.969469	PF00069	protein phosphorylation			PTHR24420,PTHR24420:SF545		KOG1187	Serine/threonine protein kinase					GO:0004672 GO:0005524 GO:0006468	protein kinase activity_ATP binding_protein amino acid phosphorylation		Glyma15g31280.1	0	93.1947	Glyma08g24850.1	0	92.603	GO:0006468	GO:0004672 GO:0005524
Phvul.004G004800.1	4	38	-3.24793	0.992781	PF07714	protein phosphorylation			PTHR23257,PTHR23257:SF83	,SERINE-THREONINE PROTEIN KISE	KOG0192	Tyrosine kinase specific for activated (GTP-bound) p21cdc42Hs					GO:0004672 GO:0005524 GO:0006468	protein kinase activity_ATP binding_protein amino acid phosphorylation		Glyma05g09120.1	0	93.0624	Glyma16g07490.1	0	89.0679	GO:0006468	GO:0004672 GO:0005524
Phvul.002G025500.1	1	9	-3.16993	0.959332	PF00069,PF07714	protein phosphorylation			PTHR24420		KOG1187	Serine/threonine protein kinase					GO:0004672 GO:0005524 GO:0006468	protein kinase activity_ATP binding_protein amino acid phosphorylation		Glyma01g38560.1	0	92.2568	Glyma11g06740.1	0	90.735	GO:0006468	GO:0004672 GO:0005524
Phvul.004G039600.1	2	18	-3.16993	0.985877	PF07714,PF11721	Di-glucose binding within endoplasmic reticulum,protein phosphorylation			PTHR24420,PTHR24420:SF418		KOG1187	Serine/threonine protein kinase					GO:0004672 GO:0005524 GO:0006468	protein kinase activity_ATP binding_protein amino acid phosphorylation		Glyma13g06490.1	0	80.1245	Glyma13g06530.1	0	79.9907	GO:0006468	GO:0004672 GO:0005524
Phvul.008G029700.1	2	18	-3.16993	0.985877	PF00069	protein phosphorylation			PTHR24420		KOG1187	Serine/threonine protein kinase					GO:0004672 GO:0005524 GO:0006468	protein kinase activity_ATP binding_protein amino acid phosphorylation		Glyma18g50690.1	2e-73	81.2174	Glyma18g50710.1	2e-48	84.1549	GO:0006468	GO:0004672 GO:0005524
Phvul.007G031100.1	3	26	-3.11548	0.990258	PF00069	protein phosphorylation			PTHR24420,PTHR24420:SF426		KOG1187	Serine/threonine protein kinase					GO:0004672 GO:0005524 GO:0006468	protein kinase activity_ATP binding_protein amino acid phosphorylation		Glyma10g41740.2	0	88.7311	Glyma10g41740.2	1e-26	88.7931	GO:0006468	GO:0004672 GO:0005524
Phvul.008G029500.1	13	109	-3.06774	0.993817	PF07714	protein phosphorylation			PTHR24420,PTHR24420:SF418		KOG1187	Serine/threonine protein kinase					GO:0004672 GO:0005524 GO:0006468	protein kinase activity_ATP binding_protein amino acid phosphorylation		Glyma18g50930.1	9e-63	85.2349	Glyma18g50930.1	2e-23	82.7778	GO:0006468	GO:0004672 GO:0005524
Phvul.004G039900.1	1	8	-3	0.949691	PF07714,PF11721	Di-glucose binding within endoplasmic reticulum,protein phosphorylation			PTHR24420,PTHR24420:SF418		KOG1187	Serine/threonine protein kinase					GO:0004672 GO:0005524 GO:0006468	protein kinase activity_ATP binding_protein amino acid phosphorylation		Glyma13g06530.1	1e-109	80.2083	Glyma13g06530.1	8e-19	77.9626	GO:0006468	GO:0004672 GO:0005524
Phvul.011G057900.1	1	8	-3	0.949691	PF00069	protein phosphorylation			PTHR24356,PTHR24356:SF89		KOG0610	Putative serine/threonine protein kinase					GO:0004672 GO:0005524 GO:0006468	protein kinase activity_ATP binding_protein amino acid phosphorylation		Glyma12g05990.1	0	84.6466	Glyma11g14030.1	1e-165	89.899	GO:0006468	GO:0004672 GO:0005524
Phvul.008G275100.1	27	215	-2.99331	0.986191	PF00069	protein phosphorylation			PTHR13902,PTHR13902:SF37	,SERINE/THREONINE-PROTEIN KISE WNK (WITH NO LYSINE)-RELATED	KOG0192	Tyrosine kinase specific for activated (GTP-bound) p21cdc42Hs					GO:0004672 GO:0005524 GO:0006468	protein kinase activity_ATP binding_protein amino acid phosphorylation		Glyma14g02000.1	0	92.6278	Glyma02g46670.1	0	92.5444	GO:0006468	GO:0004672 GO:0005524
Phvul.006G069600.1	5	39	-2.96347	0.984573	PF00069	protein phosphorylation			PTHR24361,PTHR24361:SF207		KOG0198	MEKK and related serine/threonine protein kinases					GO:0004672 GO:0005524 GO:0006468	protein kinase activity_ATP binding_protein amino acid phosphorylation		Glyma18g06800.1	0	86.5497	Glyma11g27820.1	0	85.4418	GO:0006468	GO:0004672 GO:0005524
Phvul.008G029600.1	2	15	-2.90689	0.972882	PF07714	protein phosphorylation			PTHR24420		KOG1187	Serine/threonine protein kinase					GO:0004672 GO:0005524 GO:0006468	protein kinase activity_ATP binding_protein amino acid phosphorylation		Glyma18g50710.1	2e-94	81.6058	Glyma18g50690.1	1e-86	82.2807	GO:0006468	GO:0004672 GO:0005524
Phvul.011G045600.1	5	36	-2.848	0.984203	PF00069	protein phosphorylation			PTHR24420,PTHR24420:SF894		KOG1187	Serine/threonine protein kinase					GO:0004672 GO:0005524 GO:0006468	protein kinase activity_ATP binding_protein amino acid phosphorylation		Glyma11g12570.1	0	93.1268	Glyma11g12570.1	5e-25	82.1256	GO:0006468	GO:0004672 GO:0005524
Phvul.010G100700.1	2	14	-2.80735	0.970387	PF07714	protein phosphorylation			PTHR24420,PTHR24420:SF813		KOG1187	Serine/threonine protein kinase					GO:0004672 GO:0005524 GO:0006468	protein kinase activity_ATP binding_protein amino acid phosphorylation		Glyma16g03870.1	0	89.8254	Glyma07g07480.1	0	90.038	GO:0006468	GO:0004672 GO:0005524
Phvul.002G049500.1	4	27	-2.75489	0.980684	PF01657,PF07714	Domain of unknown function DUF26,protein phosphorylation			PTHR24420,PTHR24420:SF430		KOG1187	Serine/threonine protein kinase					GO:0004672 GO:0005524 GO:0006468	protein kinase activity_ATP binding_protein amino acid phosphorylation		Glyma01g45170.3	0	88.5761	Glyma01g45170.1	0	88.5761	GO:0006468	GO:0004672 GO:0005524
Phvul.008G030000.1	2	13	-2.70044	0.965497	PF07714	protein phosphorylation			PTHR24420		KOG1187	Serine/threonine protein kinase					GO:0004672 GO:0005524 GO:0006468	protein kinase activity_ATP binding_protein amino acid phosphorylation		Glyma18g50690.1	3e-93	82.669	Glyma18g50710.1	2e-88	79.7814	GO:0006468	GO:0004672 GO:0005524
Phvul.008G292000.2	34	221	-2.70044	0.984411	PF07714	protein phosphorylation			PTHR24420,PTHR24420:SF531		KOG1187	Serine/threonine protein kinase					GO:0004672 GO:0005524 GO:0006468	protein kinase activity_ATP binding_protein amino acid phosphorylation		Glyma02g48100.1	0	90.6954	Glyma14g00380.1	0	89.7087	GO:0006468	GO:0004672 GO:0005524
Phvul.008G292000.1	33	214	-2.69707	0.984409	PF07714	protein phosphorylation			PTHR24420,PTHR24420:SF531		KOG1187	Serine/threonine protein kinase					GO:0004672 GO:0005524 GO:0006468	protein kinase activity_ATP binding_protein amino acid phosphorylation		Glyma02g48100.1	0	93.0976	Glyma02g48100.1	1e-117	87.3832	GO:0006468	GO:0004672 GO:0005524
Phvul.002G229000.1	8	51	-2.67243	0.983337	PF07714	protein phosphorylation			PTHR23257,PTHR23257:SF81	,SERINE-THREONINE PROTEIN KISE	KOG0192	Tyrosine kinase specific for activated (GTP-bound) p21cdc42Hs					GO:0004672 GO:0005524 GO:0006468	protein kinase activity_ATP binding_protein amino acid phosphorylation		Glyma07g31700.1	0	92.8571	Glyma07g31700.1	7e-92	85.0467	GO:0006468	GO:0004672 GO:0005524
Phvul.002G229000.2	8	51	-2.67243	0.983337	PF07714	protein phosphorylation			PTHR23257,PTHR23257:SF81	,SERINE-THREONINE PROTEIN KISE	KOG0192	Tyrosine kinase specific for activated (GTP-bound) p21cdc42Hs					GO:0004672 GO:0005524 GO:0006468	protein kinase activity_ATP binding_protein amino acid phosphorylation		Glyma07g31700.1	0	92.8571	Glyma07g31700.1	7e-92	85.0467	GO:0006468	GO:0004672 GO:0005524
Phvul.007G168000.1	6	38	-2.66297	0.982491	PF00069	protein phosphorylation			PTHR24420,PTHR24420:SF794		KOG1187	Serine/threonine protein kinase					GO:0004672 GO:0005524 GO:0006468	protein kinase activity_ATP binding_protein amino acid phosphorylation		Glyma10g02830.1	0	91.6944	Glyma10g02830.2	0	92.8421	GO:0006468	GO:0004672 GO:0005524
Phvul.006G020700.1	7	43	-2.61891	0.982891	PF07714	protein phosphorylation			PTHR24420,PTHR24420:SF897		KOG1187	Serine/threonine protein kinase					GO:0004672 GO:0005524 GO:0006468	protein kinase activity_ATP binding_protein amino acid phosphorylation		Glyma13g03990.1	0	91.7127	Glyma20g10920.1	0	90.2524	GO:0006468	GO:0004672 GO:0005524
Phvul.001G076200.1	6	36	-2.58496	0.982238	PF00069	protein phosphorylation			PTHR24420,PTHR24420:SF441		KOG1187	Serine/threonine protein kinase					GO:0004672 GO:0005524 GO:0006468	protein kinase activity_ATP binding_protein amino acid phosphorylation		Glyma19g11360.1	0	89.1646	Glyma19g11360.1	1e-10	87.6712	GO:0006468	GO:0004672 GO:0005524
Phvul.001G243500.1	1	6	-2.58496	0.909919	PF07714	protein phosphorylation			PTHR24420,PTHR24420:SF875								GO:0004672 GO:0005524 GO:0006468	protein kinase activity_ATP binding_protein amino acid phosphorylation		Glyma17g21150.1	2e-39	89.9281	Glyma17g21150.1	7e-11	93.617	GO:0006468	GO:0004672 GO:0005524
Phvul.002G089100.1	17	102	-2.58496	0.984109	PF07714	protein phosphorylation			PTHR24420,PTHR24420:SF897		KOG1187	Serine/threonine protein kinase	2.7.1.-	Phosphotransferases with an alcohol group as acceptor.	K00924	phosphatidylinositol-4-phosphate 3-kinase [EC:2.7.1.154]	GO:0004672 GO:0005524 GO:0006468	protein kinase activity_ATP binding_protein amino acid phosphorylation		Glyma02g02340.1	0	91.8351	Glyma01g05160.1	0	91.6734	GO:0006468	GO:0004672 GO:0005524
Phvul.003G068400.1	1	6	-2.58496	0.909919	PF00069	protein phosphorylation			PTHR24420,PTHR24420:SF465		KOG1187	Serine/threonine protein kinase					GO:0004672 GO:0005524 GO:0006468	protein kinase activity_ATP binding_protein amino acid phosphorylation		Glyma08g40870.1	0	90.3731	Glyma18g16150.1	0	89.3462	GO:0006468	GO:0004672 GO:0005524
Phvul.003G239500.1	2	12	-2.58496	0.961577	PF07714,PF11721	Di-glucose binding within endoplasmic reticulum,protein phosphorylation			PTHR24420,PTHR24420:SF785		KOG1187	Serine/threonine protein kinase					GO:0004672 GO:0005524 GO:0006468	protein kinase activity_ATP binding_protein amino acid phosphorylation		Glyma17g18180.1	0	88.3961	Glyma17g18180.1	4e-30	82.4561	GO:0006468	GO:0004672 GO:0005524
Phvul.004G154800.1	10	60	-2.58496	0.983601	PF00069	protein phosphorylation			PTHR24420,PTHR24420:SF426		KOG1187	Serine/threonine protein kinase					GO:0004672 GO:0005524 GO:0006468	protein kinase activity_ATP binding_protein amino acid phosphorylation		Glyma09g31330.1	0	89.6057	Glyma07g10690.1	0	88.5305	GO:0006468	GO:0004672 GO:0005524
Phvul.007G107300.1	1	6	-2.58496	0.909919	PF00069	protein phosphorylation			PTHR24350		KOG0580	Serine/threonine protein kinase	2.7.11.1	non-specific serine/threonine protein kise	K08850	aurora kinase, other [EC:2.7.11.1]	GO:0004672 GO:0005524 GO:0006468	protein kinase activity_ATP binding_protein amino acid phosphorylation		Glyma13g20180.1	0	92.1781	Glyma03g02480.1	0	86.277	GO:0006468	GO:0004672 GO:0005524
Phvul.008G027200.1	1	6	-2.58496	0.909919	PF07714	protein phosphorylation			PTHR24420		KOG1187	Serine/threonine protein kinase					GO:0004672 GO:0005524 GO:0006468	protein kinase activity_ATP binding_protein amino acid phosphorylation		Glyma18g50830.1	1e-49	86.3636	Glyma18g50830.1	5e-15	87.2093	GO:0006468	GO:0004672 GO:0005524
Phvul.009G121600.1	1	6	-2.58496	0.909919	PF00069	protein phosphorylation			PTHR22974,PTHR22974:SF6	,MIXED LINEAGE PROTEIN KISE	KOG0596	Dual specificity; serine/threonine and tyrosine kinase	2.7.12.1	dual-specificity kise	K08866	serine/threonine-protein kinase TTK/MPS1 [EC:2.7.12.1]	GO:0004672 GO:0005524 GO:0006468	protein kinase activity_ATP binding_protein amino acid phosphorylation		Glyma06g11500.1	0	92.7595	Glyma06g11500.1	7e-59	84.6154	GO:0006468	GO:0004672 GO:0005524
Phvul.009G121600.2	1	6	-2.58496	0.909919	PF00069	protein phosphorylation			PTHR22974,PTHR22974:SF6	,MIXED LINEAGE PROTEIN KISE	KOG0596	Dual specificity; serine/threonine and tyrosine kinase	2.7.12.1	dual-specificity kise	K08866	serine/threonine-protein kinase TTK/MPS1 [EC:2.7.12.1]	GO:0004672 GO:0005524 GO:0006468	protein kinase activity_ATP binding_protein amino acid phosphorylation		Glyma06g11500.1	0	92.7595	Glyma06g11500.1	2e-99	83.0743	GO:0006468	GO:0004672 GO:0005524
Phvul.009G229800.1	2	12	-2.58496	0.961577	PF00069	protein phosphorylation			PTHR24360,PTHR24360:SF39		KOG0581	Mitogen-activated protein kinase kinase (MAP2K)	2.7.12.2	mitogen-activated protein kise kise	K04368	mitogen-activated protein kinase kinase 1 [EC:2.7.12.2]	GO:0004672 GO:0005524 GO:0006468	protein kinase activity_ATP binding_protein amino acid phosphorylation		Glyma15g18860.1	0	90.982	Glyma13g16650.5	0	83.8743	GO:0006468	GO:0004672 GO:0005524
Phvul.009G239800.1	5	30	-2.58496	0.981241	PF00069	protein phosphorylation			PTHR24420,PTHR24420:SF832		KOG1187	Serine/threonine protein kinase					GO:0004672 GO:0005524 GO:0006468	protein kinase activity_ATP binding_protein amino acid phosphorylation		Glyma15g17420.1	0	88.9262	Glyma15g17410.1	2e-12	85.1064	GO:0006468	GO:0004672 GO:0005524
Phvul.001G245300.1	4	23	-2.52356	0.957328	PF07714,PF08263	Leucine rich repeat N-termil domain,protein phosphorylation			PTHR24420,PTHR24420:SF458		KOG1187	Serine/threonine protein kinase					GO:0004672 GO:0005524 GO:0006468	protein kinase activity_ATP binding_protein amino acid phosphorylation		Glyma11g35570.1	0	91.251	Glyma11g35570.1	1e-149	91.4005	GO:0006468	GO:0004672 GO:0005524
Phvul.002G043600.1	4	23	-2.52356	0.957328	PF07714	protein phosphorylation			PTHR23257,PTHR23257:SF276	,SERINE-THREONINE PROTEIN KISE	KOG0192	Tyrosine kinase specific for activated (GTP-bound) p21cdc42Hs					GO:0004672 GO:0005524 GO:0006468	protein kinase activity_ATP binding_protein amino acid phosphorylation		Glyma11g00930.1	0	92.2383	Glyma01g44650.1	0	91.3808	GO:0006468	GO:0004672 GO:0005524
Phvul.002G043600.2	4	23	-2.52356	0.957328	PF07714	protein phosphorylation			PTHR23257,PTHR23257:SF276	,SERINE-THREONINE PROTEIN KISE	KOG0192	Tyrosine kinase specific for activated (GTP-bound) p21cdc42Hs					GO:0004672 GO:0005524 GO:0006468	protein kinase activity_ATP binding_protein amino acid phosphorylation		Glyma11g00930.1	0	92.2383	Glyma01g44650.1	0	91.3808	GO:0006468	GO:0004672 GO:0005524
Phvul.007G168100.1	4	23	-2.52356	0.957328	PF00069	protein phosphorylation			PTHR24420,PTHR24420:SF895		KOG1187	Serine/threonine protein kinase					GO:0004672 GO:0005524 GO:0006468	protein kinase activity_ATP binding_protein amino acid phosphorylation		Glyma10g02840.1	0	91.2156	Glyma10g02840.1	1e-109	84.6899	GO:0006468	GO:0004672 GO:0005524
Phvul.002G115800.2	91	515	-2.50063	0.963162	PF00069	protein phosphorylation			PTHR24420,PTHR24420:SF531		KOG1187	Serine/threonine protein kinase					GO:0004672 GO:0005524 GO:0006468	protein kinase activity_ATP binding_protein amino acid phosphorylation		Glyma11g09060.1	0	91.0506	Glyma11g09070.1	0	89.281	GO:0006468	GO:0004672 GO:0005524
Phvul.002G115800.1	58	322	-2.47294	0.963104	PF07714	protein phosphorylation			PTHR24420,PTHR24420:SF531		KOG1187	Serine/threonine protein kinase					GO:0004672 GO:0005524 GO:0006468	protein kinase activity_ATP binding_protein amino acid phosphorylation		Glyma11g09060.1	0	90.1705	Glyma11g09070.1	0	87.7406	GO:0006468	GO:0004672 GO:0005524
Phvul.011G035600.1	8	44	-2.45943	0.96164	PF00069	protein phosphorylation			PTHR24420,PTHR24420:SF425		KOG1187	Serine/threonine protein kinase					GO:0004672 GO:0005524 GO:0006468	protein kinase activity_ATP binding_protein amino acid phosphorylation		Glyma12g03680.1	0	86.926	Glyma12g03680.1	3e-30	82.5871	GO:0006468	GO:0004672 GO:0005524
Phvul.011G035600.2	8	44	-2.45943	0.96164	PF00069	protein phosphorylation			PTHR24420,PTHR24420:SF425		KOG1187	Serine/threonine protein kinase					GO:0004672 GO:0005524 GO:0006468	protein kinase activity_ATP binding_protein amino acid phosphorylation		Glyma12g03680.1	0	86.926	Glyma12g03680.1	3e-30	82.5871	GO:0006468	GO:0004672 GO:0005524
Phvul.003G161500.1	9	48	-2.41504	0.961579	PF00069	protein phosphorylation			PTHR24420,PTHR24420:SF948		KOG1187	Serine/threonine protein kinase					GO:0004672 GO:0005524 GO:0006468	protein kinase activity_ATP binding_protein amino acid phosphorylation		Glyma17g12680.1	0	88.8048	Glyma05g08300.1	1e-130	87.395	GO:0006468	GO:0004672 GO:0005524
Phvul.007G051200.1	3	16	-2.41504	0.949536	PF00069,PF01657	Domain of unknown function DUF26,protein phosphorylation			PTHR24420,PTHR24420:SF430		KOG1187	Serine/threonine protein kinase					GO:0004672 GO:0005524 GO:0006468	protein kinase activity_ATP binding_protein amino acid phosphorylation		Glyma20g27790.1	1e-123	81.5821	Glyma10g15170.1	3e-76	79.7992	GO:0006468	GO:0004672 GO:0005524
Phvul.003G012300.1	29	148	-2.35147	0.962695	PF00069	protein phosphorylation			PTHR24343,PTHR24343:SF58		KOG0583	Serine/threonine protein kinase	2.7.11.1	non-specific serine/threonine protein kise	K14498	serine/threonine-protein kinase SRK2 [EC:2.7.11.1]	GO:0004672 GO:0005524 GO:0006468	protein kinase activity_ATP binding_protein amino acid phosphorylation		Glyma20g01240.1	0	92.6941	Glyma07g29500.1	0	92.209	GO:0006468	GO:0004672 GO:0005524
Phvul.002G063900.1	2	10	-2.32193	0.928344	PF00069,PF01657	Domain of unknown function DUF26,protein phosphorylation			PTHR24420,PTHR24420:SF433		KOG1187	Serine/threonine protein kinase					GO:0004672 GO:0005524 GO:0006468	protein kinase activity_ATP binding_protein amino acid phosphorylation		Glyma01g03420.1	0	91.4826	Glyma02g04210.1	0	91.7087	GO:0006468	GO:0004672 GO:0005524
Phvul.003G094400.1	3	15	-2.32193	0.947062	PF00069	protein phosphorylation			PTHR24420,PTHR24420:SF430		KOG1187	Serine/threonine protein kinase					GO:0004672 GO:0005524 GO:0006468	protein kinase activity_ATP binding_protein amino acid phosphorylation		Glyma07g10340.1	0	91.6405	Glyma09g31550.1	2e-64	94.4099	GO:0006468	GO:0004672 GO:0005524
Phvul.003G271000.2	3	15	-2.32193	0.947062	PF00069	protein phosphorylation			PTHR13954,PTHR13954:SF4	IRE1-RELATED,SERINE THREONIN KISE							GO:0004672 GO:0005524 GO:0006468	protein kinase activity_ATP binding_protein amino acid phosphorylation		Glyma09g32970.1	0	87.0883	Glyma09g32970.1	1e-115	89.2183	GO:0006397 GO:0006468	GO:0004672 GO:0005524 GO:0016891
Phvul.006G215500.1	7	35	-2.32193	0.960354	PF00069	protein phosphorylation			PTHR24420,PTHR24420:SF420		KOG1187	Serine/threonine protein kinase					GO:0004672 GO:0005524 GO:0006468	protein kinase activity_ATP binding_protein amino acid phosphorylation		Glyma08g20010.2	0	88.1078	Glyma08g20010.1	0	88.1078	GO:0006468	GO:0004672 GO:0005524
Phvul.007G049100.1	7	35	-2.32193	0.960354	PF00069,PF01657	Domain of unknown function DUF26,protein phosphorylation			PTHR24420,PTHR24420:SF430		KOG1187	Serine/threonine protein kinase					GO:0004672 GO:0005524 GO:0006468	protein kinase activity_ATP binding_protein amino acid phosphorylation		Glyma20g27570.1	0	89.115	Glyma20g27570.1	2e-18	86.7925	GO:0006468	GO:0004672 GO:0005524
Phvul.007G050600.1	2	10	-2.32193	0.928344	PF01657,PF07714	Domain of unknown function DUF26,protein phosphorylation			PTHR24420,PTHR24420:SF430		KOG1187	Serine/threonine protein kinase					GO:0004672 GO:0005524 GO:0006468	protein kinase activity_ATP binding_protein amino acid phosphorylation		Glyma20g27720.1	0	88.2927	Glyma10g39900.1	0	89.3355	GO:0006468	GO:0004672 GO:0005524
Phvul.008G031100.1	2	10	-2.32193	0.928344	PF07714	protein phosphorylation			PTHR24420,PTHR24420:SF418		KOG1187	Serine/threonine protein kinase					GO:0004672 GO:0005524 GO:0006468	protein kinase activity_ATP binding_protein amino acid phosphorylation		Glyma18g50480.1	0	86.8282	Glyma08g27310.1	4e-52	88.5417	GO:0006468	GO:0004672 GO:0005524
Phvul.008G186700.1	3	15	-2.32193	0.947062	PF00069	protein phosphorylation			PTHR24354,PTHR24354:SF83		KOG0598	Ribosomal protein S6 kinase and related proteins					GO:0004672 GO:0005524 GO:0006468	protein kinase activity_ATP binding_protein amino acid phosphorylation		Glyma14g36660.1	0	92.6257	Glyma14g36660.1	6e-89	86.4266	GO:0006468	GO:0004672 GO:0005524
Phvul.008G186700.2	3	15	-2.32193	0.947062	PF00069	protein phosphorylation			PTHR24354,PTHR24354:SF83		KOG0598	Ribosomal protein S6 kinase and related proteins					GO:0004672 GO:0005524 GO:0006468	protein kinase activity_ATP binding_protein amino acid phosphorylation		Glyma14g36660.1	0	92.6257	Glyma14g36660.1	6e-89	86.4266	GO:0006468	GO:0004672 GO:0005524
Phvul.007G220800.1	4	19	-2.24793	0.945364	PF00069	protein phosphorylation			PTHR24420		KOG1187	Serine/threonine protein kinase					GO:0004672 GO:0005524 GO:0006468	protein kinase activity_ATP binding_protein amino acid phosphorylation		Glyma10g05990.1	0	88.8679	Glyma13g20280.1	0	90.9953	GO:0006468	GO:0004672 GO:0005524
Phvul.001G147000.1	3	14	-2.22239	0.93636	PF00069	protein phosphorylation			PTHR24420,PTHR24420:SF895		KOG1187	Serine/threonine protein kinase					GO:0004672 GO:0005524 GO:0006468	protein kinase activity_ATP binding_protein amino acid phosphorylation		Glyma19g33460.1	0	90.0329	Glyma19g33460.1	4e-44	83.6431	GO:0006468	GO:0004672 GO:0005524
Phvul.009G062400.1	9	42	-2.22239	0.95341	PF00069	protein phosphorylation			PTHR24361,PTHR24361:SF62		KOG0198	MEKK and related serine/threonine protein kinases					GO:0004672 GO:0005524 GO:0006468	protein kinase activity_ATP binding_protein amino acid phosphorylation		Glyma04g03870.3	0	89.5522	Glyma04g03870.3	1e-102	86.1575	GO:0006468	GO:0004672 GO:0005524
Phvul.010G068300.1	21	98	-2.22239	0.954839	PF07714	protein phosphorylation			PTHR23257,PTHR23257:SF140	,SERINE-THREONINE PROTEIN KISE	KOG0192	Tyrosine kinase specific for activated (GTP-bound) p21cdc42Hs					GO:0004672 GO:0005524 GO:0006468	protein kinase activity_ATP binding_protein amino acid phosphorylation		Glyma03g04410.1	0	89.7849	Glyma01g32680.1	0	91.1735	GO:0006468	GO:0004672 GO:0005524
Phvul.004G124400.1	8	37	-2.20945	0.952775	PF07714	protein phosphorylation			PTHR24420,PTHR24420:SF440		KOG0581	Mitogen-activated protein kinase kinase (MAP2K)					GO:0004672 GO:0005524 GO:0006468	protein kinase activity_ATP binding_protein amino acid phosphorylation		Glyma16g32640.1	0	92.7365	Glyma16g32640.1	0	89.3836	GO:0006468	GO:0004672 GO:0005524
Phvul.003G144200.1	2	9	-2.16993	0.912047	PF00069	protein phosphorylation			PTHR24420,PTHR24420:SF548		KOG1187	Serine/threonine protein kinase					GO:0004672 GO:0005524 GO:0006468	protein kinase activity_ATP binding_protein amino acid phosphorylation		Glyma17g06980.1	0	92.2764	Glyma17g06980.1	4e-22	93.2432	GO:0006468	GO:0004672 GO:0005524
Phvul.005G144200.1	2	9	-2.16993	0.912047	PF00069	protein phosphorylation			PTHR24420,PTHR24420:SF861		KOG1187	Serine/threonine protein kinase					GO:0004672 GO:0005524 GO:0006468	protein kinase activity_ATP binding_protein amino acid phosphorylation		Glyma13g41130.1	0	90.3302	Glyma15g04280.1	0	91.3907	GO:0006468	GO:0004672 GO:0005524
Phvul.007G048800.1	2	9	-2.16993	0.912047	PF00069,PF01657	Domain of unknown function DUF26,protein phosphorylation			PTHR24420,PTHR24420:SF430		KOG1187	Serine/threonine protein kinase					GO:0004672 GO:0005524 GO:0006468	protein kinase activity_ATP binding_protein amino acid phosphorylation		Glyma10g39980.1	0	81.8231	Glyma10g39980.1	1e-123	88.0841	GO:0006468	GO:0004672 GO:0005524
Phvul.007G174200.1	2	9	-2.16993	0.912047	PF00069	protein phosphorylation			PTHR24362,PTHR24362:SF158		KOG0589	Serine/threonine protein kinase	2.7.11.1	non-specific serine/threonine protein kise	K08857	NIMA (never in mitosis gene a)-related kinase [EC:2.7.11.1]	GO:0004672 GO:0005524 GO:0006468	protein kinase activity_ATP binding_protein amino acid phosphorylation		Glyma02g16350.1	0	92.4339	Glyma02g16350.1	1e-157	86.7863	GO:0006468	GO:0004672 GO:0005524
Phvul.004G122500.2	9	40	-2.152	0.95214	PF00069	protein phosphorylation			PTHR24349		KOG0032	Ca2+/calmodulin-dependent protein kinase, EF-Hand protein superfamily					GO:0004672 GO:0005524 GO:0006468	protein kinase activity_ATP binding_protein amino acid phosphorylation		Glyma16g32390.1	0	89.1676	Glyma16g32390.1	0	93.2318	GO:0006468	GO:0004672 GO:0005524
Phvul.002G202400.1	7	30	-2.09954	0.950206	PF00069	protein phosphorylation			PTHR24361,PTHR24361:SF63		KOG0198	MEKK and related serine/threonine protein kinases					GO:0004672 GO:0005524 GO:0006468	protein kinase activity_ATP binding_protein amino acid phosphorylation		Glyma05g25290.1	0	92.3439	Glyma05g25290.1	4e-35	89.3939	GO:0006468	GO:0004672 GO:0005524
Phvul.001G137000.1	4	17	-2.08746	0.940717	PF00069	protein phosphorylation			PTHR24362,PTHR24362:SF158		KOG0591	NIMA (never in mitosis)-related G2-specific serine/threonine protein kinase	2.7.11.1	non-specific serine/threonine protein kise	K08857	NIMA (never in mitosis gene a)-related kinase [EC:2.7.11.1]	GO:0004672 GO:0005524 GO:0006468	protein kinase activity_ATP binding_protein amino acid phosphorylation		Glyma03g29640.1	0	94.4987	Glyma03g29640.1	2e-98	82.5719	GO:0006468	GO:0004672 GO:0005524
Phvul.004G122500.1	9	38	-2.078	0.95163	PF00069	protein phosphorylation			PTHR24349		KOG0032	Ca2+/calmodulin-dependent protein kinase, EF-Hand protein superfamily					GO:0004672 GO:0005524 GO:0006468	protein kinase activity_ATP binding_protein amino acid phosphorylation		Glyma16g32390.1	0	90.9557	Glyma10g38460.1	1e-144	87.5486	GO:0006468	GO:0004672 GO:0005524
Phvul.004G122500.3	9	38	-2.078	0.95163	PF00069	protein phosphorylation			PTHR24349		KOG0032	Ca2+/calmodulin-dependent protein kinase, EF-Hand protein superfamily					GO:0004672 GO:0005524 GO:0006468	protein kinase activity_ATP binding_protein amino acid phosphorylation		Glyma16g32390.1	0	90.9557	Glyma10g38460.1	1e-144	87.5486	GO:0006468	GO:0004672 GO:0005524
Phvul.001G178400.1	5	21	-2.07039	0.945404	PF00069	protein phosphorylation			PTHR24420,PTHR24420:SF641		KOG1187	Serine/threonine protein kinase					GO:0004672 GO:0005524 GO:0006468	protein kinase activity_ATP binding_protein amino acid phosphorylation		Glyma19g36700.1	0	90.5426	Glyma03g33950.1	0	89.6579	GO:0006468	GO:0004672 GO:0005524
Phvul.010G035800.1	5	21	-2.07039	0.945404	PF07714	protein phosphorylation			PTHR24420,PTHR24420:SF477		KOG1187	Serine/threonine protein kinase					GO:0004672 GO:0005524 GO:0006468	protein kinase activity_ATP binding_protein amino acid phosphorylation		Glyma16g08630.1	0	92.6337	Glyma16g08630.2	0	92.5738	GO:0006468	GO:0004672 GO:0005524
Phvul.010G035800.2	5	21	-2.07039	0.945404	PF07714	protein phosphorylation			PTHR24420,PTHR24420:SF477		KOG1187	Serine/threonine protein kinase					GO:0004672 GO:0005524 GO:0006468	protein kinase activity_ATP binding_protein amino acid phosphorylation		Glyma16g08630.1	0	92.6337	Glyma16g08630.2	0	92.5738	GO:0006468	GO:0004672 GO:0005524
Phvul.006G066500.1	14	57	-2.02554	0.952886	PF07714	protein phosphorylation			PTHR24420,PTHR24420:SF813		KOG1187	Serine/threonine protein kinase					GO:0004672 GO:0005524 GO:0006468	protein kinase activity_ATP binding_protein amino acid phosphorylation		Glyma11g24410.1	0	86.6959	Glyma18g07140.1	0	86.3936	GO:0006468	GO:0004672 GO:0005524
Phvul.008G043900.1	19	77	-2.01886	0.953358	PF00069	protein phosphorylation			PTHR24420,PTHR24420:SF661		KOG1187	Serine/threonine protein kinase					GO:0004672 GO:0005524 GO:0006468	protein kinase activity_ATP binding_protein amino acid phosphorylation		Glyma09g37580.1	0	92.8173	Glyma18g49060.1	0	92.5384	GO:0006468	GO:0004672 GO:0005524
Phvul.008G043900.2	19	77	-2.01886	0.953358	PF00069	protein phosphorylation			PTHR24420,PTHR24420:SF661		KOG1187	Serine/threonine protein kinase					GO:0004672 GO:0005524 GO:0006468	protein kinase activity_ATP binding_protein amino acid phosphorylation		Glyma09g37580.1	0	93.0119	Glyma18g49060.1	0	92.7324	GO:0006468	GO:0004672 GO:0005524
Phvul.001G176800.1	3	12	-2	0.926544	PF07714	protein phosphorylation			PTHR24420		KOG1187	Serine/threonine protein kinase					GO:0004672 GO:0005524 GO:0006468	protein kinase activity_ATP binding_protein amino acid phosphorylation		Glyma03g33780.2	0	85.0585	Glyma03g33780.3	0	85.2317	GO:0006468	GO:0004672 GO:0005524
Phvul.001G178400.2	5	20	-2	0.944131	PF00069	protein phosphorylation			PTHR24420,PTHR24420:SF641		KOG1187	Serine/threonine protein kinase					GO:0004672 GO:0005524 GO:0006468	protein kinase activity_ATP binding_protein amino acid phosphorylation		Glyma19g36700.1	0	90.5426	Glyma03g33950.1	0	89.6579	GO:0006468	GO:0004672 GO:0005524
Phvul.002G023400.1	9	36	-2	0.951272	PF00069	protein phosphorylation			PTHR24420,PTHR24420:SF852		KOG1187	Serine/threonine protein kinase					GO:0004672 GO:0005524 GO:0006468	protein kinase activity_ATP binding_protein amino acid phosphorylation		Glyma01g38920.1	0	89.6283	Glyma01g38920.1	6e-22	83.7079	GO:0006468	GO:0004672 GO:0005524
Phvul.002G227300.1	3	12	-2	0.926544	PF07714	protein phosphorylation			PTHR24420,PTHR24420:SF679		KOG1187	Serine/threonine protein kinase					GO:0004672 GO:0005524 GO:0006468	protein kinase activity_ATP binding_protein amino acid phosphorylation		Glyma07g31460.1	0	93.5688	Glyma13g24980.1	0	93.1641	GO:0006468	GO:0004672 GO:0005524
Phvul.002G227300.2	3	12	-2	0.926544	PF07714	protein phosphorylation			PTHR24420,PTHR24420:SF679		KOG1187	Serine/threonine protein kinase					GO:0004672 GO:0005524 GO:0006468	protein kinase activity_ATP binding_protein amino acid phosphorylation		Glyma07g31460.1	0	93.5688	Glyma13g24980.1	0	93.1641	GO:0006468	GO:0004672 GO:0005524
Phvul.006G137300.1	3	12	-2	0.926544	PF00069	protein phosphorylation			PTHR24420,PTHR24420:SF444		KOG1187	Serine/threonine protein kinase					GO:0004672 GO:0005524 GO:0006468	protein kinase activity_ATP binding_protein amino acid phosphorylation		Glyma09g01750.1	0	88.4573	Glyma09g01750.1	1e-20	89.7727	GO:0006468	GO:0004672 GO:0005524
Phvul.007G048900.1	5	20	-2	0.944131	PF01657,PF07714	Domain of unknown function DUF26,protein phosphorylation			PTHR24420,PTHR24420:SF430		KOG1187	Serine/threonine protein kinase					GO:0004672 GO:0005524 GO:0006468	protein kinase activity_ATP binding_protein amino acid phosphorylation		Glyma20g27460.1	0	86.4532	Glyma20g27460.1	1e-35	82.9876	GO:0006468	GO:0004672 GO:0005524
Phvul.007G223500.1	5	20	-2	0.944131	PF07714	protein phosphorylation			PTHR23257,PTHR23257:SF80	,SERINE-THREONINE PROTEIN KISE	KOG0192	Tyrosine kinase specific for activated (GTP-bound) p21cdc42Hs	2.7.11.1	non-specific serine/threonine protein kise	K14510	serine/threonine-protein kinase CTR1 [EC:2.7.11.1]	GO:0004672 GO:0005524 GO:0006468	protein kinase activity_ATP binding_protein amino acid phosphorylation		Glyma13g21480.1	0	91.3095	Glyma10g07610.1	0	93.5374	GO:0006468	GO:0004672 GO:0005524
Phvul.009G257000.1	1	100	-6.64386	0.999658	PF00069,PF03822	protein phosphorylation,sigl transduction			PTHR24345,PTHR24345:SF45		KOG0583	Serine/threonine protein kinase					GO:0004672 GO:0005524 GO:0006468 GO:0007165	protein kinase activity_ATP binding_protein amino acid phosphorylation_signal transduction		Glyma03g42130.2	0	89.2925	Glyma03g42130.1	0	89.2108	GO:0006468 GO:0007165	GO:0004672 GO:0005524
Phvul.002G238800.1	8	76	-3.24793	0.994016	PF00069,PF03822	protein phosphorylation,sigl transduction			PTHR24343,PTHR24343:SF45		KOG0583	Serine/threonine protein kinase					GO:0004672 GO:0005524 GO:0006468 GO:0007165	protein kinase activity_ATP binding_protein amino acid phosphorylation_signal transduction		Glyma08g12290.1	0	89.956	Glyma05g29140.1	0	90.0446	GO:0006468 GO:0007165	GO:0004672 GO:0005524
Phvul.009G206900.1	82	664	-3.01749	0.994076	PF00069,PF03822	protein phosphorylation,sigl transduction			PTHR24345,PTHR24345:SF45		KOG0583	Serine/threonine protein kinase					GO:0004672 GO:0005524 GO:0006468 GO:0007165	protein kinase activity_ATP binding_protein amino acid phosphorylation_signal transduction		Glyma15g32800.1	0	85.6804	Glyma09g14090.1	0	85.1383	GO:0006468 GO:0007165	GO:0004672 GO:0005524
Phvul.009G213000.1	10	78	-2.96347	0.985808	PF00069,PF03822	protein phosphorylation,sigl transduction			PTHR24345,PTHR24345:SF45		KOG0583	Serine/threonine protein kinase	2.7.1.-	Phosphotransferases with an alcohol group as acceptor.	K00924	phosphatidylinositol-4-phosphate 3-kinase [EC:2.7.1.154]	GO:0004672 GO:0005524 GO:0006468 GO:0007165	protein kinase activity_ATP binding_protein amino acid phosphorylation_signal transduction		Glyma09g11770.2	0	92.3686	Glyma09g11770.1	0	92.4088	GO:0006468 GO:0007165	GO:0004672 GO:0005524
Phvul.003G156900.1	60	245	-2.02975	0.953888	PF00069,PF03822	protein phosphorylation,sigl transduction			PTHR24345,PTHR24345:SF45		KOG0583	Serine/threonine protein kinase					GO:0004672 GO:0005524 GO:0006468 GO:0007165	protein kinase activity_ATP binding_protein amino acid phosphorylation_signal transduction		Glyma17g08270.1	0	87.5614	Glyma02g36410.1	0	89.9128	GO:0006468 GO:0007165	GO:0004672 GO:0005524
Phvul.006G020900.1	3	12	-2	0.926544	PF00069,PF03822	protein phosphorylation,sigl transduction			PTHR24345,PTHR24345:SF45		KOG0583	Serine/threonine protein kinase					GO:0004672 GO:0005524 GO:0006468 GO:0007165	protein kinase activity_ATP binding_protein amino acid phosphorylation_signal transduction		Glyma02g44380.3	0	85.3033	Glyma02g44380.2	0	85.3033	GO:0006468 GO:0007165	GO:0004672 GO:0005524
Phvul.006G020900.2	3	12	-2	0.926544	PF00069,PF03822	protein phosphorylation,sigl transduction			PTHR24345,PTHR24345:SF45		KOG0583	Serine/threonine protein kinase					GO:0004672 GO:0005524 GO:0006468 GO:0007165	protein kinase activity_ATP binding_protein amino acid phosphorylation_signal transduction		Glyma02g44380.3	0	85.3033	Glyma02g44380.2	0	85.3033	GO:0006468 GO:0007165	GO:0004672 GO:0005524
Phvul.006G020900.3	3	12	-2	0.926544	PF00069,PF03822	protein phosphorylation,sigl transduction			PTHR24345,PTHR24345:SF45		KOG0583	Serine/threonine protein kinase					GO:0004672 GO:0005524 GO:0006468 GO:0007165	protein kinase activity_ATP binding_protein amino acid phosphorylation_signal transduction		Glyma02g44380.3	0	85.3033	Glyma02g44380.2	0	85.3033	GO:0006468 GO:0007165	GO:0004672 GO:0005524
Phvul.004G147800.1	17	94	-2.46713	0.962793	PF00069	protein phosphorylation			PTHR24361,PTHR24361:SF31		KOG0581	Mitogen-activated protein kinase kinase (MAP2K)					GO:0004672 GO:0005524 GO:0006468 GO:0009103 GO:0016020 GO:0016773	protein kinase activity_ATP binding_protein amino acid phosphorylation_lipopolysaccharide biosynthesis_membrane_"phosphotransferase activity, alcohol group as acceptor"		Glyma09g30300.1	0	88.4521	Glyma07g11910.1	0	88.2064	GO:0006468 GO:0009103	GO:0004672 GO:0005524 GO:0016773
Phvul.011G071400.2	82	418	-2.34981	0.962815	PF00069	protein phosphorylation			PTHR24055,PTHR24055:SF69		KOG0660	Mitogen-activated protein kinase					GO:0004672 GO:0005524 GO:0006468 GO:0009103 GO:0016020 GO:0016773	protein kinase activity_ATP binding_protein amino acid phosphorylation_lipopolysaccharide biosynthesis_membrane_"phosphotransferase activity, alcohol group as acceptor"		Glyma11g15700.2	0	93.9646	Glyma12g07770.1	0	93.9746	GO:0006468 GO:0009103	GO:0004672 GO:0005524 GO:0016773
Phvul.011G071400.1	75	380	-2.34104	0.96281	PF00069	protein phosphorylation			PTHR24055,PTHR24055:SF69		KOG0660	Mitogen-activated protein kinase	2.7.11.24	mitogen-activated protein kise	K04371	extracellular signal-regulated kinase 1/2 [EC:2.7.11.24]	GO:0004672 GO:0005524 GO:0006468 GO:0009103 GO:0016020 GO:0016773	protein kinase activity_ATP binding_protein amino acid phosphorylation_lipopolysaccharide biosynthesis_membrane_"phosphotransferase activity, alcohol group as acceptor"		Glyma12g07770.1	0	94.3548	Glyma11g15700.1	0	94.2652	GO:0006468 GO:0009103	GO:0004672 GO:0005524 GO:0016773
Phvul.008G212500.1	9	49	-2.44478	0.961642	PF00069,PF01476	cell wall macromolecule catabolic process,protein phosphorylation			PTHR24420,PTHR24420:SF796		KOG1187	Serine/threonine protein kinase					GO:0004672 GO:0005524 GO:0006468 GO:0016998	protein kinase activity_ATP binding_protein amino acid phosphorylation_cell wall catabolism		Glyma02g43710.1	0	91.3215	Glyma02g43710.1	4e-69	84.4575	GO:0006468 GO:0016998	GO:0004672 GO:0005524
Phvul.007G280200.1	6	28	-2.22239	0.950997	PF00069,PF01476	cell wall macromolecule catabolic process,protein phosphorylation			PTHR24420		KOG1187	Serine/threonine protein kinase					GO:0004672 GO:0005524 GO:0006468 GO:0016998	protein kinase activity_ATP binding_protein amino acid phosphorylation_cell wall catabolism		Glyma02g00250.1	0	89.9784	Glyma02g00250.1	9e-55	86.4979	GO:0006468 GO:0016998	GO:0004672 GO:0005524
Phvul.011G109100.2	10	45	-2.16993	0.953514	PF00069,PF00954,PF08276	PAN-like domain,protein phosphorylation,recognition of pollen			PTHR24420,PTHR24420:SF442		KOG1187	Serine/threonine protein kinase					GO:0004672 GO:0005524 GO:0006468 GO:0048544	protein kinase activity_ATP binding_protein amino acid phosphorylation_recognition or rejection of self pollen		Glyma12g11260.1	0	91.1265	Glyma06g45590.1	0	90.5269	GO:0006468 GO:0048544	GO:0004672 GO:0005524 GO:0005529
Phvul.003G058100.1	0	7	-3.80735	0.940802	PF01764	triglyceride lipase activity			PTHR21493,PTHR21493:SF9	,CGI-141-RELATED/LIPASE CONTAINING PROTEIN	KOG4569	Predicted lipase					GO:0004806 GO:0006629	triacylglycerol lipase activity_lipid metabolism		Glyma07g32600.1	1e-134	82.1983	Glyma07g32600.1	5e-37	84.141	GO:0006629	GO:0004806
Phvul.004G020000.1	36	249	-2.79008	0.984419	PF01764	triglyceride lipase activity											GO:0004806 GO:0006629	triacylglycerol lipase activity_lipid metabolism		Glyma13g04540.1	0	84.0072	Glyma13g04540.2	0	84.8024	GO:0006629	GO:0004806
Phvul.009G183100.1	32	140	-2.12928	0.953988	PF01764	triglyceride lipase activity											GO:0004806 GO:0006629	triacylglycerol lipase activity_lipid metabolism		Glyma04g34800.1	0	86.5639	Glyma06g19920.1	0	85.3309	GO:0006629	GO:0004806
Phvul.002G274500.1	12	52	-2.11548	0.952938	PF01764	triglyceride lipase activity											GO:0004806 GO:0006629	triacylglycerol lipase activity_lipid metabolism		Glyma08g00420.1	0	90.2655	Glyma08g00420.1	1e-102	95.614	GO:0006629	GO:0004806
Phvul.007G177100.1	4	16	-2	0.938268	PF01764	triglyceride lipase activity			PTHR21493,PTHR21493:SF9	,CGI-141-RELATED/LIPASE CONTAINING PROTEIN	KOG4569	Predicted lipase					GO:0004806 GO:0006629	triacylglycerol lipase activity_lipid metabolism		Glyma02g16050.1	0	87.7005	Glyma03g31570.3	8e-30	82.2785	GO:0006629	GO:0004806
Phvul.003G117100.1	0	8	-4	0.954536	PF04043	pectinesterase activity											GO:0004857 GO:0030599	enzyme inhibitor activity_pectinesterase activity		Glyma17g04040.1	1e-127	87.8049	Glyma07g36570.1	6e-16	83.2117		GO:0004857 GO:0030599
Phvul.004G091900.1	2	21	-3.39232	0.991806	PF04043	pectinesterase activity			PTHR22931,PTHR22931:SF14	,PHOSPHOENOLPYRUVATE DIKISE-RELATED							GO:0004857 GO:0030599	enzyme inhibitor activity_pectinesterase activity		Glyma01g42030.1	2e-43	86.0697					GO:0004857 GO:0030599
Phvul.002G318700.1	15	125	-3.05889	0.993873	PF04043	pectinesterase activity			PTHR22931,PTHR22931:SF14	,PHOSPHOENOLPYRUVATE DIKISE-RELATED							GO:0004857 GO:0030599	enzyme inhibitor activity_pectinesterase activity		Glyma08g04860.1	1e-163	89.1429	Glyma05g34830.1	1e-140	87.0476		GO:0004857 GO:0030599
Phvul.011G166500.1	1	53	-5.72792	0.99913	PF00197	endopeptidase inhibitor activity											GO:0004866	endopeptidase inhibitor activity		Glyma08g25510.1	2e-78	81.6547	Glyma15g27660.1	5e-32	79.3834		GO:0004866
Phvul.011G169900.1	1	42	-5.39232	0.998693	PF00197	endopeptidase inhibitor activity											GO:0004866	endopeptidase inhibitor activity		Glyma08g25510.1	7e-84	82.0467	Glyma15g27660.1	2e-41	80.1541		GO:0004866
Phvul.011G196600.1	33	144	-2.12553	0.953995	PF00031	cysteine-type endopeptidase inhibitor activity			PTHR11413,PTHR11413:SF3	CYSTATIN FAMILY MEMBER,CYSTATIN PRECURSOR							GO:0004869	cysteine protease inhibitor activity		Glyma13g25870.1	0	91.4791	Glyma15g36180.1	0	89.7106		GO:0004869
Phvul.002G134200.1	4	31	-2.9542	0.983576	PF00503	guanyl nucleotide binding			PTHR10218,PTHR10218:SF90	,guanyl nucleotide binding	KOG0082	G-protein alpha subunit (small G protein superfamily)					GO:0004871 GO:0007186 GO:0019001	signal transducer activity_G-protein coupled receptor protein signaling pathway_guanyl nucleotide binding	CCAAT_HAP3	Glyma01g01470.1	0	93.2793	Glyma09g34300.1	0	92.9012	GO:0007186	GO:0004871 GO:0019001
Phvul.002G134200.2	4	31	-2.9542	0.983576	PF00503	guanyl nucleotide binding			PTHR10218,PTHR10218:SF90	,guanyl nucleotide binding	KOG0082	G-protein alpha subunit (small G protein superfamily)					GO:0004871 GO:0007186 GO:0019001	signal transducer activity_G-protein coupled receptor protein signaling pathway_guanyl nucleotide binding	CCAAT_HAP3	Glyma01g01470.1	0	93.2793	Glyma09g34300.1	0	92.9012	GO:0007186	GO:0004871 GO:0019001
Phvul.002G134200.3	4	31	-2.9542	0.983576	PF00503	guanyl nucleotide binding			PTHR10218,PTHR10218:SF90	,guanyl nucleotide binding	KOG0082	G-protein alpha subunit (small G protein superfamily)					GO:0004871 GO:0007186 GO:0019001	signal transducer activity_G-protein coupled receptor protein signaling pathway_guanyl nucleotide binding	CCAAT_HAP3	Glyma01g01470.1	0	93.2793	Glyma09g34300.1	0	92.9012	GO:0007186	GO:0004871 GO:0019001
Phvul.010G054600.1	2	44	-4.45943	0.998732	PF00931,PF01582	apoptosis,inte immune response			PTHR11017,PTHR11017:SF20	DISEASE RESISTANCE PROTEIN,LEUCINE RICH REPEAT PROTEIN							GO:0004888 GO:0005515 GO:0005524 GO:0005622 GO:0006915 GO:0007165 GO:0031224 GO:0043531 GO:0045087	transmembrane signaling receptor activity_protein binding_ATP binding_intracellular_apoptotic process_signal transduction_intrinsic to membrane_ADP binding_innate immune response		Glyma06g41240.1	4e-47	85.7143	Glyma06g41240.1	4e-13	94.1176	GO:0006915 GO:0007165 GO:0045087	GO:0004888 GO:0005515 GO:0005524 GO:0043531
Phvul.004G140700.1	1	11	-3.45943	0.974763	PF00931,PF01582	apoptosis,inte immune response			PTHR11017,PTHR11017:SF20	DISEASE RESISTANCE PROTEIN,LEUCINE RICH REPEAT PROTEIN							GO:0004888 GO:0005515 GO:0005524 GO:0005622 GO:0006915 GO:0007165 GO:0031224 GO:0043531 GO:0045087	transmembrane signaling receptor activity_protein binding_ATP binding_intracellular_apoptotic process_signal transduction_intrinsic to membrane_ADP binding_innate immune response		Glyma16g33920.1	0	81.3152	Glyma16g34030.1	0	80.9351	GO:0006915 GO:0007165 GO:0045087	GO:0004888 GO:0005515 GO:0005524 GO:0043531
Phvul.010G054400.1	10	94	-3.23266	0.994164	PF00931,PF01582	apoptosis,inte immune response			PTHR23155,PTHR23155:SF344	,LEUCINE-RICH REPEAT-CONTAINING PROTEIN							GO:0004888 GO:0005515 GO:0005524 GO:0005622 GO:0006915 GO:0007165 GO:0031224 GO:0043531 GO:0045087	transmembrane signaling receptor activity_protein binding_ATP binding_intracellular_apoptotic process_signal transduction_intrinsic to membrane_ADP binding_innate immune response		Glyma12g16450.1	2e-45	79.4626	Glyma12g16450.1	1e-21	83.8926	GO:0006915 GO:0007165 GO:0045087	GO:0004888 GO:0005515 GO:0005524 GO:0043531
Phvul.010G055100.1	1	9	-3.16993	0.959332	PF00931,PF01582	apoptosis,inte immune response			PTHR11017,PTHR11017:SF20	DISEASE RESISTANCE PROTEIN,LEUCINE RICH REPEAT PROTEIN	KOG4658	Apoptotic ATPase					GO:0004888 GO:0005515 GO:0005524 GO:0005622 GO:0006915 GO:0007165 GO:0031224 GO:0043531 GO:0045087	transmembrane signaling receptor activity_protein binding_ATP binding_intracellular_apoptotic process_signal transduction_intrinsic to membrane_ADP binding_innate immune response		Glyma12g16450.1	1e-39	85.7143	Glyma12g16450.1	1e-11	91.2281	GO:0006915 GO:0007165 GO:0045087	GO:0004888 GO:0005515 GO:0005524 GO:0043531
Phvul.010G055200.1	1	7	-2.80735	0.929214	PF00560,PF00931,PF01582	apoptosis,inte immune response,protein binding			PTHR11017,PTHR11017:SF20	DISEASE RESISTANCE PROTEIN,LEUCINE RICH REPEAT PROTEIN	KOG4658	Apoptotic ATPase					GO:0004888 GO:0005515 GO:0005524 GO:0005622 GO:0006915 GO:0007165 GO:0031224 GO:0043531 GO:0045087	transmembrane signaling receptor activity_protein binding_ATP binding_intracellular_apoptotic process_signal transduction_intrinsic to membrane_ADP binding_innate immune response		Glyma06g41430.1	3e-65	81.978	Glyma06g41430.1	6e-08	84.3373	GO:0006915 GO:0007165 GO:0045087	GO:0004888 GO:0005515 GO:0005524 GO:0043531
Phvul.010G136800.1	2	11	-2.45943	0.935298	PF00931,PF01582,PF07725	Leucine Rich Repeat,apoptosis,inte immune response			PTHR11017,PTHR11017:SF20	DISEASE RESISTANCE PROTEIN,LEUCINE RICH REPEAT PROTEIN	KOG4658	Apoptotic ATPase					GO:0004888 GO:0005515 GO:0005524 GO:0005622 GO:0006915 GO:0007165 GO:0031224 GO:0043531 GO:0045087	transmembrane signaling receptor activity_protein binding_ATP binding_intracellular_apoptotic process_signal transduction_intrinsic to membrane_ADP binding_innate immune response		Glyma07g00990.1	0	83.8393	Glyma07g00990.1	1e-125	83.8509	GO:0006915 GO:0007165 GO:0045087	GO:0004888 GO:0005515 GO:0005524 GO:0043531
Phvul.011G136200.1	5	22	-2.1375	0.946691	PF00560,PF00931,PF01582	apoptosis,inte immune response,protein binding			PTHR11017,PTHR11017:SF20	DISEASE RESISTANCE PROTEIN,LEUCINE RICH REPEAT PROTEIN							GO:0004888 GO:0005515 GO:0005524 GO:0005622 GO:0006915 GO:0007165 GO:0031224 GO:0043531 GO:0045087	transmembrane signaling receptor activity_protein binding_ATP binding_intracellular_apoptotic process_signal transduction_intrinsic to membrane_ADP binding_innate immune response		Glyma12g15830.2	0	83.7449	Glyma12g15830.2	1e-36	84.1629	GO:0006915 GO:0007165 GO:0045087	GO:0004888 GO:0005515 GO:0005524 GO:0043531
Phvul.011G136200.2	6	24	-2	0.947369	PF00560,PF00931,PF01582	apoptosis,inte immune response,protein binding			PTHR11017,PTHR11017:SF20	DISEASE RESISTANCE PROTEIN,LEUCINE RICH REPEAT PROTEIN							GO:0004888 GO:0005515 GO:0005524 GO:0005622 GO:0006915 GO:0007165 GO:0031224 GO:0043531 GO:0045087	transmembrane signaling receptor activity_protein binding_ATP binding_intracellular_apoptotic process_signal transduction_intrinsic to membrane_ADP binding_innate immune response		Glyma12g15830.2	0	83.7449	Glyma12g15830.2	1e-36	84.1629	GO:0006915 GO:0007165 GO:0045087	GO:0004888 GO:0005515 GO:0005524 GO:0043531
Phvul.010G054300.1	2	29	-3.85798	0.996789	PF01582	inte immune response			PTHR23155,PTHR23155:SF300	,LEUCINE-RICH REPEAT-CONTAINING PROTEIN							GO:0004888 GO:0005515 GO:0005622 GO:0007165 GO:0031224 GO:0045087	transmembrane signaling receptor activity_protein binding_intracellular_signal transduction_intrinsic to membrane_innate immune response		Glyma06g41430.1	9e-59	81.457	Glyma06g41240.1	9e-53	80.8279	GO:0007165 GO:0045087	GO:0004888 GO:0005515
Phvul.008G267600.1	1	10	-3.32193	0.969469	PF01582	inte immune response			PTHR23155,PTHR23155:SF247	,LEUCINE-RICH REPEAT-CONTAINING PROTEIN							GO:0004888 GO:0005515 GO:0005622 GO:0007165 GO:0031224 GO:0045087	transmembrane signaling receptor activity_protein binding_intracellular_signal transduction_intrinsic to membrane_innate immune response		Glyma02g45970.1	1e-125	86.722	Glyma02g45970.3	1e-113	86.5471	GO:0007165 GO:0045087	GO:0004888 GO:0005515
Phvul.010G054800.1	4	27	-2.75489	0.980684	PF01582	inte immune response			PTHR23155,PTHR23155:SF300	,LEUCINE-RICH REPEAT-CONTAINING PROTEIN							GO:0004888 GO:0005515 GO:0005622 GO:0007165 GO:0031224 GO:0045087	transmembrane signaling receptor activity_protein binding_intracellular_signal transduction_intrinsic to membrane_innate immune response		Glyma06g41430.1	2e-59	81.6143	Glyma06g41240.1	3e-58	81.4159	GO:0007165 GO:0045087	GO:0004888 GO:0005515
Phvul.008G267700.1	2	13	-2.70044	0.965497	PF01582	inte immune response			PTHR23155,PTHR23155:SF344	,LEUCINE-RICH REPEAT-CONTAINING PROTEIN							GO:0004888 GO:0005515 GO:0005622 GO:0007165 GO:0031224 GO:0045087	transmembrane signaling receptor activity_protein binding_intracellular_signal transduction_intrinsic to membrane_innate immune response		Glyma14g02760.1	1e-140	87.9917	Glyma14g02760.1	1e-24	91.8605	GO:0007165 GO:0045087	GO:0004888 GO:0005515
Phvul.010G054800.2	5	30	-2.58496	0.981241	PF01582	inte immune response			PTHR23155,PTHR23155:SF300	,LEUCINE-RICH REPEAT-CONTAINING PROTEIN							GO:0004888 GO:0005515 GO:0005622 GO:0007165 GO:0031224 GO:0045087	transmembrane signaling receptor activity_protein binding_intracellular_signal transduction_intrinsic to membrane_innate immune response		Glyma06g41430.1	2e-59	81.6143	Glyma06g41240.1	3e-58	81.4159	GO:0007165 GO:0045087	GO:0004888 GO:0005515
Phvul.010G054800.3	5	30	-2.58496	0.981241	PF01582	inte immune response			PTHR23155,PTHR23155:SF300	,LEUCINE-RICH REPEAT-CONTAINING PROTEIN							GO:0004888 GO:0005515 GO:0005622 GO:0007165 GO:0031224 GO:0045087	transmembrane signaling receptor activity_protein binding_intracellular_signal transduction_intrinsic to membrane_innate immune response		Glyma06g41430.1	2e-59	81.6143	Glyma06g41240.1	3e-58	81.4159	GO:0007165 GO:0045087	GO:0004888 GO:0005515
Phvul.002G117500.3	1	7	-2.80735	0.929214	PF00060,PF00497,PF01094	Receptor family ligand binding region,ionotropic glutamate receptor activity,outer membrane-bounded periplasmic space			PTHR18966,PTHR18966:SF7	IONOTROPIC GLUTAMATE RECEPTOR-RELATED,gb def: agcp6329 [anopheles gambiae str. pest]	KOG1052	Glutamate-gated kainate-type ion channel receptor subunit GluR5 and related subunits					GO:0004970 GO:0005215 GO:0005234 GO:0006810 GO:0016020 GO:0030288	inotropic glutamate receptor activity_transporter activity_glutamate-gated ion channel activity_transport_membrane_periplasmic space (sensu Gram-negative Bacteria)		Glyma01g36210.1	0	90.9807	Glyma11g09230.1	0	90.6656	GO:0006810	GO:0005215
Phvul.002G117500.1	1	6	-2.58496	0.909919	PF00060,PF00497,PF01094	Receptor family ligand binding region,ionotropic glutamate receptor activity,outer membrane-bounded periplasmic space			PTHR18966,PTHR18966:SF7	IONOTROPIC GLUTAMATE RECEPTOR-RELATED,gb def: agcp6329 [anopheles gambiae str. pest]	KOG1052	Glutamate-gated kainate-type ion channel receptor subunit GluR5 and related subunits			K05387	glutamate receptor, ionotropic, other eukaryote	GO:0004970 GO:0005215 GO:0005234 GO:0006810 GO:0016020 GO:0030288	inotropic glutamate receptor activity_transporter activity_glutamate-gated ion channel activity_transport_membrane_periplasmic space (sensu Gram-negative Bacteria)		Glyma01g36210.1	0	90.8446	Glyma11g09230.1	0	90.4524	GO:0006810	GO:0005215
Phvul.002G117500.2	1	6	-2.58496	0.909919	PF00060,PF00497,PF01094	Receptor family ligand binding region,ionotropic glutamate receptor activity,outer membrane-bounded periplasmic space			PTHR18966,PTHR18966:SF7	IONOTROPIC GLUTAMATE RECEPTOR-RELATED,gb def: agcp6329 [anopheles gambiae str. pest]	KOG1052	Glutamate-gated kainate-type ion channel receptor subunit GluR5 and related subunits			K05387	glutamate receptor, ionotropic, other eukaryote	GO:0004970 GO:0005215 GO:0005234 GO:0006810 GO:0016020 GO:0030288	inotropic glutamate receptor activity_transporter activity_glutamate-gated ion channel activity_transport_membrane_periplasmic space (sensu Gram-negative Bacteria)		Glyma01g36210.1	0	90.8446	Glyma11g09230.1	0	90.4524	GO:0006810	GO:0005215
Phvul.001G267600.6	2	11	-2.45943	0.935298	PF00566	Rab GTPase activator activity			PTHR22957,PTHR22957:SF27	TBC1 DOMAIN FAMILY MEMBER 13,TBC1 DOMAIN FAMILY MEMBER GTPASE-ACTIVATING PROTEIN	KOG4567	GTPase-activating protein					GO:0005097 GO:0005622 GO:0032313	Rab GTPase activator activity_intracellular_regulation of Rab GTPase activity		Glyma11g36520.1	0	90.8297	Glyma18g00430.2	0	89.7664	GO:0032313	GO:0005097
Phvul.008G287900.1	4	19	-2.24793	0.945364	PF00566	Rab GTPase activator activity			PTHR22957,PTHR22957:SF99	,TBC1 DOMAIN FAMILY MEMBER GTPASE-ACTIVATING PROTEIN	KOG2058	Ypt/Rab GTPase activating protein					GO:0005097 GO:0005622 GO:0032313	Rab GTPase activator activity_intracellular_regulation of Rab GTPase activity		Glyma02g47810.1	0	92.9241	Glyma14g00810.1	0	92.6684	GO:0032313	GO:0005097
Phvul.001G267600.3	3	14	-2.22239	0.93636	PF00566	Rab GTPase activator activity			PTHR22957,PTHR22957:SF27	TBC1 DOMAIN FAMILY MEMBER 13,TBC1 DOMAIN FAMILY MEMBER GTPASE-ACTIVATING PROTEIN	KOG4567	GTPase-activating protein					GO:0005097 GO:0005622 GO:0032313	Rab GTPase activator activity_intracellular_regulation of Rab GTPase activity		Glyma11g36520.1	0	91.1623	Glyma18g00430.1	0	90.9369	GO:0032313	GO:0005097
Phvul.001G267600.5	3	14	-2.22239	0.93636	PF00566	Rab GTPase activator activity			PTHR22957,PTHR22957:SF27	TBC1 DOMAIN FAMILY MEMBER 13,TBC1 DOMAIN FAMILY MEMBER GTPASE-ACTIVATING PROTEIN	KOG4567	GTPase-activating protein					GO:0005097 GO:0005622 GO:0032313	Rab GTPase activator activity_intracellular_regulation of Rab GTPase activity		Glyma11g36520.1	0	90.785	Glyma18g00430.2	0	90.8537	GO:0032313	GO:0005097
Phvul.001G267600.2	4	16	-2	0.938268	PF00566	Rab GTPase activator activity			PTHR22957,PTHR22957:SF27	TBC1 DOMAIN FAMILY MEMBER 13,TBC1 DOMAIN FAMILY MEMBER GTPASE-ACTIVATING PROTEIN	KOG4567	GTPase-activating protein					GO:0005097 GO:0005622 GO:0032313	Rab GTPase activator activity_intracellular_regulation of Rab GTPase activity		Glyma11g36520.1	0	90.785	Glyma18g00430.2	0	90.8537	GO:0032313	GO:0005097
Phvul.001G267600.4	3	12	-2	0.926544	PF00566	Rab GTPase activator activity			PTHR22957,PTHR22957:SF27	TBC1 DOMAIN FAMILY MEMBER 13,TBC1 DOMAIN FAMILY MEMBER GTPASE-ACTIVATING PROTEIN	KOG4567	GTPase-activating protein					GO:0005097 GO:0005622 GO:0032313	Rab GTPase activator activity_intracellular_regulation of Rab GTPase activity		Glyma11g36520.1	0	90.8297	Glyma18g00430.2	0	89.7664	GO:0032313	GO:0005097
Phvul.009G236600.1	6	24	-2	0.947369	PF00566	Rab GTPase activator activity			PTHR22957,PTHR22957:SF24	MICROTUBULE-ASSOCIATED PROTEIN-RELATED,TBC1 DOMAIN FAMILY MEMBER GTPASE-ACTIVATING PROTEIN	KOG1091	Ypt/Rab-specific GTPase-activating protein GYP6					GO:0005097 GO:0005622 GO:0032313	Rab GTPase activator activity_intracellular_regulation of Rab GTPase activity		Glyma15g17870.1	0	90.4697	Glyma15g17870.1	1e-85	85.1117	GO:0032313	GO:0005097
Phvul.006G192600.1	15	93	-2.63227	0.984055	PF00635	structural molecule activity			PTHR10809	VESICLE-ASSOCIATED MEMBRANE PROTEIN (VAMP)	KOG0439	VAMP-associated protein involved in inositol metabolism					GO:0005198	structural molecule activity		Glyma15g07260.1	0	91.0256	Glyma15g07260.1	3e-12	92.4528		GO:0005198
Phvul.008G221600.1	4	19	-2.24793	0.945364	PF00023,PF00635	protein binding,structural molecule activity			PTHR24198,PTHR24198:SF302		KOG0439	VAMP-associated protein involved in inositol metabolism					GO:0005198 GO:0005515	structural molecule activity_protein binding		Glyma02g43120.1	0	84.8716					GO:0005198 GO:0005515
Phvul.006G145100.1	7	38	-2.44057	0.960839	PF04755	structural molecule activity											GO:0005198 GO:0009507	structural molecule activity_chloroplast		Glyma09g01080.1	0	89.6594	Glyma15g11910.1	0	89.3726		GO:0005198
Phvul.007G124100.3	6	27	-2.16993	0.950447	PF04755	structural molecule activity											GO:0005198 GO:0009507	structural molecule activity_chloroplast		Glyma20g34960.1	4e-94	86.3874	Glyma10g32620.1	2e-27	87.3016		GO:0005198
Phvul.007G124100.1	4	16	-2	0.938268	PF04755	structural molecule activity											GO:0005198 GO:0009507	structural molecule activity_chloroplast		Glyma20g34960.1	0	88.2434	Glyma10g32620.1	1e-166	90.7923		GO:0005198
Phvul.007G124100.2	5	20	-2	0.944131	PF04755	structural molecule activity											GO:0005198 GO:0009507	structural molecule activity_chloroplast		Glyma20g34960.1	1e-141	87.4263	Glyma10g32620.1	2e-81	90.1186		GO:0005198
Phvul.009G211000.1	179	783	-2.12905	0.954198	PF02095	structural constituent of cell wall											GO:0005199	structural constituent of cell wall		Glyma09g12260.1	1e-45	84.4898	Glyma09g12260.1	3e-43	91.2409		GO:0005199
Phvul.009G211200.1	163	669	-2.03713	0.953967	PF02095	structural constituent of cell wall											GO:0005199	structural constituent of cell wall		Glyma09g12250.1	1e-49	80.5677	Glyma09g12250.1	8e-20	82.9114		GO:0005199
Phvul.004G098000.1	90	3358	-5.22153	0.999998	PF04554	plant-type cell wall organization											GO:0005199 GO:0009664	structural constituent of cell wall_cell wall organization and biogenesis (sensu Magnoliophyta)		Glyma16g28600.2	3e-31	90.2655	Glyma16g28600.2	6e-20	93.9394	GO:0009664	GO:0005199
Phvul.004G098300.1	366	2604	-2.83081	0.986353	PF04554	plant-type cell wall organization											GO:0005199 GO:0009664	structural constituent of cell wall_cell wall organization and biogenesis (sensu Magnoliophyta)		Glyma16g28590.1	2e-43	88.8235	Glyma16g28590.1	3e-20	84.6667	GO:0009664	GO:0005199
Phvul.002G242300.1	2	50	-4.64386	0.998997	PF00230	transport			PTHR19139,PTHR19139:SF22	gb def: glycerol uptake facilitator protein [mycoplasma pulmonis],transport	KOG0223	Aquaporin (major intrinsic protein family)					GO:0005215 GO:0006810 GO:0016020	transporter activity_transport_membrane		Glyma05g29510.1	0	87.6463	Glyma08g12660.1	0	86.8661	GO:0006810	GO:0005215
Phvul.003G040100.1	0	10	-4.32193	0.971486	PF00230	transport			PTHR19139,PTHR19139:SF22	gb def: glycerol uptake facilitator protein [mycoplasma pulmonis],transport							GO:0005215 GO:0006810 GO:0016020	transporter activity_transport_membrane		Glyma05g29510.1	1e-65	86.014	Glyma08g12660.1	2e-64	86.3971	GO:0006810	GO:0005215
Phvul.008G041100.1	6	99	-4.04439	0.999445	PF00230	transport			PTHR19139,PTHR19139:SF22	gb def: glycerol uptake facilitator protein [mycoplasma pulmonis],transport	KOG0223	Aquaporin (major intrinsic protein family)					GO:0005215 GO:0006810 GO:0016020	transporter activity_transport_membrane		Glyma18g49410.1	0	89.301	Glyma09g37280.1	0	87.8745	GO:0006810	GO:0005215
Phvul.008G041100.2	8	132	-4.04439	0.999551	PF00230	transport			PTHR19139,PTHR19139:SF22	gb def: glycerol uptake facilitator protein [mycoplasma pulmonis],transport	KOG0223	Aquaporin (major intrinsic protein family)					GO:0005215 GO:0006810 GO:0016020	transporter activity_transport_membrane		Glyma18g49410.2	1e-142	87.4755	Glyma18g49410.1	1e-140	87.3767	GO:0006810	GO:0005215
Phvul.008G226000.1	252	2363	-3.22912	0.994581	PF00230	transport			PTHR19139,PTHR19139:SF55	,transport	KOG0223	Aquaporin (major intrinsic protein family)			K09872	aquaporin PIP	GO:0005215 GO:0006810 GO:0016020	transporter activity_transport_membrane		Glyma14g06680.1	0	89.1954	Glyma02g42220.3	0	88.1609	GO:0006810	GO:0005215
Phvul.005G135300.1	188	1260	-2.74462	0.984555	PF00230	transport			PTHR19139,PTHR19139:SF27	GLYCEROL UPTAKE FACILITATOR,transport	KOG0223	Aquaporin (major intrinsic protein family)			K09872	aquaporin PIP	GO:0005215 GO:0006810 GO:0016020	transporter activity_transport_membrane		Glyma12g29510.1	0	91.3753	Glyma13g40100.1	0	90.814	GO:0006810	GO:0005215
Phvul.002G242200.1	1	6	-2.58496	0.909919	PF00230	transport			PTHR19139,PTHR19139:SF22	gb def: glycerol uptake facilitator protein [mycoplasma pulmonis],transport	KOG0223	Aquaporin (major intrinsic protein family)					GO:0005215 GO:0006810 GO:0016020	transporter activity_transport_membrane		Glyma08g12650.1	0	85.6964	Glyma05g29500.1	1e-174	91.453	GO:0006810	GO:0005215
Phvul.002G127200.1	2	19	-3.24793	0.986963	PF00474	transport			PTHR11819,PTHR11819:SF15	gb def: proline permease (putp-2) [archaeoglobus fulgidus],transport	KOG2348	Urea transporter					GO:0005215 GO:0006810 GO:0016020 GO:0055085	transporter activity_transport_membrane_transmembrane transport		Glyma04g14790.1	0	92.7003	Glyma04g14790.1	1e-166	95.7865	GO:0006810 GO:0055085	GO:0005215
Phvul.009G140900.1	6	41	-2.77259	0.982889	PF00860	transport			PTHR11119,PTHR11119:SF9	,transport					K06901	putative MFS transporter, AGZA family, xanthine/uracil permease	GO:0005215 GO:0006810 GO:0016020 GO:0055085	transporter activity_transport_membrane_transmembrane transport	ARID	Glyma04g39880.1	0	87.9473	Glyma04g39880.1	6e-25	94.6667	GO:0006810 GO:0055085	GO:0005215
Phvul.001G056300.1	57	844	-3.88821	0.999519	PF00916	transport											GO:0005215 GO:0006810 GO:0016021 GO:0055085	transporter activity_transport_integral to membrane_transmembrane transport		Glyma14g16610.1	0	89.8795	Glyma14g16610.1	1e-133	90.9814	GO:0006810 GO:0055085	GO:0005215
Phvul.008G015600.1	6	42	-2.80735	0.984725	PF00916,PF01740	STAS domain,transport			PTHR11814,PTHR11814:SF46	,SULFATE TRANSPORTER	KOG0236	Sulfate/bicarbonate/oxalate exchanger SAT-1 and related transporters (SLC26 family)					GO:0005215 GO:0006810 GO:0016021 GO:0055085	transporter activity_transport_integral to membrane_transmembrane transport		Glyma02g10590.1	0	91.5411	Glyma18g52270.1	0	91.9339	GO:0006810 GO:0055085	GO:0005215
Phvul.001G237400.1	1	15	-3.90689	0.988004	PF00854	oligopeptide transport			PTHR11654,PTHR11654:SF37	,OLIGOPEPTIDE TRANSPORTER-RELATED							GO:0005215 GO:0006857 GO:0016020	transporter activity_oligopeptide transport_membrane		Glyma18g03770.1	5e-73	86.1736	Glyma18g03770.1	7e-23	88.8889	GO:0006857	GO:0005215
Phvul.005G138100.1	1	10	-3.32193	0.969469	PF00854	oligopeptide transport			PTHR11654,PTHR11654:SF19	OLIGOPEPTIDE TRANSPORTER-RELATED							GO:0005215 GO:0006857 GO:0016020	transporter activity_oligopeptide transport_membrane		Glyma13g40450.1	0	85.4258				GO:0006857	GO:0005215
Phvul.002G185700.1	10	90	-3.16993	0.994135	PF00854	oligopeptide transport			PTHR11654,PTHR11654:SF37	,OLIGOPEPTIDE TRANSPORTER-RELATED	KOG1237	H+/oligopeptide symporter					GO:0005215 GO:0006857 GO:0016020	transporter activity_oligopeptide transport_membrane		Glyma08g09680.1	0	91.9658	Glyma05g26670.1	0	91.9122	GO:0006857	GO:0005215
Phvul.005G138000.2	3	21	-2.80735	0.979639	PF00854	oligopeptide transport			PTHR11654,PTHR11654:SF19	OLIGOPEPTIDE TRANSPORTER-RELATED							GO:0005215 GO:0006857 GO:0016020	transporter activity_oligopeptide transport_membrane		Glyma13g40450.1	1e-122	86.5702	Glyma13g40450.1	2e-23	86.2903	GO:0006857	GO:0005215
Phvul.005G138000.3	3	21	-2.80735	0.979639	PF00854	oligopeptide transport			PTHR11654,PTHR11654:SF19	OLIGOPEPTIDE TRANSPORTER-RELATED							GO:0005215 GO:0006857 GO:0016020	transporter activity_oligopeptide transport_membrane		Glyma13g40450.1	1e-122	86.5702	Glyma13g40450.1	2e-23	86.2903	GO:0006857	GO:0005215
Phvul.005G138000.1	3	20	-2.73697	0.97698	PF00854	oligopeptide transport			PTHR11654,PTHR11654:SF19	OLIGOPEPTIDE TRANSPORTER-RELATED							GO:0005215 GO:0006857 GO:0016020	transporter activity_oligopeptide transport_membrane		Glyma13g40450.1	1e-122	86.5702	Glyma13g40450.1	2e-23	86.2903	GO:0006857	GO:0005215
Phvul.011G002000.1	12	115	-3.26053	0.994269	PF00854	oligopeptide transport			PTHR11654,PTHR11654:SF37	,OLIGOPEPTIDE TRANSPORTER-RELATED	KOG1237	H+/oligopeptide symporter					GO:0005215 GO:0006857 GO:0016020 GO:0016021 GO:0055085	transporter activity_oligopeptide transport_membrane_integral to membrane_transmembrane transport		Glyma12g00380.1	0	89.0585	Glyma12g00380.1	0	87.6984	GO:0006857 GO:0055085	GO:0005215
Phvul.011G001900.1	14	108	-2.94753	0.986018	PF00854	oligopeptide transport			PTHR11654,PTHR11654:SF37	,OLIGOPEPTIDE TRANSPORTER-RELATED	KOG1237	H+/oligopeptide symporter					GO:0005215 GO:0006857 GO:0016020 GO:0016021 GO:0055085	transporter activity_oligopeptide transport_membrane_integral to membrane_transmembrane transport		Glyma12g00380.1	0	87.5159	Glyma12g00380.1	0	87.8788	GO:0006857 GO:0055085	GO:0005215
Phvul.008G036200.1	8	121	-3.91886	0.999306	PF00027,PF00520	Cyclic nucleotide-binding domain,ion transport			PTHR10217,PTHR10217:SF30	,VOLTAGE AND LIGAND GATED POTASSIUM CHANNEL	KOG0498	K+-channel ERG and related proteins, contain PAS/PAC sensor domain			K05391	cyclic nucleotide gated channel, other eukaryote	GO:0005216 GO:0006811 GO:0016020 GO:0055085	ion channel activity_ion transport_membrane_transmembrane transport		Glyma08g26340.1	0	91.4174	Glyma18g49890.1	0	93.5361	GO:0006811 GO:0055085	GO:0005216
Phvul.006G112200.1	8	75	-3.22882	0.994005	PF00027,PF00520	Cyclic nucleotide-binding domain,ion transport			PTHR10217,PTHR10217:SF7	POTASSIUM CHANNEL PROTEIN EAG-RELATED,VOLTAGE AND LIGAND GATED POTASSIUM CHANNEL	KOG0498	K+-channel ERG and related proteins, contain PAS/PAC sensor domain					GO:0005216 GO:0006811 GO:0016020 GO:0055085	ion channel activity_ion transport_membrane_transmembrane transport		Glyma03g41780.1	0	89.2003	Glyma03g41780.1	0	87.7922	GO:0006811 GO:0055085	GO:0005216
Phvul.009G054700.1	3	19	-2.66297	0.975822	PF00027,PF00520	Cyclic nucleotide-binding domain,ion transport			PTHR10217,PTHR10217:SF7	POTASSIUM CHANNEL PROTEIN EAG-RELATED,VOLTAGE AND LIGAND GATED POTASSIUM CHANNEL	KOG0498	K+-channel ERG and related proteins, contain PAS/PAC sensor domain			K05391	cyclic nucleotide gated channel, other eukaryote	GO:0005216 GO:0006811 GO:0016020 GO:0055085	ion channel activity_ion transport_membrane_transmembrane transport		Glyma06g13200.1	0	93.9916	Glyma04g41610.2	0	93.9916	GO:0006811 GO:0055085	GO:0005216
Phvul.004G133400.1	2	28	-3.80735	0.996584	PF00571,PF00654	protein binding,voltage-gated chloride channel activity			PTHR11689,PTHR11689:SF11	CHLORIDE CHANNEL,voltage-gated chloride channel activity	KOG0474	Cl- channel CLC-7 and related proteins (CLC superfamily)					GO:0005247 GO:0005515 GO:0006821 GO:0016020 GO:0055085	voltage-gated chloride channel activity_protein binding_chloride transport_membrane_transmembrane transport		Glyma16g33350.1	0	92.1693	Glyma09g28620.1	0	91.8588	GO:0006821 GO:0055085	GO:0005247 GO:0005515
Phvul.001G094700.2	7	35	-2.32193	0.960354	PF00571,PF00654	protein binding,voltage-gated chloride channel activity			PTHR11689,PTHR11689:SF11	CHLORIDE CHANNEL,voltage-gated chloride channel activity	KOG0474	Cl- channel CLC-7 and related proteins (CLC superfamily)					GO:0005247 GO:0005515 GO:0006821 GO:0016020 GO:0055085	voltage-gated chloride channel activity_protein binding_chloride transport_membrane_transmembrane transport		Glyma19g25680.1	0	93.4441	Glyma16g06190.1	0	92.4847	GO:0006821 GO:0055085	GO:0005247 GO:0005515
Phvul.001G094700.1	7	33	-2.23704	0.952312	PF00571,PF00654	protein binding,voltage-gated chloride channel activity			PTHR11689,PTHR11689:SF11	CHLORIDE CHANNEL,voltage-gated chloride channel activity	KOG0474	Cl- channel CLC-7 and related proteins (CLC superfamily)					GO:0005247 GO:0005515 GO:0006821 GO:0016020 GO:0055085	voltage-gated chloride channel activity_protein binding_chloride transport_membrane_transmembrane transport		Glyma19g25680.1	0	93.2903	Glyma16g06190.1	0	92.4847	GO:0006821 GO:0055085	GO:0005247 GO:0005515
Phvul.003G156500.1	6	24	-2	0.947369	PF02214	voltage-gated potassium channel complex			PTHR14499,PTHR14499:SF11	,POTASSIUM CHANNEL TETRAMERIZATION DOMAIN-CONTAINING	KOG2714	SETA binding protein SB1 and related proteins, contain BTB/POZ domain					GO:0005249 GO:0006813 GO:0008076 GO:0016020	voltage-gated potassium channel activity_potassium ion transport_voltage-gated potassium channel complex_membrane	BBR	Glyma02g36470.1	0	91.4243	Glyma17g08210.1	0	90.5263	GO:0006813	GO:0005249
Phvul.009G178000.1	4	70	-4.12928	0.999215	PF00955	anion transport			PTHR11453,PTHR11453:SF6	ANION EXCHANGE PROTEIN-RELATED,inorganic anion exchanger activity							GO:0005452 GO:0006820 GO:0016020 GO:0016021	inorganic anion exchanger activity_anion transport_membrane_integral to membrane		Glyma06g19290.1	0	92.0701	Glyma04g35710.1	0	93.6457	GO:0006820
Phvul.009G194100.1	1	24	-4.58496	0.996071	PF08212	binding			PTHR10612,PTHR10612:SF7	LIPOCALIN/APOLIPOPROTEIN D,OUTER MEMBRANE LIPOPROTEIN BLC	KOG4824	Apolipoprotein D/Lipocalin			K03098	outer membrane lipoprotein Blc	GO:0005488	binding		Glyma09g14870.1	1e-81	81.9964	Glyma15g26590.1	1e-69	81.2386		GO:0005488
Phvul.010G006300.1	1	6	-2.58496	0.909919	PF00139	binding			PTHR11795,PTHR11795:SF43	PROTEIN KISE,RECEPTOR LECTIN KISE 3-RELATED							GO:0005488	binding		Glyma01g26940.1	0	88.3495	Glyma03g15030.1	0	87.873		GO:0005488
Phvul.010G065600.1	4	94	-4.55459	0.999596	PF00210	cellular iron ion homeostasis			PTHR11431,PTHR11431:SF8	FERRITIN LIGHT CHAIN,cellular iron ion homeostasis	KOG2332	Ferritin	1.16.3.1	Ferroxidase.	K00522	ferritin heavy chain [EC:1.16.3.1]	GO:0005488 GO:0006826 GO:0006879 GO:0008199	binding_iron ion transport_iron ion homeostasis_ferric iron binding		Glyma03g06420.1	0	89.3179	Glyma01g31300.1	0	89.9054	GO:0006826 GO:0006879	GO:0005488 GO:0008199
Phvul.008G093700.1	31	270	-3.12262	0.993999	PF00210	cellular iron ion homeostasis			PTHR11431,PTHR11431:SF8	FERRITIN LIGHT CHAIN,cellular iron ion homeostasis	KOG2332	Ferritin	1.16.3.1	Ferroxidase.	K00522	ferritin heavy chain [EC:1.16.3.1]	GO:0005488 GO:0006826 GO:0006879 GO:0008199	binding_iron ion transport_iron ion homeostasis_ferric iron binding		Glyma18g43650.1	0	91.4414	Glyma07g19060.1	0	90.5405	GO:0006826 GO:0006879	GO:0005488 GO:0008199
Phvul.004G108900.1	7	136	-4.28011	0.999666	PF04116	fatty acid biosynthetic process							1.14.13.-	With DH or DPH as one donor, and incorporation of one atom	K02294	beta-carotene hydroxylase [EC:1.14.13.-]	GO:0005506 GO:0006633 GO:0016491 GO:0055114	iron ion binding_fatty acid biosynthesis_oxidoreductase activity_oxidation reduction		Glyma09g24530.1	0	88.8644	Glyma16g29790.1	0	88	GO:0006633 GO:0055114	GO:0005506 GO:0016491
Phvul.007G074200.1	7	34	-2.28011	0.952528	PF04116	fatty acid biosynthetic process							1.14.13.-	With DH or DPH as one donor, and incorporation of one atom	K02294	beta-carotene hydroxylase [EC:1.14.13.-]	GO:0005506 GO:0006633 GO:0016491 GO:0055114	iron ion binding_fatty acid biosynthesis_oxidoreductase activity_oxidation reduction		Glyma20g30230.1	0	87.1038	Glyma10g37560.1	0	86.8852	GO:0006633 GO:0055114	GO:0005506 GO:0016491
Phvul.004G159300.1	1	66	-6.04439	0.999387	PF00067	oxidoreductase activity, acting on paired donors, with incorporation or reduction of molecular oxygen			PTHR24298		KOG0156	Cytochrome P450 CYP2 subfamily					GO:0005506 GO:0009055 GO:0016705 GO:0020037 GO:0055114	iron ion binding_electron carrier activity_"oxidoreductase activity, acting on paired donors, with incorporation or reduction of molecular oxygen"_heme binding_oxidation reduction		Glyma07g09960.1	0	86.9748	Glyma09g31800.1	0	87.6712	GO:0055114	GO:0005506 GO:0009055 GO:0016705 GO:0020037
Phvul.004G159300.2	1	65	-6.02237	0.99937	PF00067	oxidoreductase activity, acting on paired donors, with incorporation or reduction of molecular oxygen			PTHR24298		KOG0156	Cytochrome P450 CYP2 subfamily					GO:0005506 GO:0009055 GO:0016705 GO:0020037 GO:0055114	iron ion binding_electron carrier activity_"oxidoreductase activity, acting on paired donors, with incorporation or reduction of molecular oxygen"_heme binding_oxidation reduction		Glyma07g09960.1	0	86.9748	Glyma09g31800.1	0	87.6712	GO:0055114	GO:0005506 GO:0009055 GO:0016705 GO:0020037
Phvul.009G061500.1	0	23	-5.52356	0.995667	PF00067	oxidoreductase activity, acting on paired donors, with incorporation or reduction of molecular oxygen			PTHR24298,PTHR24298:SF44		KOG0156	Cytochrome P450 CYP2 subfamily					GO:0005506 GO:0009055 GO:0016705 GO:0020037 GO:0055114	iron ion binding_electron carrier activity_"oxidoreductase activity, acting on paired donors, with incorporation or reduction of molecular oxygen"_heme binding_oxidation reduction		Glyma06g03880.1	0	86.0027	Glyma06g03880.1	1e-179	88.0328	GO:0055114	GO:0005506 GO:0009055 GO:0016705 GO:0020037
Phvul.003G206100.1	0	22	-5.45943	0.995209	PF00067	oxidoreductase activity, acting on paired donors, with incorporation or reduction of molecular oxygen			PTHR24298								GO:0005506 GO:0009055 GO:0016705 GO:0020037 GO:0055114	iron ion binding_electron carrier activity_"oxidoreductase activity, acting on paired donors, with incorporation or reduction of molecular oxygen"_heme binding_oxidation reduction		Glyma05g02730.1	1e-153	83.0035	Glyma17g13430.1	1e-151	82.907	GO:0055114	GO:0005506 GO:0009055 GO:0016705 GO:0020037
Phvul.004G159500.1	3	129	-5.42626	0.999737	PF00067	oxidoreductase activity, acting on paired donors, with incorporation or reduction of molecular oxygen			PTHR24298		KOG0156	Cytochrome P450 CYP2 subfamily					GO:0005506 GO:0009055 GO:0016705 GO:0020037 GO:0055114	iron ion binding_electron carrier activity_"oxidoreductase activity, acting on paired donors, with incorporation or reduction of molecular oxygen"_heme binding_oxidation reduction		Glyma07g09960.1	0	87.2229	Glyma09g31800.1	0	88.4184	GO:0055114	GO:0005506 GO:0009055 GO:0016705 GO:0020037
Phvul.007G257500.1	3	115	-5.26053	0.999701	PF00067	oxidoreductase activity, acting on paired donors, with incorporation or reduction of molecular oxygen			PTHR24298,PTHR24298:SF44		KOG0156	Cytochrome P450 CYP2 subfamily					GO:0005506 GO:0009055 GO:0016705 GO:0020037 GO:0055114	iron ion binding_electron carrier activity_"oxidoreductase activity, acting on paired donors, with incorporation or reduction of molecular oxygen"_heme binding_oxidation reduction		Glyma10g12060.1	4e-84	81.5615	Glyma10g12060.1	2e-80	80.6835	GO:0055114	GO:0005506 GO:0009055 GO:0016705 GO:0020037
Phvul.004G021400.1	1	30	-4.90689	0.997538	PF00067	oxidoreductase activity, acting on paired donors, with incorporation or reduction of molecular oxygen			PTHR24298,PTHR24298:SF44		KOG0156	Cytochrome P450 CYP2 subfamily					GO:0005506 GO:0009055 GO:0016705 GO:0020037 GO:0055114	iron ion binding_electron carrier activity_"oxidoreductase activity, acting on paired donors, with incorporation or reduction of molecular oxygen"_heme binding_oxidation reduction		Glyma19g01790.1	1e-114	80.9636	Glyma19g01810.1	1e-110	79.4402	GO:0055114	GO:0005506 GO:0009055 GO:0016705 GO:0020037
Phvul.007G257400.1	0	15	-4.90689	0.9884	PF00067	oxidoreductase activity, acting on paired donors, with incorporation or reduction of molecular oxygen			PTHR24298,PTHR24298:SF44		KOG0156	Cytochrome P450 CYP2 subfamily					GO:0005506 GO:0009055 GO:0016705 GO:0020037 GO:0055114	iron ion binding_electron carrier activity_"oxidoreductase activity, acting on paired donors, with incorporation or reduction of molecular oxygen"_heme binding_oxidation reduction		Glyma10g12100.1	0	88.3467	Glyma03g29780.1	3e-14	85.1485	GO:0055114	GO:0005506 GO:0009055 GO:0016705 GO:0020037
Phvul.002G025000.1	1	29	-4.85798	0.99738	PF00067	oxidoreductase activity, acting on paired donors, with incorporation or reduction of molecular oxygen			PTHR24298,PTHR24298:SF44		KOG0156	Cytochrome P450 CYP2 subfamily	1.14.-.-	Acting on paired donors, with incorporation or reduction of	K00517	beta-carotene 15,15'-monooxygenase [EC:1.14.99.36]	GO:0005506 GO:0009055 GO:0016705 GO:0020037 GO:0055114	iron ion binding_electron carrier activity_"oxidoreductase activity, acting on paired donors, with incorporation or reduction of molecular oxygen"_heme binding_oxidation reduction		Glyma01g38610.1	0	86.3636	Glyma11g06700.1	1e-178	89.6104	GO:0055114	GO:0005506 GO:0009055 GO:0016705 GO:0020037
Phvul.003G256500.1	0	14	-4.80735	0.986475	PF00067	oxidoreductase activity, acting on paired donors, with incorporation or reduction of molecular oxygen			PTHR24286		KOG0157	Cytochrome P450 CYP4/CYP19/CYP26 subfamilies					GO:0005506 GO:0009055 GO:0016705 GO:0020037 GO:0055114	iron ion binding_electron carrier activity_"oxidoreductase activity, acting on paired donors, with incorporation or reduction of molecular oxygen"_heme binding_oxidation reduction		Glyma16g24720.1	0	93.1373	Glyma02g06030.1	4e-81	90.7563	GO:0055114	GO:0005506 GO:0009055 GO:0016705 GO:0020037
Phvul.005G063400.1	4	94	-4.55459	0.999596	PF00067	oxidoreductase activity, acting on paired donors, with incorporation or reduction of molecular oxygen			PTHR24282,PTHR24282:SF174		KOG0157	Cytochrome P450 CYP4/CYP19/CYP26 subfamilies					GO:0005506 GO:0009055 GO:0016705 GO:0020037 GO:0055114	iron ion binding_electron carrier activity_"oxidoreductase activity, acting on paired donors, with incorporation or reduction of molecular oxygen"_heme binding_oxidation reduction		Glyma13g33620.1	0	84.0283	Glyma13g33620.1	6e-40	88.4615	GO:0055114	GO:0005506 GO:0009055 GO:0016705 GO:0020037
Phvul.005G063500.2	4	79	-4.30378	0.999417	PF00067	oxidoreductase activity, acting on paired donors, with incorporation or reduction of molecular oxygen			PTHR24282,PTHR24282:SF174		KOG0157	Cytochrome P450 CYP4/CYP19/CYP26 subfamilies					GO:0005506 GO:0009055 GO:0016705 GO:0020037 GO:0055114	iron ion binding_electron carrier activity_"oxidoreductase activity, acting on paired donors, with incorporation or reduction of molecular oxygen"_heme binding_oxidation reduction		Glyma13g33620.1	0	85.2429	Glyma15g39290.1	0	84.8678	GO:0055114	GO:0005506 GO:0009055 GO:0016705 GO:0020037
Phvul.007G003100.1	1	19	-4.24793	0.993194	PF00067	oxidoreductase activity, acting on paired donors, with incorporation or reduction of molecular oxygen			PTHR24298,PTHR24298:SF44		KOG0156	Cytochrome P450 CYP2 subfamily	1.14.-.-	Acting on paired donors, with incorporation or reduction of	K00517	beta-carotene 15,15'-monooxygenase [EC:1.14.99.36]	GO:0005506 GO:0009055 GO:0016705 GO:0020037 GO:0055114	iron ion binding_electron carrier activity_"oxidoreductase activity, acting on paired donors, with incorporation or reduction of molecular oxygen"_heme binding_oxidation reduction		Glyma10g44300.1	0	87.5	Glyma20g39120.1	4e-38	86.9822	GO:0055114	GO:0005506 GO:0009055 GO:0016705 GO:0020037
Phvul.005G063500.1	3	55	-4.1964	0.999053	PF00067	oxidoreductase activity, acting on paired donors, with incorporation or reduction of molecular oxygen			PTHR24282,PTHR24282:SF174		KOG0157	Cytochrome P450 CYP4/CYP19/CYP26 subfamilies					GO:0005506 GO:0009055 GO:0016705 GO:0020037 GO:0055114	iron ion binding_electron carrier activity_"oxidoreductase activity, acting on paired donors, with incorporation or reduction of molecular oxygen"_heme binding_oxidation reduction		Glyma13g33620.1	0	83.7517	Glyma15g39290.1	0	84.9206	GO:0055114	GO:0005506 GO:0009055 GO:0016705 GO:0020037
Phvul.002G014700.1	0	9	-4.16993	0.96428	PF00067	oxidoreductase activity, acting on paired donors, with incorporation or reduction of molecular oxygen			PTHR24298,PTHR24298:SF44		KOG0156	Cytochrome P450 CYP2 subfamily					GO:0005506 GO:0009055 GO:0016705 GO:0020037 GO:0055114	iron ion binding_electron carrier activity_"oxidoreductase activity, acting on paired donors, with incorporation or reduction of molecular oxygen"_heme binding_oxidation reduction		Glyma11g05530.1	0	83.4003	Glyma01g39760.1	6e-40	79.4715	GO:0055114	GO:0005506 GO:0009055 GO:0016705 GO:0020037
Phvul.009G078400.1	1	17	-4.08746	0.991099	PF00067	oxidoreductase activity, acting on paired donors, with incorporation or reduction of molecular oxygen			PTHR24301,PTHR24301:SF127		KOG0158	Cytochrome P450 CYP3/CYP5/CYP6/CYP9 subfamilies					GO:0005506 GO:0009055 GO:0016705 GO:0020037 GO:0055114	iron ion binding_electron carrier activity_"oxidoreductase activity, acting on paired donors, with incorporation or reduction of molecular oxygen"_heme binding_oxidation reduction		Glyma04g05510.1	0	91.0657	Glyma04g05510.1	0	89.3471	GO:0055114	GO:0005506 GO:0009055 GO:0016705 GO:0020037
Phvul.009G078400.2	1	17	-4.08746	0.991099	PF00067	oxidoreductase activity, acting on paired donors, with incorporation or reduction of molecular oxygen			PTHR24301,PTHR24301:SF126		KOG0158	Cytochrome P450 CYP3/CYP5/CYP6/CYP9 subfamilies					GO:0005506 GO:0009055 GO:0016705 GO:0020037 GO:0055114	iron ion binding_electron carrier activity_"oxidoreductase activity, acting on paired donors, with incorporation or reduction of molecular oxygen"_heme binding_oxidation reduction		Glyma04g05510.1	0	91.0657	Glyma04g05510.1	3e-72	89.4958	GO:0055114	GO:0005506 GO:0009055 GO:0016705 GO:0020037
Phvul.004G021300.1	0	8	-4	0.954536	PF00067	oxidoreductase activity, acting on paired donors, with incorporation or reduction of molecular oxygen			PTHR24298,PTHR24298:SF44		KOG0156	Cytochrome P450 CYP2 subfamily					GO:0005506 GO:0009055 GO:0016705 GO:0020037 GO:0055114	iron ion binding_electron carrier activity_"oxidoreductase activity, acting on paired donors, with incorporation or reduction of molecular oxygen"_heme binding_oxidation reduction		Glyma13g04710.1	0	80.9458	Glyma19g01850.1	1e-166	80	GO:0055114	GO:0005506 GO:0009055 GO:0016705 GO:0020037
Phvul.002G126200.1	1	15	-3.90689	0.988004	PF00067	oxidoreductase activity, acting on paired donors, with incorporation or reduction of molecular oxygen			PTHR24298,PTHR24298:SF44		KOG0156	Cytochrome P450 CYP2 subfamily					GO:0005506 GO:0009055 GO:0016705 GO:0020037 GO:0055114	iron ion binding_electron carrier activity_"oxidoreductase activity, acting on paired donors, with incorporation or reduction of molecular oxygen"_heme binding_oxidation reduction		Glyma02g30010.1	0	89.276	Glyma17g17620.1	1e-156	88.4393	GO:0055114	GO:0005506 GO:0009055 GO:0016705 GO:0020037
Phvul.007G086200.1	1	14	-3.80735	0.986079	PF00067	oxidoreductase activity, acting on paired donors, with incorporation or reduction of molecular oxygen			PTHR24298,PTHR24298:SF44		KOG0156	Cytochrome P450 CYP2 subfamily					GO:0005506 GO:0009055 GO:0016705 GO:0020037 GO:0055114	iron ion binding_electron carrier activity_"oxidoreductase activity, acting on paired donors, with incorporation or reduction of molecular oxygen"_heme binding_oxidation reduction		Glyma16g26520.1	4e-07	100				GO:0055114	GO:0005506 GO:0009055 GO:0016705 GO:0020037
Phvul.009G244100.1	25	312	-3.64155	0.998902	PF00067	oxidoreductase activity, acting on paired donors, with incorporation or reduction of molecular oxygen			PTHR24298,PTHR24298:SF44		KOG0156	Cytochrome P450 CYP2 subfamily					GO:0005506 GO:0009055 GO:0016705 GO:0020037 GO:0055114	iron ion binding_electron carrier activity_"oxidoreductase activity, acting on paired donors, with incorporation or reduction of molecular oxygen"_heme binding_oxidation reduction		Glyma09g05460.1	0	84.5821	Glyma15g16780.1	0	84.1384	GO:0055114	GO:0005506 GO:0009055 GO:0016705 GO:0020037
Phvul.004G021500.1	0	6	-3.58496	0.921004	PF00067	oxidoreductase activity, acting on paired donors, with incorporation or reduction of molecular oxygen			PTHR24298,PTHR24298:SF44		KOG0156	Cytochrome P450 CYP2 subfamily					GO:0005506 GO:0009055 GO:0016705 GO:0020037 GO:0055114	iron ion binding_electron carrier activity_"oxidoreductase activity, acting on paired donors, with incorporation or reduction of molecular oxygen"_heme binding_oxidation reduction		Glyma13g04710.1	0	80.6297	Glyma19g01850.1	1e-161	79.8365	GO:0055114	GO:0005506 GO:0009055 GO:0016705 GO:0020037
Phvul.004G021800.1	0	6	-3.58496	0.921004	PF00067	oxidoreductase activity, acting on paired donors, with incorporation or reduction of molecular oxygen			PTHR24298,PTHR24298:SF44		KOG0156	Cytochrome P450 CYP2 subfamily					GO:0005506 GO:0009055 GO:0016705 GO:0020037 GO:0055114	iron ion binding_electron carrier activity_"oxidoreductase activity, acting on paired donors, with incorporation or reduction of molecular oxygen"_heme binding_oxidation reduction		Glyma13g04710.1	0	81.2585	Glyma19g01840.1	0	81.2117	GO:0055114	GO:0005506 GO:0009055 GO:0016705 GO:0020037
Phvul.004G022000.1	0	6	-3.58496	0.921004	PF00067	oxidoreductase activity, acting on paired donors, with incorporation or reduction of molecular oxygen			PTHR24298,PTHR24298:SF44		KOG0156	Cytochrome P450 CYP2 subfamily					GO:0005506 GO:0009055 GO:0016705 GO:0020037 GO:0055114	iron ion binding_electron carrier activity_"oxidoreductase activity, acting on paired donors, with incorporation or reduction of molecular oxygen"_heme binding_oxidation reduction		Glyma13g04710.1	0	81.3269	Glyma19g01850.1	0	81.0622	GO:0055114	GO:0005506 GO:0009055 GO:0016705 GO:0020037
Phvul.006G028100.1	0	6	-3.58496	0.921004	PF00067	oxidoreductase activity, acting on paired donors, with incorporation or reduction of molecular oxygen			PTHR24298,PTHR24298:SF44		KOG0156	Cytochrome P450 CYP2 subfamily	1.14.-.-	Acting on paired donors, with incorporation or reduction of	K00517	beta-carotene 15,15'-monooxygenase [EC:1.14.99.36]	GO:0005506 GO:0009055 GO:0016705 GO:0020037 GO:0055114	iron ion binding_electron carrier activity_"oxidoreductase activity, acting on paired donors, with incorporation or reduction of molecular oxygen"_heme binding_oxidation reduction		Glyma08g43900.1	0	89.0117	Glyma08g43920.1	0	88.3475	GO:0055114	GO:0005506 GO:0009055 GO:0016705 GO:0020037
Phvul.003G051700.1	128	1452	-3.50383	0.99783	PF00067	oxidoreductase activity, acting on paired donors, with incorporation or reduction of molecular oxygen			PTHR24298,PTHR24298:SF44		KOG0156	Cytochrome P450 CYP2 subfamily					GO:0005506 GO:0009055 GO:0016705 GO:0020037 GO:0055114	iron ion binding_electron carrier activity_"oxidoreductase activity, acting on paired donors, with incorporation or reduction of molecular oxygen"_heme binding_oxidation reduction		Glyma07g32330.1	0	88.0922	Glyma13g24200.1	0	85.5314	GO:0055114	GO:0005506 GO:0009055 GO:0016705 GO:0020037
Phvul.009G244000.1	16	177	-3.46761	0.997659	PF00067	oxidoreductase activity, acting on paired donors, with incorporation or reduction of molecular oxygen			PTHR24298,PTHR24298:SF44		KOG0156	Cytochrome P450 CYP2 subfamily					GO:0005506 GO:0009055 GO:0016705 GO:0020037 GO:0055114	iron ion binding_electron carrier activity_"oxidoreductase activity, acting on paired donors, with incorporation or reduction of molecular oxygen"_heme binding_oxidation reduction		Glyma15g16780.1	0	84.242	Glyma09g05450.1	0	83.8733	GO:0055114	GO:0005506 GO:0009055 GO:0016705 GO:0020037
Phvul.003G074000.1	17	173	-3.34717	0.997563	PF00067	oxidoreductase activity, acting on paired donors, with incorporation or reduction of molecular oxygen			PTHR24298,PTHR24298:SF44		KOG0156	Cytochrome P450 CYP2 subfamily					GO:0005506 GO:0009055 GO:0016705 GO:0020037 GO:0055114	iron ion binding_electron carrier activity_"oxidoreductase activity, acting on paired donors, with incorporation or reduction of molecular oxygen"_heme binding_oxidation reduction		Glyma07g32330.1	0	85.854	Glyma13g24200.1	0	83.442	GO:0055114	GO:0005506 GO:0009055 GO:0016705 GO:0020037
Phvul.006G078600.1	1	9	-3.16993	0.959332	PF00067	oxidoreductase activity, acting on paired donors, with incorporation or reduction of molecular oxygen			PTHR24286,PTHR24286:SF25		KOG0157	Cytochrome P450 CYP4/CYP19/CYP26 subfamilies					GO:0005506 GO:0009055 GO:0016705 GO:0020037 GO:0055114	iron ion binding_electron carrier activity_"oxidoreductase activity, acting on paired donors, with incorporation or reduction of molecular oxygen"_heme binding_oxidation reduction		Glyma18g05870.1	0	91.3553	Glyma11g30970.1	1e-179	90.9639	GO:0055114	GO:0005506 GO:0009055 GO:0016705 GO:0020037
Phvul.003G051800.1	30	256	-3.09311	0.993996	PF00067	oxidoreductase activity, acting on paired donors, with incorporation or reduction of molecular oxygen			PTHR24298,PTHR24298:SF44		KOG0156	Cytochrome P450 CYP2 subfamily					GO:0005506 GO:0009055 GO:0016705 GO:0020037 GO:0055114	iron ion binding_electron carrier activity_"oxidoreductase activity, acting on paired donors, with incorporation or reduction of molecular oxygen"_heme binding_oxidation reduction		Glyma07g32330.1	0	85.5491	Glyma07g32330.1	7e-55	88.8325	GO:0055114	GO:0005506 GO:0009055 GO:0016705 GO:0020037
Phvul.008G235000.1	2	17	-3.08746	0.984178	PF00067	oxidoreductase activity, acting on paired donors, with incorporation or reduction of molecular oxygen			PTHR24286,PTHR24286:SF25		KOG0157	Cytochrome P450 CYP4/CYP19/CYP26 subfamilies					GO:0005506 GO:0009055 GO:0016705 GO:0020037 GO:0055114	iron ion binding_electron carrier activity_"oxidoreductase activity, acting on paired donors, with incorporation or reduction of molecular oxygen"_heme binding_oxidation reduction		Glyma02g45940.1	0	91.6491				GO:0055114	GO:0005506 GO:0009055 GO:0016705 GO:0020037
Phvul.011G213700.1	1	8	-3	0.949691	PF00067	oxidoreductase activity, acting on paired donors, with incorporation or reduction of molecular oxygen			PTHR24298,PTHR24298:SF44		KOG0156	Cytochrome P450 CYP2 subfamily	1.14.-.-	Acting on paired donors, with incorporation or reduction of	K00517	beta-carotene 15,15'-monooxygenase [EC:1.14.99.36]	GO:0005506 GO:0009055 GO:0016705 GO:0020037 GO:0055114	iron ion binding_electron carrier activity_"oxidoreductase activity, acting on paired donors, with incorporation or reduction of molecular oxygen"_heme binding_oxidation reduction		Glyma12g36780.1	0	85.9422	Glyma12g36780.1	9e-33	86.25	GO:0055114	GO:0005506 GO:0009055 GO:0016705 GO:0020037
Phvul.001G185500.1	7	53	-2.92057	0.985312	PF00067	oxidoreductase activity, acting on paired donors, with incorporation or reduction of molecular oxygen			PTHR24298,PTHR24298:SF44		KOG0156	Cytochrome P450 CYP2 subfamily					GO:0005506 GO:0009055 GO:0016705 GO:0020037 GO:0055114	iron ion binding_electron carrier activity_"oxidoreductase activity, acting on paired donors, with incorporation or reduction of molecular oxygen"_heme binding_oxidation reduction		Glyma03g34760.1	0	83.0364				GO:0055114	GO:0005506 GO:0009055 GO:0016705 GO:0020037
Phvul.008G277500.1	4	29	-2.85798	0.983075	PF00067	oxidoreductase activity, acting on paired donors, with incorporation or reduction of molecular oxygen			PTHR24298,PTHR24298:SF44		KOG0156	Cytochrome P450 CYP2 subfamily	1.14.-.-	Acting on paired donors, with incorporation or reduction of	K00517	beta-carotene 15,15'-monooxygenase [EC:1.14.99.36]	GO:0005506 GO:0009055 GO:0016705 GO:0020037 GO:0055114	iron ion binding_electron carrier activity_"oxidoreductase activity, acting on paired donors, with incorporation or reduction of molecular oxygen"_heme binding_oxidation reduction		Glyma02g46840.1	0	89.8331	Glyma02g46840.1	0	87.25	GO:0055114	GO:0005506 GO:0009055 GO:0016705 GO:0020037
Phvul.010G128900.1	13	92	-2.82312	0.985897	PF00067	oxidoreductase activity, acting on paired donors, with incorporation or reduction of molecular oxygen			PTHR24298,PTHR24298:SF44		KOG0156	Cytochrome P450 CYP2 subfamily					GO:0005506 GO:0009055 GO:0016705 GO:0020037 GO:0055114	iron ion binding_electron carrier activity_"oxidoreductase activity, acting on paired donors, with incorporation or reduction of molecular oxygen"_heme binding_oxidation reduction		Glyma16g01060.1	0	87.6184	Glyma07g04470.1	0	87.4154	GO:0055114	GO:0005506 GO:0009055 GO:0016705 GO:0020037
Phvul.002G315400.1	2	12	-2.58496	0.961577	PF00067	oxidoreductase activity, acting on paired donors, with incorporation or reduction of molecular oxygen			PTHR24298,PTHR24298:SF44		KOG0156	Cytochrome P450 CYP2 subfamily					GO:0005506 GO:0009055 GO:0016705 GO:0020037 GO:0055114	iron ion binding_electron carrier activity_"oxidoreductase activity, acting on paired donors, with incorporation or reduction of molecular oxygen"_heme binding_oxidation reduction		Glyma05g35200.1	0	87.6552	Glyma07g09960.1	1e-19	79.562	GO:0055114	GO:0005506 GO:0009055 GO:0016705 GO:0020037
Phvul.003G206400.1	1	6	-2.58496	0.909919	PF00067	oxidoreductase activity, acting on paired donors, with incorporation or reduction of molecular oxygen			PTHR24298,PTHR24298:SF44		KOG0156	Cytochrome P450 CYP2 subfamily					GO:0005506 GO:0009055 GO:0016705 GO:0020037 GO:0055114	iron ion binding_electron carrier activity_"oxidoreductase activity, acting on paired donors, with incorporation or reduction of molecular oxygen"_heme binding_oxidation reduction		Glyma05g02760.1	0	84.3579	Glyma05g02750.1	6e-46	83.4532	GO:0055114	GO:0005506 GO:0009055 GO:0016705 GO:0020037
Phvul.008G056400.1	2	12	-2.58496	0.961577	PF00067	oxidoreductase activity, acting on paired donors, with incorporation or reduction of molecular oxygen			PTHR24305		KOG0157	Cytochrome P450 CYP4/CYP19/CYP26 subfamilies					GO:0005506 GO:0009055 GO:0016705 GO:0020037 GO:0055114	iron ion binding_electron carrier activity_"oxidoreductase activity, acting on paired donors, with incorporation or reduction of molecular oxygen"_heme binding_oxidation reduction		Glyma18g47500.1	0	93.0532	Glyma18g47500.1	4e-17	87.5	GO:0055114	GO:0005506 GO:0009055 GO:0016705 GO:0020037
Phvul.003G041200.1	2	11	-2.45943	0.935298	PF00067	oxidoreductase activity, acting on paired donors, with incorporation or reduction of molecular oxygen			PTHR24298,PTHR24298:SF44		KOG0156	Cytochrome P450 CYP2 subfamily	1.14.-.-	Acting on paired donors, with incorporation or reduction of	K00517	beta-carotene 15,15'-monooxygenase [EC:1.14.99.36]	GO:0005506 GO:0009055 GO:0016705 GO:0020037 GO:0055114	iron ion binding_electron carrier activity_"oxidoreductase activity, acting on paired donors, with incorporation or reduction of molecular oxygen"_heme binding_oxidation reduction		Glyma02g13210.1	0	81.7479	Glyma01g07580.1	0	82.1018	GO:0055114	GO:0005506 GO:0009055 GO:0016705 GO:0020037
Phvul.003G010700.1	5	25	-2.32193	0.957659	PF00067	oxidoreductase activity, acting on paired donors, with incorporation or reduction of molecular oxygen					KOG0157	Cytochrome P450 CYP4/CYP19/CYP26 subfamilies					GO:0005506 GO:0009055 GO:0016705 GO:0020037 GO:0055114	iron ion binding_electron carrier activity_"oxidoreductase activity, acting on paired donors, with incorporation or reduction of molecular oxygen"_heme binding_oxidation reduction		Glyma07g21100.1	0	83.9161	Glyma07g21100.2	1e-150	82.6484	GO:0055114	GO:0005506 GO:0009055 GO:0016705 GO:0020037
Phvul.001G017800.1	75	354	-2.23879	0.955158	PF00067	oxidoreductase activity, acting on paired donors, with incorporation or reduction of molecular oxygen							4.2.1.92	Hydroperoxide dehydratase.	K01723	hydroperoxide dehydratase [EC:4.2.1.92]	GO:0005506 GO:0009055 GO:0016705 GO:0020037 GO:0055114	iron ion binding_electron carrier activity_"oxidoreductase activity, acting on paired donors, with incorporation or reduction of molecular oxygen"_heme binding_oxidation reduction		Glyma14g08560.1	0	86.3913	Glyma17g36530.1	0	86.2266	GO:0055114	GO:0005506 GO:0009055 GO:0016705 GO:0020037
Phvul.011G049600.1	41	191	-2.21988	0.955101	PF00067	oxidoreductase activity, acting on paired donors, with incorporation or reduction of molecular oxygen											GO:0005506 GO:0009055 GO:0016705 GO:0020037 GO:0055114	iron ion binding_electron carrier activity_"oxidoreductase activity, acting on paired donors, with incorporation or reduction of molecular oxygen"_heme binding_oxidation reduction		Glyma11g13070.1	0	84.346	Glyma07g21100.2	1e-40	82.2526	GO:0055114	GO:0005506 GO:0009055 GO:0016705 GO:0020037
Phvul.002G173900.1	10	46	-2.20163	0.953596	PF00067	oxidoreductase activity, acting on paired donors, with incorporation or reduction of molecular oxygen			PTHR24298,PTHR24298:SF44		KOG0156	Cytochrome P450 CYP2 subfamily					GO:0005506 GO:0009055 GO:0016705 GO:0020037 GO:0055114	iron ion binding_electron carrier activity_"oxidoreductase activity, acting on paired donors, with incorporation or reduction of molecular oxygen"_heme binding_oxidation reduction		Glyma08g10950.1	0	90.0956	Glyma05g27970.1	0	89.6219	GO:0055114	GO:0005506 GO:0009055 GO:0016705 GO:0020037
Phvul.002G122200.1	102	459	-2.16993	0.955079	PF00067	oxidoreductase activity, acting on paired donors, with incorporation or reduction of molecular oxygen			PTHR24286,PTHR24286:SF63		KOG0157	Cytochrome P450 CYP4/CYP19/CYP26 subfamilies	1.14.13.93	(+)-abscisic acid 8'-hydroxylase	K09843	(+)-abscisic acid 8'-hydroxylase [EC:1.14.13.93]	GO:0005506 GO:0009055 GO:0016705 GO:0020037 GO:0055114	iron ion binding_electron carrier activity_"oxidoreductase activity, acting on paired donors, with incorporation or reduction of molecular oxygen"_heme binding_oxidation reduction		Glyma01g35660.1	0	93.4814	Glyma09g35250.1	0	93.1429	GO:0055114	GO:0005506 GO:0009055 GO:0016705 GO:0020037
Phvul.004G068200.1	19	77	-2.01886	0.953358	PF00067	oxidoreductase activity, acting on paired donors, with incorporation or reduction of molecular oxygen			PTHR24300		KOG0156	Cytochrome P450 CYP2 subfamily					GO:0005506 GO:0009055 GO:0016705 GO:0020037 GO:0055114	iron ion binding_electron carrier activity_"oxidoreductase activity, acting on paired donors, with incorporation or reduction of molecular oxygen"_heme binding_oxidation reduction		Glyma16g26520.1	4e-37	77.4353	Glyma16g26520.1	6e-24	88.5714	GO:0055114	GO:0005506 GO:0009055 GO:0016705 GO:0020037
Phvul.004G068000.1	22	89	-2.0163	0.953494	PF00067	oxidoreductase activity, acting on paired donors, with incorporation or reduction of molecular oxygen			PTHR24298,PTHR24298:SF44								GO:0005506 GO:0009055 GO:0016705 GO:0020037 GO:0055114	iron ion binding_electron carrier activity_"oxidoreductase activity, acting on paired donors, with incorporation or reduction of molecular oxygen"_heme binding_oxidation reduction		Glyma16g26520.1	1e-117	81.5696	Glyma16g26530.1	4e-12	86.3158	GO:0055114	GO:0005506 GO:0009055 GO:0016705 GO:0020037
Phvul.005G023600.1	1	15	-3.90689	0.988004	PF01179,PF02727,PF02728	primary amine oxidase activity			PTHR10638,PTHR10638:SF12	,primary amine oxidase activity	KOG1186	Copper amine oxidase					GO:0005507 GO:0008131 GO:0009308 GO:0048038 GO:0055114	copper ion binding_amine oxidase activity_amine metabolism_quinone binding_oxidation reduction		Glyma15g43210.2	0	88.4987	Glyma15g43210.1	0	88.4987	GO:0009308 GO:0055114	GO:0005507 GO:0008131 GO:0048038
Phvul.005G023500.1	3	20	-2.73697	0.97698	PF01179,PF02727,PF02728	primary amine oxidase activity			PTHR10638,PTHR10638:SF12	,primary amine oxidase activity	KOG1186	Copper amine oxidase					GO:0005507 GO:0008131 GO:0009308 GO:0048038 GO:0055114	copper ion binding_amine oxidase activity_amine metabolism_quinone binding_oxidation reduction		Glyma15g43210.2	0	90.9828	Glyma15g43210.2	4e-23	92.5	GO:0009308 GO:0055114	GO:0005507 GO:0008131 GO:0048038
Phvul.005G023500.2	3	20	-2.73697	0.97698	PF01179,PF02727,PF02728	primary amine oxidase activity			PTHR10638,PTHR10638:SF12	,primary amine oxidase activity	KOG1186	Copper amine oxidase					GO:0005507 GO:0008131 GO:0009308 GO:0048038 GO:0055114	copper ion binding_amine oxidase activity_amine metabolism_quinone binding_oxidation reduction		Glyma15g43210.2	0	90.9828	Glyma15g43210.2	4e-23	92.5	GO:0009308 GO:0055114	GO:0005507 GO:0008131 GO:0048038
Phvul.003G064200.1	10	42	-2.07039	0.952049	PF01179,PF02727,PF02728	primary amine oxidase activity			PTHR10638,PTHR10638:SF12	,primary amine oxidase activity	KOG1186	Copper amine oxidase	1.4.3.21	primary-amine oxidase	K00276	primary-amine oxidase [EC:1.4.3.21]	GO:0005507 GO:0008131 GO:0009308 GO:0048038 GO:0055114	copper ion binding_amine oxidase activity_amine metabolism_quinone binding_oxidation reduction		Glyma18g20800.1	0	94.6648	Glyma18g20800.1	2e-10	97.4359	GO:0009308 GO:0055114	GO:0005507 GO:0008131 GO:0048038
Phvul.011G143000.1	4	33	-3.04439	0.991715	PF00305,PF07732	oxidoreductase activity,"oxidoreductase activity, acting on single donors with incorporation of molecular oxygen, incorporation of two atoms of oxygen"			PTHR11709,PTHR11709:SF20	,MULTI-COPPER OXIDASE							GO:0005507 GO:0016491 GO:0016702 GO:0046872 GO:0055114	copper ion binding_oxidoreductase activity_"oxidoreductase activity, acting on single donors with incorporation of molecular oxygen, incorporation of two atoms of oxygen"_metal ion binding_oxidation reduction		Glyma05g33470.1	6e-63	88.2609	Glyma05g33470.1	2e-29	92.5532	GO:0055114	GO:0005507 GO:0016491 GO:0016702 GO:0046872
Phvul.002G262200.1	18	222	-3.62449	0.998877	PF00394,PF07731,PF07732	oxidoreductase activity			PTHR11709,PTHR11709:SF20	,MULTI-COPPER OXIDASE	KOG1263	Multicopper oxidases					GO:0005507 GO:0016491 GO:0055114	copper ion binding_oxidoreductase activity_oxidation reduction		Glyma05g33470.1	0	89.791	Glyma08g14730.1	0	89.4421	GO:0055114	GO:0005507 GO:0016491
Phvul.006G156400.1	2	24	-3.58496	0.994735	PF07732	oxidoreductase activity			PTHR11709,PTHR11709:SF20	,MULTI-COPPER OXIDASE							GO:0005507 GO:0016491 GO:0055114	copper ion binding_oxidoreductase activity_oxidation reduction		Glyma05g33470.1	1e-167	89.9396	Glyma05g33470.1	2e-19	85.3448	GO:0055114	GO:0005507 GO:0016491
Phvul.010G005900.1	1	12	-3.58496	0.979881	PF00394,PF07731,PF07732	oxidoreductase activity			PTHR11709,PTHR11709:SF9	LACCASE,MULTI-COPPER OXIDASE	KOG1263	Multicopper oxidases					GO:0005507 GO:0016491 GO:0055114	copper ion binding_oxidoreductase activity_oxidation reduction		Glyma03g15800.4	0	84.9095	Glyma03g15800.4	1e-109	89.7361	GO:0055114	GO:0005507 GO:0016491
Phvul.008G112200.1	6	38	-2.66297	0.982491	PF00394,PF07731,PF07732	oxidoreductase activity			PTHR11709,PTHR11709:SF9	LACCASE,MULTI-COPPER OXIDASE	KOG1263	Multicopper oxidases					GO:0005507 GO:0016491 GO:0055114	copper ion binding_oxidoreductase activity_oxidation reduction		Glyma07g17170.1	0	84.0992	Glyma18g41910.1	0	83.8787	GO:0055114	GO:0005507 GO:0016491
Phvul.008G052500.1	10	78	-2.96347	0.985808	PF00262	calcium ion binding			PTHR11073,PTHR11073:SF2	CALRETICULIN,calcium ion binding	KOG0674	Calreticulin					GO:0005509	calcium ion binding		Glyma09g38410.2	0	93.8813	Glyma09g38410.2	9e-08	91.3043		GO:0005509
Phvul.008G052500.2	13	99	-2.92892	0.985971	PF00262	calcium ion binding			PTHR11073,PTHR11073:SF2	CALRETICULIN,calcium ion binding	KOG0674	Calreticulin					GO:0005509	calcium ion binding		Glyma09g38410.2	0	93.8813	Glyma09g38410.2	1e-12	92.5926		GO:0005509
Phvul.008G052500.3	13	97	-2.89947	0.985935	PF00262	calcium ion binding			PTHR11073,PTHR11073:SF2	CALRETICULIN,calcium ion binding	KOG0674	Calreticulin					GO:0005509	calcium ion binding		Glyma09g38410.2	0	93.8813	Glyma09g38410.2	8e-08	91.3043		GO:0005509
Phvul.004G146900.1	21	128	-2.60768	0.98422	PF00191	calcium-dependent phospholipid binding			PTHR10502,PTHR10502:SF10	ANNEXIN VII,calcium-dependent phospholipid binding	KOG0819	Annexin					GO:0005509 GO:0005544	calcium ion binding_calcium-dependent phospholipid binding		Glyma07g12030.1	0	90.5363	Glyma09g30190.4	0	89.5899		GO:0005509 GO:0005544
Phvul.008G037300.1	6	145	-4.59495	0.999754	PF00036	EF hand			PTHR10891,PTHR10891:SF137	,CALMODULIN							GO:0005509 GO:0005578 GO:0007165	calcium ion binding_extracellular matrix_signal transduction		Glyma09g37150.1	0	88.7974	Glyma18g49540.1	0	89.1379	GO:0007165	GO:0005509
Phvul.006G101200.1	1	21	-4.39232	0.994649	PF00036	EF hand			PTHR23050	CALCIUM BINDING PROTEIN	KOG0027	Calmodulin and related proteins (EF-Hand superfamily)					GO:0005509 GO:0005578 GO:0007165	calcium ion binding_extracellular matrix_signal transduction		Glyma19g43370.1	1e-175	92.3596	Glyma03g40690.1	1e-165	91.4607	GO:0007165	GO:0005509
Phvul.003G168200.1	7	68	-3.28011	0.993932	PF00036	EF hand			PTHR10891,PTHR10891:SF141	,CALMODULIN	KOG0027	Calmodulin and related proteins (EF-Hand superfamily)					GO:0005509 GO:0005578 GO:0007165	calcium ion binding_extracellular matrix_signal transduction		Glyma13g22810.1	2e-78	92.7885	Glyma13g22810.1	9e-65	92.2652	GO:0007165	GO:0005509
Phvul.004G076400.1	84	676	-3.00856	0.994076	PF00036	EF hand			PTHR23050,PTHR23050:SF20	CALCIUM BINDING PROTEIN,CALMODULIN	KOG0027	Calmodulin and related proteins (EF-Hand superfamily)			K02183	calmodulin	GO:0005509 GO:0005578 GO:0007165	calcium ion binding_extracellular matrix_signal transduction		Glyma19g19680.1	0	94.4444	Glyma05g13900.1	0	93.7778	GO:0007165	GO:0005509
Phvul.008G235100.1	33	189	-2.51785	0.963082	PF00036	EF hand			PTHR10891,PTHR10891:SF39	CALMODULIN,EF-HAND CALCIUM BINDING PROTEIN	KOG0027	Calmodulin and related proteins (EF-Hand superfamily)			K13448	calcium-binding protein CML	GO:0005509 GO:0005578 GO:0007165	calcium ion binding_extracellular matrix_signal transduction		Glyma02g41300.1	1e-133	89.4484	Glyma14g39660.1	1e-118	88.2353	GO:0007165	GO:0005509
Phvul.004G114100.1	1	18	-4.16993	0.992289	PF00564,PF02042	RWP-RK domain,protein binding											GO:0005515	protein binding	NIN	Glyma16g30180.1	0	90.7652	Glyma16g30180.1	0	87.9346		GO:0005515
Phvul.005G054100.1	1	18	-4.16993	0.992289	PF00043,PF02798	Glutathione S-transferase, C-termil domain,protein binding			PTHR11260,PTHR11260:SF54	,"GLUTATHIONE S-TRANSFERASE, GST, SUPERFAMILY, GST DOMAIN CONTAINING"	KOG0406	Glutathione S-transferase					GO:0005515	protein binding		Glyma15g40200.1	0	91.9408	Glyma08g18690.1	0	89.1135		GO:0005515
Phvul.005G171900.1	0	9	-4.16993	0.96428	PF00400	WD domain, G-beta repeat			PTHR19876,PTHR19876:SF2	COATOMER,COATOMER ALPHA SUBUNIT	KOG0286	G-protein beta subunit					GO:0005515	protein binding		Glyma15g01690.2	0	91.5789	Glyma15g01690.1	0	91.5789		GO:0005515
Phvul.001G121900.1	4	64	-4	0.999133	PF00646	protein binding											GO:0005515	protein binding		Glyma19g30990.1	0	91.3735	Glyma03g28210.1	0	90.1327		GO:0005515
Phvul.003G172500.1	0	8	-4	0.954536	PF00564	protein binding			PTHR22904,PTHR22904:SF25	,CHAPERONE BINDING PROTEIN	KOG4151	Myosin assembly protein/sexual cycle protein and related proteins					GO:0005515	protein binding	NIN	Glyma17g11580.1	0	91.1517	Glyma17g11580.1	0	90.407		GO:0005515
Phvul.007G250000.1	8	119	-3.89482	0.999299	PF00043,PF02798	Glutathione S-transferase, C-termil domain,protein binding			PTHR11260,PTHR11260:SF16	GLUTATHIONE S-TRANSFERASE THETA,"GLUTATHIONE S-TRANSFERASE, GST, SUPERFAMILY, GST DOMAIN CONTAINING"	KOG0406	Glutathione S-transferase					GO:0005515	protein binding		Glyma02g33780.1	0	88.9571	Glyma18g41340.1	7e-10	80.6897		GO:0005515
Phvul.005G053100.1	2	27	-3.75489	0.995801	PF00043,PF02798	Glutathione S-transferase, C-termil domain,protein binding			PTHR11260,PTHR11260:SF54	,"GLUTATHIONE S-TRANSFERASE, GST, SUPERFAMILY, GST DOMAIN CONTAINING"	KOG0406	Glutathione S-transferase					GO:0005515	protein binding		Glyma15g40200.1	1e-151	86.6554	Glyma08g18690.1	1e-125	84.9573		GO:0005515
Phvul.008G232700.1	3	40	-3.73697	0.997534	PF00168	protein binding			PTHR10774	CALCIUM-DEPENDENT LIPID-BINDING PROTEIN (CALB RELATED)	KOG1030	Predicted Ca2+-dependent phospholipid-binding protein					GO:0005515	protein binding		Glyma14g07410.1	2.33e-156	89.404	Glyma02g41540.1	6e-93	84.5133		GO:0005515
Phvul.003G104400.1	15	187	-3.64	0.998861	PF00168	protein binding											GO:0005515	protein binding		Glyma07g37790.1	1e-45	82.4281	Glyma07g37790.1	3e-25	81.1927		GO:0005515
Phvul.008G195600.1	168	1981	-3.5597	0.997851	PF00043,PF02798	Glutathione S-transferase, C-termil domain,protein binding			PTHR11260,PTHR11260:SF55	,"GLUTATHIONE S-TRANSFERASE, GST, SUPERFAMILY, GST DOMAIN CONTAINING"	KOG0867	Glutathione S-transferase					GO:0005515	protein binding		Glyma02g45330.1	1e-162	86.6345	Glyma02g45330.1	3e-40	90.7143		GO:0005515
Phvul.007G134700.1	53	612	-3.52947	0.997764	PF00043,PF02798	Glutathione S-transferase, C-termil domain,protein binding			PTHR11260,PTHR11260:SF16	GLUTATHIONE S-TRANSFERASE THETA,"GLUTATHIONE S-TRANSFERASE, GST, SUPERFAMILY, GST DOMAIN CONTAINING"	KOG0406	Glutathione S-transferase					GO:0005515	protein binding		Glyma10g33650.1	1e-178	87.1363	Glyma20g33950.1	2e-50	88.0829		GO:0005515
Phvul.007G067100.1	4	46	-3.52356	0.996614	PF00612	protein binding			PTHR10699,PTHR10699:SF9	,FAMILY NOT MED							GO:0005515	protein binding		Glyma10g38310.1	1e-170	88.2653	Glyma10g38310.1	3e-94	95.3488		GO:0005515
Phvul.008G195500.1	131	1392	-3.40952	0.997735	PF00043,PF02798	Glutathione S-transferase, C-termil domain,protein binding			PTHR11260,PTHR11260:SF55	,"GLUTATHIONE S-TRANSFERASE, GST, SUPERFAMILY, GST DOMAIN CONTAINING"	KOG0867	Glutathione S-transferase					GO:0005515	protein binding		Glyma02g45330.1	1e-156	86.1022	Glyma02g45330.1	2e-38	90.5109		GO:0005515
Phvul.004G084100.1	1	10	-3.32193	0.969469	PF00560,PF08263	Leucine rich repeat N-termil domain,protein binding			PTHR24420		KOG0531	Protein phosphatase 1, regulatory subunit, and related proteins					GO:0005515	protein binding		Glyma16g27260.1	0	84.711	Glyma16g27250.1	0	84.0418		GO:0005515
Phvul.002G149800.1	25	241	-3.26903	0.994408	PF00564	protein binding											GO:0005515	protein binding		Glyma01g03150.2	5e-97	90.1695	Glyma01g03150.2	5e-17	85.9813		GO:0005515
Phvul.002G080100.1	3	28	-3.22239	0.991305	PF00043,PF02798	Glutathione S-transferase, C-termil domain,protein binding			PTHR11260,PTHR11260:SF16	GLUTATHIONE S-TRANSFERASE THETA,"GLUTATHIONE S-TRANSFERASE, GST, SUPERFAMILY, GST DOMAIN CONTAINING"	KOG0406	Glutathione S-transferase					GO:0005515	protein binding		Glyma01g04710.1	1e-158	86.9128	Glyma02g02860.1	1e-147	86.0197		GO:0005515
Phvul.009G133200.1	39	353	-3.17812	0.994433	PF00646	protein binding			PTHR23125,PTHR23125:SF104	,F-BOX/LEUCINE RICH REPEAT PROTEIN							GO:0005515	protein binding		Glyma06g12640.2	0	93.242	Glyma06g12640.1	0	93.242		GO:0005515
Phvul.005G007100.1	5	44	-3.1375	0.99276	PF00560,PF08263	Leucine rich repeat N-termil domain,protein binding			PTHR24420,PTHR24420:SF510								GO:0005515	protein binding		Glyma06g47780.1	1e-113	82.8528	Glyma06g47780.1	7e-52	80.2395		GO:0005515
Phvul.003G087500.1	1	8	-3	0.949691	PF00168	protein binding			PTHR26357,PTHR26357:SF5		KOG1030	Predicted Ca2+-dependent phospholipid-binding protein					GO:0005515	protein binding		Glyma07g39860.1	1e-145	88.8651	Glyma17g00930.1	1e-143	89.2544		GO:0005515
Phvul.011G070600.1	6	47	-2.96963	0.98508	PF06203	protein binding											GO:0005515	protein binding		Glyma11g15560.1	0	87.0588	Glyma11g15560.1	1e-118	89.267		GO:0005515
Phvul.008G195400.1	53	415	-2.96905	0.986235	PF00043,PF02798	Glutathione S-transferase, C-termil domain,protein binding			PTHR11260,PTHR11260:SF55	,"GLUTATHIONE S-TRANSFERASE, GST, SUPERFAMILY, GST DOMAIN CONTAINING"	KOG0867	Glutathione S-transferase					GO:0005515	protein binding		Glyma02g45330.1	1e-131	84.5411	Glyma02g45330.1	6e-32	88.806		GO:0005515
Phvul.002G004000.1	11	82	-2.89812	0.98582	PF00168	protein binding											GO:0005515	protein binding		Glyma01g41070.1	1e-109	83.8835	Glyma11g04360.1	2e-90	82.549		GO:0005515
Phvul.001G224800.2	2	14	-2.80735	0.970387	PF01344,PF07646	protein binding			PTHR23244,PTHR23244:SF103	,KELCH REPEAT DOMAIN							GO:0005515	protein binding		Glyma19g41600.1	0	91.7365	Glyma03g39030.1	0	86.5155		GO:0005515
Phvul.004G084200.1	1	7	-2.80735	0.929214	PF00560	protein binding			PTHR24420								GO:0005515	protein binding		Glyma16g27250.1	2e-24	88.0734	Glyma16g27260.1	2e-17	85.3211		GO:0005515
Phvul.008G234200.1	1	7	-2.80735	0.929214	PF04826	Protein of unknown function (DUF634)			PTHR23315,PTHR23315:SF39	,BETA CATENIN-RELATED ARMADILLO REPEAT-CONTAINING							GO:0005515	protein binding		Glyma02g41380.1	0	92.4004	Glyma14g07570.1	0	94.0798		GO:0005515
Phvul.007G054600.1	7	46	-2.71621	0.983185	PF00560,PF08263	Leucine rich repeat N-termil domain,protein binding			PTHR24420								GO:0005515	protein binding		Glyma20g28170.1	0	87.9032	Glyma10g39570.1	0	86.9831		GO:0005515
Phvul.001G224800.1	2	13	-2.70044	0.965497	PF01344,PF07646	protein binding			PTHR23244,PTHR23244:SF103	,KELCH REPEAT DOMAIN	KOG4693	Uncharacterized conserved protein, contains kelch repeat					GO:0005515	protein binding		Glyma19g41600.1	0	91.7978	Glyma03g39030.1	0	93.1148		GO:0005515
Phvul.005G053300.1	2	13	-2.70044	0.965497	PF00043,PF02798	Glutathione S-transferase, C-termil domain,protein binding			PTHR11260,PTHR11260:SF54	,"GLUTATHIONE S-TRANSFERASE, GST, SUPERFAMILY, GST DOMAIN CONTAINING"	KOG0406	Glutathione S-transferase					GO:0005515	protein binding		Glyma15g40250.1	0	90.694	Glyma09g15140.1	2e-16	82.8571		GO:0005515
Phvul.005G054200.1	2	13	-2.70044	0.965497	PF00043,PF02798	Glutathione S-transferase, C-termil domain,protein binding			PTHR11260,PTHR11260:SF54	,"GLUTATHIONE S-TRANSFERASE, GST, SUPERFAMILY, GST DOMAIN CONTAINING"	KOG0406	Glutathione S-transferase					GO:0005515	protein binding		Glyma15g40200.1	0	92.1053	Glyma08g18690.1	0	89.5476		GO:0005515
Phvul.001G002000.1	3	19	-2.66297	0.975822	PF00043,PF02798	Glutathione S-transferase, C-termil domain,protein binding			PTHR11260,PTHR11260:SF55	,"GLUTATHIONE S-TRANSFERASE, GST, SUPERFAMILY, GST DOMAIN CONTAINING"	KOG0867	Glutathione S-transferase					GO:0005515	protein binding									GO:0005515
Phvul.002G112100.1	1	6	-2.58496	0.909919	PF00560	protein binding			PTHR24420								GO:0005515	protein binding		Glyma01g37460.1	0	84.0161	Glyma11g07830.1	0	83.4532		GO:0005515
Phvul.007G067600.1	4	24	-2.58496	0.979216	PF00023	protein binding			PTHR24136,PTHR24136:SF158		KOG0502	Integral membrane ankyrin-repeat protein Kidins220 (protein kinase D substrate)					GO:0005515	protein binding		Glyma20g29590.1	0	93.4373	Glyma10g38270.1	0	92.0849		GO:0005515
Phvul.008G066300.1	6	36	-2.58496	0.982238	PF00168,PF08372	Plant phosphoribosyltransferase C-termil,protein binding			PTHR10024,PTHR10024:SF97	,SYPTOTAGMIN							GO:0005515	protein binding		Glyma18g46500.1	0	88.5864	Glyma09g39690.1	0	87.6888		GO:0005515
Phvul.009G011200.1	9	54	-2.58496	0.983428	PF00564,PF02042	RWP-RK domain,protein binding											GO:0005515	protein binding	NIN	Glyma06g02030.1	0	89.1108	Glyma06g02030.1	1e-119	84.1463		GO:0005515
Phvul.007G038700.1	3	17	-2.5025	0.951729	PF00560,PF08263	Leucine rich repeat N-termil domain,protein binding			PTHR24420,PTHR24420:SF473		KOG1909	Ran GTPase-activating protein					GO:0005515	protein binding		Glyma20g26350.1	0	86.8309	Glyma10g40950.1	0	86.9293		GO:0005515
Phvul.004G094200.1	2	11	-2.45943	0.935298	PF00856	protein binding			PTHR12197,PTHR12197:SF90	,SET AND MYND DOMAIN CONTAINING	KOG2084	Predicted histone tail methylase containing SET domain					GO:0005515	protein binding		Glyma16g28140.1	0	88.7545	Glyma16g28140.1	3e-54	86.25		GO:0005515
Phvul.009G053400.1	4	22	-2.45943	0.956556	PF00628,PF00856	protein binding			PTHR13793,PTHR13793:SF5	AF10/AF17-RELATED,PHD FINGER PROTEINS	KOG1080	Histone H3 (Lys4) methyltransferase complex, subunit SET1 and related methyltransferases					GO:0005515	protein binding	PHD	Glyma04g41500.1	0	93.5509	Glyma04g41500.1	1e-141	85.6128		GO:0005515
Phvul.009G165300.1	9	49	-2.44478	0.961642	PF00564,PF00571	protein binding			PTHR11911,PTHR11911:SF13	,INOSINE-5-MONOPHOSPHATE DEHYDROGESE RELATED							GO:0005515	protein binding		Glyma04g37370.1	0	92.8382	Glyma04g37370.3	0	92.9553		GO:0005515
Phvul.002G222100.1	82	444	-2.43686	0.962849	PF00646	protein binding											GO:0005515	protein binding		Glyma07g30950.1	9e-64	83.8617	Glyma07g30950.1	3e-11	88.0597		GO:0005515
Phvul.003G297100.1	47	252	-2.42269	0.96281	PF00612	protein binding			PTHR13140,PTHR13140:SF84	MYOSIN,MYOSIN VIII							GO:0005515	protein binding		Glyma07g32860.1	0	92.1933	Glyma07g32860.2	0	92.1314		GO:0005515
Phvul.009G041700.1	3	16	-2.41504	0.949536	PF00400	WD domain, G-beta repeat			PTHR11227,PTHR11227:SF18	UNCHARACTERIZED,WD-REPEAT PROTEIN INTERACTING WITH PHOSPHOINOSIDES (WIPI)-RELATED	KOG2111	Uncharacterized conserved protein, contains WD40 repeats					GO:0005515	protein binding		Glyma04g40230.1	0	91.0931	Glyma06g14550.1	0	90.9619		GO:0005515
Phvul.005G096700.3	16	85	-2.40939	0.962411	PF00439	protein binding			PTHR22880,PTHR22880:SF31	,FALZ-RELATED BROMODOMAIN-CONTAINING PROTEINS	KOG1474	Transcription initiation factor TFIID, subunit BDF1 and related bromodomain proteins					GO:0005515	protein binding	HMG	Glyma12g33670.1	0	87.8976	Glyma12g33670.1	6e-19	91.7808		GO:0005515
Phvul.005G143200.1	7	37	-2.4021	0.960684	PF00023	protein binding			PTHR24158,PTHR24158:SF306		KOG4412	26S proteasome regulatory complex, subunit PSMD10					GO:0005515	protein binding		Glyma13g41040.2	0	92.7341	Glyma15g04410.1	0	92.5094		GO:0005515
Phvul.005G096700.4	16	84	-2.39232	0.962397	PF00439	protein binding			PTHR22880,PTHR22880:SF31	,FALZ-RELATED BROMODOMAIN-CONTAINING PROTEINS	KOG1474	Transcription initiation factor TFIID, subunit BDF1 and related bromodomain proteins					GO:0005515	protein binding	HMG	Glyma12g33670.1	0	87.7847	Glyma12g33670.1	6e-19	91.7808		GO:0005515
Phvul.005G096700.2	16	82	-2.35755	0.96237	PF00439	protein binding			PTHR22880,PTHR22880:SF31	,FALZ-RELATED BROMODOMAIN-CONTAINING PROTEINS	KOG1474	Transcription initiation factor TFIID, subunit BDF1 and related bromodomain proteins					GO:0005515	protein binding	HMG	Glyma12g33670.1	0	87.9801	Glyma12g33670.1	6e-19	91.7808		GO:0005515
Phvul.004G096600.1	110	553	-2.32978	0.962841	PF01344	protein binding			PTHR24413,PTHR24413:SF218								GO:0005515	protein binding		Glyma13g40180.1	0	92.0213	Glyma12g29630.1	0	92.2652		GO:0005515
Phvul.004G110200.1	2	10	-2.32193	0.928344	PF00168	protein binding											GO:0005515	protein binding		Glyma16g29930.1	2e-66	82.9208	Glyma16g29930.1	3e-46	88.0435		GO:0005515
Phvul.004G156400.1	5	25	-2.32193	0.957659	PF00168	protein binding			PTHR10024,PTHR10024:SF126	,SYPTOTAGMIN							GO:0005515	protein binding		Glyma07g10280.1	0	92.6642	Glyma09g31610.1	0	91.9845		GO:0005515
Phvul.005G096700.1	16	80	-2.32193	0.962344	PF00439	protein binding			PTHR22880,PTHR22880:SF31	,FALZ-RELATED BROMODOMAIN-CONTAINING PROTEINS	KOG1474	Transcription initiation factor TFIID, subunit BDF1 and related bromodomain proteins					GO:0005515	protein binding	HMG	Glyma12g33670.1	0	88.036	Glyma12g33670.1	6e-19	91.7808		GO:0005515
Phvul.007G096000.1	2	10	-2.32193	0.928344	PF00168	protein binding			PTHR10774,PTHR10774:SF2	CALCIUM LIPID BINDING PROTEIN,CALCIUM-DEPENDENT LIPID-BINDING PROTEIN (CALB RELATED)							GO:0005515	protein binding		Glyma10g35410.1	0	91.7842	Glyma20g32110.1	0	91.0891		GO:0005515
Phvul.008G018000.1	2	10	-2.32193	0.928344	PF00786	protein binding											GO:0005515	protein binding		Glyma08g29100.1	1e-143	87.3321	Glyma18g51990.1	1e-123	85.4962		GO:0005515
Phvul.008G148100.1	4	20	-2.32193	0.95427	PF00646,PF07734	F-box associated,protein binding											GO:0005515	protein binding		Glyma16g06890.1	0	87.3228	Glyma19g24160.1	1e-159	88.2917		GO:0005515
Phvul.009G203000.1	3	15	-2.32193	0.947062	PF00400	WD domain, G-beta repeat			PTHR22840,PTHR22840:SF3	FAMILY NOT MED,SUBFAMILY NOT MED	KOG0640	mRNA cleavage stimulating factor complex; subunit 1			K14406	cleavage stimulation factor subunit 1	GO:0005515	protein binding		Glyma06g22360.1	0	94.1315	Glyma04g32180.1	0	93.3014		GO:0005515
Phvul.002G235700.1	18	87	-2.27302	0.954773	PF01344	protein binding			PTHR24412,PTHR24412:SF247								GO:0005515	protein binding		Glyma05g28820.1	0	85.5381	Glyma05g28830.1	1e-102	85.9813		GO:0005515
Phvul.009G154700.1	5	24	-2.26303	0.949371	PF00646	protein binding											GO:0005515	protein binding		Glyma06g16220.2	0	90.9968	Glyma06g16220.1	0	90.9973		GO:0005515
Phvul.002G108400.1	4	19	-2.24793	0.945364	PF00514	protein binding			PTHR23315,PTHR23315:SF34	,BETA CATENIN-RELATED ARMADILLO REPEAT-CONTAINING							GO:0005515	protein binding		Glyma01g37080.1	0	86.7247	Glyma01g37080.1	0	85.1064		GO:0005515
Phvul.003G296800.1	4	19	-2.24793	0.945364	PF00168,PF02893	GRAM domain,protein binding			PTHR23319	UNCHARACTERIZED	KOG1032	Uncharacterized conserved protein, contains GRAM domain					GO:0005515	protein binding		Glyma07g32920.1	0	93.7245	Glyma02g15550.1	0	93.9159		GO:0005515
Phvul.003G100700.1	3	14	-2.22239	0.93636	PF00646,PF01167	Tub family,protein binding			PTHR16517,PTHR16517:SF7	TUBBY-LIKE PROTEIN,TUBBY-RELATED	KOG2502	Tub family proteins					GO:0005515	protein binding	TLP	Glyma07g38150.1	0	91.3809	Glyma17g02570.3	1e-177	91.8977		GO:0005515
Phvul.003G104000.1	12	54	-2.16993	0.953977	PF00400	WD domain, G-beta repeat			PTHR22847,PTHR22847:SF117	,WD40 REPEAT PROTEIN	KOG0266	WD40 repeat-containing protein					GO:0005515	protein binding		Glyma07g37820.1	0	91.1159	Glyma17g02820.1	0	90.9677		GO:0005515
Phvul.005G054000.2	2	9	-2.16993	0.912047	PF00043,PF02798	Glutathione S-transferase, C-termil domain,protein binding			PTHR11260,PTHR11260:SF54	,"GLUTATHIONE S-TRANSFERASE, GST, SUPERFAMILY, GST DOMAIN CONTAINING"	KOG0406	Glutathione S-transferase					GO:0005515	protein binding		Glyma15g40200.1	0	89.9187	Glyma08g18690.1	0	88.9816		GO:0005515
Phvul.006G136200.1	4	18	-2.16993	0.943699	PF00168,PF02893	GRAM domain,protein binding			PTHR16122,PTHR16122:SF15	,MCTP-RELATED	KOG1032	Uncharacterized conserved protein, contains GRAM domain					GO:0005515	protein binding		Glyma15g12790.1	0	90.4409	Glyma15g12790.1	0	93.6893		GO:0005515
Phvul.007G174600.1	2	9	-2.16993	0.912047	PF00515	protein binding			PTHR23083,PTHR23083:SF141	,"O-LINKED N-ACETYLGLUCOSAMINE TRANSFERASE, OGT"							GO:0005515	protein binding	ARF	Glyma02g16310.1	0	91.6667	Glyma10g03520.1	0	91.3664		GO:0005515
Phvul.007G218000.1	2	9	-2.16993	0.912047	PF00023	protein binding											GO:0005515	protein binding		Glyma02g43120.1	5e-62	84.3195					GO:0005515
Phvul.008G185000.1	2	9	-2.16993	0.912047	PF00092	protein binding			PTHR11210,PTHR11210:SF4	RING FINGER,RING FINGER-RELATED							GO:0005515	protein binding		Glyma14g36400.1	1e-173	81.568	Glyma14g36400.1	6e-53	87.619		GO:0005515
Phvul.011G108900.1	6	27	-2.16993	0.950447	PF00560	protein binding			PTHR10588,PTHR10588:SF49	,PROTEIN PHOSPHATASES PP1 REGULATORY SUBUNIT	KOG0531	Protein phosphatase 1, regulatory subunit, and related proteins					GO:0005515	protein binding		Glyma12g11240.1	0	87.75	Glyma06g45610.1	0	88.4277		GO:0005515
Phvul.007G198400.1	19	85	-2.16146	0.953699	PF00646	protein binding											GO:0005515	protein binding		Glyma10g29130.1	1e-116	84.9906	Glyma10g29130.1	9e-13	82.5397		GO:0005515
Phvul.001G049600.2	16	69	-2.10852	0.953288	PF00564	protein binding			PTHR22904,PTHR22904:SF25	,CHAPERONE BINDING PROTEIN	KOG4151	Myosin assembly protein/sexual cycle protein and related proteins					GO:0005515	protein binding	NIN	Glyma1374s00200.2	1e-179	95.3846	Glyma17g32550.2	1e-161	86.8988		GO:0005515
Phvul.007G153100.1	7	30	-2.09954	0.950206	PF00515	protein binding			PTHR23083,PTHR23083:SF181	,"O-LINKED N-ACETYLGLUCOSAMINE TRANSFERASE, OGT"	KOG4626	O-linked N-acetylglucosamine transferase OGT					GO:0005515	protein binding	Trihelix	Glyma02g36210.2	0	92.9978	Glyma02g36210.1	0	92.9978		GO:0005515
Phvul.007G153100.2	7	30	-2.09954	0.950206	PF00515	protein binding			PTHR23083,PTHR23083:SF181	,"O-LINKED N-ACETYLGLUCOSAMINE TRANSFERASE, OGT"	KOG4626	O-linked N-acetylglucosamine transferase OGT					GO:0005515	protein binding	Trihelix	Glyma02g36210.2	0	92.9978	Glyma02g36210.1	0	92.9978		GO:0005515
Phvul.011G108900.2	7	30	-2.09954	0.950206	PF00560	protein binding			PTHR10588,PTHR10588:SF49	,PROTEIN PHOSPHATASES PP1 REGULATORY SUBUNIT	KOG0531	Protein phosphatase 1, regulatory subunit, and related proteins					GO:0005515	protein binding		Glyma12g11240.1	0	87.75	Glyma06g45610.1	0	88.4277		GO:0005515
Phvul.006G199500.1	75	321	-2.09761	0.953947	PF00439	protein binding			PTHR22880,PTHR22880:SF31	,FALZ-RELATED BROMODOMAIN-CONTAINING PROTEINS	KOG1474	Transcription initiation factor TFIID, subunit BDF1 and related bromodomain proteins					GO:0005515	protein binding	GARP_ARR	Glyma15g06560.2	0	86.5	Glyma15g06560.1	0	86.5		GO:0005515
Phvul.001G049600.1	18	77	-2.09686	0.953421	PF00564	protein binding			PTHR22904,PTHR22904:SF25	,CHAPERONE BINDING PROTEIN	KOG4151	Myosin assembly protein/sexual cycle protein and related proteins					GO:0005515	protein binding	NIN	Glyma1374s00200.2	1e-179	95.3846	Glyma17g32550.2	1e-161	86.8988		GO:0005515
Phvul.006G015900.1	11	47	-2.09516	0.952488	PF00646	protein binding											GO:0005515	protein binding		Glyma07g36360.1	0	92.0569	Glyma20g08260.1	0	91.6667		GO:0005515
Phvul.006G015900.2	11	47	-2.09516	0.952488	PF00646	protein binding											GO:0005515	protein binding		Glyma07g36360.1	0	92.0569	Glyma20g08260.1	0	91.6667		GO:0005515
Phvul.007G226700.1	4	17	-2.08746	0.940717	PF00628	protein binding											GO:0005515	protein binding	PHD	Glyma10g07170.2	0	93.4632	Glyma10g07170.2	2e-74	90.708		GO:0005515
Phvul.008G254100.1	4	17	-2.08746	0.940717	PF00646	protein binding			PTHR23244,PTHR23244:SF106	,KELCH REPEAT DOMAIN	KOG0379	Kelch repeat-containing proteins					GO:0005515	protein binding		Glyma07g02350.1	0	88.965	Glyma08g23670.1	0	88.9193		GO:0005515
Phvul.009G067000.1	12	51	-2.08746	0.952705	PF00622,PF04184	ST7 protein,protein binding											GO:0005515	protein binding		Glyma06g04510.1	0	88.7387	Glyma06g04510.1	3e-17	96.2963		GO:0005515
Phvul.009G203000.2	4	17	-2.08746	0.940717	PF00400	WD domain, G-beta repeat			PTHR22840,PTHR22840:SF3	FAMILY NOT MED,SUBFAMILY NOT MED	KOG0640	mRNA cleavage stimulating factor complex; subunit 1					GO:0005515	protein binding		Glyma06g22360.1	0	93.9024	Glyma04g32180.1	1e-171	93.2084		GO:0005515
Phvul.008G094700.1	9	38	-2.078	0.95163	PF00515	protein binding			PTHR23083,PTHR23083:SF141	,"O-LINKED N-ACETYLGLUCOSAMINE TRANSFERASE, OGT"	KOG0548	Molecular co-chaperone STI1					GO:0005515	protein binding	JUMONJI	Glyma01g31170.1	0	84.8175	Glyma03g06600.1	0	84.7202		GO:0005515
Phvul.006G199200.1	33	139	-2.07455	0.953777	PF00564	protein binding											GO:0005515	protein binding		Glyma15g06590.1	1e-104	85.618	Glyma15g06590.1	1e-87	79.7695		GO:0005515
Phvul.009G212300.1	5	21	-2.07039	0.945404	PF00564	protein binding			PTHR22904,PTHR22904:SF25	,CHAPERONE BINDING PROTEIN	KOG4151	Myosin assembly protein/sexual cycle protein and related proteins					GO:0005515	protein binding	NIN	Glyma09g12000.1	0	89.0691	Glyma09g12000.1	1e-162	88.6792		GO:0005515
Phvul.009G166800.1	23	96	-2.0614	0.953554	PF00571	protein binding			PTHR13780	AMP-ACTIVATED PROTEIN KISE, GAMMA REGULATORY SUBUNIT	KOG1764	5'-AMP-activated protein kinase, gamma subunit					GO:0005515	protein binding		Glyma04g37140.1	0	92.0673	Glyma06g17910.1	0	91.5865		GO:0005515
Phvul.007G183100.1	12	49	-2.02975	0.952527	PF00400,PF12490	Breast carcinoma amplified sequence 3,"WD domain, G-beta repeat"			PTHR13268	BREAST CARCINOMA AMPLIFIED SEQUENCE 3	KOG2109	WD40 repeat protein					GO:0005515	protein binding		Glyma10g29870.1	0	91.6575	Glyma20g37460.2	0	92.7872		GO:0005515
Phvul.002G087000.1	62	251	-2.01735	0.953888	PF05739	protein binding			PTHR19305	SYPTOSOMAL ASSOCIATED PROTEIN	KOG3065	SNAP-25 (synaptosome-associated protein) component of SNARE complex			K08509	synaptosomal-associated protein, 29kDa	GO:0005515	protein binding		Glyma04g32710.1	0	90.6393	Glyma06g21560.2	0	89.7611		GO:0005515
Phvul.002G087000.3	62	250	-2.01159	0.953888	PF05739	protein binding			PTHR19305	SYPTOSOMAL ASSOCIATED PROTEIN	KOG3065	SNAP-25 (synaptosome-associated protein) component of SNARE complex			K08509	synaptosomal-associated protein, 29kDa	GO:0005515	protein binding		Glyma04g32710.1	0	90.6393	Glyma06g21560.2	0	89.7611		GO:0005515
Phvul.006G165500.1	6	24	-2	0.947369	PF00646,PF01344	protein binding			PTHR24411,PTHR24411:SF196								GO:0005515	protein binding		Glyma15g10000.1	0	92.6108	Glyma13g29040.1	0	91.7898		GO:0005515
Phvul.008G190200.1	4	16	-2	0.938268	PF06203	protein binding											GO:0005515	protein binding	C2C2_Colike	Glyma14g36930.2	0	92.4757	Glyma14g36930.1	0	92.4757		GO:0005515
Phvul.009G213700.1	9	36	-2	0.951272	PF03031	protein binding			PTHR12210,PTHR12210:SF6	NUCLEAR LIM INTERACTOR-INTERACTING FACTOR-RELATED	KOG1605	TFIIF-interacting CTD phosphatase, including NLI-interacting factor (involved in RNA polymerase II regulation)					GO:0005515	protein binding		Glyma15g23380.1	0	92.796	Glyma09g11580.1	0	94.5641		GO:0005515
Phvul.001G018800.1	8	49	-2.61471	0.983224	PF00560,PF00931,PF05659	Arabidopsis broad-spectrum mildew resistance protein RPW8,apoptosis,protein binding			PTHR23155,PTHR23155:SF282	,LEUCINE-RICH REPEAT-CONTAINING PROTEIN	KOG4658	Apoptotic ATPase					GO:0005515 GO:0005524 GO:0006915 GO:0043531	protein binding_ATP binding_apoptotic process_ADP binding		Glyma17g36420.1	0	88.2036	Glyma14g08700.1	0	88.189	GO:0006915	GO:0005515 GO:0005524 GO:0043531
Phvul.010G004700.1	1	6	-2.58496	0.909919	PF00560,PF00931	apoptosis,protein binding			PTHR23155,PTHR23155:SF236	,LEUCINE-RICH REPEAT-CONTAINING PROTEIN	KOG4658	Apoptotic ATPase					GO:0005515 GO:0005524 GO:0006915 GO:0043531	protein binding_ATP binding_apoptotic process_ADP binding		Glyma13g25440.1	0	81.6022	Glyma13g25440.1	2e-17	77.3931	GO:0006915	GO:0005515 GO:0005524 GO:0043531
Phvul.010G004700.2	1	6	-2.58496	0.909919	PF00560,PF00931	apoptosis,protein binding			PTHR23155,PTHR23155:SF236	,LEUCINE-RICH REPEAT-CONTAINING PROTEIN	KOG4658	Apoptotic ATPase					GO:0005515 GO:0005524 GO:0006915 GO:0043531	protein binding_ATP binding_apoptotic process_ADP binding		Glyma13g25440.1	1e-135	83.2659	Glyma13g25440.1	3e-56	81.3747	GO:0006915	GO:0005515 GO:0005524 GO:0043531
Phvul.006G027900.1	5	25	-2.32193	0.957659	PF00560,PF00931,PF05659	Arabidopsis broad-spectrum mildew resistance protein RPW8,apoptosis,protein binding			PTHR23155,PTHR23155:SF239	,LEUCINE-RICH REPEAT-CONTAINING PROTEIN	KOG4658	Apoptotic ATPase					GO:0005515 GO:0005524 GO:0006915 GO:0043531	protein binding_ATP binding_apoptotic process_ADP binding		Glyma17g21470.1	3e-95	85.7143	Glyma17g21470.1	5e-72	81.295	GO:0006915	GO:0005515 GO:0005524 GO:0043531
Phvul.002G021700.1	18	88	-2.28951	0.954783	PF00560,PF00931,PF05659	Arabidopsis broad-spectrum mildew resistance protein RPW8,apoptosis,protein binding			PTHR23155,PTHR23155:SF239	,LEUCINE-RICH REPEAT-CONTAINING PROTEIN	KOG4658	Apoptotic ATPase					GO:0005515 GO:0005524 GO:0006915 GO:0043531	protein binding_ATP binding_apoptotic process_ADP binding		Glyma11g06260.1	0	88.6644	Glyma11g06260.1	2e-62	90.404	GO:0006915	GO:0005515 GO:0005524 GO:0043531
Phvul.003G247200.1	38	154	-2.01886	0.953799	PF00560,PF00931	apoptosis,protein binding			PTHR23155,PTHR23155:SF239	,LEUCINE-RICH REPEAT-CONTAINING PROTEIN	KOG4658	Apoptotic ATPase					GO:0005515 GO:0005524 GO:0006915 GO:0043531	protein binding_ATP binding_apoptotic process_ADP binding		Glyma05g09440.2	0	86.1355	Glyma05g09440.1	0	86.1355	GO:0006915	GO:0005515 GO:0005524 GO:0043531
Phvul.003G247200.2	38	153	-2.00946	0.953795	PF00560,PF00931	apoptosis,protein binding			PTHR23155,PTHR23155:SF239	,LEUCINE-RICH REPEAT-CONTAINING PROTEIN	KOG4658	Apoptotic ATPase					GO:0005515 GO:0005524 GO:0006915 GO:0043531	protein binding_ATP binding_apoptotic process_ADP binding		Glyma05g09440.2	0	86.1355	Glyma05g09440.1	0	86.1355	GO:0006915	GO:0005515 GO:0005524 GO:0043531
Phvul.002G164200.1	5	21	-2.07039	0.945404	PF00169	protein binding											GO:0005515 GO:0005543	protein binding_phospholipid binding		Glyma11g02010.5	0	90	Glyma11g02010.4	0	90		GO:0005515 GO:0005543
Phvul.008G019000.1	4	16	-2	0.938268	PF00533,PF03031	intracellular,protein binding			PTHR23081	R POLYMERASE II CTD PHOSPHATASE							GO:0005515 GO:0005622	protein binding_intracellular		Glyma08g28920.1	0	88.201	Glyma08g28920.1	0	86.0927		GO:0005515
Phvul.005G123300.1	3	23	-2.9386	0.981072	PF00620,PF00786	protein binding,sigl transduction			PTHR23177,PTHR23177:SF2	GTPASE ACTIVATING PROTEIN,MKIAA1688 PROTEIN							GO:0005515 GO:0005622 GO:0007165	protein binding_intracellular_signal transduction		Glyma12g31080.1	0	91.0405	Glyma13g39230.1	0	90.0293	GO:0007165	GO:0005515
Phvul.001G203000.1	3	12	-2	0.926544	PF00643,PF06203	intracellular,protein binding											GO:0005515 GO:0005622 GO:0008270	protein binding_intracellular_zinc ion binding	C2C2_Colike	Glyma03g36810.1	0	89.4686	Glyma19g39460.1	0	89.4942		GO:0005515 GO:0008270
Phvul.001G203000.2	3	12	-2	0.926544	PF00643,PF06203	intracellular,protein binding											GO:0005515 GO:0005622 GO:0008270	protein binding_intracellular_zinc ion binding	C2C2_Colike	Glyma03g36810.1	0	89.4686	Glyma19g39460.1	0	89.4942		GO:0005515 GO:0008270
Phvul.009G087600.1	4	18	-2.16993	0.943699	PF00400,PF04494	WD domain, G-beta repeat,transcription regulator activity			PTHR19879	WD40 REPEAT PROTEIN	KOG0263	Transcription initiation factor TFIID, subunit TAF5 (also component of histone acetyltransferase SAGA)			K03130	transcription initiation factor TFIID subunit 5	GO:0005515 GO:0005634 GO:0006355 GO:0030528	protein binding_nucleus_"regulation of transcription, DNA-dependent"_transcription regulator activity		Glyma04g06540.1	0	92.8642	Glyma06g06570.1	0	91.8772	GO:0006355	GO:0005515 GO:0030528
Phvul.007G000600.1	5	20	-2	0.944131	PF03114	protein binding											GO:0005515 GO:0005737	protein binding_cytoplasm		Glyma20g39450.2	0	88.1319	Glyma20g39450.2	0	91.0448		GO:0005515
Phvul.007G255600.2	1	47	-5.55459	0.998924	PF00595,PF03572	protein binding,serine-type peptidase activity			PTHR22939,PTHR22939:SF50	,SERINE PROTEASE FAMILY S1C HTRA-RELATED							GO:0005515 GO:0006508 GO:0008236	protein binding_proteolysis and peptidolysis_serine-type peptidase activity		Glyma10g12410.1	0	92.9476	Glyma10g12410.1	1e-09	82.3529	GO:0006508	GO:0005515 GO:0008236
Phvul.007G255600.1	1	43	-5.42626	0.998744	PF00595,PF03572	protein binding,serine-type peptidase activity			PTHR22939,PTHR22939:SF50	,SERINE PROTEASE FAMILY S1C HTRA-RELATED							GO:0005515 GO:0006508 GO:0008236	protein binding_proteolysis and peptidolysis_serine-type peptidase activity		Glyma10g12410.1	0	93.0198	Glyma10g12410.1	2e-09	82.3529	GO:0006508	GO:0005515 GO:0008236
Phvul.007G267200.1	7	80	-3.51457	0.997339	PF00804,PF05739	membrane,protein binding			PTHR19957,PTHR19957:SF26	SYNTAXIN,"SYNTAXIN, ARABIDOPSIS THALIA"	KOG0810	SNARE protein Syntaxin 1 and related proteins					GO:0005515 GO:0016020	protein binding_membrane		Glyma10g10210.1	0	86.031	Glyma02g35210.1	0	84.9077		GO:0005515
Phvul.003G283400.1	82	368	-2.16601	0.955066	PF00804,PF05739	membrane,protein binding			PTHR19957,PTHR19957:SF11	SYNTAXIN,SYNTAXIN-RELATED	KOG0811	SNARE protein PEP12/VAM3/Syntaxin 7/Syntaxin 17			K08488	syntaxin 7	GO:0005515 GO:0016020	protein binding_membrane		Glyma16g08200.1	0	93.5523	Glyma16g13410.1	0	93.309		GO:0005515
Phvul.007G267300.1	49	202	-2.0435	0.953864	PF00804,PF05739	membrane,protein binding			PTHR19957,PTHR19957:SF26	SYNTAXIN,"SYNTAXIN, ARABIDOPSIS THALIA"	KOG0810	SNARE protein Syntaxin 1 and related proteins			K08486	syntaxin 1B/2/3	GO:0005515 GO:0016020	protein binding_membrane		Glyma02g35230.1	0	89.4318	Glyma10g10200.1	0	86.2245		GO:0005515
Phvul.007G055600.1	4	64	-4	0.999133	PF00305,PF01477	oxidoreductase activity, acting on single donors with incorporation of molecular oxygen, incorporation of two atoms of oxygen,protein binding			PTHR11771,PTHR11771:SF2	LIPOXYGESE,metal ion binding			1.13.11.12	Lipoxygese.	K00454	lipoxygenase [EC:1.13.11.12]	GO:0005515 GO:0016702 GO:0046872 GO:0055114	protein binding_"oxidoreductase activity, acting on single donors with incorporation of molecular oxygen, incorporation of two atoms of oxygen"_metal ion binding_oxidation reduction		Glyma20g28290.1	0	88.0609	Glyma20g28290.2	0	88.5239	GO:0055114	GO:0005515 GO:0016702 GO:0046872
Phvul.009G052900.1	1	8	-3	0.949691	PF00240,PF00454	phosphotransferase activity, alcohol group as acceptor,protein binding			PTHR15245,PTHR15245:SF11	FAMILY NOT MED,gb def: T17H3.7	KOG2381	Phosphatidylinositol 4-kinase					GO:0005515 GO:0016773	protein binding_"phosphotransferase activity, alcohol group as acceptor"		Glyma04g41450.1	0	90.8566	Glyma04g41450.1	0	89.7059		GO:0005515 GO:0016773
Phvul.005G031900.1	5	30	-2.58496	0.981241	PF07839	Plant calmodulin-binding domain											GO:0005516	calmodulin binding		Glyma04g27810.1	0	88.9094	Glyma04g27810.1	1e-156	86.5478		GO:0005516
Phvul.008G044900.1	21	225	-3.42146	0.997588	PF00004	ATP binding			PTHR23070,PTHR23070:SF1	AAA-TYPE ATPASE-RELATED,BCS1 AAA-TYPE ATPASE	KOG0743	AAA+-type ATPase					GO:0005524	ATP binding		Glyma18g48910.1	0	86.109	Glyma18g48910.1	4e-16	100		GO:0005524
Phvul.011G043100.1	4	37	-3.20945	0.992678	PF00004	ATP binding			PTHR23070,PTHR23070:SF1	AAA-TYPE ATPASE-RELATED,BCS1 AAA-TYPE ATPASE	KOG0743	AAA+-type ATPase					GO:0005524	ATP binding		Glyma12g04490.1	2e-92	88.7821	Glyma12g04490.1	1e-90	82.7648		GO:0005524
Phvul.003G152600.3	3	26	-3.11548	0.990258	PF03969	ATP binding			PTHR12169	ATP binding							GO:0005524	ATP binding		Glyma02g36990.1	0	90.5969	Glyma17g07770.1	0	92.0177		GO:0005524
Phvul.003G152600.4	3	25	-3.05889	0.989845	PF03969	ATP binding			PTHR12169	ATP binding							GO:0005524	ATP binding		Glyma02g36990.1	0	90.5969	Glyma17g07770.1	0	92.0177		GO:0005524
Phvul.003G152600.2	4	33	-3.04439	0.991715	PF03969	ATP binding			PTHR12169	ATP binding	KOG2383	Predicted ATPase					GO:0005524	ATP binding		Glyma02g36990.1	0	90.7333	Glyma17g07770.1	0	91.5182		GO:0005524
Phvul.003G152600.1	4	32	-3	0.991557	PF03969	ATP binding			PTHR12169	ATP binding	KOG2383	Predicted ATPase					GO:0005524	ATP binding		Glyma02g36990.1	0	90.7333	Glyma17g07770.1	0	91.5182		GO:0005524
Phvul.006G068500.1	1	7	-2.80735	0.929214	PF07724	ATP binding			PTHR11638,PTHR11638:SF64	,ATP-DEPENDENT CLP PROTEASE	KOG1051	Chaperone HSP104 and related ATP-dependent Clp proteases					GO:0005524	ATP binding		Glyma18g06990.1	0	89.8564	Glyma18g06990.1	0	86.4947		GO:0005524
Phvul.004G024900.1	23	146	-2.66626	0.984267	PF00004	ATP binding			PTHR23070,PTHR23070:SF1	AAA-TYPE ATPASE-RELATED,BCS1 AAA-TYPE ATPASE	KOG0743	AAA+-type ATPase					GO:0005524	ATP binding		Glyma19g02180.1	0	87.5	Glyma09g37660.1	1e-129	82.3828		GO:0005524
Phvul.002G046600.1	1	6	-2.58496	0.909919	PF00012	Hsp70 protein			PTHR19375,PTHR19375:SF100	,ATP binding							GO:0005524	ATP binding		Glyma01g44910.1	1e-142	85.5	Glyma01g44910.1	1e-129	86.5306		GO:0005524
Phvul.004G024800.1	3	48	-4	0.998715	PF00004	ATP binding			PTHR23070,PTHR23070:SF1	AAA-TYPE ATPASE-RELATED,BCS1 AAA-TYPE ATPASE	KOG0743	AAA+-type ATPase					GO:0005524 GO:0006281 GO:0006310 GO:0009378	ATP binding_DNA repair_DNA recombination_Holliday junction helicase activity		Glyma13g05010.1	0	87.7506	Glyma13g05010.1	1e-106	88.7324	GO:0006281 GO:0006310	GO:0005524 GO:0009378
Phvul.004G024700.1	4	38	-3.24793	0.992781	PF00004	ATP binding			PTHR23070,PTHR23070:SF1	AAA-TYPE ATPASE-RELATED,BCS1 AAA-TYPE ATPASE	KOG0743	AAA+-type ATPase					GO:0005524 GO:0006281 GO:0006310 GO:0009378	ATP binding_DNA repair_DNA recombination_Holliday junction helicase activity		Glyma18g48920.1	1e-59	85.1211	Glyma18g48920.1	6e-28	79	GO:0006281 GO:0006310	GO:0005524 GO:0009378
Phvul.003G180800.1	5	21	-2.07039	0.945404	PF00485,PF01928	metabolic process,phosphate metabolic process			PTHR10285	URIDINE KISE RELATED	KOG4203	Armadillo/beta-Catenin/plakoglobin					GO:0005524 GO:0006796 GO:0008152 GO:0016301	ATP binding_phosphate metabolism_metabolism_kinase activity		Glyma17g09080.1	0	92.2805	Glyma05g07610.1	0	92.3615	GO:0006796 GO:0008152	GO:0005524 GO:0016301
Phvul.003G180800.2	5	21	-2.07039	0.945404	PF00485,PF01928	metabolic process,phosphate metabolic process			PTHR10285	URIDINE KISE RELATED	KOG4203	Armadillo/beta-Catenin/plakoglobin					GO:0005524 GO:0006796 GO:0008152 GO:0016301	ATP binding_phosphate metabolism_metabolism_kinase activity		Glyma17g09080.1	0	93.7683	Glyma17g09080.1	1e-157	88.0515	GO:0006796 GO:0008152	GO:0005524 GO:0016301
Phvul.007G077900.1	1	32	-5	0.997837	PF00005,PF00664	ATPase activity,"ATPase activity, coupled to transmembrane movement of substances"			PTHR24223,PTHR24223:SF21		KOG0054	Multidrug resistance-associated protein/mitoxantrone resistance protein, ABC superfamily					GO:0005524 GO:0006810 GO:0016021 GO:0016887 GO:0042626 GO:0055085	ATP binding_transport_integral to membrane_ATPase activity_"ATPase activity, coupled to transmembrane movement of substances"_transmembrane transport	GRAS	Glyma10g37160.1	0	90.1733	Glyma20g30490.1	0	90.8068	GO:0006810 GO:0055085	GO:0005524 GO:0016887 GO:0042626
Phvul.008G167300.1	0	6	-3.58496	0.921004	PF00005,PF00664	ATPase activity,"ATPase activity, coupled to transmembrane movement of substances"			PTHR24223,PTHR24223:SF20		KOG0054	Multidrug resistance-associated protein/mitoxantrone resistance protein, ABC superfamily					GO:0005524 GO:0006810 GO:0016021 GO:0016887 GO:0042626 GO:0055085	ATP binding_transport_integral to membrane_ATPase activity_"ATPase activity, coupled to transmembrane movement of substances"_transmembrane transport		Glyma14g01900.1	0	90.4101	Glyma14g01900.1	0	91.8877	GO:0006810 GO:0055085	GO:0005524 GO:0016887 GO:0042626
Phvul.008G167400.1	1	10	-3.32193	0.969469	PF00005,PF00664	ATPase activity,"ATPase activity, coupled to transmembrane movement of substances"			PTHR24223,PTHR24223:SF20		KOG0054	Multidrug resistance-associated protein/mitoxantrone resistance protein, ABC superfamily					GO:0005524 GO:0006810 GO:0016021 GO:0016887 GO:0042626 GO:0055085	ATP binding_transport_integral to membrane_ATPase activity_"ATPase activity, coupled to transmembrane movement of substances"_transmembrane transport	ABI3	Glyma14g01900.1	0	91.5478	Glyma14g01900.1	1e-132	86.3378	GO:0006810 GO:0055085	GO:0005524 GO:0016887 GO:0042626
Phvul.002G150000.1	1	8	-3	0.949691	PF00005,PF00664	ATPase activity,"ATPase activity, coupled to transmembrane movement of substances"			PTHR24222,PTHR24222:SF78		KOG0058	Peptide exporter, ABC superfamily					GO:0005524 GO:0006810 GO:0016021 GO:0016887 GO:0042626 GO:0055085	ATP binding_transport_integral to membrane_ATPase activity_"ATPase activity, coupled to transmembrane movement of substances"_transmembrane transport		Glyma01g03160.1	0	93.6009	Glyma02g04410.1	0	93.3839	GO:0006810 GO:0055085	GO:0005524 GO:0016887 GO:0042626
Phvul.004G122300.1	3	22	-2.87447	0.980395	PF00005,PF00664	ATPase activity,"ATPase activity, coupled to transmembrane movement of substances"			PTHR24221,PTHR24221:SF71		KOG0058	Peptide exporter, ABC superfamily					GO:0005524 GO:0006810 GO:0016021 GO:0016887 GO:0042626 GO:0055085	ATP binding_transport_integral to membrane_ATPase activity_"ATPase activity, coupled to transmembrane movement of substances"_transmembrane transport		Glyma09g27220.1	0	92.5164	Glyma09g27220.1	5e-41	84.8624	GO:0006810 GO:0055085	GO:0005524 GO:0016887 GO:0042626
Phvul.009G248400.1	3	19	-2.66297	0.975822	PF00005,PF00664	ATPase activity,"ATPase activity, coupled to transmembrane movement of substances"			PTHR24223,PTHR24223:SF201		KOG0054	Multidrug resistance-associated protein/mitoxantrone resistance protein, ABC superfamily					GO:0005524 GO:0006810 GO:0016021 GO:0016887 GO:0042626 GO:0055085	ATP binding_transport_integral to membrane_ATPase activity_"ATPase activity, coupled to transmembrane movement of substances"_transmembrane transport		Glyma09g04980.1	0	87.3862	Glyma15g15870.1	0	91.5946	GO:0006810 GO:0055085	GO:0005524 GO:0016887 GO:0042626
Phvul.008G276200.1	1	6	-2.58496	0.909919	PF00005,PF00664	ATPase activity,"ATPase activity, coupled to transmembrane movement of substances"			PTHR24223,PTHR24223:SF20		KOG0058	Peptide exporter, ABC superfamily					GO:0005524 GO:0006810 GO:0016021 GO:0016887 GO:0042626 GO:0055085	ATP binding_transport_integral to membrane_ATPase activity_"ATPase activity, coupled to transmembrane movement of substances"_transmembrane transport		Glyma02g46810.1	0	92.0937	Glyma02g46810.1	0	87.6972	GO:0006810 GO:0055085	GO:0005524 GO:0016887 GO:0042626
Phvul.003G122400.1	3	14	-2.22239	0.93636	PF00005,PF00664	ATPase activity,"ATPase activity, coupled to transmembrane movement of substances"			PTHR24222,PTHR24222:SF96		KOG0055	Multidrug/pheromone exporter, ABC superfamily					GO:0005524 GO:0006810 GO:0016021 GO:0016887 GO:0042626 GO:0055085	ATP binding_transport_integral to membrane_ATPase activity_"ATPase activity, coupled to transmembrane movement of substances"_transmembrane transport	BES1	Glyma13g17930.1	0	90.44	Glyma17g04590.1	0	89.4862	GO:0006810 GO:0055085	GO:0005524 GO:0016887 GO:0042626
Phvul.007G143900.1	44	179	-2.02438	0.953835	PF00005,PF00664	ATPase activity,"ATPase activity, coupled to transmembrane movement of substances"			PTHR24223,PTHR24223:SF201		KOG0054	Multidrug resistance-associated protein/mitoxantrone resistance protein, ABC superfamily					GO:0005524 GO:0006810 GO:0016021 GO:0016887 GO:0042626 GO:0055085	ATP binding_transport_integral to membrane_ATPase activity_"ATPase activity, coupled to transmembrane movement of substances"_transmembrane transport		Glyma10g02370.1	0	91.3421	Glyma10g02370.2	0	91.1052	GO:0006810 GO:0055085	GO:0005524 GO:0016887 GO:0042626
Phvul.007G143900.2	44	179	-2.02438	0.953835	PF00005,PF00664	ATPase activity,"ATPase activity, coupled to transmembrane movement of substances"			PTHR24223,PTHR24223:SF201		KOG0054	Multidrug resistance-associated protein/mitoxantrone resistance protein, ABC superfamily					GO:0005524 GO:0006810 GO:0016021 GO:0016887 GO:0042626 GO:0055085	ATP binding_transport_integral to membrane_ATPase activity_"ATPase activity, coupled to transmembrane movement of substances"_transmembrane transport		Glyma10g02370.1	0	91.3421	Glyma10g02370.2	0	91.1052	GO:0006810 GO:0055085	GO:0005524 GO:0016887 GO:0042626
Phvul.011G014400.1	1	12	-3.58496	0.979881	PF00931	apoptosis			PTHR11017,PTHR11017:SF127	,LEUCINE RICH REPEAT PROTEIN							GO:0005524 GO:0006915 GO:0043531	ATP binding_apoptotic process_ADP binding		Glyma12g01420.1	0	85.6979	Glyma12g01420.1	1e-81	80.1939	GO:0006915	GO:0005524 GO:0043531
Phvul.003G002500.1	1	9	-3.16993	0.959332	PF00931	apoptosis			PTHR11017,PTHR11017:SF20	DISEASE RESISTANCE PROTEIN,LEUCINE RICH REPEAT PROTEIN	KOG4658	Apoptotic ATPase					GO:0005524 GO:0006915 GO:0043531	ATP binding_apoptotic process_ADP binding		Glyma14g01230.1	0	83.2647	Glyma14g01230.1	8e-08	80.1325	GO:0006915	GO:0005524 GO:0043531
Phvul.003G002500.2	1	9	-3.16993	0.959332	PF00931	apoptosis			PTHR11017,PTHR11017:SF20	DISEASE RESISTANCE PROTEIN,LEUCINE RICH REPEAT PROTEIN	KOG4658	Apoptotic ATPase					GO:0005524 GO:0006915 GO:0043531	ATP binding_apoptotic process_ADP binding		Glyma14g01230.1	0	83.2647	Glyma14g01230.1	8e-08	80.1325	GO:0006915	GO:0005524 GO:0043531
Phvul.003G002500.3	1	9	-3.16993	0.959332	PF00931	apoptosis			PTHR11017,PTHR11017:SF20	DISEASE RESISTANCE PROTEIN,LEUCINE RICH REPEAT PROTEIN	KOG4658	Apoptotic ATPase					GO:0005524 GO:0006915 GO:0043531	ATP binding_apoptotic process_ADP binding		Glyma14g01230.1	0	83.2647	Glyma14g01230.1	8e-08	80.1325	GO:0006915	GO:0005524 GO:0043531
Phvul.003G002500.4	1	9	-3.16993	0.959332	PF00931	apoptosis			PTHR11017,PTHR11017:SF20	DISEASE RESISTANCE PROTEIN,LEUCINE RICH REPEAT PROTEIN	KOG4658	Apoptotic ATPase					GO:0005524 GO:0006915 GO:0043531	ATP binding_apoptotic process_ADP binding		Glyma14g01230.1	0	83.2647	Glyma14g01230.1	8e-08	80.1325	GO:0006915	GO:0005524 GO:0043531
Phvul.006G052600.1	1	9	-3.16993	0.959332	PF00931	apoptosis			PTHR23155,PTHR23155:SF121	,LEUCINE-RICH REPEAT-CONTAINING PROTEIN	KOG4658	Apoptotic ATPase					GO:0005524 GO:0006915 GO:0043531	ATP binding_apoptotic process_ADP binding	E2F	Glyma18g09980.1	2e-84	80.317	Glyma18g09980.1	3e-15	87.3563	GO:0006915	GO:0005524 GO:0043531
Phvul.004G016500.1	1	7	-2.80735	0.929214	PF00931	apoptosis			PTHR23155,PTHR23155:SF236	,LEUCINE-RICH REPEAT-CONTAINING PROTEIN							GO:0005524 GO:0006915 GO:0043531	ATP binding_apoptotic process_ADP binding		Glyma13g26140.1	1e-29	88.189	Glyma13g26140.1	4e-14	89.0411	GO:0006915	GO:0005524 GO:0043531
Phvul.011G014500.1	1	7	-2.80735	0.929214	PF00931	apoptosis			PTHR11017,PTHR11017:SF129	,LEUCINE RICH REPEAT PROTEIN	KOG4658	Apoptotic ATPase					GO:0005524 GO:0006915 GO:0043531	ATP binding_apoptotic process_ADP binding		Glyma12g01420.1	0	83.0807	Glyma08g29050.3	3e-09	85.1852	GO:0006915	GO:0005524 GO:0043531
Phvul.011G172100.2	1	7	-2.80735	0.929214	PF00931	apoptosis					KOG4658	Apoptotic ATPase					GO:0005524 GO:0006915 GO:0043531	ATP binding_apoptotic process_ADP binding		Glyma14g01230.1	0	81.4815	Glyma14g01230.1	2e-17	81.2834	GO:0006915	GO:0005524 GO:0043531
Phvul.004G005600.1	1	6	-2.58496	0.909919	PF00931	apoptosis			PTHR23155,PTHR23155:SF236	,LEUCINE-RICH REPEAT-CONTAINING PROTEIN	KOG4658	Apoptotic ATPase					GO:0005524 GO:0006915 GO:0043531	ATP binding_apoptotic process_ADP binding		Glyma08g41340.1	2e-72	82.1154	Glyma08g41340.1	9e-13	86.1702	GO:0006915	GO:0005524 GO:0043531
Phvul.004G007900.1	1	6	-2.58496	0.909919	PF00931	apoptosis			PTHR23155,PTHR23155:SF236	,LEUCINE-RICH REPEAT-CONTAINING PROTEIN	KOG4658	Apoptotic ATPase					GO:0005524 GO:0006915 GO:0043531	ATP binding_apoptotic process_ADP binding		Glyma19g01020.1	2e-53	84.4523	Glyma08g41340.1	5e-48	81.8414	GO:0006915	GO:0005524 GO:0043531
Phvul.004G009300.1	1	6	-2.58496	0.909919	PF00931	apoptosis			PTHR23155,PTHR23155:SF236	,LEUCINE-RICH REPEAT-CONTAINING PROTEIN	KOG4658	Apoptotic ATPase					GO:0005524 GO:0006915 GO:0043531	ATP binding_apoptotic process_ADP binding		Glyma13g26140.1	3e-71	78.5211	Glyma13g26140.1	2e-19	85.9649	GO:0006915	GO:0005524 GO:0043531
Phvul.004G044300.1	1	6	-2.58496	0.909919	PF00931	apoptosis			PTHR23155,PTHR23155:SF236	,LEUCINE-RICH REPEAT-CONTAINING PROTEIN	KOG4658	Apoptotic ATPase					GO:0005524 GO:0006915 GO:0043531	ATP binding_apoptotic process_ADP binding		Glyma13g26380.1	1e-79	79.5322	Glyma13g26380.1	2e-13	84.6154	GO:0006915	GO:0005524 GO:0043531
Phvul.011G172100.1	1	6	-2.58496	0.909919	PF00931	apoptosis					KOG4658	Apoptotic ATPase					GO:0005524 GO:0006915 GO:0043531	ATP binding_apoptotic process_ADP binding		Glyma14g01230.1	0	81.4815	Glyma14g01230.1	3e-17	81.2834	GO:0006915	GO:0005524 GO:0043531
Phvul.L004400.1	1	6	-2.58496	0.909919	PF00931	apoptosis			PTHR23155,PTHR23155:SF121	,LEUCINE-RICH REPEAT-CONTAINING PROTEIN	KOG4658	Apoptotic ATPase					GO:0005524 GO:0006915 GO:0043531	ATP binding_apoptotic process_ADP binding		Glyma13g26000.1	3e-67	82.6389	Glyma13g26000.1	3e-18	79.8387
Phvul.L007500.1	1	6	-2.58496	0.909919	PF00931	apoptosis			PTHR11017,PTHR11017:SF28	LEUCINE RICH REPEAT PROTEIN,LEUCINE-RICH REPEAT PROTEIN	KOG4658	Apoptotic ATPase					GO:0005524 GO:0006915 GO:0043531	ATP binding_apoptotic process_ADP binding		Glyma19g01020.1	2e-53	83.2817	Glyma08g41340.1	2e-41	85.4251
Phvul.L009800.1	1	6	-2.58496	0.909919	PF00931	apoptosis			PTHR23155,PTHR23155:SF236	,LEUCINE-RICH REPEAT-CONTAINING PROTEIN	KOG4658	Apoptotic ATPase					GO:0005524 GO:0006915 GO:0043531	ATP binding_apoptotic process_ADP binding		Glyma13g26000.1	3e-83	83.9729	Glyma13g26000.1	7e-19	79.9197
Phvul.003G002300.1	2	11	-2.45943	0.935298	PF00931	apoptosis			PTHR11439	GAG-POL-RELATED RETROTRANSPOSON	KOG4658	Apoptotic ATPase					GO:0005524 GO:0006915 GO:0043531	ATP binding_apoptotic process_ADP binding	WRKY	Glyma14g01230.1	0	82.7052	Glyma14g01230.1	1e-35	81.457	GO:0006915	GO:0005524 GO:0043531
Phvul.002G133600.2	6	32	-2.41504	0.959985	PF00931	apoptosis			PTHR23155,PTHR23155:SF178	,LEUCINE-RICH REPEAT-CONTAINING PROTEIN	KOG4658	Apoptotic ATPase					GO:0005524 GO:0006915 GO:0043531	ATP binding_apoptotic process_ADP binding	E2F	Glyma01g01420.1	0	91.5982	Glyma01g01420.1	1e-154	91.5865	GO:0006915	GO:0005524 GO:0043531
Phvul.002G133600.1	5	26	-2.37851	0.958185	PF00931	apoptosis			PTHR23155	LEUCINE-RICH REPEAT-CONTAINING PROTEIN	KOG4658	Apoptotic ATPase			K13457	disease resistance protein RPM1	GO:0005524 GO:0006915 GO:0043531	ATP binding_apoptotic process_ADP binding	E2F	Glyma01g01420.1	0	91.1751	Glyma01g01420.1	1e-154	91.5865	GO:0006915	GO:0005524 GO:0043531
Phvul.006G027800.1	8	36	-2.16993	0.952613	PF00931,PF05659	Arabidopsis broad-spectrum mildew resistance protein RPW8,apoptosis			PTHR23155,PTHR23155:SF239	,LEUCINE-RICH REPEAT-CONTAINING PROTEIN	KOG4658	Apoptotic ATPase					GO:0005524 GO:0006915 GO:0043531	ATP binding_apoptotic process_ADP binding		Glyma17g21470.1	1e-125	85.9048	Glyma17g21470.1	3e-67	80.9353	GO:0006915	GO:0005524 GO:0043531
Phvul.002G133400.1	3	13	-2.11548	0.9316	PF00931	apoptosis			PTHR23155	LEUCINE-RICH REPEAT-CONTAINING PROTEIN	KOG4658	Apoptotic ATPase			K13457	disease resistance protein RPM1	GO:0005524 GO:0006915 GO:0043531	ATP binding_apoptotic process_ADP binding	E2F	Glyma01g01400.1	0	91.4273	Glyma01g01400.1	1e-106	92.0139	GO:0006915	GO:0005524 GO:0043531
Phvul.011G014200.1	3	13	-2.11548	0.9316	PF00931	apoptosis			PTHR11017,PTHR11017:SF127	,LEUCINE RICH REPEAT PROTEIN	KOG4658	Apoptotic ATPase					GO:0005524 GO:0006915 GO:0043531	ATP binding_apoptotic process_ADP binding		Glyma12g01420.1	0	82.2304	Glyma12g01420.1	2e-16	80.9524	GO:0006915	GO:0005524 GO:0043531
Phvul.011G200900.1	3	13	-2.11548	0.9316	PF00931	apoptosis			PTHR23155,PTHR23155:SF236	,LEUCINE-RICH REPEAT-CONTAINING PROTEIN	KOG4658	Apoptotic ATPase					GO:0005524 GO:0006915 GO:0043531	ATP binding_apoptotic process_ADP binding		Glyma13g25440.1	1e-124	82.5737	Glyma13g25440.1	5e-08	79.4286	GO:0006915	GO:0005524 GO:0043531
Phvul.002G166400.1	3	12	-2	0.926544	PF00931	apoptosis			PTHR11017,PTHR11017:SF129	,LEUCINE RICH REPEAT PROTEIN	KOG4658	Apoptotic ATPase					GO:0005524 GO:0006915 GO:0043531	ATP binding_apoptotic process_ADP binding	E2F	Glyma01g37620.2	0	90.5518	Glyma01g37620.1	0	90.5518	GO:0006915	GO:0005524 GO:0043531
Phvul.008G014700.1	5	20	-2	0.944131	PF00931	apoptosis			PTHR11017,PTHR11017:SF127	,LEUCINE RICH REPEAT PROTEIN	KOG4658	Apoptotic ATPase					GO:0005524 GO:0006915 GO:0043531	ATP binding_apoptotic process_ADP binding		Glyma18g52400.1	0	85.8824	Glyma18g52400.1	1e-174	87.3802	GO:0006915	GO:0005524 GO:0043531
Phvul.011G014300.1	3	12	-2	0.926544	PF00931	apoptosis			PTHR11017,PTHR11017:SF127	,LEUCINE RICH REPEAT PROTEIN	KOG4658	Apoptotic ATPase					GO:0005524 GO:0006915 GO:0043531	ATP binding_apoptotic process_ADP binding		Glyma12g01420.1	0	82.3956	Glyma12g01420.1	4e-21	82.0106	GO:0006915	GO:0005524 GO:0043531
Phvul.009G096200.1	1	24	-4.58496	0.996071	PF00005,PF01061,PF08370	ATPase activity,Plant PDR ABC transporter associated,membrane			PTHR19241,PTHR19241:SF10	ATP-BINDING CASSETTE TRANSPORTER,ATP-BINDING CASSETTE TRANSPORTER-RELATED	KOG0065	Pleiotropic drug resistance proteins (PDR1-15), ABC superfamily					GO:0005524 GO:0016020 GO:0016887	ATP binding_membrane_ATPase activity		Glyma04g07420.1	0	93.8931	Glyma04g07420.1	9e-26	90.7216		GO:0005524 GO:0016887
Phvul.009G096200.2	1	24	-4.58496	0.996071	PF00005,PF01061,PF08370	ATPase activity,Plant PDR ABC transporter associated,membrane			PTHR19241,PTHR19241:SF10	ATP-BINDING CASSETTE TRANSPORTER,ATP-BINDING CASSETTE TRANSPORTER-RELATED	KOG0065	Pleiotropic drug resistance proteins (PDR1-15), ABC superfamily					GO:0005524 GO:0016020 GO:0016887	ATP binding_membrane_ATPase activity		Glyma04g07420.1	0	93.8931	Glyma04g07420.1	9e-26	90.7216		GO:0005524 GO:0016887
Phvul.003G120500.1	1	14	-3.80735	0.986079	PF00005,PF01061,PF08370	ATPase activity,Plant PDR ABC transporter associated,membrane			PTHR19241,PTHR19241:SF10	ATP-BINDING CASSETTE TRANSPORTER,ATP-BINDING CASSETTE TRANSPORTER-RELATED	KOG0065	Pleiotropic drug resistance proteins (PDR1-15), ABC superfamily					GO:0005524 GO:0016020 GO:0016887	ATP binding_membrane_ATPase activity		Glyma17g04360.1	0	91.6034	Glyma17g04360.1	0	92.1385		GO:0005524 GO:0016887
Phvul.005G166500.1	2	26	-3.70044	0.995523	PF00005,PF01061,PF08370	ATPase activity,Plant PDR ABC transporter associated,membrane			PTHR19241,PTHR19241:SF10	ATP-BINDING CASSETTE TRANSPORTER,ATP-BINDING CASSETTE TRANSPORTER-RELATED	KOG0065	Pleiotropic drug resistance proteins (PDR1-15), ABC superfamily					GO:0005524 GO:0016020 GO:0016887	ATP binding_membrane_ATPase activity		Glyma13g43140.1	0	90.7951	Glyma13g43140.1	8e-48	93.2836		GO:0005524 GO:0016887
Phvul.001G172400.1	1	12	-3.58496	0.979881	PF00005,PF01061	ATPase activity,membrane			PTHR19241,PTHR19241:SF102	,ATP-BINDING CASSETTE TRANSPORTER	KOG0061	Transporter, ABC superfamily (Breast cancer resistance protein)					GO:0005524 GO:0016020 GO:0016887	ATP binding_membrane_ATPase activity		Glyma19g35970.1	0	87.0314	Glyma19g35970.1	6e-07	89.7959		GO:0005524 GO:0016887
Phvul.002G121200.1	1	7	-2.80735	0.929214	PF00005,PF01061	ATPase activity,membrane			PTHR19241,PTHR19241:SF23	ATP-BINDING CASSETTE TRANSPORTER,STEROLIN-2 RELATED	KOG0061	Transporter, ABC superfamily (Breast cancer resistance protein)					GO:0005524 GO:0016020 GO:0016887	ATP binding_membrane_ATPase activity		Glyma01g35800.1	0	94.2424	Glyma11g09560.1	0	93.4443		GO:0005524 GO:0016887
Phvul.003G120400.1	3	21	-2.80735	0.979639	PF00005,PF01061,PF08370	ATPase activity,Plant PDR ABC transporter associated,membrane			PTHR19241,PTHR19241:SF10	ATP-BINDING CASSETTE TRANSPORTER,ATP-BINDING CASSETTE TRANSPORTER-RELATED	KOG0065	Pleiotropic drug resistance proteins (PDR1-15), ABC superfamily					GO:0005524 GO:0016020 GO:0016887	ATP binding_membrane_ATPase activity		Glyma17g04350.1	0	93.1481	Glyma17g04350.1	0	93.7534		GO:0005524 GO:0016887
Phvul.010G145600.1	27	119	-2.13993	0.953922	PF00005,PF01061,PF08370	ATPase activity,Plant PDR ABC transporter associated,membrane			PTHR19241,PTHR19241:SF10	ATP-BINDING CASSETTE TRANSPORTER,ATP-BINDING CASSETTE TRANSPORTER-RELATED	KOG0065	Pleiotropic drug resistance proteins (PDR1-15), ABC superfamily					GO:0005524 GO:0016020 GO:0016887	ATP binding_membrane_ATPase activity		Glyma07g01860.1	0	92.0171	Glyma08g21540.1	0	91.5619		GO:0005524 GO:0016887
Phvul.007G209300.1	2	10	-2.32193	0.928344	PF01043,PF07516,PF07517	protein import									K03070	preprotein translocase subunit SecA	GO:0005524 GO:0016020 GO:0017038	ATP binding_membrane_protein import		Glyma02g01060.2	0	92.8298	Glyma02g01060.2	0	88.855		GO:0005524
Phvul.001G077700.1	1	60	-5.90689	0.999293	PF00288,PF10509	Galactokise galactose-binding sigture,kise activity			PTHR10457,PTHR10457:SF6	GALACTOKISE 1,MEVALOTE KISE/GALACTOKISE	KOG0631	Galactokinase	2.7.1.46	L-arabinokise.	K12446	L-arabinokinase [EC:2.7.1.46]	GO:0005524 GO:0016301 GO:0016310	ATP binding_kinase activity_phosphorylation		Glyma17g27560.1	0	91.8117	Glyma14g19220.1	0	90.7645	GO:0016310	GO:0005524 GO:0016301
Phvul.007G087000.1	3	20	-2.73697	0.97698	PF00118,PF01504	cellular protein metabolic process,phosphatidylinositol phosphate kise activity			PTHR23086,PTHR23086:SF7	,PHOSPHATIDYLINOSITOL-4-PHOSPHATE 5-KISE	KOG0230	Phosphatidylinositol-4-phosphate 5-kinase and related FYVE finger-containing proteins					GO:0005524 GO:0016307 GO:0044267 GO:0046488	ATP binding_phosphatidylinositol phosphate kinase activity_cellular protein metabolism_phosphatidylinositol metabolism	WRKY	Glyma10g36250.1	0	91.2364	Glyma10g36250.1	0	92.1746	GO:0044267 GO:0046488	GO:0005524 GO:0016307
Phvul.009G210300.1	5	25	-2.32193	0.957659	PF03266	nucleotide phosphatase activity			PTHR20953	KISE-RELATED			3.6.1.15	Nucleoside-triphosphatase.	K06928	nucleoside-triphosphatase THEP1 [EC:3.6.1.15]	GO:0005524 GO:0016740 GO:0019204	ATP binding_transferase activity_nucleotide phosphatase activity		Glyma01g36320.1	0	90.1042	Glyma11g09110.1	1e-111	94.6768		GO:0005524 GO:0016740 GO:0019204
Phvul.008G276500.1	2	19	-3.24793	0.986963	PF00005	ATPase activity			PTHR24223,PTHR24223:SF20								GO:0005524 GO:0016887	ATP binding_ATPase activity		Glyma02g46810.1	2e-90	94.4186	Glyma02g46800.1	2e-90	94.4186		GO:0005524 GO:0016887
Phvul.007G243200.1	1	6	-2.58496	0.909919	PF00005	ATPase activity			PTHR19241,PTHR19241:SF19	ATP-BINDING CASSETTE TRANSPORTER,ATP-BINDING CASSETTE TRANSPORTER-RELATED	KOG0061	Transporter, ABC superfamily (Breast cancer resistance protein)					GO:0005524 GO:0016887	ATP binding_ATPase activity		Glyma02g21570.1	0	91.3859	Glyma02g21570.1	1e-119	92.1384		GO:0005524 GO:0016887
Phvul.002G330700.1	9	48	-2.41504	0.961579	PF00005	ATPase activity			PTHR24220,PTHR24220:SF24		KOG2355	Predicted ABC-type transport, ATPase component/CCR4 associated factor					GO:0005524 GO:0016887	ATP binding_ATPase activity		Glyma08g05940.1	0	87.2675	Glyma08g05940.3	1e-121	87.3874		GO:0005524 GO:0016887
Phvul.001G243900.1	4	21	-2.39232	0.955355	PF02861,PF07724	ATP binding,protein metabolic process			PTHR11638,PTHR11638:SF64	,ATP-DEPENDENT CLP PROTEASE							GO:0005524 GO:0019538	ATP binding_protein metabolism		Glyma18g03030.1	0	89.375	Glyma18g03030.1	3e-93	86.7925	GO:0019538	GO:0005524
Phvul.006G038400.1	1	6	-2.58496	0.909919	PF08477	GTP binding			PTHR24073,PTHR24073:SF279		KOG1673	Ras GTPases					GO:0005525 GO:0005622 GO:0007264	GTP binding_intracellular_small GTPase mediated signal transduction		Glyma18g12020.1	0	89.8515	Glyma09g15380.1	0	93.2318	GO:0007264	GO:0005525
Phvul.007G140200.1	7	39	-2.47805	0.961237	PF00071	Ras family			PTHR24073,PTHR24073:SF482								GO:0005525 GO:0005622 GO:0007264	GTP binding_intracellular_small GTPase mediated signal transduction		Glyma10g34120.2	9e-66	89.4495	Glyma10g34120.1	3e-65	89.4009	GO:0007264	GO:0005525
Phvul.007G140100.1	5	24	-2.26303	0.949371	PF00071	Ras family			PTHR24073,PTHR24073:SF482								GO:0005525 GO:0007264	GTP binding_small GTPase mediated signal transduction		Glyma10g34120.2	1e-142	92.7577	Glyma10g34120.1	1e-141	92.7171	GO:0007264	GO:0005525
Phvul.009G068200.1	4	27	-2.75489	0.980684	PF01453	sugar binding			PTHR24420,PTHR24420:SF599								GO:0005529	sugar binding		Glyma04g04500.1	2e-81	82.9268					GO:0005529
Phvul.009G034000.1	10	79	-2.98185	0.985821	PF07651	phospholipid binding			PTHR22951,PTHR22951:SF8	,CLATHRIN ASSEMBLY PROTEIN							GO:0005543	phospholipid binding		Glyma06g10450.1	0	83.1407	Glyma04g10600.1	1e-175	82.8155		GO:0005543
Phvul.007G002500.1	5	20	-2	0.944131	PF01417	ENTH domain			PTHR12276,PTHR12276:SF44	,EPSIN/ENT-RELATED	KOG2056	Equilibrative nucleoside transporter protein			K12471	epsin	GO:0005543	phospholipid binding		Glyma10g44350.1	0	90.6832	Glyma10g44350.1	3e-83	86.3768		GO:0005543
Phvul.011G108800.1	1	15	-3.90689	0.988004	PF00643	intracellular											GO:0005622 GO:0008270	intracellular_zinc ion binding	C2C2_Colike	Glyma06g45620.1	6e-90	85.7881	Glyma12g11230.1	1e-75	87.2414		GO:0008270
Phvul.005G076700.1	0	6	-3.58496	0.921004	PF00643	intracellular											GO:0005622 GO:0008270	intracellular_zinc ion binding	C2C2_Colike	Glyma13g33990.1	0	93.1034	Glyma12g36260.2	0	90.6793		GO:0008270
Phvul.005G076700.2	0	6	-3.58496	0.921004	PF00643	intracellular											GO:0005622 GO:0008270	intracellular_zinc ion binding	C2C2_Colike	Glyma13g33990.1	0	93.1034	Glyma12g36260.3	0	91.1475		GO:0008270
Phvul.001G009700.1	2	22	-3.45943	0.992553	PF00643	intracellular											GO:0005622 GO:0008270	intracellular_zinc ion binding	C2C2_Colike	Glyma17g37430.1	1e-103	89.5062	Glyma17g37430.1	2e-88	86.8946		GO:0008270
Phvul.001G252500.1	2	22	-3.45943	0.992553	PF00096	intracellular			PTHR11389	ZINC FINGER PROTEIN							GO:0005622 GO:0008270	intracellular_zinc ion binding	C2H2	Glyma11g38080.1	0	87.8971	Glyma11g38080.1	1e-34	86.7925		GO:0008270
Phvul.011G106300.1	1	10	-3.32193	0.969469	PF00643	intracellular											GO:0005622 GO:0008270	intracellular_zinc ion binding	C2C2_Colike	Glyma13g38240.1	7e-15	81.0651	Glyma12g32230.1	7e-15	81.0651		GO:0008270
Phvul.008G204500.1	3	25	-3.05889	0.989845	PF00808	sequence-specific D binding			PTHR10252,PTHR10252:SF5	HISTONE-LIKE TRANSCRIPTION FACTOR CCAAT-RELATED,NEGATIVE COFACTOR 2 TRANSCRIPTIOL CO-REPRESSOR (NC2)	KOG1659	Class 2 transcription repressor NC2, alpha subunit (DRAP1)					GO:0005622 GO:0043565	intracellular_sequence-specific DNA binding	CCAAT_HAP5	Glyma02g44500.1	0	89.1929	Glyma14g04320.1	1e-113	90.9366		GO:0043565
Phvul.001G164900.1	1	17	-4.08746	0.991099	PF02309	nucleus											GO:0005634 GO:0006355	nucleus_"regulation of transcription, DNA-dependent"	AUX	Glyma19g35180.4	0	91.511	Glyma19g35180.1	0	90.8638	GO:0006355
Phvul.005G165600.2	12	61	-2.34577	0.962007	PF02309	nucleus											GO:0005634 GO:0006355	nucleus_"regulation of transcription, DNA-dependent"	AUX	Glyma15g02350.2	0	92.5203	Glyma15g02350.2	3e-62	88.9908	GO:0006355
Phvul.005G165600.1	12	60	-2.32193	0.961975	PF02309	nucleus											GO:0005634 GO:0006355	nucleus_"regulation of transcription, DNA-dependent"	AUX	Glyma15g02350.2	0	92.8455	Glyma15g02350.2	3e-62	88.9908	GO:0006355
Phvul.006G011200.1	32	168	-2.39232	0.962728	PF04873	transcription regulator activity									K14514	ethylene-insensitive protein 3	GO:0005634 GO:0030528	nucleus_transcription regulator activity	EIL	Glyma13g03660.1	0	88.7931	Glyma13g03700.1	0	85.4316		GO:0030528
Phvul.008G207000.1	21	86	-2.03395	0.953471	PF04873	transcription regulator activity									K14514	ethylene-insensitive protein 3	GO:0005634 GO:0030528	nucleus_transcription regulator activity	EIL	Glyma02g44220.1	0	88.1013	Glyma02g44220.1	2e-15	86.8687		GO:0030528
Phvul.002G329000.2	8	49	-2.61471	0.983224	PF06966	Protein of unknown function (DUF1295)			PTHR10556,PTHR10556:SF24	,3-OXO-5-ALPHA-STEROID 4-DEHYDROGESE-RELATED	KOG4650	Predicted steroid reductase					GO:0005737 GO:0006629 GO:0016021 GO:0016627	cytoplasm_lipid metabolism_integral to membrane_"oxidoreductase activity, acting on the CH-CH group of donors"		Glyma05g33940.3	0	90.2552	Glyma05g33940.1	0	90.2552	GO:0006629	GO:0016627
Phvul.002G329000.1	8	48	-2.58496	0.983172	PF06966	Protein of unknown function (DUF1295)			PTHR10556,PTHR10556:SF24	,3-OXO-5-ALPHA-STEROID 4-DEHYDROGESE-RELATED	KOG4650	Predicted steroid reductase					GO:0005737 GO:0006629 GO:0016021 GO:0016627	cytoplasm_lipid metabolism_integral to membrane_"oxidoreductase activity, acting on the CH-CH group of donors"		Glyma05g33940.3	0	90.3002	Glyma05g33940.1	0	90.289	GO:0006629	GO:0016627
Phvul.009G136000.1	2	59	-4.88264	0.999253	PF08718	glycolipid transporter activity			PTHR10219,PTHR10219:SF4	GLYCOLIPID TRANSFER PROTEIN-RELATED,HET-C	KOG3221	Glycolipid transfer protein					GO:0005737 GO:0017089 GO:0046836 GO:0051861	cytoplasm_glycolipid transporter activity_glycolipid transport_glycolipid binding		Glyma04g41880.1	0	90.4401	Glyma06g12920.1	0	90.3323	GO:0046836	GO:0017089 GO:0051861
Phvul.007G186600.1	24	99	-2.04439	0.953578	PF02466	mitochondrial inner membrane			PTHR15371	TIM23	KOG3324	Mitochondrial import inner membrane translocase, subunit TIM23					GO:0005743 GO:0008565 GO:0015031	mitochondrial inner membrane_protein transporter activity_protein transport		Glyma10g30280.1	0	90.0901	Glyma20g36660.1	0	89.7297	GO:0015031	GO:0008565
Phvul.002G021800.1	0	9	-4.16993	0.96428	PF02453	endoplasmic reticulum			PTHR10994,PTHR10994:SF27	,endoplasmic reticulum	KOG1792	Reticulon					GO:0005783	endoplasmic reticulum		Glyma11g06280.1	1e-176	87.1674	Glyma01g38990.1	1e-154	89.3528
Phvul.007G239000.1	7	30	-2.09954	0.950206	PF05060	Golgi stack			PTHR12871	Golgi stack	KOG2791	N-acetylglucosaminyltransferase	2.4.1.143	Alpha-1,6-mannosyl-glycoprotein beta-1,2-N-acetylglucosaminyltransferase.	K00736	alpha-1,6-mannosyl-glycoprotein beta-1,2-N-acetylglucosaminyltransferase [EC:2.4.1.143]	GO:0005795 GO:0008455 GO:0009312 GO:0016021	Golgi stack_"alpha-1,6-mannosylglycoprotein 2-beta-N-acetylglucosaminyltransferase activity"_oligosaccharide biosynthesis_integral to membrane		Glyma20g20280.1	0	90.9729	Glyma20g20280.1	1e-43	87.7095	GO:0009312	GO:0008455
Phvul.002G312600.1	4	50	-3.64386	0.997993	PF01221	microtubule associated complex			PTHR11886,PTHR11886:SF22	,microtubule associated complex	KOG3430	Dynein light chain type 1					GO:0005875 GO:0007017	microtubule associated complex_microtubule-based process		Glyma08g04230.1	1e-108	92.5532	Glyma05g35500.1	2e-88	93.3036	GO:0007017
Phvul.003G195000.1	6	29	-2.27302	0.951416	PF01221	microtubule associated complex			PTHR11886,PTHR11886:SF9	,microtubule associated complex	KOG3430	Dynein light chain type 1					GO:0005875 GO:0007017	microtubule associated complex_microtubule-based process		Glyma17g10320.1	1e-140	93.1034	Glyma17g10320.1	7e-35	88.4892	GO:0007017
Phvul.003G226100.1	0	15	-4.90689	0.9884	PF01214	protein kise CK2 complex			PTHR11740	protein kise CK2 complex	KOG3092	Casein kinase II, beta subunit			K03115	casein kinase II subunit beta	GO:0005956 GO:0019887	protein kinase CK2 complex_protein kinase regulator activity		Glyma17g15930.1	0	90.932	Glyma05g05620.1	0	93.3642		GO:0019887
Phvul.003G226100.2	1	15	-3.90689	0.988004	PF01214	protein kise CK2 complex			PTHR11740	protein kise CK2 complex	KOG3092	Casein kinase II, beta subunit			K03115	casein kinase II subunit beta	GO:0005956 GO:0019887	protein kinase CK2 complex_protein kinase regulator activity		Glyma17g15930.1	0	91.2769	Glyma05g05620.3	0	93.3333		GO:0019887
Phvul.007G080800.1	5	22	-2.1375	0.946691	PF00201,PF03033	lipid glycosylation,"transferase activity, transferring hexosyl groups"			PTHR11926	transferase activity, transferring hexosyl groups	KOG1192	UDP-glucuronosyl and UDP-glucosyl transferase	2.4.1.173	Sterol glucosyltransferase.	K05841	sterol 3beta-glucosyltransferase [EC:2.4.1.173]	GO:0005975 GO:0008152 GO:0016758 GO:0030259	carbohydrate metabolism_metabolism_"transferase activity, transferring hexosyl groups"_lipid glycosylation		Glyma10g36850.1	0	94.0632	Glyma10g36850.1	1e-123	89.0625	GO:0005975 GO:0008152 GO:0030259	GO:0016758
Phvul.004G093900.1	3	13	-2.11548	0.9316	PF00201,PF03033	lipid glycosylation,"transferase activity, transferring hexosyl groups"			PTHR11926,PTHR11926:SF16	gb def: cg4414 gene product [drosophila melanogaster],"transferase activity, transferring hexosyl groups"	KOG1192	UDP-glucuronosyl and UDP-glucosyl transferase	2.4.1.173	Sterol glucosyltransferase.	K05841	sterol 3beta-glucosyltransferase [EC:2.4.1.173]	GO:0005975 GO:0008152 GO:0016758 GO:0030259	carbohydrate metabolism_metabolism_"transferase activity, transferring hexosyl groups"_lipid glycosylation		Glyma02g08940.1	0	92.6527	Glyma02g08940.1	1e-151	88.7324	GO:0005975 GO:0008152 GO:0030259	GO:0016758
Phvul.004G093900.3	3	13	-2.11548	0.9316	PF00201,PF03033	lipid glycosylation,"transferase activity, transferring hexosyl groups"			PTHR11926,PTHR11926:SF16	gb def: cg4414 gene product [drosophila melanogaster],"transferase activity, transferring hexosyl groups"	KOG1192	UDP-glucuronosyl and UDP-glucosyl transferase	2.4.1.173	Sterol glucosyltransferase.	K05841	sterol 3beta-glucosyltransferase [EC:2.4.1.173]	GO:0005975 GO:0008152 GO:0016758 GO:0030259	carbohydrate metabolism_metabolism_"transferase activity, transferring hexosyl groups"_lipid glycosylation		Glyma02g08940.1	0	92.6527	Glyma02g08940.1	1e-151	88.7324	GO:0005975 GO:0008152 GO:0030259	GO:0016758
Phvul.006G109800.1	3	27	-3.16993	0.991027	PF01263	isomerase activity			PTHR11122	APOSPORY-ASSOCIATED PROTEIN C-RELATED	KOG1594	Uncharacterized enzymes related to aldose 1-epimerase	5.1.3.15	Glucose-6 phosphate 1-epimerase.	K01792	glucose-6-phosphate 1-epimerase [EC:5.1.3.15]	GO:0005975 GO:0016853	carbohydrate metabolism_isomerase activity		Glyma03g41600.1	0	93.1866	Glyma19g44200.1	0	92.4528	GO:0005975	GO:0016853
Phvul.004G027000.1	3	14	-2.22239	0.93636	PF01263	isomerase activity			PTHR10091	hexose metabolic process	KOG1604	Predicted mutarotase					GO:0005975 GO:0016853 GO:0019318	carbohydrate metabolism_isomerase activity_hexose metabolic process		Glyma13g05240.1	0	89.2502	Glyma19g02450.1	0	88.9189	GO:0005975 GO:0019318	GO:0016853
Phvul.003G267700.1	8	53	-2.72792	0.983504	PF03478	Protein of unknown function (DUF295)			PTHR13710,PTHR13710:SF43	,ATP-dependent helicase activity							GO:0006310 GO:0008026	DNA recombination_ATP dependent helicase activity		Glyma02g04930.1	0	83.378	Glyma16g22890.1	1e-83	81.3758	GO:0006310	GO:0008026
Phvul.010G070600.2	1	11	-3.45943	0.974763	PF00010	transcription regulator activity			PTHR10014,PTHR10014:SF30	,BASIC HELIX-LOOP-HELIX/LEUCINE ZIPPER TRANSCRIPTION FACTOR							GO:0006355 GO:0030528	regulation of transcription, DNA-dependent_transcription regulator activity	bHLH	Glyma03g04000.1	1e-95	81.5068	Glyma03g04000.1	1e-12	83.3333	GO:0006355	GO:0030528
Phvul.010G070600.3	1	11	-3.45943	0.974763	PF00010	transcription regulator activity			PTHR10014,PTHR10014:SF30	,BASIC HELIX-LOOP-HELIX/LEUCINE ZIPPER TRANSCRIPTION FACTOR							GO:0006355 GO:0030528	regulation of transcription, DNA-dependent_transcription regulator activity	bHLH	Glyma03g04000.1	1e-102	81.8432	Glyma03g04000.1	1e-12	83.3333	GO:0006355	GO:0030528
Phvul.006G198400.1	1	10	-3.32193	0.969469	PF00010	transcription regulator activity			PTHR12565	STEROL REGULATORY ELEMENT-BINDING PROTEIN							GO:0006355 GO:0030528	regulation of transcription, DNA-dependent_transcription regulator activity	bHLH	Glyma15g06680.3	0	90.5679	Glyma15g06680.2	0	90.5679	GO:0006355	GO:0030528
Phvul.010G070600.1	1	10	-3.32193	0.969469	PF00010	transcription regulator activity			PTHR10014,PTHR10014:SF30	,BASIC HELIX-LOOP-HELIX/LEUCINE ZIPPER TRANSCRIPTION FACTOR							GO:0006355 GO:0030528	regulation of transcription, DNA-dependent_transcription regulator activity	bHLH	Glyma03g04000.1	1e-95	81.5068	Glyma03g04000.1	5e-09	83.0189	GO:0006355	GO:0030528
Phvul.003G157100.2	11	101	-3.19878	0.994204	PF00010	transcription regulator activity			PTHR16223,PTHR16223:SF1	FAMILY NOT MED,gb def: riken cd 4933406n12 [mus musculus]							GO:0006355 GO:0030528	regulation of transcription, DNA-dependent_transcription regulator activity	bHLH	Glyma17g08300.1	1e-159	86.7133	Glyma17g08300.1	6e-21	83.8926	GO:0006355	GO:0030528
Phvul.003G157100.1	11	100	-3.18442	0.994198	PF00010	transcription regulator activity			PTHR16223,PTHR16223:SF1	FAMILY NOT MED,gb def: riken cd 4933406n12 [mus musculus]							GO:0006355 GO:0030528	regulation of transcription, DNA-dependent_transcription regulator activity	bHLH	Glyma17g08300.1	1e-159	86.7133	Glyma17g08300.1	6e-21	83.8926	GO:0006355	GO:0030528
Phvul.011G057400.1	15	125	-3.05889	0.993873	PF00010	transcription regulator activity			PTHR10985,PTHR10985:SF42	,"BASIC HELIX-LOOP-HELIX TRANSCRIPTION FACTOR, HES-RELATED"							GO:0006355 GO:0030528	regulation of transcription, DNA-dependent_transcription regulator activity	bHLH	Glyma12g05930.1	0	88.7425	Glyma12g05930.1	5e-74	91.5094	GO:0006355	GO:0030528
Phvul.009G231600.1	1	7	-2.80735	0.929214	PF00010	transcription regulator activity			PTHR12565	STEROL REGULATORY ELEMENT-BINDING PROTEIN							GO:0006355 GO:0030528	regulation of transcription, DNA-dependent_transcription regulator activity	bHLH	Glyma15g18580.1	0	87.2428	Glyma15g18580.1	0	90.2609	GO:0006355	GO:0030528
Phvul.011G001800.1	33	231	-2.80735	0.986173	PF00010	transcription regulator activity			PTHR16223,PTHR16223:SF1	FAMILY NOT MED,gb def: riken cd 4933406n12 [mus musculus]							GO:0006355 GO:0030528	regulation of transcription, DNA-dependent_transcription regulator activity	bHLH	Glyma08g26110.1	2e-93	94.2222	Glyma13g41670.1	6e-10	90.566	GO:0006355	GO:0030528
Phvul.002G141500.1	72	403	-2.48471	0.96312	PF00010	transcription regulator activity			PTHR11514,PTHR11514:SF7	B-MYC PROTO-ONCOGENE,MYC					K13422	transcription factor MYC2	GO:0006355 GO:0030528	regulation of transcription, DNA-dependent_transcription regulator activity	bHLH	Glyma01g02250.1	0	84.7185	Glyma09g33730.1	0	86.8815	GO:0006355	GO:0030528
Phvul.002G290000.1	6	30	-2.32193	0.959406	PF00010	transcription regulator activity			PTHR11514,PTHR11514:SF9	C-MYC II PROTO-ONCOGENE,MYC							GO:0006355 GO:0030528	regulation of transcription, DNA-dependent_transcription regulator activity	bHLH	Glyma08g01810.1	0	89.8045	Glyma05g37770.1	0	88.3623	GO:0006355	GO:0030528
Phvul.010G117900.1	8	37	-2.20945	0.952775	PF00010	transcription regulator activity			PTHR11514,PTHR11514:SF7	B-MYC PROTO-ONCOGENE,MYC							GO:0006355 GO:0030528	regulation of transcription, DNA-dependent_transcription regulator activity	bHLH	Glyma07g05740.1	1e-126	84.4221	Glyma07g05740.1	9e-79	90.2041	GO:0006355	GO:0030528
Phvul.003G231200.1	9	40	-2.152	0.95214	PF00010	transcription regulator activity			PTHR12565,PTHR12565:SF7	CENTROMERE-BINDING PROTEIN 1, CBP-1,STEROL REGULATORY ELEMENT-BINDING PROTEIN							GO:0006355 GO:0030528	regulation of transcription, DNA-dependent_transcription regulator activity	bHLH	Glyma17g16740.1	0	89.9654	Glyma05g23290.1	1e-177	88.206	GO:0006355	GO:0030528
Phvul.009G235700.1	25	110	-2.1375	0.95388	PF00010	transcription regulator activity			PTHR11514,PTHR11514:SF7	B-MYC PROTO-ONCOGENE,MYC							GO:0006355 GO:0030528	regulation of transcription, DNA-dependent_transcription regulator activity	bHLH	Glyma09g06770.1	0	89.3099	Glyma15g18070.1	0	88.3152	GO:0006355	GO:0030528
Phvul.003G016700.1	10	43	-2.10434	0.952211	PF00010	transcription regulator activity			PTHR23042,PTHR23042:SF20	,CIRCADIAN PROTEIN CLOCK/ARNT/BMAL/PAS							GO:0006355 GO:0030528	regulation of transcription, DNA-dependent_transcription regulator activity	bHLH	Glyma07g26910.1	0	86.2344				GO:0006355	GO:0030528
Phvul.003G231000.1	8	34	-2.08746	0.951112	PF00010	transcription regulator activity			PTHR12565	STEROL REGULATORY ELEMENT-BINDING PROTEIN	KOG4029	Transcription factor HAND2/Transcription factor TAL1/TAL2/LYL1					GO:0006355 GO:0030528	regulation of transcription, DNA-dependent_transcription regulator activity	bHLH	Glyma05g23530.1	0	87.8307	Glyma17g16720.1	0	87.9464	GO:0006355	GO:0030528
Phvul.009G207000.1	66	275	-2.05889	0.953896	PF00010	transcription regulator activity			PTHR16223,PTHR16223:SF1	FAMILY NOT MED,gb def: riken cd 4933406n12 [mus musculus]							GO:0006355 GO:0030528	regulation of transcription, DNA-dependent_transcription regulator activity	bHLH	Glyma09g14380.1	0	86.125	Glyma09g14380.1	2e-15	85.2941	GO:0006355	GO:0030528
Phvul.009G002100.1	1	6	-2.58496	0.909919	PF02033	rR processing									K02834	ribosome-binding factor A	GO:0006364	rRNA processing		Glyma06g00960.1	1e-134	86.59	Glyma04g21690.1	3e-27	83.9506	GO:0006364
Phvul.009G033100.2	1	8	-3	0.949691	PF01702	queuine tR-ribosyltransferase activity			PTHR11962	queuine tR-ribosyltransferase activity	KOG3908	Queuine-tRNA ribosyltransferase	2.4.2.29	Queuine tR-ribosyltransferase.	K00773	queuine tRNA-ribosyltransferase [EC:2.4.2.29]	GO:0006400 GO:0008479 GO:0008616	tRNA modification_queuine tRNA-ribosyltransferase activity_queuosine biosynthesis		Glyma06g10550.1	0	94.1576	Glyma04g10700.1	1e-160	92.7681	GO:0006400
Phvul.009G033100.1	1	6	-2.58496	0.909919	PF01702	queuine tR-ribosyltransferase activity			PTHR11962	queuine tR-ribosyltransferase activity	KOG3908	Queuine-tRNA ribosyltransferase	2.4.2.29	Queuine tR-ribosyltransferase.	K00773	queuine tRNA-ribosyltransferase [EC:2.4.2.29]	GO:0006400 GO:0008479 GO:0008616	tRNA modification_queuine tRNA-ribosyltransferase activity_queuosine biosynthesis		Glyma06g10550.1	0	94.2049	Glyma04g10700.1	1e-163	92.8747	GO:0006400
Phvul.002G068300.1	1	10	-3.32193	0.969469	PF00226,PF01556	heat shock protein binding,protein folding			PTHR24077,PTHR24077:SF88		KOG0712	Molecular chaperone (DnaJ superfamily)					GO:0006457 GO:0031072 GO:0051082	protein folding_heat shock protein binding_unfolded protein binding		Glyma02g02740.1	0	89.2857	Glyma01g04750.1	0	88.8344	GO:0006457	GO:0031072 GO:0051082
Phvul.011G214000.1	3	16	-2.41504	0.949536	PF00226,PF00684,PF01556	heat shock protein binding,protein folding			PTHR24076,PTHR24076:SF80		KOG0715	Molecular chaperone (DnaJ superfamily)					GO:0006457 GO:0031072 GO:0051082	protein folding_heat shock protein binding_unfolded protein binding		Glyma12g36820.1	0	92.7928	Glyma09g00580.1	0	92.0755	GO:0006457	GO:0031072 GO:0051082
Phvul.002G022100.1	2	28	-3.80735	0.996584	PF00561	alpha/beta hydrolase fold			PTHR10992,PTHR10992:SF56	ALPHA/BETA HYDROLASE RELATED,"gb def: abhydrolase, alpha/beta hydrolase fold [bacillus anthracis a2012]"	KOG1454	Predicted hydrolase/acyltransferase (alpha/beta hydrolase superfamily)					GO:0006505 GO:0006886 GO:0016788 GO:0031227	GPI anchor metabolism_intracellular protein transport_"hydrolase activity, acting on ester bonds"_intrinsic to endoplasmic reticulum membrane		Glyma01g38950.1	1e-70	86.7596	Glyma01g38950.1	8e-07	86.6667	GO:0006505 GO:0006886	GO:0016788
Phvul.008G148500.1	3	13	-2.11548	0.9316	PF07819	GPI anchor metabolic process			PTHR15495,PTHR15495:SF7	NEGATIVE REGULATOR OF VESICLE FORMATION-RELATED,gb def: sd04405p [drosophila melanogaster]							GO:0006505 GO:0006886 GO:0016788 GO:0031227	GPI anchor metabolism_intracellular protein transport_"hydrolase activity, acting on ester bonds"_intrinsic to endoplasmic reticulum membrane		Glyma19g24220.2	0	93.8298	Glyma19g24220.1	0	93.8298	GO:0006505 GO:0006886	GO:0016788
Phvul.008G148500.2	3	13	-2.11548	0.9316	PF07819	GPI anchor metabolic process			PTHR15495,PTHR15495:SF7	NEGATIVE REGULATOR OF VESICLE FORMATION-RELATED,gb def: sd04405p [drosophila melanogaster]							GO:0006505 GO:0006886 GO:0016788 GO:0031227	GPI anchor metabolism_intracellular protein transport_"hydrolase activity, acting on ester bonds"_intrinsic to endoplasmic reticulum membrane		Glyma19g24220.2	0	94.2308	Glyma19g24220.1	0	94.2308	GO:0006505 GO:0006886	GO:0016788
Phvul.002G174700.1	2	9	-2.16993	0.912047	PF04389	peptidase activity			PTHR12147,PTHR12147:SF6	UNCHARACTERIZED,UNCHARACTERIZED PROTEASE M28-RELATED	KOG2194	Aminopeptidases of the M20 family					GO:0006508 GO:0008152 GO:0008233 GO:0016787	proteolysis and peptidolysis_metabolism_peptidase activity_hydrolase activity		Glyma05g27910.1	0	91.0104	Glyma05g27910.2	0	91.0204	GO:0006508 GO:0008152	GO:0008233 GO:0016787
Phvul.009G170800.1	2	468	-7.87036	0.999876	PF00112,PF08246	Cathepsin propeptide inhibitor domain (I29),cysteine-type peptidase activity			PTHR12411,PTHR12411:SF44	CATHEPSIN L-RELATED,cysteine-type peptidase activity	KOG1543	Cysteine proteinase Cathepsin L	3.4.22.-	Cysteine endopeptidases.	K01376	cathepsin V [EC:3.4.22.43]	GO:0006508 GO:0008234	proteolysis and peptidolysis_cysteine-type peptidase activity		Glyma04g36470.1	0	93.2048	Glyma06g18390.1	0	92.8375	GO:0006508	GO:0008234
Phvul.011G081100.1	0	26	-5.70044	0.99671	PF00112,PF08246	Cathepsin propeptide inhibitor domain (I29),cysteine-type peptidase activity			PTHR12411,PTHR12411:SF44	CATHEPSIN L-RELATED,cysteine-type peptidase activity	KOG1543	Cysteine proteinase Cathepsin L					GO:0006508 GO:0008234	proteolysis and peptidolysis_cysteine-type peptidase activity		Glyma11g20400.1	0	89.6304	Glyma12g08200.1	0	90.0804	GO:0006508	GO:0008234
Phvul.009G227100.1	103	3125	-4.92314	0.999997	PF00112,PF08246	Cathepsin propeptide inhibitor domain (I29),cysteine-type peptidase activity			PTHR12411,PTHR12411:SF50	cysteine-type peptidase activity,gb def: granule-biosynthesis induced protease gip1p [tetrahyme thermophila]	KOG1543	Cysteine proteinase Cathepsin L	3.4.22.16	Cathepsin H.	K01366	cathepsin H [EC:3.4.22.16]	GO:0006508 GO:0008234	proteolysis and peptidolysis_cysteine-type peptidase activity		Glyma09g08100.2	0	89.1866	Glyma15g19580.1	0	88.8038	GO:0006508	GO:0008234
Phvul.009G013600.1	184	3117	-4.08238	0.999815	PF00112,PF08246	Cathepsin propeptide inhibitor domain (I29),cysteine-type peptidase activity			PTHR12411,PTHR12411:SF42	CATHEPSIN-W-RELATED,cysteine-type peptidase activity	KOG1542	Cysteine proteinase Cathepsin F	3.4.22.-	Cysteine endopeptidases.	K01376	cathepsin V [EC:3.4.22.43]	GO:0006508 GO:0008234	proteolysis and peptidolysis_cysteine-type peptidase activity		Glyma06g03050.1	0	89.4737	Glyma04g03020.1	0	89.2493	GO:0006508	GO:0008234
Phvul.011G041600.1	2	17	-3.08746	0.984178	PF00112,PF08246	Cathepsin propeptide inhibitor domain (I29),cysteine-type peptidase activity			PTHR12411,PTHR12411:SF42	CATHEPSIN-W-RELATED,cysteine-type peptidase activity	KOG1542	Cysteine proteinase Cathepsin F					GO:0006508 GO:0008234	proteolysis and peptidolysis_cysteine-type peptidase activity		Glyma11g12130.1	0	90.7692	Glyma12g04340.1	0	90.3292	GO:0006508	GO:0008234
Phvul.002G239300.1	1	8	-3	0.949691	PF00112,PF08246	Cathepsin propeptide inhibitor domain (I29),cysteine-type peptidase activity			PTHR12411,PTHR12411:SF44	CATHEPSIN L-RELATED,cysteine-type peptidase activity	KOG1542	Cysteine proteinase Cathepsin F					GO:0006508 GO:0008234	proteolysis and peptidolysis_cysteine-type peptidase activity		Glyma08g12340.1	0	87.3551	Glyma05g29180.1	2e-60	86.0902	GO:0006508	GO:0008234
Phvul.001G024500.1	159	1204	-2.92074	0.986331	PF00112,PF00396,PF08246	Cathepsin propeptide inhibitor domain (I29),Granulin,cysteine-type peptidase activity			PTHR12411,PTHR12411:SF44	CATHEPSIN L-RELATED,cysteine-type peptidase activity	KOG1543	Cysteine proteinase Cathepsin L	3.4.22.-	Cysteine endopeptidases.	K01376	cathepsin V [EC:3.4.22.43]	GO:0006508 GO:0008234	proteolysis and peptidolysis_cysteine-type peptidase activity		Glyma14g09440.1	0	88.4494	Glyma17g35720.1	0	86.913	GO:0006508	GO:0008234
Phvul.009G013000.1	4	23	-2.52356	0.957328	PF00112,PF00396,PF08246	Cathepsin propeptide inhibitor domain (I29),Granulin,cysteine-type peptidase activity			PTHR12411,PTHR12411:SF44	CATHEPSIN L-RELATED,cysteine-type peptidase activity	KOG1543	Cysteine proteinase Cathepsin L					GO:0006508 GO:0008234	proteolysis and peptidolysis_cysteine-type peptidase activity		Glyma04g03090.1	0	88.0837	Glyma06g03130.1	8e-08	86.3636	GO:0006508	GO:0008234
Phvul.001G009900.2	818	3673	-2.16679	0.955229	PF00112,PF08246	Cathepsin propeptide inhibitor domain (I29),cysteine-type peptidase activity			PTHR12411,PTHR12411:SF42	CATHEPSIN-W-RELATED,cysteine-type peptidase activity	KOG1542	Cysteine proteinase Cathepsin F					GO:0006508 GO:0008234	proteolysis and peptidolysis_cysteine-type peptidase activity		Glyma17g37400.1	0	88.5043	Glyma14g40670.2	0	89.8716	GO:0006508	GO:0008234
Phvul.001G009900.1	664	2966	-2.15926	0.95429	PF00112,PF08246	Cathepsin propeptide inhibitor domain (I29),cysteine-type peptidase activity			PTHR12411,PTHR12411:SF42	CATHEPSIN-W-RELATED,cysteine-type peptidase activity	KOG1542	Cysteine proteinase Cathepsin F					GO:0006508 GO:0008234	proteolysis and peptidolysis_cysteine-type peptidase activity		Glyma14g40670.2	0	90.1133	Glyma14g40670.1	0	90.1133	GO:0006508	GO:0008234
Phvul.003G259700.1	4	17	-2.08746	0.940717	PF05577	serine-type peptidase activity			PTHR11010,PTHR11010:SF2	THYMUS-SPECIFIC SERINE PEPTIDASE-RELATED,serine-type peptidase activity							GO:0006508 GO:0008236	proteolysis and peptidolysis_serine-type peptidase activity		Glyma16g24290.1	0	90.3518	Glyma16g24270.1	0	87.0868	GO:0006508	GO:0008236
Phvul.008G148000.2	2	11	-2.45943	0.935298	PF00561	alpha/beta hydrolase fold			PTHR12277,PTHR12277:SF8	UNCHARACTERIZED	KOG1552	Predicted alpha/beta hydrolase					GO:0006508 GO:0008236 GO:0016787	proteolysis and peptidolysis_serine-type peptidase activity_hydrolase activity		Glyma16g07280.1	0	92.7273	Glyma16g07280.1	1e-124	92.0732	GO:0006508	GO:0008236 GO:0016787
Phvul.008G148000.1	2	10	-2.32193	0.928344	PF00561	alpha/beta hydrolase fold			PTHR12277,PTHR12277:SF8	UNCHARACTERIZED	KOG1552	Predicted alpha/beta hydrolase					GO:0006508 GO:0008236 GO:0016787	proteolysis and peptidolysis_serine-type peptidase activity_hydrolase activity		Glyma16g07280.1	0	92.5023	Glyma05g24080.1	0	85.7424	GO:0006508	GO:0008236 GO:0016787
Phvul.001G082000.1	9	75	-3.05889	0.993574	PF01053	cellular amino acid metabolic process			PTHR11808,PTHR11808:SF9	cellular amino acid metabolic process,"gb def: aminotransferase, class v [deinococcus radiodurans]"	KOG0053	Cystathionine beta-lyases/cystathionine gamma-synthases	4.4.1.11	Methionine gamma-lyase.	K01761	methionine-gamma-lyase [EC:4.4.1.11]	GO:0006520 GO:0008152 GO:0009058 GO:0016740 GO:0030170	amino acid metabolism_metabolism_biosynthesis_transferase activity_pyridoxal phosphate binding		Glyma10g31590.1	0	83.5411	Glyma13g10360.1	4e-53	86.7257	GO:0006520 GO:0008152 GO:0009058	GO:0016740 GO:0030170
Phvul.007G122200.2	18	111	-2.62449	0.984158	PF01212	lyase activity			PTHR10289	L-ALLO-THREONINE ALDOLASE	KOG1368	Threonine aldolase	4.1.2.5	Threonine aldolase.	K01620	threonine aldolase [EC:4.1.2.5]	GO:0006520 GO:0009058 GO:0016740 GO:0016829 GO:0030170	amino acid metabolism_biosynthesis_transferase activity_lyase activity_pyridoxal phosphate binding		Glyma10g30880.1	0	92.0605	Glyma10g30880.3	0	92.1739	GO:0006520 GO:0009058	GO:0016740 GO:0016829 GO:0030170
Phvul.007G122200.1	16	97	-2.59991	0.984079	PF01212	lyase activity			PTHR10289	L-ALLO-THREONINE ALDOLASE	KOG1368	Threonine aldolase	4.1.2.5	Threonine aldolase.	K01620	threonine aldolase [EC:4.1.2.5]	GO:0006520 GO:0009058 GO:0016740 GO:0016829 GO:0030170	amino acid metabolism_biosynthesis_transferase activity_lyase activity_pyridoxal phosphate binding		Glyma10g30880.1	0	92.0605	Glyma10g30880.3	0	92.1739	GO:0006520 GO:0009058	GO:0016740 GO:0016829 GO:0030170
Phvul.008G038100.1	20	116	-2.53605	0.962938	PF01053	cellular amino acid metabolic process			PTHR11808,PTHR11808:SF14	SERINE--PYRUVATE AMINOTRANSFERASE,cellular amino acid metabolic process	KOG0053	Cystathionine beta-lyases/cystathionine gamma-synthases	2.5.1.48	cystathionine gamma-synthase	K01739	cystathionine gamma-synthase [EC:2.5.1.48]	GO:0006520 GO:0016829 GO:0030170	amino acid metabolism_lyase activity_pyridoxal phosphate binding		Glyma09g37020.1	0	91.283	Glyma18g49660.1	0	91.0374	GO:0006520	GO:0016829 GO:0030170
Phvul.007G094300.1	11	123	-3.48308	0.997571	PF01734	lipid metabolic process			PTHR10470,PTHR10470:SF4	PATATIN-RELATED	KOG0513	Ca2+-independent phospholipase A2					GO:0006629	lipid metabolism		Glyma10g35550.1	0	89.693	Glyma20g31990.1	0	93.0178	GO:0006629
Phvul.001G095000.1	1	8	-3	0.949691	PF00561,PF04083	alpha/beta hydrolase fold,lipid metabolic process			PTHR11005	LYSOSOMAL ACID LIPASE-RELATED	KOG2624	Triglyceride lipase-cholesterol esterase					GO:0006629	lipid metabolism		Glyma16g06230.1	0	89.6552	Glyma19g25590.1	1e-161	89.3788	GO:0006629
Phvul.007G039100.1	30	181	-2.59296	0.984306	PF00561,PF04083	alpha/beta hydrolase fold,lipid metabolic process			PTHR11005	LYSOSOMAL ACID LIPASE-RELATED	KOG2624	Triglyceride lipase-cholesterol esterase					GO:0006629	lipid metabolism		Glyma20g26400.1	0	92.635	Glyma10g40910.1	0	93.2543	GO:0006629
Phvul.007G259500.1	1	18	-4.16993	0.992289	PF00487,PF11960	lipid metabolic process,"oxidoreductase activity, acting on paired donors, with oxidation of a pair of donors resulting in the reduction of molecular oxygen to two molecules of water"			PTHR19353	FATTY ACID DESATURASE 2			1.14.19.-	With oxidation of a pair of donors resulting in the reduction	K10256	omega-6 fatty acid desaturase (delta-12 desaturase) [EC:1.14.19.-]	GO:0006629 GO:0016491 GO:0016717 GO:0055114	lipid metabolism_oxidoreductase activity_"oxidoreductase activity, acting on paired donors, with oxidation of a pair of donors resulting in the reduction of molecular oxygen to two molecules of water"_oxidation reduction		Glyma09g17170.1	0	85.2326	Glyma03g30070.2	3e-53	78.8608	GO:0006629 GO:0055114	GO:0016491 GO:0016717
[truncated: 1,939 more rows]
