# Supplementary material for: An RNA-Seq based gene expression atlas of the common bean
Source: BMC Genomics. 2014 Oct 6;15(1):866. doi: 10.1186/1471-2164-15-866 (PMC4195886; doi:10.1186/1471-2164-15-866)
Supplement: Supplementary file 16 — Additional file 16: Nodule specific genes common to Pv and Glycine max. (XLSX 61 KB) [file 12864_2014_6531_MOESM16_ESM.xlsx]

## Sheet: O'Rourke_AddFile16_NodSpecPv&Gm
P. vulgaris Gene ID	G. max Homolog Gene ID	BLASTN E-value	Annotation
Phvul.006G173500.1	Glyma15g09190.1	0	AP2 Transcription Factor
Phvul.002G216700.1	Glyma07g30420.1	0	bHLH Transcription Factor
Phvul.006G196000.1	Glyma13g32410.1	0	C2H2 Transcription Factor
Phvul.010G136900.1	Glyma08g20360.1	0	GRAS Transcription Factor
Phvul.007G048000.1	Glyma20g27350.1	1e-161	MADS Transcription Factor
Phvul.011G041200.1	Glyma12g04310.1	1e-144	SRS Transcription Factor
Phvul.003G068700.1	Glyma18g16170.1	0	WRKY Transcription Factor
Phvul.002G143300.1	Glyma09g33520.1	0	ABC Transpoter
Phvul.011G139800.1	Glyma06g42040.1	0	ABC Transpoter
Phvul.002G317400.1	Glyma08g04980.1	0	Transmembrane Transport
Phvul.008G055200.1	Glyma18g47630.1	1e-173	transmembrane transport
Phvul.009G131600.1	Glyma06g12520.1	0	Calcium ion binding
Phvul.003G269000.1	Glyma02g04770.1	0	Cysteine Biosynthesis
Phvul.006G094600.1	Glyma19g42610.1	0	Glutathione Biosynthesis
Phvul.007G143600.2	Glyma10g02350.1	0	SPX-domain
Phvul.002G317800.1	Glyma05g34730.1	0	Zinc Ion inding
Phvul.005G139700.1	Glyma13g40620.1	5e-62
Phvul.009G188800.1	Glyma04g33920.1	2e-45
Phvul.007G145600.1	Glyma10g34250.1	0
Phvul.001G171000.1	Glyma19g35790.1	7e-66
Phvul.004G082400.2	Glyma16g27110.1	0
