# Supplementary material for: An RNA-Seq based gene expression atlas of the common bean
Source: BMC Genomics. 2014 Oct 6;15(1):866. doi: 10.1186/1471-2164-15-866 (PMC4195886; doi:10.1186/1471-2164-15-866)
Supplement: Supplementary file 17 — Additional file 17: Genes highly expressed in NE compared to other tissues. (XLSX 162 KB) [file 12864_2014_6531_MOESM17_ESM.xlsx]

## Sheet: Sheet1
GeneID	LF	YL	L5	LE	LI	FY	PY	PH	P1	P2	SH	S1	S2	YS	ST	YR	RT	RF	R5	RI	RE	N5	NI	NE		GeneID	PFAM_ID	PFAM_Description	SMART_ID	SMART_Description	Panther_ID	Panther_Description	KOG ID	KOG Desctiption	EC ID	EC Description	KO ID	KO Description	KO Description	All_GOIDs	All_GO Terms	EMBL ID	EntrezGene ID	Unigene ID	RefSeq ID	SpTrembl ID	Synonyms	JAO_identifiedTXFfromSoy	SoyTXFblp e-value
Phvul.001G012100.1	14	10	25	9	16	13	3	16	16	27	6	6	6	17	9	60	10	45	33	47	43	35	59	136		Phvul.001G012100.1	PF00650,PF03765	CRAL/TRIO domain,"CRAL/TRIO, N-terminus"			PTHR23324,PTHR23324:SF5	SEC14 CYTOSOLIC FACTOR-RELATED,SEC14 RELATED PROTEIN	KOG1471	Phosphatidylinositol transfer protein SEC14 and related proteins
Phvul.001G015000.1	0	0	0	0	0	1	0	0	0	0	0	0	0	0	0	0	0	0	0	3	3	3	2	16		Phvul.001G015000.1	PF04367	Protein of unknown function (DUF502)
Phvul.001G028700.1	0	0	0	0	0	0	0	0	0	0	0	0	0	0	0	0	0	0	0	0	1	0	5	8		Phvul.001G028700.1	PF00860	transport			PTHR11119,PTHR11119:SF8	,transport	KOG1292	Xanthine/uracil transporters						GO:0005215 GO:0006810 GO:0016020 GO:0055085	transporter activity_transport_membrane_transmembrane transport
Phvul.001G033800.1	0	1	2	0	1	4	0	1	1	2	19	12	9	5	5	11	3	31	10	17	12	27	75	116		Phvul.001G033800.1	PF00481	catalytic activity			PTHR13832,PTHR13832:SF94	,PROTEIN PHOSPHATASE 2C	KOG0698	Serine/threonine protein phosphatase						GO:0003824	catalytic activity
Phvul.001G073500.1	0	0	0	0	0	0	0	0	0	0	0	0	0	0	0	0	0	1	0	10	14	10	10	111		Phvul.001G073500.1	PF00069	protein phosphorylation			PTHR11909,PTHR11909:SF18	CASEIN KISE,CASEIN KISE-RELATED	KOG1164	Casein kinase (serine/threonine/tyrosine protein kinase)						GO:0004672 GO:0005524 GO:0006468	protein kinase activity_ATP binding_protein amino acid phosphorylation
Phvul.001G079300.1	0	0	1	0	0	2	0	1	0	0	0	1	1	1	2	0	0	1	0	16	15	46	12	64		Phvul.001G079300.1											K10569	endonuclease VIII-like 3	endonuclease VIII-like 3									C2H2	0
Phvul.001G098400.1	0	0	0	0	0	0	0	0	0	0	0	0	0	0	0	0	0	0	0	0	0	0	0	2		Phvul.001G098400.1	PF02338	OTU-like cysteine protease			PTHR12419	UNCHARACTERIZED
Phvul.001G106500.1	0	0	0	0	0	0	0	0	0	0	0	0	0	0	0	0	0	0	0	0	0	0	0	1		Phvul.001G106500.1	PF00141	peroxidase activity							1.11.1.7	Peroxidase.	K00430	peroxidase [EC:1.11.1.7]	peroxidase [EC:1.11.1.7]	GO:0004601 GO:0006979 GO:0020037 GO:0055114	peroxidase activity_response to oxidative stress_heme binding_oxidation reduction
Phvul.001G115300.1	3	8	5	3	16	7	3	10	6	14	15	8	5	11	16	16	27	23	21	23	28	35	32	90		Phvul.001G115300.1	PF00551	biosynthetic process			PTHR10520	PHOSPHORIBOSYLAMINE-GLYCINE LIGASE	KOG3076	5'-phosphoribosylglycinamide formyltransferase	2.1.2.2	Phosphoribosylglycimide formyltransferase.	K00601	phosphoribosylglycinamide formyltransferase [EC:2.1.2.2]	phosphoribosylglycinamide formyltransferase [EC:2.1.2.2]	GO:0009058 GO:0016742	biosynthesis_"hydroxymethyl-, formyl- and related transferase activity"
Phvul.001G116300.1	0	0	0	0	0	3	0	0	0	0	0	0	0	0	0	0	0	0	0	1	3	0	2	83		Phvul.001G116300.1	PF06964	L-arabinose metabolic process												GO:0046373 GO:0046556	L-arabinose metabolism_alpha-N-arabinofuranosidase activity
Phvul.001G117800.1	0	0	0	0	0	0	0	0	0	0	0	0	0	0	0	0	0	0	0	0	0	0	0	6		Phvul.001G117800.1	PF00454	phosphotransferase activity, alcohol group as acceptor			PTHR15245,PTHR15245:SF11	FAMILY NOT MED,gb def: T17H3.7	KOG2381	Phosphatidylinositol 4-kinase						GO:0016773	phosphotransferase activity, alcohol group as acceptor
Phvul.001G129100.1	0	0	1	0	0	1	0	0	0	0	1	0	0	2	0	0	0	1	0	33	33	76	17	106		Phvul.001G129100.1	PF00194	Eukaryotic-type carbonic anhydrase			PTHR18952,PTHR18952:SF2	CARBONIC ANHYDRASE,"gb def: similar to carbonic anhydrase va, mitochondrial precursor, carbonic anhydrase v,"	KOG0382	Carbonic anhydrase	4.2.1.1	Carbote dehydratase.	K01674	carbonic anhydrase [EC:4.2.1.1]	carbonic anhydrase [EC:4.2.1.1]
Phvul.001G139300.1	0	0	0	0	0	0	0	0	0	0	0	0	0	0	0	0	0	0	0	0	0	0	0	1		Phvul.001G139300.1	PF03188	integral to membrane			PTHR10106	CYTOCHROME B561								GO:0016021	integral to membrane
Phvul.001G147300.1	0	0	1	0	1	1	0	0	0	0	4	2	1	1	2	8	3	10	6	14	17	26	18	151		Phvul.001G147300.1	PF03321	GH3 auxin-responsive promoter
Phvul.001G147300.2	0	0	1	0	1	1	0	0	0	0	5	2	2	1	2	8	3	10	6	14	18	27	19	159		Phvul.001G147300.2	PF03321	GH3 auxin-responsive promoter
Phvul.001G157700.1	0	0	0	0	0	0	0	0	0	0	0	0	0	0	0	0	0	0	0	0	0	1	1	4		Phvul.001G157700.1	PF06414	cell killing												GO:0001906 GO:0005524 GO:0016301	cell killing_ATP binding_kinase activity
Phvul.001G163000.1	5	5	4	3	10	6	1	12	4	7	4	3	3	6	5	4	3	11	7	9	9	6	13	34		Phvul.001G163000.1					PTHR23083,PTHR23083:SF174	,"O-LINKED N-ACETYLGLUCOSAMINE TRANSFERASE, OGT"	KOG4162	Predicted calmodulin-binding protein														NZZ	0
Phvul.001G167800.1	2	4	3	2	1	3	1	6	1	4	3	1	1	6	6	8	7	9	7	12	9	19	13	21		Phvul.001G167800.1	PF00294	pfkB family carbohydrate kise			PTHR10584,PTHR10584:SF21	PFKB CARBOHYDRATE KISE-RELATED,SUGAR KISE RELATED	KOG2855	Ribokinase
Phvul.001G217700.1	0	1	1	1	1	1	0	1	1	0	1	1	0	1	1	1	2	1	1	1	1	3	2	6		Phvul.001G217700.1	PF01535	PPR repeat			PTHR24015
Phvul.001G233200.1	0	1	3	0	0	13	1	1	1	0	2	1	0	1	1	1	0	5	1	44	62	108	105	401		Phvul.001G233200.1
Phvul.001G233200.2	0	0	1	0	0	11	1	1	0	0	1	1	0	0	1	1	0	4	0	38	55	97	95	373		Phvul.001G233200.2
Phvul.001G233300.1	0	0	1	0	0	0	1	0	0	0	0	2	1	0	3	2	10	6	4	4	8	25	3	15		Phvul.001G233300.1	PF08137	DVL family
Phvul.001G234500.1	4	7	3	4	5	6	3	6	5	8	9	9	6	11	10	10	11	18	13	22	21	53	25	105		Phvul.001G234500.1	PF00586,PF02769	AIR synthase related protein, C-termil domain,catalytic activity			PTHR10099	PHOSPHORIBOSYLFORMYLGLYCIMIDINE SYNTHASE-RELATED	KOG1907	Phosphoribosylformylglycinamidine synthase	6.3.5.3	Phosphoribosylformylglycimidine synthase.	K01952	phosphoribosylformylglycinamidine synthase [EC:6.3.5.3]	phosphoribosylformylglycinamidine synthase [EC:6.3.5.3]	GO:0003824	catalytic activity
Phvul.001G235800.1	0	1	2	0	0	7	1	1	0	0	15	3	1	1	7	17	49	71	34	37	33	87	45	123		Phvul.001G235800.1	PF00106	oxidoreductase activity			PTHR24310,PTHR24310:SF66		KOG0725	Reductases with broad range of substrate specificities	1.1.1.206	Tropine dehydrogese.	K08081	tropine dehydrogenase [EC:1.1.1.206]	tropine dehydrogenase [EC:1.1.1.206]	GO:0008152 GO:0016491	metabolism_oxidoreductase activity
Phvul.001G237300.1	0	0	0	0	0	0	0	0	0	0	0	0	0	0	0	0	0	0	0	0	0	0	1	3		Phvul.001G237300.1	PF00854	oligopeptide transport			PTHR11654,PTHR11654:SF37	,OLIGOPEPTIDE TRANSPORTER-RELATED	KOG1237	H+/oligopeptide symporter						GO:0005215 GO:0006857 GO:0016020 GO:0016021 GO:0055085	transporter activity_oligopeptide transport_membrane_integral to membrane_transmembrane transport
Phvul.001G237500.1	0	0	1	0	0	0	0	0	0	0	0	0	0	0	1	1	0	7	0	28	39	60	199	563		Phvul.001G237500.1	PF00854	oligopeptide transport			PTHR11654,PTHR11654:SF37	,OLIGOPEPTIDE TRANSPORTER-RELATED	KOG1237	H+/oligopeptide symporter						GO:0005215 GO:0006857 GO:0016020	transporter activity_oligopeptide transport_membrane
Phvul.001G237600.1	0	0	0	0	0	0	0	0	0	1	0	0	0	0	0	0	0	1	0	0	2	1	4	9		Phvul.001G237600.1					PTHR11654,PTHR11654:SF37	,OLIGOPEPTIDE TRANSPORTER-RELATED
Phvul.001G237800.1	0	0	0	0	0	0	0	0	0	0	0	0	0	0	0	0	0	0	0	0	0	0	1	4		Phvul.001G237800.1	PF00854	oligopeptide transport			PTHR11654,PTHR11654:SF37	,OLIGOPEPTIDE TRANSPORTER-RELATED								GO:0005215 GO:0006857 GO:0016020	transporter activity_oligopeptide transport_membrane
Phvul.001G250800.1	0	0	1	0	0	0	0	0	0	0	0	0	0	0	0	0	0	1	0	18	15	59	10	74		Phvul.001G250800.1	PF00916,PF01740	STAS domain,transport			PTHR11814,PTHR11814:SF46	,SULFATE TRANSPORTER	KOG0236	Sulfate/bicarbonate/oxalate exchanger SAT-1 and related transporters (SLC26 family)						GO:0005215 GO:0006810 GO:0016021 GO:0055085	transporter activity_transport_integral to membrane_transmembrane transport
Phvul.001G254100.1	3	4	3	3	10	5	1	5	4	8	5	6	6	5	7	4	4	7	5	9	7	11	15	29		Phvul.001G254100.1	PF00270,PF00271,PF01485,PF04408,PF07717	ATP-dependent helicase activity,Domain of unknown function (DUF1605),helicase activity,zinc ion binding			PTHR18934	ATP-DEPENDENT R HELICASE	KOG0922	DEAH-box RNA helicase						GO:0003676 GO:0004386 GO:0005524 GO:0008026 GO:0008270	nucleic acid binding_helicase activity_ATP binding_ATP dependent helicase activity_zinc ion binding							ARID	0
Phvul.002G005700.1	0	0	0	0	1	1	0	0	1	0	0	1	0	0	0	1	0	2	2	6	3	7	22	26		Phvul.002G005700.1	PF00854	oligopeptide transport			PTHR11654,PTHR11654:SF37	,OLIGOPEPTIDE TRANSPORTER-RELATED	KOG1237	H+/oligopeptide symporter						GO:0005215 GO:0006857 GO:0016020 GO:0016021 GO:0055085	transporter activity_oligopeptide transport_membrane_integral to membrane_transmembrane transport
Phvul.002G006800.1	2	26	59	6	31	6	1	3	6	25	8	2	2	59	13	51	53	11	27	35	39	216	38	237		Phvul.002G006800.1
Phvul.002G009200.1	0	0	1	0	0	1	0	2	1	0	1	1	1	1	1	1	0	3	2	5	9	67	18	130		Phvul.002G009200.1	PF00170	protein dimerization activity			PTHR22952,PTHR22952:SF60	,CAMP-RESPONSE ELEMENT BINDING PROTEIN-RELATED								GO:0003700 GO:0006355 GO:0043565 GO:0046983	transcription factor activity_"regulation of transcription, DNA-dependent"_sequence-specific DNA binding_protein dimerization activity							bZIP	5e-67
Phvul.002G023800.1	10	17	6	17	1	0	1	2	23	2	1	1	0	65	3	11	4	39	50	198	172	194	73	3250		Phvul.002G023800.1
Phvul.002G023800.2	10	14	6	16	0	0	1	2	21	1	1	1	0	63	2	11	4	37	48	179	158	185	72	3106		Phvul.002G023800.2
Phvul.002G028200.1	0	0	1	0	0	0	0	0	0	0	0	0	0	0	0	0	0	1	0	27	21	60	21	139		Phvul.002G028200.1	PF00083	transmembrane transporter activity			PTHR24063,PTHR24063:SF85		KOG0254	Predicted transporter (major facilitator superfamily)						GO:0016021 GO:0022857 GO:0055085	integral to membrane_transmembrane transporter activity_transmembrane transport
Phvul.002G028300.1	0	0	1	0	0	0	0	0	0	0	0	0	0	0	0	0	0	1	0	17	23	38	15	217		Phvul.002G028300.1	PF00083	transmembrane transporter activity			PTHR24063,PTHR24063:SF85		KOG0254	Predicted transporter (major facilitator superfamily)						GO:0016021 GO:0022857 GO:0055085	integral to membrane_transmembrane transporter activity_transmembrane transport
Phvul.002G051400.1	12	27	18	11	4	9	2	15	4	6	7	5	3	18	20	33	70	63	79	63	93	146	133	237		Phvul.002G051400.1
Phvul.002G053900.1	36	75	64	31	147	69	15	52	26	76	60	60	47	57	85	123	83	111	72	154	177	116	200	405		Phvul.002G053900.1	PF00168	protein binding			PTHR10774	CALCIUM-DEPENDENT LIPID-BINDING PROTEIN (CALB RELATED)	KOG1030	Predicted Ca2+-dependent phospholipid-binding protein						GO:0005515	protein binding
Phvul.002G053900.2	38	79	67	33	154	72	15	54	28	80	63	63	49	60	89	129	87	116	76	161	185	121	209	423		Phvul.002G053900.2	PF00168	protein binding			PTHR10774	CALCIUM-DEPENDENT LIPID-BINDING PROTEIN (CALB RELATED)								GO:0005515	protein binding
Phvul.002G053900.3	38	79	67	33	154	72	15	55	28	80	63	63	50	60	90	129	87	116	76	161	185	121	209	425		Phvul.002G053900.3	PF00168	protein binding			PTHR10774	CALCIUM-DEPENDENT LIPID-BINDING PROTEIN (CALB RELATED)	KOG1030	Predicted Ca2+-dependent phospholipid-binding protein						GO:0005515	protein binding
Phvul.002G061400.1	15	26	21	18	38	21	4	16	9	24	26	29	18	32	33	30	42	42	38	56	44	63	47	87		Phvul.002G061400.1
Phvul.002G061500.1	24	23	23	26	29	14	2	7	3	9	8	15	7	28	22	32	62	49	49	67	56	112	50	171		Phvul.002G061500.1	PF00743	flavin-containing monooxygese activity			PTHR23023,PTHR23023:SF6	,DIMETHYLANILINE MONOOXYGESE	KOG1399	Flavin-containing monooxygenase	1.14.13.8	Dimethylaniline monooxygese (N-oxide forming).	K00485	dimethylaniline monooxygenase (N-oxide forming) [EC:1.14.13.8]	dimethylaniline monooxygenase (N-oxide forming) [EC:1.14.13.8]	GO:0004499 GO:0009055 GO:0016491 GO:0050660 GO:0050661 GO:0055114	dimethylaniline monooxygenase (N-oxide-forming) activity_electron carrier activity_oxidoreductase activity_FAD binding_NADPH binding_oxidation reduction
Phvul.002G068500.1	0	0	0	0	0	0	0	0	0	0	0	0	0	0	0	0	0	1	0	3	8	7	3	78		Phvul.002G068500.1	PF01612	nucleobase, nucleoside, nucleotide and nucleic acid metabolic process			PTHR13620	3-5 EXONUCLEASE								GO:0003676 GO:0005622 GO:0006139 GO:0008408	nucleic acid binding_intracellular_"nucleobase, nucleoside, nucleotide and nucleic acid metabolism"_3'-5' exonuclease activity
Phvul.002G072300.1	6	3	3	3	8	2	1	1	0	0	1	2	2	2	2	1	1	8	5	13	12	11	22	32		Phvul.002G072300.1	PF02705	potassium ion transmembrane transporter activity												GO:0015079 GO:0016020 GO:0071805	potassium ion transporter activity_membrane_potassium ion transmembrane transport
Phvul.002G083500.1	0	0	0	0	0	0	0	0	0	0	0	0	0	0	0	0	0	0	0	0	0	0	0	4		Phvul.002G083500.1
Phvul.002G086300.1	4	5	3	1	1	3	1	4	0	2	7	3	3	5	11	5	14	6	5	6	9	15	4	54		Phvul.002G086300.1	PF00173,PF00487	heme binding,lipid metabolic process			PTHR19353	FATTY ACID DESATURASE 2	KOG4232	Delta 6-fatty acid desaturase/delta-8 sphingolipid desaturase						GO:0006629 GO:0016491 GO:0020037 GO:0055114	lipid metabolism_oxidoreductase activity_heme binding_oxidation reduction							ZIM	0
Phvul.002G099600.1	25	18	27	12	16	24	4	12	15	31	27	12	8	20	21	22	48	25	23	33	48	97	75	218		Phvul.002G099600.1					PTHR10044,PTHR10044:SF81	,INHIBITOR OF APOPTOSIS	KOG1100	Predicted E3 ubiquitin ligase
Phvul.002G100500.1	1	0	0	0	0	2	0	0	1	1	0	0	0	4	0	2	3	13	4	6	4	14	6	28		Phvul.002G100500.1	PF03195	Protein of unknown function DUF260
Phvul.002G115000.1	18	38	27	13	30	56	32	102	29	47	121	84	59	82	105	38	162	124	124	73	83	140	113	395		Phvul.002G115000.1	PF00266	metabolic process			PTHR21152,PTHR21152:SF1	AMINOTRANSFERASE CLASS V,PHOSPHOSERINE AMINOTRANSFERASE	KOG2790	Phosphoserine aminotransferase	2.6.1.52	Phosphoserine aminotransferase.	K00831	phosphoserine aminotransferase [EC:2.6.1.52]	phosphoserine aminotransferase [EC:2.6.1.52]	GO:0008152	metabolism
Phvul.002G118500.1	0	0	0	0	0	0	0	0	0	0	0	0	0	0	0	0	0	0	0	0	0	0	0	1		Phvul.002G118500.1	PF03479	Domain of unknown function (DUF296)
Phvul.002G128600.1	0	0	0	0	0	1	0	1	1	1	0	0	0	2	2	15	5	22	13	42	33	38	44	100		Phvul.002G128600.1
Phvul.002G128600.2	0	0	0	0	0	1	0	1	1	1	0	0	0	2	2	15	5	21	13	42	33	38	44	99		Phvul.002G128600.2
Phvul.002G143300.1	0	0	0	0	0	0	0	0	0	0	0	0	0	0	0	0	0	0	0	0	1	6	2	7		Phvul.002G143300.1	PF00005,PF01061	ATPase activity,membrane			PTHR19241,PTHR19241:SF102	,ATP-BINDING CASSETTE TRANSPORTER	KOG0061	Transporter, ABC superfamily (Breast cancer resistance protein)						GO:0005524 GO:0016020 GO:0016887	ATP binding_membrane_ATPase activity
Phvul.002G143300.2	0	0	0	0	0	0	0	0	0	0	0	0	0	0	0	0	0	0	0	0	1	7	2	9		Phvul.002G143300.2	PF00005,PF01061	ATPase activity,membrane			PTHR19241,PTHR19241:SF102	,ATP-BINDING CASSETTE TRANSPORTER	KOG0061	Transporter, ABC superfamily (Breast cancer resistance protein)						GO:0005524 GO:0016020 GO:0016887	ATP binding_membrane_ATPase activity
Phvul.002G145900.1	9	5	8	5	13	12	3	3	1	3	0	2	2	6	5	28	48	60	65	74	54	177	38	229		Phvul.002G145900.1	PF00201	transferase activity, transferring hexosyl groups			PTHR11926,PTHR11926:SF15	UDP-GLUCURONOSYLTRANSFERASE RELATED,"transferase activity, transferring hexosyl groups"	KOG1192	UDP-glucuronosyl and UDP-glucosyl transferase						GO:0008152 GO:0016758	metabolism_"transferase activity, transferring hexosyl groups"
Phvul.002G171500.1	1	2	1	1	10	5	0	4	11	37	4	6	6	24	14	64	6	68	30	16	132	8	39	2674		Phvul.002G171500.1
Phvul.002G176200.1	0	0	0	0	0	0	0	0	0	0	0	0	0	0	0	0	0	1	0	2	6	2	6	47		Phvul.002G176200.1	PF00106	oxidoreductase activity			PTHR24312,PTHR24312:SF90		KOG1200	Mitochondrial/plastidial beta-ketoacyl-ACP reductase						GO:0008152 GO:0016491	metabolism_oxidoreductase activity
Phvul.002G198500.1	2	2	3	1	3	2	1	3	1	2	3	2	2	3	4	3	3	3	2	4	5	4	4	15		Phvul.002G198500.1	PF02585	Glcc-PI de-N-acetylase			PTHR12993,PTHR12993:SF2	N-ACETYLGLUCOSAMINYL-PHOSPHATIDYLINOSITOL DE-N-ACETYLASE,N-ACETYLGLUCOSAMINYL-PHOSPHATIDYLINOSITOL DE-N-ACETYLASE-RELATED	KOG3332	N-acetylglucosaminyl phosphatidylinositol de-N-acetylase
Phvul.002G198500.2	5	6	9	4	9	7	5	12	5	9	11	9	8	10	11	10	10	12	7	14	17	12	14	57		Phvul.002G198500.2	PF02585	Glcc-PI de-N-acetylase			PTHR12993,PTHR12993:SF2	N-ACETYLGLUCOSAMINYL-PHOSPHATIDYLINOSITOL DE-N-ACETYLASE,N-ACETYLGLUCOSAMINYL-PHOSPHATIDYLINOSITOL DE-N-ACETYLASE-RELATED
Phvul.002G198500.3	6	6	9	5	10	8	5	13	6	10	12	9	9	11	12	10	11	13	7	15	19	13	15	62		Phvul.002G198500.3	PF02585	Glcc-PI de-N-acetylase			PTHR12993,PTHR12993:SF2	N-ACETYLGLUCOSAMINYL-PHOSPHATIDYLINOSITOL DE-N-ACETYLASE,N-ACETYLGLUCOSAMINYL-PHOSPHATIDYLINOSITOL DE-N-ACETYLASE-RELATED
Phvul.002G198500.4	4	4	6	3	7	5	3	9	4	7	8	6	6	8	8	7	7	9	5	10	12	9	10	42		Phvul.002G198500.4	PF02585	Glcc-PI de-N-acetylase			PTHR12993,PTHR12993:SF2	N-ACETYLGLUCOSAMINYL-PHOSPHATIDYLINOSITOL DE-N-ACETYLASE,N-ACETYLGLUCOSAMINYL-PHOSPHATIDYLINOSITOL DE-N-ACETYLASE-RELATED	KOG3332	N-acetylglucosaminyl phosphatidylinositol de-N-acetylase
Phvul.002G198700.1	15	35	22	10	5	23	6	34	6	7	36	18	11	27	28	31	58	25	27	36	47	73	21	154		Phvul.002G198700.1	PF04116	fatty acid biosynthetic process			PTHR12863	FATTY ACID HYDROXYLASE	KOG0539	Sphingolipid fatty acid hydroxylase						GO:0005506 GO:0006633 GO:0016491 GO:0055114	iron ion binding_fatty acid biosynthesis_oxidoreductase activity_oxidation reduction
Phvul.002G204400.1	1	1	2	1	2	0	0	1	0	1	0	0	0	1	1	1	0	2	1	19	21	33	13	173		Phvul.002G204400.1	PF00892	membrane												GO:0016020	membrane
Phvul.002G204400.2	1	1	2	1	2	1	0	1	1	1	0	0	0	1	1	2	0	3	2	27	29	45	18	239		Phvul.002G204400.2	PF00892	membrane												GO:0016020	membrane
Phvul.002G204400.3	2	1	2	1	2	1	0	1	1	1	0	0	0	1	1	2	0	3	2	27	29	46	18	242		Phvul.002G204400.3	PF00892	membrane												GO:0016020	membrane
Phvul.002G204400.4	1	1	2	1	2	0	0	1	0	1	0	0	0	1	1	1	0	2	1	19	21	33	13	174		Phvul.002G204400.4	PF00892	membrane												GO:0016020	membrane
Phvul.002G204800.1	0	0	1	0	0	0	0	0	0	0	0	1	0	0	0	1	0	6	0	49	80	62	52	852		Phvul.002G204800.1
Phvul.002G205000.1	0	0	6	0	0	0	0	0	0	0	0	0	0	0	0	1	0	7	1	95	111	300	97	1200		Phvul.002G205000.1	PF01988	VIT family					KOG4473	Uncharacterized membrane protein
Phvul.002G224800.1	0	0	0	0	0	4	0	0	0	0	3	1	2	17	2	4	3	4	5	4	4	5	0	48		Phvul.002G224800.1	PF00450	serine-type carboxypeptidase activity			PTHR11802,PTHR11802:SF8	SERINE CARBOXYPEPTIDASE II (CARBOXYPEPTIDASE D) (PLANTS),serine-type carboxypeptidase activity	KOG1282	Serine carboxypeptidases (lysosomal cathepsin A)	3.4.16.5	Carboxypeptidase C.	K13289	cathepsin A (carboxypeptidase C) [EC:3.4.16.5]	cathepsin A (carboxypeptidase C) [EC:3.4.16.5]	GO:0004185 GO:0006508	serine carboxypeptidase activity_proteolysis and peptidolysis
Phvul.002G224800.2	0	0	0	0	0	5	0	0	0	0	3	1	2	21	2	5	4	5	6	4	4	7	0	60		Phvul.002G224800.2	PF00450	serine-type carboxypeptidase activity			PTHR11802,PTHR11802:SF8	SERINE CARBOXYPEPTIDASE II (CARBOXYPEPTIDASE D) (PLANTS),serine-type carboxypeptidase activity	KOG1282	Serine carboxypeptidases (lysosomal cathepsin A)						GO:0004185 GO:0006508	serine carboxypeptidase activity_proteolysis and peptidolysis
Phvul.002G226000.1	1	3	4	1	3	4	0	4	1	4	4	2	2	10	8	38	20	37	43	55	57	70	72	180		Phvul.002G226000.1	PF06749	Protein of unknown function (DUF1218)
Phvul.002G242700.1	0	0	0	0	0	0	0	0	0	0	0	0	0	0	0	0	0	0	0	0	0	0	0	1		Phvul.002G242700.1	PF00350,PF01031,PF02212	GTP binding			PTHR11566,PTHR11566:SF22	,DYMIN	KOG0446	Vacuolar sorting protein VPS1, dynamin, and related proteins						GO:0003924 GO:0005525	GTPase activity_GTP binding
Phvul.002G249300.1	0	0	0	0	0	0	0	0	0	1	0	0	0	0	0	0	0	1	0	3	1	0	2	9		Phvul.002G249300.1	PF00069	protein phosphorylation			PTHR24343,PTHR24343:SF58		KOG0583	Serine/threonine protein kinase						GO:0004672 GO:0005524 GO:0006468	protein kinase activity_ATP binding_protein amino acid phosphorylation
Phvul.002G253000.1	0	0	0	0	0	9	0	0	0	1	0	0	0	0	0	1	0	1	1	0	6	0	9	83		Phvul.002G253000.1
Phvul.002G262500.1	5	10	22	9	1	15	1	11	6	20	2	2	7	15	10	30	15	72	57	237	228	633	154	742		Phvul.002G262500.1	PF00403	metal ion transport			PTHR22814,PTHR22814:SF34	,COPPER TRANSPORT PROTEIN ATOX1-RELATED	KOG1603	Copper chaperone						GO:0030001 GO:0046872	metal ion transport_metal ion binding
Phvul.002G270800.1	0	0	0	0	0	0	0	0	0	0	0	0	0	0	0	0	0	0	0	0	0	0	0	1		Phvul.002G270800.1					PTHR11183,PTHR11183:SF7	GLYCOGENIN
Phvul.002G271400.1	0	0	0	0	0	0	0	3	0	0	0	0	0	0	0	0	0	0	0	0	2	0	4	163		Phvul.002G271400.1	PF00266	metabolic process			PTHR11601,PTHR11601:SF13	CYSTEINE DESULFURYLASE,NITROGEN FIXATION PROTEIN-RELATED								GO:0008152	metabolism
Phvul.002G273500.1	6	18	11	7	16	18	4	20	9	22	35	32	19	29	30	34	50	44	40	48	46	106	57	246		Phvul.002G273500.1	PF00586,PF02769	AIR synthase related protein, C-termil domain,catalytic activity			PTHR10520	PHOSPHORIBOSYLAMINE-GLYCINE LIGASE			6.3.3.1	Phosphoribosylformylglycimidine cyclo-ligase.	K01933	phosphoribosylformylglycinamidine cyclo-ligase [EC:6.3.3.1]	phosphoribosylformylglycinamidine cyclo-ligase [EC:6.3.3.1]	GO:0003824	catalytic activity
Phvul.002G286300.2	0	0	0	0	1	2	0	0	0	1	1	0	0	1	0	0	0	0	0	2	2	1	2	10		Phvul.002G286300.2	PF00564,PF00571	protein binding			PTHR11911,PTHR11911:SF13	,INOSINE-5-MONOPHOSPHATE DEHYDROGESE RELATED								GO:0005515	protein binding
Phvul.002G287900.1	4	7	8	3	4	8	3	8	2	4	6	2	3	10	8	7	9	8	7	7	8	3	7	38		Phvul.002G287900.1	PF00560,PF07714,PF08263	Leucine rich repeat N-termil domain,protein binding,protein phosphorylation			PTHR24420,PTHR24420:SF812		KOG1187	Serine/threonine protein kinase						GO:0004672 GO:0005515 GO:0005524 GO:0006468	protein kinase activity_protein binding_ATP binding_protein amino acid phosphorylation
Phvul.002G291700.1	18	35	26	12	52	29	8	43	17	46	36	23	19	52	37	56	59	57	59	70	70	67	94	184		Phvul.002G291700.1	PF04749	PLAC8 family
Phvul.002G296000.1	65	16	25	49	8	36	2	17	11	6	23	7	9	65	24	66	62	36	57	129	117	370	66	415		Phvul.002G296000.1	PF06376	Protein of unknown function (DUF1070)
Phvul.002G300900.1	0	0	0	0	0	12	0	1	8	13	0	0	0	0	0	0	0	0	0	0	3	0	1	108		Phvul.002G300900.1	PF03083	integral to membrane			PTHR10791	integral to membrane	KOG1623	Multitransmembrane protein						GO:0016021	integral to membrane
Phvul.002G302700.1	0	0	0	0	0	0	0	0	0	0	0	0	0	0	0	0	0	0	0	0	0	0	0	3		Phvul.002G302700.1	PF00069,PF00582	protein phosphorylation,response to stress			PTHR24420,PTHR24420:SF203		KOG1187	Serine/threonine protein kinase						GO:0004672 GO:0005524 GO:0006468 GO:0006950	protein kinase activity_ATP binding_protein amino acid phosphorylation_response to stress
Phvul.002G304000.1	3	11	9	4	3	14	2	17	14	42	81	54	68	28	13	34	41	29	46	58	72	164	106	246		Phvul.002G304000.1	PF00383,PF08211	cytidine deamise activity,hydrolase activity			PTHR11644,PTHR11644:SF5	CYTIDINE DEAMISE,"CYTIDINE DEAMISE 1, 2, 7, 8"	KOG0833	Cytidine deaminase						GO:0004126 GO:0008270 GO:0016787	cytidine deaminase activity_zinc ion binding_hydrolase activity
Phvul.002G306400.1	0	0	0	0	0	0	0	0	0	0	0	0	0	0	0	0	0	0	0	0	0	0	0	1		Phvul.002G306400.1	PF05153	inositol oxygese activity			PTHR12588	inositol oxygese activity	KOG1573	Aldehyde reductase	1.13.99.1	Myo-inositol oxygese.	K00469	inositol oxygenase [EC:1.13.99.1]	inositol oxygenase [EC:1.13.99.1]	GO:0005506 GO:0005737 GO:0019310 GO:0050113 GO:0055114	iron ion binding_cytoplasm_myo-inositol catabolism_inositol oxygenase activity_oxidation reduction
Phvul.002G311900.1	0	0	2	0	0	0	0	0	0	0	0	0	0	0	0	0	0	1	0	43	47	148	27	378		Phvul.002G311900.1	PF00854	oligopeptide transport			PTHR11654,PTHR11654:SF57	,OLIGOPEPTIDE TRANSPORTER-RELATED	KOG1237	H+/oligopeptide symporter						GO:0005215 GO:0006857 GO:0016020	transporter activity_oligopeptide transport_membrane
Phvul.002G313800.1	0	1	1	0	0	1	0	0	0	0	0	3	4	0	2	1	7	8	7	3	6	1	9	62		Phvul.002G313800.1
Phvul.002G317800.1	1	2	2	2	2	1	0	2	1	1	1	1	0	2	2	2	1	1	1	2	2	4	4	9		Phvul.002G317800.1	PF01814,PF05495	Hemerythrin HHE cation binding domain,zinc ion binding			PTHR21319	RING FINGER AND CHY ZINC FINGER DOMAIN CONTAINING 1	KOG1940	Zn-finger protein						GO:0008270	zinc ion binding
Phvul.002G319300.1	6	7	11	4	0	11	1	15	2	2	4	4	3	37	26	16	4	28	39	28	23	47	21	120		Phvul.002G319300.1	PF01221	microtubule associated complex			PTHR11886,PTHR11886:SF9	,microtubule associated complex	KOG3430	Dynein light chain type 1						GO:0005875 GO:0007017	microtubule associated complex_microtubule-based process
Phvul.002G333200.1	0	2	7	0	0	1	0	0	0	0	0	1	0	0	1	3	1	17	0	177	284	400	209	3171		Phvul.002G333200.1	PF00582	response to stress												GO:0006950	response to stress
Phvul.003G006500.1	0	0	0	0	0	0	0	0	0	0	1	1	3	0	0	0	0	0	0	5	6	19	3	32		Phvul.003G006500.1	PF03169	transmembrane transport												GO:0055085	transmembrane transport
Phvul.003G006500.2	0	0	0	0	0	0	0	0	0	0	1	2	3	0	0	0	0	0	0	5	6	17	3	30		Phvul.003G006500.2	PF03169	transmembrane transport												GO:0055085	transmembrane transport
Phvul.003G018000.1	0	1	1	0	0	3	0	0	1	1	3	1	1	1	1	4	5	5	5	7	7	6	6	32		Phvul.003G018000.1	PF00350,PF01031,PF02212	GTP binding			PTHR11566,PTHR11566:SF12	DYMIN	KOG0446	Vacuolar sorting protein VPS1, dynamin, and related proteins						GO:0003924 GO:0005525	GTPase activity_GTP binding
Phvul.003G022000.1	0	0	1	0	3	2	1	4	1	2	2	0	1	1	1	1	0	1	1	6	5	9	14	22		Phvul.003G022000.1	PF07651	phospholipid binding			PTHR22951,PTHR22951:SF1	CLATHRIN ASSEMBLY PROTEIN	KOG0251	Clathrin assembly protein AP180 and related proteins, contain ENTH domain						GO:0005543	phospholipid binding
Phvul.003G028800.1	0	0	1	0	1	0	0	0	0	0	0	2	1	0	1	1	0	1	0	11	9	25	10	56		Phvul.003G028800.1	PF00170	protein dimerization activity			PTHR22952,PTHR22952:SF55	,CAMP-RESPONSE ELEMENT BINDING PROTEIN-RELATED								GO:0003700 GO:0006355 GO:0043565 GO:0046983	transcription factor activity_"regulation of transcription, DNA-dependent"_sequence-specific DNA binding_protein dimerization activity							bZIP	1e-127
Phvul.003G028800.2	0	0	1	0	1	0	0	0	0	0	0	2	0	0	1	1	0	1	0	11	9	25	10	56		Phvul.003G028800.2	PF00170	protein dimerization activity			PTHR22952,PTHR22952:SF55	,CAMP-RESPONSE ELEMENT BINDING PROTEIN-RELATED								GO:0003700 GO:0006355 GO:0043565 GO:0046983	transcription factor activity_"regulation of transcription, DNA-dependent"_sequence-specific DNA binding_protein dimerization activity							bZIP	1e-119
Phvul.003G048400.1	0	0	0	0	0	0	0	0	0	0	0	0	0	0	0	0	0	1	0	7	21	6	7	159		Phvul.003G048400.1
Phvul.003G059200.1	1	0	0	1	0	0	0	0	0	0	0	0	0	0	0	0	0	0	0	1	1	3	1	4		Phvul.003G059200.1
Phvul.003G059200.2	1	0	0	1	0	0	0	0	0	0	0	0	0	0	0	0	0	0	0	1	1	3	1	4		Phvul.003G059200.2
Phvul.003G063400.1	0	0	0	0	0	0	0	0	0	0	0	0	0	0	0	0	0	0	0	0	0	1	0	2		Phvul.003G063400.1
Phvul.003G082900.1	4	6	6	2	23	20	3	17	17	33	17	11	6	15	17	14	10	32	33	19	18	25	44	110		Phvul.003G082900.1
Phvul.003G089300.1	7	13	17	6	9	19	7	18	6	8	28	19	14	13	32	9	20	14	13	23	22	43	23	111		Phvul.003G089300.1	PF02129	aminopeptidase activity			PTHR12277,PTHR12277:SF9	UNCHARACTERIZED	KOG1552	Predicted alpha/beta hydrolase						GO:0004177 GO:0006508	aminopeptidase activity_proteolysis and peptidolysis
Phvul.003G089300.2	8	14	18	7	10	21	7	19	6	8	31	20	16	14	34	10	21	15	14	25	23	47	24	121		Phvul.003G089300.2	PF02129	aminopeptidase activity			PTHR12277,PTHR12277:SF9	UNCHARACTERIZED	KOG1552	Predicted alpha/beta hydrolase						GO:0004177 GO:0006508	aminopeptidase activity_proteolysis and peptidolysis
Phvul.003G103600.1	0	0	0	0	0	0	0	0	0	0	0	0	0	0	0	0	0	0	0	0	0	0	0	8		Phvul.003G103600.1
Phvul.003G111400.1	74	35	36	59	67	41	8	96	47	115	89	65	58	19	24	36	31	76	55	98	105	193	162	964		Phvul.003G111400.1	PF00501	catalytic activity			PTHR24095,PTHR24095:SF26		KOG1176	Acyl-CoA synthetase						GO:0003824 GO:0008152	catalytic activity_metabolism
Phvul.003G117900.1	0	0	0	0	0	0	0	0	0	0	0	0	0	0	0	0	0	1	5	2	6	8	7	81		Phvul.003G117900.1	PF04398	Protein of unknown function, DUF538
Phvul.003G121600.1	3	6	9	3	9	8	4	12	6	8	3	4	4	14	10	11	5	10	12	17	20	8	29	122		Phvul.003G121600.1	PF00069,PF03822	protein phosphorylation,sigl transduction			PTHR24343,PTHR24343:SF128		KOG0583	Serine/threonine protein kinase						GO:0004672 GO:0005524 GO:0006468 GO:0007165	protein kinase activity_ATP binding_protein amino acid phosphorylation_signal transduction
Phvul.003G121700.1	14	33	42	15	52	38	18	56	17	31	19	19	22	54	51	47	25	43	45	65	81	35	125	690		Phvul.003G121700.1
Phvul.003G122500.1	0	0	0	0	0	0	0	0	0	0	0	0	0	0	0	1	0	9	3	20	13	7	25	133		Phvul.003G122500.1	PF00005,PF00664	ATPase activity,"ATPase activity, coupled to transmembrane movement of substances"			PTHR24222,PTHR24222:SF96		KOG0055	Multidrug/pheromone exporter, ABC superfamily						GO:0005524 GO:0006810 GO:0016021 GO:0016887 GO:0042626 GO:0055085	ATP binding_transport_integral to membrane_ATPase activity_"ATPase activity, coupled to transmembrane movement of substances"_transmembrane transport
Phvul.003G124600.1	0	0	0	0	0	1	2	9	5	10	35	11	7	1	1	1	1	1	1	9	15	14	17	102		Phvul.003G124600.1	PF02309	nucleus												GO:0005634 GO:0006355	nucleus_"regulation of transcription, DNA-dependent"							AUX	1e-83
Phvul.003G131100.1	0	0	0	0	0	2	0	0	0	0	0	0	0	0	0	0	0	0	0	1	2	1	1	28		Phvul.003G131100.1	PF00583	N-acetyltransferase activity			PTHR23091,PTHR23091:SF22	,N-TERMIL ACETYLTRANSFERASE								GO:0008080 GO:0008152 GO:0016747	N-acetyltransferase activity_metabolism_"transferase activity, transferring groups other than amino-acyl groups"
Phvul.003G131700.1	5	8	8	6	14	7	3	7	7	11	7	3	3	11	9	7	7	9	8	15	14	8	20	45		Phvul.003G131700.1	PF02141,PF03456	DENN (AEX-3) domain,uDENN domain			PTHR15288	SUPPRESSION OF TUMORIGENICITY 5 (ST5)	KOG3569	RAS signaling inhibitor ST5
Phvul.003G154300.1	4	2	3	2	4	3	1	2	1	2	10	4	3	3	5	2	3	5	3	9	9	6	14	35		Phvul.003G154300.1	PF04484	Family of unknown function (DUF566)
Phvul.003G155600.1	0	2	29	0	0	0	0	0	1	0	0	1	0	0	1	4	1	13	2	471	538	1727	267	4471		Phvul.003G155600.1	PF02298	electron carrier activity												GO:0005507 GO:0009055	copper ion binding_electron carrier activity
Phvul.003G162100.1	1	6	7	3	1	6	1	1	0	0	5	4	3	1	7	4	14	6	3	12	11	45	14	46		Phvul.003G162100.1	PF00069	protein phosphorylation			PTHR24352,PTHR24352:SF88		KOG0610	Putative serine/threonine protein kinase						GO:0004672 GO:0005524 GO:0006468	protein kinase activity_ATP binding_protein amino acid phosphorylation
Phvul.003G187300.1	0	0	0	0	0	0	0	0	0	0	0	0	0	0	0	0	0	0	0	0	0	0	0	8		Phvul.003G187300.1	PF05701	Plant protein of unknown function (DUF827)
Phvul.003G192700.1	0	0	1	0	2	1	0	0	1	0	0	1	2	2	1	15	1	33	6	42	38	27	311	808		Phvul.003G192700.1	PF01145	SPFH domain / Band 7 family			PTHR10264,PTHR10264:SF25	INTEGRAL MEMBRANE PROTEISE,membrane	KOG2620	Prohibitins and stomatins of the PID superfamily						GO:0016020	membrane
Phvul.003G192700.2	0	0	1	0	1	0	0	0	1	0	0	1	1	2	1	14	1	33	6	41	37	27	308	794		Phvul.003G192700.2	PF01145	SPFH domain / Band 7 family			PTHR10264,PTHR10264:SF25	INTEGRAL MEMBRANE PROTEISE,membrane	KOG2620	Prohibitins and stomatins of the PID superfamily						GO:0016020	membrane
Phvul.003G204300.1	0	0	0	0	0	0	0	0	0	0	0	0	0	0	0	0	0	0	0	0	0	2	0	2		Phvul.003G204300.1	PF00582	response to stress												GO:0006950	response to stress
Phvul.003G207000.1	0	0	0	0	0	2	0	0	0	0	0	0	0	0	1	1	2	4	3	5	6	14	3	37		Phvul.003G207000.1	PF00400	WD domain, G-beta repeat			PTHR22844	F-BOX AND WD40 DOMAIN PROTEIN	KOG0645	WD40 repeat protein						GO:0005515	protein binding
Phvul.003G215100.1	0	0	0	0	0	0	0	0	0	0	2	0	0	0	0	0	0	1	1	2	2	2	3	8		Phvul.003G215100.1	PF00082,PF02225	PA domain,serine-type endopeptidase activity			PTHR10795,PTHR10795:SF17	SUBTILISIN/KEXIN-RELATED SERINE PROTEASE,gb def: possible protease [sinorhizobium meliloti]								GO:0004252 GO:0006508	serine-type endopeptidase activity_proteolysis and peptidolysis
Phvul.003G228200.1	0	0	1	0	0	0	0	0	0	0	0	0	0	0	0	0	0	1	0	11	10	64	11	54		Phvul.003G228200.1	PF03151	Triose-phosphate Transporter family												GO:0000139 GO:0005351 GO:0008643 GO:0016021	Golgi membrane_sugar porter activity_carbohydrate transport_integral to membrane
Phvul.003G228800.1	11	24	16	13	12	21	4	10	4	10	34	36	32	17	32	17	25	28	24	26	56	36	25	966		Phvul.003G228800.1	PF00156	nucleoside metabolic process			PTHR10210	RIBOSE-PHOSPHATE PYROPHOSPHOKISE	KOG1448	Ribose-phosphate pyrophosphokinase	2.7.6.1	Ribose-phosphate pyrophosphokise.	K00948	ribose-phosphate pyrophosphokinase [EC:2.7.6.1]	ribose-phosphate pyrophosphokinase [EC:2.7.6.1]	GO:0009116	nucleoside metabolism
Phvul.003G233200.1	0	1	2	0	0	4	1	14	4	19	9	2	2	3	3	2	1	11	8	16	21	107	46	198		Phvul.003G233200.1	PF00170	protein dimerization activity			PTHR22952,PTHR22952:SF60	,CAMP-RESPONSE ELEMENT BINDING PROTEIN-RELATED								GO:0003700 GO:0006355 GO:0043565 GO:0046983	transcription factor activity_"regulation of transcription, DNA-dependent"_sequence-specific DNA binding_protein dimerization activity							bZIP	3e-44
Phvul.003G249500.1	0	0	3	0	0	0	0	0	0	0	0	0	0	0	0	0	0	3	0	28	34	135	24	225		Phvul.003G249500.1
Phvul.003G249500.2	0	0	3	0	0	0	0	0	0	0	0	0	0	0	0	0	0	2	0	28	34	135	24	225		Phvul.003G249500.2
Phvul.003G255200.1	1	2	2	1	2	4	1	3	2	2	8	4	2	5	12	14	6	7	5	16	15	21	15	32		Phvul.003G255200.1	PF00226	heat shock protein binding			PTHR23172,PTHR23172:SF31	,AUXILIN/CYCLIN G-ASSOCIATED KISE-RELATED	KOG0431	Auxilin-like protein and related proteins containing DnaJ domain						GO:0031072	heat shock protein binding
Phvul.003G255200.2	1	2	2	1	2	4	1	3	2	2	8	4	2	5	12	14	6	7	5	16	15	21	15	32		Phvul.003G255200.2	PF00226	heat shock protein binding			PTHR23172,PTHR23172:SF31	,AUXILIN/CYCLIN G-ASSOCIATED KISE-RELATED	KOG0431	Auxilin-like protein and related proteins containing DnaJ domain						GO:0031072	heat shock protein binding
Phvul.003G267400.1	0	0	0	0	0	0	0	0	0	0	0	0	0	0	0	0	0	0	0	0	2	0	1	14		Phvul.003G267400.1	PF00909	Ammonium Transporter Family			PTHR11730,PTHR11730:SF1	AMMONIUM TRANSPORTER,ammonium transmembrane transporter activity	KOG0682	Ammonia permease						GO:0008519 GO:0016020 GO:0072488	ammonium transmembrane transporter activity_membrane_ammonium transmembrane transport
Phvul.003G269000.1	0	0	0	0	0	0	0	0	0	0	0	0	0	0	0	0	0	0	0	0	0	1	20	27		Phvul.003G269000.1	PF06426	cysteine biosynthetic process from serine			PTHR23416,PTHR23416:SF11	,SIALIC ACID SYNTHASE-RELATED	KOG4750	Serine O-acetyltransferase						GO:0005737 GO:0006535 GO:0009001	cytoplasm_cysteine biosynthesis from serine_serine O-acetyltransferase activity
Phvul.003G276700.1	0	0	0	0	0	0	0	0	0	0	0	0	0	0	0	0	0	0	0	0	2	0	0	61		Phvul.003G276700.1
Phvul.003G276800.1	0	0	0	0	0	0	0	0	0	0	0	0	0	0	0	0	0	0	0	0	0	0	0	5		Phvul.003G276800.1	PF00097	Zinc finger, C3HC4 type (RING finger)			PTHR22764	RING FINGER PROTEIN 11 (SID 1669) (NEDD4 WW DOMAIN-BINDING PROTEIN 2).	KOG1493	Anaphase-promoting complex (APC), subunit 11
Phvul.004G005300.1	6	4	5	4	6	11	6	29	22	30	22	12	6	20	4	4	5	17	23	17	21	21	15	202		Phvul.004G005300.1	PF01263	isomerase activity			PTHR11122	APOSPORY-ASSOCIATED PROTEIN C-RELATED	KOG1594	Uncharacterized enzymes related to aldose 1-epimerase	5.1.3.15	Glucose-6 phosphate 1-epimerase.	K01792	glucose-6-phosphate 1-epimerase [EC:5.1.3.15]	glucose-6-phosphate 1-epimerase [EC:5.1.3.15]	GO:0005975 GO:0016853	carbohydrate metabolism_isomerase activity
Phvul.004G005300.2	6	4	5	4	6	11	6	29	22	30	23	12	6	20	5	4	5	17	23	17	21	21	15	202		Phvul.004G005300.2	PF01263	isomerase activity			PTHR11122	APOSPORY-ASSOCIATED PROTEIN C-RELATED	KOG1594	Uncharacterized enzymes related to aldose 1-epimerase	5.1.3.15	Glucose-6 phosphate 1-epimerase.	K01792	glucose-6-phosphate 1-epimerase [EC:5.1.3.15]	glucose-6-phosphate 1-epimerase [EC:5.1.3.15]	GO:0005975 GO:0016853	carbohydrate metabolism_isomerase activity
Phvul.004G014400.1	0	0	7	0	0	0	1	0	0	0	0	1	0	0	1	1	0	5	0	224	185	441	133	646		Phvul.004G014400.1	PF04535	Domain of unknown function (DUF588)
Phvul.004G019700.1	1	4	2	1	1	5	1	4	1	1	8	6	3	4	11	2	3	3	2	8	7	15	5	31		Phvul.004G019700.1	PF00075	nucleic acid binding												GO:0003676 GO:0004523	nucleic acid binding_ribonuclease H activity
Phvul.004G026900.1	1	17	4	1	2	4	2	7	3	8	18	4	5	40	27	224	97	47	47	60	131	54	106	1210		Phvul.004G026900.1	PF07847	cysteamine dioxygese activity			PTHR22966	UNCHARACTERIZED	KOG4281	Uncharacterized conserved protein						GO:0047800 GO:0055114	cysteamine dioxygenase activity_oxidation reduction
Phvul.004G030400.1	2	1	1	1	2	1	0	3	2	3	0	0	0	1	1	0	0	1	1	2	2	3	2	18		Phvul.004G030400.1	PF00201	transferase activity, transferring hexosyl groups			PTHR11926,PTHR11926:SF15	UDP-GLUCURONOSYLTRANSFERASE RELATED,"transferase activity, transferring hexosyl groups"	KOG1192	UDP-glucuronosyl and UDP-glucosyl transferase						GO:0005975 GO:0008152 GO:0016758 GO:0030246 GO:0030259	carbohydrate metabolism_metabolism_"transferase activity, transferring hexosyl groups"_carbohydrate binding_lipid glycosylation
Phvul.004G031100.1	2	1	1	1	2	1	0	1	1	1	0	0	0	1	1	1	0	2	2	3	3	4	3	25		Phvul.004G031100.1	PF00201	transferase activity, transferring hexosyl groups			PTHR11926,PTHR11926:SF15	UDP-GLUCURONOSYLTRANSFERASE RELATED,"transferase activity, transferring hexosyl groups"	KOG1192	UDP-glucuronosyl and UDP-glucosyl transferase						GO:0005975 GO:0008152 GO:0016758 GO:0030246 GO:0030259	carbohydrate metabolism_metabolism_"transferase activity, transferring hexosyl groups"_carbohydrate binding_lipid glycosylation
Phvul.004G045800.1	2	0	1	0	1	6	0	3	1	3	1	0	0	28	4	4	1	23	20	9	4	10	30	104		Phvul.004G045800.1	PF00170	protein dimerization activity			PTHR22952,PTHR22952:SF60	,CAMP-RESPONSE ELEMENT BINDING PROTEIN-RELATED								GO:0003700 GO:0006355 GO:0043565 GO:0046983	transcription factor activity_"regulation of transcription, DNA-dependent"_sequence-specific DNA binding_protein dimerization activity							bZIP	4e-60
Phvul.004G051200.1	0	0	0	0	0	0	0	0	0	0	0	0	0	0	0	0	0	0	0	4	4	18	5	21		Phvul.004G051200.1	PF00023,PF00635	protein binding,structural molecule activity			PTHR24198,PTHR24198:SF302		KOG4412	26S proteasome regulatory complex, subunit PSMD10						GO:0005198 GO:0005515	structural molecule activity_protein binding
Phvul.004G070100.1	15	31	19	17	14	12	4	13	10	12	19	16	8	31	32	16	25	17	15	41	41	114	22	186		Phvul.004G070100.1	PF00696,PF01842	amino acid binding,cellular amino acid biosynthetic process			PTHR21499,PTHR21499:SF11	,ASPARTATE KISE	KOG0456	Aspartate kinase	2.7.2.4	Aspartate kise.	K00928	aspartate kinase [EC:2.7.2.4]	aspartate kinase [EC:2.7.2.4]	GO:0008152 GO:0008652 GO:0016597	metabolism_amino acid biosynthesis_amino acid binding
Phvul.004G070100.2	15	32	19	17	14	12	4	13	10	13	20	16	8	31	32	16	25	17	16	42	42	115	22	188		Phvul.004G070100.2	PF00696,PF01842	amino acid binding,cellular amino acid biosynthetic process			PTHR21499,PTHR21499:SF11	,ASPARTATE KISE	KOG0456	Aspartate kinase	2.7.2.4	Aspartate kise.	K00928	aspartate kinase [EC:2.7.2.4]	aspartate kinase [EC:2.7.2.4]	GO:0008152 GO:0008652 GO:0016597	metabolism_amino acid biosynthesis_amino acid binding
Phvul.004G073600.1	2	3	3	2	0	6	1	8	2	1	4	3	2	6	7	14	18	61	79	42	43	32	36	241		Phvul.004G073600.1	PF07859	hydrolase activity			PTHR23024,PTHR23024:SF10	CARBOXYLESTERASE-RELATED,MEMBER OF 'GDXG' FAMILY OF LIPOLYTIC ENZYMES	KOG1515	Arylacetamide deacetylase						GO:0008152 GO:0016787	metabolism_hydrolase activity
Phvul.004G074300.1	1	3	3	1	0	2	1	7	5	4	4	3	3	7	4	7	8	35	32	81	106	128	182	1238		Phvul.004G074300.1	PF07859	hydrolase activity			PTHR23024,PTHR23024:SF10	CARBOXYLESTERASE-RELATED,MEMBER OF 'GDXG' FAMILY OF LIPOLYTIC ENZYMES	KOG1515	Arylacetamide deacetylase						GO:0008152 GO:0016787	metabolism_hydrolase activity
Phvul.004G074400.1	0	0	2	1	0	1	1	3	2	1	2	1	1	5	1	3	2	12	13	35	49	59	41	506		Phvul.004G074400.1	PF07859	hydrolase activity			PTHR23024,PTHR23024:SF10	CARBOXYLESTERASE-RELATED,MEMBER OF 'GDXG' FAMILY OF LIPOLYTIC ENZYMES								GO:0008152 GO:0016787	metabolism_hydrolase activity
Phvul.004G082400.1	0	0	0	0	0	0	0	0	0	0	0	0	0	0	0	0	0	0	0	1	1	6	1	17		Phvul.004G082400.1
Phvul.004G082400.2	0	0	0	0	0	0	0	0	0	0	0	0	0	0	0	0	0	0	0	1	2	6	1	18		Phvul.004G082400.2
Phvul.004G108400.1	2	2	3	2	5	3	0	4	2	1	1	0	0	11	3	8	1	7	4	10	13	12	13	96		Phvul.004G108400.1
Phvul.004G108600.1	0	0	2	0	0	9	2	0	0	0	1	2	2	0	17	0	0	2	0	10	20	76	13	231		Phvul.004G108600.1	PF05096	Glutamine cyclotransferase
Phvul.004G116100.1	4	2	4	5	3	17	3	18	13	29	12	58	75	7	13	4	8	7	8	12	15	23	68	238		Phvul.004G116100.1
Phvul.004G134900.1	0	0	0	0	0	0	0	0	0	0	0	0	0	0	0	3	0	2	2	5	11	1	4	144		Phvul.004G134900.1	PF00378	catalytic activity			PTHR11941,PTHR11941:SF19	3-HYDROXYACYL-COA DEHYDROGESE,ENOYL-COA HYDRATASE-RELATED								GO:0003824 GO:0008152	catalytic activity_metabolism
Phvul.004G135200.1	0	0	0	0	0	0	0	0	0	0	0	0	0	0	0	6	2	4	6	3	8	0	3	94		Phvul.004G135200.1	PF00378	catalytic activity			PTHR11941,PTHR11941:SF19	3-HYDROXYACYL-COA DEHYDROGESE,ENOYL-COA HYDRATASE-RELATED	KOG1684	Enoyl-CoA hydratase						GO:0003824 GO:0008152	catalytic activity_metabolism
Phvul.004G135200.2	0	0	0	0	0	0	0	0	0	0	0	0	0	0	0	8	2	5	7	4	10	1	4	119		Phvul.004G135200.2					PTHR11941,PTHR11941:SF19	3-HYDROXYACYL-COA DEHYDROGESE,ENOYL-COA HYDRATASE-RELATED	KOG1684	Enoyl-CoA hydratase
Phvul.004G135200.3	0	0	0	0	0	0	0	0	0	0	0	0	0	0	0	7	2	4	6	3	9	0	3	99		Phvul.004G135200.3					PTHR11941,PTHR11941:SF19	3-HYDROXYACYL-COA DEHYDROGESE,ENOYL-COA HYDRATASE-RELATED	KOG1684	Enoyl-CoA hydratase
Phvul.004G135200.4	0	0	0	0	0	0	0	0	0	0	0	0	0	0	0	7	2	4	6	3	9	0	3	100		Phvul.004G135200.4					PTHR11941,PTHR11941:SF19	3-HYDROXYACYL-COA DEHYDROGESE,ENOYL-COA HYDRATASE-RELATED	KOG1684	Enoyl-CoA hydratase
Phvul.004G157500.1	5	5	4	3	4	3	1	5	3	4	4	3	2	4	6	4	6	4	3	5	6	10	7	14		Phvul.004G157500.1	PF03372	Endonuclease/Exonuclease/phosphatase family			PTHR12121,PTHR12121:SF9	CARBON CATABOLITE REPRESSOR PROTEIN 4,CARBON CATABOLITE REPRESSOR PROTEIN 4-RELATED	KOG2338	Transcriptional effector CCR4-related protein
Phvul.004G161600.1	1	0	2	1	0	3	0	1	0	0	3	6	6	25	1	9	0	17	10	85	98	88	45	656		Phvul.004G161600.1	PF00916,PF01740	STAS domain,transport			PTHR11814,PTHR11814:SF46	,SULFATE TRANSPORTER	KOG0236	Sulfate/bicarbonate/oxalate exchanger SAT-1 and related transporters (SLC26 family)						GO:0005215 GO:0006810 GO:0016021 GO:0055085	transporter activity_transport_integral to membrane_transmembrane transport
Phvul.004G164200.1	1	0	0	0	1	0	0	0	0	1	0	0	0	0	0	0	0	1	1	1	1	0	0	11		Phvul.004G164200.1
Phvul.004G164400.1	1	0	0	1	1	0	0	0	0	1	0	0	0	1	0	0	0	2	1	1	1	0	0	14		Phvul.004G164400.1
Phvul.005G005300.1	2	5	4	2	6	3	2	4	1	3	6	6	3	4	7	3	7	5	6	4	6	5	7	48		Phvul.005G005300.1
Phvul.005G013200.1	0	0	0	0	0	0	0	0	0	0	0	0	0	0	0	0	0	0	0	0	1	0	1	17		Phvul.005G013200.1	PF07714	protein phosphorylation			PTHR24420		KOG1187	Serine/threonine protein kinase						GO:0004672 GO:0005524 GO:0006468	protein kinase activity_ATP binding_protein amino acid phosphorylation
Phvul.005G013200.2	0	0	0	0	0	0	0	0	0	0	0	0	0	0	0	0	0	0	1	0	1	0	1	22		Phvul.005G013200.2	PF07714	protein phosphorylation			PTHR24420		KOG0580	Serine/threonine protein kinase						GO:0004672 GO:0005524 GO:0006468	protein kinase activity_ATP binding_protein amino acid phosphorylation
Phvul.005G015900.1	1	0	1	2	0	0	0	0	0	1	0	0	0	16	0	1	0	11	16	24	17	45	19	62		Phvul.005G015900.1	PF00892	membrane												GO:0016020	membrane
Phvul.005G018700.1	13	27	17	14	21	19	10	21	19	40	30	25	16	21	27	18	33	45	30	41	43	99	48	173		Phvul.005G018700.1	PF01808,PF02142	IMP biosynthetic process,MGS-like domain			PTHR11692	phosphoribosylaminoimidazolecarboxamide formyltransferase activity	KOG2555	AICAR transformylase/IMP cyclohydrolase/methylglyoxal synthase	2.1.2.3,3.5.4.10	IMP cyclohydrolase.,Phosphoribosylaminoimidazolecarboxamide formyltransferase.	K00602	phosphoribosylaminoimidazolecarboxamide formyltransferase / IMP cyclohydrolase [EC:2.1.2.3 3.5.4.10]	phosphoribosylaminoimidazolecarboxamide formyltransferase / IMP cyclohydrolase [EC:2.1.2.3 3.5.4.10]	GO:0003824 GO:0003937 GO:0004643 GO:0006164 GO:0006188	catalytic activity_IMP cyclohydrolase activity_phosphoribosylaminoimidazolecarboxamide formyltransferase activity_purine nucleotide biosynthesis_IMP biosynthesis
Phvul.005G046500.1	4	5	5	2	5	2	0	3	1	2	1	0	0	7	2	4	0	3	4	7	6	4	7	43		Phvul.005G046500.1	PF07002	Copine			PTHR10857,PTHR10857:SF11	,COPINE	KOG4172	Predicted E3 ubiquitin ligase
Phvul.005G048700.1	9	44	19	11	42	61	20	61	47	121	172	149	92	87	123	110	174	184	150	116	159	277	239	1224		Phvul.005G048700.1	PF00478	catalytic activity			PTHR11911,PTHR11911:SF6	IMP dehydrogese activity,INOSINE-5-MONOPHOSPHATE DEHYDROGESE RELATED	KOG2550	IMP dehydrogenase/GMP reductase	1.1.1.205	IMP dehydrogese.	K00088	IMP dehydrogenase [EC:1.1.1.205]	IMP dehydrogenase [EC:1.1.1.205]	GO:0000105 GO:0003824 GO:0003938 GO:0009228 GO:0016491 GO:0018580 GO:0055114	histidine biosynthesis_catalytic activity_IMP dehydrogenase activity_thiamin biosynthesis_oxidoreductase activity_2-nitropropane dioxygenase activity_oxidation reduction
Phvul.005G050500.1	0	1	7	0	0	0	0	0	1	0	0	1	0	0	1	2	0	18	0	374	467	393	296	2197		Phvul.005G050500.1	PF00026	aspartic-type endopeptidase activity			PTHR13683,PTHR13683:SF98	,aspartic-type endopeptidase activity	KOG1339	Aspartyl protease						GO:0004190 GO:0006508	aspartic-type endopeptidase activity_proteolysis and peptidolysis
Phvul.005G052000.1	1	1	10	0	5	0	1	0	0	0	0	0	0	1	1	1	0	4	1	26	31	31	47	301		Phvul.005G052000.1
Phvul.005G059200.1	6	16	12	4	17	45	9	25	11	16	41	35	20	39	37	75	118	68	61	71	76	146	50	195		Phvul.005G059200.1	PF00044,PF02800	Glyceraldehyde 3-phosphate dehydrogese, D binding domain,"oxidoreductase activity, acting on the aldehyde or oxo group of donors, D or DP as acceptor"			PTHR10836	oxidoreductase activity, acting on the aldehyde or oxo group of donors, D or DP as acceptor	KOG0657	Glyceraldehyde 3-phosphate dehydrogenase	1.2.1.12	Glyceraldehyde 3-phosphate dehydrogese (phosphorylating).	K00134	glyceraldehyde 3-phosphate dehydrogenase [EC:1.2.1.12]	glyceraldehyde 3-phosphate dehydrogenase [EC:1.2.1.12]	GO:0016620 GO:0055114	oxidoreductase activity, acting on the aldehyde or oxo group of donors, NAD or NADP as acceptor_oxidation reduction
Phvul.005G066400.1	0	0	1	0	1	4	2	22	19	19	23	8	7	13	4	18	18	39	13	29	38	66	17	269		Phvul.005G066400.1	PF00311	phosphoenolpyruvate carboxylase activity							4.1.1.31	Phosphoenolpyruvate carboxylase.	K01595	phosphoenolpyruvate carboxylase [EC:4.1.1.31]	phosphoenolpyruvate carboxylase [EC:4.1.1.31]	GO:0006099 GO:0008964 GO:0015977	tricarboxylic acid cycle_phosphoenolpyruvate carboxylase activity_carbon utilization by fixation of carbon dioxide
Phvul.005G070000.1	4	5	4	3	8	7	2	14	6	9	10	5	4	11	9	10	26	29	23	18	24	31	14	59		Phvul.005G070000.1	PF00294	pfkB family carbohydrate kise			PTHR10584,PTHR10584:SF29	ADENOSINE KISE-RELATED,SUGAR KISE RELATED	KOG2855	Ribokinase	2.7.1.15	Ribokise.	K00852	ribokinase [EC:2.7.1.15]	ribokinase [EC:2.7.1.15]
Phvul.005G070400.1	0	0	0	0	0	0	0	0	0	0	0	0	0	0	0	0	0	0	0	0	0	0	1	2		Phvul.005G070400.1	PF02892,PF04937	D binding,Protein of unknown function (DUF 659)												GO:0003677	DNA binding
Phvul.005G081500.1	13	11	9	7	6	13	3	32	3	2	26	23	17	10	8	0	1	2	1	8	15	36	6	199		Phvul.005G081500.1
Phvul.005G097000.1	0	0	0	0	0	0	0	0	0	0	0	0	0	0	0	1	0	4	4	0	1	9	0	11		Phvul.005G097000.1
Phvul.005G105800.1	5	8	9	5	16	10	2	3	8	15	56	16	13	18	9	48	41	15	14	27	39	57	71	170		Phvul.005G105800.1	PF05623	Protein of unknown function (DUF789)
Phvul.005G108900.1	0	0	0	0	3	0	0	0	0	0	0	0	0	0	0	0	0	0	0	0	1	0	1	17		Phvul.005G108900.1	PF02458	transferase activity, transferring acyl groups other than amino-acyl groups												GO:0016747	transferase activity, transferring groups other than amino-acyl groups
Phvul.005G117300.1	3	4	5	3	2	3	2	3	0	0	4	1	1	2	7	3	1	4	3	32	46	193	26	251		Phvul.005G117300.1
Phvul.005G120800.1	2	10	10	5	6	11	3	11	6	11	16	10	10	12	17	8	19	11	13	20	23	24	23	58		Phvul.005G120800.1
Phvul.005G135700.1	1	0	0	0	0	0	0	0	0	0	0	0	0	0	0	0	0	0	0	4	4	5	4	50		Phvul.005G135700.1
Phvul.005G137500.1	2	5	5	2	7	5	2	7	1	3	3	2	3	4	7	5	3	5	4	7	8	3	13	91		Phvul.005G137500.1	PF00335	integral to membrane			PTHR19282,PTHR19282:SF69	,TETRASPANIN	KOG3882	Tetraspanin family integral membrane protein						GO:0016021	integral to membrane
Phvul.005G139700.1	0	0	0	0	0	0	0	0	0	0	0	0	0	0	0	0	0	0	0	1	1	2	0	4		Phvul.005G139700.1
Phvul.005G147900.1	0	0	0	0	0	0	0	0	0	0	0	0	0	0	0	0	0	0	0	0	0	0	0	1		Phvul.005G147900.1	PF01553	acyltransferase activity			PTHR10983,PTHR10983:SF1	1-ACYLGLYCEROL-3-PHOSPHATE ACYLTRANSFERASE,ACYL-COA:1-ACYLGLYCEROL-3-PHOSPHATE ACYLTRANSFERASE	KOG1505	Lysophosphatidic acid acyltransferase LPAAT and related acyltransferases	2.3.1.-,2.3.1.51	1-acylglycerol-3-phosphate O-acyltransferase.,Transferring groups other than amino-acyl groups.	K13523	lysophosphatidic acid acyltransferase / lysophosphatidylinositol acyltransferase [EC:2.3.1.51 2.3.1.-]	lysophosphatidic acid acyltransferase / lysophosphatidylinositol acyltransferase [EC:2.3.1.51 2.3.1.-]	GO:0008152 GO:0008415 GO:0016746	metabolism_nucleoside: sodium symporter activity_"transferase activity, transferring acyl groups"
Phvul.005G148000.1	3	4	2	3	6	7	0	1	1	2	4	3	2	6	9	14	11	16	14	18	20	32	45	96		Phvul.005G148000.1	PF00111,PF00941,PF01315,PF01799,PF02738,PF03450	CO dehydrogese flavoprotein C-termil domain,iron-sulfur cluster binding,oxidoreductase activity			PTHR11908,PTHR11908:SF8	UNCHARACTERIZED,XANTHINE DEHYDROGESE	KOG0430	Xanthine dehydrogenase	1.17.1.4,1.17.3.2	,xanthine dehydrogese	K00106	xanthine dehydrogenase/oxidase [EC:1.17.1.4 1.17.3.2]	xanthine dehydrogenase/oxidase [EC:1.17.1.4 1.17.3.2]	GO:0009055 GO:0016491 GO:0046872 GO:0051536 GO:0055114	electron carrier activity_oxidoreductase activity_metal ion binding_iron-sulfur cluster binding_oxidation reduction
Phvul.005G149900.1	4	10	13	5	11	12	3	12	15	24	21	10	8	18	32	8	5	15	15	35	24	131	27	130		Phvul.005G149900.1	PF00201	transferase activity, transferring hexosyl groups			PTHR11926,PTHR11926:SF15	UDP-GLUCURONOSYLTRANSFERASE RELATED,"transferase activity, transferring hexosyl groups"	KOG1192	UDP-glucuronosyl and UDP-glucosyl transferase						GO:0008152 GO:0016758	metabolism_"transferase activity, transferring hexosyl groups"
Phvul.005G157800.1	0	1	2	0	0	0	0	0	0	0	0	0	0	1	0	1	0	3	1	23	48	28	76	692		Phvul.005G157800.1
Phvul.005G157800.2	0	1	2	0	0	0	0	0	0	0	0	0	0	1	0	1	0	3	1	23	48	28	76	693		Phvul.005G157800.2
Phvul.005G157800.3	0	1	2	0	0	0	0	0	0	0	0	0	0	1	0	1	0	3	1	23	48	28	76	691		Phvul.005G157800.3
Phvul.005G157800.4	0	1	2	0	0	0	0	0	0	0	0	0	0	1	0	1	0	3	1	23	48	28	76	690		Phvul.005G157800.4
Phvul.005G157900.1	0	1	0	0	0	0	0	0	1	2	0	0	0	2	2	0	1	1	1	1	5	2	7	114		Phvul.005G157900.1
Phvul.005G164600.1	1	1	2	1	2	3	0	3	2	3	2	1	1	3	3	6	5	3	2	6	6	5	6	17		Phvul.005G164600.1					PTHR10788	TREHALOSE-6-PHOSPHATE SYNTHASE
Phvul.005G164900.1	2	1	2	2	27	2	0	2	5	11	3	1	2	8	2	9	4	19	8	29	20	13	54	102		Phvul.005G164900.1
Phvul.005G164900.2	2	1	2	1	26	2	0	2	5	11	3	1	2	8	2	9	4	19	8	29	20	13	53	101		Phvul.005G164900.2
Phvul.005G176100.1	0	1	3	0	2	7	1	0	1	2	1	1	0	0	2	42	14	15	3	4	15	8	7	346		Phvul.005G176100.1	PF00903	Glyoxalase/Bleomycin resistance protein/Dioxygese superfamily			PTHR10374,PTHR10374:SF0	,LACTOYLGLUTATHIONE LYASE	KOG2944	Glyoxalase
Phvul.005G176300.1	0	19	13	2	1	1	4	0	5	1	2	7	1	1	19	44	13	194	1	1452	3691	758	1851	56830		Phvul.005G176300.1	PF02451	Nodulin
Phvul.005G176400.1	0	13	11	2	1	0	3	0	4	0	1	6	1	1	14	30	11	150	1	1068	2684	537	1429	40908		Phvul.005G176400.1	PF02451	Nodulin
Phvul.005G176500.1	0	23	16	3	2	1	6	1	6	1	2	8	0	2	24	54	16	214	1	1716	4621	945	2266	68578		Phvul.005G176500.1	PF02451	Nodulin
Phvul.005G176500.2	0	23	16	3	2	1	6	1	6	1	2	8	0	2	24	54	16	214	1	1711	4613	943	2270	68525		Phvul.005G176500.2	PF02451	Nodulin
Phvul.005G176500.3	0	23	15	3	2	1	6	1	5	1	2	8	0	2	24	53	16	210	1	1670	4489	921	2198	67912		Phvul.005G176500.3	PF02451	Nodulin
Phvul.005G179600.1	0	0	1	0	0	0	0	0	0	0	1	1	1	2	6	12	23	3	1	8	17	15	6	164		Phvul.005G179600.1
Phvul.006G006800.1	0	0	0	0	0	0	0	0	0	0	0	0	0	0	0	0	0	1	0	7	6	6	12	24		Phvul.006G006800.1	PF01657,PF07714	Domain of unknown function DUF26,protein phosphorylation			PTHR24420,PTHR24420:SF430									GO:0004672 GO:0005524 GO:0006468	protein kinase activity_ATP binding_protein amino acid phosphorylation
Phvul.006G006800.2	0	0	0	0	0	0	0	0	0	0	0	0	0	0	0	0	0	1	0	7	7	7	13	26		Phvul.006G006800.2	PF01657	Domain of unknown function DUF26			PTHR24420,PTHR24420:SF430
Phvul.006G006800.3	0	0	0	0	0	0	0	0	0	0	0	0	0	0	0	0	0	1	0	6	6	6	10	21		Phvul.006G006800.3	PF01657,PF07714	Domain of unknown function DUF26,protein phosphorylation			PTHR24420,PTHR24420:SF430									GO:0004672 GO:0005524 GO:0006468	protein kinase activity_ATP binding_protein amino acid phosphorylation
Phvul.006G006800.4	0	0	0	0	0	0	0	0	0	0	0	0	0	0	0	0	0	1	0	6	7	6	11	23		Phvul.006G006800.4	PF01657	Domain of unknown function DUF26			PTHR24420,PTHR24420:SF430
Phvul.006G022900.1	0	2	8	0	0	0	0	0	0	0	0	0	0	0	0	2	0	0	0	0	0	1	0	39		Phvul.006G022900.1	PF02519	Auxin responsive protein
Phvul.006G039800.1	0	0	4	0	1	0	1	4	212	242	4	10	7	30	0	1	0	8	0	39	53	259	94	920		Phvul.006G039800.1	PF00067	oxidoreductase activity, acting on paired donors, with incorporation or reduction of molecular oxygen			PTHR24298,PTHR24298:SF44		KOG0156	Cytochrome P450 CYP2 subfamily	1.14.-.-	Acting on paired donors, with incorporation or reduction of	K11818	cytochrome P450, family 83, subfamily B, polypeptide 1 [EC:1.14.-.-]	cytochrome P450, family 83, subfamily B, polypeptide 1 [EC:1.14.-.-]	GO:0005506 GO:0009055 GO:0016705 GO:0020037 GO:0055114	iron ion binding_electron carrier activity_"oxidoreductase activity, acting on paired donors, with incorporation or reduction of molecular oxygen"_heme binding_oxidation reduction
Phvul.006G042300.1	0	0	0	0	0	0	0	0	0	0	1	0	0	0	0	0	0	0	0	0	0	0	1	6		Phvul.006G042300.1	PF01553	acyltransferase activity			PTHR10434,PTHR10434:SF0	,1-ACYL-SN-GLYCEROL-3-PHOSPHATE ACYLTRANSFERASE	KOG2848	1-acyl-sn-glycerol-3-phosphate acyltransferase	2.3.1.51	1-acylglycerol-3-phosphate O-acyltransferase.	K13509	lysophosphatidate acyltransferase [EC:2.3.1.51]	lysophosphatidate acyltransferase [EC:2.3.1.51]	GO:0008152 GO:0008415 GO:0016746	metabolism_nucleoside: sodium symporter activity_"transferase activity, transferring acyl groups"
Phvul.006G042300.2	0	0	0	0	0	1	0	0	0	0	1	1	0	0	1	0	0	0	0	0	0	0	1	7		Phvul.006G042300.2	PF01553	acyltransferase activity			PTHR10434	1-ACYL-SN-GLYCEROL-3-PHOSPHATE ACYLTRANSFERASE								GO:0008152 GO:0008415 GO:0016746	metabolism_nucleoside: sodium symporter activity_"transferase activity, transferring acyl groups"
Phvul.006G065900.1	8	11	17	3	53	9	1	7	17	41	5	3	1	9	8	11	7	12	12	35	43	79	100	265		Phvul.006G065900.1	PF00854	oligopeptide transport			PTHR11654,PTHR11654:SF37	,OLIGOPEPTIDE TRANSPORTER-RELATED	KOG1237	H+/oligopeptide symporter						GO:0005215 GO:0006857 GO:0016020 GO:0016021 GO:0055085	transporter activity_oligopeptide transport_membrane_integral to membrane_transmembrane transport
Phvul.006G094600.1	0	0	0	0	0	0	0	0	0	0	0	0	0	0	0	0	0	0	0	0	0	0	0	4		Phvul.006G094600.1	PF03199,PF03917	glutathione biosynthetic process			PTHR11130	glutathione biosynthetic process	KOG0021	Glutathione synthetase	6.3.2.3	Glutathione synthase.	K01920	glutathione synthase [EC:6.3.2.3]	glutathione synthase [EC:6.3.2.3]	GO:0004363 GO:0005524 GO:0006750	glutathione synthase activity_ATP binding_glutathione biosynthesis
Phvul.006G100500.1	0	0	1	0	0	0	0	0	0	0	0	0	0	0	0	0	0	5	1	8	10	31	28	62		Phvul.006G100500.1	PF00612	protein binding			PTHR13140,PTHR13140:SF72	MYOSIN,"MYOSIN-IX A, B"								GO:0005515	protein binding
Phvul.006G105900.1	0	0	0	0	0	0	0	0	0	0	0	0	0	0	0	0	2	2	2	1	2	1	1	12		Phvul.006G105900.1	PF00069	protein phosphorylation			PTHR24349		KOG0033	Ca2+/calmodulin-dependent protein kinase, EF-Hand protein superfamily						GO:0004672 GO:0005524 GO:0006468	protein kinase activity_ATP binding_protein amino acid phosphorylation
Phvul.006G109600.1	0	0	0	0	0	0	0	0	0	0	0	0	0	0	0	0	0	0	0	0	0	0	0	1		Phvul.006G109600.1	PF00651,PF07707	BTB And C-termil Kelch,protein binding			PTHR24412,PTHR24412:SF37									GO:0005515	protein binding							CAMTA	0
Phvul.006G136600.1	1	8	14	1	5	2	0	0	0	0	0	0	0	2	9	20	9	15	15	23	23	42	6	75		Phvul.006G136600.1	PF00582	response to stress												GO:0006950	response to stress
Phvul.006G168300.1	19	41	28	19	36	30	8	24	20	47	66	45	25	45	45	129	105	81	92	83	94	230	243	728		Phvul.006G168300.1	PF00464	glycine hydroxymethyltransferase activity			PTHR11680	glycine hydroxymethyltransferase activity	KOG2467	Glycine/serine hydroxymethyltransferase	2.1.2.1	Glycine hydroxymethyltransferase.	K00600	glycine hydroxymethyltransferase [EC:2.1.2.1]	glycine hydroxymethyltransferase [EC:2.1.2.1]	GO:0004372 GO:0006520 GO:0006544 GO:0006563 GO:0016829	glycine hydroxymethyltransferase activity_amino acid metabolism_glycine metabolism_L-serine metabolism_lyase activity
Phvul.006G168300.2	19	41	29	19	37	31	8	25	20	47	67	45	25	45	45	130	106	81	92	83	94	231	245	730		Phvul.006G168300.2	PF00464	glycine hydroxymethyltransferase activity			PTHR11680	glycine hydroxymethyltransferase activity	KOG2467	Glycine/serine hydroxymethyltransferase	2.1.2.1	Glycine hydroxymethyltransferase.	K00600	glycine hydroxymethyltransferase [EC:2.1.2.1]	glycine hydroxymethyltransferase [EC:2.1.2.1]	GO:0004372 GO:0006520 GO:0006544 GO:0006563 GO:0016829	glycine hydroxymethyltransferase activity_amino acid metabolism_glycine metabolism_L-serine metabolism_lyase activity
Phvul.006G175100.1	0	0	0	0	0	0	0	0	0	0	0	0	0	0	0	0	0	0	0	0	0	1	0	1		Phvul.006G175100.1	PF07714,PF08263	Leucine rich repeat N-termil domain,protein phosphorylation			PTHR24420,PTHR24420:SF810		KOG1187	Serine/threonine protein kinase						GO:0004672 GO:0005524 GO:0006468	protein kinase activity_ATP binding_protein amino acid phosphorylation
Phvul.006G175100.2	0	0	0	0	0	0	0	0	0	0	0	0	0	0	0	0	0	0	0	0	0	1	0	1		Phvul.006G175100.2	PF07714,PF08263	Leucine rich repeat N-termil domain,protein phosphorylation			PTHR24420,PTHR24420:SF810		KOG1187	Serine/threonine protein kinase						GO:0004672 GO:0005524 GO:0006468	protein kinase activity_ATP binding_protein amino acid phosphorylation
Phvul.006G213200.1	3	6	4	3	4	4	2	5	4	9	10	5	5	11	6	16	11	10	13	25	19	16	14	43		Phvul.006G213200.1
Phvul.007G010100.1	19	22	18	15	1	24	10	38	3	2	70	39	34	16	25	13	19	35	31	59	72	66	33	414		Phvul.007G010100.1	PF00728,PF02838	beta-N-acetylhexosaminidase activity,"hydrolase activity, hydrolyzing O-glycosyl compounds"			PTHR22600	BETA-HEXOSAMINIDASE	KOG2499	Beta-N-acetylhexosaminidase	3.2.1.52	Beta-N-acetylhexosaminidase.	K12373	hexosaminidase [EC:3.2.1.52]	hexosaminidase [EC:3.2.1.52]	GO:0004553 GO:0004563 GO:0005975	hydrolase activity, hydrolyzing O-glycosyl compounds_beta-N-acetylhexosaminidase activity_carbohydrate metabolism
Phvul.007G025300.2	43	45	38	32	101	53	10	37	12	30	45	32	26	63	68	52	71	87	81	98	86	80	92	205		Phvul.007G025300.2	PF01169	membrane			PTHR12608	membrane	KOG2881	Predicted membrane protein						GO:0016020	membrane
Phvul.007G036000.1	2	4	4	2	6	6	1	3	3	7	2	2	1	4	5	5	3	8	7	8	7	4	8	27		Phvul.007G036000.1	PF00097,PF12428	Protein of unknown function (DUF3675),"Zinc finger, C3HC4 type (RING finger)"			PTHR23012	MEMBRANE ASSOCIATED RING FINGER	KOG1609	Protein involved in mRNA turnover and stability
Phvul.007G036000.2	2	4	4	2	6	6	1	3	3	7	2	2	1	4	5	5	3	8	7	8	7	4	8	27		Phvul.007G036000.2	PF00097,PF12428	Protein of unknown function (DUF3675),"Zinc finger, C3HC4 type (RING finger)"			PTHR23012	MEMBRANE ASSOCIATED RING FINGER	KOG1609	Protein involved in mRNA turnover and stability
Phvul.007G051300.1	0	0	0	0	1	0	0	0	0	0	0	0	0	0	0	0	0	0	0	1	0	0	1	9		Phvul.007G051300.1	PF00069,PF01657	Domain of unknown function DUF26,protein phosphorylation			PTHR24420,PTHR24420:SF430		KOG1187	Serine/threonine protein kinase						GO:0004672 GO:0005524 GO:0006468	protein kinase activity_ATP binding_protein amino acid phosphorylation
Phvul.007G053800.1	1	2	1	2	1	1	1	1	0	0	1	0	0	7	3	5	4	6	11	23	11	43	15	52		Phvul.007G053800.1	PF11250	Protein of unknown function (DUF3049)
Phvul.007G055100.1	0	0	1	0	1	0	0	0	1	1	0	1	1	1	1	5	1	3	1	17	16	30	82	165		Phvul.007G055100.1	PF00083	transmembrane transporter activity			PTHR24063,PTHR24063:SF214		KOG0254	Predicted transporter (major facilitator superfamily)						GO:0016021 GO:0022857 GO:0055085	integral to membrane_transmembrane transporter activity_transmembrane transport
Phvul.007G056000.1	1	227	17	10	1	123	2	14	4	13	121	83	130	225	298	480	162	135	248	615	565	235	447	1712		Phvul.007G056000.1	PF00702	catalytic activity			PTHR18901	2-DEOXYGLUCOSE-6-PHOSPHATE PHOSPHATASE 2	KOG3109	Haloacid dehalogenase-like hydrolase						GO:0003824 GO:0008152	catalytic activity_metabolism
Phvul.007G056000.2	1	227	17	10	1	123	2	14	4	13	121	83	130	225	298	480	162	135	248	615	565	235	447	1712		Phvul.007G056000.2	PF00702	catalytic activity			PTHR18901	2-DEOXYGLUCOSE-6-PHOSPHATE PHOSPHATASE 2	KOG3109	Haloacid dehalogenase-like hydrolase						GO:0003824 GO:0008152	catalytic activity_metabolism
Phvul.007G056000.3	1	222	16	10	1	119	2	14	4	12	117	80	127	216	289	464	155	131	240	594	548	230	434	1645		Phvul.007G056000.3	PF00702	catalytic activity			PTHR18901	2-DEOXYGLUCOSE-6-PHOSPHATE PHOSPHATASE 2	KOG3109	Haloacid dehalogenase-like hydrolase						GO:0003824 GO:0008152	catalytic activity_metabolism
Phvul.007G056000.4	0	114	7	4	1	57	1	7	1	6	57	41	61	104	138	230	70	61	115	255	265	119	190	808		Phvul.007G056000.4					PTHR12725,PTHR12725:SF15	,HALOACID DEHALOGESE-LIKE HYDROLASE
Phvul.007G072000.1	2	2	2	2	4	4	1	5	4	7	6	6	5	5	4	4	3	5	2	6	5	6	9	20		Phvul.007G072000.1
Phvul.007G092000.1	0	7	2	0	1	0	1	4	0	0	1	0	0	10	6	8	14	2	3	8	10	36	4	32		Phvul.007G092000.1	PF03195	Protein of unknown function DUF260																				AS2	3e-79
Phvul.007G103900.1	1	1	1	1	0	0	0	4	1	1	2	1	1	4	1	4	3	16	17	9	10	31	13	89		Phvul.007G103900.1	PF00069	protein phosphorylation			PTHR24351,PTHR24351:SF88		KOG0610	Putative serine/threonine protein kinase						GO:0004672 GO:0005524 GO:0006468	protein kinase activity_ATP binding_protein amino acid phosphorylation
Phvul.007G110700.1	0	2	2	0	0	3	1	0	0	0	2	1	1	2	6	3	1	3	1	2	4	4	3	44		Phvul.007G110700.1
Phvul.007G120100.1	4	9	15	5	2	9	1	4	0	1	4	1	1	11	11	10	13	9	9	16	19	16	11	105		Phvul.007G120100.1	PF03080	Arabidopsis proteins of unknown function
Phvul.007G120600.1	0	0	1	0	1	1	0	0	1	2	0	0	0	3	0	11	1	6	4	6	7	7	8	25		Phvul.007G120600.1	PF05899	Protein of unknown function (DUF861)
Phvul.007G124800.1	2	5	4	1	10	9	3	12	17	24	28	26	18	24	13	61	32	72	67	102	90	110	188	247		Phvul.007G124800.1	PF04117	integral to membrane			PTHR11266	integral to membrane	KOG1944	Peroxisomal membrane protein MPV17 and related proteins						GO:0016021	integral to membrane
Phvul.007G127200.1	0	1	0	0	0	1	0	1	0	1	1	0	0	2	1	1	0	2	4	2	2	8	2	41		Phvul.007G127200.1	PF00069	protein phosphorylation			PTHR24349		KOG0032	Ca2+/calmodulin-dependent protein kinase, EF-Hand protein superfamily						GO:0004672 GO:0005524 GO:0006468	protein kinase activity_ATP binding_protein amino acid phosphorylation
Phvul.007G130200.1	1	0	0	0	1	0	0	0	0	1	0	0	0	1	0	1	0	2	1	1	3	0	5	77		Phvul.007G130200.1	PF03547	transmembrane transport					KOG2722	Predicted membrane protein						GO:0016021 GO:0055085	integral to membrane_transmembrane transport
Phvul.007G136300.1	0	0	0	0	0	1	0	1	0	0	0	0	0	0	0	12	2	11	6	13	12	10	17	41		Phvul.007G136300.1	PF00400,PF04564	WD domain, G-beta repeat,ubiquitin-protein ligase activity			PTHR22849	WDSAM1 PROTEIN	KOG0279	G protein beta subunit-like protein						GO:0000151 GO:0004842 GO:0005515 GO:0016567	ubiquitin ligase complex_ubiquitin-protein ligase activity_protein binding_protein ubiquitination
Phvul.007G136800.1	0	0	0	0	0	0	0	0	0	0	0	1	1	0	0	0	0	1	0	3	2	8	1	22		Phvul.007G136800.1					PTHR22952,PTHR22952:SF56	,CAMP-RESPONSE ELEMENT BINDING PROTEIN-RELATED
Phvul.007G141900.1	0	29	108	5	2	1	14	0	14	1	2	18	0	2	31	63	15	280	1	6504	9314	6915	4702	82351		Phvul.007G141900.1	PF00042	heme binding			PTHR22924,PTHR22924:SF4	LEGHEMOGLOBIN,NON-SYMBIOTIC HEMOGLOBIN (RHB)								GO:0005506 GO:0020037	iron ion binding_heme binding
Phvul.007G141900.2	1	35	138	6	2	1	18	0	19	1	2	24	0	3	40	80	19	357	2	8309	11859	8820	6015	105292		Phvul.007G141900.2	PF00042	heme binding			PTHR22924,PTHR22924:SF4	LEGHEMOGLOBIN,NON-SYMBIOTIC HEMOGLOBIN (RHB)								GO:0005506 GO:0020037	iron ion binding_heme binding
Phvul.007G142200.1	0	31	114	6	2	1	15	0	17	1	2	20	0	2	36	68	17	300	2	7469	10193	7673	5105	92060		Phvul.007G142200.1					PTHR22924,PTHR22924:SF4	LEGHEMOGLOBIN,NON-SYMBIOTIC HEMOGLOBIN (RHB)
Phvul.007G142500.1	0	29	108	5	2	1	14	0	14	1	2	18	0	2	31	63	15	279	1	6502	9312	6914	4701	82334		Phvul.007G142500.1	PF00042	heme binding			PTHR22924,PTHR22924:SF4	LEGHEMOGLOBIN,NON-SYMBIOTIC HEMOGLOBIN (RHB)								GO:0005506 GO:0020037	iron ion binding_heme binding
Phvul.007G142600.1	0	28	106	5	2	1	13	0	15	1	2	18	0	2	31	62	15	279	1	6477	9285	6883	4692	82039		Phvul.007G142600.1	PF00042	heme binding			PTHR22924,PTHR22924:SF4	LEGHEMOGLOBIN,NON-SYMBIOTIC HEMOGLOBIN (RHB)								GO:0005506 GO:0020037	iron ion binding_heme binding
Phvul.007G143000.1	2	2	2	3	1	19	1	3	3	8	21	42	43	2	2	80	93	26	52	85	209	97	85	2414		Phvul.007G143000.1	PF00582	response to stress												GO:0006950	response to stress
Phvul.007G145700.1	0	0	1	0	0	0	0	0	1	0	0	0	0	0	0	1	0	4	0	63	121	117	43	605		Phvul.007G145700.1
Phvul.007G145800.1	2	3	4	3	14	6	2	7	7	10	5	3	7	5	8	16	15	7	10	16	29	14	22	326		Phvul.007G145800.1	PF00582	response to stress												GO:0006950	response to stress
Phvul.007G152300.1	0	0	1	0	0	0	0	0	0	0	1	0	0	1	0	15	4	5	0	72	78	67	51	449		Phvul.007G152300.1	PF04909	catalytic activity			PTHR20852,PTHR20852:SF8	GLUTAMINE SYNTHETASE,NODULIN / GLUTAMATE-AMMONIA LIGASE-LIKE PROTEIN								GO:0003824 GO:0008152	catalytic activity_metabolism
Phvul.007G159900.1	0	0	0	0	0	0	0	0	0	0	0	0	0	0	0	0	0	0	0	0	1	0	0	26		Phvul.007G159900.1
Phvul.007G162100.1	0	1	0	0	0	0	0	0	0	0	0	0	0	1	1	3	1	0	0	3	7	2	2	140		Phvul.007G162100.1					PTHR22957,PTHR22957:SF51	RUN AND TBC1 DOMAIN CONTAINING 3, PLANT,TBC1 DOMAIN FAMILY MEMBER GTPASE-ACTIVATING PROTEIN
Phvul.007G162100.2	0	1	0	0	0	0	0	0	0	0	1	0	0	1	1	3	2	0	0	4	8	2	2	152		Phvul.007G162100.2					PTHR22957,PTHR22957:SF51	RUN AND TBC1 DOMAIN CONTAINING 3, PLANT,TBC1 DOMAIN FAMILY MEMBER GTPASE-ACTIVATING PROTEIN
Phvul.007G162200.1	2	3	3	3	10	2	3	4	4	3	2	1	1	5	8	7	4	3	3	9	14	4	8	170		Phvul.007G162200.1	PF00566	Rab GTPase activator activity			PTHR22957,PTHR22957:SF51	RUN AND TBC1 DOMAIN CONTAINING 3, PLANT,TBC1 DOMAIN FAMILY MEMBER GTPASE-ACTIVATING PROTEIN								GO:0005097 GO:0005622 GO:0032313	Rab GTPase activator activity_intracellular_regulation of Rab GTPase activity
Phvul.007G166300.1	11	3	1	6	15	8	3	3	0	1	14	2	1	2	8	1	3	3	1	3	7	5	5	166		Phvul.007G166300.1	PF07765	KIP1-like protein
Phvul.007G178600.1	8	19	12	10	14	13	6	19	7	12	22	14	9	17	21	14	23	23	16	20	19	40	45	66		Phvul.007G178600.1	PF00294	pfkB family carbohydrate kise			PTHR10584,PTHR10584:SF34	RIBOKISE-RELATED,SUGAR KISE RELATED	KOG2855	Ribokinase
Phvul.007G182100.1	3	11	5	4	6	10	7	16	6	9	33	18	10	12	19	25	43	31	27	39	35	95	26	104		Phvul.007G182100.1	PF01071,PF02843,PF02844	Phosphoribosylglycimide synthetase, ATP-grasp (A) domain,phosphoribosylamine-glycine ligase activity			PTHR10520	PHOSPHORIBOSYLAMINE-GLYCINE LIGASE			6.3.4.13	Phosphoribosylamine--glycine ligase.	K01945	phosphoribosylamine--glycine ligase [EC:6.3.4.13]	phosphoribosylamine--glycine ligase [EC:6.3.4.13]	GO:0004637 GO:0009113	phosphoribosylamine-glycine ligase activity_purine base biosynthesis
Phvul.007G188800.1	5	9	6	6	11	7	3	4	5	7	9	10	7	10	12	13	19	18	10	25	22	36	27	74		Phvul.007G188800.1	PF00731,PF02222	'de novo' IMP biosynthetic process,ATP-grasp domain			PTHR23047,PTHR23047:SF1	PHOSPHORIBOSYLAMINOIMIDAZOLE CARBOXYLASE ATPASE-SUBUNIT	KOG2835	Phosphoribosylamidoimidazole-succinocarboxamide synthase	4.1.1.21	Phosphoribosylaminoimidazole carboxylase.	K11808	phosphoribosylaminoimidazole carboxylase [EC:4.1.1.21]	phosphoribosylaminoimidazole carboxylase [EC:4.1.1.21]	GO:0003824 GO:0004638 GO:0005524 GO:0006189 GO:0008152 GO:0008716	_catalytic activity_phosphoribosylaminoimidazole carboxylase activity_ATP binding_'de novo' IMP biosynthesis_metabolism_D-alanine-D-alanine ligase activity
Phvul.007G195500.1	0	0	1	0	0	0	0	0	0	1	0	0	0	1	1	2	0	15	11	9	13	59	24	112		Phvul.007G195500.1					PTHR26374,PTHR26374:SF89																	C2H2	2e-40
Phvul.007G219600.1	0	0	1	0	0	0	0	0	0	0	0	0	0	1	0	0	0	0	0	5	10	29	3	36		Phvul.007G219600.1	PF02519	Auxin responsive protein
Phvul.007G225500.1	0	1	2	1	2	5	0	1	1	3	0	0	0	13	2	17	2	3	23	64	38	41	19	136		Phvul.007G225500.1
Phvul.007G230800.1	0	0	0	0	0	0	0	0	0	0	0	0	0	0	0	0	0	0	0	1	1	1	0	37		Phvul.007G230800.1
Phvul.007G233300.1	14	31	21	7	6	31	18	78	24	21	64	101	67	77	51	66	143	110	115	95	140	288	41	214		Phvul.007G233300.1	PF01597	glycine cleavage complex			PTHR11715	glycine cleavage complex	KOG3373	Glycine cleavage system H protein (lipoate-binding)			K02437	glycine cleavage system H protein	glycine cleavage system H protein	GO:0005960 GO:0006546	glycine cleavage complex_glycine catabolism
Phvul.007G234300.1	19	19	29	13	73	27	3	20	43	88	95	83	64	45	25	177	246	203	209	444	432	932	354	3048		Phvul.007G234300.1	PF01014	purine base metabolic process			PTHR10395,PTHR10395:SF1	URICASE AND TRANSTHYRETIN-RELATED,purine base metabolic process	KOG1599	Uricase (urate oxidase)	1.7.3.3	Urate oxidase.	K00365	urate oxidase [EC:1.7.3.3]	urate oxidase [EC:1.7.3.3]	GO:0006144 GO:0016491 GO:0055114	purine nucleobase metabolic process_oxidoreductase activity_oxidation reduction
Phvul.007G239400.1	11	37	17	12	39	30	10	23	7	9	47	39	30	32	50	10	30	16	14	11	13	43	15	190		Phvul.007G239400.1	PF00583	N-acetyltransferase activity			PTHR10545,PTHR10545:SF13	,ACETYLTRANSFERASE-RELATED	KOG3216	Diamine acetyltransferase						GO:0008080 GO:0008152 GO:0016747	N-acetyltransferase activity_metabolism_"transferase activity, transferring groups other than amino-acyl groups"
Phvul.007G257700.1	1	0	0	0	5	1	0	0	0	2	8	1	1	0	1	6	0	10	6	8	10	1	22	61		Phvul.007G257700.1	PF00170	protein dimerization activity			PTHR22952,PTHR22952:SF54	,CAMP-RESPONSE ELEMENT BINDING PROTEIN-RELATED								GO:0003700 GO:0006355 GO:0043565 GO:0046983	transcription factor activity_"regulation of transcription, DNA-dependent"_sequence-specific DNA binding_protein dimerization activity
Phvul.007G257700.2	1	0	0	1	6	2	0	0	0	2	9	1	1	0	1	6	0	10	7	9	11	1	24	66		Phvul.007G257700.2	PF00170	protein dimerization activity			PTHR22952,PTHR22952:SF54	,CAMP-RESPONSE ELEMENT BINDING PROTEIN-RELATED								GO:0003700 GO:0006355 GO:0043565 GO:0046983	transcription factor activity_"regulation of transcription, DNA-dependent"_sequence-specific DNA binding_protein dimerization activity							bZIP	1e-132
Phvul.008G000500.1	27	56	56	22	87	42	6	67	36	102	61	58	57	113	49	118	112	99	132	125	112	127	361	553		Phvul.008G000500.1	PF10601	LITAF-like zinc ribbon domain
Phvul.008G016300.1	0	0	0	0	0	1	0	0	0	0	0	0	0	0	0	0	0	1	0	7	10	2	7	99		Phvul.008G016300.1
Phvul.008G016400.1	0	0	0	0	0	0	0	0	0	0	0	0	0	0	1	0	0	0	0	0	0	0	0	6		Phvul.008G016400.1	PF00462	protein disulfide oxidoreductase activity			PTHR10168	GLUTAREDOXIN	KOG1752	Glutaredoxin and related proteins						GO:0009055 GO:0015035 GO:0045454	electron carrier activity_protein disulfide oxidoreductase activity_cell redox homeostasis
Phvul.008G019400.1	2	3	4	2	11	5	1	12	12	29	25	14	16	16	6	18	18	18	15	23	22	46	27	78		Phvul.008G019400.1																						Trihelix	1e-152
Phvul.008G022700.1	3	4	10	3	2	10	2	5	2	2	11	5	3	5	8	5	6	10	6	16	14	38	12	48		Phvul.008G022700.1	PF00069,PF00560,PF08263	Leucine rich repeat N-termil domain,protein binding,protein phosphorylation			PTHR24420,PTHR24420:SF423		KOG1187	Serine/threonine protein kinase						GO:0004672 GO:0005515 GO:0005524 GO:0006468	protein kinase activity_protein binding_ATP binding_protein amino acid phosphorylation
Phvul.008G022700.2	3	4	10	3	2	10	2	5	2	2	11	5	3	5	8	5	6	10	6	12	11	32	10	45		Phvul.008G022700.2	PF00069,PF00560,PF08263	Leucine rich repeat N-termil domain,protein binding,protein phosphorylation			PTHR24420,PTHR24420:SF423		KOG1187	Serine/threonine protein kinase						GO:0004672 GO:0005515 GO:0005524 GO:0006468	protein kinase activity_protein binding_ATP binding_protein amino acid phosphorylation
Phvul.008G028700.1	0	1	1	0	0	0	0	0	0	0	25	3	1	1	4	85	51	27	107	63	235	50	128	1948		Phvul.008G028700.1	PF06522	B12D protein
Phvul.008G040200.1	0	0	1	0	0	0	0	0	0	0	0	0	0	0	0	0	0	1	0	10	8	51	14	69		Phvul.008G040200.1	PF00891,PF08100	O-methyltransferase activity,protein dimerization activity			PTHR11746	O-METHYLTRANSFERASE	KOG3178	Hydroxyindole-O-methyltransferase and related SAM-dependent methyltransferases						GO:0008168 GO:0008171 GO:0046983	methyltransferase activity_O-methyltransferase activity_protein dimerization activity
Phvul.008G043500.1	0	0	0	0	0	0	0	0	0	0	0	0	0	0	0	1	0	1	0	4	7	8	30	98		Phvul.008G043500.1	PF00847	sequence-specific D binding transcription factor activity			PTHR11795,PTHR11795:SF332	,PROTEIN KISE								GO:0003700 GO:0006355	transcription factor activity_"regulation of transcription, DNA-dependent"							AP2	0
Phvul.008G068000.1	5	4	5	4	5	6	3	10	5	7	16	20	10	10	10	7	8	17	12	26	23	79	20	126		Phvul.008G068000.1	PF00763,PF02882	catalytic activity			PTHR10025	METHYLENETETRAHYDROFOLATE DEHYDROGESE	KOG0089	Methylenetetrahydrofolate dehydrogenase/methylenetetrahydrofolate cyclohydrolase						GO:0003824 GO:0004488 GO:0009396 GO:0055114	catalytic activity_methylenetetrahydrofolate dehydrogenase (NADP) activity_folic acid and derivative biosynthesis_oxidation reduction
Phvul.008G079400.1	0	1	1	0	5	49	0	3	2	11	3	2	2	1	2	1	1	4	2	4	15	18	50	227		Phvul.008G079400.1
Phvul.008G082500.1	1	1	1	1	1	3	1	2	1	1	4	3	2	6	3	1	2	5	3	10	8	26	8	35		Phvul.008G082500.1	PF00069,PF00560,PF08263	Leucine rich repeat N-termil domain,protein binding,protein phosphorylation			PTHR24420,PTHR24420:SF869		KOG1187	Serine/threonine protein kinase						GO:0004672 GO:0005515 GO:0005524 GO:0006468	protein kinase activity_protein binding_ATP binding_protein amino acid phosphorylation
Phvul.008G089600.1	1	4	3	2	9	6	1	5	3	8	7	6	4	18	7	8	4	10	8	22	15	10	35	52		Phvul.008G089600.1					PTHR13768,PTHR13768:SF8	,intracellular protein transport	KOG1586	Protein required for fusion of vesicles in vesicular transport, alpha-SNAP						GO:0006886	intracellular protein transport
Phvul.008G111200.1	1	7	8	2	17	8	5	14	12	30	19	15	8	12	15	9	25	24	18	41	48	83	64	331		Phvul.008G111200.1	PF01612	nucleobase, nucleoside, nucleotide and nucleic acid metabolic process			PTHR13620	3-5 EXONUCLEASE								GO:0003676 GO:0005622 GO:0006139 GO:0008408	nucleic acid binding_intracellular_"nucleobase, nucleoside, nucleotide and nucleic acid metabolism"_3'-5' exonuclease activity
Phvul.008G117400.1	0	0	1	0	0	0	0	0	0	0	0	0	0	0	0	0	0	1	0	12	14	40	15	123		Phvul.008G117400.1					PTHR26374,PTHR26374:SF89																	C2H2	2e-74
Phvul.008G117600.1	0	0	0	0	0	0	0	0	0	0	0	0	0	1	0	0	0	0	0	4	4	21	13	25		Phvul.008G117600.1	PF05003,PF11961	Domain of unknown function (DUF3475),Protein of unknown function (DUF668)
Phvul.008G121200.1	0	0	0	0	0	0	0	0	0	0	9	1	0	0	0	0	0	0	0	1	4	2	3	40		Phvul.008G121200.1
Phvul.008G123300.1	2	0	2	1	1	1	0	0	0	0	0	1	1	0	8	8	43	20	7	25	26	116	19	70		Phvul.008G123300.1
Phvul.008G140900.1	0	0	1	0	0	0	0	0	0	0	0	0	0	0	0	0	0	1	0	15	11	31	13	31		Phvul.008G140900.1	PF00682	catalytic activity			PTHR10277,PTHR10277:SF9	2-ISOPROPYLMALATE SYNTHASE-RELATED,ISOPROPYLMALATE SYNTHASE RELATED	KOG2368	Hydroxymethylglutaryl-CoA lyase						GO:0003824	catalytic activity
Phvul.008G157500.1	0	2	5	0	0	0	0	0	0	0	0	0	0	2	0	0	0	1	2	25	28	75	17	236		Phvul.008G157500.1	PF00295	polygalacturose activity												GO:0004650 GO:0005975	polygalacturonase activity_carbohydrate metabolism
Phvul.008G176900.1	0	4	5	1	7	0	0	0	0	0	0	1	1	1	1	5	3	2	9	7	14	18	7	43		Phvul.008G176900.1
Phvul.008G177600.1	0	0	0	0	0	0	0	0	0	0	0	0	0	0	0	0	0	1	0	10	16	37	19	199		Phvul.008G177600.1					PTHR22765,PTHR22765:SF21	,RING FINGER AND PROTEASE ASSOCIATED DOMAIN-CONTAINING
Phvul.008G178500.1	3	14	6	4	8	7	3	5	4	8	13	8	5	16	17	25	27	33	19	38	36	77	46	129		Phvul.008G178500.1	PF01259	phosphoribosylaminoimidazolesuccinocarboxamide synthase activity			PTHR11609,PTHR11609:SF1	PHOSPHORIBOSYLAMINOIMIDAZOLE-SUCCINOCARBOXAMIDE SYNTHASE,phosphoribosylaminoimidazolesuccinocarboxamide synthase activity	KOG2835	Phosphoribosylamidoimidazole-succinocarboxamide synthase	6.3.2.6	Phosphoribosylaminoimidazole-succinocarboxamide synthase.	K01923	phosphoribosylaminoimidazole-succinocarboxamide synthase [EC:6.3.2.6]	phosphoribosylaminoimidazole-succinocarboxamide synthase [EC:6.3.2.6]	GO:0004639 GO:0006164	phosphoribosylaminoimidazolesuccinocarboxamide synthase activity_purine nucleotide biosynthesis
Phvul.008G178900.1	15	21	14	12	12	8	2	9	3	7	9	10	7	8	10	12	21	20	20	26	23	47	25	87		Phvul.008G178900.1	PF00153	Mitochondrial carrier protein			PTHR24089,PTHR24089:SF95		KOG0756	Mitochondrial tricarboxylate/dicarboxylate carrier proteins
Phvul.008G184600.1	2	10	14	5	4	5	2	14	5	8	13	9	9	22	16	7	10	10	19	15	13	43	12	61		Phvul.008G184600.1	PF00564	protein binding												GO:0005515	protein binding
Phvul.008G196200.1	0	0	0	0	1	0	0	0	0	0	0	0	0	0	0	0	0	0	0	2	2	4	1	14		Phvul.008G196200.1	PF00249	Myb-like D-binding domain												GO:0003677	DNA binding
Phvul.008G199000.1	1	0	1	0	0	0	0	0	0	0	55	9	8	1	1	1	0	2	0	11	13	6	20	385		Phvul.008G199000.1
Phvul.008G205600.1	0	0	1	0	3	0	0	0	0	0	0	0	0	0	0	1	1	1	1	3	2	3	8	14		Phvul.008G205600.1	PF00069	protein phosphorylation			PTHR24420,PTHR24420:SF897		KOG1187	Serine/threonine protein kinase						GO:0004672 GO:0005524 GO:0006468	protein kinase activity_ATP binding_protein amino acid phosphorylation
Phvul.008G217100.1	0	0	0	0	0	0	0	0	0	0	0	0	0	0	0	0	0	2	0	47	115	15	59	257		Phvul.008G217100.1	PF07172	Glycine rich protein family
Phvul.008G226900.1	13	26	15	10	22	20	7	23	12	20	39	23	14	33	29	18	43	45	34	44	41	120	81	215		Phvul.008G226900.1	PF00206,PF08328	Lyase,"N6-(1,2-dicarboxyethyl)AMP AMP-lyase (fumarate-forming) activity"			PTHR11444,PTHR11444:SF2	ASPARTATEAMMONIA/ARGININOSUCCITE/ADENYLOSUCCITE LYASE,FUMARATE HYDRATASE CLASS II	KOG2700	Adenylosuccinate lyase	4.3.2.2	Adenylosuccite lyase.	K01756	adenylosuccinate lyase [EC:4.3.2.2]	adenylosuccinate lyase [EC:4.3.2.2]	GO:0004018 GO:0006188	adenylosuccinate lyase activity_IMP biosynthesis
Phvul.008G239300.1	4	2	2	1	1	2	0	1	0	1	0	0	0	0	1	3	2	5	3	3	4	8	4	12		Phvul.008G239300.1	PF02990	integral to membrane			PTHR10766,PTHR10766:SF14	,integral to membrane	KOG1277	Endosomal membrane proteins, EMP70						GO:0016021	integral to membrane
Phvul.008G251000.1	0	0	0	0	0	0	0	0	0	0	0	0	0	0	0	0	0	8	13	8	10	20	6	93		Phvul.008G251000.1	PF07107	Wound-induced protein WI12
Phvul.008G256300.1	32	126	74	31	41	233	68	153	19	23	54	20	43	283	468	177	361	319	272	201	250	206	155	1394		Phvul.008G256300.1	PF00389,PF01842,PF02826	D binding,amino acid binding,cofactor binding			PTHR10996,PTHR10996:SF20	2-HYDROXYACID DEHYDROGESE,phosphoglycerate dehydrogese activity	KOG0068	D-3-phosphoglycerate dehydrogenase, D-isomer-specific 2-hydroxy acid dehydrogenase superfamily	1.1.1.95	Phosphoglycerate dehydrogese.	K00058	D-3-phosphoglycerate dehydrogenase [EC:1.1.1.95]	D-3-phosphoglycerate dehydrogenase [EC:1.1.1.95]	GO:0004455 GO:0004617 GO:0006564 GO:0008152 GO:0008652 GO:0016597 GO:0016616 GO:0048037 GO:0051287 GO:0055114	ketol-acid reductoisomerase activity_phosphoglycerate dehydrogenase activity_L-serine biosynthetic process_metabolism_amino acid biosynthesis_amino acid binding_"oxidoreductase activity, acting on the CH-OH group of donors, NAD or NADP as acceptor"_cofactor binding_NAD binding_oxidation reduction
Phvul.008G265800.1	0	2	0	0	0	2	1	0	0	0	6	1	1	0	1	0	0	0	0	5	5	16	4	25		Phvul.008G265800.1	PF00069	protein phosphorylation			PTHR24420,PTHR24420:SF700		KOG1187	Serine/threonine protein kinase						GO:0004672 GO:0005524 GO:0006468	protein kinase activity_ATP binding_protein amino acid phosphorylation
Phvul.008G277400.1	0	0	1	0	0	1	1	2	1	2	2	0	0	1	1	0	0	2	1	10	6	22	10	30		Phvul.008G277400.1
Phvul.008G291800.1	0	0	2	0	0	0	0	0	0	0	0	0	0	0	0	1	0	4	7	26	28	121	30	116		Phvul.008G291800.1	PF00564,PF02042	RWP-RK domain,protein binding												GO:0005515	protein binding							NIN	0
Phvul.008G291800.2	0	0	2	0	0	0	0	0	0	0	0	0	0	0	0	1	0	4	7	26	28	121	29	116		Phvul.008G291800.2	PF00564,PF02042	RWP-RK domain,protein binding												GO:0005515	protein binding							NIN	0
Phvul.008G292300.1	11	48	35	16	17	26	7	38	15	28	87	67	65	32	53	28	67	33	50	65	78	208	48	416		Phvul.008G292300.1	PF00288,PF08544	GHMP kises C termil,kise activity			PTHR20861,PTHR20861:SF1	HOMOSERINE KISE,HOMOSERINE/4-DIPHOSPHOCYTIDYL-2-C-METHYL-D-ERYTHRITOL KISE	KOG1537	Homoserine kinase	2.7.1.39	Homoserine kise.	K00872	homoserine kinase [EC:2.7.1.39]	homoserine kinase [EC:2.7.1.39]	GO:0005524 GO:0016301 GO:0016310	ATP binding_kinase activity_phosphorylation
Phvul.009G002200.1	11	22	12	20	18	10	0	2	5	11	3	19	11	16	31	81	63	95	81	76	91	116	426	1403		Phvul.009G002200.1	PF00156,PF00310	metabolic process,nucleoside metabolic process			PTHR11907	amidophosphoribosyltransferase activity	KOG0572	Glutamine phosphoribosylpyrophosphate amidotransferase						GO:0004044 GO:0008152 GO:0009113 GO:0009116	amidophosphoribosyltransferase activity_metabolism_purine base biosynthesis_nucleoside metabolism
Phvul.009G004700.1	5	10	6	5	8	11	3	8	8	12	17	18	11	11	17	16	27	38	26	38	38	115	41	189		Phvul.009G004700.1	PF00586,PF02769	AIR synthase related protein, C-termil domain,catalytic activity			PTHR10099	PHOSPHORIBOSYLFORMYLGLYCIMIDINE SYNTHASE-RELATED	KOG1907	Phosphoribosylformylglycinamidine synthase	6.3.5.3	Phosphoribosylformylglycimidine synthase.	K01952	phosphoribosylformylglycinamidine synthase [EC:6.3.5.3]	phosphoribosylformylglycinamidine synthase [EC:6.3.5.3]	GO:0003824	catalytic activity
Phvul.009G006000.1	17	29	30	14	27	37	10	37	23	40	63	37	28	48	42	77	50	71	62	69	67	72	99	189		Phvul.009G006000.1	PF00650,PF03765	CRAL/TRIO domain,"CRAL/TRIO, N-terminus"			PTHR23324,PTHR23324:SF5	SEC14 CYTOSOLIC FACTOR-RELATED,SEC14 RELATED PROTEIN	KOG1471	Phosphatidylinositol transfer protein SEC14 and related proteins
Phvul.009G006000.2	22	37	38	18	35	47	12	47	29	51	81	47	36	61	54	99	64	91	80	88	86	93	127	243		Phvul.009G006000.2	PF00650,PF03765	CRAL/TRIO domain,"CRAL/TRIO, N-terminus"			PTHR23324,PTHR23324:SF5	SEC14 CYTOSOLIC FACTOR-RELATED,SEC14 RELATED PROTEIN	KOG1471	Phosphatidylinositol transfer protein SEC14 and related proteins
Phvul.009G006000.3	17	27	29	14	28	35	10	36	23	40	62	37	27	46	39	73	48	69	61	66	66	69	98	183		Phvul.009G006000.3	PF00650	CRAL/TRIO domain			PTHR23324,PTHR23324:SF5	SEC14 CYTOSOLIC FACTOR-RELATED,SEC14 RELATED PROTEIN	KOG1471	Phosphatidylinositol transfer protein SEC14 and related proteins
Phvul.009G033800.1	0	0	3	1	0	8	7	15	7	2	16	13	9	17	9	25	85	43	42	37	34	157	35	110		Phvul.009G033800.1	PF00010	transcription regulator activity			PTHR11534,PTHR11534:SF7	MYOGENIC FACTOR,MYOGENIC FACTOR MYF-5								GO:0006355 GO:0030528	regulation of transcription, DNA-dependent_transcription regulator activity							bHLH	1e-121
Phvul.009G066900.1	0	0	3	0	0	0	0	0	0	0	0	0	0	0	0	31	3	7	3	22	29	133	58	206		Phvul.009G066900.1	PF02458	transferase activity, transferring acyl groups other than amino-acyl groups												GO:0016747	transferase activity, transferring groups other than amino-acyl groups
Phvul.009G087200.1	0	1	1	0	1	1	0	0	0	0	11	4	4	0	1	1	0	1	1	3	6	9	6	33		Phvul.009G087200.1					PTHR21145	chorismate mutase activity	KOG0795	Chorismate mutase						GO:0004106 GO:0009073	chorismate mutase activity _aromatic amino acid family biosynthesis
Phvul.009G087200.2	0	1	1	0	1	1	0	0	0	0	11	4	4	0	1	1	0	1	1	3	5	9	6	32		Phvul.009G087200.2					PTHR21145	chorismate mutase activity	KOG0795	Chorismate mutase						GO:0004106 GO:0009073	chorismate mutase activity _aromatic amino acid family biosynthesis
Phvul.009G087200.3	0	1	1	0	1	1	0	0	0	0	11	4	4	0	1	1	0	1	1	3	5	9	5	28		Phvul.009G087200.3					PTHR21145	chorismate mutase activity	KOG0795	Chorismate mutase						GO:0004106 GO:0009073	chorismate mutase activity _aromatic amino acid family biosynthesis
Phvul.009G094100.1	3	5	5	3	1	4	2	5	3	6	10	7	4	12	10	42	17	34	21	24	37	59	50	213		Phvul.009G094100.1	PF00153	Mitochondrial carrier protein			PTHR24089,PTHR24089:SF87		KOG0752	Mitochondrial solute carrier protein
Phvul.009G104100.1	9	12	16	8	29	27	4	43	17	42	51	26	30	17	24	38	30	89	91	95	75	72	112	235		Phvul.009G104100.1	PF00170,PF12498	Basic leucine-zipper C termil,protein dimerization activity			PTHR22952,PTHR22952:SF6	CAMP-RESPONSE ELEMENT BINDING PROTEIN-RELATED								GO:0003700 GO:0006355 GO:0043565 GO:0046983	transcription factor activity_"regulation of transcription, DNA-dependent"_sequence-specific DNA binding_protein dimerization activity							bZIP	1e-107
Phvul.009G104900.1	3	2	2	2	5	1	0	1	0	5	0	0	0	5	0	8	1	10	6	34	104	23	37	1036		Phvul.009G104900.1	PF01152	oxygen transport												GO:0015671 GO:0019825	oxygen transport_oxygen binding
Phvul.009G105400.1	1	1	1	1	2	2	0	0	0	0	0	0	0	0	0	12	3	16	8	5	11	4	24	43		Phvul.009G105400.1	PF00743	flavin-containing monooxygese activity			PTHR23023,PTHR23023:SF5	DIMETHYLANILINE MONOOXYGESE,MONOOXYGESE	KOG1399	Flavin-containing monooxygenase	1.14.13.-	With DH or DPH as one donor, and incorporation of one atom	K11816	YUCCA family monooxygenase [EC:1.14.13.-]	YUCCA family monooxygenase [EC:1.14.13.-]	GO:0004499 GO:0016491 GO:0050660 GO:0050661 GO:0055114	dimethylaniline monooxygenase (N-oxide-forming) activity_oxidoreductase activity_FAD binding_NADPH binding_oxidation reduction
Phvul.009G115200.1	1	1	2	0	2	2	0	1	1	1	1	1	1	1	2	2	1	6	5	5	4	9	7	26		Phvul.009G115200.1	PF00201	transferase activity, transferring hexosyl groups			PTHR11926,PTHR11926:SF15	UDP-GLUCURONOSYLTRANSFERASE RELATED,"transferase activity, transferring hexosyl groups"	KOG1192	UDP-glucuronosyl and UDP-glucosyl transferase						GO:0005975 GO:0008152 GO:0016758 GO:0030246 GO:0030259	carbohydrate metabolism_metabolism_"transferase activity, transferring hexosyl groups"_carbohydrate binding_lipid glycosylation
Phvul.009G115800.1	0	0	1	0	0	0	0	0	0	0	0	0	0	0	0	4	3	2	3	23	24	84	43	164		Phvul.009G115800.1	PF00564,PF02042	RWP-RK domain,protein binding												GO:0005515	protein binding							NIN	0
Phvul.009G119200.1	1	14	15	3	2	1	0	0	0	0	1	16	9	5	10	2	13	3	15	25	21	79	42	85		Phvul.009G119200.1							KOG1100	Predicted E3 ubiquitin ligase
Phvul.009G123800.1	0	0	0	0	0	0	0	0	0	0	0	0	0	0	0	0	0	0	0	0	0	0	0	1		Phvul.009G123800.1
Phvul.009G123900.1	2	1	3	1	2	1	0	0	0	0	1	5	5	25	1	12	0	23	33	34	6	6	61	118		Phvul.009G123900.1	PF00892	membrane												GO:0016020	membrane
Phvul.009G129300.1	1	4	4	2	4	5	1	9	5	10	8	3	5	5	5	4	4	5	7	7	8	10	14	55		Phvul.009G129300.1	PF00097,PF00400	WD domain, G-beta repeat,"Zinc finger, C3HC4 type (RING finger)"			PTHR22844	F-BOX AND WD40 DOMAIN PROTEIN	KOG0279	G protein beta subunit-like protein						GO:0005515	protein binding
Phvul.009G140800.1	0	0	0	0	0	0	0	0	0	0	0	0	0	0	0	0	0	0	0	11	11	28	16	42		Phvul.009G140800.1	PF00854	oligopeptide transport			PTHR11654,PTHR11654:SF37	,OLIGOPEPTIDE TRANSPORTER-RELATED	KOG1237	H+/oligopeptide symporter						GO:0005215 GO:0006857 GO:0016020	transporter activity_oligopeptide transport_membrane
Phvul.009G152100.1	16	15	15	15	22	5	1	0	0	0	8	2	2	3	11	3	4	4	2	34	49	57	34	295		Phvul.009G152100.1	PF00564,PF00571	protein binding			PTHR11911,PTHR11911:SF10	,INOSINE-5-MONOPHOSPHATE DEHYDROGESE RELATED								GO:0005515	protein binding
Phvul.009G170600.1	0	0	0	0	0	0	0	8	1	4	0	0	1	0	0	0	0	1	1	6	8	12	5	75		Phvul.009G170600.1	PF00651,PF02135	protein binding,transcription cofactor activity			PTHR24413,PTHR24413:SF192		KOG1778	CREB binding protein/P300 and related TAZ Zn-finger proteins						GO:0003712 GO:0004402 GO:0005515 GO:0005634 GO:0006355 GO:0008270	transcription cofactor activity_histone acetyltransferase activity_protein binding_nucleus_"regulation of transcription, DNA-dependent"_zinc ion binding							TAZ	1e-118
Phvul.009G177400.1	1	3	3	1	0	5	1	1	4	7	1	4	2	3	6	3	1	4	3	20	26	61	42	193		Phvul.009G177400.1
Phvul.009G178900.1	1	1	8	1	0	2	2	4	1	1	2	1	1	2	2	3	1	6	1	96	76	467	51	462		Phvul.009G178900.1	PF00484	carbon utilization			PTHR11002,PTHR11002:SF1	CARBONIC ANHYDRASE-RELATED,carbon utilization	KOG1578	Predicted carbonic anhydrase involved in protection against oxidative damage						GO:0004089 GO:0008270 GO:0015976	carbonate dehydratase activity_zinc ion binding_carbon utilization
Phvul.009G188800.1	0	0	0	0	0	0	0	0	0	0	0	0	0	0	0	0	0	0	0	0	1	1	0	16		Phvul.009G188800.1
Phvul.009G189100.1	10	6	6	6	13	8	1	4	4	8	7	9	7	8	5	8	11	10	7	11	11	18	13	43		Phvul.009G189100.1	PF01344	protein binding			PTHR24413,PTHR24413:SF218									GO:0005515	protein binding
Phvul.009G189300.1	0	0	1	0	1	0	0	0	0	1	1	1	1	2	1	8	7	6	3	10	8	9	20	50		Phvul.009G189300.1	PF00005	ATPase activity			PTHR19229,PTHR19229:SF69	,ATP-BINDING CASSETTE TRANSPORTER SUBFAMILY A (ABCA)	KOG0059	Lipid exporter ABCA1 and related proteins, ABC superfamily						GO:0005524 GO:0016887	ATP binding_ATPase activity
Phvul.009G189400.1	0	1	1	1	5	1	0	1	2	6	3	2	1	6	3	14	11	9	5	21	21	8	47	96		Phvul.009G189400.1	PF00005	ATPase activity			PTHR19229,PTHR19229:SF72	,ATP-BINDING CASSETTE TRANSPORTER SUBFAMILY A (ABCA)	KOG0059	Lipid exporter ABCA1 and related proteins, ABC superfamily						GO:0005524 GO:0016887	ATP binding_ATPase activity
Phvul.009G198400.1	0	0	0	0	0	0	0	0	0	0	6	0	1	0	0	1	0	1	1	6	16	8	2	231		Phvul.009G198400.1	PF03386	Early nodulin 93 ENOD93 protein
Phvul.009G211600.1	0	0	0	0	0	0	0	0	0	0	1	1	1	0	0	0	0	0	1	0	0	0	1	8		Phvul.009G211600.1
Phvul.009G223500.1	0	0	0	0	0	0	0	0	0	0	0	0	0	0	0	0	0	0	0	0	0	0	0	1		Phvul.009G223500.1	PF00657	lipid metabolic process			PTHR22835,PTHR22835:SF39	,ZINC FINGER FYVE DOMAIN CONTAINING PROTEIN								GO:0006629 GO:0016788	lipid metabolism_"hydrolase activity, acting on ester bonds"
Phvul.009G226300.2	2	1	2	1	3	2	1	3	2	3	2	1	1	3	2	2	2	4	3	3	3	7	5	9		Phvul.009G226300.2	PF03005	Arabidopsis proteins of unknown function			PTHR13533,PTHR13533:SF6	,FAMILY NOT MED
Phvul.009G226900.1	4	20	17	5	1	31	8	25	2	1	58	15	16	67	49	35	66	70	76	96	130	294	93	790		Phvul.009G226900.1	PF00082,PF02225,PF05922	PA domain,identical protein binding,serine-type endopeptidase activity			PTHR10795,PTHR10795:SF17	SUBTILISIN/KEXIN-RELATED SERINE PROTEASE,gb def: possible protease [sinorhizobium meliloti]								GO:0004252 GO:0006508 GO:0042802 GO:0043086	serine-type endopeptidase activity_proteolysis and peptidolysis_protein self binding_negative regulation of enzyme activity							HB	0
Phvul.009G231800.1	0	0	0	0	0	0	0	1	0	0	4	1	1	0	0	0	0	1	0	4	6	11	3	43		Phvul.009G231800.1	PF01565,PF09265	cytokinin metabolic process,flavin adenine dinucleotide binding			PTHR13878,PTHR13878:SF19	,GULONOLACTONE OXIDASE	KOG1231	Proteins containing the FAD binding domain	1.5.99.12	cytokinin dehydrogese	K00279	cytokinin dehydrogenase [EC:1.5.99.12]	cytokinin dehydrogenase [EC:1.5.99.12]	GO:0008762 GO:0009690 GO:0016491 GO:0019139 GO:0050660 GO:0055114	UDP-N-acetylmuramate dehydrogenase activity_cytokinin metabolism_oxidoreductase activity_cytokinin dehydrogenase activity_FAD binding_oxidation reduction
Phvul.009G233300.2	0	0	0	0	0	0	0	0	0	0	0	0	0	0	0	0	0	0	0	0	0	0	0	1		Phvul.009G233300.2	PF07714	protein phosphorylation			PTHR24420		KOG1187	Serine/threonine protein kinase						GO:0004672 GO:0005524 GO:0006468	protein kinase activity_ATP binding_protein amino acid phosphorylation
Phvul.009G234500.1	0	2	3	0	5	1	0	0	0	1	1	0	0	0	1	6	1	13	3	2	3	4	18	36		Phvul.009G234500.1	PF00560	protein binding			PTHR23155,PTHR23155:SF280	,LEUCINE-RICH REPEAT-CONTAINING PROTEIN	KOG0617	Ras suppressor protein (contains leucine-rich repeats)						GO:0005515	protein binding
Phvul.009G244200.1	0	0	0	0	1	0	0	0	0	0	0	0	0	0	0	2	0	2	2	11	4	13	10	46		Phvul.009G244200.1	PF00067	oxidoreductase activity, acting on paired donors, with incorporation or reduction of molecular oxygen			PTHR24298,PTHR24298:SF44		KOG0156	Cytochrome P450 CYP2 subfamily						GO:0005506 GO:0009055 GO:0016705 GO:0020037 GO:0055114	iron ion binding_electron carrier activity_"oxidoreductase activity, acting on paired donors, with incorporation or reduction of molecular oxygen"_heme binding_oxidation reduction
Phvul.010G010900.1	15	9	9	11	13	1	0	4	2	5	0	1	1	1	2	0	0	0	0	4	4	26	4	112		Phvul.010G010900.1	PF00067	oxidoreductase activity, acting on paired donors, with incorporation or reduction of molecular oxygen			PTHR24298,PTHR24298:SF44		KOG0156	Cytochrome P450 CYP2 subfamily	1.14.-.-	Acting on paired donors, with incorporation or reduction of	K11818	cytochrome P450, family 83, subfamily B, polypeptide 1 [EC:1.14.-.-]	cytochrome P450, family 83, subfamily B, polypeptide 1 [EC:1.14.-.-]	GO:0005506 GO:0009055 GO:0016705 GO:0020037 GO:0055114	iron ion binding_electron carrier activity_"oxidoreductase activity, acting on paired donors, with incorporation or reduction of molecular oxygen"_heme binding_oxidation reduction
Phvul.010G033700.1	6	12	21	7	45	22	5	22	19	59	32	44	40	26	26	22	26	35	36	55	45	92	76	140		Phvul.010G033700.1	PF09349	OHCU decarboxylase			PTHR10395,PTHR10395:SF7	,URICASE AND TRANSTHYRETIN-RELATED
Phvul.010G034000.1	6	13	15	7	39	22	5	23	16	49	27	41	37	23	25	24	23	25	26	43	35	68	45	101		Phvul.010G034000.1	PF00576	HIUase/Transthyretin family			PTHR10395,PTHR10395:SF7	,URICASE AND TRANSTHYRETIN-RELATED	KOG3006	Transthyretin and related proteins	3.5.2.17,4.1.1.-	,Carboxy-lyases.	K13484	5-hydroxyisourate hydrolase / 2-oxo-4-hydroxy-4-carboxy-5-ureidoimidazoline decarboxylase [EC:3.5.2.17 4.1.1.-]	5-hydroxyisourate hydrolase / 2-oxo-4-hydroxy-4-carboxy-5-ureidoimidazoline decarboxylase [EC:3.5.2.17 4.1.1.-]
Phvul.010G042200.1	0	1	3	0	8	9	0	2	3	6	6	18	9	1	3	2	1	16	8	9	8	12	33	67		Phvul.010G042200.1	PF00201	transferase activity, transferring hexosyl groups			PTHR11926,PTHR11926:SF15	UDP-GLUCURONOSYLTRANSFERASE RELATED,"transferase activity, transferring hexosyl groups"	KOG1192	UDP-glucuronosyl and UDP-glucosyl transferase						GO:0008152 GO:0016758	metabolism_"transferase activity, transferring hexosyl groups"
Phvul.010G042600.1	0	0	0	0	0	0	0	0	0	0	0	0	0	0	0	0	0	0	0	0	0	0	0	1		Phvul.010G042600.1	PF00201	transferase activity, transferring hexosyl groups			PTHR11926,PTHR11926:SF15	UDP-GLUCURONOSYLTRANSFERASE RELATED,"transferase activity, transferring hexosyl groups"	KOG1192	UDP-glucuronosyl and UDP-glucosyl transferase						GO:0008152 GO:0016758	metabolism_"transferase activity, transferring hexosyl groups"
Phvul.010G044600.1	0	0	0	0	0	0	0	0	0	0	1	0	0	0	0	0	0	0	0	0	1	0	1	7		Phvul.010G044600.1	PF03407	Nucleotide-diphospho-sugar transferase			PTHR24015,PTHR24015:SF82
Phvul.010G050600.1	0	0	0	0	0	0	0	0	1	1	0	0	0	0	0	0	0	0	0	2	7	2	16	155		Phvul.010G050600.1	PF00847	sequence-specific D binding transcription factor activity												GO:0003700 GO:0006355	transcription factor activity_"regulation of transcription, DNA-dependent"							AP2	3e-49
Phvul.010G051500.1	0	0	0	0	0	0	0	0	0	0	0	0	0	0	0	0	0	1	0	12	25	19	15	269		Phvul.010G051500.1	PF03547	transmembrane transport					KOG2722	Predicted membrane protein						GO:0016021 GO:0055085	integral to membrane_transmembrane transport
Phvul.010G052800.1	0	0	2	0	0	0	0	1	1	1	1	0	0	1	1	1	0	6	1	26	41	60	194	545		Phvul.010G052800.1
Phvul.010G062600.1	0	0	1	0	0	0	0	0	0	0	0	1	0	0	0	1	0	2	0	54	81	85	38	593		Phvul.010G062600.1	PF04535	Domain of unknown function (DUF588)
Phvul.010G062800.1	0	0	0	0	0	0	0	0	0	0	0	0	0	0	0	0	0	1	1	5	8	9	7	51		Phvul.010G062800.1	PF04535	Domain of unknown function (DUF588)
Phvul.010G067500.1	2	3	4	1	14	8	1	3	2	9	7	5	2	6	4	9	1	9	9	17	17	21	35	122		Phvul.010G067500.1	PF03489	Saposin-like type B, region 2			PTHR11480,PTHR11480:SF2	ECDYSONE DEPENDENT GLYCOPROTEIN,SAPOSIN-RELATED
Phvul.010G077600.1	0	0	0	0	0	0	0	0	0	0	0	0	0	0	0	0	0	0	0	0	0	1	0	1		Phvul.010G077600.1	PF03004	Plant transposase (Ptta/En/Spm family)
Phvul.010G083400.1	4	3	4	2	5	3	1	1	1	2	0	3	1	2	3	8	10	7	8	6	14	28	7	32		Phvul.010G083400.1	PF07279	Protein of unknown function (DUF1442)
Phvul.010G110400.1	0	0	0	0	0	0	0	0	0	0	0	0	0	0	0	0	0	0	0	1	1	3	0	3		Phvul.010G110400.1	PF03351	DOMON domain			PTHR23130,PTHR23130:SF18	,FAMILY NOT MED	KOG4293	Predicted membrane protein, contains DoH and Cytochrome b-561/ferric reductase transmembrane domains
Phvul.010G136900.1	0	0	0	0	0	1	0	0	0	0	0	0	0	0	0	0	0	0	0	2	2	4	1	10		Phvul.010G136900.1	PF00005,PF00664	ATPase activity,"ATPase activity, coupled to transmembrane movement of substances"			PTHR24223,PTHR24223:SF203		KOG0054	Multidrug resistance-associated protein/mitoxantrone resistance protein, ABC superfamily						GO:0005524 GO:0006810 GO:0016021 GO:0016887 GO:0042626 GO:0055085	ATP binding_transport_integral to membrane_ATPase activity_"ATPase activity, coupled to transmembrane movement of substances"_transmembrane transport
Phvul.010G146900.1	0	0	0	0	0	0	0	0	0	0	0	0	0	1	1	1	1	2	1	3	4	4	2	17		Phvul.010G146900.1	PF07766	LETM1-like protein			PTHR14009,PTHR14009:SF4	,LEUCINE ZIPPER-EF-HAND CONTAINING TRANSMEMBRANE PROTEIN
Phvul.010G146900.2	0	0	0	0	0	1	0	1	0	0	0	0	0	1	1	1	1	2	2	4	5	6	3	23		Phvul.010G146900.2	PF07766	LETM1-like protein			PTHR14009,PTHR14009:SF4	,LEUCINE ZIPPER-EF-HAND CONTAINING TRANSMEMBRANE PROTEIN
Phvul.010G146900.3	0	0	0	0	0	1	0	1	0	0	0	0	0	1	1	1	1	3	2	4	5	6	3	22		Phvul.010G146900.3	PF07766	LETM1-like protein			PTHR14009,PTHR14009:SF4	,LEUCINE ZIPPER-EF-HAND CONTAINING TRANSMEMBRANE PROTEIN
Phvul.010G146900.4	0	0	0	0	0	0	0	0	0	0	0	0	0	1	1	1	1	2	1	3	4	4	2	17		Phvul.010G146900.4	PF07766	LETM1-like protein			PTHR14009,PTHR14009:SF4	,LEUCINE ZIPPER-EF-HAND CONTAINING TRANSMEMBRANE PROTEIN
Phvul.010G148000.1	0	1	1	0	1	1	1	2	1	1	6	2	2	2	4	1	0	1	1	4	4	10	2	22		Phvul.010G148000.1	PF00854	oligopeptide transport			PTHR11654,PTHR11654:SF57	,OLIGOPEPTIDE TRANSPORTER-RELATED	KOG1237	H+/oligopeptide symporter						GO:0005215 GO:0006857 GO:0016020	transporter activity_oligopeptide transport_membrane
Phvul.010G157900.1	5	5	8	6	18	5	3	8	13	16	5	4	3	13	13	21	8	12	9	29	28	42	76	130		Phvul.010G157900.1
Phvul.010G159500.1	0	0	1	0	0	1	0	0	0	0	0	1	0	5	1	0	0	3	1	14	19	70	15	144		Phvul.010G159500.1	PF00847	sequence-specific D binding transcription factor activity												GO:0003700 GO:0006355	transcription factor activity_"regulation of transcription, DNA-dependent"							AP2	8e-77
Phvul.010G160800.1	0	0	1	0	4	1	0	0	1	1	0	1	2	0	1	7	1	12	7	20	15	44	32	94		Phvul.010G160800.1	PF01566	transport			PTHR11706,PTHR11706:SF10	METAL TRANSPORTER NRAMP (NRAMP),transport	KOG1291	Mn2+ and Fe2+ transporters of the NRAMP family						GO:0005215 GO:0006810 GO:0016020	transporter activity_transport_membrane
Phvul.010G160800.2	0	0	1	0	4	1	0	0	1	1	0	1	2	0	1	7	1	12	8	20	15	44	31	94		Phvul.010G160800.2	PF01566	transport			PTHR11706,PTHR11706:SF10	METAL TRANSPORTER NRAMP (NRAMP),transport	KOG1291	Mn2+ and Fe2+ transporters of the NRAMP family						GO:0005215 GO:0006810 GO:0016020	transporter activity_transport_membrane
Phvul.010G160800.3	0	0	1	0	4	1	0	0	1	1	0	1	2	0	1	7	1	11	7	20	15	44	31	94		Phvul.010G160800.3	PF01566	transport			PTHR11706,PTHR11706:SF10	METAL TRANSPORTER NRAMP (NRAMP),transport	KOG1291	Mn2+ and Fe2+ transporters of the NRAMP family						GO:0005215 GO:0006810 GO:0016020	transporter activity_transport_membrane
Phvul.010G164500.1	2	10	6	3	3	9	3	5	3	3	11	6	3	14	15	19	23	39	30	32	46	41	31	274		Phvul.010G164500.1	PF00153	Mitochondrial carrier protein			PTHR24089,PTHR24089:SF87		KOG0752	Mitochondrial solute carrier protein
Phvul.011G012600.1	0	0	0	0	0	0	0	0	0	0	0	0	0	0	0	1	0	0	0	0	6	0	0	80		Phvul.011G012600.1	PF04862	Protein of unknown function, DUF642
Phvul.011G021000.1	11	12	15	8	12	19	6	26	9	16	28	18	13	24	20	35	42	48	42	42	48	47	32	135		Phvul.011G021000.1	PF00025	GTP binding			PTHR11711	GTP binding	KOG0070	GTP-binding ADP-ribosylation factor Arf1			K07977	Arf/Sar family, other	Arf/Sar family, other	GO:0004871 GO:0005525 GO:0005622 GO:0005634 GO:0005737 GO:0007186 GO:0007264 GO:0019001	signal transducer activity_GTP binding_intracellular_nucleus_cytoplasm_G-protein coupled receptor protein signaling pathway_small GTPase mediated signal transduction_guanyl nucleotide binding
Phvul.011G042500.1	0	0	0	0	0	0	0	0	0	0	0	0	0	0	0	0	0	0	0	3	0	4	3	7		Phvul.011G042500.1
Phvul.011G052100.1	3	4	5	4	3	0	0	0	0	0	0	0	0	1	2	1	0	1	0	4	4	2	19	56		Phvul.011G052100.1	PF00564,PF02042	RWP-RK domain,protein binding												GO:0005515	protein binding							NIN	0
Phvul.011G061500.1	0	0	1	0	0	0	0	0	0	0	0	0	0	0	0	6	1	1	1	12	17	43	31	153		Phvul.011G061500.1					PTHR26374,PTHR26374:SF89																	C2H2	3e-45
Phvul.011G072400.1	7	7	4	6	7	9	3	37	17	27	15	9	11	16	13	6	13	11	12	14	15	26	17	100		Phvul.011G072400.1	PF00561	alpha/beta hydrolase fold			PTHR10992,PTHR10992:SF238	,ALPHA/BETA HYDROLASE RELATED	KOG1454	Predicted hydrolase/acyltransferase (alpha/beta hydrolase superfamily)
Phvul.011G072700.1	3	5	4	2	6	5	1	4	3	5	6	3	4	3	5	5	5	7	5	21	22	40	78	115		Phvul.011G072700.1	PF09810	Defects in morphology protein 1, mitochondrial precursor			PTHR14464,PTHR14464:SF3	FAMILY NOT MED,gb def: putative protein [arabidopsis thalia]	KOG4760	Uncharacterized conserved protein
Phvul.011G087100.1	5	8	6	4	9	8	3	8	4	7	9	6	5	11	10	15	7	14	9	24	23	31	32	45		Phvul.011G087100.1					PTHR12183,PTHR12183:SF2	SUBFAMILY NOT MED,UNCHARACTERIZED RING ZINC FINGER-CONTAINING PROTEIN	KOG4172	Predicted E3 ubiquitin ligase
Phvul.011G087100.2	5	8	6	4	9	8	3	8	5	8	9	6	5	11	10	15	7	14	9	25	23	31	33	46		Phvul.011G087100.2					PTHR12183,PTHR12183:SF2	SUBFAMILY NOT MED,UNCHARACTERIZED RING ZINC FINGER-CONTAINING PROTEIN	KOG4172	Predicted E3 ubiquitin ligase
Phvul.011G100800.1	0	0	0	0	0	2	0	0	0	2	4	4	3	2	1	2	1	20	29	20	14	28	7	65		Phvul.011G100800.1	PF07859	hydrolase activity			PTHR23024,PTHR23024:SF10	CARBOXYLESTERASE-RELATED,MEMBER OF 'GDXG' FAMILY OF LIPOLYTIC ENZYMES	KOG1515	Arylacetamide deacetylase						GO:0008152 GO:0016787	metabolism_hydrolase activity
Phvul.011G106200.1	1	1	0	1	0	7	0	1	1	2	7	11	15	0	1	27	28	11	18	29	70	34	29	998		Phvul.011G106200.1	PF00582	response to stress												GO:0006950	response to stress
Phvul.011G129000.1	3	9	11	2	7	6	3	14	4	8	11	10	9	12	12	6	10	7	6	35	35	58	35	321		Phvul.011G129000.1	PF07847	cysteamine dioxygese activity			PTHR22966	UNCHARACTERIZED								GO:0047800 GO:0055114	cysteamine dioxygenase activity_oxidation reduction
Phvul.011G129100.1	2	5	8	2	4	3	2	7	3	5	6	10	4	8	5	4	5	5	3	22	23	33	21	182		Phvul.011G129100.1	PF07847	cysteamine dioxygese activity			PTHR22966	UNCHARACTERIZED								GO:0047800 GO:0055114	cysteamine dioxygenase activity_oxidation reduction
Phvul.011G131400.1	0	0	0	0	0	0	0	0	0	0	0	0	0	0	0	0	0	0	0	0	0	0	0	2		Phvul.011G131400.1	PF00112,PF08246	Cathepsin propeptide inhibitor domain (I29),cysteine-type peptidase activity			PTHR12411,PTHR12411:SF44	CATHEPSIN L-RELATED,cysteine-type peptidase activity	KOG1542	Cysteine proteinase Cathepsin F						GO:0006508 GO:0008234	proteolysis and peptidolysis_cysteine-type peptidase activity
Phvul.011G132100.1	0	0	0	0	0	0	0	0	0	0	0	0	0	0	0	0	0	0	0	0	0	0	0	2		Phvul.011G132100.1	PF00112,PF08246	Cathepsin propeptide inhibitor domain (I29),cysteine-type peptidase activity			PTHR12411,PTHR12411:SF44	CATHEPSIN L-RELATED,cysteine-type peptidase activity	KOG1543	Cysteine proteinase Cathepsin L						GO:0006508 GO:0008234	proteolysis and peptidolysis_cysteine-type peptidase activity
Phvul.011G132300.1	0	0	1	0	16	1	0	0	1	1	0	0	0	0	1	9	4	19	10	11	13	3	28	58		Phvul.011G132300.1
Phvul.011G132700.1	0	0	1	0	17	1	0	0	1	1	0	0	0	0	1	5	1	6	3	6	20	4	22	118		Phvul.011G132700.1
Phvul.011G132800.1	0	0	0	0	0	0	0	0	0	0	0	0	0	0	0	0	0	0	0	0	0	0	0	2		Phvul.011G132800.1	PF00112,PF08246	Cathepsin propeptide inhibitor domain (I29),cysteine-type peptidase activity			PTHR12411,PTHR12411:SF44	CATHEPSIN L-RELATED,cysteine-type peptidase activity	KOG1543	Cysteine proteinase Cathepsin L						GO:0006508 GO:0008234	proteolysis and peptidolysis_cysteine-type peptidase activity
Phvul.011G133400.1	1	0	0	0	24	1	0	0	1	1	0	0	0	0	0	7	1	6	4	5	13	1	25	63		Phvul.011G133400.1
Phvul.011G154700.1	30	24	21	17	45	26	5	27	13	37	29	18	18	29	27	23	25	29	29	29	33	38	51	108		Phvul.011G154700.1
Phvul.011G160400.1	4	10	10	4	14	11	5	13	2	7	5	4	6	8	17	8	6	8	7	11	15	6	25	180		Phvul.011G160400.1	PF02365	regulation of transcription, D-dependent												GO:0003677 GO:0006355	DNA binding_"regulation of transcription, DNA-dependent"							NAC	1e-148
Phvul.011G187500.1	1	2	3	1	2	2	1	4	3	4	3	3	2	3	4	3	5	4	3	7	8	8	7	32		Phvul.011G187500.1
Phvul.011G187500.2	1	2	3	1	2	2	1	4	3	4	3	3	2	3	4	3	5	4	3	7	8	8	7	32		Phvul.011G187500.2
Phvul.011G188600.1	1	1	1	1	1	1	0	1	5	5	1	2	1	3	0	3	4	5	2	5	6	16	3	24		Phvul.011G188600.1	PF03372	Endonuclease/Exonuclease/phosphatase family			PTHR11200,PTHR11200:SF29	INOSITOL 5-PHOSPHATASE,INOSITOL PHOSPHATASE SKIP	KOG0565	Inositol polyphosphate 5-phosphatase and related proteins
Phvul.011G188600.2	1	1	1	1	1	1	0	1	5	5	1	2	1	3	0	3	4	5	2	5	6	16	3	23		Phvul.011G188600.2	PF03372	Endonuclease/Exonuclease/phosphatase family			PTHR11200,PTHR11200:SF29	INOSITOL 5-PHOSPHATASE,INOSITOL PHOSPHATASE SKIP	KOG0565	Inositol polyphosphate 5-phosphatase and related proteins
Phvul.011G188600.3	1	1	1	1	1	1	0	0	5	5	1	2	1	3	0	3	4	5	2	5	6	16	3	23		Phvul.011G188600.3	PF03372	Endonuclease/Exonuclease/phosphatase family			PTHR11200,PTHR11200:SF29	INOSITOL 5-PHOSPHATASE,INOSITOL PHOSPHATASE SKIP	KOG0565	Inositol polyphosphate 5-phosphatase and related proteins
Phvul.011G188600.4	1	1	1	1	1	1	0	0	5	5	1	2	1	3	0	3	4	4	2	5	5	15	3	22		Phvul.011G188600.4	PF03372	Endonuclease/Exonuclease/phosphatase family			PTHR11200,PTHR11200:SF29	INOSITOL 5-PHOSPHATASE,INOSITOL PHOSPHATASE SKIP	KOG0565	Inositol polyphosphate 5-phosphatase and related proteins
Phvul.011G206400.1	1	2	1	1	4	16	4	10	5	5	24	7	13	10	19	1	0	5	3	11	13	28	18	97		Phvul.011G206400.1	PF05142	Domain of unknown function (DUF702)																				SRS	1e-127
Phvul.011G206400.2	1	2	1	1	4	16	4	10	5	5	24	7	13	10	19	1	0	5	3	11	13	28	18	97		Phvul.011G206400.2	PF05142	Domain of unknown function (DUF702)																				SRS	1e-127
Phvul.011G206400.3	1	2	1	1	3	15	4	9	5	4	24	7	13	9	19	1	0	5	3	11	13	28	17	94		Phvul.011G206400.3	PF05142	Domain of unknown function (DUF702)																				SRS	1e-127
Phvul.011G207200.1	0	0	0	0	0	0	0	0	0	0	0	0	0	1	0	1	2	1	1	3	5	17	2	41		Phvul.011G207200.1	PF00072	two-component response regulator activity			PTHR26402,PTHR26402:SF52									GO:0000156 GO:0000160 GO:0006355	two-component response regulator activity_two-component signal transduction system (phosphorelay)_"regulation of transcription, DNA-dependent"
Phvul.011G215500.1	0	0	1	0	0	0	0	0	0	0	0	0	0	0	0	0	0	1	0	5	5	20	6	50		Phvul.011G215500.1	PF00083	transmembrane transporter activity			PTHR24064,PTHR24064:SF40		KOG0253	Synaptic vesicle transporter SV2 (major facilitator superfamily)						GO:0016021 GO:0022857 GO:0055085	integral to membrane_transmembrane transporter activity_transmembrane transport
[truncated: 11 more columns]
