# Supplementary material for: An RNA-Seq based gene expression atlas of the common bean
Source: BMC Genomics. 2014 Oct 6;15(1):866. doi: 10.1186/1471-2164-15-866 (PMC4195886; doi:10.1186/1471-2164-15-866)
Supplement: Supplementary file 20 — Additional file 20: Genes differentially expressed between root samples. (XLSX 183 KB) [file 12864_2014_6531_MOESM20_ESM.xlsx]

## Sheet: O'Rourke_AddFile20_RootDEGs
GeneID	RF	RE	RI	RIvRF FoldChange	RIvRF Prob_DE	REvRF FoldChange	REvRF Prob_DE	REvRI FoldChange	REvRI Prob_DE
Phvul.005G014900.1	1	7	6			2.80735	0.919547
Phvul.002G293600.2	24	110	191	2.99247	0.985037	2.1964	0.952155
Phvul.004G054100.1	6	1	16					-4	0.986224
Phvul.003G166700.1	33	265	198	2.58496	0.982989	3.00545	0.993705
Phvul.005G011900.2	5	20	17			2	0.938515
Phvul.006G194500.1	6	39	72	3.58496	0.998284	2.70044	0.981198
Phvul.006G171900.1	11	39	89	3.0163	0.993213
Phvul.001G143100.1	1	91	122	6.93074	0.999772	6.50779	0.999699
Phvul.007G064200.1	10	95	159	3.99095	0.999382	3.24793	0.993902
Phvul.007G167000.1	1	20	38	5.24793	0.997895	4.32193	0.992168
Phvul.009G213200.1	9	2	4			-2.16993	0.902112
Phvul.011G153900.1	104	89	14	-2.89308	0.984759			2.66838	0.982854
Phvul.002G000600.1	16	163	354	4.46761	0.999943	3.34873	0.997408
Phvul.007G259500.1	0	7	4			3.80735	0.9319
Phvul.002G240700.1	1	47	117	6.87036	0.99976	5.55459	0.99891
Phvul.003G155600.1	13	538	471	5.17914	0.999966	5.37102	0.999975
Phvul.001G082900.1	87	16	21	-2.05063	0.950119	-2.44294	0.960242
Phvul.007G125000.1	5	42	2			3.07039	0.991982	4.39232	0.998148
Phvul.009G131300.1	94	48	22	-2.09516	0.950248
Phvul.001G100200.1	8	61	77	3.26679	0.993593	2.93074	0.984589
Phvul.002G094000.1	5	28	22	2.1375	0.940325	2.48543	0.955857
Phvul.006G116500.1	3	10	1					3.32193	0.962645
Phvul.008G223500.1	0	56	95	7.56986	0.999653	6.80735	0.999261
Phvul.002G298200.1	1	2	10	3.32193	0.962262			-2.32193	0.918406
Phvul.008G174700.1	4	15	21	2.39232	0.949821
Phvul.004G091900.1	24	5	20			-2.26303	0.944806	-2	0.936781
Phvul.006G003300.1	245	12	3	-6.35168	0.999933	-4.35168	0.999907	2	0.91633
Phvul.004G014600.2	26	161	23			2.63048	0.983261	2.80735	0.985229
Phvul.006G075600.1	2	24	4			3.58496	0.993285	2.58496	0.975796
Phvul.006G181500.1	6	32	45	2.90689	0.983298	2.41504	0.956783
Phvul.004G083100.1	10	20	44	2.1375	0.948495
Phvul.001G064500.1	21	90	149	2.82685	0.984928	2.09954	0.950775
Phvul.001G050300.1	1	30	4			4.90689	0.996968	2.90689	0.981013
Phvul.011G077800.1	226	166	32	-2.82018	0.985042			2.37504	0.960095
Phvul.010G050500.1	0	51	85	7.40939	0.999577	6.67243	0.999105
Phvul.001G120200.1	20	103	139	2.79701	0.982989	2.36457	0.960295
Phvul.007G254800.1	2	17	3			3.08746	0.981037	2.5025	0.945269
Phvul.003G181100.1	1	18	22	4.45943	0.993025	4.16993	0.990066
Phvul.003G116800.1	29	318	793	4.7732	0.999974	3.4549	0.997488
Phvul.002G318900.1	0	20	0			5.32193	0.992201	5.32193	0.991518
Phvul.008G093800.1	54	16	10	-2.43296	0.95907
Phvul.007G128200.1	3	24	33	3.45943	0.994297	3	0.987504
Phvul.001G205900.1	0	1	8	4	0.944997			-3	0.940805
Phvul.005G141200.1	205	27	157			-2.92459	0.985301	-2.53973	0.960452
Phvul.011G114200.1	21	61	109	2.37587	0.960108
Phvul.008G211300.1	6	33	67	3.48113	0.99683	2.45943	0.95741
Phvul.003G174800.1	45	598	930	4.36923	0.999951	3.73215	0.998949
Phvul.001G180000.1	3	9	15	2.32193	0.939779
Phvul.002G031300.1	9	5	32					-2.67807	0.979327
Phvul.007G216200.1	6	62	94	3.96963	0.999151	3.36923	0.996823
Phvul.005G076300.1	6	87	83	3.79008	0.998475	3.85798	0.999175
Phvul.001G087100.1	11	167	191	4.118	0.999706	3.92427	0.999425
Phvul.011G214200.1	7	28	38	2.44057	0.957487	2	0.944928
Phvul.008G120700.1	36	20	8	-2.16993	0.948288
Phvul.011G204000.1	0	657	0			10.3597	0.999979	10.3597	0.999976
Phvul.009G110400.1	36	17	7	-2.36257	0.95699
Phvul.003G147600.1	2	47	75	5.22882	0.99945	4.55459	0.998833
Phvul.001G048600.2	1	6	12	3.58496	0.974422
Phvul.003G251200.1	1	20	15	3.90689	0.983932	4.32193	0.992168
Phvul.005G177000.1	26	13	3	-3.11548	0.987964			2.11548	0.922099
Phvul.006G095100.1	0	6	18	5.16993	0.989304	3.58496	0.90993
Phvul.003G249500.1	3	34	28	3.22239	0.989382	3.5025	0.995019
Phvul.002G230600.1	0	24	17	5.08746	0.987958	5.58496	0.994866
Phvul.006G002700.1	11	34	64	2.54057	0.95984
Phvul.001G083800.4	27	112	73			2.05247	0.950854
Phvul.011G005600.1	0	7	7	3.80735	0.929383	3.80735	0.9319
Phvul.011G122800.1	6	0	0	-3.58496	0.907095	-3.58496	0.90993
Phvul.005G148100.1	133	188	42					2.16227	0.950353
Phvul.011G135900.1	3	19	21	2.80735	0.975625	2.66297	0.972242
Phvul.002G251200.1	34	8	7	-2.28011	0.948116	-2.08746	0.947338
Phvul.007G084600.1	113	185	43					2.10512	0.950115
Phvul.008G217100.1	2	115	47	4.55459	0.998597	5.84549	0.999795
Phvul.007G109000.1	1	8	7	2.80735	0.916989	3	0.941923
Phvul.011G136200.1	3	7	14	2.22239	0.927919
Phvul.007G100800.1	13	41	91	2.80735	0.984658
Phvul.003G165800.1	18	126	94	2.38466	0.959999	2.80735	0.985144
Phvul.010G114800.1	16	59	132	3.04439	0.993453
Phvul.002G144400.1	1	23	1			4.52356	0.994323	4.52356	0.993679
Phvul.011G125400.1	21	460	450	4.42146	0.999935	4.45317	0.999939
Phvul.005G061800.1	16	21	5					2.07039	0.938351
Phvul.009G089600.1	78	430	408	2.38702	0.960461	2.46279	0.960957
Phvul.003G061600.1	15	3	3	-2.32193	0.939779	-2.32193	0.940837
Phvul.003G063000.1	53	11	6	-3.14296	0.992425	-2.26849	0.951265
Phvul.011G058200.1	226	111	54	-2.06529	0.950647
Phvul.008G199000.1	2	13	11	2.45943	0.925978	2.70044	0.960082
Phvul.002G011600.1	7	5	1	-2.80735	0.916989
Phvul.001G071100.1	5	59	135	4.75489	0.999791	3.56071	0.996872
Phvul.001G262400.1	12	32	52	2.11548	0.94922
Phvul.003G087900.1	7	1	1	-2.80735	0.916989	-2.80735	0.919547
Phvul.005G106200.1	8	4	1	-3	0.939838
Phvul.001G196000.1	2	156	370	7.53138	0.99996	6.2854	0.999883
Phvul.003G148900.1	2	10	16	3	0.978095	2.32193	0.919871
Phvul.001G005000.1	20	93	206	3.36457	0.997371	2.21723	0.952157
Phvul.003G070800.1	45	9	15			-2.32193	0.958748
Phvul.009G258900.1	13	7	3	-2.11548	0.922278
Phvul.007G042800.1	36	147	202	2.48829	0.960683	2.02975	0.950975
Phvul.003G109000.1	4	21	8			2.39232	0.950803
Phvul.004G014400.1	5	185	224	5.48543	0.999923	5.20945	0.999917
Phvul.002G290800.1	20	248	429	4.42291	0.999934	3.63227	0.998891
Phvul.007G222900.1	225	37	21	-3.42146	0.997392	-2.60433	0.983329
Phvul.008G029300.1	23	85	111	2.27085	0.951789
Phvul.005G008300.2	20	117	125	2.64386	0.982841	2.54844	0.960749
Phvul.007G110300.1	9	35	44	2.28951	0.949819
Phvul.004G134100.1	0	99	0			7.62936	0.999745	7.62936	0.999627
Phvul.003G021400.1	5	65	104	4.37851	0.999655	3.70044	0.998354
Phvul.006G181900.1	17	4	10			-2.08746	0.934439
Phvul.010G051500.1	1	25	12	3.58496	0.974422	4.64386	0.995338
Phvul.007G027500.1	32	121	167	2.3837	0.960307
Phvul.008G086400.1	7	2	1	-2.80735	0.916989
Phvul.006G138800.1	0	7	0			3.80735	0.9319	3.80735	0.930768
Phvul.011G142300.1	0	41	38	6.24793	0.997895	6.35755	0.998521
Phvul.004G001600.1	23	123	137	2.57447	0.960585	2.41895	0.960436
Phvul.003G191600.1	3	14	16	2.41504	0.942654	2.22239	0.929364
Phvul.003G035400.1	50	23	9	-2.47393	0.959128
Phvul.002G108700.1	28	93	118	2.07529	0.95039
Phvul.003G194800.1	7	1	2			-2.80735	0.919547
Phvul.008G193900.1	4	23	43	3.42626	0.995606	2.52356	0.953212
Phvul.011G070500.1	24	79	120	2.32193	0.960166
Phvul.003G098700.1	162	557	740	2.19153	0.952031
Phvul.011G070500.3	23	80	117	2.3468	0.960153
Phvul.007G190000.1	5	18	20	2	0.937129
Phvul.009G137900.1	1	34	7	2.80735	0.916989	5.08746	0.997714	2.28011	0.947709
Phvul.008G072500.1	5	16	4					2	0.92977
Phvul.010G083300.1	89	22	46			-2.0163	0.95069
Phvul.010G158100.1	6	32	43	2.8413	0.983033	2.41504	0.956783
Phvul.008G113900.1	138	304	37					3.03847	0.993639
Phvul.011G129100.1	5	23	22	2.1375	0.940325	2.20163	0.943721
Phvul.002G060000.1	5	22	15			2.1375	0.9416
Phvul.003G107900.1	221	26	60			-3.08746	0.993699
Phvul.009G125000.1	11	64	68	2.62803	0.982261	2.54057	0.960213
Phvul.005G032600.1	10	3	1	-3.32193	0.962262
Phvul.008G251300.1	29	219	380	3.71187	0.998925	2.91681	0.985308
Phvul.001G122400.1	2	53	81	5.33985	0.999531	4.72792	0.999143
Phvul.006G120800.1	7	52	23			2.89308	0.984206
Phvul.008G238500.1	28	362	953	5.08898	0.999983	3.69249	0.998916
Phvul.009G061600.1	20	0	1	-4.32193	0.99144	-5.32193	0.992201
Phvul.011G035600.1	29	9	7	-2.05063	0.944449
Phvul.011G205300.1	0	800	0			10.6439	0.999981	10.6439	0.999977
Phvul.001G233200.2	4	55	38	3.24793	0.991688	3.78136	0.998121
Phvul.011G065500.2	1	7	2			2.80735	0.919547
Phvul.006G188400.1	23	136	77			2.5639	0.960804
Phvul.001G168000.1	10	83	47	2.23266	0.950063	3.05311	0.993339
Phvul.004G071700.1	4	17	9			2.08746	0.934439
Phvul.001G263900.1	0	28	1			5.80735	0.996421	4.80735	0.995874
Phvul.004G107000.1	16	68	154	3.26679	0.994006	2.08746	0.950412
Phvul.001G090800.4	2	6	10	2.32193	0.918005
Phvul.009G143800.1	4	93	153	5.25739	0.999837	4.53916	0.999679
Phvul.003G161400.1	7	4	1	-2.80735	0.916989
Phvul.007G066700.1	2	15	25	3.64386	0.993196	2.90689	0.968481
Phvul.002G225400.1	8	0	0	-4	0.944997	-4	0.947084
Phvul.005G104600.1	26	4	6	-2.11548	0.943293	-2.70044	0.977819
Phvul.009G029800.1	27	4	16			-2.75489	0.978353	-2	0.92977
Phvul.007G272100.1	4	19	24	2.58496	0.97542	2.24793	0.939902
Phvul.007G120200.1	98	20	29			-2.29278	0.952216
Phvul.002G230600.2	1	33	25	4.64386	0.994731	5.04439	0.997563
Phvul.001G064500.3	21	90	148	2.81714	0.984925	2.09954	0.950775
Phvul.009G068600.1	0	11	15	4.90689	0.984382	4.45943	0.971893
Phvul.007G007000.1	1	3	7	2.80735	0.916989
Phvul.011G082000.1	4	1	7					-2.80735	0.918436
Phvul.011G092600.1	12	3	3	-2	0.916418	-2	0.918291
Phvul.010G161100.1	4	238	354	6.46761	0.999959	5.89482	0.999941
Phvul.002G078300.1	11	44	62	2.49476	0.959753	2	0.948901
Phvul.010G006000.1	37	114	174	2.23349	0.951978
Phvul.002G055800.1	46	190	201	2.12749	0.950844	2.04629	0.951056
Phvul.002G011400.1	22	149	224	3.34792	0.99739	2.75974	0.983316
Phvul.011G070500.2	31	104	156	2.33121	0.960282
Phvul.011G060500.1	31	6	6	-2.36923	0.955693	-2.36923	0.956387
Phvul.003G278100.1	71	26	12	-2.56478	0.960027
Phvul.001G120900.1	2	4	10	2.32193	0.918005
Phvul.009G175300.1	7	2	1	-2.80735	0.916989
Phvul.005G176400.1	150	2684	1068	2.83188	0.98512	4.16135	0.999803
Phvul.007G142200.1	300	10193	7469	4.63788	0.999994	5.08647	0.999999
Phvul.007G110500.1	3	15	25	3.05889	0.987373	2.32193	0.940837
Phvul.005G146000.1	56	42	11	-2.34792	0.959111
Phvul.011G084300.2	1	1	14	3.80735	0.981599			-3.80735	0.981728
Phvul.009G213200.4	9	2	4			-2.16993	0.902112
Phvul.010G016200.1	8	80	101	3.65821	0.998577	3.32193	0.997101
Phvul.006G022800.1	4	14	23	2.52356	0.952306
Phvul.001G194600.1	20	257	305	3.93074	0.999495	3.6837	0.998891
Phvul.003G053700.1	2	18	23	3.52356	0.990622	3.16993	0.983057
Phvul.010G067700.1	58	158	252	2.1193	0.950898
Phvul.008G045100.1	2	19	15	2.90689	0.967251	3.24793	0.984378
Phvul.005G032700.1	67	22	10	-2.74416	0.982355
Phvul.009G251100.1	14	2	1	-3.80735	0.981599	-2.80735	0.965472
Phvul.009G162500.1	4	17	30	2.90689	0.980767	2.08746	0.934439
Phvul.008G175800.1	40	517	781	4.28725	0.999899	3.69209	0.998923
Phvul.011G101900.1	3	15	13	2.11548	0.922278	2.32193	0.940837
Phvul.003G239800.1	4	15	33	3.04439	0.990183
Phvul.009G135300.1	2	2	13	2.70044	0.958815			-2.70044	0.959211
Phvul.006G125700.1	14	227	263	4.23156	0.999859	4.01919	0.999739
Phvul.008G269500.1	0	14	0			4.80735	0.983053	4.80735	0.982149
Phvul.009G019000.1	62	17	6	-3.36923	0.996583
Phvul.001G049000.1	1	6	12	3.58496	0.974422
Phvul.007G056000.4	61	265	255	2.06362	0.95067	2.11911	0.951361
Phvul.004G092100.1	1	68	21	4.39232	0.992263	6.08746	0.999504
Phvul.002G004000.1	3	51	67	4.48113	0.9993	4.08746	0.998819
Phvul.001G037900.1	26	107	49			2.04103	0.950828
Phvul.009G048600.1	4	36	62	3.9542	0.998714	3.16993	0.991795
Phvul.001G142000.1	2	64	85	5.40939	0.999563	5	0.999424
Phvul.009G096900.1	0	6	0			3.58496	0.90993	3.58496	0.908987
Phvul.009G201400.1	10	2	4			-2.32193	0.919871
Phvul.002G059200.1	10	6	1	-3.32193	0.962262
Phvul.010G007400.1	2	17	19	3.24793	0.983499	3.08746	0.981037
Phvul.010G111500.1	9	5	1	-3.16993	0.951008
Phvul.002G226700.1	70	13	12	-2.54432	0.960002	-2.42884	0.960001
Phvul.001G048500.1	1	3	8	3	0.939838
Phvul.009G114400.1	23	3	6			-2.9386	0.978402
Phvul.003G161500.1	6	33	53	3.14296	0.992425	2.45943	0.95741
Phvul.011G113700.1	11	162	280	4.66985	0.999937	3.88042	0.999412
Phvul.001G225000.1	84	4	6	-3.80735	0.999058	-4.39232	0.999603
Phvul.007G145800.1	7	29	16			2.05063	0.945524
Phvul.003G162200.1	30	11	2	-3.90689	0.995773			2.45943	0.926175
Phvul.002G171500.1	68	132	16	-2.08746	0.949781			3.04439	0.993415
Phvul.009G015600.1	13	2	1	-3.70044	0.978125	-2.70044	0.960082
Phvul.006G004900.1	18	12	2	-3.16993	0.982153			2.58496	0.954694
Phvul.009G115800.1	2	24	23	3.52356	0.990622	3.58496	0.993285
Phvul.008G047800.1	1	70	132	7.04439	0.999795	6.12928	0.999535
Phvul.009G109700.1	50	10	23			-2.32193	0.959159
Phvul.005G019500.1	112	510	717	2.67847	0.983102	2.187	0.952451
Phvul.003G114700.1	0	39	0			6.2854	0.998331	6.2854	0.997984
Phvul.003G057900.1	1	11	6			3.45943	0.96964
Phvul.002G260500.1	10	26	42	2.07039	0.947944
Phvul.009G221900.1	2	14	10	2.32193	0.918005	2.80735	0.965472
Phvul.002G231000.1	11	56	99	3.16993	0.993797	2.34792	0.959484
Phvul.008G189300.1	30	8	2	-3.90689	0.995773
Phvul.008G019600.1	8	1	4			-3	0.941923
Phvul.011G109100.2	9	16	39	2.11548	0.947709
Phvul.005G141100.1	6	10	2					2.32193	0.918406
Phvul.011G085200.1	400	17	28	-3.8365	0.999498	-4.55639	0.999958
Phvul.011G143000.1	3	10	17	2.5025	0.945259
Phvul.001G110500.1	13	41	55	2.08092	0.949162
Phvul.011G125200.1	50	257	365	2.8679	0.985095	2.36177	0.960571
Phvul.009G173900.1	26	10	43					-2.10434	0.947636
Phvul.006G181500.2	6	32	45	2.90689	0.983298	2.41504	0.956783
Phvul.005G181800.1	9	320	499	5.79297	0.999968	5.152	0.999961
Phvul.001G256900.1	27	4	2	-3.75489	0.994157	-2.75489	0.978353
Phvul.010G062900.1	30	129	202	2.75132	0.983096	2.10434	0.950989
Phvul.008G076200.4	1	3	7	2.80735	0.916989
Phvul.003G210000.1	8	877	1228	7.26209	0.999988	6.77643	0.999983
Phvul.002G297100.1	1	48	162	7.33985	0.999858	5.58496	0.998967
Phvul.001G143500.1	16	1	3	-2.41504	0.942654	-4	0.987064
Phvul.005G084800.1	14	80	141	3.3322	0.997263	2.51457	0.960496
Phvul.004G073500.1	8	6	1	-3	0.939838
Phvul.004G055200.1	1	79	68	6.08746	0.999368	6.30378	0.999617
Phvul.002G028400.1	75	336	167			2.1635	0.951386
Phvul.009G020500.1	2	50	72	5.16993	0.999412	4.64386	0.999007
Phvul.009G069500.1	15	71	47			2.24286	0.95187
Phvul.005G103700.1	3	39	47	3.96963	0.998084	3.70044	0.997083
Phvul.004G161600.1	17	98	85	2.32193	0.959884	2.52725	0.960651
Phvul.008G127200.1	2	13	22	3.45943	0.989876	2.70044	0.960082
Phvul.004G020000.1	35	184	271	2.95287	0.985099	2.39428	0.960523
Phvul.009G232400.1	14	3	4			-2.22239	0.929364
Phvul.005G181300.1	3	6	12	2	0.916418
Phvul.003G154000.1	0	8	5			4	0.947084
Phvul.008G177600.1	1	16	10	3.32193	0.962262	4	0.987064
Phvul.007G162100.2	0	8	4			4	0.947084
Phvul.008G176000.1	43	572	865	4.33029	0.999949	3.73361	0.998948
Phvul.009G147200.1	4	54	58	3.85798	0.99858	3.75489	0.998079
Phvul.009G133600.1	102	140	409	2.00353	0.95072
Phvul.006G142300.1	84	458	875	3.38082	0.997453	2.44689	0.960654
Phvul.007G138300.1	1	19	0			4.24793	0.991151	5.24793	0.990509
Phvul.001G076700.1	3	385	813	8.08215	0.999979	7.00375	0.99997
Phvul.011G098100.1	2	8	14	2.80735	0.964348
Phvul.007G143000.1	26	209	85			3.00692	0.993683
Phvul.011G203600.1	0	373	0			9.54303	0.99997	9.54303	0.999967
Phvul.005G007700.1	12	9	2	-2.58496	0.954119			2.16993	0.900237
Phvul.003G006500.2	0	6	5			3.58496	0.90993
Phvul.002G019100.1	22	352	640	4.8625	0.999971	4	0.999768
Phvul.002G293000.1	16	112	112	2.80735	0.984804	2.80735	0.985097
Phvul.002G228400.1	1	7	8	3	0.939838	2.80735	0.919547
Phvul.003G286300.1	59	8	1	-5.88264	0.999169	-2.88264	0.984508	3	0.940805
Phvul.007G230100.1	14	44	61	2.12338	0.94972
Phvul.005G079600.1	15	113	125	3.05889	0.993431	2.91329	0.985129
Phvul.003G198600.1	11	45	44	2	0.948107	2.03242	0.949056
Phvul.007G231800.1	1	10	3			3.32193	0.963764
Phvul.003G171800.2	6	24	7			2	0.94243
Phvul.009G224300.1	7	3	0	-3.80735	0.929383
Phvul.006G039800.1	8	53	39	2.2854	0.949138	2.72792	0.982329
Phvul.001G161000.1	1	24	20	4.32193	0.99144	4.58496	0.994859
Phvul.002G008500.1	7	1	3			-2.80735	0.919547
Phvul.008G145000.1	4	32	6			3	0.990481	2.41504	0.955902
Phvul.006G112200.1	9	27	41	2.18763	0.949234
Phvul.001G082500.1	2	9	1			2.16993	0.902112	3.16993	0.951528
Phvul.003G228200.1	1	10	11	3.45943	0.968378	3.32193	0.963764
Phvul.002G121200.1	36	7	14			-2.36257	0.957608
Phvul.007G152300.1	5	78	72	3.848	0.998906	3.96347	0.999115
Phvul.003G110200.1	21	106	168	3	0.993526	2.3356	0.960307
Phvul.004G024700.1	3	17	37	3.62449	0.996426	2.5025	0.946404
Phvul.002G275000.1	28	287	385	3.78136	0.998925	3.35755	0.997483
Phvul.008G260700.2	90	43	20	-2.16993	0.951472
Phvul.006G120100.1	0	22	0			5.45943	0.993739	5.45943	0.993075
Phvul.005G074700.1	40	203	183	2.19377	0.951886	2.34341	0.960534
Phvul.002G140300.1	7	1	3			-2.80735	0.919547
Phvul.001G056300.1	36	13	80					-2.62149	0.98272
Phvul.005G026600.1	6	3	14					-2.22239	0.927649
Phvul.002G154600.1	1	32	63	5.97728	0.999271	5	0.997383
Phvul.011G071400.2	47	291	389	3.04904	0.993652	2.63029	0.983351
Phvul.001G201300.1	22	20	3	-2.87447	0.97661			2.73697	0.972892
Phvul.009G112000.1	1	6	10	3.32193	0.962262
Phvul.008G171100.1	53	11	35			-2.26849	0.951265
Phvul.010G054800.3	3	10	14	2.22239	0.927919
Phvul.009G178600.1	4	19	22	2.45943	0.951307	2.24793	0.939902
Phvul.009G233900.1	43	140	215	2.32193	0.960377
Phvul.002G265400.1	10	48	41	2.03562	0.94772	2.26303	0.95093
Phvul.002G009300.1	3	90	94	4.96963	0.999631	4.90689	0.999677
Phvul.003G247200.2	17	43	72	2.08246	0.949848
Phvul.007G052800.1	45	26	11	-2.03242	0.948259
Phvul.008G034000.1	179	45	38	-2.23589	0.951989
Phvul.002G196800.1	1	14	23	4.52356	0.993666	3.80735	0.982605
Phvul.005G063200.1	3	16	11			2.41504	0.943822
Phvul.006G143800.1	13	0	0	-4.70044	0.979135	-4.70044	0.980029
Phvul.008G004600.1	1	7	12	3.58496	0.974422	2.80735	0.919547
Phvul.003G030200.3	125	46	29	-2.1078	0.950474
Phvul.002G083100.1	8	139	300	5.22882	0.999952	4.11894	0.999645
Phvul.001G064000.1	12	11	3	-2	0.916418
Phvul.001G180500.1	0	11	29	5.85798	0.996229	4.45943	0.971893
Phvul.004G134900.1	2	11	5			2.45943	0.927575
Phvul.003G030000.2	0	2	6	3.58496	0.907095
Phvul.001G013500.2	9	2	2			-2.16993	0.902112
Phvul.003G245300.1	2	3	11	2.45943	0.925978
Phvul.007G193400.1	1	10	17	4.08746	0.987775	3.32193	0.963764
Phvul.004G064900.1	12	8	2	-2.58496	0.954119
Phvul.003G226700.1	5	17	31	2.63227	0.978724
Phvul.001G119000.1	7	3	1	-2.80735	0.916989
Phvul.006G165000.1	3	20	17	2.5025	0.945259	2.73697	0.973634
Phvul.009G067800.1	6	50	34	2.5025	0.957061	3.05889	0.992562
Phvul.011G034800.1	3	174	211	6.13614	0.999917	5.85798	0.999906
Phvul.011G109100.1	6	10	26	2.11548	0.943293
Phvul.002G017500.1	10	42	52	2.37851	0.958894	2.07039	0.948763
Phvul.008G098100.1	9	182	199	4.4667	0.999885	4.33787	0.999875
Phvul.002G013700.1	7	38	84	3.58496	0.99844	2.44057	0.958068
Phvul.009G231000.1	19	112	213	3.48678	0.997487	2.55943	0.960725
Phvul.007G074900.1	16	115	223	3.8009	0.998883	2.84549	0.985109
Phvul.003G233400.1	3	88	38	3.66297	0.996568	4.87447	0.999666
Phvul.003G034400.1	7	129	271	5.27479	0.999941	4.20387	0.99974
Phvul.005G091900.1	5	20	43	3.10434	0.991714	2	0.938515
Phvul.009G092800.1	2	23	46	4.52356	0.998525	3.52356	0.991374
Phvul.007G142600.1	279	9285	6477	4.53699	0.999986	5.05656	0.999999
Phvul.001G165100.1	17	5	3	-2.5025	0.945259
Phvul.008G164100.1	1	2	41	5.35755	0.998226			-4.35755	0.998052
Phvul.011G048700.1	210	32	5	-5.39232	0.999916	-2.71425	0.9834	2.67807	0.979327
Phvul.003G251500.1	11	41	45	2.03242	0.948259
Phvul.004G158000.1	0	154	0			8.26679	0.999881	8.26679	0.999822
Phvul.005G119300.1	5	3	13					-2.11548	0.922099
Phvul.009G134100.1	0	7	0			3.80735	0.9319	3.80735	0.930768
Phvul.003G030200.1	102	39	24	-2.08746	0.950328
Phvul.005G176500.2	214	4613	1711	2.99916	0.993684	4.43002	0.999966
Phvul.002G195800.1	34	33	201	2.56359	0.960702			-2.60666	0.983298
Phvul.006G186300.1	49	178	239	2.28616	0.952082
Phvul.008G235100.1	21	114	224	3.41504	0.997391	2.44057	0.960399
Phvul.003G232300.1	4	23	31	2.9542	0.981101	2.52356	0.953212
Phvul.008G242900.1	3	12	7			2	0.918291
Phvul.005G141400.2	0	7	0			3.80735	0.9319	3.80735	0.930768
Phvul.001G139700.1	28	7	8			-2	0.944928
Phvul.007G225300.1	0	16	8	4	0.944997	5	0.987255
Phvul.007G142500.1	279	9312	6502	4.54255	0.999986	5.06075	0.999999
Phvul.003G220400.1	18	123	175	3.28129	0.994044	2.77259	0.983257
Phvul.005G057400.1	4	616	1071	8.06474	0.999985	7.26679	0.999979
Phvul.009G227000.1	18	67	105	2.54432	0.960434
Phvul.003G226900.1	1	12	8	3	0.939838	3.58496	0.975456
Phvul.002G013700.2	9	47	104	3.53051	0.997241	2.38466	0.95897
Phvul.007G260300.1	19	36	79	2.05585	0.949981
Phvul.010G021400.1	0	6	0			3.58496	0.90993	3.58496	0.908987
Phvul.007G125400.1	0	8	7	3.80735	0.929383	4	0.947084
Phvul.007G211600.1	13	25	66	2.34395	0.959507
Phvul.001G028800.1	2	8	11	2.45943	0.925978
Phvul.010G111900.1	10	118	186	4.21723	0.999808	3.56071	0.997419
Phvul.009G245500.1	0	13	0			4.70044	0.980029	4.70044	0.979208
Phvul.009G247100.1	66	276	395	2.58131	0.983082	2.06413	0.951122
Phvul.008G247700.1	1	6	7	2.80735	0.916989
Phvul.005G027000.1	333	55	425			-2.59802	0.983359	-2.94996	0.985441
Phvul.011G205600.1	0	535	0			10.0634	0.999975	10.0634	0.999975
Phvul.010G063800.1	43	179	142			2.05755	0.951047
Phvul.007G173200.1	11	2	2	-2.45943	0.925978	-2.45943	0.927575
Phvul.005G157800.1	3	48	23	2.9386	0.977461	4	0.998648
Phvul.005G004700.1	24	13	4	-2.58496	0.97542
Phvul.008G267700.1	4	9	26	2.70044	0.976896
Phvul.001G073500.1	1	14	10	3.32193	0.962262	3.80735	0.982605
Phvul.008G230700.1	3	8	14	2.22239	0.927919
Phvul.006G111700.1	1	5	15	3.90689	0.983932
Phvul.007G135400.2	137	199	40					2.3147	0.951668
Phvul.003G203100.1	12	4	3	-2	0.916418
Phvul.003G182600.1	10	42	26			2.07039	0.948763
Phvul.009G001700.1	4	33	22	2.45943	0.951307	3.04439	0.990733
Phvul.004G134000.1	0	173	0			8.43463	0.999907	8.43463	0.999859
Phvul.002G275400.1	1	12	10	3.32193	0.962262	3.58496	0.975456
Phvul.008G178000.1	6	12	24	2	0.941267
Phvul.003G247200.1	17	43	72	2.08246	0.949848
Phvul.003G082500.2	34	10	8	-2.08746	0.946407
Phvul.008G254400.1	1	9	12	3.58496	0.974422	3.16993	0.952759
Phvul.007G048800.1	2	6	10	2.32193	0.918005
Phvul.003G085000.1	23	111	232	3.33442	0.997394	2.27085	0.952284
Phvul.003G218700.1	1047	576	197	-2.40999	0.960485
Phvul.011G189200.1	10	56	15			2.48543	0.959899
Phvul.011G097400.1	25	338	658	4.71809	0.99997	3.75702	0.998935
Phvul.010G079900.1	90	29	14	-2.6845	0.982627
Phvul.001G194800.1	2	66	77	5.26679	0.999478	5.04439	0.999454
Phvul.010G084400.1	31	151	132	2.0902	0.950505	2.28421	0.95241
Phvul.003G237200.1	40	93	168	2.07039	0.95056
Phvul.004G154800.1	10	31	51	2.3505	0.95881
Phvul.003G219100.1	5856	3755	1231	-2.25008	0.952181
Phvul.002G319200.2	7	122	272	5.28011	0.999942	4.12338	0.999606
Phvul.008G239500.1	43	15	6	-2.8413	0.983033
Phvul.007G242300.1	0	17	34	6.08746	0.997343	5.08746	0.988819
Phvul.007G167200.1	37	47	10					2.23266	0.94969
Phvul.009G039000.1	15	120	190	3.66297	0.998814	3	0.993535
Phvul.007G145700.1	4	121	63	3.97728	0.998738	4.91886	0.999803
Phvul.005G157000.1	0	10	0			4.32193	0.965996	4.32193	0.964926
Phvul.006G030200.1	1	8	11	3.45943	0.968378	3	0.941923
Phvul.006G202700.1	177	81	42	-2.07529	0.950575
Phvul.004G027600.1	11	39	61	2.47131	0.959712
Phvul.003G118400.1	4	20	15			2.32193	0.949486
Phvul.001G062100.1	2	15	17	3.08746	0.980009	2.90689	0.968481
Phvul.003G070900.1	2	16	12	2.58496	0.954119	3	0.979142
Phvul.004G045800.1	23	4	9			-2.52356	0.953212
Phvul.009G014200.1	31	15	6	-2.36923	0.955693
Phvul.002G333200.1	17	284	177	3.38014	0.997332	4.06228	0.999754
Phvul.009G018500.1	0	40	0			6.32193	0.998436	6.32193	0.998089
Phvul.005G003100.1	10	2	3			-2.32193	0.919871
Phvul.003G238600.2	50	12	16			-2.05889	0.949519
Phvul.011G203700.1	0	8	0			4	0.947084	4	0.946041
Phvul.004G073400.1	11	7	2	-2.45943	0.925978
Phvul.002G293600.1	17	81	142	3.06228	0.993475	2.25239	0.952052
Phvul.003G129200.1	3	431	834	8.11894	0.999979	7.16658	0.999973
Phvul.004G024800.1	12	3	11			-2	0.918291
Phvul.003G048800.1	8	104	157	4.29462	0.999761	3.70044	0.99871
Phvul.009G211300.1	12030	2908	3163			-2.04854	0.951186
Phvul.011G048800.1	15	67	110	2.87447	0.984798	2.1592	0.950608
Phvul.007G119700.2	77	24	6	-3.68182	0.998356			2	0.940805
Phvul.010G054400.1	4	29	42	3.39232	0.995492	2.85798	0.981108
Phvul.007G267300.1	25	100	172	2.78241	0.983052	2	0.950774
Phvul.007G211800.1	0	34	74	7.20945	0.99945	6.08746	0.997715
Phvul.005G123600.1	7	69	100	3.8365	0.999184	3.30117	0.993658
Phvul.005G115800.1	11	129	133	3.59585	0.998706	3.5518	0.997444
Phvul.002G320500.1	6	697	726	6.91886	0.999976	6.86005	0.99998
Phvul.008G117400.1	1	14	12	3.58496	0.974422	3.80735	0.982605
Phvul.006G135600.1	3	20	17	2.5025	0.945259	2.73697	0.973634
Phvul.009G123900.1	23	6	34					-2.5025	0.956867
Phvul.002G048400.1	16	2	3	-2.41504	0.942654	-3	0.979142
Phvul.008G141700.1	11	4	2	-2.45943	0.925978
Phvul.011G025400.1	8	32	21			2	0.946532
Phvul.005G123500.1	7	75	132	4.23704	0.999705	3.42146	0.997059
Phvul.004G153300.1	25	12	6	-2.05889	0.942249
Phvul.002G238700.1	10	2	2	-2.32193	0.918005	-2.32193	0.919871
Phvul.006G075700.1	1	5	12	3.58496	0.974422
Phvul.004G002800.1	3	39	9			3.70044	0.997083	2.11548	0.94723
Phvul.009G020700.2	1	6	7	2.80735	0.916989
Phvul.008G214300.1	124	47	19	-2.70627	0.982932
Phvul.007G080200.1	15	85	183	3.60881	0.998802	2.5025	0.960553
Phvul.001G076100.1	0	6	8	4	0.944997	3.58496	0.90993
Phvul.002G036100.1	56	303	312	2.47805	0.960756	2.43582	0.960629
Phvul.002G027900.1	0	26	1			5.70044	0.995748	4.70044	0.995149
Phvul.001G099700.1	23	7	2	-3.52356	0.990622
Phvul.009G145900.1	32	2	4	-3	0.989922	-4	0.996997
Phvul.007G056800.1	6	2	9					-2.16993	0.900237
Phvul.003G294000.1	41	8	28			-2.35755	0.958354
Phvul.002G071000.1	11	213	429	5.2854	0.999964	4.27528	0.999854
Phvul.008G251300.2	29	218	377	3.70044	0.998925	2.9102	0.985308
Phvul.005G016400.1	5	71	53	3.40599	0.996262	3.82782	0.999023
Phvul.002G185800.1	1	12	9	3.16993	0.951008	3.58496	0.975456
Phvul.002G254900.1	267	178	61	-2.12996	0.95091
Phvul.009G182800.1	9	48	60	2.73697	0.982155	2.41504	0.95912
Phvul.001G048800.1	1	3	8	3	0.939838
Phvul.002G220500.1	2	17	27	3.75489	0.994157	3.08746	0.981037
Phvul.005G060300.1	12	1	9			-3.58496	0.975456	-3.16993	0.951528
Phvul.003G204400.1	1	4	7	2.80735	0.916989
Phvul.002G055700.1	31	255	324	3.38565	0.997429	3.04016	0.993702
Phvul.005G095400.1	41	32	8	-2.35755	0.957843			2	0.944988
Phvul.007G040200.1	17	0	0	-5.08746	0.987958	-5.08746	0.988819
Phvul.007G220800.1	5	22	31	2.63227	0.978724	2.1375	0.9416
Phvul.006G050100.1	49	27	5	-3.29278	0.992732			2.43296	0.954062
Phvul.009G255700.1	4	2	9					-2.16993	0.900237
Phvul.003G098500.1	10	1	6			-3.32193	0.963764
Phvul.005G070100.1	0	3	6	3.58496	0.907095
Phvul.007G222000.1	1	27	0			4.75489	0.996095	5.75489	0.995538
Phvul.008G292000.2	48	148	204	2.08746	0.950659
Phvul.007G045200.1	9	87	101	3.48829	0.997221	3.27302	0.99385
Phvul.006G001900.2	0	10	23	5.52356	0.99368	4.32193	0.965996
Phvul.010G139300.1	86	21	18	-2.25634	0.951566	-2.03395	0.95066
Phvul.011G018200.1	298	53	74	-2.00972	0.950691	-2.49125	0.960934
Phvul.008G175700.1	9	87	143	3.98995	0.999347	3.27302	0.99385
Phvul.003G119500.1	2	6	10	2.32193	0.918005
Phvul.009G070800.1	36	770	1519	5.39898	0.999991	4.41879	0.999947
Phvul.007G248500.1	59	12	23			-2.29768	0.951566
Phvul.007G220700.1	13	3	3	-2.11548	0.922278	-2.11548	0.923906
Phvul.005G089900.1	2	157	268	7.06609	0.999942	6.29462	0.999884
Phvul.003G125700.1	17	73	88	2.37197	0.959925	2.10236	0.950528
Phvul.002G253000.1	1	6	0					3.58496	0.908987
Phvul.008G134100.1	28	5	7	-2	0.943809	-2.48543	0.955857
Phvul.011G043100.1	3	11	16	2.41504	0.942654
Phvul.007G058500.2	6	17	24	2	0.941267
Phvul.003G294700.1	10	71	169	4.07895	0.999668	2.82782	0.984766
Phvul.001G006300.1	46	220	36			2.2578	0.952508	2.61143	0.983321
Phvul.005G054400.1	13	7	3	-2.11548	0.922278
Phvul.007G270800.1	48	26	6	-3	0.992086			2.11548	0.942897
Phvul.001G211500.1	55	15	3	-4.1964	0.998896			2.32193	0.939696
Phvul.003G219200.1	5902	3811	1268	-2.21865	0.952167
Phvul.002G177900.1	1	8	18	4.16993	0.989228	3	0.941923
Phvul.004G108600.1	2	20	10	2.32193	0.918005	3.32193	0.988763
Phvul.002G304400.1	3	13	18	2.58496	0.969449	2.11548	0.923906
Phvul.006G204100.1	75	658	1289	4.10322	0.999804	3.13313	0.99375
Phvul.006G167700.1	12	72	110	3.1964	0.993872	2.58496	0.982787
Phvul.002G235100.1	0	259	360	9.49185	0.999959	9.01681	0.999948
Phvul.009G136500.1	30	60	187	2.64	0.982976
Phvul.007G181800.1	10	74	96	3.26303	0.993786	2.88753	0.984816
Phvul.003G147500.1	8	125	189	4.56224	0.999877	3.96578	0.999344
Phvul.008G140900.1	1	11	15	3.90689	0.983932	3.45943	0.96964
Phvul.006G097700.1	1	11	10	3.32193	0.962262	3.45943	0.96964
Phvul.003G293200.2	13	2	1	-3.70044	0.978125	-2.70044	0.960082
Phvul.006G056000.1	9	1	2			-3.16993	0.952759
Phvul.009G119200.1	3	21	25	3.05889	0.987373	2.80735	0.976591
Phvul.004G013500.5	9	0	0	-4.16993	0.956272	-4.16993	0.958036
Phvul.001G243600.1	2	31	53	4.72792	0.998933	3.9542	0.996509
Phvul.010G054800.2	3	10	14	2.22239	0.927919
Phvul.006G114000.1	7	21	51	2.86507	0.983679
Phvul.006G170000.1	0	6	0			3.58496	0.90993	3.58496	0.908987
Phvul.001G228500.1	6	185	454	6.24159	0.999965	4.94642	0.999915
Phvul.002G136300.1	7	27	33	2.23704	0.947767
Phvul.003G140600.1	12	2	4			-2.58496	0.95558
Phvul.010G090100.1	6	373	551	6.52095	0.99997	5.95807	0.99997
Phvul.007G121500.1	224	81	51	-2.13493	0.950871
Phvul.002G319100.1	27	195	317	3.55345	0.997534	2.85244	0.985264
Phvul.003G136400.1	1	7	15	3.90689	0.983932	2.80735	0.919547
Phvul.009G244500.1	21	11	4	-2.39232	0.949821
Phvul.007G036500.1	55	226	246	2.16115	0.950901	2.03882	0.951092
Phvul.009G062700.1	7	121	137	4.29068	0.999717	4.11151	0.999603
Phvul.001G205400.1	59	21	11	-2.42321	0.959316
Phvul.009G108500.1	21	120	111	2.4021	0.960124	2.51457	0.960756
Phvul.010G092300.1	5	1	8					-3	0.940805
Phvul.010G159500.1	3	19	14	2.22239	0.927919	2.66297	0.972242
Phvul.002G223500.1	18	53	75	2.05889	0.949903
Phvul.010G062500.1	2	43	114	5.83289	0.999744	4.42626	0.998564
Phvul.003G104400.1	19	70	120	2.65896	0.982826
Phvul.006G190500.1	26	175	189	2.8618	0.984999	2.75077	0.983362
Phvul.002G018400.1	25	129	129	2.36737	0.960212	2.36737	0.960408
Phvul.009G184900.1	12	4	3	-2	0.916418
Phvul.008G133200.1	0	17	0			5.08746	0.988819	5.08746	0.988011
Phvul.008G029700.1	1	4	7	2.80735	0.916989
Phvul.003G216100.1	22	88	147	2.74024	0.983001	2	0.950675
Phvul.009G210100.1	9	229	277	4.94382	0.999943	4.66928	0.999931
Phvul.001G064500.2	21	89	148	2.81714	0.984925	2.08342	0.950723
Phvul.007G185100.3	5	2	10					-2.32193	0.918406
Phvul.011G205200.1	0	262	0			9.03342	0.99995	9.03342	0.999936
Phvul.001G249500.1	37	331	230	2.63604	0.983029	3.16123	0.993728
Phvul.008G134000.1	15	1	1	-3.90689	0.983932	-3.90689	0.984905
Phvul.002G205000.1	7	111	95	3.7625	0.998572	3.98706	0.999309
Phvul.003G167700.1	2	14	11	2.45943	0.925978	2.80735	0.965472
Phvul.001G226100.1	3	12	20	2.73697	0.972531	2	0.918291
Phvul.005G129600.1	15	90	81	2.43296	0.959884	2.58496	0.982995
Phvul.009G064500.1	23	96	34			2.0614	0.950763
Phvul.007G031100.1	4	10	19	2.24793	0.938526
Phvul.001G071200.1	0	2	6	3.58496	0.907095
Phvul.003G278300.2	3	18	12	2	0.916418	2.58496	0.970681
Phvul.002G057300.2	1	12	18	4.16993	0.989228	3.58496	0.975456
Phvul.009G234500.1	13	3	2	-2.70044	0.958815	-2.11548	0.923906
Phvul.001G248400.1	18	2	1	-4.16993	0.989228	-3.16993	0.983057
Phvul.008G213800.1	1	8	5			3	0.941923
Phvul.006G006800.4	1	7	6			2.80735	0.919547
Phvul.001G244700.1	9	2	9			-2.16993	0.902112	-2.16993	0.900237
Phvul.004G014600.1	26	161	23			2.63048	0.983261	2.80735	0.985229
Phvul.011G169600.1	15	66	74	2.30256	0.951376	2.1375	0.950582
Phvul.004G022700.1	4	24	38	3.24793	0.991688	2.58496	0.976424
Phvul.002G224000.1	1	7	7	2.80735	0.916989	2.80735	0.919547
Phvul.005G163600.1	17	1	13			-4.08746	0.988627	-3.70044	0.978243
Phvul.008G123000.1	160	76	24	-2.73697	0.983026
Phvul.002G270700.1	20	7	3	-2.73697	0.972531
Phvul.003G130400.1	22	184	282	3.68012	0.99887	3.06413	0.993658
Phvul.002G256500.1	4	44	69	4.10852	0.999154	3.45943	0.996156
Phvul.007G203400.1	3	17	15	2.32193	0.939779	2.5025	0.946404
Phvul.004G027500.1	32	15	7	-2.19265	0.947252
Phvul.011G046400.1	35	4	21			-3.12928	0.991156	-2.39232	0.949699
Phvul.008G178800.1	17	117	151	3.15094	0.993502	2.7829	0.983238
Phvul.009G152800.1	20	1009	1203	5.91049	0.999988	5.65678	0.999985
Phvul.004G046200.1	1	24	18	4.16993	0.989228	4.58496	0.994859
Phvul.009G244200.1	2	4	11	2.45943	0.925978
Phvul.009G045400.1	9	210	482	5.74296	0.999967	4.54432	0.999917
Phvul.007G268800.1	1	10	22	4.45943	0.993025	3.32193	0.963764
Phvul.007G000600.1	4	19	30	2.90689	0.980767	2.24793	0.939902
Phvul.009G105300.1	34	16	76					-2.24793	0.95096
Phvul.010G146000.1	1	17	19	4.24793	0.990407	4.08746	0.988627
Phvul.001G130200.1	2	43	72	5.16993	0.999412	4.42626	0.998564
Phvul.005G047900.1	6	78	58	3.27302	0.993166	3.70044	0.998539
Phvul.002G201700.1	0	6	13	4.70044	0.979135	3.58496	0.90993
Phvul.005G057200.1	4	408	777	7.60177	0.999977	6.67243	0.999972
Phvul.006G011600.1	50	344	508	3.34483	0.997442	2.78241	0.983441
Phvul.007G275700.1	12	61	149	3.63421	0.998742	2.34577	0.959702
Phvul.011G211900.2	1	79	7	2.80735	0.916989	6.30378	0.999617	3.49643	0.996941
Phvul.007G277000.1	8	36	82	3.35755	0.996937	2.16993	0.949197
Phvul.002G269500.1	10	30	6					2.32193	0.955038
Phvul.008G252900.1	2	10	6			2.32193	0.919871
Phvul.008G227100.1	13	7	1	-3.70044	0.978125			2.80735	0.918436
Phvul.004G114600.2	16	78	60			2.2854	0.952023
Phvul.002G264600.1	11	24	49	2.15528	0.949016
Phvul.002G001300.1	1	8	10	3.32193	0.962262	3	0.941923
Phvul.008G228100.1	0	10	1			4.32193	0.965996	3.32193	0.962645
Phvul.007G141900.2	357	11859	8309	4.54068	0.999986	5.05391	0.999999
Phvul.004G075500.2	3	324	770	8.00375	0.999977	6.75489	0.999963
Phvul.007G248700.1	82	8	41			-3.35755	0.997114	-2.35755	0.957638
Phvul.001G205300.1	28	6	19			-2.22239	0.946919
Phvul.007G010500.1	0	5	6	3.58496	0.907095
Phvul.006G184800.2	18	81	25			2.16993	0.951921
Phvul.007G220400.1	14	81	99	2.822	0.984724	2.5325	0.960512
Phvul.005G095300.1	19	2	3	-2.66297	0.971102	-3.24793	0.984378
Phvul.009G236900.1	3	26	17	2.5025	0.945259	3.11548	0.988639
Phvul.005G079800.1	2	10	11	2.45943	0.925978	2.32193	0.919871
Phvul.011G189300.1	22	131	34			2.57399	0.960793
Phvul.002G311900.1	1	47	43	5.42626	0.998392	5.55459	0.99891
Phvul.005G176500.1	214	4621	1716	3.00337	0.993684	4.43252	0.999966
Phvul.005G053900.1	25	167	73			2.73985	0.983353
Phvul.011G003100.1	1	6	11	3.45943	0.968378
Phvul.008G262000.1	12	4	3	-2	0.916418
Phvul.006G093600.1	0	35	0			6.12928	0.99787	6.12928	0.997476
Phvul.007G205900.1	126	817	1149	3.18888	0.994175	2.69691	0.983464
Phvul.011G003900.1	10	7	2	-2.32193	0.918005
Phvul.011G012500.1	14	133	112	3	0.993374	3.24793	0.994043
Phvul.001G254500.1	8	1	1	-3	0.939838	-3	0.941923
Phvul.005G179600.1	3	17	8			2.5025	0.946404
Phvul.001G179900.1	16	2	1	-4	0.986116	-3	0.979142
Phvul.002G027500.1	12	3	4			-2	0.918291
Phvul.008G172400.1	54	339	330	2.61143	0.983071	2.65025	0.98336
Phvul.005G126400.1	334	88	27	-3.62882	0.998887
Phvul.002G264100.1	26	16	6	-2.11548	0.943293
Phvul.001G044500.1	0	6	11	4.45943	0.970675	3.58496	0.90993
Phvul.005G088600.1	42	399	657	3.96743	0.999517	3.24793	0.994203
Phvul.001G081400.1	66	33	16	-2.04439	0.949659
Phvul.002G237000.1	5	37	24	2.26303	0.943659	2.88753	0.982925
Phvul.011G066900.3	15	64	65	2.11548	0.949888	2.09311	0.950302
Phvul.007G074700.1	3	28	51	4.08746	0.998601	3.22239	0.989979
Phvul.001G245200.1	11	6	2	-2.45943	0.925978
Phvul.011G117200.1	2	29	37	4.20945	0.99756	3.85798	0.995954
Phvul.009G148500.1	4	11	16	2	0.930155
Phvul.006G204000.1	11	174	176	4	0.999678	3.98351	0.999435
Phvul.002G104600.1	23	74	103	2.16294	0.950542
Phvul.002G111700.1	17	99	159	3.22542	0.994014	2.54189	0.960658
Phvul.009G167200.1	17	463	637	5.22769	0.999973	4.76741	0.999969
Phvul.008G292000.1	47	144	198	2.07477	0.950611
Phvul.001G003700.2	129	48	15	-3.10434	0.993451
Phvul.010G132200.1	2	11	12	2.58496	0.954119	2.45943	0.927575
Phvul.002G196200.1	1	7	10	3.32193	0.962262	2.80735	0.919547
Phvul.001G085900.1	20	3	6			-2.73697	0.973634
Phvul.002G204800.1	6	80	49	3.02975	0.992171	3.73697	0.998552
Phvul.009G225000.1	1	47	126	6.97728	0.999782	5.55459	0.99891
Phvul.001G247700.1	48	514	602	3.64866	0.998901	3.42066	0.997508
Phvul.008G083000.1	7	23	36	2.36257	0.95699
Phvul.002G102300.1	2	16	14	2.80735	0.964348	3	0.979142
Phvul.005G174500.1	168	66	24	-2.80735	0.984967
Phvul.002G276800.1	43	8	11			-2.42626	0.958678
Phvul.002G195900.1	74	144	758	3.3566	0.99745			-2.39613	0.960304
Phvul.009G066900.1	7	29	22			2.05063	0.945524
Phvul.009G158000.1	797	153	21	-5.24612	0.999977	-2.38105	0.960618	2.86507	0.985218
Phvul.002G272600.1	16	32	70	2.12928	0.950036
Phvul.003G249500.2	2	34	28	3.80735	0.995137	4.08746	0.997368
Phvul.007G264400.2	0	24	0			5.58496	0.994866	5.58496	0.994232
Phvul.003G151800.1	53	429	608	3.52001	0.997553	3.01691	0.993734
Phvul.006G195000.2	4	18	22	2.45943	0.951307	2.16993	0.937923
Phvul.008G244400.2	15	2	10			-2.90689	0.968481	-2.32193	0.918406
Phvul.002G201600.1	0	5	9	4.16993	0.956272
Phvul.009G213200.3	9	2	4			-2.16993	0.902112
Phvul.003G238600.1	45	11	14			-2.03242	0.949056
Phvul.001G002200.1	15	184	345	4.52356	0.999943	3.61667	0.998854
Phvul.006G070700.1	6	1	0	-3.58496	0.907095
Phvul.004G162500.1	14	312	422	4.91374	0.999963	4.47805	0.999945
Phvul.009G067900.1	3	60	72	4.58496	0.999394	4.32193	0.999284
Phvul.002G184800.1	7	1	2			-2.80735	0.919547
Phvul.005G148800.1	14	3	4			-2.22239	0.929364
Phvul.010G060200.1	153	30	23	-2.73383	0.983009	-2.3505	0.960461
Phvul.009G173700.1	7	4	1	-2.80735	0.916989
Phvul.004G005100.1	3	22	17	2.5025	0.945259	2.87447	0.977564
Phvul.006G140700.1	16	4	16			-2	0.931491	-2	0.92977
Phvul.001G100500.1	35	137	179	2.35453	0.960329
Phvul.005G075500.1	0	8	5			4	0.947084
Phvul.010G054300.1	1	4	8	3	0.939838
Phvul.008G279500.1	1	6	7	2.80735	0.916989
Phvul.001G209300.1	10	14	2	-2.32193	0.918005			2.80735	0.964736
Phvul.009G020700.1	1	6	7	2.80735	0.916989
Phvul.004G057800.1	10	4	2	-2.32193	0.918005
Phvul.009G063000.1	18	57	113	2.65025	0.982783
Phvul.002G210200.1	292	1384	1940	2.73202	0.983207	2.2448	0.952571
Phvul.006G006800.1	1	6	7	2.80735	0.916989
Phvul.008G028700.1	27	235	63			3.12163	0.993705
Phvul.005G045800.1	1	46	69	6.10852	0.999384	5.52356	0.998845
Phvul.009G177400.1	4	26	20	2.32193	0.948481	2.70044	0.977819
Phvul.004G144200.1	1	7	6			2.80735	0.919547
Phvul.009G027600.1	6	8	28	2.22239	0.945849
Phvul.002G332100.1	77	3	2	-5.26679	0.999478	-4.68182	0.999572
Phvul.009G261500.1	17	11	3	-2.5025	0.945259
Phvul.002G284700.1	0	7	9	4.16993	0.956272	3.80735	0.9319
Phvul.003G053900.1	29	154	112			2.40881	0.960472
Phvul.001G051000.1	0	11	36	6.16993	0.997637	4.45943	0.971893
Phvul.007G170900.1	12	138	244	4.34577	0.999901	3.52356	0.997462
Phvul.006G116600.1	461	320	1396					-2.12516	0.950522
Phvul.006G107900.1	35	404	650	4.21501	0.999896	3.52893	0.997605
Phvul.001G120200.3	19	96	132	2.79647	0.982968	2.33703	0.960247
Phvul.005G079900.1	3	11	12	2	0.916418
Phvul.007G049700.1	0	1	7	3.80735	0.929383			-2.80735	0.918436
Phvul.002G196000.1	37	72	380	3.3604	0.997434			-2.39993	0.96028
Phvul.006G036600.1	34	6	17			-2.5025	0.957723
Phvul.007G029800.1	0	16	24	5.58496	0.994265	5	0.987255
Phvul.001G112800.1	1	17	29	4.85798	0.996227	4.08746	0.988627
Phvul.008G123900.1	33	165	184	2.47917	0.960659	2.32193	0.960484
Phvul.006G022000.1	7	2	1	-2.80735	0.916989
Phvul.011G084300.1	1	1	12	3.58496	0.974422			-3.58496	0.974554
Phvul.003G116300.1	9	36	27			2	0.947607
Phvul.011G109700.1	0	77	209	8.70736	0.999917	7.26679	0.9996
Phvul.002G005900.1	18	15	4	-2.16993	0.936522
Phvul.003G211400.1	8	3	1	-3	0.939838
Phvul.001G071300.1	0	3	8	4	0.944997
Phvul.005G027100.1	6	40	31	2.36923	0.955693	2.73697	0.981356
Phvul.008G156900.1	7	18	3					2.58496	0.969898
Phvul.005G132200.1	58	9	60			-2.68806	0.982474	-2.73697	0.982385
Phvul.011G204200.1	0	258	0			9.01123	0.999948	9.01123	0.999934
Phvul.001G173300.1	33	70	14					2.32193	0.959343
Phvul.001G226000.1	3	12	8			2	0.918291
Phvul.011G205400.1	0	717	0			10.4858	0.99998	10.4858	0.999977
Phvul.007G066100.1	3	7	15	2.32193	0.939779
Phvul.005G023400.1	7	33	54	2.94753	0.983894	2.23704	0.948681
Phvul.005G004600.1	44	24	7	-2.65208	0.98102
Phvul.007G185100.2	4	2	9					-2.16993	0.900237
Phvul.001G037100.1	9	1	2			-3.16993	0.952759
Phvul.004G160800.1	3	9	15	2.32193	0.939779
Phvul.006G004200.1	10	3	1	-3.32193	0.962262
Phvul.003G278300.1	2	15	10	2.32193	0.918005	2.90689	0.968481
Phvul.003G160300.1	0	11	3			4.45943	0.971893
Phvul.002G035100.1	0	16	24	5.58496	0.994265	5	0.987255
Phvul.006G183200.1	13	63	59	2.1822	0.950729	2.27684	0.951704
Phvul.005G051400.1	5	40	75	3.90689	0.998956	3	0.991758
Phvul.005G141200.2	362	48	278			-2.91488	0.985347	-2.53398	0.960603
Phvul.005G081900.1	0	6	0			3.58496	0.90993	3.58496	0.908987
Phvul.002G064200.1	27	205	250	3.2109	0.994117	2.92459	0.985301
Phvul.008G244200.1	15	1	1	-3.90689	0.983932	-3.90689	0.984905
Phvul.007G214300.1	33	144	188	2.51019	0.960681	2.12553	0.95122
Phvul.002G028300.1	1	23	17	4.08746	0.987775	4.52356	0.994323
Phvul.011G016300.1	127	29	23	-2.46512	0.960529	-2.1307	0.951175
Phvul.007G066500.1	0	42	82	7.35755	0.999546	6.39232	0.998597
Phvul.008G223400.1	76	337	595	2.96882	0.985137	2.14868	0.951386
Phvul.004G028800.1	41	21	6	-2.77259	0.980856
Phvul.002G080000.1	24	10	5	-2.26303	0.943659
Phvul.006G079700.1	5	44	79	3.98185	0.999006	3.1375	0.992208
Phvul.001G239900.1	1	21	37	5.20945	0.997773	4.39232	0.992982
Phvul.002G092300.1	4	20	24	2.58496	0.97542	2.32193	0.949486
Phvul.007G162100.1	0	7	3			3.80735	0.9319
Phvul.005G162100.1	6	1	9					-3.16993	0.951528
Phvul.011G136200.2	3	8	15	2.32193	0.939779
Phvul.003G063000.2	54	11	6	-3.16993	0.992976	-2.29546	0.951325
Phvul.004G102800.1	6	27	11			2.16993	0.946221
Phvul.005G061900.1	12	12	3	-2	0.916418			2	0.91633
Phvul.011G058900.1	3639	455	1522			-2.9996	0.993764
Phvul.003G199200.1	0	5	9	4.16993	0.956272
Phvul.011G035600.2	29	9	7	-2.05063	0.944449
Phvul.003G208700.1	47	31	10	-2.23266	0.950063
Phvul.005G036600.1	25	10	6	-2.05889	0.942249
Phvul.011G155800.1	5	38	66	3.72247	0.998213	2.926	0.9831
Phvul.002G185900.1	0	16	11	4.45943	0.970675	5	0.987255
Phvul.009G239800.1	2	4	12	2.58496	0.954119
Phvul.009G152900.1	22	1105	1331	5.91886	0.999989	5.6504	0.999988
Phvul.009G103600.1	1	12	0			3.58496	0.975456	4.58496	0.975516
Phvul.009G180400.1	5	12	20	2	0.937129
Phvul.008G176900.1	2	14	7			2.80735	0.965472
Phvul.008G088700.1	1	1	8	3	0.939838			-3	0.940805
Phvul.005G042200.1	27	376	640	4.56704	0.999959	3.7997	0.998942
Phvul.004G033400.1	0	6	0			3.58496	0.90993	3.58496	0.908987
Phvul.003G293400.1	274	72	66	-2.05364	0.950683
Phvul.003G237400.1	18	64	122	2.76081	0.982931
Phvul.008G141600.1	27	10	5	-2.43296	0.954211
Phvul.002G233300.3	3	27	41	3.77259	0.996981	3.16993	0.989577
Phvul.003G040200.1	20	8	4	-2.32193	0.948481
Phvul.003G047200.1	19	86	121	2.67094	0.982833	2.17834	0.951985
Phvul.008G213900.1	2	11	6			2.45943	0.927575
Phvul.009G120700.1	28	14	4	-2.80735	0.979876
Phvul.004G013500.3	9	0	0	-4.16993	0.956272	-4.16993	0.958036
Phvul.003G196800.1	2	27	11	2.45943	0.925978	3.75489	0.994721
Phvul.003G137700.1	1	9	13	3.70044	0.978125	3.16993	0.952759
Phvul.008G040900.1	1	7	22	4.45943	0.993025	2.80735	0.919547
Phvul.005G054200.1	2	17	6			3.08746	0.981037
Phvul.007G159000.1	12	177	272	4.5025	0.999924	3.88264	0.999432
Phvul.006G179200.1	4	19	37	3.20945	0.991534	2.24793	0.939902
Phvul.008G139900.1	123	8	55			-3.94251	0.999341	-2.78136	0.982205
Phvul.005G007600.1	179	990	1141	2.67227	0.983113	2.46747	0.96097
Phvul.007G192800.1	1	192	1			7.58496	0.999924	7.58496	0.999885
Phvul.009G023500.1	2	7	11	2.45943	0.925978
Phvul.006G043100.1	8	53	31			2.72792	0.982329
Phvul.006G107800.1	12	35	63	2.39232	0.95944
Phvul.003G255400.1	8	231	419	5.71081	0.999964	4.85175	0.999936
Phvul.001G164900.1	4	9	19	2.24793	0.938526
Phvul.009G241900.1	3	6	12	2	0.916418
Phvul.002G216100.1	4	63	84	4.39232	0.999511	3.97728	0.998899
Phvul.008G212500.1	12	31	50	2.05889	0.948781
Phvul.006G011900.1	32	30	147	2.19967	0.951819			-2.29278	0.95155
Phvul.001G042200.1	0	6	5			3.58496	0.90993
Phvul.008G137500.1	65	10	7	-3.21501	0.99336	-2.70044	0.982745
Phvul.001G048700.1	1	3	8	3	0.939838
Phvul.003G183100.1	13	3	3	-2.11548	0.922278	-2.11548	0.923906
Phvul.002G318100.1	11	74	156	3.82597	0.999367	2.75002	0.982926
Phvul.007G192200.1	4	22	38	3.24793	0.991688	2.45943	0.952223
Phvul.L002700.1	82	1	7	-3.5502	0.997061	-6.35755	0.999643	-2.80735	0.918436088Phvul.007G065900.1
Phvul.007G065900.1	2	11	15	2.90689	0.967251	2.45943	0.927575
Phvul.006G070600.1	7	1	1	-2.80735	0.916989	-2.80735	0.919547
Phvul.001G251300.1	2	10	8			2.32193	0.919871
Phvul.005G026100.1	1	50	62	5.9542	0.999247	5.64386	0.999063
Phvul.007G126000.1	8	53	120	3.90689	0.999289	2.72792	0.982329
Phvul.007G082000.2	7	30	17			2.09954	0.946108
Phvul.004G080200.1	8	47	29			2.55459	0.959445
Phvul.007G039200.1	36	8	14			-2.16993	0.949197
Phvul.009G044600.1	2	9	17	3.08746	0.980009	2.16993	0.902112
Phvul.003G124600.1	1	15	9	3.16993	0.951008	3.90689	0.984905
Phvul.003G055600.1	14	115	105	2.90689	0.9848	3.03814	0.993522
Phvul.002G043100.1	16	157	227	3.82655	0.999457	3.29462	0.9941
Phvul.011G129000.1	7	35	35	2.32193	0.956729	2.32193	0.957356
Phvul.006G078800.1	0	114	210	8.71425	0.999918	7.83289	0.999795
Phvul.003G114700.2	0	40	0			6.32193	0.998436	6.32193	0.998089
Phvul.001G212300.1	2	18	37	4.20945	0.99756	3.16993	0.983057
Phvul.002G267800.1	0	30	12	4.58496	0.975429	5.90689	0.996969
Phvul.005G016000.1	23	6	4	-2.52356	0.952306
Phvul.002G099700.1	198	3	16	-3.62936	0.998822	-6.04439	0.999926	-2.41504	0.942597
Phvul.010G161100.2	1	233	350	8.45121	0.999959	7.86419	0.999941
Phvul.009G127200.1	5	32	25	2.32193	0.952797	2.67807	0.979832
Phvul.002G288400.1	3	16	19	2.66297	0.971102	2.41504	0.943822
Phvul.002G262200.1	5	53	109	4.44626	0.999682	3.40599	0.996549
Phvul.008G237400.1	5	129	101	4.33628	0.999636	4.6893	0.999817
Phvul.008G057900.1	233	755	966	2.05169	0.950742
Phvul.011G083500.1	196	2	33	-2.57032	0.960694	-6.61471	0.999925	-4.04439	0.996707
Phvul.001G013500.1	9	2	2			-2.16993	0.902112
Phvul.010G134400.1	4	12	24	2.58496	0.97542
Phvul.007G110800.1	17	4	5			-2.08746	0.934439
Phvul.005G166300.2	12	53	65	2.43741	0.959537	2.14296	0.950032
Phvul.003G166800.1	15	112	95	2.66297	0.98267	2.90046	0.9851
Phvul.008G157500.1	1	28	25	4.64386	0.994731	4.80735	0.996419
Phvul.009G186700.1	1	8	7	2.80735	0.916989	3	0.941923
Phvul.002G308100.1	13	4	3	-2.11548	0.922278
Phvul.009G131500.1	0	2	6	3.58496	0.907095
Phvul.002G204400.4	2	21	19	3.24793	0.983499	3.39232	0.989736
Phvul.007G016500.2	3	12	5			2	0.918291
Phvul.002G048100.1	2	87	164	6.35755	0.999859	5.44294	0.999668
Phvul.008G275100.1	27	135	422	3.96621	0.999508	2.32193	0.960423
Phvul.008G146300.1	11	5	2	-2.45943	0.925978
Phvul.002G059000.1	13	97	121	3.21842	0.993924	2.89947	0.985023
Phvul.010G003300.1	10	31	42	2.07039	0.947944
Phvul.005G030100.1	88	39	8	-3.45943	0.997123			2.2854	0.948745
Phvul.005G141400.1	0	7	0			3.80735	0.9319	3.80735	0.930768
Phvul.009G051700.1	6	14	26	2.11548	0.943293
Phvul.009G171200.1	10	23	69	2.7866	0.982413
Phvul.006G066500.1	14	54	71	2.34239	0.959636
Phvul.002G023800.1	39	172	198	2.34395	0.960354	2.14086	0.951283
Phvul.002G141200.1	9	48	18			2.41504	0.95912
Phvul.008G084300.1	1	21	23	4.52356	0.993666	4.39232	0.992982
Phvul.002G061900.1	116	16	7	-4.05063	0.999551	-2.85798	0.985113
Phvul.006G183900.1	11	5	2	-2.45943	0.925978
Phvul.003G048400.1	1	21	7	2.80735	0.916989	4.39232	0.992982
Phvul.003G139500.1	86	273	352	2.03317	0.950706
Phvul.005G111500.1	0	11	9	4.16993	0.956272	4.45943	0.971893
Phvul.010G101200.1	2	8	10	2.32193	0.918005
Phvul.002G007500.1	1	83	93	6.53916	0.999639	6.37504	0.999648
Phvul.004G014700.1	22	145	20			2.72048	0.983306	2.85798	0.985199
Phvul.003G010900.1	1	35	63	5.97728	0.999271	5.12928	0.99787
Phvul.001G024900.1	14	4	3	-2.22239	0.927919
Phvul.003G028800.2	1	9	11	3.45943	0.968378	3.16993	0.952759
Phvul.010G062800.1	1	8	5			3	0.941923
Phvul.007G246700.1	0	7	9	4.16993	0.956272	3.80735	0.9319
Phvul.001G148000.1	6	25	34	2.5025	0.957061	2.05889	0.943399
Phvul.002G194700.1	6	62	140	4.54432	0.999789	3.36923	0.996823
Phvul.011G205100.1	0	7	0			3.80735	0.9319	3.80735	0.930768
Phvul.003G086700.1	33	7	8	-2.04439	0.945958	-2.23704	0.948681
Phvul.001G021400.1	13	1	1	-3.70044	0.978125	-3.70044	0.979037
Phvul.005G099700.1	4	315	467	6.86728	0.999966	6.29921	0.999961
Phvul.005G063500.2	53	13	20			-2.02748	0.949706
Phvul.006G065300.1	1	11	4			3.45943	0.96964
Phvul.003G255500.1	10	29	44	2.1375	0.948495
Phvul.004G051100.1	7	0	1	-2.80735	0.916989	-3.80735	0.9319
Phvul.007G248000.1	1	5	8	3	0.939838
Phvul.002G160600.1	2	63	100	5.64386	0.999681	4.97728	0.999405
Phvul.010G054800.1	3	9	13	2.11548	0.922278
Phvul.006G126300.1	8	15	1	-3	0.939838			3.90689	0.984113
Phvul.003G223600.1	4	220	261	6.02791	0.999939	5.78136	0.999937
Phvul.008G058300.1	11	55	38			2.32193	0.959437
Phvul.010G056400.1	4	17	20	2.32193	0.948481	2.08746	0.934439
Phvul.006G147800.1	25	154	153	2.61353	0.982914	2.62293	0.983243
Phvul.001G037100.2	9	1	2			-3.16993	0.952759
Phvul.011G050000.1	172	31	36	-2.25634	0.951989	-2.47207	0.960855
Phvul.002G115800.1	7	393	544	6.28011	0.99997	5.81103	0.99997
Phvul.002G153900.1	0	83	248	8.9542	0.999935	7.37504	0.999648
Phvul.005G079700.1	2	10	10	2.32193	0.918005	2.32193	0.919871
Phvul.007G165900.1	0	0	10	4.32193	0.964544			-4.32193	0.964926
Phvul.002G313700.1	90	46	22	-2.03242	0.950148
Phvul.010G120900.3	1	5	7	2.80735	0.916989
Phvul.005G026000.1	2	79	96	5.58496	0.999653	5.30378	0.999608
Phvul.002G137100.1	9	30	36	2	0.946698
Phvul.003G028000.1	38	12	4	-3.24793	0.991688
Phvul.008G098300.1	10	53	62	2.63227	0.982098	2.40599	0.959373
Phvul.001G209100.1	7	140	156	4.47805	0.999823	4.32193	0.999815
Phvul.002G113000.1	104	276	430	2.04775	0.950722
Phvul.005G173000.1	14	67	30			2.25873	0.951803
Phvul.003G212800.1	0	26	52	6.70044	0.998936	5.70044	0.995748
Phvul.003G205900.1	420	86	185			-2.28798	0.952565
Phvul.006G126400.1	18	53	3	-2.58496	0.969449			4.14296	0.998613
Phvul.001G188800.2	121	585	581	2.26353	0.952149	2.27343	0.952572
Phvul.005G019300.1	225	1604	2277	3.33914	0.997472	2.83368	0.985355
Phvul.007G025700.1	0	16	18	5.16993	0.989304	5	0.987255
Phvul.007G228900.1	148	443	617	2.05967	0.950733
Phvul.004G141200.1	0	14	25	5.64386	0.994738	4.80735	0.983053
Phvul.006G082700.1	18	102	158	3.13386	0.993518	2.5025	0.960669
Phvul.001G244000.1	2	19	17	3.08746	0.980009	3.24793	0.984378
Phvul.003G149300.1	90	18	17	-2.40439	0.959955	-2.32193	0.960205
Phvul.005G073200.1	91	706	974	3.41998	0.997457	2.95573	0.985364
Phvul.011G108600.1	35	167	126			2.25442	0.952442
Phvul.010G129000.1	5	37	35	2.80735	0.981853	2.88753	0.982925
Phvul.006G151100.1	2	10	9			2.32193	0.919871
Phvul.006G179100.1	3	13	17	2.5025	0.945259	2.11548	0.923906
Phvul.008G144500.1	2	45	2			4.49185	0.998714	4.49185	0.998414
Phvul.002G115900.1	3	82	102	5.08746	0.999684	4.77259	0.99962
Phvul.005G092100.1	16	0	0	-5	0.9863	-5	0.987255
Phvul.008G275500.1	5	85	140	4.80735	0.999803	4.08746	0.999441
Phvul.010G033600.1	15	66	56			2.1375	0.950582
Phvul.011G212100.1	77	42	19	-2.01886	0.949934
Phvul.007G222500.1	0	14	17	5.08746	0.987958	4.80735	0.983053
Phvul.002G075200.1	8	199	191	4.57743	0.999884	4.63662	0.999917
Phvul.007G185100.1	4	2	9					-2.16993	0.900237
Phvul.001G243300.1	2	7	11	2.45943	0.925978
Phvul.003G224600.1	35	2	2	-4.12928	0.997159	-4.12928	0.997519
Phvul.008G168000.1	28	6	8			-2.22239	0.946919
Phvul.008G169800.1	29	501	452	3.9622	0.999508	4.11069	0.999777
Phvul.009G180300.1	3	30	26	3.11548	0.987964	3.32193	0.993956
Phvul.009G151600.1	22	4	4	-2.45943	0.951307	-2.45943	0.952223
Phvul.008G085000.1	33	3	8	-2.04439	0.945958	-3.45943	0.99483
Phvul.006G084400.1	6	32	32	2.41504	0.95613	2.41504	0.956783
Phvul.010G146300.1	27	11	6	-2.16993	0.945102
Phvul.002G099000.2	9	2	3			-2.16993	0.902112
Phvul.005G176000.1	163	119	32	-2.34873	0.960295
Phvul.003G214100.1	6	38	79	3.71882	0.998416	2.66297	0.980975
Phvul.005G059100.1	37	2	2	-4.20945	0.99756	-4.20945	0.997916
Phvul.004G133900.1	0	187	0			8.54689	0.99992	8.54689	0.999878
Phvul.008G008100.1	1	50	12	3.58496	0.974422	5.64386	0.999063	2.05889	0.948256
Phvul.003G244300.2	3	9	13	2.11548	0.922278
Phvul.008G274400.1	8	47	92	3.52356	0.99716	2.55459	0.959445
Phvul.001G075400.1	16	45	65	2.02237	0.949606
Phvul.002G140700.1	35	159	277	2.98446	0.985101	2.1836	0.952305
Phvul.011G066900.1	15	65	65	2.11548	0.949888	2.11548	0.950535
Phvul.002G148300.1	138	845	1109	3.00652	0.993677	2.61428	0.983387
Phvul.004G110200.1	2	13	10	2.32193	0.918005	2.70044	0.960082
Phvul.001G048300.1	1	4	7	2.80735	0.916989
Phvul.007G212200.1	5	24	15			2.26303	0.944806
Phvul.008G199200.1	0	13	0			4.70044	0.980029	4.70044	0.979208
Phvul.007G056000.1	135	565	615	2.18763	0.952027	2.06529	0.951172
Phvul.011G106200.1	11	70	29			2.66985	0.98277
Phvul.008G199100.1	0	13	0			4.70044	0.980029	4.70044	0.979208
Phvul.003G006500.1	0	6	5			3.58496	0.90993
Phvul.007G056000.3	131	548	594	2.1809	0.952026	2.06461	0.951161
Phvul.005G119300.2	5	3	13					-2.11548	0.922099
Phvul.002G133400.1	2	9	11	2.45943	0.925978	2.16993	0.902112
Phvul.007G048700.1	0	7	15	4.90689	0.984382	3.80735	0.9319
Phvul.004G079200.1	7	1	2			-2.80735	0.919547
Phvul.003G076000.1	17	9	4	-2.08746	0.933004
Phvul.008G098900.1	17	121	61			2.8314	0.985129
Phvul.008G030000.1	1	4	7	2.80735	0.916989
Phvul.006G191200.1	1	8	7	2.80735	0.916989	3	0.941923
Phvul.011G035900.1	79	416	329	2.05816	0.950702	2.39666	0.960614
Phvul.008G139200.1	2	9	15	2.90689	0.967251	2.16993	0.902112
Phvul.004G107100.1	16	274	545	5.09011	0.99997	4.09803	0.999752
Phvul.001G135300.1	62	261	369	2.57328	0.960789	2.07371	0.951129
Phvul.011G204600.1	0	8	0			4	0.947084	4	0.946041
Phvul.002G002000.1	1	549	998	9.9629	0.999984	9.10066	0.999975
Phvul.009G113600.1	26	174	256	3.29956	0.994123	2.7425	0.983359
Phvul.001G183600.1	29	18	5	-2.53605	0.955571
Phvul.001G048100.1	2	4	11	2.45943	0.925978
Phvul.005G130900.1	60	4	9	-2.73697	0.982155	-3.90689	0.998828
Phvul.006G082900.1	7	1	3			-2.80735	0.919547
Phvul.007G231300.1	7	2	1	-2.80735	0.916989
Phvul.003G233700.1	1	44	53	5.72792	0.998973	5.45943	0.998726
Phvul.002G327700.1	0	14	0			4.80735	0.983053	4.80735	0.982149
Phvul.009G043200.1	0	2	7	3.80735	0.929383
Phvul.010G069100.1	0	280	1			9.12928	0.999953	8.12928	0.999942
Phvul.002G280400.1	0	8	1			4	0.947084	3	0.940805
Phvul.005G051600.1	8	41	71	3.14975	0.99299	2.35755	0.958354
Phvul.001G048600.1	1	6	11	3.45943	0.968378
Phvul.004G075500.1	3	301	713	7.8928	0.999976	6.64866	0.999957
Phvul.010G124000.1	0	37	113	7.82018	0.999744	6.20945	0.99811
Phvul.010G062600.1	2	81	54	4.75489	0.998971	5.33985	0.999624
Phvul.005G063300.1	3	16	12	2	0.916418	2.41504	0.943822
Phvul.005G076300.2	6	87	83	3.79008	0.998475	3.85798	0.999175
Phvul.005G107800.1	556	161	128	-2.11894	0.950958
Phvul.011G062400.1	22	172	322	3.87149	0.999493	2.96683	0.985264
Phvul.007G060000.1	0	968	0			10.9189	0.999985	10.9189	0.999981
Phvul.001G096600.2	16	55	77	2.26679	0.951429
Phvul.003G158800.1	2	11	18	3.16993	0.982153	2.45943	0.927575
Phvul.008G087600.3	60	12	10	-2.58496	0.982019	-2.32193	0.959653
Phvul.001G237500.1	7	39	28	2	0.943809	2.47805	0.958552
Phvul.008G262500.1	3	12	8			2	0.918291
Phvul.011G023700.1	4	14	16	2	0.930155
Phvul.001G096300.1	19	64	77	2.01886	0.949934
Phvul.011G051600.1	11	56	92	3.06413	0.99324	2.34792	0.959484
Phvul.002G028200.1	1	21	27	4.75489	0.995597	4.39232	0.992982
Phvul.001G042600.1	10	106	64	2.67807	0.982172	3.40599	0.997271
Phvul.009G261400.2	1	3	7	2.80735	0.916989
Phvul.010G132000.1	2	9	12	2.58496	0.954119	2.16993	0.902112
Phvul.006G074700.1	3	38	61	4.34577	0.99914	3.66297	0.996944
Phvul.008G104500.1	112	13	34			-3.10692	0.993521
Phvul.010G117200.1	4	9	21	2.39232	0.949821
Phvul.002G035300.1	26	5	13			-2.37851	0.95438
Phvul.001G157900.1	11	112	189	4.10281	0.999702	3.34792	0.997293
Phvul.009G140900.1	4	13	22	2.45943	0.951307
Phvul.009G017500.1	6	25	43	2.8413	0.983033	2.05889	0.943399
Phvul.008G029900.1	2	9	15	2.90689	0.967251	2.16993	0.902112
Phvul.010G120900.2	1	5	7	2.80735	0.916989
Phvul.009G077700.1	421	55	38	-3.46975	0.997545	-2.93632	0.985355
Phvul.010G123800.2	1	5	11	3.45943	0.968378
Phvul.009G225300.1	25	735	987	5.30305	0.999984	4.87774	0.999978
Phvul.008G101100.1	5	30	29	2.53605	0.955571	2.58496	0.979155
Phvul.006G087800.1	93	1	0	-7.53916	0.999639	-6.53916	0.999708
Phvul.001G194900.1	7	215	270	5.26946	0.99994	4.94084	0.999932
Phvul.009G030000.1	27	89	117	2.11548	0.950614
Phvul.008G127400.1	1	7	11	3.45943	0.968378	2.80735	0.919547
Phvul.005G054000.2	2	22	5			3.45943	0.990651	2.1375	0.93993
Phvul.006G195000.1	4	18	22	2.45943	0.951307	2.16993	0.937923
Phvul.009G103900.1	31	2	1	-4.9542	0.996714	-3.9542	0.996509
Phvul.008G207300.1	37	274	458	3.62975	0.998895	2.88858	0.985302
Phvul.003G030200.2	158	62	39	-2.01838	0.950534
Phvul.005G130500.2	64	25	14	-2.19265	0.950954
Phvul.009G158100.1	76	37	6	-3.66297	0.998343			2.62449	0.980359
Phvul.009G137500.1	0	17	43	6.42626	0.998392	5.08746	0.988819
Phvul.001G160400.1	0	7	10	4.32193	0.964544	3.80735	0.9319
Phvul.003G168300.1	9	2	6			-2.16993	0.902112
Phvul.008G087200.1	1	8	14	3.80735	0.981599	3	0.941923
Phvul.003G128400.1	87	8	3	-4.85798	0.999575	-3.44294	0.997159
Phvul.003G170600.1	7	0	0	-3.80735	0.929383	-3.80735	0.9319
Phvul.004G147500.1	0	6	13	4.70044	0.979135	3.58496	0.90993
Phvul.004G069900.1	47	12	9	-2.38466	0.958517
Phvul.001G171700.1	6	34	64	3.41504	0.996646	2.5025	0.957723
Phvul.004G158300.1	0	106	0			7.72792	0.999771	7.72792	0.999663
Phvul.008G010300.1	23	111	133	2.53172	0.960571	2.27085	0.952284
Phvul.003G087000.1	0	11	0			4.45943	0.971893	4.45943	0.970944
Phvul.011G203800.1	0	10	0			4.32193	0.965996	4.32193	0.964926
Phvul.008G098200.1	0	7	3			3.80735	0.9319
Phvul.005G141200.3	280	37	214			-2.91983	0.985328	-2.53201	0.960551
Phvul.003G149200.1	5	22	24	2.26303	0.943659	2.1375	0.9416
Phvul.010G050600.1	0	7	2			3.80735	0.9319
Phvul.002G177000.1	28	4	9			-2.80735	0.980706
Phvul.011G062900.1	5	237	315	5.97728	0.999956	5.56682	0.999941
Phvul.007G279300.1	89	21	38			-2.08342	0.950723
Phvul.001G110500.2	12	38	50	2.05889	0.948781
Phvul.007G035500.1	3	190	584	7.60486	0.999972	5.98489	0.999921
Phvul.001G170800.1	2	96	207	6.69349	0.999916	5.58496	0.999724
Phvul.007G259400.1	4	21	14			2.39232	0.950803
Phvul.011G147800.1	1	8	7	2.80735	0.916989	3	0.941923
Phvul.009G020400.1	1	17	24	4.58496	0.994258	4.08746	0.988627
Phvul.001G071500.1	2	27	43	4.42626	0.998281	3.75489	0.994721
Phvul.007G223100.1	0	8	8	4	0.944997	4	0.947084
Phvul.003G066700.1	9	37	65	2.85244	0.984245	2.03953	0.947903
Phvul.004G012300.1	19	6	4	-2.24793	0.938526
Phvul.011G024800.1	17	141	129	2.92376	0.984912	3.05209	0.993588
Phvul.003G067900.1	14	70	79	2.49643	0.96017	2.32193	0.959927
Phvul.010G000200.1	7	54	75	3.42146	0.99686	2.94753	0.984353
Phvul.001G080200.1	6	17	24	2	0.941267
Phvul.002G193700.1	13	3	5			-2.11548	0.923906
Phvul.003G011800.1	61	14	9	-2.76081	0.982192	-2.12338	0.950397
Phvul.007G258500.1	10	0	0	-4.32193	0.964544	-4.32193	0.965996
Phvul.002G186000.1	0	18	12	4.58496	0.975429	5.16993	0.990143
Phvul.008G088400.1	10	3	2	-2.32193	0.918005
Phvul.008G246000.1	8	16	46	2.52356	0.958848
Phvul.007G228600.1	23	133	154	2.74322	0.983014	2.53172	0.960794
Phvul.006G108100.1	9	50	73	3.0199	0.993008	2.47393	0.959586
Phvul.009G077700.2	444	58	41	-3.43686	0.99744	-2.93643	0.985356
Phvul.006G217500.1	0	6	0			3.58496	0.90993	3.58496	0.908987
Phvul.007G198700.1	1	11	6			3.45943	0.96964
Phvul.008G009000.1	2	14	16	3	0.978095	2.80735	0.965472
Phvul.002G139500.1	4	26	22	2.45943	0.951307	2.70044	0.977819
Phvul.002G204400.1	2	21	19	3.24793	0.983499	3.39232	0.989736
Phvul.011G008600.1	48	238	166			2.30986	0.952521
Phvul.010G054600.1	1	7	11	3.45943	0.968378	2.80735	0.919547
Phvul.006G011700.1	67	343	511	2.93109	0.985133	2.35598	0.960591
Phvul.007G056000.2	135	565	615	2.18763	0.952027	2.06529	0.951172
Phvul.003G144500.1	9	48	23			2.41504	0.95912
Phvul.011G055600.2	24	755	1387	5.85279	0.99999	4.97537	0.99998
Phvul.004G059000.1	34	40	9					2.152	0.94746
Phvul.007G268900.1	7	42	43	2.61891	0.980897	2.58496	0.9814
Phvul.008G123700.1	9	2	2			-2.16993	0.902112
Phvul.006G047200.1	54	42	5	-3.43296	0.996318			3.07039	0.991582
Phvul.009G045600.1	6	180	289	5.58996	0.99995	4.90689	0.999908
Phvul.003G030700.1	7	67	144	4.36257	0.999781	3.25873	0.993613
Phvul.003G150400.1	11	59	24			2.42321	0.959698
Phvul.011G084200.1	44	420	569	3.69285	0.998901	3.25481	0.994203
Phvul.010G090000.1	5	237	349	6.12516	0.999959	5.56682	0.999941
Phvul.005G176300.1	194	3691	1452	2.90391	0.985127	4.24988	0.999923
Phvul.008G048500.1	1	9	17	4.08746	0.987775	3.16993	0.952759
Phvul.007G174800.2	5	3	12					-2	0.91633
Phvul.006G142200.1	2	8	15	2.90689	0.967251
Phvul.007G258600.1	10	0	0	-4.32193	0.964544	-4.32193	0.965996
Phvul.005G176500.3	210	4489	1670	2.99139	0.985159	4.41793	0.999966
Phvul.011G036000.1	5	21	15			2.07039	0.94006
Phvul.007G223400.1	1	15	20	4.32193	0.99144	3.90689	0.984905
Phvul.011G205500.1	0	781	0			10.6092	0.999981	10.6092	0.999977
Phvul.011G005100.1	37	19	6	-2.62449	0.980081
Phvul.003G147700.1	2	14	18	3.16993	0.982153	2.80735	0.965472
Phvul.003G255300.1	8	100	220	4.78136	0.999917	3.64386	0.998659
Phvul.006G148200.1	2	4	10	2.32193	0.918005
Phvul.001G049300.1	2	6	12	2.58496	0.954119
Phvul.001G158300.1	1	14	17	4.08746	0.987775	3.80735	0.982605
Phvul.L008600.1	59	36	11	-2.42321	0.959316
Phvul.005G036000.1	6	118	244	5.34577	0.999932	4.29768	0.999715
Phvul.001G026000.1	9	35	63	2.80735	0.98418
Phvul.011G060400.1	119	16	25	-2.25096	0.951834	-2.89482	0.985126
Phvul.009G069900.1	3	34	48	4	0.998425	3.5025	0.995019
Phvul.008G016300.1	1	10	7	2.80735	0.916989	3.32193	0.963764
Phvul.006G065300.2	1	11	4			3.45943	0.96964
Phvul.001G098700.1	4	19	28	2.80735	0.979876	2.24793	0.939902
Phvul.001G233200.1	5	62	44	3.1375	0.991829	3.63227	0.998268
Phvul.004G138500.1	5	381	295	5.88264	0.999951	6.25172	0.99997
Phvul.004G150500.1	6	7	29	2.27302	0.946449			-2.05063	0.943972
Phvul.003G011000.1	9	1	0	-4.16993	0.956272	-3.16993	0.952759
Phvul.011G033200.1	10	35	42	2.07039	0.947944
Phvul.004G124100.1	6	25	45	2.90689	0.983298	2.05889	0.943399
Phvul.004G170100.1	17	3	3	-2.5025	0.945259	-2.5025	0.946404
Phvul.005G016000.2	21	5	3	-2.80735	0.975625	-2.07039	0.94006
Phvul.009G127900.1	153	13	11	-3.79796	0.998789	-3.55695	0.997501
Phvul.007G227400.1	3	23	21	2.80735	0.975625	2.9386	0.978402
Phvul.011G012600.1	0	6	0			3.58496	0.90993	3.58496	0.908987
Phvul.009G199000.1	9	66	88	3.28951	0.993724	2.87447	0.984679
Phvul.004G013500.4	9	0	0	-4.16993	0.956272	-4.16993	0.958036
Phvul.006G137300.1	3	9	12	2	0.916418
Phvul.006G208500.1	38	17	9	-2.078	0.94726
Phvul.011G141900.1	14	50	62	2.14684	0.949786
Phvul.008G121000.1	1	5	8	3	0.939838
Phvul.004G136000.1	0	49	0			6.61471	0.999014	6.61471	0.998721
Phvul.002G277000.1	21	9	3	-2.80735	0.975625
Phvul.008G057000.1	0	6	0			3.58496	0.90993	3.58496	0.908987
Phvul.001G255200.1	0	10	36	6.16993	0.997637	4.32193	0.965996
Phvul.008G199300.1	0	16	0			5	0.987255	5	0.986425
Phvul.007G218100.1	58	46	14	-2.05063	0.949305
Phvul.009G198400.1	1	16	6			4	0.987064
Phvul.008G037500.1	38	14	5	-2.926	0.98251
Phvul.001G017800.1	30	394	607	4.33866	0.999941	3.71516	0.998943
Phvul.010G076500.1	1	25	35	5.12928	0.997495	4.64386	0.995338
Phvul.008G291000.1	4	57	20	2.32193	0.948481	3.83289	0.998737
Phvul.006G078900.1	0	58	99	7.62936	0.999681	6.85798	0.999317
Phvul.006G079100.1	0	53	100	7.64386	0.999684	6.72792	0.999173
Phvul.004G019600.1	19	62	102	2.4245	0.960093
Phvul.001G129100.1	1	33	33	5.04439	0.997174	5.04439	0.997563
Phvul.005G084500.1	6	35	43	2.8413	0.983033	2.54432	0.957978
Phvul.006G145400.1	11	37	45	2.03242	0.948259
Phvul.006G001000.1	62	2	1	-5.9542	0.999247	-4.9542	0.999379
Phvul.004G107200.2	5	39	45	3.16993	0.992417	2.96347	0.983256
Phvul.010G057900.1	1	12	4			3.58496	0.975456
Phvul.004G158100.1	0	187	0			8.54689	0.99992	8.54689	0.999878
Phvul.001G080300.1	0	34	0			6.08746	0.997715	6.08746	0.997317
Phvul.002G233300.2	4	32	49	3.61471	0.997542	3	0.990481
Phvul.010G144200.1	3	28	18	2.58496	0.969449	3.22239	0.989979
Phvul.009G114600.1	1	23	35	5.12928	0.997495	4.52356	0.994323
Phvul.006G204200.1	26	214	285	3.45438	0.997415	3.04103	0.993687
Phvul.011G119300.1	7	1	5			-2.80735	0.919547
Phvul.001G165600.1	1	2	7	2.80735	0.916989
Phvul.002G298600.1	1	2	9	3.16993	0.951008			-2.16993	0.900237
Phvul.006G165200.1	0	3	6	3.58496	0.907095
Phvul.009G121000.1	190	28	25	-2.926	0.985031	-2.7625	0.983379
Phvul.002G082300.1	3	28	49	4.02975	0.998483	3.22239	0.989979
Phvul.009G196200.1	1	6	19	4.24793	0.990407
Phvul.003G181600.1	12	27	51	2.08746	0.948938
Phvul.007G074800.1	33	284	545	4.04572	0.999782	3.10535	0.993719
Phvul.004G090800.1	4	20	23	2.52356	0.952306	2.32193	0.949486
Phvul.005G111800.1	6	1	8					-3	0.940805
Phvul.005G157800.2	3	48	23	2.9386	0.977461	4	0.998648
Phvul.010G142400.1	1	7	5			2.80735	0.919547
Phvul.007G180800.1	0	9	1			4.16993	0.958036	3.16993	0.951528
Phvul.001G243800.1	3	11	16	2.41504	0.942654
Phvul.001G116900.1	48	173	287	2.57994	0.983056
Phvul.002G089100.1	18	54	103	2.51658	0.960419
Phvul.009G045300.1	11	28	49	2.15528	0.949016
Phvul.001G119300.1	17	49	99	2.54189	0.960389
Phvul.009G073900.1	25	5	14			-2.32193	0.953657
Phvul.007G017600.1	4	23	9			2.52356	0.953212
Phvul.002G056600.1	1	2	10	3.32193	0.962262			-2.32193	0.918406
Phvul.009G190300.1	14	3	2	-2.80735	0.964348	-2.22239	0.929364
Phvul.003G115800.1	70	334	302	2.10912	0.950739	2.25442	0.952547
Phvul.007G135300.1	14	2	1	-3.80735	0.981599	-2.80735	0.965472
Phvul.007G042800.2	36	147	202	2.48829	0.960683	2.02975	0.950975
Phvul.010G117800.1	1	13	14	3.80735	0.981599	3.70044	0.979037
Phvul.004G142000.1	56	9	41			-2.63743	0.982374	-2.18763	0.948819
Phvul.007G043000.1	39	3	2	-4.2854	0.997818	-3.70044	0.997083
Phvul.008G009500.1	3	17	21	2.80735	0.975625	2.5025	0.946404
Phvul.010G117500.1	86	19	23			-2.17834	0.951985
Phvul.011G071400.1	43	268	357	3.05352	0.993649	2.63982	0.983346
Phvul.003G292100.1	223	25	25	-3.15704	0.993606	-3.15704	0.993701
Phvul.010G050800.1	0	61	114	7.83289	0.999749	6.93074	0.99938
Phvul.010G122900.1	8	3	1	-3	0.939838
Phvul.001G043500.1	33	3	4	-3.04439	0.990183	-3.45943	0.99483
Phvul.008G175000.1	1	20	35	5.12928	0.997495	4.32193	0.992168
Phvul.009G060000.1	10	3	13					-2.11548	0.922099
Phvul.006G211000.1	5	22	30	2.58496	0.978317	2.1375	0.9416
Phvul.006G187500.2	14	57	29			2.02554	0.949912
Phvul.001G020300.1	0	7	11	4.45943	0.970675	3.80735	0.9319
Phvul.002G304200.1	36	58	10					2.53605	0.959406
Phvul.005G169400.1	26	98	118	2.1822	0.951698
Phvul.007G063500.1	13	37	62	2.25376	0.951022
Phvul.003G195600.1	1	4	7	2.80735	0.916989
Phvul.003G206000.1	0	11	20	5.32193	0.99147	4.45943	0.971893
Phvul.007G174800.1	5	3	12					-2	0.91633
Phvul.001G058400.1	8	29	44	2.45943	0.95859
Phvul.001G006500.1	2	10	3			2.32193	0.919871
Phvul.009G233800.1	10	2	3			-2.32193	0.919871
Phvul.006G196900.1	125	30	18	-2.79586	0.982945	-2.05889	0.950918
Phvul.010G070800.1	12	4	3	-2	0.916418
Phvul.003G124100.1	2	41	35	4.12928	0.997159	4.35755	0.998403
Phvul.005G134000.1	4	11	34	3.08746	0.990414
Phvul.007G280700.1	0	71	151	8.2384	0.999839	7.14975	0.999546
Phvul.003G171800.1	6	24	6			2	0.94243	2	0.940805
Phvul.011G119900.1	3	27	37	3.62449	0.996426	3.16993	0.989577
Phvul.005G038700.1	59	7	9	-2.71272	0.98211	-3.07529	0.992937
Phvul.003G187100.1	44	8	20			-2.45943	0.959098
Phvul.009G235700.1	38	132	262	2.7855	0.983146
Phvul.008G043000.1	6	39	33	2.45943	0.956751	2.70044	0.981198
Phvul.003G187200.1	5	20	33	2.72247	0.979445	2	0.938515
Phvul.009G181900.1	11	2	6			-2.45943	0.927575
Phvul.006G030300.1	1	8	10	3.32193	0.962262	3	0.941923
Phvul.002G239300.1	1	8	6			3	0.941923
Phvul.008G249800.1	18	1	3	-2.58496	0.969449	-4.16993	0.990066
Phvul.009G140700.1	3	14	11			2.22239	0.929364
Phvul.003G202800.1	17	4	7			-2.08746	0.934439
Phvul.005G141500.1	3	12	12	2	0.916418	2	0.918291
Phvul.006G000300.1	3	16	27	3.16993	0.988929	2.41504	0.943822
Phvul.008G222700.1	8	1	3			-3	0.941923
Phvul.008G227900.1	0	146	0			8.18982	0.999871	8.18982	0.999804
Phvul.003G137600.1	8	57	59	2.88264	0.984075	2.83289	0.984424
Phvul.010G127400.1	9	169	230	4.67557	0.999918	4.23095	0.999813
Phvul.008G291800.2	4	28	26	2.70044	0.976896	2.80735	0.980706
Phvul.010G088500.2	2	14	20	3.32193	0.98796	2.80735	0.965472
Phvul.006G171000.1	6	28	41	2.77259	0.980856	2.22239	0.946919
Phvul.007G008400.1	25	15	5	-2.32193	0.952797
Phvul.008G174900.1	3	38	55	4.1964	0.998896	3.66297	0.996944
Phvul.011G166600.1	11	11	47	2.09516	0.948581			-2.09516	0.948067
Phvul.001G250300.3	12	4	2	-2.58496	0.954119
Phvul.010G012300.1	32	632	893	4.80252	0.999977	4.30378	0.999902
Phvul.002G189300.1	0	26	0			5.70044	0.995748	5.70044	0.995153
Phvul.009G003800.1	21	47	125	2.57347	0.960545
Phvul.008G098500.1	1	100	33	5.04439	0.997174	6.64386	0.999749
Phvul.007G110400.1	1	3	7	2.80735	0.916989
Phvul.007G267100.2	1	15	17	4.08746	0.987775	3.90689	0.984905
Phvul.003G030000.1	0	2	6	3.58496	0.907095
Phvul.010G061000.1	43	5	2	-4.42626	0.998281	-3.10434	0.992103
Phvul.008G196700.1	5	78	18			3.96347	0.999115	2.11548	0.949671
Phvul.010G060100.1	2	13	24	3.58496	0.992611	2.70044	0.960082
Phvul.011G092600.2	13	3	3	-2.11548	0.922278	-2.11548	0.923906
Phvul.009G213200.2	9	2	4			-2.16993	0.902112
Phvul.001G026700.1	39	284	566	3.85926	0.999508	2.86434	0.985305
Phvul.009G024300.1	68	9	11	-2.62803	0.982261	-2.91754	0.984744
Phvul.003G096700.1	27	69	193	2.83757	0.985004
Phvul.004G001200.1	105	16	26	-2.01381	0.950295	-2.71425	0.983175
Phvul.006G177900.1	0	29	0			5.85798	0.996717	5.85798	0.996185
Phvul.002G075900.1	15	61	93	2.63227	0.982645	2.02385	0.950095
Phvul.007G273200.1	114	2	6	-4.24793	0.999656	-5.83289	0.999792
Phvul.007G075000.1	32	247	474	3.88874	0.999503	2.94837	0.985322
Phvul.011G155800.2	6	41	72	3.58496	0.998284	2.77259	0.981479
Phvul.008G232700.1	1	4	14	3.80735	0.981599
Phvul.005G054000.1	2	19	4			3.24793	0.984378	2.24793	0.938306
Phvul.008G231900.1	1	13	9	3.16993	0.951008	3.70044	0.979037
Phvul.001G071400.1	2	7	17	3.08746	0.980009
Phvul.001G160100.1	13	1	2	-2.70044	0.958815	-3.70044	0.979037
Phvul.001G149900.1	3	12	17	2.5025	0.945259	2	0.918291
Phvul.001G126600.1	55	18	12	-2.1964	0.950539
Phvul.004G002600.1	2	13	8			2.70044	0.960082
Phvul.006G080600.1	57	434	256	2.16711	0.951968	2.92866	0.985355
Phvul.003G147400.1	9	209	352	5.28951	0.999959	4.53743	0.999917
Phvul.003G171300.1	77	14	20			-2.45943	0.960429
Phvul.003G131500.1	0	38	27	5.75489	0.995599	6.24793	0.998217
Phvul.011G059000.1	946	118	442			-3.00305	0.993746
Phvul.006G127400.1	14	3	5			-2.22239	0.929364
Phvul.001G001700.1	33	5	3	-3.45943	0.994297	-2.72247	0.9802
Phvul.007G173600.1	0	100	0			7.64386	0.999749	7.64386	0.999633
Phvul.009G073000.1	13	70	112	3.10692	0.993384	2.42884	0.960001
Phvul.001G049000.2	1	7	13	3.70044	0.978125	2.80735	0.919547
Phvul.009G049600.1	9	2	5			-2.16993	0.902112
Phvul.008G217500.1	0	24	0			5.58496	0.994866	5.58496	0.994232
Phvul.007G135400.1	140	203	41					2.30778	0.951675
Phvul.004G163300.1	5	22	51	3.3505	0.996145	2.1375	0.9416
Phvul.011G068800.1	15	142	236	3.97575	0.999469	3.24286	0.994062
Phvul.005G156700.1	0	19	0			5.24793	0.991228	5.24793	0.990509
Phvul.002G207300.1	9	125	251	4.80162	0.99993	3.79586	0.998775
Phvul.007G023600.1	4	47	32	3	0.989922	3.55459	0.996362
Phvul.002G009700.1	0	28	21	5.39232	0.992293	5.80735	0.996421
Phvul.001G067300.1	1	37	1			5.20945	0.99811	5.20945	0.997747
Phvul.002G320600.1	7	76	85	3.60204	0.998451	3.44057	0.99707
Phvul.001G082500.2	2	9	1			2.16993	0.902112	3.16993	0.951528
Phvul.008G291800.1	4	28	26	2.70044	0.976896	2.80735	0.980706
Phvul.007G102800.1	9	35	42	2.22239	0.94951
Phvul.007G220500.1	1	18	30	4.90689	0.996489	4.16993	0.990066
Phvul.007G162200.1	3	14	9			2.22239	0.929364
Phvul.011G122900.1	18	49	107	2.57154	0.960447
Phvul.006G090200.1	14	231	481	5.10254	0.999967	4.04439	0.99974
Phvul.003G191000.1	10	32	41	2.03562	0.94772
Phvul.005G145700.1	9	4	1	-3.16993	0.951008
Phvul.002G088700.1	1	7	4			2.80735	0.919547
Phvul.008G090300.1	13	67	157	3.59418	0.99876	2.36565	0.959875
Phvul.002G288700.1	170	760	819	2.26833	0.952156	2.16046	0.951414
Phvul.008G225500.1	6	382	837	7.12412	0.999979	5.99247	0.99997
Phvul.006G138300.1	8	56	80	3.32193	0.996916	2.80735	0.984375
Phvul.003G028800.1	1	9	11	3.45943	0.968378	3.16993	0.952759
Phvul.001G128500.1	132	35	12	-3.45943	0.997355
Phvul.009G197000.1	70	13	7	-3.32193	0.996767	-2.42884	0.960001
Phvul.002G204400.2	3	29	27	3.16993	0.988929	3.27302	0.990333
Phvul.004G064700.1	13	14	3	-2.11548	0.922278			2.22239	0.927649
Phvul.008G029600.1	1	4	7	2.80735	0.916989
Phvul.011G055900.1	1	34	29	4.85798	0.996227	5.08746	0.997714
Phvul.006G175000.1	0	21	1			5.39232	0.993016	4.39232	0.992308
Phvul.011G038000.1	9	3	1	-3.16993	0.951008
Phvul.008G129900.1	8	5	1	-3	0.939838
Phvul.004G014200.1	10	2	3			-2.32193	0.919871
Phvul.006G006800.2	1	7	7	2.80735	0.916989	2.80735	0.919547
Phvul.010G000300.1	0	29	24	5.58496	0.994265	5.85798	0.996717
Phvul.008G179400.1	23	66	101	2.13465	0.950514
Phvul.003G028100.1	6	14	29	2.27302	0.946449
Phvul.008G237500.1	0	10	7	3.80735	0.929383	4.32193	0.965996
Phvul.002G309700.1	54	19	11	-2.29546	0.95066
Phvul.006G148600.1	1	15	30	4.90689	0.996489	3.90689	0.984905
Phvul.001G079300.1	1	15	16	4	0.986116	3.90689	0.984905
Phvul.007G059700.1	0	1375	1			11.4252	0.999994	10.4252	0.999988
Phvul.001G064700.1	12	53	103	3.10154	0.993331	2.14296	0.950032
Phvul.008G146200.1	11	5	2	-2.45943	0.925978
Phvul.002G025900.1	115	9	4	-4.84549	0.999741	-3.67557	0.998727
Phvul.006G184800.1	18	79	24			2.13386	0.950835
Phvul.001G083800.3	25	111	73			2.15056	0.951108
Phvul.001G161400.1	2	22	24	3.58496	0.992611	3.45943	0.990651
Phvul.002G076600.1	9	114	121	3.74894	0.99871	3.66297	0.998721
Phvul.008G043500.1	1	7	4			2.80735	0.919547
Phvul.005G070600.1	0	9	14	4.80735	0.982048	4.16993	0.958036
Phvul.001G229200.1	8	19	32	2	0.945504
Phvul.003G293200.1	10	2	1	-3.32193	0.962262	-2.32193	0.919871
Phvul.007G082000.1	7	30	17			2.09954	0.946108
Phvul.010G052800.1	6	41	26	2.11548	0.943293	2.77259	0.981479
Phvul.004G107200.1	5	40	47	3.23266	0.992583	3	0.991758
Phvul.002G023800.2	37	158	179	2.27436	0.952005	2.09433	0.951054
Phvul.003G053000.1	13	57	48			2.13245	0.950228
Phvul.002G283900.2	7	10	33	2.23704	0.947767
Phvul.007G092000.1	2	10	8			2.32193	0.919871
Phvul.007G241800.1	13	2	3	-2.11548	0.922278	-2.70044	0.960082
Phvul.003G243300.1	3	37	100	5.05889	0.999675	3.62449	0.996821
Phvul.003G142700.1	107	16	9	-3.57154	0.997263	-2.74147	0.983189
Phvul.008G278900.1	12	3	3	-2	0.916418	-2	0.918291
Phvul.009G047500.1	22	72	98	2.15528	0.950498
Phvul.002G075600.1	131	46	27	-2.27854	0.951894
Phvul.011G173900.1	1	7	0			2.80735	0.919547	3.80735	0.930768
Phvul.009G001800.1	0	31	42	6.39232	0.99831	5.9542	0.997194
Phvul.007G211900.1	0	13	20	5.32193	0.99147	4.70044	0.980029
Phvul.002G306800.1	0	11	15	4.90689	0.984382	4.45943	0.971893
Phvul.007G035100.2	20	76	90	2.16993	0.951472
Phvul.010G033800.1	2	6	14	2.80735	0.964348
Phvul.002G313000.1	10	2	2	-2.32193	0.918005	-2.32193	0.919871
Phvul.004G176400.1	5	27	35	2.80735	0.981853	2.43296	0.955021
Phvul.001G006400.1	1	9	2			3.16993	0.952759	2.16993	0.900237
Phvul.008G170800.1	7	2	1	-2.80735	0.916989
Phvul.004G106900.1	88	208	454	2.36712	0.96046
Phvul.004G155500.1	7	18	35	2.32193	0.956729
Phvul.001G164000.1	32	10	8	-2	0.945504
Phvul.008G140000.1	10	1	5			-3.32193	0.963764
Phvul.007G044500.1	10	218	465	5.53916	0.999966	4.44626	0.999899
Phvul.009G183000.1	34	173	195	2.51987	0.960691	2.34717	0.960502
Phvul.008G268600.1	1	107	116	6.85798	0.999757	6.74147	0.999777
Phvul.004G174300.1	14	4	3	-2.22239	0.927919
Phvul.005G054100.1	3	26	6			3.11548	0.988639	2.11548	0.942897
Phvul.006G184700.2	82	20	30			-2.03562	0.95061
Phvul.003G228000.1	3	13	11			2.11548	0.923906
Phvul.001G090800.1	3	8	14	2.22239	0.927919
Phvul.011G102000.1	1	7	7	2.80735	0.916989	2.80735	0.919547
Phvul.006G187300.1	6	26	26	2.11548	0.943293	2.11548	0.944451
Phvul.008G101100.2	6	37	36	2.58496	0.97984	2.62449	0.980791
Phvul.002G329300.1	13	84	41			2.69188	0.982969
Phvul.011G149400.1	4	17	22	2.45943	0.951307	2.08746	0.934439
Phvul.004G076300.1	39	9	6	-2.70044	0.980559	-2.11548	0.948624
Phvul.007G219600.1	0	10	5			4.32193	0.965996
Phvul.007G013000.1	69	17	18			-2.02106	0.950359
Phvul.006G161200.1	21	88	81			2.06711	0.950703
Phvul.008G012900.1	7	2	1	-2.80735	0.916989
Phvul.002G218000.1	21	3	3	-2.80735	0.975625	-2.80735	0.976591
Phvul.007G169300.1	30	92	129	2.10434	0.950492
Phvul.001G241300.1	20	217	279	3.80219	0.998905	3.43962	0.997463
Phvul.010G066400.1	1	17	0			4.08746	0.988627	5.08746	0.988011
Phvul.007G074600.1	0	9	12	4.58496	0.975429	4.16993	0.958036
Phvul.005G008300.1	17	102	108	2.66742	0.982761	2.58496	0.983075
Phvul.010G084400.2	36	182	157	2.1247	0.950766	2.33787	0.960512
Phvul.002G036000.1	0	10	14	4.80735	0.982048	4.32193	0.965996
Phvul.009G179100.1	16	7	4	-2	0.930155
Phvul.001G259000.1	257	161	63	-2.02834	0.950668
Phvul.002G297000.1	8	50	148	4.20945	0.999742	2.64386	0.982073
Phvul.008G184900.1	32	1	2	-4	0.996529	-5	0.997383
Phvul.001G135000.1	15	5	3	-2.32193	0.939779
Phvul.007G064800.1	1	5	10	3.32193	0.962262
Phvul.002G278600.1	0	7	0			3.80735	0.9319	3.80735	0.930768
Phvul.002G318300.1	4	16	27	2.75489	0.977484	2	0.931491
Phvul.005G075400.1	1	4	8	3	0.939838
Phvul.001G003700.1	130	48	15	-3.11548	0.993456
Phvul.008G030100.1	1	4	9	3.16993	0.951008
Phvul.001G215100.1	0	21	93	7.53916	0.999639	5.39232	0.993016	-2.14684	0.949899
Phvul.005G055000.1	2	15	26	3.70044	0.993704	2.90689	0.968481
Phvul.007G127700.1	117	216	599	2.35605	0.960468
Phvul.008G214300.2	137	53	21	-2.70571	0.982976
Phvul.008G087600.1	77	13	11	-2.80735	0.984491	-2.56635	0.960464
Phvul.002G158200.1	6	25	47	2.96963	0.983478	2.05889	0.943399
Phvul.005G081500.1	2	15	8			2.90689	0.968481
Phvul.004G155000.1	0	4	8	4	0.944997
Phvul.002G062900.1	17	4	7			-2.08746	0.934439
Phvul.001G180200.1	6	16	25	2.05889	0.942249
Phvul.009G032400.1	7	27	31	2.14684	0.94574
Phvul.010G093500.1	24	16	6	-2	0.941267
Phvul.001G090800.3	3	8	14	2.22239	0.927919
Phvul.007G105500.1	17	51	73	2.10236	0.949915
Phvul.006G031600.1	3	20	31	3.36923	0.993704	2.73697	0.973634
Phvul.008G188100.1	29	141	159	2.4549	0.960324	2.28157	0.95239
Phvul.007G214800.1	9	2	6			-2.16993	0.902112
Phvul.002G233300.1	3	27	41	3.77259	0.996981	3.16993	0.989577
Phvul.002G268800.1	1	2	10	3.32193	0.962262			-2.32193	0.918406
Phvul.008G087600.2	79	13	12	-2.71882	0.982584	-2.60334	0.982897
Phvul.003G164900.1	65	17	15	-2.11548	0.949888
Phvul.006G183100.1	40	289	397	3.31107	0.994152	2.853	0.985306
Phvul.003G262800.1	28	3	5	-2.48543	0.955083	-3.22239	0.989979
Phvul.007G093600.1	6	28	47	2.96963	0.983478	2.22239	0.946919
Phvul.006G117300.1	184	13	11	-4.06413	0.999691	-3.82312	0.999439
Phvul.002G259700.1	337	1197	2431	2.85073	0.985134
Phvul.002G122200.1	27	130	307	3.50721	0.997532	2.26748	0.952364
Phvul.002G155500.1	234	66	29	-3.01238	0.993609
Phvul.009G207800.1	7	15	1	-2.80735	0.916989			3.90689	0.984113
Phvul.002G240800.1	12	4	1	-3.58496	0.974422
Phvul.002G003100.1	27	11	6	-2.16993	0.945102
Phvul.001G158100.1	4	45	70	4.12928	0.999169	3.49185	0.996233
Phvul.005G154500.1	20	5	18			-2	0.938515
Phvul.003G247800.1	38	30	9	-2.078	0.94726
Phvul.004G159200.1	5	16	23	2.20163	0.942557
Phvul.007G082800.1	52	8	16			-2.70044	0.982282
Phvul.006G187500.1	13	52	26			2	0.949622
Phvul.005G175700.1	20	4	6			-2.32193	0.949486
Phvul.004G076400.1	193	343	848	2.13546	0.950974
Phvul.002G268100.1	2	39	47	4.55459	0.998597	4.2854	0.998141
Phvul.011G061500.1	1	17	12	3.58496	0.974422	4.08746	0.988627
Phvul.006G153100.1	22	94	70			2.09516	0.950806
Phvul.009G109100.1	6	3	14					-2.22239	0.927649
Phvul.002G184600.1	2	254	298	7.21917	0.999953	6.98868	0.999947
Phvul.009G234300.1	2	7	12	2.58496	0.954119
Phvul.011G099900.1	20	15	5	-2	0.937129
Phvul.006G186700.1	4	16	8			2	0.931491
Phvul.003G257700.1	21	108	185	3.13906	0.993562	2.36257	0.960316
Phvul.005G046200.1	0	4	7	3.80735	0.929383
Phvul.002G002600.1	3	35	75	4.64386	0.999434	3.54432	0.995199
Phvul.001G075500.1	1	8	22	4.45943	0.993025	3	0.941923
Phvul.008G119300.1	34	139	198	2.54189	0.960696	2.03148	0.950957
Phvul.001G077400.1	90	23	22	-2.03242	0.950148
Phvul.003G174200.1	0	18	2			5.16993	0.990143	3.16993	0.982161
Phvul.001G127700.1	2	16	23	3.52356	0.990622	3	0.979142
Phvul.007G101400.1	6	18	33	2.45943	0.956751
Phvul.003G204000.1	5	14	23	2.20163	0.942557
Phvul.009G170600.1	1	8	6			3	0.941923
Phvul.002G094000.2	5	28	22	2.1375	0.940325	2.48543	0.955857
Phvul.006G069300.1	173	70	35	-2.30535	0.951996
Phvul.005G063500.1	36	9	14			-2	0.947607
Phvul.003G119800.1	1	6	8	3	0.939838
Phvul.001G206000.1	1	29	59	5.88264	0.999169	4.85798	0.996715
Phvul.011G005600.2	0	7	7	3.80735	0.929383	3.80735	0.9319
Phvul.001G188800.1	131	634	635	2.27719	0.95215	2.27492	0.952574
Phvul.006G074600.1	3	6	12	2	0.916418
Phvul.005G048900.1	59	4	2	-4.88264	0.999134	-3.88264	0.998794
Phvul.009G080200.1	32	6	3	-3.41504	0.993966	-2.41504	0.956783
Phvul.001G001900.1	7	4	17					-2.08746	0.932638
Phvul.001G008100.1	22	7	2	-3.45943	0.989876
Phvul.003G258100.1	1	4	8	3	0.939838
Phvul.009G070500.1	51	11	12	-2.08746	0.948938	-2.21299	0.951003
Phvul.008G031800.1	24	73	115	2.26053	0.951814
Phvul.001G264100.1	1	7	11	3.45943	0.968378	2.80735	0.919547
Phvul.011G031600.1	7	32	37	2.4021	0.957219	2.19265	0.948228
Phvul.010G079700.1	160	40	70			-2	0.950997
Phvul.010G072000.1	17	0	1	-4.08746	0.987775	-5.08746	0.988819
Phvul.005G162200.1	4	0	6					-3.58496	0.908987
Phvul.010G004500.1	16	7	4	-2	0.930155
Phvul.008G040200.1	1	8	10	3.32193	0.962262	3	0.941923
Phvul.004G121900.1	2	9	10	2.32193	0.918005	2.16993	0.902112
Phvul.011G049900.1	1	15	25	4.64386	0.994731	3.90689	0.984905
Phvul.002G278400.1	0	65	0			7.02237	0.999455	7.02237	0.999229
Phvul.005G018100.1	2	11	1			2.45943	0.927575	3.45943	0.968643
Phvul.009G111200.1	20	1	2	-3.32193	0.98796	-4.32193	0.992168
Phvul.002G222100.1	16	269	495	4.95128	0.999967	4.07146	0.99975
Phvul.002G156800.1	48	230	248	2.36923	0.96041	2.26053	0.952517
Phvul.001G005000.2	16	71	160	3.32193	0.997305	2.14975	0.950697
Phvul.001G223600.1	0	8	0			4	0.947084	4	0.946041
Phvul.010G129200.1	2	11	18	3.16993	0.982153	2.45943	0.927575
Phvul.005G117300.1	4	46	32	3	0.989922	3.52356	0.996302
Phvul.001G250800.1	1	15	18	4.16993	0.989228	3.90689	0.984905
Phvul.008G169900.1	11	55	41			2.32193	0.959437
Phvul.008G246300.1	21	83	107	2.34915	0.960093
Phvul.001G112100.1	82	806	804	3.2935	0.994169	3.29708	0.994213
Phvul.011G148500.1	14	321	355	4.66432	0.999952	4.51907	0.999947
Phvul.011G139100.1	3	61	54	4.16993	0.998859	4.34577	0.999305
Phvul.007G016500.1	3	12	5			2	0.918291
Phvul.007G141000.1	0	25	0			5.64386	0.995345	5.64386	0.994715
Phvul.004G064800.1	12	8	2	-2.58496	0.954119
Phvul.004G158200.1	0	353	0			9.46352	0.999968	9.46352	0.999964
Phvul.001G096600.1	12	41	58	2.27302	0.950851
Phvul.004G122000.1	1	42	92	6.52356	0.999632	5.39232	0.998597
Phvul.008G011400.1	13	3	5			-2.11548	0.923906
Phvul.006G141700.1	5	59	178	5.15381	0.999877	3.56071	0.996872
Phvul.001G090800.2	2	6	10	2.32193	0.918005
Phvul.011G055600.1	24	753	1386	5.85175	0.99999	4.97154	0.99998
Phvul.009G182200.1	35	543	544	3.95818	0.999513	3.95553	0.999515
Phvul.005G166300.1	12	55	68	2.5025	0.959939	2.1964	0.951209
Phvul.011G105400.1	0	4	8	4	0.944997
Phvul.002G141500.1	60	138	284	2.24286	0.952094
Phvul.001G264400.1	0	16	0			5	0.987255	5	0.986425
Phvul.006G207800.1	43	11	4	-3.42626	0.995606
Phvul.005G154900.1	37	29	5	-2.88753	0.982314			2.53605	0.955402
Phvul.008G060300.1	15	49	70	2.22239	0.951246
Phvul.002G018100.1	0	6	18	5.16993	0.989304	3.58496	0.90993
Phvul.008G252000.1	3	28	55	4.1964	0.998896	3.22239	0.989979
Phvul.008G097900.1	1	24	1			4.58496	0.994859	4.58496	0.994225
Phvul.009G104900.1	10	104	34			3.37851	0.997259
Phvul.004G124100.2	5	24	44	3.1375	0.991829	2.26303	0.944806
Phvul.010G088500.1	2	13	19	3.24793	0.983499	2.70044	0.960082
Phvul.002G290900.1	10	47	96	3.26303	0.993786	2.23266	0.950799
Phvul.009G019900.1	4	179	417	6.7039	0.999964	5.48382	0.999911
Phvul.003G092200.1	77	39	14	-2.45943	0.960109
Phvul.009G125000.2	11	64	68	2.62803	0.982261	2.54057	0.960213
Phvul.007G141900.1	280	9314	6504	4.53783	0.999986	5.0559	0.999999
Phvul.002G057300.1	1	12	18	4.16993	0.989228	3.58496	0.975456
Phvul.001G194700.1	5	182	210	5.39232	0.999916	5.18587	0.999915
Phvul.005G100600.1	37	620	705	4.25203	0.999897	4.06667	0.999781
Phvul.008G164000.1	9	16	53	2.558	0.959372
Phvul.007G099600.1	2	27	4			3.75489	0.994721	2.75489	0.977766
Phvul.003G080700.1	6	1	0	-3.58496	0.907095
Phvul.004G094000.1	82	18	22			-2.18763	0.951936
Phvul.008G069500.1	16	1	4	-2	0.930155	-4	0.987064
Phvul.010G123800.1	1	5	10	3.32193	0.962262
Phvul.009G256900.1	52	11	207			-2.24101	0.951179	-4.23406	0.999808
Phvul.003G287500.1	1	14	26	4.70044	0.995189	3.80735	0.982605
Phvul.007G116300.1	11	3	2	-2.45943	0.925978
Phvul.002G068500.1	1	8	3			3	0.941923
Phvul.008G041200.1	823	360	127	-2.69606	0.983191
Phvul.003G251300.1	10	25	47	2.23266	0.950063
Phvul.004G013500.1	9	0	0	-4.16993	0.956272	-4.16993	0.958036
Phvul.004G114600.1	21	97	76			2.2076	0.952083
Phvul.006G079500.1	3	35	18	2.58496	0.969449	3.54432	0.995199
Phvul.004G074400.1	12	49	35			2.02975	0.949403
Phvul.007G205300.1	11	1	4			-3.45943	0.96964
Phvul.003G283100.1	2	24	19	3.24793	0.983499	3.58496	0.993285
Phvul.009G256400.1	120	26	16	-2.90689	0.984879	-2.20645	0.952206
Phvul.009G089200.1	6	20	27	2.16993	0.945102
Phvul.008G260700.1	95	45	21	-2.17754	0.951521
Phvul.007G055100.1	3	16	17	2.5025	0.945259	2.41504	0.943822
Phvul.008G268100.1	1	12	36	5.16993	0.997637	3.58496	0.975456
Phvul.011G037900.1	8	1	0	-4	0.944997	-3	0.941923
Phvul.001G092100.1	6	2	13					-2.70044	0.959211
Phvul.007G090500.2	9	34	36	2	0.946698
Phvul.010G007600.1	17	50	92	2.4361	0.960009
Phvul.001G048800.2	1	3	9	3.16993	0.951008
Phvul.006G173000.1	2	87	77	5.26679	0.999478	5.44294	0.999668
Phvul.009G178900.1	6	76	96	4	0.999434	3.66297	0.998497
Phvul.008G246000.2	21	31	88	2.06711	0.950138
Phvul.002G105100.1	10	41	69	2.7866	0.982413	2.03562	0.94857
Phvul.007G014300.1	3	19	25	3.05889	0.987373	2.66297	0.972242
Phvul.005G148100.2	133	188	42					2.16227	0.950353
Phvul.009G260100.1	2	10	12	2.58496	0.954119	2.32193	0.919871
Phvul.003G231200.1	4	82	158	5.30378	0.999847	4.35755	0.999583
Phvul.011G109900.1	0	6	14	4.80735	0.982048	3.58496	0.90993
Phvul.004G159200.2	7	21	32	2.19265	0.947252
Phvul.003G062600.1	1	8	5			3	0.941923
Phvul.011G204500.1	1	142	0			7.14975	0.999866	8.14975	0.999793
Phvul.001G088200.1	4	11	19	2.24793	0.938526
Phvul.007G119700.1	75	23	5	-3.90689	0.998956			2.20163	0.942224
Phvul.008G268200.1	4	36	91	4.50779	0.999586	3.16993	0.991795
Phvul.011G084300.3	1	1	14	3.80735	0.981599			-3.80735	0.981728
Phvul.004G024900.1	14	54	66	2.23704	0.951141
Phvul.004G094800.1	21	73	87	2.05063	0.950119
Phvul.007G045800.1	6	2	0	-3.58496	0.907095
Phvul.001G220000.1	10	61	60	2.58496	0.982019	2.60881	0.982554
Phvul.003G082500.1	29	9	7	-2.05063	0.944449
Phvul.006G179800.1	8	36	31			2.16993	0.949197
Phvul.004G174600.1	5	28	8			2.48543	0.955857
Phvul.009G077300.1	21	2	2	-3.39232	0.988946	-3.39232	0.989736
Phvul.006G178300.1	32	1	1	-5	0.996956	-5	0.997383
Phvul.009G256400.2	122	27	16	-2.93074	0.984888	-2.17585	0.95221
Phvul.009G146700.1	1	4	7	2.80735	0.916989
Phvul.003G179200.1	13	2	1	-3.70044	0.978125	-2.70044	0.960082
Phvul.004G084100.1	1	3	7	2.80735	0.916989
Phvul.006G156400.1	1	6	11	3.45943	0.968378
Phvul.010G117900.1	5	52	58	3.53605	0.996589	3.37851	0.996502
Phvul.007G169700.1	12	1	3	-2	0.916418	-3.58496	0.975456
Phvul.001G127000.1	2	7	12	2.58496	0.954119
Phvul.002G300500.1	8	1	2			-3	0.941923
Phvul.005G141400.3	0	7	0			3.80735	0.9319	3.80735	0.930768
Phvul.009G084400.1	0	3	11	4.45943	0.970675
Phvul.004G106900.2	100	239	517	2.37016	0.960464
Phvul.005G061000.1	1	16	7	2.80735	0.916989	4	0.987064
Phvul.001G025800.1	0	13	0			4.70044	0.980029	4.70044	0.979208
Phvul.011G109600.1	0	84	232	8.85798	0.99993	7.39232	0.999656
Phvul.002G204400.3	3	29	27	3.16993	0.988929	3.27302	0.990333
Phvul.008G133400.1	0	18	0			5.16993	0.990143	5.16993	0.98935
Phvul.003G213800.1	9	6	1	-3.16993	0.951008
Phvul.005G012400.1	3	5	15	2.32193	0.939779
Phvul.001G051000.2	0	11	37	6.20945	0.997773	4.45943	0.971893
Phvul.006G210800.1	2	24	1			3.58496	0.993285	4.58496	0.994225
Phvul.007G035100.1	20	76	90	2.16993	0.951472
Phvul.011G182200.1	17	2	8			-3.08746	0.981037
Phvul.008G238200.1	5	42	85	4.08746	0.999356	3.07039	0.991982
Phvul.001G242400.1	21	69	113	2.42786	0.960169
Phvul.003G269500.1	4	39	28	2.80735	0.979876	3.2854	0.992227
Phvul.002G151300.1	30	95	215	2.8413	0.98503
Phvul.006G028600.1	13	44	57	2.13245	0.949533
Phvul.004G170700.1	21	54	90	2.09954	0.950208
Phvul.011G031600.2	7	29	34	2.28011	0.948116	2.05063	0.945524
Phvul.002G154900.1	2	21	24	3.58496	0.992611	3.39232	0.989736
Phvul.009G131200.1	0	6	5			3.58496	0.90993
Phvul.003G238800.1	11	4	17					-2.08746	0.932638
Phvul.007G268700.1	5	25	32	2.67807	0.979063	2.32193	0.953657
Phvul.005G038200.1	104	25	22	-2.24101	0.951723	-2.05658	0.950812
Phvul.003G111800.1	27	280	336	3.63743	0.998887	3.3744	0.997482
Phvul.010G001700.1	2	12	15	2.90689	0.967251	2.58496	0.95558
Phvul.003G113400.1	6	12	3					2	0.91633
Phvul.002G283900.1	12	16	51	2.08746	0.948938
Phvul.009G026400.1	13	2	1	-3.70044	0.978125	-2.70044	0.960082
Phvul.003G143400.1	181	104	40	-2.17792	0.951881
Phvul.011G092100.1	6	216	392	6.02975	0.999963	5.16993	0.999934
Phvul.006G001900.1	0	8	18	5.16993	0.989304	4	0.947084
Phvul.011G034300.1	18	74	45			2.03953	0.950474
Phvul.010G120900.1	1	5	7	2.80735	0.916989
Phvul.008G259800.2	21	307	710	5.07936	0.999975	3.86978	0.999486
Phvul.002G115800.2	10	654	905	6.49985	0.999981	6.03122	0.999979
Phvul.007G111200.1	12	46	61	2.34577	0.959342
Phvul.007G267100.1	1	15	18	4.16993	0.989228	3.90689	0.984905
Phvul.010G036100.1	29	0	1	-4.85798	0.996227	-5.85798	0.996717
Phvul.009G014600.2	7	52	54	2.94753	0.983894	2.89308	0.984206
Phvul.007G225500.1	3	38	64	4.41504	0.999217	3.66297	0.996944
Phvul.007G207600.1	51	12	4	-3.67243	0.997657	-2.08746	0.949675
Phvul.003G224000.1	2	32	45	4.49185	0.998463	4	0.996997
Phvul.001G120200.2	20	103	139	2.79701	0.982989	2.36457	0.960295
Phvul.009G002000.1	6	2	0	-3.58496	0.907095
Phvul.007G135800.1	0	7	2			3.80735	0.9319
Phvul.005G080000.1	3	12	15	2.32193	0.939779	2	0.918291
Phvul.011G064600.1	26	9	6	-2.11548	0.943293
Phvul.008G094100.1	15	9	3	-2.32193	0.939779
Phvul.005G019200.1	107	586	667	2.64008	0.983096	2.45329	0.960657
Phvul.010G129700.1	51	4	6	-3.08746	0.99231	-3.67243	0.997917
Phvul.002G297600.1	210	78	42	-2.32193	0.960371
Phvul.011G056100.1	1	137	280	8.12928	0.999949	7.09803	0.999859
Phvul.001G253900.1	19	147	193	3.34453	0.997356	2.95174	0.985218
Phvul.010G034400.1	2	9	5			2.16993	0.902112
Phvul.008G277400.1	2	6	10	2.32193	0.918005
Phvul.006G184200.1	2	19	4			3.24793	0.984378	2.24793	0.938306
Phvul.008G259800.1	15	217	504	5.07039	0.999968	3.85466	0.999463
Phvul.001G250300.1	12	4	2	-2.58496	0.954119
Phvul.001G075100.1	2	6	17	3.08746	0.980009
Phvul.003G140800.1	1	6	7	2.80735	0.916989
Phvul.008G072400.1	12	36	8					2.16993	0.947878
Phvul.011G066900.2	15	65	65	2.11548	0.949888	2.11548	0.950535
Phvul.004G076900.1	9	24	43	2.25634	0.949677
Phvul.005G160800.1	45	9	24			-2.32193	0.958748
Phvul.009G140800.1	0	11	11	4.45943	0.970675	4.45943	0.971893
Phvul.009G014600.1	7	54	55	2.974	0.983953	2.94753	0.984353
Phvul.008G029500.1	1	41	77	6.26679	0.999497	5.35755	0.998521
Phvul.008G054300.1	27	115	133	2.30039	0.951903	2.0906	0.950924
Phvul.010G050700.1	1	74	105	6.71425	0.999711	6.20945	0.999575
Phvul.005G154700.1	1	13	19	4.24793	0.990407	3.70044	0.979037
Phvul.008G155400.1	3	27	17	2.5025	0.945259	3.16993	0.989577
Phvul.011G142300.2	0	42	38	6.24793	0.997895	6.39232	0.998597
Phvul.009G228000.1	14	6	2	-2.80735	0.964348
Phvul.001G008400.1	35	13	8	-2.12928	0.946928
Phvul.001G019300.1	16	219	337	4.3966	0.999926	3.77479	0.998904
Phvul.006G043200.1	1	6	9	3.16993	0.951008
Phvul.002G158800.1	35	15	7	-2.32193	0.956729
Phvul.003G292400.1	0	75	176	8.45943	0.999883	7.22882	0.999579
Phvul.004G102800.2	6	29	11			2.27302	0.947466
Phvul.009G042600.1	1	13	29	4.85798	0.996227	3.70044	0.979037
Phvul.001G206000.2	1	29	59	5.88264	0.999169	4.85798	0.996715
Phvul.003G146800.1	2	40	66	5.04439	0.999315	4.32193	0.998297
Phvul.010G030100.1	5	100	155	4.9542	0.999839	4.32193	0.999696
Phvul.011G211900.1	1	93	9	3.16993	0.951008	6.53916	0.999708	3.36923	0.997007
Phvul.005G050500.1	18	467	374	4.37697	0.99993	4.69735	0.999969
Phvul.005G052000.1	4	31	26	2.70044	0.976896	2.9542	0.981807
Phvul.006G165800.1	1	540	921	9.84706	0.999982	9.07682	0.999975
Phvul.003G054700.1	5	15	20	2	0.937129
Phvul.002G218700.1	0	7	0			3.80735	0.9319	3.80735	0.930768
Phvul.011G117600.1	8	1	2			-3	0.941923
Phvul.008G020200.1	10	46	31			2.20163	0.950592
Phvul.005G138400.1	5	15	25	2.32193	0.952797
Phvul.005G157800.4	3	48	23	2.9386	0.977461	4	0.998648
Phvul.009G045700.1	13	310	522	5.32747	0.999968	4.57568	0.99995
Phvul.002G246100.1	5	26	28	2.48543	0.955083	2.37851	0.95438
Phvul.009G043300.1	14	51	57	2.02554	0.949242
Phvul.006G169300.1	118	21	12	-3.29768	0.993913	-2.49033	0.960729
Phvul.007G264400.1	0	24	0			5.58496	0.994866	5.58496	0.994232
Phvul.008G244400.1	11	1	8			-3.45943	0.96964	-3	0.940805
Phvul.007G051400.1	1	14	17	4.08746	0.987775	3.80735	0.982605
Phvul.005G157800.3	3	48	23	2.9386	0.977461	4	0.998648
Phvul.007G189000.1	7	35	50	2.8365	0.983615	2.32193	0.957356
Phvul.002G297500.1	11	11	1	-3.45943	0.968378			3.45943	0.968643
Phvul.011G153700.1	29	15	4	-2.85798	0.98033
Phvul.005G032400.1	10	3	2	-2.32193	0.918005
Phvul.002G076400.1	14	5	3	-2.22239	0.927919
Phvul.004G013500.2	9	0	0	-4.16993	0.956272	-4.16993	0.958036
Phvul.011G109200.1	4	16	31	2.9542	0.981101	2	0.931491
Phvul.007G036900.1	15	3	6			-2.32193	0.940837
Phvul.002G076200.1	32	150	202	2.65821	0.983004	2.22882	0.95239
Phvul.008G008200.1	449	226	96	-2.22561	0.952127
Phvul.002G175900.1	10	1	2	-2.32193	0.918005	-3.32193	0.963764
Phvul.002G080800.1	18	76	178	3.30581	0.99405	2.078	0.950538
Phvul.011G022300.1	61	471	305	2.32193	0.960434	2.94885	0.985358
Phvul.002G275400.2	2	21	17	3.08746	0.980009	3.39232	0.989736
Phvul.003G021700.1	6	15	24	2	0.941267
Phvul.003G150200.1	3	14	19	2.66297	0.971102	2.22239	0.929364
Phvul.006G185400.1	15	40	96	2.67807	0.982676
Phvul.009G189200.1	152	55	23	-2.72437	0.983006
Phvul.007G186700.1	9	2	4			-2.16993	0.902112
Phvul.003G164000.1	5	22	4			2.1375	0.9416	2.45943	0.95119
Phvul.007G132300.1	1	5	25	4.64386	0.994731			-2.32193	0.952673
Phvul.011G104000.1	22	14	5	-2.1375	0.940325
Phvul.007G228500.1	4	4	21	2.39232	0.949821			-2.39232	0.949699
Phvul.004G124200.1	1	6	8	3	0.939838
Phvul.008G217300.1	0	95	0			7.56986	0.999724	7.56986	0.9996
Phvul.002G108400.1	6	13	25	2.05889	0.942249
Phvul.007G166400.1	11	3	1	-3.45943	0.968378
Phvul.001G250300.2	12	4	2	-2.58496	0.954119
Phvul.004G072000.1	83	974	1442	4.11882	0.999806	3.55274	0.997619
Phvul.001G077500.1	10	2	2	-2.32193	0.918005	-2.32193	0.919871
Phvul.002G319200.1	11	126	280	4.66985	0.999937	3.51785	0.997437
Phvul.009G152100.1	4	49	34	3.08746	0.990414	3.61471	0.997795
Phvul.011G153800.1	132	115	19	-2.79647	0.982968			2.59756	0.983061
