# Supplementary material for: An RNA-Seq based gene expression atlas of the common bean
Source: BMC Genomics. 2014 Oct 6;15(1):866. doi: 10.1186/1471-2164-15-866 (PMC4195886; doi:10.1186/1471-2164-15-866)
Supplement: Supplementary file 22 — Additional file 22: Housekeeping genes. (XLSX 693 KB) [file 12864_2014_6531_MOESM22_ESM.xlsx]

## Sheet: O'Rourke_AddFile22_Housekeeping
GeneID	FY	YL	LF	L5	LE	LI	N5	NE	NI	PY	PH	P1	P2	RF	YR	R5	RE	RI	RT	SH	S1	S2	ST	YS		Average RPKM	Standard Deviation	Co-variance
Phvul.004G113900.2	11	17	9	10	11	13	12	14	16	5	14	7	15	16	14	11	14	14	13	13	11	8	15	15		12.4167	3.86135	0.310981	Housekeeping
Phvul.004G113900.3	12	18	10	11	12	14	14	16	18	5	16	8	16	17	16	12	16	16	14	15	12	9	17	16		13.75	4.29146	0.312107	Housekeeping
Phvul.004G113900.4	11	17	9	10	11	13	13	15	16	5	15	8	15	16	15	11	15	15	13	14	11	8	16	15		12.7917	3.995	0.312312	Housekeeping
Phvul.008G130000.1	30	29	29	39	22	31	41	35	38	9	38	19	35	39	32	28	42	37	27	47	39	29	40	34		32.875	10.4606	0.318192	Housekeeping
Phvul.002G291000.1	40	56	51	44	45	40	57	41	51	16	55	37	71	78	39	48	56	50	61	68	53	40	56	50		50.125	16.0295	0.31979	Housekeeping
Phvul.010G102400.1	11	11	11	12	11	13	14	11	15	4	16	5	9	16	9	11	12	13	15	15	12	10	14	14		11.8333	3.80657	0.321682	Housekeeping
Phvul.004G113900.1	10	16	8	9	10	12	12	14	15	4	13	7	14	15	13	10	13	13	12	13	10	7	14	14		11.5833	3.73408	0.322366	Housekeeping
Phvul.009G054200.1	13	24	14	16	12	17	14	10	19	5	18	9	17	17	13	14	15	15	15	13	15	11	19	15		14.5833	4.72582	0.324056	Housekeeping
Phvul.007G081900.1	15	25	18	20	14	16	18	11	21	7	20	12	21	19	14	17	20	19	20	20	19	11	29	17		17.625	5.80172	0.329176	Housekeeping
Phvul.008G132400.1	9	12	7	9	7	14	14	13	14	4	10	8	11	12	8	12	13	14	12	11	12	6	14	12		10.75	3.54401	0.329675	Housekeeping
Phvul.001G214600.4	10	14	9	15	12	17	13	11	22	5	14	9	17	15	13	12	12	14	17	14	12	12	20	14		13.4583	4.44335	0.330156	Housekeeping
Phvul.008G204600.1	12	16	11	14	12	13	13	8	17	4	12	8	14	15	18	10	14	14	17	12	11	10	19	12		12.75	4.21584	0.330654	Housekeeping
Phvul.003G258600.1	14	11	13	14	11	15	8	10	15	2	16	9	13	11	11	9	9	11	9	13	11	11	9	9		11	3.64097	0.330997	Housekeeping
Phvul.001G214600.2	11	15	10	16	13	18	14	11	23	5	15	9	18	16	14	12	13	15	19	14	13	13	21	15		14.2917	4.74798	0.33222	Housekeeping
Phvul.001G214600.3	10	15	9	15	12	17	14	11	22	5	14	9	18	15	14	12	12	14	18	14	12	12	20	14		13.6667	4.54899	0.332853	Housekeeping
Phvul.009G031500.1	27	29	22	26	20	29	34	23	26	4	34	17	35	35	33	35	27	27	37	28	22	20	28	28		26.9167	8.9614	0.332931	Housekeeping
Phvul.008G003000.1	15	17	11	16	11	22	14	15	22	5	20	10	20	19	12	16	17	20	22	17	16	11	19	20		16.125	5.38609	0.334021	Housekeeping
Phvul.001G214600.1	11	15	10	16	13	18	14	11	23	5	14	9	18	16	14	12	13	15	19	14	13	12	21	15		14.2083	4.75114	0.334391	Housekeeping
Phvul.008G135500.1	10	9	7	8	7	14	10	13	16	3	11	7	12	11	11	8	11	13	10	13	13	10	13	13		10.5417	3.52751	0.334626	Housekeeping
Phvul.001G093800.1	72	81	46	70	51	91	70	37	75	18	86	36	72	80	66	69	74	80	77	96	82	59	87	72		68.625	23.0295	0.335585	Housekeeping
Phvul.001G110800.1	11	15	13	15	12	19	13	11	17	4	14	7	15	14	9	14	11	13	15	9	10	8	16	12		12.375	4.15652	0.33588	Housekeeping
Phvul.008G003000.2	15	17	11	16	11	22	14	15	22	5	20	9	20	20	12	16	17	20	22	17	16	12	19	20		16.1667	5.43231	0.336019	Housekeeping
Phvul.005G056500.1	13	12	11	11	9	19	18	7	18	5	14	8	14	18	12	15	14	13	17	15	13	11	17	13		13.2083	4.45084	0.336972	Housekeeping
Phvul.009G091900.1	11	10	6	7	8	14	17	12	16	4	13	10	14	16	12	10	13	13	13	14	12	10	16	13		11.8333	3.98832	0.337041	Housekeeping
Phvul.001G033300.2	12	15	9	10	9	14	19	11	12	4	14	9	10	17	11	14	15	15	18	19	16	12	14	12		12.9583	4.36921	0.337174	Housekeeping
Phvul.001G133200.1	14	16	10	9	10	13	16	12	14	7	16	13	16	18	16	13	17	16	24	16	14	9	23	18		14.5833	4.93288	0.338255	Housekeeping
Phvul.005G006400.1	112	207	196	168	147	194	141	103	165	52	139	62	94	169	136	153	155	152	147	116	143	94	130	142		138.208	46.8186	0.338753	Housekeeping
Phvul.002G086200.2	11	18	16	16	13	9	19	13	16	4	15	6	13	18	13	15	18	15	17	19	21	18	13	14		14.5833	4.94132	0.338834	Housekeeping
Phvul.002G314900.1	40	25	23	21	17	30	42	28	27	8	34	17	33	38	31	33	31	33	34	42	30	25	38	32		29.6667	10.0794	0.339753	Housekeeping
Phvul.002G086200.1	11	18	17	16	13	9	19	13	16	4	15	6	13	18	13	16	18	15	18	19	21	18	13	14		14.7083	5.00267	0.340125	Housekeeping
Phvul.001G033300.1	12	15	9	10	9	14	19	11	12	4	14	9	10	17	11	14	15	15	19	19	16	12	14	12		13	4.42644	0.340495	Housekeeping
Phvul.001G083400.1	16	15	12	16	9	21	17	22	26	7	26	17	16	21	14	18	20	24	18	23	14	12	20	22		17.75	6.04483	0.340554	Housekeeping
Phvul.009G110200.1	13	26	16	14	12	24	14	14	17	5	21	10	17	17	13	13	20	16	18	19	19	12	19	15		16	5.45344	0.34084	Housekeeping
Phvul.008G210300.1	17	15	12	14	11	20	21	18	28	8	22	14	18	26	23	15	25	25	24	24	18	14	25	23		19.1667	6.56379	0.342459	Housekeeping
Phvul.004G011700.1	12	12	11	18	10	16	16	14	20	4	15	8	12	20	14	15	15	19	16	17	19	13	22	12		14.5833	5	0.342857	Housekeeping
Phvul.010G098900.1	16	22	17	19	13	33	22	12	25	8	25	13	17	21	23	21	23	20	22	26	17	18	16	13		19.25	6.60883	0.343316	Housekeeping
Phvul.011G084400.1	47	63	57	46	35	47	43	27	29	16	76	41	61	46	47	47	45	45	44	60	50	33	46	68		46.625	16.0631	0.344517	Housekeeping
Phvul.001G143400.2	28	30	23	29	16	36	36	28	48	8	38	21	45	46	37	41	33	34	31	39	45	36	35	34		33.2083	11.4576	0.345022	Housekeeping
Phvul.001G143400.1	28	30	23	29	16	36	37	28	48	8	38	21	45	46	37	41	33	34	31	39	45	36	35	34		33.25	11.4743	0.345092	Housekeeping
Phvul.002G302300.1	20	20	14	28	12	25	26	18	32	8	22	11	19	30	22	22	23	27	29	29	20	19	25	19		21.6667	7.47774	0.345127	Housekeeping
Phvul.001G143400.3	28	29	23	29	16	36	36	27	48	8	37	21	45	45	36	41	32	34	30	39	44	35	35	34		32.8333	11.3325	0.345154	Housekeeping
Phvul.011G066300.2	14	13	7	18	6	14	13	12	10	5	15	7	12	13	12	10	14	13	17	13	15	12	19	11		12.2917	4.24264	0.345164	Housekeeping
Phvul.004G000200.1	12	13	7	10	7	13	17	9	12	5	16	11	12	14	10	12	14	14	18	17	13	9	19	15		12.4583	4.30581	0.345617	Housekeeping
Phvul.006G007100.1	16	18	11	15	11	22	20	19	26	11	25	19	21	28	21	18	24	26	27	24	17	12	32	26		20.375	7.04202	0.34562	Housekeeping
Phvul.001G033300.5	12	15	9	11	10	14	19	11	12	4	14	8	9	17	10	14	14	15	19	19	16	11	14	12		12.875	4.45234	0.345813	Housekeeping
Phvul.001G199000.1	10	16	15	14	11	11	16	11	17	5	17	9	16	13	12	12	14	15	12	15	8	5	15	20		12.875	4.46169	0.346539	Housekeeping
Phvul.002G202100.1	14	24	10	17	11	17	16	11	18	7	24	12	19	17	13	12	17	21	15	22	18	17	26	20		16.5833	5.75847	0.347245	Housekeeping
Phvul.007G063600.2	7	15	13	14	11	10	12	7	17	5	16	8	8	14	8	12	14	14	8	15	11	9	13	10		11.2917	3.92301	0.347425	Housekeeping
Phvul.002G164600.1	21	21	17	20	18	17	21	24	25	9	17	11	20	23	17	17	27	27	15	29	27	19	37	19		20.75	7.21064	0.347501	Housekeeping
Phvul.008G138600.1	10	11	9	7	7	14	15	10	15	4	12	7	12	13	6	13	15	12	12	13	9	7	13	12		10.75	3.73854	0.347771	Housekeeping
Phvul.002G143600.1	30	50	32	34	30	54	47	24	45	12	38	22	43	46	48	41	42	39	62	48	59	53	43	37		40.7917	14.1883	0.347822	Housekeeping
Phvul.005G082600.1	18	24	13	20	14	24	26	23	32	9	26	17	27	29	22	18	27	31	34	24	28	17	36	30		23.7083	8.25268	0.348092	Housekeeping
Phvul.004G117800.1	14	18	23	16	11	19	15	7	10	5	15	11	17	12	19	21	16	15	16	17	17	10	16	12		14.6667	5.10653	0.348173	Housekeeping
Phvul.001G033300.3	12	14	8	10	8	14	18	11	12	4	14	8	9	17	10	14	14	15	18	19	15	12	14	12		12.5833	4.38672	0.348614	Housekeeping
Phvul.009G012500.3	18	14	14	20	11	20	22	14	19	6	28	12	18	31	15	25	18	20	20	18	22	20	24	20		18.7083	6.52227	0.348629	Housekeeping
Phvul.007G063600.1	7	14	12	13	9	10	12	6	17	5	14	7	8	14	8	12	14	13	8	14	11	8	12	10		10.75	3.74967	0.348806	Housekeeping
Phvul.009G012500.2	18	15	14	21	11	21	23	14	20	6	28	12	18	31	15	26	18	20	20	18	23	21	24	20		19.0417	6.65532	0.349514	Housekeeping
Phvul.005G146700.1	14	12	7	11	7	15	14	18	22	4	17	11	19	17	14	13	17	17	16	17	14	13	17	19		14.375	5.02494	0.349561	Housekeeping
Phvul.011G066300.1	13	13	7	18	6	14	12	12	10	4	14	7	12	11	12	9	14	13	17	12	14	11	17	10		11.75	4.10812	0.349627	Housekeeping
Phvul.005G050400.1	31	36	40	26	25	47	51	70	42	10	54	33	46	57	40	46	45	43	46	49	59	43	34	42		42.2917	14.7902	0.349719	Housekeeping
Phvul.009G012500.1	18	15	14	21	11	21	23	14	20	6	28	12	19	31	15	26	18	20	20	18	23	21	25	20		19.125	6.69502	0.350067	Housekeeping
Phvul.006G117400.1	23	20	21	17	17	27	22	16	27	6	31	10	25	24	20	24	24	27	21	25	38	31	23	23		22.5833	7.91475	0.350469	Housekeeping
Phvul.009G159400.1	14	14	7	13	8	15	16	10	16	4	14	7	13	16	15	12	11	13	16	21	15	13	19	13		13.125	4.60072	0.350531	Housekeeping
Phvul.004G171100.1	58	39	38	93	43	61	58	54	64	16	44	37	58	51	41	53	50	55	58	40	47	27	53	59		49.875	17.4936	0.350749	Housekeeping
Phvul.010G013800.1	9	10	10	12	10	19	12	8	14	4	16	11	10	16	11	17	15	15	13	11	11	9	19	16		12.4167	4.35813	0.350991	Housekeeping
Phvul.006G070500.1	10	13	13	14	13	9	7	7	9	7	18	5	11	14	9	9	12	8	9	12	12	7	13	8		10.375	3.64555	0.351378	Housekeeping
Phvul.002G125100.1	25	36	40	49	31	31	32	22	26	9	48	20	28	38	24	38	33	34	36	29	24	19	37	38		31.125	10.9404	0.3515	Housekeeping
Phvul.004G132100.1	12	13	9	13	6	12	15	9	15	6	17	9	13	16	10	18	20	18	19	18	14	11	17	16		13.5833	4.78261	0.352094	Housekeeping
Phvul.008G125500.2	10	15	12	11	9	11	10	17	15	5	22	10	16	17	20	14	17	16	18	12	10	9	15	15		13.5833	4.78261	0.352094	Housekeeping
Phvul.009G223400.1	13	15	8	9	9	18	15	9	16	5	13	8	11	14	14	9	15	15	16	17	13	9	20	12		12.625	4.4471	0.352245	Housekeeping
Phvul.010G041000.1	16	21	16	16	15	30	34	18	21	9	23	15	18	28	23	23	25	22	29	28	16	12	27	26		21.2917	7.50044	0.352271	Housekeeping
Phvul.006G165300.1	20	27	15	18	15	28	34	22	33	7	24	14	23	32	31	26	30	31	34	28	26	19	34	29		25	8.80814	0.352326	Housekeeping
Phvul.001G170900.1	100	126	83	91	82	139	197	99	126	30	135	82	126	179	122	176	141	128	164	145	161	153	158	125		127.833	45.0939	0.352755	Housekeeping
Phvul.006G206600.1	10	8	9	8	6	10	13	16	14	3	17	8	14	14	9	11	12	12	12	15	11	13	9	14		11.1667	3.9425	0.35306	Housekeeping
Phvul.003G289400.1	11	16	10	12	9	13	17	12	13	2	12	6	15	13	10	11	10	10	10	17	18	14	15	14		12.0833	4.272	0.353545	Housekeeping
Phvul.011G055200.1	28	25	18	26	19	27	30	16	31	7	34	16	27	33	20	32	20	22	37	39	30	30	37	25		26.2083	9.26769	0.353616	Housekeeping
Phvul.009G066000.1	15	22	12	18	11	14	21	13	25	4	17	11	18	21	28	16	21	20	22	20	21	16	24	21		17.9583	6.35269	0.353746	Housekeeping
Phvul.005G159000.1	38	37	25	32	23	43	48	44	55	9	42	24	43	55	47	39	48	50	51	46	35	23	53	44		39.75	14.0614	0.353746	Housekeeping
Phvul.001G075200.1	14	21	15	16	10	30	25	15	21	7	19	11	19	20	12	18	16	15	18	20	14	11	20	17		16.8333	5.95595	0.353819	Housekeeping
Phvul.009G066000.2	15	22	12	18	11	14	21	13	25	4	17	11	18	21	28	16	21	21	22	20	21	16	24	21		18	6.37391	0.354106	Housekeeping
Phvul.007G008000.1	23	22	11	19	13	22	26	27	29	8	25	13	28	29	27	26	31	31	34	32	36	26	33	27		24.9167	8.82666	0.354247	Housekeeping
Phvul.003G091500.1	19	18	12	19	12	21	23	21	27	8	26	18	31	30	12	20	21	21	24	32	28	18	29	22		21.3333	7.56153	0.354447	Housekeeping
Phvul.008G138900.1	15	25	14	16	11	29	31	28	35	8	21	20	23	26	14	23	23	24	22	28	24	17	22	21		21.6667	7.68115	0.354514	Housekeeping
Phvul.008G062400.1	13	18	8	19	11	17	25	14	25	8	18	13	16	24	17	19	21	20	24	21	17	8	20	16		17.1667	6.09043	0.354782	Housekeeping
Phvul.004G132100.2	13	14	10	14	6	13	16	10	16	6	19	9	14	17	11	19	22	19	20	20	15	13	18	17		14.625	5.19198	0.355007	Housekeeping
Phvul.003G272200.1	10	11	5	11	7	15	12	12	16	4	11	6	9	12	13	8	12	13	11	12	10	7	16	11		10.5833	3.76032	0.355306	Housekeeping
Phvul.007G014200.1	13	12	10	10	6	11	13	12	16	3	19	10	19	18	10	18	12	14	13	17	15	13	16	15		13.125	4.66369	0.355329	Housekeeping
Phvul.002G228800.1	13	21	14	13	12	25	12	13	17	5	16	8	15	16	9	12	14	16	13	16	19	9	16	13		14.0417	4.99266	0.35556	Housekeeping
Phvul.004G096700.1	24	22	20	29	16	26	27	13	24	9	24	11	19	37	29	23	32	34	26	32	26	19	32	21		23.9583	8.51959	0.3556	Housekeeping
Phvul.007G245400.1	13	9	10	12	10	17	12	14	17	2	20	12	20	16	11	15	17	16	11	20	13	11	13	14		13.5417	4.82183	0.356073	Housekeeping
Phvul.001G095900.1	15	23	12	16	12	20	17	10	17	4	14	9	13	14	12	12	12	12	17	18	15	11	23	18		14.4167	5.13712	0.356332	Housekeeping
Phvul.011G117300.1	26	37	27	33	18	39	27	35	44	8	40	33	40	55	39	42	53	46	47	32	36	26	27	36		35.25	12.5621	0.356372	Housekeeping
Phvul.001G113200.1	13	17	13	11	14	20	20	17	14	5	20	10	10	22	18	21	12	13	27	15	16	20	18	15		15.875	5.65892	0.356467	Housekeeping
Phvul.008G125500.1	8	12	10	9	7	9	8	14	12	4	18	8	12	14	16	11	14	12	14	9	8	7	12	12		10.8333	3.86221	0.356512	Housekeeping
Phvul.004G027900.1	27	26	16	21	18	35	34	28	47	8	29	18	35	36	23	24	31	34	29	32	30	23	40	27		27.9583	9.96945	0.356583	Housekeeping
Phvul.002G236000.1	59	45	43	45	33	45	39	32	56	12	52	18	35	49	33	46	38	43	35	66	46	39	66	38		42.2083	15.0586	0.356767	Housekeeping
Phvul.007G001400.1	14	18	16	12	16	11	10	11	15	5	22	12	20	12	9	8	10	10	17	15	11	11	16	16		13.2083	4.71452	0.356935	Housekeeping
Phvul.005G052900.1	141	197	153	142	95	260	178	141	181	45	211	143	176	245	150	164	275	224	199	192	260	156	186	131		176.875	63.1678	0.357132	Housekeeping
Phvul.004G096700.2	24	22	20	29	16	26	28	13	24	9	24	11	19	37	29	23	33	34	26	32	26	19	32	21		24.0417	8.58739	0.357188	Housekeeping
Phvul.009G054500.1	17	17	8	15	11	16	17	8	21	5	17	12	18	20	14	16	17	19	25	19	14	12	23	14		15.625	5.58271	0.357294	Housekeeping
Phvul.003G091700.1	12	11	10	9	7	12	17	13	17	4	24	12	17	19	14	16	12	15	13	16	12	12	15	16		13.5417	4.83908	0.357347	Housekeeping
Phvul.005G175400.1	59	118	87	87	68	63	82	54	67	19	76	26	47	83	67	68	72	62	98	73	77	52	71	70		68.5833	24.5385	0.357792	Housekeeping
Phvul.001G113200.2	13	17	13	11	14	20	20	17	14	5	21	10	10	22	18	21	12	13	27	15	16	20	18	15		15.9167	5.69737	0.35795	Housekeeping
Phvul.003G090700.1	60	68	44	60	44	78	98	54	103	21	75	41	73	87	58	73	70	88	85	74	53	43	97	71		67.4167	24.1377	0.358037	Housekeeping
Phvul.007G119100.1	15	16	15	16	14	23	21	23	29	6	21	16	27	33	22	27	28	27	19	21	16	13	20	23		20.4583	7.32507	0.358048	Housekeeping
Phvul.005G019900.1	8	9	12	13	11	16	9	10	17	3	11	8	13	13	14	9	13	12	8	9	7	6	10	10		10.4583	3.747	0.358279	Housekeeping
Phvul.005G013000.2	30	32	27	24	19	34	42	26	41	11	33	20	20	49	38	47	43	39	49	40	39	27	31	36		33.2083	11.9035	0.358449	Housekeeping
Phvul.007G014200.2	14	12	11	10	7	12	14	13	17	3	20	10	21	20	11	19	13	15	14	18	16	14	17	16		14.0417	5.03422	0.35852	Housekeeping
Phvul.005G175100.1	82	145	115	110	88	73	115	84	74	27	114	42	67	127	90	102	105	89	156	100	114	73	94	94		95	34.0698	0.358629	Housekeeping
Phvul.004G121300.1	17	19	8	14	11	22	20	15	30	5	21	15	24	21	26	18	21	23	23	21	20	18	28	19		19.125	6.861	0.358745	Housekeeping
Phvul.003G118700.1	12	15	11	13	12	17	10	12	21	4	15	5	10	19	15	11	14	17	14	16	19	11	18	13		13.5	4.84321	0.358756	Housekeeping
Phvul.003G090700.2	60	67	44	60	44	78	98	54	103	21	74	40	73	87	58	73	70	88	84	74	53	43	97	70		67.2083	24.1128	0.358777	Housekeeping
Phvul.010G060600.1	25	24	26	20	15	22	26	40	25	4	42	21	33	31	25	30	28	23	24	28	22	18	23	32		25.2917	9.08075	0.359041	Housekeeping
Phvul.005G076800.1	34	36	23	23	16	38	29	24	32	7	34	15	37	27	22	31	25	27	29	31	44	31	45	33		28.875	10.3703	0.359145	Housekeeping
Phvul.003G127200.1	20	15	18	21	16	29	24	12	31	6	26	17	25	28	28	20	26	28	31	24	15	13	26	21		21.6667	7.78353	0.35924	Housekeeping
Phvul.003G222700.1	24	20	11	14	10	22	21	14	22	4	20	9	18	17	17	12	22	21	17	17	23	18	25	16		17.25	6.19866	0.359342	Housekeeping
Phvul.007G014200.3	12	11	9	9	6	11	13	12	15	3	18	9	19	17	9	17	11	13	13	15	14	12	15	15		12.4167	4.46206	0.359361	Housekeeping
Phvul.002G294300.1	13	16	15	14	9	22	14	6	16	4	15	7	14	13	12	11	14	12	12	16	12	9	17	11		12.6667	4.55229	0.359391	Housekeeping
Phvul.001G045200.1	12	13	7	10	9	16	12	10	19	4	12	6	9	13	12	11	13	15	14	15	11	7	17	13		11.6667	4.19325	0.359421	Housekeeping
Phvul.009G157500.1	20	18	29	26	16	41	25	18	33	7	33	24	37	32	24	25	27	27	26	36	25	18	25	40		26.3333	9.46714	0.359511	Housekeeping
Phvul.005G013000.1	30	33	27	24	19	34	42	26	42	11	33	21	21	50	38	47	44	40	50	41	40	27	31	36		33.625	12.0986	0.35981	Housekeeping
Phvul.011G117300.2	27	40	29	35	19	42	29	38	48	8	43	36	44	59	43	45	57	50	51	34	39	28	30	39		38.0417	13.6904	0.359879	Housekeeping
Phvul.004G086200.1	16	29	8	23	13	22	28	20	26	9	21	15	16	32	18	28	29	27	30	27	30	19	25	24		22.2917	8.03638	0.36051	Housekeeping
Phvul.007G088000.2	12	11	9	11	7	10	10	11	16	4	15	10	13	15	11	11	18	18	13	12	8	7	16	17		11.875	4.28174	0.360568	Housekeeping
Phvul.003G262700.1	21	23	11	14	12	12	19	12	23	5	26	15	20	26	22	19	18	21	24	24	19	14	28	19		18.625	6.7164	0.360612	Housekeeping
Phvul.002G107400.1	10	14	6	10	7	10	18	11	12	6	11	10	8	17	15	13	16	15	16	17	13	8	18	14		12.2917	4.43471	0.36079	Housekeeping
Phvul.011G008500.2	30	22	16	23	16	30	36	29	36	7	38	20	35	42	35	37	36	37	37	47	29	25	38	34		30.625	11.0567	0.361034	Housekeeping
Phvul.003G269900.1	18	14	16	18	9	19	12	15	26	6	19	17	19	22	20	18	22	23	23	15	12	7	25	19		17.25	6.23217	0.361285	Housekeeping
Phvul.011G100200.1	12	14	7	14	7	14	19	9	17	4	12	6	10	15	11	13	14	15	15	15	16	12	19	13		12.625	4.56727	0.361764	Housekeeping
Phvul.001G045200.2	14	14	8	11	10	17	13	11	21	4	13	6	10	14	12	12	15	16	15	16	13	7	18	14		12.6667	4.58875	0.36227	Housekeeping
Phvul.002G193600.3	35	50	39	46	28	53	63	28	42	12	42	16	29	52	36	46	44	50	42	54	44	28	57	37		40.5417	14.6882	0.362299	Housekeeping
Phvul.002G248200.1	12	16	8	12	10	21	21	11	18	5	12	7	9	16	14	13	15	18	12	17	15	10	14	13		13.2917	4.8156	0.362302	Housekeeping
Phvul.007G108800.1	118	122	112	130	95	196	141	98	91	23	122	49	100	162	115	130	134	128	100	175	152	118	142	168		121.708	44.1274	0.362566	Housekeeping
Phvul.009G081000.1	21	24	16	22	20	37	29	16	31	5	25	12	25	25	20	25	26	27	24	30	19	16	35	28		23.25	8.42971	0.362568	Housekeeping
Phvul.007G245500.1	11	8	8	6	6	13	10	11	15	3	13	9	14	15	10	13	14	14	8	14	10	7	9	11		10.5	3.80701	0.362572	Housekeeping
Phvul.010G058500.1	9	20	10	13	7	20	16	18	23	4	15	8	14	13	12	14	16	14	16	18	18	15	15	14		14.25	5.16978	0.362792	Housekeeping
Phvul.002G003300.2	21	20	9	16	10	24	22	15	36	7	22	15	28	24	23	20	24	24	25	26	25	22	28	25		21.2917	7.72485	0.362811	Housekeeping
Phvul.002G303400.2	49	33	41	35	27	51	48	47	69	13	50	53	72	61	31	44	52	59	39	48	31	27	41	44		44.375	16.109	0.36302	Housekeeping
Phvul.009G246300.1	22	24	16	19	14	34	27	22	43	7	25	20	31	33	25	23	33	37	25	27	24	18	28	26		25.125	9.12104	0.363026	Housekeeping
Phvul.003G269900.2	18	14	15	18	8	19	11	15	26	6	18	16	18	22	20	17	22	22	22	15	12	8	25	19		16.9167	6.146	0.36331	Housekeeping
Phvul.005G066900.1	87	110	86	78	52	136	147	106	129	27	111	78	114	150	134	150	188	144	123	137	142	91	103	129		114.667	41.6603	0.363316	Housekeeping
Phvul.002G193600.1	37	54	42	48	29	55	67	29	44	13	44	17	30	55	37	49	46	53	44	56	47	29	59	39		42.625	15.4944	0.363505	Housekeeping
Phvul.002G303400.1	49	33	41	35	27	51	48	47	69	13	50	53	72	61	31	44	52	59	39	47	31	27	40	44		44.2917	16.1016	0.363535	Housekeeping
Phvul.003G083000.1	20	24	17	15	13	22	22	11	16	7	28	10	18	23	17	21	22	16	29	31	22	15	25	19		19.2917	7.01855	0.363812	Housekeeping
Phvul.008G126000.1	12	23	11	11	12	11	11	10	12	7	15	7	12	11	9	11	10	12	10	16	13	6	19	14		11.875	4.32049	0.363831	Housekeeping
Phvul.006G206700.1	21	17	12	14	11	23	20	19	33	6	25	14	22	27	24	18	28	29	25	27	22	15	24	24		20.8333	7.58288	0.363978	Housekeeping
Phvul.008G205500.1	14	16	8	11	7	17	21	16	19	3	12	8	17	14	15	14	15	15	18	19	18	13	20	19		14.5417	5.29528	0.364145	Housekeeping
Phvul.002G257700.1	11	13	8	8	9	8	12	11	13	5	10	4	7	14	9	10	10	9	14	14	19	10	11	9		10.3333	3.76298	0.364159	Housekeeping
Phvul.007G088000.3	12	11	9	11	7	10	10	11	16	4	15	10	13	15	11	11	18	18	13	12	8	7	16	18		11.9167	4.34051	0.364238	Housekeeping
Phvul.006G048300.2	18	26	18	24	15	36	28	20	38	7	24	12	25	29	29	26	32	34	23	24	22	15	23	27		23.9583	8.72735	0.364272	Housekeeping
Phvul.009G015300.2	30	28	17	32	21	35	51	28	48	7	32	16	29	42	38	41	36	38	40	35	36	28	43	35		32.75	11.9341	0.364401	Housekeeping
Phvul.010G060600.2	23	20	21	16	12	21	21	34	22	3	36	19	32	28	22	24	26	20	22	23	19	17	20	27		22	8.01727	0.364422	Housekeeping
Phvul.003G286500.1	17	13	7	13	9	10	14	14	14	6	20	8	16	16	15	11	17	16	21	16	16	10	24	15		14.0833	5.13258	0.364443	Housekeeping
Phvul.009G054500.2	17	17	8	15	10	16	17	7	21	5	17	12	17	19	13	16	17	18	24	19	14	11	23	13		15.25	5.55938	0.364549	Housekeeping
Phvul.008G126000.2	13	24	12	11	13	11	12	10	13	7	16	8	12	11	9	11	10	13	10	16	13	7	20	15		12.375	4.51221	0.364623	Housekeeping
Phvul.005G107700.1	11	8	7	7	5	9	12	9	12	3	15	7	9	13	10	12	13	13	11	15	8	7	12	13		10.0417	3.66151	0.364632	Housekeeping
Phvul.004G055700.1	18	19	10	14	9	17	26	21	24	6	20	13	18	29	21	21	26	25	29	26	23	17	26	23		20.0417	7.31027	0.364753	Housekeeping
Phvul.001G033300.4	10	14	8	10	8	13	18	10	11	3	12	7	8	16	10	14	13	14	17	17	15	9	14	11		11.75	4.2868	0.364834	Housekeeping
Phvul.005G076900.1	14	14	9	12	9	19	12	14	15	3	21	7	15	16	10	13	15	13	17	23	15	15	16	13		13.75	5.01664	0.364846	Housekeeping
Phvul.008G172300.1	16	16	10	15	7	14	19	9	21	6	17	9	14	21	20	20	22	19	21	24	20	14	21	20		16.4583	6.00694	0.364979	Housekeeping
Phvul.006G089500.1	40	48	48	49	36	27	41	25	29	15	52	21	30	49	33	43	39	37	55	28	26	23	48	56		37.4167	13.6593	0.365059	Housekeeping
Phvul.005G140000.1	12	14	7	14	7	14	13	10	19	3	13	6	13	15	15	13	15	17	16	13	11	8	17	15		12.5	4.56435	0.365148	Housekeeping
Phvul.005G052700.1	159	191	158	178	114	355	280	193	246	57	292	185	224	333	201	235	299	293	293	279	301	205	248	187		229.417	83.7712	0.365149	Housekeeping
Phvul.008G077100.1	33	26	17	21	18	35	37	19	30	10	37	15	25	34	24	31	32	31	31	44	24	16	36	33		27.4583	10.0286	0.365231	Housekeeping
Phvul.002G193600.2	36	53	41	48	29	54	67	29	44	13	44	17	29	54	37	49	46	52	44	56	46	28	59	38		42.2083	15.4168	0.365254	Housekeeping
Phvul.011G041500.1	56	66	51	51	41	73	72	66	80	21	103	48	77	99	84	94	88	87	108	63	50	49	70	96		70.5417	25.7658	0.365257	Housekeeping
Phvul.003G058300.1	8	19	14	11	8	13	21	11	12	3	16	7	11	16	12	18	17	16	15	15	15	12	17	12		13.2917	4.85867	0.365543	Housekeeping
Phvul.008G037600.1	12	17	12	15	7	23	16	15	24	4	18	8	22	22	13	15	15	15	19	17	16	16	21	18		15.8333	5.78792	0.365553	Housekeeping
Phvul.011G008500.1	32	24	16	24	17	31	38	31	38	8	40	21	37	44	37	40	39	40	40	51	30	26	42	36		32.5833	11.9147	0.365668	Housekeeping
Phvul.002G003300.1	21	20	9	16	10	24	22	15	36	7	22	15	29	24	23	20	25	25	25	26	25	23	29	25		21.5	7.86278	0.365711	Housekeeping
Phvul.010G030200.1	31	42	26	27	20	35	60	27	30	11	32	21	32	39	47	47	53	43	44	39	42	28	38	40		35.5833	13.0182	0.365851	Housekeeping
Phvul.002G189700.1	10	9	7	8	7	15	13	14	21	5	11	15	15	17	14	9	17	18	11	13	13	10	13	15		12.5	4.57347	0.365878	Housekeeping
Phvul.008G205100.2	10	10	9	8	6	11	11	11	19	3	13	8	17	14	10	11	12	14	12	17	16	11	13	10		11.5	4.20793	0.365907	Housekeeping
Phvul.005G140000.6	12	14	7	14	7	14	13	10	19	3	12	6	13	15	15	13	15	17	16	13	11	8	17	15		12.4583	4.55961	0.365988	Housekeeping
Phvul.009G037500.1	49	78	73	63	47	83	64	35	56	15	69	33	53	91	71	91	76	68	83	55	48	40	57	74		61.3333	22.4505	0.366041	Housekeeping
Phvul.002G253600.1	11	7	9	10	6	13	9	9	11	4	18	7	10	14	6	9	11	11	12	13	9	6	12	13		10	3.66288	0.366288	Housekeeping
Phvul.006G027500.1	24	23	16	21	14	29	29	22	36	4	36	19	35	39	37	37	32	32	36	27	30	28	38	31		28.125	10.3158	0.366786	Housekeeping
Phvul.008G205100.1	10	10	9	8	6	11	11	10	19	3	13	8	17	14	10	11	12	13	12	17	16	11	12	10		11.375	4.17253	0.366816	Housekeeping
Phvul.009G015300.1	30	27	16	32	21	35	50	28	48	7	32	16	28	42	38	40	36	38	40	35	36	27	43	35		32.5	11.9234	0.366873	Housekeeping
Phvul.007G244700.1	16	14	7	12	7	14	22	14	22	6	19	11	20	21	15	21	18	17	20	20	16	13	25	17		16.125	5.91692	0.366941	Housekeeping
Phvul.004G121400.2	16	18	8	12	10	18	19	16	28	5	19	13	21	20	27	17	19	21	24	19	17	14	25	18		17.6667	6.48383	0.367009	Housekeeping
Phvul.006G048300.1	18	26	18	25	15	37	29	20	38	7	24	12	26	30	30	27	33	34	24	24	23	15	23	27		24.375	8.94893	0.367136	Housekeeping
Phvul.007G002700.1	17	20	18	15	24	32	19	11	27	5	20	8	19	19	16	16	23	19	22	14	15	16	21	17		18.0417	6.6252	0.367217	Housekeeping
Phvul.003G022900.3	19	20	15	16	10	27	19	22	31	5	27	14	20	30	21	24	30	27	25	18	16	15	21	20		20.5	7.53171	0.367401	Housekeeping
Phvul.004G074000.1	12	23	19	16	12	22	13	9	29	4	20	13	24	23	18	21	20	22	15	19	15	15	23	22		17.875	6.5681	0.367446	Housekeeping
Phvul.005G140000.2	13	15	8	15	7	14	14	11	20	3	13	7	13	16	16	14	16	18	18	14	11	8	18	16		13.25	4.86929	0.367494	Housekeeping
Phvul.003G286500.2	17	13	7	13	9	10	14	14	14	6	20	8	15	16	15	11	17	16	21	16	15	9	24	15		13.9583	5.1316	0.367637	Housekeeping
Phvul.005G019900.2	8	9	12	13	11	17	9	10	17	3	11	8	14	13	14	8	12	12	8	9	7	6	10	10		10.4583	3.84578	0.367724	Housekeeping
Phvul.003G286500.3	17	13	7	13	9	10	14	14	14	6	20	8	16	16	15	11	17	16	21	16	15	9	24	15		14	5.14846	0.367747	Housekeeping
Phvul.006G005500.1	20	12	13	13	13	27	26	19	29	4	21	17	24	28	24	29	23	24	17	27	18	17	17	23		20.2083	7.43303	0.36782	Housekeeping
Phvul.007G018800.1	10	10	10	11	9	11	14	11	17	4	10	9	9	19	20	15	17	17	18	12	11	9	15	13		12.5417	4.61411	0.367902	Housekeeping
Phvul.002G106700.1	23	30	25	17	20	45	26	16	23	6	25	15	34	33	19	29	25	25	30	32	31	27	19	33		25.3333	9.33059	0.368313	Housekeeping
Phvul.010G038500.1	15	18	19	18	11	21	27	15	23	6	25	20	32	34	21	27	30	22	34	28	24	17	20	20		21.9583	8.08764	0.368318	Housekeeping
Phvul.003G022900.4	19	20	15	16	10	27	19	21	31	5	27	14	20	30	21	24	30	27	25	18	16	15	21	19		20.4167	7.52219	0.368434	Housekeeping
Phvul.011G136800.1	11	10	8	9	6	16	13	13	17	4	14	8	12	18	10	15	15	15	15	14	9	7	17	14		12.0833	4.45346	0.368562	Housekeeping
Phvul.009G104800.1	12	15	20	20	10	16	9	14	25	5	15	6	13	16	16	11	16	16	18	14	17	10	18	12		14.3333	5.28583	0.368779	Housekeeping
Phvul.005G125100.1	50	49	34	44	28	73	83	55	82	14	63	32	63	86	72	79	71	76	70	70	61	50	72	67		60.1667	22.2004	0.368981	Housekeeping
Phvul.003G027500.1	11	15	8	17	7	18	16	16	20	4	18	9	16	19	20	16	16	20	27	20	16	19	20	19		16.125	5.95203	0.369118	Housekeeping
Phvul.007G041700.1	14	17	9	16	8	20	24	17	22	5	12	9	18	20	18	20	20	19	28	21	18	14	21	18		17	6.27641	0.369201	Housekeeping
Phvul.001G179700.1	12	21	18	14	15	13	12	10	18	4	11	7	13	17	17	14	17	15	19	12	8	6	14	14		13.375	4.93862	0.369243	Housekeeping
Phvul.008G138600.2	10	10	7	7	6	14	14	10	16	3	12	7	12	13	6	13	14	11	11	13	8	7	12	11		10.2917	3.80044	0.369273	Housekeeping
Phvul.002G235400.1	37	47	31	41	30	46	62	35	48	14	46	16	33	60	59	55	61	53	73	51	51	39	61	51		45.8333	16.9263	0.369301	Housekeeping
Phvul.002G293400.1	37	45	23	44	24	43	60	34	58	10	36	21	43	63	44	54	46	44	59	47	46	33	58	43		42.2917	15.6285	0.369541	Housekeeping
Phvul.003G138700.1	12	10	7	9	5	12	13	12	18	4	15	9	14	14	15	10	15	16	17	13	16	10	20	12		12.4167	4.59093	0.36974	Housekeeping
Phvul.009G141600.1	100	128	78	79	70	100	149	90	112	27	149	72	120	142	113	138	134	110	169	201	155	136	145	130		118.625	43.8713	0.369832	Housekeeping
Phvul.010G164400.1	27	22	17	18	14	27	17	13	22	4	22	8	16	24	26	26	23	19	23	17	14	12	20	18		18.7083	6.91906	0.369838	Housekeeping
Phvul.007G015800.1	53	47	26	47	23	59	70	60	76	17	67	29	57	82	63	69	69	65	84	74	65	51	74	59		57.75	21.3816	0.370244	Housekeeping
Phvul.009G050500.1	46	40	23	30	21	57	54	40	64	12	69	30	53	66	44	57	50	54	48	61	46	42	59	57		46.7917	17.3299	0.370364	Housekeeping
Phvul.011G062800.1	12	9	9	7	9	16	15	11	18	3	12	7	13	15	17	12	11	13	13	21	14	13	14	10		12.25	4.53946	0.370568	Housekeeping
Phvul.009G004500.1	35	31	20	29	14	35	28	41	53	9	41	19	43	36	37	27	29	33	39	44	40	44	50	33		33.75	12.51	0.370667	Housekeeping
Phvul.005G140000.5	12	14	7	14	7	13	14	10	19	3	13	6	13	15	15	13	15	17	17	13	10	8	17	16		12.5417	4.65009	0.370771	Housekeeping
Phvul.007G279900.1	9	17	13	11	8	14	11	6	10	3	13	7	13	14	11	10	11	10	14	12	7	4	12	12		10.5	3.89358	0.370818	Housekeeping
Phvul.009G111600.1	12	9	5	10	5	12	11	16	18	4	16	9	16	13	15	10	13	14	16	14	11	10	17	14		12.0833	4.48144	0.370878	Housekeeping
Phvul.004G132300.1	21	24	13	15	17	22	28	19	28	6	20	10	17	24	20	15	26	28	28	28	29	18	34	19		21.2083	7.86808	0.37099	Housekeeping
Phvul.004G121400.1	16	17	7	12	9	17	18	15	27	5	19	12	20	19	26	16	18	20	23	18	16	14	24	17		16.875	6.26498	0.371258	Housekeeping
Phvul.004G083900.1	13	17	13	11	9	14	27	13	15	4	25	12	15	21	14	14	18	17	20	14	18	12	20	14		15.4167	5.73004	0.371678	Housekeeping
Phvul.008G054000.1	175	173	144	143	95	227	313	165	270	56	230	138	262	308	260	313	279	276	300	213	261	229	269	258		223.208	83.0459	0.372056	Housekeeping
Phvul.002G097800.1	18	26	22	18	15	24	26	25	29	6	28	14	31	24	17	21	31	25	22	31	44	35	28	21		24.2083	9.01055	0.372209	Housekeeping
Phvul.001G036000.1	36	59	36	38	22	58	76	48	56	18	44	23	33	61	44	52	63	48	48	58	58	32	70	49		47.0833	17.5285	0.372288	Housekeeping
Phvul.003G022900.5	19	21	15	16	10	27	20	22	32	5	27	14	20	31	22	24	31	28	25	19	16	15	21	20		20.8333	7.75672	0.372322	Housekeeping
Phvul.005G140000.3	13	15	7	14	7	13	14	11	20	3	13	7	13	16	16	14	15	18	18	13	11	8	18	16		13.0417	4.8573	0.372444	Housekeeping
Phvul.007G191900.1	8	14	17	11	11	13	12	5	13	3	12	9	13	12	9	11	11	11	18	8	10	6	8	10		10.625	3.95811	0.372528	Housekeeping
Phvul.003G022900.1	19	20	15	16	10	28	20	22	32	5	27	14	20	30	22	25	31	28	25	19	16	15	21	20		20.8333	7.76209	0.37258	Housekeeping
Phvul.009G195100.2	14	18	15	15	9	26	22	15	26	4	16	13	27	29	19	22	22	17	21	25	28	21	20	16		19.1667	7.14143	0.372596	Housekeeping
Phvul.008G189800.1	15	11	8	12	6	12	14	12	15	4	17	8	14	20	11	16	11	12	17	17	9	8	16	10		12.2917	4.58258	0.37282	Housekeeping
Phvul.007G262200.3	66	55	36	56	32	59	76	60	100	18	97	50	108	81	51	80	70	74	93	76	80	78	90	90		69.8333	26.044	0.372945	Housekeeping
Phvul.001G190800.1	16	15	10	17	8	16	25	17	24	4	19	7	17	22	25	20	20	22	25	23	20	18	20	21		17.9583	6.69751	0.372947	Housekeeping
Phvul.009G244300.1	12	12	7	14	11	16	15	17	24	8	15	11	15	15	13	11	18	17	17	12	11	8	26	12		14.0417	5.23705	0.372965	Housekeeping
Phvul.001G091300.1	101	179	92	113	100	195	194	156	180	30	150	85	206	213	117	213	193	161	235	202	184	150	158	148		156.458	58.3745	0.373099	Housekeeping
Phvul.004G107900.1	23	20	21	25	25	39	29	34	45	19	42	37	27	40	37	32	43	41	37	29	19	15	58	37		32.25	12.0329	0.373112	Housekeeping
Phvul.010G139400.1	23	25	10	20	12	30	33	21	36	6	23	14	27	29	23	22	27	29	36	30	24	20	31	24		23.9583	8.94893	0.373521	Housekeeping
Phvul.009G181300.1	14	10	7	9	5	15	16	11	17	4	17	9	19	13	11	14	14	16	14	12	12	7	12	16		12.25	4.57602	0.373553	Housekeeping
Phvul.005G140000.4	13	15	7	15	7	14	14	11	20	3	13	7	13	15	16	14	15	18	18	13	10	8	18	16		13.0417	4.87442	0.373758	Housekeeping
Phvul.011G085100.1	23	14	12	12	11	23	26	19	26	5	26	13	27	30	21	23	27	26	27	31	26	17	24	25		21.4167	8.00562	0.373803	Housekeeping
Phvul.002G030300.1	12	12	8	11	8	11	15	14	16	3	19	11	17	22	18	17	18	19	20	16	16	11	19	22		14.7917	5.53022	0.373874	Housekeeping
Phvul.003G022900.2	19	20	15	16	10	28	20	22	32	5	27	14	21	31	22	25	31	28	25	19	16	15	21	20		20.9167	7.82049	0.373888	Housekeeping
Phvul.005G010100.2	43	42	38	45	27	79	53	46	93	13	52	30	60	65	50	50	61	73	53	57	52	45	52	57		51.5	19.2637	0.374052	Housekeeping
Phvul.006G193700.1	28	35	23	27	18	46	41	24	44	7	22	13	31	40	45	40	38	35	37	36	35	25	40	30		31.6667	11.8462	0.374092	Housekeeping
Phvul.005G114700.1	100	118	61	81	61	129	151	118	132	25	157	61	131	164	130	173	166	142	168	149	156	123	122	155		123.875	46.3536	0.374197	Housekeeping
Phvul.009G195100.1	13	16	13	14	8	24	20	14	24	4	14	12	25	26	18	20	19	16	20	23	26	20	18	14		17.5417	6.5681	0.374429	Housekeeping
Phvul.001G110300.1	51	42	22	34	23	49	56	47	59	15	59	35	67	75	69	55	68	67	64	60	51	43	74	69		52.25	19.5654	0.374458	Housekeeping
Phvul.008G136200.1	12	14	10	16	8	11	14	17	14	5	18	10	15	21	10	15	20	14	24	8	15	10	15	12		13.6667	5.11794	0.374484	Housekeeping
Phvul.009G165200.1	12	11	8	9	6	13	14	11	16	4	18	7	15	16	11	14	13	13	19	19	14	11	20	13		12.7917	4.79166	0.374592	Housekeeping
Phvul.007G262200.2	50	41	27	41	24	45	58	47	77	13	74	38	81	61	39	61	54	58	70	57	60	57	68	68		52.875	19.8101	0.374659	Housekeeping
Phvul.009G224600.1	14	14	13	13	11	24	11	14	22	3	14	7	21	15	12	20	14	15	11	15	12	11	15	17		14.0833	5.27668	0.374675	Housekeeping
Phvul.004G083500.1	15	19	11	14	7	21	17	13	26	5	22	8	15	16	13	16	16	19	14	21	18	12	23	15		15.6667	5.86998	0.37468	Housekeeping
Phvul.007G089700.1	15	12	8	12	8	20	21	13	26	5	15	9	16	21	16	15	19	21	14	18	18	12	19	16		15.375	5.76108	0.374704	Housekeeping
Phvul.003G063300.2	26	23	14	25	11	25	33	26	42	10	34	21	29	45	36	33	43	37	44	31	30	27	30	31		29.4167	11.0238	0.374745	Housekeeping
Phvul.006G048500.1	32	33	15	28	20	30	43	18	33	8	34	13	23	30	30	28	36	39	40	42	41	27	41	38		30.0833	11.2743	0.374769	Housekeeping
Phvul.006G048500.3	32	33	15	28	20	30	43	18	33	8	34	13	23	30	30	28	36	39	40	42	41	27	41	38		30.0833	11.2743	0.374769	Housekeeping
Phvul.002G291500.1	13	10	8	8	7	11	17	22	17	4	15	11	15	18	17	13	17	18	18	17	12	9	17	16		13.75	5.1559	0.374975	Housekeeping
Phvul.002G272900.1	23	19	26	15	14	19	21	17	24	9	36	13	22	16	12	26	15	19	22	24	16	12	30	27		19.875	7.45498	0.375093	Housekeeping
Phvul.006G048500.2	32	33	15	28	20	30	43	18	33	8	34	13	23	30	30	28	36	39	40	42	42	28	41	38		30.1667	11.3155	0.375099	Housekeeping
Phvul.006G181200.1	44	36	22	41	31	63	42	33	48	9	58	39	79	45	41	40	51	57	45	39	51	36	61	60		44.625	16.7448	0.375235	Housekeeping
Phvul.006G126700.1	51	42	44	42	25	57	61	57	57	18	89	43	69	88	53	92	77	63	81	59	50	47	52	66		57.625	21.6328	0.375406	Housekeeping
Phvul.010G071500.1	9	10	8	9	7	13	13	9	17	3	10	5	11	14	13	8	13	14	14	9	7	7	13	10		10.25	3.84794	0.375409	Housekeeping
Phvul.005G010100.1	40	32	25	36	21	57	47	42	74	12	49	23	48	62	46	49	50	55	45	45	34	34	47	47		42.5	15.9583	0.375489	Housekeeping
Phvul.002G318600.1	11	22	11	16	12	9	12	8	20	6	15	7	12	13	9	10	14	16	15	15	13	7	19	15		12.7917	4.80902	0.375949	Housekeeping
Phvul.005G048400.1	21	25	17	18	10	21	26	13	24	6	24	15	22	32	22	28	21	22	24	38	35	22	29	28		22.625	8.51234	0.376236	Housekeeping
Phvul.009G101000.1	10	10	4	8	4	11	12	9	16	4	11	8	9	10	10	10	12	13	15	13	9	8	16	10		10.0833	3.79385	0.37625	Housekeeping
Phvul.005G000300.1	12	14	9	10	6	11	8	9	17	2	14	4	13	11	7	11	10	12	10	11	10	7	11	11		10	3.76386	0.376386	Housekeeping
Phvul.007G262200.1	47	38	25	39	23	40	54	41	70	12	68	36	77	56	36	55	49	51	66	54	56	55	63	64		48.9583	18.4278	0.376397	Housekeeping
Phvul.003G063300.1	20	18	11	19	9	19	26	20	33	8	26	16	22	36	28	26	33	29	34	24	23	21	23	24		22.8333	8.59709	0.376515	Housekeeping
Phvul.011G036200.1	26	34	23	19	19	18	25	13	18	6	30	12	20	22	19	26	16	18	31	35	25	21	34	23		22.2083	8.36521	0.37667	Housekeeping
Phvul.001G190800.2	19	17	11	18	9	19	29	20	27	5	22	8	19	27	28	23	23	25	30	27	23	22	24	25		20.8333	7.85281	0.376935	Housekeeping
Phvul.003G129100.1	32	34	21	26	19	38	31	27	54	9	40	24	59	41	31	33	43	46	39	42	35	24	46	39		34.7083	13.0854	0.377009	Housekeeping
Phvul.007G094900.2	11	17	22	14	14	12	14	11	16	4	11	7	13	21	14	17	22	16	21	22	22	16	12	11		15	5.66422	0.377614	Housekeeping
Phvul.009G115600.1	9	10	9	11	9	16	13	10	20	7	14	14	11	17	14	16	16	17	14	12	6	4	19	16		12.6667	4.78435	0.377712	Housekeeping
Phvul.010G018700.1	17	14	9	14	9	24	18	26	23	4	19	10	24	18	11	15	21	19	17	23	22	22	17	17		17.2083	6.50077	0.377769	Housekeeping
Phvul.001G001400.2	25	22	14	20	15	32	33	33	44	8	30	16	34	39	29	30	35	36	46	32	29	23	37	32		28.9167	10.925	0.377811	Housekeeping
Phvul.003G280700.1	10	14	8	9	6	9	14	10	7	4	14	8	10	11	8	8	10	9	13	14	12	8	20	12		10.3333	3.90427	0.377833	Housekeeping
Phvul.001G089500.1	9	11	5	10	6	10	12	11	17	3	11	8	11	15	17	9	15	14	17	12	11	9	14	14		11.2917	4.26888	0.378056	Housekeeping
Phvul.011G100200.2	11	13	6	13	6	11	17	7	14	4	11	5	8	14	11	12	13	13	15	14	13	9	18	13		11.2917	4.26888	0.378056	Housekeeping
Phvul.004G057300.1	17	17	8	13	9	12	22	18	24	6	18	9	14	20	22	20	21	22	24	21	13	12	24	21		16.9583	6.41301	0.378163	Housekeeping
Phvul.004G054400.1	15	14	13	11	11	19	20	11	19	3	17	6	12	25	14	18	15	16	18	15	13	10	19	12		14.4167	5.45191	0.378167	Housekeeping
Phvul.004G054400.2	15	14	13	11	11	19	20	11	19	3	17	6	12	25	14	18	15	16	18	15	13	10	19	12		14.4167	5.45191	0.378167	Housekeeping
Phvul.007G273700.1	23	31	12	26	13	31	42	26	37	11	33	19	32	39	32	30	38	36	45	39	43	24	47	37		31.0833	11.7568	0.378236	Housekeeping
Phvul.008G136000.1	18	22	21	16	10	21	18	27	22	7	27	10	21	35	21	22	26	20	37	20	21	15	21	21		20.7917	7.86596	0.378323	Housekeeping
Phvul.008G059600.1	39	34	41	39	26	69	46	48	72	8	38	23	52	62	50	48	46	47	32	51	43	33	41	35		42.625	16.1269	0.378344	Housekeeping
Phvul.008G017500.1	13	20	14	17	10	15	15	11	20	3	11	6	11	19	15	13	17	20	10	20	13	9	12	14		13.6667	5.17462	0.378631	Housekeeping
Phvul.001G082300.1	11	11	6	9	6	12	18	13	17	5	12	9	11	21	13	14	17	17	19	12	13	10	16	16		12.8333	4.86244	0.378892	Housekeeping
Phvul.005G060100.1	192	174	112	125	86	219	265	139	197	50	213	121	197	287	182	271	244	212	249	263	287	185	228	259		198.208	75.1169	0.378979	Housekeeping
Phvul.011G071200.1	11	17	9	15	12	11	14	11	18	4	13	7	11	14	21	10	15	15	19	11	11	8	20	19		13.1667	4.99066	0.379037	Housekeeping
Phvul.011G030800.3	9	12	5	10	4	7	10	9	13	4	13	7	9	11	12	8	11	13	13	13	10	7	17	14		10.0417	3.80657	0.379078	Housekeeping
Phvul.007G083600.1	8	9	8	7	8	10	8	17	17	3	11	9	13	15	10	11	14	14	11	19	13	10	11	10		11.0833	4.20198	0.379126	Housekeeping
Phvul.001G001400.1	25	22	14	20	15	32	33	33	44	8	30	16	34	39	29	30	35	37	46	32	29	23	38	32		29	10.995	0.379138	Housekeeping
Phvul.002G134300.1	18	21	11	15	9	17	25	13	28	5	26	13	21	25	20	22	21	24	23	29	20	13	29	21		19.5417	7.41215	0.3793	Housekeeping
Phvul.001G200300.1	42	53	31	51	30	56	45	32	43	11	60	21	46	57	48	56	46	50	86	41	48	41	63	65		46.75	17.7396	0.379457	Housekeeping
Phvul.007G094900.3	16	22	33	26	21	18	19	16	23	7	17	10	19	28	18	22	30	25	27	33	35	26	14	17		21.75	8.25793	0.379675	Housekeeping
Phvul.006G070800.1	39	17	21	32	13	20	36	40	37	6	44	22	38	41	31	35	32	39	25	48	32	38	32	30		31.1667	11.8354	0.379745	Housekeeping
Phvul.002G180500.1	26	34	24	28	20	41	48	29	52	10	26	18	26	35	39	32	35	36	42	36	22	17	46	33		31.4583	11.9478	0.379798	Housekeeping
Phvul.003G041800.2	11	12	8	10	8	15	13	12	15	4	12	5	9	12	10	7	9	13	13	13	10	6	20	10		10.7083	4.06735	0.37983	Housekeeping
Phvul.011G177700.1	25	32	12	27	13	30	41	28	40	11	33	20	34	39	31	28	38	36	46	40	44	24	49	39		31.6667	12.0312	0.379933	Housekeeping
Phvul.009G040400.1	43	95	44	59	51	53	63	35	70	13	46	17	39	64	59	65	55	45	75	64	62	45	66	52		53.3333	20.2649	0.379967	Housekeeping
Phvul.007G146100.1	18	20	15	23	14	39	27	20	41	5	25	15	37	31	29	30	26	30	29	27	28	24	22	25		25	9.5	0.38	Housekeeping
Phvul.008G131400.1	11	21	9	15	12	21	26	10	23	4	17	13	16	16	19	20	17	20	24	24	18	15	28	20		17.4583	6.63501	0.380048	Housekeeping
Phvul.008G182900.1	26	24	12	27	16	35	32	26	36	7	24	13	24	26	25	25	32	31	41	36	37	27	44	27		27.2083	10.3413	0.38008	Housekeeping
Phvul.002G065900.2	41	42	33	38	23	58	47	51	70	10	47	22	45	69	59	53	69	67	50	44	41	36	41	51		46.125	17.5322	0.380101	Housekeeping
Phvul.007G103200.1	21	23	13	22	13	32	27	19	44	6	23	14	35	33	25	30	28	32	27	28	24	25	33	25		25.0833	9.53467	0.38012	Housekeeping
Phvul.006G007000.2	12	13	6	7	6	10	16	12	15	7	11	12	11	18	17	12	17	15	18	13	10	6	18	18		12.5	4.75219	0.380175	Housekeeping
Phvul.004G118600.1	8	15	10	14	9	16	8	12	23	2	13	9	14	12	13	12	11	13	10	11	10	10	15	17		11.9583	4.54716	0.38025	Housekeeping
Phvul.007G271500.1	12	12	7	10	8	15	14	12	22	4	14	10	14	16	17	10	14	18	16	13	10	8	21	16		13.0417	4.95917	0.380256	Housekeeping
Phvul.006G046900.1	20	34	16	34	19	34	43	31	44	8	34	16	31	39	35	36	36	38	42	37	60	41	36	36		33.3333	12.6754	0.380263	Housekeeping
Phvul.002G058300.1	9	13	6	12	6	13	12	11	18	4	9	6	9	10	12	10	11	14	14	11	12	6	18	12		10.75	4.08982	0.380449	Housekeeping
Phvul.009G035400.1	25	26	13	21	8	18	23	25	25	6	33	15	26	24	16	20	28	24	21	37	34	28	30	23		22.875	8.70575	0.380579	Housekeeping
Phvul.006G007000.1	12	13	7	7	6	10	17	13	16	7	11	12	12	19	17	13	17	16	18	14	10	6	19	18		12.9167	4.91596	0.38059	Housekeeping
Phvul.009G041100.1	15	15	7	15	8	17	15	11	27	5	17	10	17	22	14	18	17	22	16	22	17	13	23	17		15.8333	6.02771	0.380698	Housekeeping
Phvul.001G178100.1	32	30	16	32	16	43	30	20	43	7	39	19	55	37	32	35	31	38	27	35	29	28	39	35		31.1667	11.8706	0.380873	Housekeeping
Phvul.003G041800.1	11	11	8	10	8	15	13	11	15	4	12	5	8	12	10	7	9	12	12	12	10	6	20	10		10.4583	3.98414	0.380953	Housekeeping
Phvul.007G094900.1	10	15	20	12	12	11	12	10	15	3	10	6	12	19	13	15	20	14	18	19	20	14	11	10		13.375	5.0964	0.38104	Housekeeping
Phvul.010G052100.1	21	26	17	21	10	13	29	19	22	6	33	12	17	33	25	28	32	32	30	29	28	21	26	22		23	8.76508	0.381091	Housekeeping
Phvul.005G012800.1	15	20	24	15	21	23	15	10	19	3	17	11	19	17	14	15	13	14	13	14	9	9	11	11		14.6667	5.58957	0.381107	Housekeeping
Phvul.007G103200.3	20	21	11	21	12	31	25	17	40	6	22	13	33	31	23	28	25	29	26	26	22	23	31	24		23.3333	8.89288	0.381123	Housekeeping
Phvul.006G070800.2	39	17	20	32	13	19	36	40	36	6	44	23	38	40	31	35	32	39	25	48	32	39	32	30		31.0833	11.8486	0.381189	Housekeeping
Phvul.007G103200.2	21	24	13	22	13	33	27	19	44	6	23	14	35	33	25	30	29	32	27	28	24	25	34	25		25.25	9.62756	0.38129	Housekeeping
Phvul.009G101000.2	13	13	6	10	6	15	15	12	22	5	15	10	12	14	14	14	16	17	21	18	12	11	22	14		13.625	5.19551	0.381322	Housekeeping
Phvul.007G054500.1	12	11	7	12	7	15	9	12	22	3	13	8	17	15	13	10	16	18	16	14	13	12	19	13		12.7917	4.87784	0.38133	Housekeeping
Phvul.007G277800.1	22	22	13	17	10	32	29	19	34	8	23	11	21	25	21	25	24	24	31	34	24	19	36	24		22.8333	8.70785	0.381366	Housekeeping
Phvul.008G101200.1	14	16	6	17	10	16	17	17	23	4	18	8	22	17	11	19	11	14	10	18	20	16	22	16		15.0833	5.75268	0.381393	Housekeeping
Phvul.004G118600.2	8	16	10	14	10	17	8	12	23	2	13	9	14	12	13	12	11	13	10	11	10	10	15	17		12.0833	4.60977	0.381498	Housekeeping
Phvul.007G172600.1	21	20	11	17	12	30	29	21	36	4	23	12	27	26	18	25	19	22	21	30	20	20	28	22		21.4167	8.17048	0.381501	Housekeeping
Phvul.005G069100.1	21	19	17	18	8	25	27	34	33	7	29	14	25	39	27	24	31	29	27	29	19	18	20	23		23.4583	8.94949	0.381506	Housekeeping
Phvul.003G103000.4	16	17	11	18	12	18	23	15	24	6	22	11	17	25	22	21	25	25	27	19	10	9	27	21		18.375	7.01118	0.381561	Housekeeping
Phvul.002G065900.1	41	42	33	39	23	59	47	51	72	10	48	22	46	70	59	54	69	68	50	46	42	36	42	51		46.6667	17.8068	0.381575	Housekeeping
Phvul.003G144000.1	57	99	68	70	52	67	89	43	42	20	96	39	51	62	40	64	54	57	78	72	64	47	96	98		63.5417	24.2487	0.381619	Housekeeping
Phvul.003G222800.1	31	21	9	15	14	25	29	16	21	6	24	9	19	21	22	12	21	22	19	22	25	19	31	20		19.7083	7.52175	0.381653	Housekeeping
Phvul.003G011700.1	19	21	11	15	11	15	22	10	20	7	18	9	9	21	15	17	21	22	25	22	16	12	27	24		17.0417	6.50564	0.381749	Housekeeping
Phvul.008G052300.1	8	8	7	8	5	11	13	14	13	2	12	7	9	16	9	12	14	14	12	10	9	6	10	11		10	3.81881	0.381881	Housekeeping
Phvul.005G004800.1	20	19	17	17	13	22	19	15	30	6	26	11	16	35	27	28	30	28	26	20	17	14	21	23		20.8333	7.95822	0.381995	Housekeeping
Phvul.003G256900.1	14	14	8	10	7	14	16	13	16	6	19	11	15	22	17	19	25	23	25	18	20	12	17	18		15.7917	6.03241	0.382	Housekeeping
Phvul.007G164500.1	9	11	5	8	4	14	13	8	15	3	11	6	11	13	9	10	11	13	14	13	15	11	15	14		10.6667	4.07513	0.382043	Housekeeping
Phvul.011G011300.1	12	14	18	15	9	18	24	23	19	3	16	5	13	20	13	15	17	17	17	19	16	11	12	12		14.9167	5.69883	0.382044	Housekeeping
Phvul.002G002500.2	68	86	43	93	37	129	99	88	153	20	76	51	118	118	103	95	105	106	105	81	92	89	103	105		90.125	34.4385	0.382119	Housekeeping
Phvul.006G175600.1	35	31	18	29	17	34	53	26	40	12	33	17	32	44	34	32	29	31	42	46	42	36	59	32		33.5	12.802	0.382148	Housekeeping
Phvul.010G008200.1	23	20	14	18	13	32	19	16	40	10	25	16	25	30	21	17	27	31	21	25	18	13	32	23		22.0417	8.42457	0.382211	Housekeeping
Phvul.003G103000.1	17	18	12	18	13	19	24	15	25	7	23	11	17	26	23	22	26	27	28	20	10	9	28	22		19.1667	7.32575	0.382213	Housekeeping
Phvul.011G006200.1	20	22	11	17	12	22	27	19	30	6	20	10	14	27	22	23	31	28	32	23	21	14	25	22		20.75	7.93158	0.382245	Housekeeping
Phvul.002G155600.3	13	10	8	11	7	12	11	12	23	5	15	13	16	17	10	9	15	18	12	12	9	8	18	16		12.5	4.77842	0.382274	Housekeeping
Phvul.009G041100.2	15	15	7	15	8	17	15	11	27	5	16	10	16	22	14	17	17	22	15	22	17	13	23	17		15.6667	5.98944	0.382304	Housekeeping
Phvul.006G157500.1	19	18	18	23	14	35	23	18	27	3	29	10	30	27	35	29	27	25	28	23	17	20	20	30		22.8333	8.73174	0.382412	Housekeeping
Phvul.002G288600.1	12	20	15	15	12	26	19	13	24	4	17	12	20	24	17	23	22	21	20	11	13	9	12	22		16.7917	6.42469	0.382612	Housekeeping
Phvul.001G192600.1	12	14	8	10	6	17	10	13	21	4	17	8	19	19	12	17	17	19	21	14	19	13	15	16		14.2083	5.43814	0.382743	Housekeeping
Phvul.004G032000.1	19	9	14	11	10	14	12	15	15	5	25	12	19	20	10	13	12	10	15	24	17	17	18	10		14.4167	5.52027	0.382909	Housekeeping
Phvul.009G012000.3	969	770	680	1002	543	1072	1379	900	1611	318	1107	736	1043	1437	917	1100	1283	1472	1066	1941	1253	969	1082	785		1059.79	406.012	0.383105	Housekeeping
Phvul.007G037600.1	29	33	18	26	19	49	45	21	43	12	28	15	28	38	26	27	31	34	43	34	34	28	52	30		30.9583	11.8621	0.383164	Housekeeping
Phvul.007G037600.2	29	33	18	26	19	49	45	21	43	12	28	15	28	38	26	27	31	34	43	34	34	28	52	30		30.9583	11.8621	0.383164	Housekeeping
Phvul.002G002500.1	69	87	43	94	38	131	101	89	156	20	77	52	120	120	104	97	107	108	108	83	94	90	105	107		91.6667	35.126	0.383192	Housekeeping
Phvul.003G103000.2	16	18	12	18	13	19	24	15	25	7	22	11	17	26	23	22	26	27	28	20	10	9	28	22		19.0833	7.31277	0.383202	Housekeeping
Phvul.003G103000.3	16	18	12	18	13	19	24	15	25	7	22	11	17	26	23	22	26	27	28	20	10	9	28	22		19.0833	7.31277	0.383202	Housekeeping
Phvul.002G008700.1	33	75	44	53	42	38	40	22	47	9	36	19	31	41	37	36	32	32	43	46	57	41	54	44		39.6667	15.2039	0.383293	Housekeeping
Phvul.009G160500.2	14	21	16	14	14	25	17	18	39	4	24	11	24	22	16	20	21	20	18	21	19	16	23	18		18.9583	7.26865	0.383402	Housekeeping
Phvul.001G175500.1	57	73	53	68	39	72	66	74	101	9	87	34	74	82	98	92	84	92	78	53	43	42	73	85		67.875	26.0267	0.383451	Housekeeping
Phvul.003G099200.1	56	43	47	63	36	50	77	82	52	14	96	27	34	58	69	77	56	58	81	67	69	47	45	59		56.7917	21.7775	0.383463	Housekeeping
Phvul.009G097700.1	13	13	7	12	11	23	16	11	25	5	16	8	15	16	10	11	13	14	10	14	16	14	17	11		13.375	5.129	0.383477	Housekeeping
Phvul.009G160500.1	14	21	16	14	14	26	17	18	39	4	24	11	24	22	16	20	21	20	18	21	20	16	23	19		19.0833	7.31847	0.383501	Housekeeping
Phvul.006G218000.1	34	32	35	29	30	39	29	16	19	9	50	16	35	39	16	27	24	23	36	33	25	25	42	40		29.2917	11.2336	0.383508	Housekeeping
Phvul.008G230200.1	8	11	8	12	5	11	16	8	17	3	16	9	11	18	15	15	17	16	16	12	17	15	10	11		12.375	4.74623	0.383533	Housekeeping
Phvul.004G006700.1	61	77	40	73	43	85	90	41	70	24	60	21	50	69	57	67	67	62	91	92	101	69	104	66		65.8333	25.2537	0.383601	Housekeeping
Phvul.002G101500.1	12	17	10	13	12	13	20	16	12	5	20	8	11	20	16	20	20	15	29	23	18	13	15	15		15.5417	5.96462	0.383782	Housekeeping
Phvul.003G157300.1	21	22	13	19	12	36	36	26	36	5	28	16	27	36	24	36	28	29	21	34	37	27	26	27		25.9167	9.94703	0.383808	Housekeeping
Phvul.011G160100.1	34	58	46	35	18	51	59	27	44	11	40	19	34	48	40	50	65	52	57	57	46	28	51	50		42.5	16.3121	0.383813	Housekeeping
Phvul.007G134900.1	11	10	6	8	4	7	12	11	12	5	13	8	9	16	9	10	17	14	16	13	14	9	17	13		11	4.22374	0.383977	Housekeeping
Phvul.004G118600.3	8	15	9	13	9	16	8	11	22	2	13	8	13	11	12	11	10	12	10	10	10	9	14	16		11.3333	4.35239	0.384035	Housekeeping
Phvul.008G084500.1	15	17	7	9	8	14	21	9	16	5	17	9	15	16	21	11	14	12	20	17	13	11	22	15		13.9167	5.3454	0.384101	Housekeeping
Phvul.006G070800.3	38	17	20	32	13	19	35	40	36	5	44	22	38	40	31	34	32	38	25	48	32	38	32	30		30.7917	11.8289	0.38416	Housekeeping
Phvul.002G173700.2	476	688	552	588	467	720	948	706	626	120	812	295	519	813	679	1078	919	702	1057	699	703	462	611	582		659.25	253.277	0.38419	Housekeeping
Phvul.008G067800.2	13	20	15	20	10	17	19	32	15	7	19	12	15	24	14	17	21	18	22	15	10	7	21	18		16.7083	6.41924	0.384194	Housekeeping
Phvul.002G173700.3	476	689	552	588	467	720	948	706	626	120	812	295	519	813	679	1079	920	702	1057	699	703	462	612	583		659.458	253.395	0.384247	Housekeeping
Phvul.011G160100.2	44	72	54	43	23	64	73	34	55	13	51	24	42	62	51	65	81	66	72	71	57	35	65	64		53.375	20.5128	0.384314	Housekeeping
Phvul.007G117800.1	16	18	14	17	9	12	17	16	24	5	20	7	12	21	21	15	23	23	23	16	21	13	28	24		17.2917	6.6458	0.384335	Housekeeping
Phvul.002G173700.1	479	701	558	593	472	724	960	712	630	123	819	299	522	821	688	1090	929	708	1069	705	711	466	619	587		666.042	256.028	0.384402	Housekeeping
Phvul.001G121800.1	11	15	10	10	6	17	20	11	18	4	13	5	12	17	13	17	19	17	16	18	16	9	12	13		13.2917	5.10947	0.384411	Housekeeping
Phvul.001G017700.1	15	14	7	13	5	10	14	12	15	4	22	9	11	17	15	16	17	17	21	13	15	12	20	19		13.875	5.33635	0.384602	Housekeeping
Phvul.001G017700.2	15	14	7	13	5	10	14	12	15	4	22	9	11	17	15	16	17	17	21	13	15	12	20	19		13.875	5.33635	0.384602	Housekeeping
Phvul.009G012000.2	1118	893	764	1111	617	1211	1563	1025	1836	367	1212	832	1135	1604	1017	1232	1507	1678	1180	2178	1471	1061	1228	880		1196.67	460.404	0.384739	Housekeeping
Phvul.001G215400.1	48	67	87	69	88	56	90	58	30	16	79	24	33	70	57	71	79	62	69	72	85	59	58	97		63.5	24.431	0.38474	Housekeeping
Phvul.010G008200.2	23	20	14	18	12	32	19	16	39	10	25	16	25	30	20	16	26	31	20	25	18	13	32	22		21.75	8.36819	0.384745	Housekeeping
Phvul.006G166500.1	35	53	21	38	26	47	34	36	71	8	49	19	56	35	45	40	44	46	41	46	42	35	60	52		40.7917	15.6968	0.384804	Housekeeping
Phvul.003G074700.1	26	23	15	18	15	41	21	23	40	8	19	23	32	24	21	20	24	23	16	21	18	14	28	22		22.2917	8.57807	0.384811	Housekeeping
Phvul.004G091700.2	12	15	9	17	10	20	15	9	23	3	15	7	14	16	18	18	17	20	14	14	11	9	20	18		14.3333	5.51725	0.384924	Housekeeping
Phvul.009G012000.1	1145	921	787	1138	633	1242	1611	1051	1881	377	1240	852	1166	1649	1046	1271	1555	1718	1215	2245	1510	1092	1262	906		1229.71	473.468	0.385024	Housekeeping
Phvul.002G223100.1	13	14	8	13	9	17	15	16	23	5	22	13	16	20	12	18	22	26	13	16	12	11	22	22		15.75	6.06438	0.38504	Housekeeping
Phvul.008G254500.1	13	12	6	9	7	15	13	11	23	4	14	6	14	13	16	12	14	16	17	14	15	11	19	12		12.75	4.90985	0.385087	Housekeeping
Phvul.010G115700.2	107	113	57	131	44	120	131	123	187	19	133	99	203	172	147	180	147	136	175	120	137	151	125	155		129.667	49.9351	0.385103	Housekeeping
Phvul.003G241700.1	19	23	16	24	11	10	30	14	25	4	18	12	23	27	20	27	14	19	13	20	20	16	26	22		18.875	7.27049	0.385191	Housekeeping
Phvul.007G009000.2	44	33	30	36	27	41	69	56	69	13	50	25	43	61	46	59	53	55	58	82	70	53	69	53		49.7917	19.1812	0.385228	Housekeeping
Phvul.002G193200.1	40	39	19	46	27	50	59	48	57	12	62	37	73	60	51	57	64	65	79	59	45	29	70	53		50.0417	19.2775	0.38523	Housekeeping
Phvul.009G003700.1	10	14	4	16	7	13	20	13	16	5	15	7	10	13	14	12	14	15	17	15	11	7	19	12		12.4583	4.8	0.385284	Housekeeping
Phvul.001G210600.1	13	13	10	15	9	17	18	11	19	5	16	5	13	24	23	17	19	18	19	16	13	8	16	17		14.75	5.6839	0.385349	Housekeeping
Phvul.006G002000.1	30	35	36	28	27	36	36	20	32	7	19	11	19	27	17	28	23	23	25	25	17	12	33	21		24.4583	9.42567	0.385377	Housekeeping
Phvul.009G099700.1	10	9	4	6	6	9	16	9	14	4	11	7	10	14	10	10	11	11	15	12	10	8	17	11		10.1667	3.91876	0.385452	Housekeeping
Phvul.010G022800.1	9	14	6	9	10	21	18	9	18	5	11	10	10	14	16	13	18	18	16	13	15	11	22	14		13.3333	5.13971	0.385479	Housekeeping
Phvul.003G020400.1	54	48	47	45	30	94	66	55	98	11	61	43	89	73	56	78	59	76	42	71	62	44	56	63		59.2083	22.834	0.385655	Housekeeping
Phvul.006G220600.1	15	23	8	16	9	18	18	14	21	4	22	5	18	22	22	23	20	21	23	24	20	16	25	23		17.9167	6.91014	0.385682	Housekeeping
Phvul.001G148400.1	23	30	17	24	14	38	35	23	47	6	28	13	29	36	33	39	39	40	29	28	28	24	36	31		28.75	11.0905	0.385758	Housekeeping
Phvul.006G105800.1	13	17	9	14	8	16	23	12	17	6	18	8	11	24	14	18	22	20	25	16	15	10	17	17		15.4167	5.95119	0.386023	Housekeeping
Phvul.010G109000.1	16	18	11	21	13	24	15	16	30	7	24	13	16	18	19	11	13	18	18	22	15	8	28	24		17.4167	6.72384	0.386058	Housekeeping
Phvul.002G041700.1	13	11	10	10	10	22	12	20	22	4	13	10	13	12	12	7	11	13	9	14	14	11	17	11		12.5417	4.84321	0.386169	Housekeeping
Phvul.008G086600.1	28	38	25	32	24	47	45	19	43	12	41	12	32	46	37	56	43	46	54	30	33	25	41	34		35.125	13.5663	0.386228	Housekeeping
Phvul.001G199900.1	12	10	7	10	7	20	16	14	21	4	16	9	20	20	15	16	21	21	17	15	12	12	16	16		14.4583	5.5851	0.386289	Housekeeping
Phvul.009G009700.1	60	90	40	89	33	73	102	76	114	16	82	33	74	83	77	93	90	98	67	89	65	61	91	118		75.5833	29.2034	0.386374	Housekeeping
Phvul.006G037500.1	24	23	10	18	15	24	24	17	33	9	25	14	23	24	15	18	25	27	28	32	29	24	44	24		22.875	8.83874	0.386393	Housekeeping
Phvul.008G071900.1	15	12	10	9	6	16	22	14	17	6	18	7	13	23	16	21	20	19	13	21	17	12	19	12		14.9167	5.76426	0.386431	Housekeeping
Phvul.002G161200.1	10	9	7	9	7	8	16	8	11	4	14	8	9	14	9	16	14	11	18	17	9	8	14	14		11	4.25323	0.386658	Housekeeping
Phvul.003G086900.1	16	21	17	20	15	32	21	16	20	6	26	9	19	19	16	16	19	22	16	23	12	5	16	15		17.375	6.71888	0.386698	Housekeeping
Phvul.002G166800.1	30	25	14	20	14	31	39	20	37	9	38	21	45	42	24	31	30	30	38	49	31	32	39	34		30.125	11.6509	0.386752	Housekeeping
Phvul.010G115700.1	106	111	55	129	44	117	129	121	184	18	132	98	200	171	145	178	146	134	174	118	135	150	123	153		127.958	49.4896	0.386764	Housekeeping
Phvul.009G143300.1	47	67	43	44	28	49	67	52	60	15	73	29	42	48	47	59	60	66	48	97	94	66	63	63		55.2917	21.3852	0.386771	Housekeeping
Phvul.011G211400.1	10	10	7	11	5	15	7	15	21	4	15	11	15	13	12	9	14	16	11	12	10	7	14	12		11.5	4.4486	0.386834	Housekeeping
Phvul.010G133000.1	12	8	6	8	5	12	11	11	16	2	10	7	9	13	15	13	13	17	11	15	11	10	16	11		10.9167	4.22414	0.386944	Housekeeping
Phvul.001G100900.2	127	135	61	93	84	183	202	115	192	41	168	75	158	183	128	186	158	161	199	200	139	113	225	164		145.417	56.2798	0.387024	Housekeeping
Phvul.011G172500.1	12	17	6	10	8	13	21	12	17	6	15	11	16	18	13	12	17	16	24	18	20	9	23	18		14.6667	5.67832	0.387158	Housekeeping
Phvul.007G009000.1	43	32	29	35	27	41	67	54	67	12	49	24	41	59	44	57	51	54	56	80	69	52	68	52		48.4583	18.7686	0.387314	Housekeeping
Phvul.001G215400.2	47	68	87	68	87	56	91	59	30	17	80	23	33	71	56	72	80	62	68	73	86	58	58	98		63.6667	24.6599	0.387328	Housekeeping
Phvul.010G018700.2	15	11	7	12	8	22	16	23	22	4	18	9	21	16	10	13	19	17	16	21	19	20	16	15		15.4167	5.97216	0.387383	Housekeeping
Phvul.005G009900.1	22	20	16	22	13	37	28	23	48	6	28	13	31	33	25	27	28	33	29	28	22	22	26	28		25.3333	9.81377	0.387385	Housekeeping
Phvul.010G133000.2	12	9	6	8	5	12	11	12	17	2	10	7	10	14	16	13	14	17	11	15	12	10	16	12		11.2917	4.37493	0.387448	Housekeeping
Phvul.003G091200.1	16	26	15	28	12	25	14	10	17	5	24	7	18	18	14	14	18	17	16	19	23	16	22	26		17.5	6.78233	0.387562	Housekeeping
Phvul.001G249400.1	14	14	8	14	9	15	22	19	19	3	19	11	19	21	22	23	17	20	19	12	9	10	17	21		15.7083	6.08906	0.387633	Housekeeping
Phvul.002G002500.3	63	76	35	84	34	117	92	83	142	18	69	45	106	108	93	88	94	95	97	75	82	82	96	96		82.0833	31.8394	0.387892	Housekeeping
Phvul.008G114700.1	31	39	36	34	15	53	47	37	63	7	41	21	43	64	48	60	60	55	51	41	45	37	39	44		42.125	16.3403	0.387901	Housekeeping
Phvul.001G233500.1	28	17	18	19	12	27	37	24	40	5	30	15	35	39	37	38	30	31	32	42	29	34	30	29		28.25	10.9633	0.38808	Housekeeping
Phvul.007G037100.1	25	20	21	23	14	46	39	34	53	7	36	22	42	40	32	39	34	37	30	47	34	29	31	26		31.7083	12.3054	0.388082	Housekeeping
Phvul.003G244200.1	64	73	42	51	44	75	104	57	112	28	100	47	85	104	69	55	105	124	72	105	101	63	105	92		78.2083	30.3616	0.388214	Housekeeping
Phvul.010G044700.2	43	32	19	31	21	44	48	35	64	15	36	25	36	44	45	33	39	47	55	49	30	27	67	36		38.375	14.9016	0.388314	Housekeeping
Phvul.010G044700.3	43	32	19	31	21	44	48	35	64	15	36	25	36	44	45	33	39	47	55	49	30	27	67	36		38.375	14.9016	0.388314	Housekeeping
Phvul.003G119300.1	14	9	8	14	8	15	18	12	22	4	19	9	16	23	20	15	18	18	12	16	11	9	14	14		14.0833	5.47053	0.38844	Housekeeping
Phvul.003G119300.2	14	9	8	14	8	15	18	12	22	4	19	9	16	23	20	15	18	18	12	16	11	9	14	14		14.0833	5.47053	0.38844	Housekeeping
Phvul.008G049100.2	36	29	16	28	17	34	36	27	44	11	28	16	29	36	35	28	32	39	51	48	38	34	57	30		32.4583	12.6085	0.388451	Housekeeping
Phvul.003G076300.1	18	17	8	11	7	16	20	10	22	7	18	13	15	25	16	17	22	22	27	24	23	15	26	19		17.4167	6.76708	0.38854	Housekeeping
Phvul.001G172600.2	200	203	105	243	113	294	236	192	383	59	207	105	276	322	290	264	290	306	293	256	246	190	339	247		235.792	91.616	0.388546	Housekeeping
Phvul.009G102400.1	23	31	16	22	12	24	30	20	35	7	27	12	26	39	32	35	35	34	46	32	36	25	35	30		27.6667	10.7513	0.3886	Housekeeping
Phvul.008G139000.1	52	36	21	24	25	44	74	49	65	19	49	33	44	67	42	40	53	59	53	70	57	49	78	53		48.1667	18.7178	0.388605	Housekeeping
Phvul.008G139000.2	52	36	21	24	25	44	74	49	65	19	49	33	44	67	42	40	53	59	53	70	57	49	78	53		48.1667	18.7178	0.388605	Housekeeping
Phvul.008G000300.2	17	14	9	13	6	8	23	14	17	4	20	9	16	19	9	19	14	20	12	16	17	12	15	18		14.2083	5.52178	0.388629	Housekeeping
Phvul.005G096000.1	15	12	9	9	7	12	18	19	17	5	22	15	20	25	17	18	21	18	24	21	27	20	15	24		17.0833	6.63953	0.388655	Housekeeping
Phvul.003G155300.1	29	28	18	27	19	45	17	26	54	7	35	23	43	30	33	23	32	38	29	32	26	22	36	37		29.5417	11.4851	0.388775	Housekeeping
Phvul.011G106100.1	20	19	14	21	13	34	22	19	39	7	21	13	19	27	20	19	25	28	22	25	22	18	38	21		21.9167	8.52193	0.388833	Housekeeping
Phvul.008G000300.1	13	10	7	10	5	6	17	11	13	3	15	7	12	14	6	15	10	15	9	12	13	9	12	14		10.75	4.18051	0.388885	Housekeeping
Phvul.002G330500.1	12	8	4	11	6	11	11	10	15	4	12	7	16	13	8	8	12	13	10	15	15	8	18	13		10.8333	4.21307	0.388899	Housekeeping
Phvul.011G001500.1	11	18	6	13	6	8	14	10	11	5	13	6	11	15	12	9	13	11	19	16	15	13	20	15		12.0833	4.69929	0.388907	Housekeeping
Phvul.002G155600.2	13	10	7	11	7	12	11	12	23	5	15	13	15	16	10	8	15	18	11	11	9	8	18	15		12.2083	4.74798	0.388913	Housekeeping
Phvul.001G172600.1	211	212	109	251	118	308	246	201	400	62	217	109	287	337	305	276	304	320	307	269	257	200	356	259		246.708	95.953	0.388933	Housekeeping
Phvul.005G059400.1	15	16	12	10	11	26	21	18	27	5	18	11	18	28	19	14	24	24	23	22	21	10	19	15		17.7917	6.9217	0.389042	Housekeeping
Phvul.001G213000.1	16	25	18	16	16	24	13	14	23	5	14	9	20	21	10	15	16	14	16	14	8	6	17	17		15.2917	5.94923	0.38905	Housekeeping
Phvul.001G213000.2	16	25	18	16	16	24	13	14	23	5	14	9	20	21	10	15	16	14	16	14	8	6	17	17		15.2917	5.94923	0.38905	Housekeeping
Phvul.001G138100.1	11	13	7	9	5	15	6	6	15	4	11	6	13	13	10	8	12	13	12	11	10	6	16	10		10.0833	3.92343	0.389101	Housekeeping
Phvul.007G157100.1	14	16	11	22	9	25	22	11	27	3	14	10	21	22	25	18	17	15	16	16	20	15	18	14		16.7083	6.50308	0.389212	Housekeeping
Phvul.008G009600.1	68	81	51	49	43	77	89	68	104	23	69	27	83	116	101	66	79	77	109	52	66	49	96	91		72.25	28.126	0.389288	Housekeeping
Phvul.007G233800.1	8	12	5	9	7	10	16	8	17	4	11	6	10	12	14	10	15	15	12	12	11	8	18	14		11	4.28252	0.38932	Housekeeping
Phvul.010G133200.1	11	10	7	10	6	15	12	13	23	3	12	7	14	15	16	13	15	16	15	19	13	13	18	12		12.8333	4.99767	0.389429	Housekeeping
Phvul.010G151300.1	17	20	8	18	9	20	23	16	36	7	25	12	26	25	19	20	25	27	22	24	23	19	33	24		20.75	8.08249	0.389518	Housekeeping
Phvul.002G168600.2	11	16	12	16	10	16	16	8	21	4	12	7	11	14	16	15	20	20	13	12	8	7	14	10		12.875	5.01564	0.389564	Housekeeping
Phvul.003G086900.5	20	26	21	25	18	41	26	20	25	7	32	11	24	24	21	20	23	28	20	29	15	7	20	19		21.75	8.47703	0.389748	Housekeeping
Phvul.006G097200.1	11	11	6	8	5	11	17	11	15	5	13	7	9	16	8	11	14	14	16	19	15	11	18	12		11.7917	4.59819	0.389952	Housekeeping
Phvul.003G119300.3	14	9	8	14	8	15	18	12	22	4	19	9	16	23	20	15	19	18	12	16	11	9	14	14		14.125	5.50818	0.389959	Housekeeping
Phvul.008G222800.1	39	41	18	31	17	37	46	35	67	18	51	49	62	68	60	40	58	60	76	43	57	56	60	62		47.9583	18.7027	0.389978	Housekeeping
Phvul.010G044700.1	44	32	19	31	21	45	49	35	64	15	36	25	36	44	45	34	39	47	55	49	30	27	68	36		38.5833	15.0485	0.390025	Housekeeping
Phvul.001G172700.1	81	70	42	76	50	109	100	72	142	22	84	40	106	126	112	87	112	109	129	113	101	80	131	82		90.6667	35.3653	0.390059	Housekeeping
Phvul.007G025100.1	49	80	37	93	55	60	78	29	57	20	70	28	44	53	52	53	62	72	66	94	68	61	102	63		60.25	23.5065	0.39015	Housekeeping
Phvul.002G251300.1	10	14	6	8	5	12	17	8	12	5	10	6	8	14	8	10	13	12	16	16	15	10	17	12		11	4.29224	0.390204	Housekeeping
Phvul.010G151600.1	15	25	10	16	12	18	28	17	21	9	18	11	15	27	19	18	23	21	36	22	25	15	31	26		19.9167	7.77453	0.390353	Housekeeping
Phvul.002G227700.1	12	11	5	11	5	9	15	9	15	4	13	10	15	13	12	12	12	14	18	17	10	6	19	13		11.6667	4.55522	0.390447	Housekeeping
Phvul.003G093400.1	25	22	17	21	19	25	26	24	41	7	37	21	32	49	22	34	30	31	38	25	18	18	28	23		26.375	10.2985	0.390466	Housekeeping
Phvul.005G134600.1	31	36	19	28	20	42	39	22	52	12	31	16	31	44	33	33	40	46	38	39	24	16	51	33		32.3333	12.6276	0.390545	Housekeeping
Phvul.003G136700.2	10	10	4	11	5	11	12	8	18	4	10	6	11	12	8	10	13	14	13	12	9	7	16	10		10.1667	3.97157	0.390646	Housekeeping
Phvul.003G220600.1	26	43	23	33	22	59	46	52	62	7	33	18	46	52	31	46	47	46	47	40	45	32	37	34		38.625	15.0912	0.39071	Housekeeping
Phvul.007G233800.2	8	12	5	9	6	10	15	8	17	4	11	6	10	12	14	10	15	15	12	11	11	8	18	13		10.8333	4.23281	0.390721	Housekeeping
Phvul.001G008600.1	23	21	12	17	14	31	36	19	37	6	22	12	20	31	24	20	23	27	22	28	28	18	35	23		22.875	8.94185	0.390901	Housekeeping
Phvul.008G049100.1	26	21	11	21	12	25	26	20	32	8	21	12	21	26	25	20	23	28	37	35	28	24	42	22		23.5833	9.219	0.390912	Housekeeping
Phvul.007G117900.1	14	13	6	10	9	17	20	17	23	4	13	11	16	20	16	16	20	19	20	25	17	12	25	18		15.875	6.20672	0.390974	Housekeeping
Phvul.003G137300.1	10	8	5	11	5	13	14	9	14	3	11	6	12	15	10	11	12	12	17	14	8	6	13	10		10.375	4.05668	0.391005	Housekeeping
Phvul.003G137300.2	10	8	5	11	5	13	14	9	14	3	11	6	12	15	10	11	12	12	17	14	8	6	13	10		10.375	4.05668	0.391005	Housekeeping
Phvul.006G104800.1	15	13	9	18	8	19	18	14	24	4	22	11	28	20	17	20	16	14	22	21	15	14	28	19		17.0417	6.66383	0.391032	Housekeeping
Phvul.004G091700.1	10	13	8	14	8	17	13	7	20	2	13	6	12	14	16	15	14	17	12	12	10	8	17	15		12.2083	4.77424	0.391064	Housekeeping
Phvul.001G100900.1	125	134	58	92	83	184	203	114	192	40	163	73	154	182	128	186	157	160	199	196	137	111	223	161		143.958	56.2976	0.391069	Housekeeping
Phvul.006G012000.1	29	28	13	21	12	33	50	31	56	8	33	26	40	41	38	38	39	43	34	41	38	30	41	41		33.5	13.1011	0.391079	Housekeeping
Phvul.011G106100.2	20	20	14	21	13	34	22	19	39	7	21	13	19	27	20	19	26	28	22	25	22	18	39	21		22.0417	8.62013	0.391083	Housekeeping
Phvul.004G033100.1	13	14	6	11	7	14	21	14	25	4	16	11	17	20	16	16	21	21	21	16	14	11	20	19		15.3333	5.99667	0.391087	Housekeeping
Phvul.005G048300.1	26	23	15	16	14	17	37	16	20	5	31	18	20	26	23	26	23	19	29	40	30	34	29	29		23.5833	9.22352	0.391103	Housekeeping
Phvul.001G170600.1	63	74	61	78	81	104	101	146	93	13	91	53	143	69	102	82	73	92	58	126	127	120	93	119		90.0833	35.2327	0.391112	Housekeeping
Phvul.010G127900.1	21	25	24	27	15	35	34	16	34	10	29	10	18	46	21	38	31	30	37	30	23	19	32	28		26.375	10.3188	0.391232	Housekeeping
Phvul.006G061700.1	12	10	5	8	5	14	12	14	19	5	12	8	11	21	13	14	19	16	16	13	14	11	14	11		12.375	4.84183	0.391259	Housekeeping
Phvul.009G034900.1	11	9	7	8	8	16	16	14	25	5	13	15	14	18	13	11	17	20	15	12	11	9	17	17		13.375	5.23355	0.391293	Housekeeping
Phvul.003G157000.1	12	25	13	24	7	19	15	15	17	4	17	10	12	22	13	20	22	18	25	16	17	10	16	13		15.9167	6.22843	0.391315	Housekeeping
Phvul.003G220300.1	125	117	84	71	59	181	160	148	154	31	116	46	99	183	164	141	154	172	163	135	132	87	135	124		124.208	48.6084	0.391345	Housekeeping
Phvul.004G162900.1	17	29	15	15	13	34	24	17	22	4	22	12	23	15	22	20	27	26	15	21	16	10	21	25		19.375	7.58288	0.391374	Housekeeping
Phvul.007G165200.1	23	16	11	16	9	20	15	18	26	6	33	13	24	22	15	22	22	22	17	21	16	14	32	25		19.0833	7.47061	0.391473	Housekeeping
Phvul.008G037700.1	58	62	28	73	29	73	66	75	108	16	55	33	78	94	73	74	78	75	106	75	67	69	92	55		67.1667	26.2982	0.391536	Housekeeping
Phvul.008G067800.1	14	22	17	21	10	19	20	35	16	7	21	13	17	26	15	18	23	20	23	16	11	7	23	20		18.0833	7.08214	0.391639	Housekeeping
Phvul.011G035200.2	17	11	6	9	7	15	19	13	24	5	15	10	16	19	16	14	19	20	17	20	14	11	23	18		14.9167	5.84323	0.391725	Housekeeping
Phvul.002G155600.4	13	10	7	11	7	12	11	12	23	5	15	12	15	17	10	8	15	18	11	11	9	8	18	15		12.2083	4.78296	0.391778	Housekeeping
Phvul.007G025800.2	22	32	14	23	12	30	37	16	31	9	25	10	20	33	24	27	33	31	37	38	29	20	37	29		25.7917	10.1048	0.391785	Housekeeping
Phvul.010G080800.1	27	32	17	23	14	38	41	22	45	8	33	20	32	31	22	29	30	39	24	44	26	21	46	37		29.2083	11.4436	0.391793	Housekeeping
Phvul.010G092200.2	35	47	19	48	13	29	52	36	47	15	49	25	49	50	50	32	46	45	64	52	46	31	69	53		41.75	16.3578	0.391803	Housekeeping
Phvul.004G162900.2	18	29	16	15	14	36	24	18	23	4	23	13	23	15	23	21	29	26	16	22	16	10	21	26		20.0417	7.8543	0.391898	Housekeeping
Phvul.001G024600.1	17	27	13	19	7	27	29	20	33	4	22	14	25	28	33	29	31	28	34	28	24	20	30	33		23.9583	9.38971	0.391918	Housekeeping
Phvul.006G097200.2	12	12	6	8	6	11	18	11	15	5	14	7	10	17	8	12	14	14	17	20	16	12	19	13		12.375	4.85043	0.391954	Housekeeping
Phvul.002G267700.1	56	61	28	44	26	53	90	58	76	25	85	49	72	103	85	85	86	82	115	90	78	64	95	86		70.5	27.6341	0.391973	Housekeeping
Phvul.008G045600.1	16	16	8	13	9	17	23	10	17	5	14	6	11	18	15	17	15	17	19	18	16	11	27	14		14.6667	5.75123	0.392129	Housekeeping
Phvul.007G079200.1	31	25	15	22	24	34	49	34	40	14	39	25	30	55	40	26	41	44	53	44	47	28	61	41		35.9167	14.0864	0.392197	Housekeeping
Phvul.007G079200.2	31	25	15	22	24	34	49	34	40	14	39	25	30	55	40	26	41	44	53	44	47	28	61	41		35.9167	14.0864	0.392197	Housekeeping
Phvul.008G156700.1	16	18	12	15	10	19	32	14	18	6	23	13	12	26	18	25	24	21	32	24	24	14	21	24		19.2083	7.5337	0.39221	Housekeeping
Phvul.006G160100.1	12	9	8	10	6	13	15	10	16	4	20	9	13	15	8	12	12	16	8	12	18	14	14	21		12.2917	4.82183	0.392284	Housekeeping
Phvul.010G015600.1	14	12	16	9	10	13	14	13	25	4	18	9	16	26	15	19	15	17	23	25	15	12	18	16		15.5833	6.11337	0.392302	Housekeeping
Phvul.009G249800.1	54	98	38	61	30	49	63	49	81	13	59	23	39	55	54	66	63	59	58	69	58	43	89	64		55.625	21.8232	0.392326	Housekeeping
Phvul.002G283300.1	20	21	10	19	10	25	34	15	33	6	18	9	21	22	22	25	25	29	24	30	29	28	26	23		21.8333	8.56582	0.392328	Housekeeping
Phvul.003G086900.3	25	33	29	34	25	55	33	28	35	9	42	16	32	30	27	24	31	37	26	38	20	9	25	25		28.6667	11.2477	0.39236	Housekeeping
Phvul.008G019700.1	14	26	10	17	9	19	32	27	22	5	22	9	26	25	21	26	21	17	31	22	24	17	25	21		20.3333	7.97977	0.392448	Housekeeping
Phvul.009G089700.1	14	13	5	12	9	16	23	11	22	4	13	8	13	19	16	16	15	16	23	19	14	16	21	15		14.7083	5.77581	0.39269	Housekeeping
Phvul.005G022400.1	17	13	9	15	8	24	18	14	19	3	22	10	23	17	12	20	15	13	15	17	9	12	20	12		14.875	5.8418	0.392726	Housekeeping
Phvul.003G086900.4	17	23	20	23	17	38	23	19	24	6	28	11	22	21	18	17	22	25	18	27	14	6	18	17		19.75	7.7593	0.392876	Housekeeping
Phvul.004G005200.1	12	14	9	13	8	18	18	15	23	5	16	9	14	21	20	19	24	22	23	16	11	8	17	16		15.4583	6.07371	0.392909	Housekeeping
Phvul.010G092200.1	35	46	18	48	13	29	52	37	46	15	48	24	49	49	50	32	45	45	63	52	45	31	69	53		41.4167	16.2744	0.392944	Housekeeping
Phvul.003G035000.1	17	20	19	22	26	30	25	17	35	10	22	22	11	31	35	30	30	32	26	20	16	9	39	32		24	9.43168	0.392987	Housekeeping
Phvul.011G018800.2	9	12	7	10	4	12	14	10	17	4	15	8	10	19	14	13	17	14	17	19	19	13	17	12		12.75	5.01066	0.392993	Housekeeping
Phvul.001G213800.1	13	14	5	9	8	14	17	12	22	4	14	8	12	16	14	10	17	18	17	20	14	11	21	15		13.5417	5.32291	0.393076	Housekeeping
Phvul.001G213800.2	13	14	5	9	8	14	17	12	22	4	14	8	12	16	14	10	17	18	17	20	14	11	21	15		13.5417	5.32291	0.393076	Housekeeping
Phvul.003G003500.1	13	14	8	9	6	9	20	13	17	4	19	8	13	21	13	15	15	17	18	21	17	14	21	19		14.3333	5.63678	0.393264	Housekeeping
Phvul.004G074600.1	12	8	6	9	5	9	13	10	15	6	15	8	12	14	10	9	13	14	16	18	11	7	20	10		11.25	4.42531	0.393361	Housekeeping
Phvul.004G091100.1	7	10	4	8	5	17	10	8	15	3	11	8	13	13	12	13	12	10	15	11	17	14	12	12		10.8333	4.26224	0.393437	Housekeeping
Phvul.003G086900.2	18	24	21	25	18	40	24	20	26	6	30	12	23	21	20	18	23	26	19	27	15	6	18	18		20.75	8.16456	0.393473	Housekeeping
Phvul.002G139300.1	14	12	7	13	5	18	17	9	20	4	17	7	15	19	17	17	16	19	24	18	18	14	16	20		14.8333	5.84009	0.393714	Housekeeping
Phvul.003G170400.1	45	42	22	38	18	30	53	32	51	14	69	30	54	62	51	53	56	54	74	44	41	41	64	64		45.9167	18.0783	0.393721	Housekeeping
Phvul.003G157000.2	16	34	20	30	10	24	21	22	21	6	22	12	15	28	16	26	31	23	33	21	22	11	20	18		20.9167	8.23569	0.393738	Housekeeping
Phvul.010G136000.1	22	27	12	18	15	21	31	27	36	7	21	9	17	31	32	23	28	34	33	30	28	16	34	23		23.9583	9.43398	0.393766	Housekeeping
Phvul.003G229800.1	18	14	12	11	12	22	24	25	29	4	23	14	28	25	20	21	19	22	19	17	11	9	20	17		18.1667	7.15355	0.393774	Housekeeping
Phvul.007G025800.1	20	29	13	21	11	27	34	15	28	8	23	9	18	30	22	24	30	29	34	35	27	18	34	27		23.5833	9.28655	0.393776	Housekeeping
Phvul.L002900.1	52	59	32	73	22	79	58	35	53	10	68	42	103	63	56	73	54	61	82	64	53	58	66	79		58.125	22.8929	0.393856	Housekeeping
Phvul.004G161800.1	55	40	25	44	28	63	58	59	85	12	64	24	59	58	48	56	55	63	45	89	72	58	78	64		54.25	21.3794	0.394089	Housekeeping
Phvul.003G140900.1	14	18	10	16	10	29	23	15	33	4	16	11	20	24	21	21	23	27	19	17	22	16	24	19		18.8333	7.42698	0.394353	Housekeeping
Phvul.009G205300.1	29	23	14	14	19	39	29	29	33	7	28	12	21	23	22	15	25	34	19	32	28	16	35	21		23.625	9.31719	0.394378	Housekeeping
Phvul.001G015900.1	10	13	8	10	9	23	14	10	20	3	13	5	14	13	12	14	12	15	10	11	10	10	14	13		11.9167	4.7	0.394406	Housekeeping
Phvul.002G155600.1	12	10	7	10	7	12	11	11	23	5	15	12	15	16	10	8	14	17	11	11	9	7	18	15		11.9167	4.7	0.394406	Housekeeping
Phvul.011G094800.1	13	13	6	13	8	12	20	15	19	4	18	9	17	24	11	17	21	17	23	19	20	18	24	18		15.7917	6.2295	0.39448	Housekeeping
Phvul.006G173700.1	37	26	27	29	16	45	36	48	60	10	52	31	63	72	32	55	45	54	51	48	52	43	51	41		42.6667	16.8337	0.39454	Housekeeping
Phvul.005G086400.1	10	14	6	11	4	13	13	13	21	5	15	11	15	18	16	15	17	21	21	12	11	9	17	16		13.5	5.32666	0.394568	Housekeeping
Phvul.007G106900.1	15	33	11	21	8	13	26	20	25	7	22	14	21	22	18	17	21	22	29	33	26	17	31	21		20.5417	8.10617	0.394621	Housekeeping
Phvul.009G150900.1	18	13	14	17	9	23	23	21	39	5	25	15	28	30	14	28	25	25	22	25	22	22	20	18		20.875	8.23853	0.39466	Housekeeping
Phvul.008G058900.1	16	13	6	10	6	9	16	12	18	6	18	13	18	22	16	17	17	19	21	19	11	11	25	17		14.8333	5.85434	0.394675	Housekeeping
Phvul.003G119300.5	15	9	8	14	9	15	19	12	23	4	20	9	16	24	21	16	20	19	13	17	12	9	15	15		14.75	5.82151	0.394679	Housekeeping
Phvul.003G119300.6	15	9	8	14	9	15	19	12	23	4	20	9	16	24	21	16	20	19	13	17	12	9	15	15		14.75	5.82151	0.394679	Housekeeping
Phvul.010G080800.2	26	31	16	23	13	37	40	22	46	8	33	20	32	31	22	29	30	39	24	43	26	20	45	36		28.8333	11.3861	0.394894	Housekeeping
Phvul.010G160400.1	40	55	22	55	39	64	47	40	68	7	54	23	79	51	71	58	51	56	49	41	34	34	44	63		47.7083	18.8414	0.39493	Housekeeping
Phvul.006G079800.1	17	25	10	19	16	22	17	10	21	7	16	7	15	15	13	13	18	18	26	21	20	17	33	15		17.125	6.76437	0.395	Housekeeping
Phvul.010G033500.1	9	9	9	8	6	17	9	12	17	4	13	10	10	21	10	11	16	18	15	12	10	8	14	12		11.6667	4.60977	0.395123	Housekeeping
Phvul.004G176500.1	68	59	23	63	29	87	90	64	118	17	74	36	98	88	83	84	84	82	82	103	96	72	97	75		73.8333	29.1795	0.395208	Housekeeping
Phvul.008G000300.3	15	12	8	12	5	7	20	12	16	4	17	7	14	16	7	17	12	17	11	13	14	9	13	16		12.25	4.84149	0.395223	Housekeeping
Phvul.008G132500.1	13	14	7	9	5	21	16	13	13	4	11	9	11	17	15	15	17	20	17	13	12	6	15	16		12.875	5.08986	0.395329	Housekeeping
Phvul.005G010300.1	24	19	31	31	15	38	27	26	46	7	48	24	41	53	31	44	41	39	23	33	26	25	27	33		31.3333	12.3892	0.395401	Housekeeping
Phvul.003G023900.1	14	14	20	15	20	17	13	10	11	5	12	5	9	11	8	9	11	10	12	15	12	7	10	7		11.5417	4.56362	0.395404	Housekeeping
Phvul.005G141700.1	7	18	8	9	4	12	15	19	15	4	11	9	17	16	11	14	18	13	12	10	11	9	11	16		12.0417	4.76165	0.395431	Housekeeping
Phvul.006G090900.1	13	12	9	10	8	22	17	14	24	3	11	8	14	19	13	15	14	14	13	17	22	13	15	11		13.7917	5.45649	0.395637	Housekeeping
Phvul.003G103300.1	36	31	20	26	18	42	63	46	57	15	70	42	53	68	53	54	61	61	53	53	39	28	50	53		45.5	18.0017	0.395641	Housekeeping
Phvul.008G165400.1	22	25	17	23	11	18	31	21	13	5	30	10	12	27	22	31	26	21	28	32	30	20	32	22		22.0417	8.72105	0.395662	Housekeeping
Phvul.007G000200.1	60	88	48	76	40	127	73	59	80	19	108	37	79	116	81	96	95	90	93	78	59	44	92	106		76.8333	30.4087	0.395775	Housekeeping
Phvul.002G027800.1	9	16	9	14	12	13	18	6	10	4	10	4	8	13	9	12	9	10	17	16	11	9	15	8		10.9167	4.32165	0.395876	Housekeeping
Phvul.007G165200.2	31	22	15	22	11	27	21	25	35	8	45	18	32	30	20	30	30	30	23	29	22	18	44	34		25.9167	10.2604	0.395901	Housekeeping
Phvul.007G265500.2	35	15	22	16	20	19	24	18	20	5	36	17	32	29	23	27	18	20	28	41	23	26	13	23		22.9167	9.07377	0.395946	Housekeeping
Phvul.010G044000.1	12	12	7	13	8	18	9	14	24	4	15	9	21	15	10	13	12	13	11	10	10	11	17	14		12.5833	4.98264	0.395971	Housekeeping
Phvul.001G063800.1	26	29	14	33	17	25	29	16	26	8	34	16	26	37	28	35	28	25	47	33	24	19	45	39		27.4583	10.8738	0.396012	Housekeeping
Phvul.003G119300.4	15	9	8	14	9	15	20	12	23	4	20	9	16	24	21	16	20	19	13	17	12	9	15	15		14.7917	5.85947	0.396133	Housekeeping
Phvul.007G106400.1	16	19	15	17	14	26	17	19	36	7	21	18	28	27	32	22	33	33	23	17	14	11	23	24		21.3333	8.45636	0.396392	Housekeeping
Phvul.009G115000.1	15	12	23	28	40	34	23	11	29	10	28	16	20	26	19	31	23	26	23	21	13	12	21	27		22.125	8.77154	0.396454	Housekeeping
Phvul.007G261800.2	23	29	14	21	11	32	39	19	41	9	24	13	27	36	25	32	31	33	34	36	32	22	45	33		27.5417	10.9205	0.396507	Housekeeping
Phvul.010G145300.1	15	18	9	16	10	24	17	12	31	6	15	11	20	22	20	15	24	24	20	20	14	10	26	18		17.375	6.89033	0.396566	Housekeeping
Phvul.007G144600.1	17	28	22	24	18	15	17	8	24	11	32	11	16	23	18	20	22	21	26	21	10	6	28	26		19.3333	7.67072	0.396762	Housekeeping
Phvul.007G204100.1	11	9	3	7	4	8	10	8	15	4	14	9	15	12	10	10	12	13	17	12	11	11	16	13		10.5833	4.2	0.39685	Housekeeping
Phvul.003G254900.1	33	22	32	26	19	40	21	18	38	12	44	22	44	31	20	30	23	26	32	21	18	14	45	36		27.7917	11.0292	0.396853	Housekeeping
Phvul.006G105000.1	40	26	14	20	16	34	43	23	42	10	36	17	29	42	36	31	37	43	35	43	27	21	51	36		31.3333	12.4362	0.396901	Housekeeping
Phvul.008G003300.1	23	23	19	23	9	25	43	30	27	8	47	18	30	32	24	33	41	33	40	45	33	39	31	27		29.2917	11.6273	0.396948	Housekeeping
Phvul.002G021500.2	30	37	19	20	23	30	49	30	46	7	38	13	30	48	41	42	41	43	52	47	44	29	52	36		35.2917	14.0099	0.396974	Housekeeping
Phvul.002G021500.1	30	37	19	20	23	30	49	30	46	7	38	13	30	48	41	42	42	43	52	47	44	29	52	36		35.3333	14.0325	0.397145	Housekeeping
Phvul.002G107500.1	41	36	16	27	15	50	52	41	69	14	49	26	61	60	50	51	57	54	64	58	46	35	55	52		44.9583	17.8575	0.397201	Housekeeping
Phvul.009G141000.1	18	19	11	12	15	19	17	13	16	6	19	11	18	12	9	11	11	10	20	25	8	5	18	16		14.125	5.61308	0.397386	Housekeeping
Phvul.008G165400.2	22	25	17	23	11	18	30	21	13	4	29	9	12	26	21	31	24	21	27	31	30	20	31	21		21.5417	8.56213	0.397468	Housekeeping
Phvul.004G098200.1	22	22	9	17	9	29	29	21	36	5	16	11	18	24	26	21	26	26	30	26	24	19	27	19		21.3333	8.48096	0.397545	Housekeeping
Phvul.010G084500.2	11	14	10	14	7	14	9	14	20	3	17	6	12	12	12	13	13	14	16	11	6	5	13	9		11.4583	4.55522	0.397546	Housekeeping
Phvul.010G153500.1	27	43	32	29	19	39	59	33	35	9	30	18	28	54	35	45	50	42	60	51	52	30	43	32		37.2917	14.8268	0.39759	Housekeeping
Phvul.006G082400.1	13	16	11	12	11	13	19	9	7	3	13	7	10	16	9	11	14	13	22	20	11	9	17	13		12.4583	4.95379	0.397628	Housekeeping
Phvul.007G071800.1	21	17	12	18	9	19	26	19	31	3	25	15	32	36	31	29	29	28	26	25	32	31	20	24		23.25	9.24536	0.39765	Housekeeping
Phvul.011G001500.2	11	19	6	13	6	8	15	10	11	5	13	6	11	16	12	10	13	11	19	16	15	13	21	16		12.3333	4.90476	0.397683	Housekeeping
Phvul.003G059600.1	14	20	19	18	17	38	21	11	22	6	32	15	23	21	21	21	16	21	19	31	16	10	24	26		20.0833	7.98707	0.397697	Housekeeping
Phvul.003G274500.1	12	11	8	10	8	16	15	12	27	3	19	14	19	20	14	18	21	24	19	14	15	13	17	16		15.2083	6.04842	0.397704	Housekeeping
Phvul.006G112400.1	45	43	20	39	21	55	65	52	79	8	37	21	50	57	52	56	50	57	48	52	44	38	60	39		45.3333	18.0303	0.397728	Housekeeping
Phvul.010G133200.2	11	10	7	10	6	15	12	13	24	3	12	7	15	15	17	13	15	16	15	20	14	13	18	13		13.0833	5.20481	0.39782	Housekeeping
Phvul.003G226300.1	30	31	17	25	12	48	52	30	48	10	44	23	44	51	34	42	44	40	54	58	54	43	41	41		38.1667	15.1846	0.397851	Housekeeping
Phvul.011G163000.1	83	64	43	67	27	68	119	121	98	16	96	51	102	90	79	79	96	85	88	122	133	116	93	81		84.0417	33.4374	0.397867	Housekeeping
Phvul.008G213600.1	60	69	39	48	31	94	87	54	106	12	95	42	81	72	62	94	86	87	53	105	77	57	88	92		70.4583	28.0385	0.397944	Housekeeping
Phvul.008G084400.1	15	19	7	11	9	15	25	11	17	5	18	10	15	19	23	13	16	13	22	17	14	11	26	18		15.375	6.11882	0.397972	Housekeeping
Phvul.011G018800.1	9	12	6	10	4	12	14	10	17	4	15	8	10	19	14	13	17	14	17	19	19	13	17	12		12.7083	5.058	0.398006	Housekeeping
Phvul.004G122600.1	12	13	7	11	8	17	19	14	25	3	18	7	17	21	18	16	17	19	20	19	13	11	21	17		15.125	6.02163	0.398124	Housekeeping
Phvul.003G284200.1	22	33	12	29	12	23	24	17	30	7	25	9	21	24	25	28	25	26	31	25	19	19	44	29		23.2917	9.27308	0.398129	Housekeeping
Phvul.004G047400.1	14	12	12	12	6	21	13	7	20	3	20	7	16	15	12	13	13	16	11	12	10	8	15	15		12.625	5.02759	0.398225	Housekeeping
Phvul.001G111300.2	75	64	66	113	52	101	99	135	130	18	89	42	118	139	81	115	114	123	88	77	60	55	112	102		90.3333	35.9856	0.398364	Housekeeping
Phvul.006G084100.1	384	300	236	241	195	494	434	187	413	86	511	216	452	375	301	453	385	348	255	649	415	391	406	423		356.25	141.925	0.398386	Housekeeping
Phvul.011G035200.1	17	11	6	9	7	15	20	13	24	5	16	10	17	19	16	15	20	21	18	21	15	11	24	19		15.375	6.12563	0.398415	Housekeeping
Phvul.011G084000.1	52	72	24	81	34	87	115	54	81	25	69	26	56	99	67	72	89	81	86	74	67	47	84	81		67.625	26.9474	0.398482	Housekeeping
Phvul.003G128700.1	37	54	40	44	41	53	36	12	21	13	29	12	29	38	28	34	35	34	54	38	46	42	57	41		36.1667	14.4121	0.398493	Housekeeping
Phvul.001G060100.1	16	16	6	14	7	16	28	17	22	5	21	8	15	21	19	25	20	22	19	24	16	15	24	18		17.25	6.87435	0.398513	Housekeeping
Phvul.001G060100.2	16	16	6	14	7	16	28	17	22	5	21	8	15	21	19	25	20	22	19	24	16	15	24	18		17.25	6.87435	0.398513	Housekeeping
Phvul.003G210300.1	16	17	9	15	8	15	17	16	25	5	14	10	15	23	26	16	24	25	24	17	24	18	29	24		18	7.17356	0.398531	Housekeeping
Phvul.003G210300.2	16	17	9	15	8	15	17	16	25	5	14	10	15	23	26	16	24	25	24	17	24	18	29	24		18	7.17356	0.398531	Housekeeping
Phvul.008G236400.1	10	22	18	21	18	33	25	21	36	5	26	10	24	24	30	27	22	25	20	20	15	10	18	25		21.0417	8.3865	0.398566	Housekeeping
Phvul.005G123100.1	17	23	12	15	12	15	23	15	13	5	15	7	10	20	13	16	23	18	26	28	23	12	22	19		16.75	6.67658	0.398602	Housekeeping
Phvul.011G084000.2	66	90	30	102	43	110	145	68	101	31	86	33	71	124	84	90	112	101	109	92	84	59	106	101		84.9167	33.8528	0.398659	Housekeeping
Phvul.001G111300.1	75	64	66	113	52	101	99	136	130	18	89	42	118	140	81	115	114	123	88	77	60	56	112	102		90.4583	36.0667	0.398711	Housekeeping
Phvul.007G261600.1	16	19	12	16	9	21	27	27	40	4	30	20	34	33	22	30	27	29	31	34	33	27	29	29		24.9583	9.95188	0.39874	Housekeeping
Phvul.003G248700.1	22	26	17	30	20	33	21	12	43	8	24	15	26	41	33	30	28	38	27	27	17	15	35	27		25.625	10.2225	0.398928	Housekeeping
Phvul.009G098500.2	9	12	6	16	7	16	17	11	22	4	17	10	14	22	18	19	18	18	25	14	13	13	19	16		14.8333	5.91805	0.39897	Housekeeping
Phvul.003G075900.1	22	28	11	26	14	41	35	20	49	10	28	16	30	34	25	27	34	33	47	31	32	25	38	27		28.4583	11.3568	0.399067	Housekeeping
Phvul.004G019100.1	34	49	24	28	16	43	72	57	50	12	49	21	62	44	32	37	42	41	51	53	41	37	56	37		41.1667	16.4294	0.399096	Housekeeping
Phvul.005G060100.2	151	147	76	87	65	160	213	119	165	36	162	79	157	224	154	220	207	163	205	212	233	149	183	207		157.25	62.7658	0.399146	Housekeeping
Phvul.003G115600.1	14	14	6	11	7	14	22	10	15	5	16	12	16	23	15	15	17	15	28	20	15	13	20	16		14.9583	5.97132	0.399197	Housekeeping
Phvul.008G066400.1	45	34	22	29	18	42	57	49	75	17	80	39	63	72	39	64	56	60	49	62	48	39	58	50		48.625	19.4116	0.39921	Housekeeping
Phvul.001G227600.1	15	21	8	16	9	22	18	18	33	6	17	14	22	26	15	13	24	28	21	20	27	12	21	20		18.5833	7.42002	0.399283	Housekeeping
Phvul.007G242700.1	12	15	13	14	6	17	24	11	17	5	11	10	10	22	13	23	19	20	12	19	16	8	13	16		14.4167	5.75674	0.399311	Housekeeping
Phvul.003G169000.1	10	12	5	8	6	11	20	12	16	3	11	5	9	16	12	11	14	13	15	15	14	11	16	12		11.5417	4.60905	0.39934	Housekeeping
Phvul.002G051200.1	33	28	17	24	16	36	38	42	66	8	39	24	58	49	34	42	38	39	50	40	37	36	39	41		36.4167	14.5444	0.399389	Housekeeping
Phvul.011G184800.1	10	10	6	7	6	13	14	10	16	4	9	6	7	14	13	8	12	14	16	14	10	5	15	11		10.4167	4.16333	0.39968	Housekeeping
Phvul.007G109800.1	10	12	8	10	8	21	10	8	17	6	16	9	13	18	10	13	16	19	16	10	8	6	17	15		12.3333	4.93018	0.399744	Housekeeping
Phvul.008G254600.1	17	16	10	18	12	13	34	14	14	7	21	9	18	24	17	21	19	17	23	23	21	15	32	20		18.125	7.24569	0.399762	Housekeeping
Phvul.003G088500.1	25	31	27	34	16	43	41	35	49	11	40	20	33	62	39	45	46	52	44	35	23	17	34	46		35.3333	14.1272	0.399825	Housekeeping
Phvul.008G278700.1	40	59	44	45	36	60	63	51	51	10	66	39	48	89	63	105	68	62	96	57	63	38	53	69		57.2917	22.9092	0.39987	Housekeeping
Phvul.003G282600.1	17	20	10	15	8	19	28	13	28	5	21	15	30	30	22	26	23	24	33	24	26	18	31	22		21.1667	8.46424	0.399885	Housekeeping
Phvul.002G252300.1	15	18	8	9	8	13	24	12	16	6	15	9	13	21	12	16	19	19	24	20	15	11	25	19		15.2917	6.11501	0.399892	Housekeeping
Phvul.007G180300.1	29	25	14	18	15	30	47	28	30	9	29	14	25	43	24	32	33	30	40	46	35	23	39	28		28.5833	11.4312	0.399927	Housekeeping
Phvul.008G015300.2	13	16	8	14	9	18	14	7	23	3	13	6	14	12	11	10	13	15	10	17	12	11	20	13		12.5833	5.03256	0.399939	Housekeeping
Phvul.008G210200.1	11	10	5	8	5	9	13	6	14	4	12	7	9	15	9	10	12	15	14	16	11	8	18	12		10.5417	4.21624	0.399959	Housekeeping
Phvul.011G048200.1	14	13	9	12	10	18	16	17	28	3	13	10	18	19	24	15	18	21	13	13	12	10	13	15		14.75	5.89972	0.399981	Housekeeping
Phvul.002G189500.1	15	25	23	16	20	38	22	26	21	5	18	13	21	17	13	14	14	20	14	28	27	15	15	16		19	7.60088	0.400046	Housekeeping
Phvul.007G005800.1	80	76	33	48	28	58	86	46	69	21	86	26	56	84	57	81	96	85	99	96	93	67	91	68		67.9167	27.18	0.400196	Housekeeping
Phvul.010G142100.1	17	16	8	11	8	12	23	14	17	9	18	10	11	25	18	17	20	21	27	27	26	14	23	22		17.25	6.90459	0.400266	Housekeeping
Phvul.002G196500.1	80	120	136	93	57	91	121	54	75	17	74	31	71	78	49	78	81	72	76	121	106	72	115	84		81.3333	32.5601	0.400329	Housekeeping
Phvul.009G083600.1	33	48	38	46	46	60	28	34	69	11	53	23	53	42	34	28	37	39	33	18	27	24	45	41		37.9167	15.1822	0.40041	Housekeeping
Phvul.004G168800.1	29	44	26	42	28	38	33	31	50	9	43	23	45	53	65	45	64	52	44	29	26	21	34	47		38.375	15.3668	0.400439	Housekeeping
Phvul.009G034700.1	21	21	8	18	9	16	26	12	24	3	16	8	14	19	21	19	21	20	25	21	16	11	25	18		17.1667	6.87459	0.400462	Housekeeping
Phvul.008G226400.1	23	37	21	50	20	41	28	24	52	6	33	17	47	44	35	38	42	39	30	34	20	22	39	34		32.3333	12.9534	0.40062	Housekeeping
Phvul.003G035000.2	16	19	18	21	26	30	24	16	34	10	21	22	11	31	34	29	30	31	26	19	15	9	39	32		23.4583	9.39911	0.400673	Housekeeping
Phvul.009G003600.1	70	101	38	67	34	74	130	74	115	26	84	33	75	99	89	90	115	102	132	98	106	75	123	88		84.9167	34.0271	0.400712	Housekeeping
Phvul.003G254900.2	37	24	35	27	20	44	24	19	43	13	47	24	48	36	23	35	26	29	37	23	19	15	50	40		30.75	12.3225	0.400731	Housekeeping
Phvul.001G128700.1	20	25	20	26	15	36	40	32	27	6	31	10	21	38	30	33	36	32	41	27	23	12	26	25		26.3333	10.5535	0.400766	Housekeeping
Phvul.001G044000.2	12	14	8	14	6	18	13	15	20	4	16	7	14	26	21	21	16	16	22	17	12	12	15	18		14.875	5.96182	0.400795	Housekeeping
Phvul.001G207100.2	75	78	34	65	36	115	92	69	131	25	85	40	103	96	71	70	85	96	109	108	82	65	134	82		81.0833	32.5009	0.400833	Housekeeping
Phvul.002G076000.1	26	24	12	23	12	27	36	21	36	7	28	14	26	39	29	31	35	33	44	34	31	22	45	27		27.5833	11.0571	0.400863	Housekeeping
Phvul.005G048000.1	39	20	20	25	26	35	42	29	41	10	53	29	31	33	28	31	33	31	35	57	30	65	43	29		33.9583	13.6137	0.400895	Housekeeping
Phvul.001G044000.1	12	14	8	14	6	18	13	15	20	4	15	7	14	26	21	21	16	16	22	17	12	12	15	17		14.7917	5.93015	0.400911	Housekeeping
Phvul.009G179300.1	11	30	16	15	20	23	10	13	23	4	15	11	19	14	13	12	13	16	11	14	13	10	18	16		15	6.01387	0.400925	Housekeeping
Phvul.001G191800.1	9	12	4	9	6	12	11	9	14	2	14	5	10	14	10	10	11	13	15	14	8	6	15	13		10.25	4.10974	0.400951	Housekeeping
Phvul.009G253500.1	86	85	68	72	59	122	108	57	111	23	168	60	128	154	122	163	140	124	105	89	111	86	110	149		104.167	41.7702	0.400994	Housekeeping
Phvul.002G127500.2	32	40	18	28	14	41	40	25	63	11	36	19	40	35	46	41	50	53	45	55	46	31	50	45		37.6667	15.1043	0.400999	Housekeeping
Phvul.010G136100.1	21	24	10	18	13	19	30	24	34	7	21	8	16	29	33	22	27	32	30	28	24	15	32	23		22.5	9.02312	0.401027	Housekeeping
Phvul.007G054900.1	21	21	12	17	8	24	17	12	27	7	26	14	28	27	33	19	25	18	26	23	15	10	26	28		20.1667	8.08744	0.40103	Housekeeping
Phvul.006G012200.1	24	21	23	27	13	31	39	17	32	6	29	11	26	43	27	47	32	33	37	26	23	23	27	28		26.875	10.7781	0.401044	Housekeeping
Phvul.006G209300.1	26	26	19	23	21	47	33	21	24	10	43	20	30	39	24	34	35	33	52	24	31	28	50	48		30.875	12.3824	0.401049	Housekeeping
Phvul.007G005800.2	88	83	36	53	31	63	95	50	76	23	94	28	62	92	63	90	105	93	110	105	102	73	100	75		74.5833	29.9221	0.40119	Housekeeping
Phvul.005G000800.1	14	12	7	13	7	21	14	17	30	5	18	12	19	20	16	16	21	23	19	16	15	9	19	16		15.7917	6.33561	0.4012	Housekeeping
Phvul.002G155000.1	23	25	13	19	13	26	27	25	45	6	26	14	31	32	43	32	32	37	21	25	23	28	29	37		26.3333	10.5654	0.401216	Housekeeping
Phvul.003G175300.1	23	16	13	15	12	30	20	21	45	7	25	14	23	36	29	24	29	33	29	25	29	24	31	24		24.0417	9.64762	0.401288	Housekeeping
Phvul.008G233200.1	19	18	15	19	9	21	29	19	31	5	22	9	15	30	21	27	30	34	22	30	25	17	21	18		21.0833	8.46207	0.401363	Housekeeping
Phvul.004G168800.3	28	43	25	40	26	37	32	30	46	8	41	23	43	51	63	43	61	49	43	28	24	20	33	46		36.7917	14.7669	0.401364	Housekeeping
Phvul.009G161400.2	17	10	7	8	8	9	9	10	15	5	15	9	13	17	10	12	14	16	8	13	8	5	20	14		11.3333	4.54899	0.401382	Housekeeping
Phvul.005G152400.1	19	19	10	12	7	23	19	14	24	6	29	12	24	27	13	26	18	18	29	25	26	18	28	23		19.5417	7.84368	0.401382	Housekeeping
Phvul.008G000100.1	22	27	14	21	20	21	22	14	27	8	17	9	12	22	16	14	23	22	23	19	13	9	37	18		18.75	7.52773	0.401479	Housekeeping
Phvul.005G114500.1	77	73	39	69	49	90	130	71	118	19	91	45	82	91	73	96	70	77	96	141	117	115	117	64		83.75	33.6303	0.401556	Housekeeping
Phvul.004G152700.3	21	20	11	17	11	28	29	19	37	5	23	12	24	24	20	20	26	28	30	23	16	13	32	26		21.4583	8.61684	0.401562	Housekeeping
Phvul.011G039500.1	45	43	20	25	20	43	50	44	54	15	47	21	50	65	46	55	58	49	76	72	68	51	61	46		46.8333	18.8115	0.401669	Housekeeping
Phvul.011G106000.1	12	21	8	22	9	14	26	17	23	3	15	8	17	20	19	24	24	25	24	21	21	15	21	27		18.1667	7.29772	0.401709	Housekeeping
Phvul.008G163800.1	25	33	23	31	18	46	27	29	56	5	31	23	44	37	35	37	39	44	19	32	22	19	29	34		30.75	12.3529	0.401719	Housekeeping
Phvul.004G152700.1	15	14	8	11	8	20	20	13	25	3	16	8	17	17	14	14	18	19	21	16	11	9	22	18		14.875	5.97578	0.401733	Housekeeping
Phvul.002G041000.1	29	21	11	27	12	37	38	31	47	6	37	20	41	43	42	34	34	39	30	37	25	25	35	47		31.1667	12.523	0.401809	Housekeeping
Phvul.005G122800.1	19	28	11	23	11	28	24	18	34	5	31	14	24	31	20	31	25	30	38	38	24	17	33	25		24.25	9.74474	0.401845	Housekeeping
Phvul.006G134100.1	26	26	9	19	12	27	25	21	41	8	25	13	26	31	35	19	33	36	33	31	28	17	37	26		25.1667	10.1147	0.401908	Housekeeping
Phvul.011G045900.1	53	36	25	31	17	54	49	28	59	12	72	33	71	77	41	56	52	60	44	60	50	44	56	54		47.25	18.991	0.401925	Housekeeping
Phvul.009G161400.3	18	10	7	9	8	10	9	10	15	5	16	10	13	18	10	12	14	17	9	13	8	6	21	15		11.7917	4.74096	0.40206	Housekeeping
Phvul.003G173700.1	9	10	5	12	5	10	11	10	19	3	11	10	18	11	8	8	10	11	11	10	8	6	13	11		10	4.02078	0.402078	Housekeeping
Phvul.011G156400.1	49	54	32	68	45	89	70	55	90	10	53	27	57	69	81	62	85	91	82	45	57	32	64	71		59.9167	24.1007	0.402237	Housekeeping
Phvul.011G018100.1	15	22	27	17	23	28	15	26	27	6	18	7	14	25	9	17	19	21	11	22	18	11	15	16		17.875	7.19189	0.402344	Housekeeping
Phvul.007G129700.1	9	11	7	10	9	16	10	13	23	4	13	11	16	15	18	11	16	18	15	9	9	7	19	15		12.6667	5.0964	0.402348	Housekeeping
Phvul.004G128700.1	13	12	6	12	9	12	12	13	21	3	13	6	11	17	11	13	19	19	16	14	10	6	13	11		12.1667	4.8966	0.40246	Housekeeping
Phvul.007G279400.1	11	14	5	8	5	12	16	10	17	4	11	9	15	15	10	14	13	11	18	17	16	10	22	13		12.3333	4.96387	0.402476	Housekeeping
Phvul.007G261800.1	23	29	14	21	11	34	40	19	42	9	25	13	28	38	25	33	32	34	35	37	33	23	46	34		28.25	11.37	0.402478	Housekeeping
Phvul.005G000800.2	14	12	7	13	7	21	14	17	30	5	18	12	20	21	16	16	21	23	19	17	15	9	19	16		15.9167	6.40651	0.402503	Housekeeping
Phvul.004G165700.1	16	21	9	26	12	29	25	19	44	7	30	11	33	31	26	25	29	27	34	23	30	27	32	23		24.5417	9.87877	0.40253	Housekeeping
Phvul.004G136400.1	9	13	8	12	6	11	10	13	23	4	9	6	11	12	9	7	11	15	10	10	13	8	11	9		10.4167	4.19325	0.402552	Housekeeping
Phvul.011G018800.3	8	11	5	8	4	10	13	8	14	3	12	7	9	16	13	12	15	11	16	17	16	12	15	11		11.0833	4.46169	0.402558	Housekeeping
Phvul.009G010100.2	11	13	8	13	6	11	12	11	15	6	21	8	14	22	15	16	20	18	26	14	12	11	17	15		13.9583	5.61991	0.40262	Housekeeping
Phvul.004G045900.1	26	18	21	22	13	20	45	29	16	7	38	19	28	46	32	38	27	26	36	33	35	28	22	37		27.5833	11.106	0.402635	Housekeeping
Phvul.011G006700.1	36	41	16	30	21	51	48	29	74	12	41	23	44	41	34	36	37	42	47	40	35	34	64	41		38.2083	15.3886	0.402756	Housekeeping
Phvul.003G093000.1	9	13	7	10	7	10	10	5	12	3	10	6	9	14	12	15	13	12	17	10	7	5	16	12		10.1667	4.09553	0.402839	Housekeeping
Phvul.L002300.1	12	7	5	8	7	11	11	10	16	3	17	13	18	12	9	8	10	11	7	12	9	6	13	12		10.2917	4.14648	0.402897	Housekeeping
Phvul.006G216000.4	29	39	35	42	23	60	38	59	67	8	40	17	44	48	45	42	38	41	33	38	26	18	45	44		38.2917	15.428	0.402908	Housekeeping
Phvul.011G035000.2	83	170	155	121	170	167	136	167	197	21	134	70	172	199	122	145	121	127	117	135	64	58	99	97		126.958	51.1593	0.402962	Housekeeping
Phvul.002G136000.1	18	18	8	15	9	22	27	17	33	6	18	12	19	20	21	20	23	26	22	27	16	11	30	20		19.0833	7.69047	0.402994	Housekeeping
Phvul.011G035000.1	64	129	119	92	130	127	103	128	150	16	103	53	130	152	93	111	92	97	89	103	49	44	75	74		96.7917	39.0085	0.403015	Housekeeping
Phvul.001G207100.1	69	71	30	59	32	105	85	64	119	23	77	36	94	87	64	64	78	87	100	100	76	60	123	75		74.0833	29.8584	0.403039	Housekeeping
Phvul.009G169100.1	17	16	5	8	10	23	19	18	21	6	17	12	20	21	13	12	20	21	27	23	22	14	28	21		17.25	6.9527	0.403055	Housekeeping
Phvul.002G308500.1	32	38	43	28	40	39	42	17	22	7	45	25	55	43	24	51	28	26	35	68	43	43	38	39		36.2917	14.6278	0.403063	Housekeeping
Phvul.003G043500.1	12	9	5	8	5	12	13	14	17	3	11	6	9	16	11	12	13	12	14	20	17	12	13	11		11.4583	4.6188	0.403095	Housekeeping
Phvul.001G203400.2	24	31	18	19	17	29	42	18	24	11	29	17	24	47	28	39	33	30	53	34	36	23	39	26		28.7917	11.6078	0.403164	Housekeeping
Phvul.011G053400.1	24	20	13	15	10	19	36	17	29	8	38	22	36	39	28	37	34	37	27	37	33	26	36	35		27.3333	11.02	0.40317	Housekeeping
Phvul.008G161900.1	25	21	13	16	12	23	17	16	24	5	28	10	22	37	27	31	33	22	29	32	33	19	28	22		22.7083	9.15605	0.403202	Housekeeping
Phvul.006G135800.1	21	24	15	22	19	24	23	19	21	12	23	9	17	18	19	15	19	20	22	41	42	30	35	24		22.25	8.97162	0.403219	Housekeeping
Phvul.003G148000.1	21	49	27	40	29	39	28	17	25	7	28	16	30	17	22	18	17	21	22	28	23	19	29	25		24.875	10.0305	0.403234	Housekeeping
Phvul.005G094400.1	171	213	106	115	98	285	326	207	286	40	210	112	227	309	275	289	263	265	308	263	233	155	252	264		219.667	88.6008	0.403342	Housekeeping
Phvul.001G225500.1	14	12	6	11	6	12	21	11	19	7	15	7	12	20	18	14	16	18	21	23	17	10	21	13		14.3333	5.78273	0.403446	Housekeeping
Phvul.002G100900.1	24	25	11	17	15	20	38	22	26	6	22	8	22	26	20	29	23	23	34	32	31	24	40	24		23.4167	9.44775	0.403463	Housekeeping
Phvul.006G103100.1	24	48	20	37	35	40	31	13	29	6	23	10	20	33	26	37	25	26	39	28	28	21	37	28		27.6667	11.1657	0.40358	Housekeeping
Phvul.002G036200.1	11	7	5	7	4	7	11	9	13	6	17	9	11	18	9	13	15	14	16	14	13	12	18	14		11.375	4.59093	0.403599	Housekeeping
Phvul.002G036200.2	11	7	5	7	4	7	11	9	13	6	17	9	11	18	9	13	15	14	16	14	13	12	18	14		11.375	4.59093	0.403599	Housekeeping
Phvul.008G031600.1	18	16	8	14	12	19	31	14	28	10	23	19	19	30	21	18	27	29	25	18	14	10	33	23		19.9583	8.05543	0.403613	Housekeeping
Phvul.008G031600.2	18	16	8	14	12	19	31	14	28	10	23	19	19	30	21	18	27	29	25	18	14	10	33	23		19.9583	8.05543	0.403613	Housekeeping
Phvul.010G093700.2	13	32	23	38	16	38	30	30	30	3	15	13	22	29	31	30	30	28	28	15	34	26	22	17		24.7083	9.97296	0.403628	Housekeeping
Phvul.001G140800.2	160	179	150	121	100	159	261	173	122	46	241	72	105	260	203	244	221	186	296	212	185	130	183	173		174.25	70.3334	0.403635	Housekeeping
Phvul.006G116400.2	13	18	10	18	7	20	16	10	16	5	16	5	9	17	7	17	16	15	16	23	19	14	23	15		14.375	5.8023	0.403638	Housekeeping
Phvul.011G094700.1	31	28	14	26	14	26	37	26	46	10	27	14	26	38	37	27	39	38	45	43	27	20	47	28		29.75	12.0107	0.403721	Housekeeping
Phvul.007G265500.1	34	14	21	15	19	19	23	17	19	5	35	16	31	28	22	26	17	19	27	40	22	25	12	22		22	8.88501	0.403864	Housekeeping
Phvul.007G091600.1	12	12	6	12	5	11	19	19	19	7	20	14	15	27	19	18	25	22	24	18	26	20	18	18		16.9167	6.83301	0.403922	Housekeeping
Phvul.010G008000.1	11	20	8	13	10	19	28	14	24	4	17	10	22	16	24	20	20	21	24	15	14	10	20	22		16.9167	6.83301	0.403922	Housekeeping
Phvul.007G169500.1	10	12	6	11	7	12	13	9	22	4	9	6	11	12	16	10	12	14	15	11	10	8	19	12		11.2917	4.56143	0.403965	Housekeeping
Phvul.002G039400.1	16	12	10	12	9	17	28	19	31	4	21	11	17	27	25	28	20	26	21	22	19	21	20	19		18.9583	7.65942	0.404013	Housekeeping
Phvul.009G197400.1	24	26	15	28	13	30	48	37	54	6	33	19	42	42	35	43	40	38	26	33	31	32	25	30		31.25	12.626	0.404033	Housekeeping
Phvul.009G230800.1	29	19	13	16	12	16	19	17	23	10	48	25	36	31	26	24	29	30	27	30	24	20	36	31		24.625	9.94937	0.404035	Housekeeping
Phvul.003G260900.1	15	11	12	13	10	13	20	16	20	4	25	9	16	26	13	26	21	19	23	25	13	11	19	19		16.625	6.71739	0.404054	Housekeeping
Phvul.008G024500.1	13	13	6	9	8	15	16	12	20	3	13	8	15	18	20	11	16	18	20	14	13	8	22	16		13.625	5.50697	0.404181	Housekeeping
Phvul.011G094700.2	31	27	14	26	13	25	37	25	45	10	26	14	25	37	35	27	38	37	45	42	27	20	46	27		29.125	11.7738	0.404252	Housekeeping
Phvul.003G234800.1	132	147	104	159	113	225	218	132	232	30	192	97	181	225	211	237	247	268	239	153	138	71	176	214		172.542	69.7764	0.404403	Housekeeping
Phvul.010G153800.1	43	98	52	35	46	47	59	44	39	21	77	26	50	61	31	57	50	42	82	79	61	44	81	72		54.0417	21.8562	0.404432	Housekeeping
Phvul.011G156400.2	48	54	31	68	45	88	70	55	89	10	52	27	56	68	80	61	85	91	81	44	56	31	63	70		59.2917	23.9842	0.404513	Housekeeping
Phvul.008G230100.1	12	18	21	16	18	16	11	10	16	5	15	5	10	17	12	14	14	13	18	10	6	4	14	11		12.75	5.15817	0.404562	Housekeeping
Phvul.001G218100.1	24	30	9	19	13	27	30	20	26	6	17	7	17	21	26	19	28	32	28	33	28	14	27	22		21.7917	8.81722	0.404614	Housekeeping
Phvul.001G054000.1	60	64	58	55	29	63	74	56	82	17	106	43	78	114	93	112	96	89	126	74	67	57	71	96		74.1667	30.0181	0.404738	Housekeeping
Phvul.009G113700.2	18	17	7	12	9	13	23	12	23	6	17	13	22	21	10	17	17	17	22	26	23	23	30	15		17.2083	6.96491	0.404741	Housekeeping
Phvul.009G113700.3	18	17	7	12	9	13	23	12	23	6	17	13	22	21	10	17	17	17	22	26	23	23	30	15		17.2083	6.96491	0.404741	Housekeeping
Phvul.008G233200.2	25	24	20	25	11	27	38	25	42	7	29	13	20	41	27	36	40	45	29	40	34	23	27	23		27.9583	11.3162	0.404753	Housekeeping
Phvul.006G216000.1	26	35	31	38	20	54	34	52	60	7	36	15	39	42	39	37	34	36	29	34	23	16	40	39		34	13.7655	0.404869	Housekeeping
Phvul.006G216000.2	26	35	31	38	20	54	34	52	60	7	36	15	39	42	39	37	34	36	29	34	23	16	40	39		34	13.7655	0.404869	Housekeeping
Phvul.006G216000.3	26	35	31	38	20	54	34	52	60	7	36	15	39	42	39	37	34	36	29	34	23	16	40	39		34	13.7655	0.404869	Housekeeping
Phvul.010G080900.1	12	17	9	13	8	10	17	6	9	5	22	5	10	15	14	15	12	11	19	13	10	10	18	14		12.25	4.96051	0.40494	Housekeeping
Phvul.004G044700.1	22	20	10	23	12	12	27	18	16	3	21	14	24	23	29	29	24	21	39	24	23	20	18	17		20.375	8.25167	0.40499	Housekeeping
Phvul.011G135400.1	36	37	17	24	17	39	61	32	51	14	29	15	36	45	36	35	44	45	50	47	36	22	55	36		35.7917	14.4997	0.405113	Housekeeping
Phvul.009G098500.1	10	13	6	17	7	16	18	11	23	4	17	10	15	23	18	20	18	19	27	14	14	14	20	17		15.4583	6.26285	0.405144	Housekeeping
Phvul.009G010100.1	16	18	13	20	9	17	17	16	25	8	30	12	18	34	21	23	27	27	37	19	18	14	25	23		20.2917	8.22152	0.405167	Housekeeping
Phvul.011G048200.2	15	14	9	12	11	19	17	18	31	4	14	10	20	20	26	17	20	23	14	14	13	11	15	16		15.9583	6.46607	0.405184	Housekeeping
Phvul.007G092700.1	28	23	16	26	15	27	37	36	49	5	48	22	44	48	40	47	35	37	49	33	25	27	36	35		32.8333	13.3045	0.405214	Housekeeping
Phvul.008G162900.1	11	11	6	9	7	15	12	9	18	5	12	7	11	11	8	7	14	18	10	14	8	5	17	13		10.75	4.35622	0.40523	Housekeeping
Phvul.004G168800.2	28	43	25	41	27	38	33	31	48	8	43	23	44	53	65	44	63	50	44	29	25	20	34	47		37.75	15.2978	0.40524	Housekeeping
Phvul.008G081700.1	14	12	8	14	9	18	13	6	19	5	22	15	23	20	19	13	15	18	20	17	7	8	19	19		14.7083	5.96043	0.405241	Housekeeping
Phvul.008G102100.1	9	8	6	8	5	14	9	8	20	4	13	9	14	15	10	10	16	17	11	12	9	8	13	13		10.875	4.40719	0.405259	Housekeeping
Phvul.008G254800.1	11	12	7	12	5	16	17	9	19	5	13	8	13	20	17	17	17	16	23	12	11	8	15	18		13.375	5.42125	0.405327	Housekeeping
Phvul.010G084500.1	11	14	10	15	7	14	9	15	21	3	17	6	13	12	13	13	13	14	16	11	6	5	14	9		11.7083	4.74588	0.405342	Housekeeping
Phvul.010G093700.1	11	26	20	31	12	31	23	24	24	3	12	10	17	24	26	25	25	22	22	12	27	20	18	14		19.9583	8.09156	0.405423	Housekeeping
Phvul.007G004400.1	43	44	26	38	31	65	68	48	95	13	64	46	98	77	54	68	69	81	91	59	84	75	67	81		61.875	25.0865	0.405439	Housekeeping
Phvul.007G098800.1	11	13	7	11	7	12	14	11	16	5	17	9	14	20	19	16	18	19	20	12	10	7	19	23		13.75	5.57524	0.405472	Housekeeping
Phvul.011G023400.1	12	14	3	8	6	13	13	8	12	6	10	8	10	12	8	8	13	12	21	15	14	8	17	11		10.9167	4.42644	0.405475	Housekeeping
Phvul.008G218200.1	22	35	28	26	18	21	23	14	15	5	11	7	11	21	15	15	19	17	23	19	18	15	22	18		18.25	7.4	0.405479	Housekeeping
Phvul.002G256000.1	12	9	7	9	7	12	13	14	17	3	22	10	20	23	18	21	16	17	20	19	16	16	18	21		15	6.08276	0.405518	Housekeeping
Phvul.001G203400.1	24	30	17	18	16	28	41	18	24	11	28	16	23	46	28	38	32	30	52	33	35	23	38	25		28.0833	11.3889	0.405539	Housekeeping
Phvul.008G135100.1	9	11	17	18	18	12	13	10	11	3	10	6	7	17	13	12	14	14	18	10	8	5	11	10		11.5417	4.68081	0.405558	Housekeeping
Phvul.006G121600.1	11	10	10	16	7	10	24	21	17	5	13	7	10	23	13	16	18	17	12	16	13	11	11	14		13.5417	5.49242	0.405594	Housekeeping
Phvul.002G320000.1	39	41	28	35	18	39	43	17	34	9	45	19	35	49	33	56	35	49	22	50	35	23	58	44		35.6667	14.4663	0.405597	Housekeeping
Phvul.004G160100.1	15	12	10	11	9	14	12	11	17	6	23	14	19	25	21	16	20	22	29	18	16	10	24	24		16.5833	6.72632	0.405607	Housekeeping
Phvul.009G003300.1	20	20	10	14	12	31	22	18	36	6	19	13	21	23	19	14	21	26	26	23	21	16	36	20		20.2917	8.23165	0.405666	Housekeeping
Phvul.008G092500.1	304	382	245	280	196	324	512	260	347	68	375	158	309	335	233	344	313	304	392	573	388	308	603	318		327.958	133.115	0.405888	Housekeeping
Phvul.005G121700.1	44	49	34	44	25	60	67	52	84	9	58	23	48	79	62	74	76	76	53	56	54	31	58	44		52.5	21.3229	0.406151	Housekeeping
Phvul.003G207900.1	52	44	24	47	21	45	79	46	70	14	59	29	52	61	32	49	48	49	72	78	67	67	84	56		51.875	21.0733	0.406232	Housekeeping
Phvul.007G009900.1	214	186	129	140	105	321	389	273	358	69	307	148	279	388	252	375	367	309	364	363	339	222	286	263		268.583	109.108	0.406235	Housekeeping
Phvul.010G134300.1	23	46	23	44	22	30	29	22	35	7	30	42	68	33	25	44	24	31	26	34	41	31	32	33		32.2917	13.1181	0.406237	Housekeeping
Phvul.008G203100.1	34	55	25	46	22	47	62	34	53	19	51	27	36	72	47	58	60	69	58	47	30	14	43	44		43.875	17.831	0.406404	Housekeeping
Phvul.010G134300.2	26	54	28	53	26	37	35	26	43	9	35	51	81	40	29	53	29	39	31	41	51	37	38	39		38.7917	15.7673	0.40646	Housekeeping
Phvul.005G024900.1	27	31	22	28	16	36	44	23	31	8	21	12	18	38	35	34	36	30	54	40	33	22	38	24		29.2083	11.8725	0.406477	Housekeeping
Phvul.010G082700.1	16	19	15	23	20	37	20	20	31	12	27	27	17	24	31	25	27	28	27	15	10	10	44	27		23	9.34933	0.406493	Housekeeping
Phvul.006G220700.1	18	29	10	18	13	20	39	14	20	9	22	12	18	29	22	23	22	19	36	26	30	19	33	29		22.0833	8.97682	0.406498	Housekeeping
Phvul.004G070900.1	67	79	36	86	52	101	97	66	108	15	80	35	72	96	105	94	114	122	118	65	74	42	91	115		80.4167	32.6892	0.406498	Housekeeping
Phvul.001G262500.1	29	32	15	30	12	36	43	28	59	11	28	13	30	40	37	40	40	42	46	36	35	22	45	37		32.75	13.3138	0.406528	Housekeeping
Phvul.005G002900.1	19	8	10	15	8	11	9	23	16	4	23	16	28	18	13	11	15	16	14	17	17	14	17	13		14.7917	6.01387	0.406572	Housekeeping
Phvul.011G016600.1	18	23	10	15	12	20	26	14	24	8	16	10	12	21	23	17	27	25	27	24	18	9	34	18		18.7917	7.64024	0.406576	Housekeeping
Phvul.003G194500.1	24	25	11	16	14	32	40	15	32	9	25	12	26	32	29	32	29	27	44	35	32	28	42	31		26.75	10.877	0.406618	Housekeeping
Phvul.009G113700.1	16	15	6	11	8	12	20	11	20	5	15	11	19	18	9	15	15	15	20	23	20	21	27	13		15.2083	6.18466	0.406662	Housekeeping
Phvul.006G116400.1	9	13	7	13	5	14	12	7	11	4	11	3	7	13	5	12	11	11	12	17	14	10	16	11		10.3333	4.20238	0.406682	Housekeeping
Phvul.007G094200.1	33	41	33	61	32	60	40	29	59	10	36	26	52	75	66	67	62	60	41	67	43	33	38	71		47.2917	19.2354	0.406739	Housekeeping
Phvul.002G072600.1	14	16	9	16	8	13	19	16	24	7	24	12	17	31	22	23	26	23	34	18	18	16	23	25		18.9167	7.69567	0.40682	Housekeeping
Phvul.007G009900.2	212	182	129	138	103	316	387	271	355	69	305	146	277	385	251	371	364	305	361	360	335	220	284	260		266.083	108.25	0.406828	Housekeeping
Phvul.009G109500.1	9	11	8	11	6	24	8	17	12	4	14	11	17	19	14	12	18	20	15	11	18	12	10	16		13.2083	5.37525	0.406959	Housekeeping
Phvul.008G083900.1	50	34	17	29	16	45	50	39	53	12	57	24	49	64	51	47	53	52	71	76	52	41	52	46		45	18.3167	0.407037	Housekeeping
Phvul.009G239400.1	31	36	29	25	30	59	37	21	53	6	31	15	34	30	26	36	24	33	23	39	26	21	43	31		30.7917	12.5336	0.407044	Housekeeping
Phvul.008G207500.1	25	23	16	23	13	17	35	17	27	6	46	17	36	43	28	35	30	26	42	33	37	35	31	33		28.0833	11.4327	0.407099	Housekeeping
Phvul.011G016600.2	19	23	10	15	12	20	26	14	24	8	16	10	12	22	23	17	27	26	27	24	18	9	34	18		18.9167	7.70108	0.407106	Housekeeping
Phvul.010G073600.1	21	30	24	28	22	55	28	27	40	8	26	17	25	36	31	34	35	39	29	20	16	11	30	29		27.5417	11.2141	0.40717	Housekeeping
Phvul.002G127500.1	31	40	17	28	14	41	41	24	63	11	35	18	41	36	46	41	51	53	46	54	47	31	51	45		37.7083	15.3542	0.407182	Housekeeping
Phvul.007G045300.1	17	19	11	16	12	16	19	13	14	8	24	9	16	18	21	13	16	17	36	26	14	11	25	18		17.0417	6.9395	0.407208	Housekeeping
Phvul.003G043500.2	13	11	5	9	6	14	15	16	19	3	12	7	10	19	13	14	14	14	16	23	18	13	14	12		12.9167	5.25991	0.407219	Housekeeping
Phvul.002G178200.3	10	9	5	8	6	9	14	9	19	3	9	8	12	13	9	9	12	15	10	12	7	7	16	9		10	4.07226	0.407226	Housekeeping
Phvul.008G140300.1	53	50	29	50	30	79	93	95	94	12	90	58	114	73	56	83	59	59	86	103	87	77	100	73		70.9583	28.8997	0.407277	Housekeeping
Phvul.001G028300.1	18	13	6	11	6	17	13	15	15	4	25	11	25	21	20	22	12	14	19	19	14	14	21	16		15.4583	6.29603	0.40729	Housekeeping
Phvul.002G128700.3	11	17	9	13	7	12	14	12	18	2	15	6	13	16	19	16	21	20	18	11	9	8	12	16		13.125	5.34634	0.40734	Housekeeping
Phvul.007G259000.2	10	14	6	9	7	11	15	11	14	3	10	4	8	11	12	8	14	12	14	12	12	6	20	10		10.5417	4.29457	0.40739	Housekeeping
Phvul.007G205000.1	28	26	12	23	20	30	48	27	24	7	36	11	24	29	20	29	23	27	43	42	26	26	38	25		26.8333	10.9327	0.407429	Housekeeping
Phvul.003G176200.1	29	57	40	43	24	36	53	20	32	9	52	15	30	34	60	43	34	34	48	43	28	22	48	48		36.75	14.9764	0.407522	Housekeeping
Phvul.006G073400.1	14	12	9	17	8	15	14	28	14	4	23	7	21	15	12	14	9	12	18	19	14	17	16	17		14.5417	5.92649	0.407553	Housekeeping
Phvul.006G153700.1	37	29	18	33	14	36	35	60	65	14	58	33	50	62	41	47	59	55	63	34	52	37	42	62		43.1667	17.5928	0.407555	Housekeeping
Phvul.005G005100.2	82	49	35	53	34	86	107	80	136	19	77	46	101	112	75	90	102	105	86	98	70	64	111	83		79.2083	32.2845	0.40759	Housekeeping
Phvul.009G169600.1	34	21	17	23	14	31	59	32	50	7	40	23	46	36	25	34	31	35	33	49	41	35	38	33		32.7917	13.367	0.407634	Housekeeping
Phvul.001G222000.1	15	18	20	28	16	26	9	18	31	7	16	13	20	19	20	12	26	27	23	14	12	6	20	20		18.1667	7.4054	0.407637	Housekeeping
Phvul.011G033400.1	43	49	23	33	27	47	55	28	86	11	56	44	76	50	47	45	36	45	62	44	46	42	76	51		46.75	19.0576	0.40765	Housekeeping
Phvul.003G266900.1	71	63	52	57	45	97	50	23	91	15	79	36	91	83	38	71	64	81	47	78	50	44	92	75		62.2083	25.3616	0.407688	Housekeeping
Phvul.002G205500.1	13	27	9	30	16	29	26	19	35	7	20	12	22	29	18	27	37	36	23	19	27	14	25	25		22.7083	9.26013	0.407786	Housekeeping
Phvul.008G087800.1	11	12	7	10	6	15	9	8	21	4	16	10	17	14	10	12	12	16	13	12	7	6	18	13		11.625	4.7406	0.407794	Housekeeping
Phvul.003G210400.2	28	36	13	25	13	35	40	19	31	10	30	13	23	36	20	26	34	33	44	39	45	34	47	29		29.2917	11.9454	0.40781	Housekeeping
Phvul.006G202000.1	28	29	13	30	13	27	42	22	29	6	34	14	45	39	40	42	29	21	33	41	30	22	28	40		29.0417	11.8438	0.407822	Housekeeping
Phvul.009G037700.1	12	20	16	16	16	27	15	12	21	3	14	8	22	14	8	11	13	15	11	15	11	9	12	14		13.9583	5.69356	0.407897	Housekeeping
Phvul.006G134000.1	17	15	8	16	7	13	15	11	15	8	21	9	13	26	19	18	22	21	32	21	24	19	24	21		17.2917	7.05337	0.407906	Housekeeping
Phvul.007G029600.1	21	19	14	17	10	32	32	26	40	8	28	14	24	39	25	31	34	39	35	24	22	16	29	32		25.4583	10.3846	0.407906	Housekeeping
Phvul.003G073500.1	20	21	13	21	9	24	25	11	21	3	18	6	16	29	23	28	20	22	29	15	16	16	20	20		18.5833	7.58112	0.407952	Housekeeping
Phvul.007G274700.1	131	118	117	84	92	175	189	128	86	28	137	67	113	202	142	195	148	119	216	127	86	70	136	139		126.875	51.7631	0.407985	Housekeeping
Phvul.002G036200.3	11	7	5	7	4	7	11	9	13	5	17	9	11	18	9	13	14	14	16	14	13	12	18	14		11.2917	4.60688	0.407989	Housekeeping
Phvul.002G036200.4	11	7	5	7	4	7	11	9	13	5	17	9	11	18	9	13	14	14	16	14	13	12	18	14		11.2917	4.60688	0.407989	Housekeeping
Phvul.008G011200.1	15	11	6	9	11	13	18	22	15	5	18	7	14	18	17	13	21	14	17	26	24	11	15	14		14.75	6.01858	0.408039	Housekeeping
Phvul.006G044800.1	70	75	33	57	40	127	147	90	140	26	87	88	91	128	72	112	104	113	150	108	110	72	123	104		94.4583	38.5624	0.408248	Housekeeping
Phvul.007G029600.2	25	22	16	20	12	37	37	30	46	9	32	16	28	45	29	36	39	45	41	27	25	18	33	37		29.375	11.9931	0.408274	Housekeeping
Phvul.009G106500.1	48	48	33	33	35	88	56	48	84	11	49	24	49	60	73	61	69	78	55	50	45	30	50	65		51.75	21.132	0.408347	Housekeeping
Phvul.009G124300.1	16	20	9	9	9	16	23	13	17	6	23	9	16	19	11	16	19	19	22	21	15	9	29	23		16.2083	6.62118	0.408505	Housekeeping
Phvul.002G016300.2	110	159	82	105	68	157	186	146	218	19	119	56	102	125	148	188	139	157	151	149	205	160	200	213		140.083	57.2343	0.408573	Housekeeping
Phvul.006G153700.2	37	29	18	33	14	36	35	60	65	14	57	32	49	62	41	47	59	55	62	33	52	36	42	62		42.9167	17.5357	0.408598	Housekeeping
Phvul.005G063100.1	14	18	7	12	6	19	24	11	17	4	22	8	13	20	10	20	18	13	17	21	17	14	23	16		15.1667	6.19866	0.408703	Housekeeping
Phvul.002G177500.1	24	23	14	18	11	17	36	19	25	8	24	13	19	40	32	32	30	29	36	30	20	18	37	31		24.4167	9.97948	0.408716	Housekeeping
Phvul.008G203100.2	34	53	26	46	22	47	63	34	53	18	51	26	36	72	47	58	60	69	57	46	29	14	43	44		43.6667	17.8581	0.408963	Housekeeping
Phvul.007G231400.1	29	20	22	19	17	25	24	16	27	8	43	10	18	38	26	37	25	27	12	34	22	20	32	31		24.25	9.9185	0.40901	Housekeeping
Phvul.008G017700.1	13	20	8	14	8	17	27	21	24	5	15	9	15	23	19	19	22	24	31	20	19	12	24	23		18	7.36274	0.409041	Housekeeping
Phvul.007G085700.1	11	16	7	9	7	11	16	13	19	4	12	7	10	20	17	12	16	17	19	18	10	6	17	15		12.875	5.26688	0.409078	Housekeeping
Phvul.005G005100.1	81	48	34	52	34	85	106	79	134	18	76	45	100	110	74	88	100	103	84	97	69	63	110	82		78	31.9091	0.409092	Housekeeping
Phvul.007G172800.1	28	23	10	17	13	37	40	27	51	8	34	18	39	41	32	32	27	29	44	36	37	35	43	31		30.5	12.4784	0.409127	Housekeeping
Phvul.001G184000.1	27	21	10	16	14	33	30	20	44	8	25	15	27	36	27	23	32	35	36	37	25	19	40	29		26.2083	10.7226	0.409128	Housekeeping
Phvul.008G161700.1	23	33	15	20	13	38	36	39	50	8	22	13	41	36	29	30	40	35	34	40	25	24	41	26		29.625	12.1212	0.409154	Housekeeping
Phvul.003G284200.2	22	32	11	28	11	23	24	16	30	6	24	8	21	24	24	28	24	25	31	25	18	19	43	28		22.7083	9.29157	0.40917	Housekeeping
Phvul.005G142800.1	30	43	26	29	21	48	53	44	56	8	47	28	58	67	44	62	67	57	67	24	59	44	55	65		45.9167	18.7926	0.409275	Housekeeping
Phvul.009G249900.1	30	43	38	38	29	34	54	40	27	8	23	32	40	49	45	75	48	40	46	49	36	30	52	77		40.9583	16.7648	0.409315	Housekeeping
Phvul.010G143300.1	17	13	8	15	10	31	24	19	28	4	21	13	28	28	13	26	20	24	22	25	19	14	23	17		19.25	7.87993	0.409347	Housekeeping
Phvul.003G138600.1	30	28	15	20	16	34	32	34	61	11	39	16	34	38	39	26	41	45	35	39	30	19	45	37		31.8333	13.0323	0.409391	Housekeeping
Phvul.007G053000.1	27	19	13	17	13	34	38	15	28	9	34	22	31	44	20	44	25	23	40	38	31	33	35	30		27.625	11.3105	0.409429	Housekeeping
Phvul.006G060500.1	15	16	6	11	6	12	17	9	21	6	16	10	15	19	18	11	19	19	28	19	21	17	23	18		15.5	6.34639	0.409445	Housekeeping
Phvul.001G093700.1	94	85	50	69	30	64	113	82	88	17	104	58	106	108	74	109	91	109	96	95	86	55	168	115		86.0833	35.249	0.409475	Housekeeping
Phvul.008G284400.1	16	19	9	18	8	19	24	14	24	5	15	9	12	21	20	15	19	21	26	22	14	11	31	19		17.125	7.01237	0.409481	Housekeeping
Phvul.010G076100.1	18	21	12	14	10	27	24	18	27	4	19	9	18	29	29	26	34	30	30	27	24	15	19	24		21.1667	8.66853	0.409537	Housekeeping
Phvul.006G220700.2	18	29	10	18	13	20	39	14	20	8	22	12	18	29	22	23	21	19	36	26	29	19	33	29		21.9583	8.995	0.409639	Housekeeping
Phvul.003G074400.1	26	21	21	26	17	45	23	27	58	8	32	16	35	39	30	24	27	34	27	34	22	19	34	29		28.0833	11.5054	0.409686	Housekeeping
Phvul.006G205800.1	15	12	8	14	6	18	17	16	29	4	15	7	14	14	10	14	14	16	14	18	15	15	23	15		14.2917	5.85605	0.409753	Housekeeping
Phvul.008G210200.2	11	10	5	8	5	9	13	6	14	4	13	7	9	15	9	10	12	16	14	16	11	8	19	12		10.6667	4.37112	0.409792	Housekeeping
Phvul.008G270400.1	11	14	6	12	6	13	7	8	18	6	15	7	16	12	9	5	13	15	11	11	8	5	16	12		10.6667	4.37112	0.409792	Housekeeping
Phvul.004G109000.3	47	36	25	33	17	34	42	59	62	12	65	37	70	48	85	41	38	39	57	54	46	39	43	51		45	18.4413	0.409808	Housekeeping
Phvul.009G049000.1	28	16	12	20	8	19	22	20	35	10	38	25	43	35	28	20	21	25	34	29	25	23	40	28		25.1667	10.3146	0.40985	Housekeeping
Phvul.009G013500.1	51	39	18	46	24	57	57	63	74	13	58	30	67	75	67	50	63	68	87	63	39	29	62	51		52.125	21.3648	0.409877	Housekeeping
Phvul.004G071200.1	29	31	16	34	13	31	53	42	58	10	33	20	33	56	36	37	50	46	58	45	43	34	35	34		36.5417	14.9803	0.409952	Housekeeping
Phvul.008G082200.1	20	14	12	11	9	31	26	21	40	5	27	17	26	36	23	30	26	29	22	28	26	28	21	26		23.0833	9.46344	0.409968	Housekeeping
Phvul.005G063100.2	18	24	10	16	8	26	32	15	22	5	29	11	17	27	13	26	23	17	23	28	22	18	31	21		20.0833	8.23367	0.409975	Housekeeping
Phvul.003G237100.1	35	42	32	35	24	42	50	38	77	9	45	31	54	70	59	63	66	72	62	40	34	28	49	53		46.25	18.9671	0.410099	Housekeeping
Phvul.010G078100.1	17	22	10	19	9	11	22	8	18	6	25	10	14	24	20	20	23	22	30	23	18	13	28	24		18.1667	7.45028	0.410107	Housekeeping
Phvul.011G146000.1	12	10	9	10	7	16	19	15	24	5	17	10	16	20	14	18	21	21	24	23	12	8	20	17		15.3333	6.28835	0.41011	Housekeeping
Phvul.006G157400.1	239	189	180	158	119	250	300	267	279	38	361	172	417	374	310	425	415	330	256	284	266	253	195	362		268.292	110.03	0.410113	Housekeeping
Phvul.003G047500.1	210	313	153	161	128	187	241	122	160	110	426	207	277	297	212	249	251	227	355	304	243	161	411	336		239.208	98.1113	0.41015	Housekeeping
Phvul.010G086200.1	32	47	25	47	27	42	38	29	42	11	31	17	31	53	39	46	50	50	41	26	16	11	51	37		34.9583	14.3384	0.410157	Housekeeping
Phvul.007G040800.1	17	13	19	12	6	17	19	9	19	4	19	11	27	28	17	21	15	14	18	25	17	15	21	28		17.125	7.02424	0.410175	Housekeeping
Phvul.010G011500.1	8	18	8	17	7	20	24	10	21	3	13	14	28	18	16	18	16	13	21	16	16	13	18	14		15.4167	6.32456	0.410241	Housekeeping
Phvul.005G002900.2	18	7	9	15	8	11	8	22	15	4	22	16	27	17	13	10	15	16	14	17	16	14	17	12		14.2917	5.86316	0.41025	Housekeeping
Phvul.010G160100.1	12	11	6	10	5	12	12	9	17	4	15	13	15	18	21	15	21	19	17	8	12	10	11	17		12.9167	5.29937	0.410274	Housekeeping
Phvul.002G018500.1	72	78	38	57	32	95	104	68	117	20	73	29	73	93	85	89	108	107	126	107	101	62	116	82		80.5	33.0347	0.410369	Housekeeping
Phvul.001G205200.1	33	22	19	24	16	38	50	47	35	7	46	18	37	45	27	53	34	34	53	52	46	43	36	29		35.1667	14.4317	0.410379	Housekeeping
Phvul.004G152700.2	16	15	8	12	8	21	22	14	27	4	17	8	18	18	14	14	20	21	22	17	11	9	23	19		15.75	6.46349	0.41038	Housekeeping
Phvul.009G151400.1	11	16	5	9	7	19	16	9	17	3	12	8	13	14	13	10	12	16	19	13	10	5	15	13		11.875	4.8734	0.410391	Housekeeping
Phvul.003G212400.1	28	34	19	23	18	26	25	9	16	7	24	8	18	25	26	28	26	20	42	38	34	24	29	31		24.0833	9.88399	0.410408	Housekeeping
Phvul.008G052700.1	32	34	9	23	11	41	39	24	47	14	31	20	28	47	27	33	42	40	48	46	41	31	55	35		33.25	13.6471	0.410439	Housekeeping
Phvul.001G104500.2	21	26	10	16	12	28	32	25	46	5	28	11	26	31	32	31	30	33	38	26	28	23	33	27		25.75	10.5693	0.410458	Housekeeping
Phvul.007G089500.1	22	15	14	20	11	20	38	15	25	6	31	14	29	38	25	39	30	26	30	38	32	29	29	28		25.1667	10.3307	0.410491	Housekeeping
Phvul.002G145100.1	11	13	6	11	5	13	16	11	22	4	18	7	14	20	16	19	17	18	23	15	12	14	17	20		14.25	5.85036	0.410551	Housekeeping
Phvul.009G004000.1	14	15	7	13	6	15	22	20	28	6	21	10	18	27	22	21	23	27	27	23	17	15	24	25		18.5833	7.63042	0.410606	Housekeeping
Phvul.004G165400.1	7	11	7	10	6	10	15	11	14	2	12	5	7	16	16	15	17	15	16	10	11	9	10	10		10.9167	4.48256	0.410616	Housekeeping
Phvul.002G127000.1	21	11	9	11	9	10	16	15	21	4	16	16	25	20	20	16	22	24	12	14	11	9	18	24		15.5833	6.39974	0.410678	Housekeeping
Phvul.006G144000.1	74	120	107	98	71	101	127	73	110	20	139	39	80	163	119	171	141	106	161	166	99	76	101	83		106.042	43.5517	0.410704	Housekeeping
Phvul.006G052000.3	26	21	12	24	13	22	30	37	48	10	33	18	33	47	35	33	41	41	52	36	46	40	39	32		32.0417	13.1602	0.41072	Housekeeping
Phvul.002G128700.2	11	17	9	13	7	12	14	12	18	2	15	6	13	16	19	16	21	19	18	11	9	7	11	16		13	5.33948	0.410729	Housekeeping
Phvul.005G104900.1	30	28	13	21	17	40	48	29	52	8	26	15	29	41	31	32	31	36	41	40	29	22	47	30		30.6667	12.5966	0.410757	Housekeeping
Phvul.001G090200.1	15	16	7	11	9	22	21	13	28	7	14	8	15	18	12	14	18	20	19	23	21	19	30	17		16.5417	6.79657	0.410876	Housekeeping
Phvul.008G075600.1	9	9	4	7	5	7	16	9	13	6	16	13	14	21	12	15	15	15	20	12	14	11	15	16		12.25	5.03554	0.411065	Housekeeping
Phvul.004G052300.1	27	29	15	21	15	39	36	18	36	7	29	14	35	38	19	39	26	27	34	40	45	36	48	27		29.1667	11.9896	0.411071	Housekeeping
Phvul.008G213700.1	64	76	71	68	46	142	109	74	135	26	134	51	111	144	100	123	126	127	141	88	74	51	89	107		94.875	39.001	0.411078	Housekeeping
Phvul.008G078900.1	17	15	14	14	9	23	11	11	29	3	14	9	24	22	13	16	18	21	13	20	15	11	19	13		15.5833	6.40625	0.411096	Housekeeping
Phvul.009G071700.2	13	11	5	8	6	13	11	10	17	3	23	9	18	14	10	13	13	14	19	16	13	10	16	15		12.5	5.13971	0.411177	Housekeeping
Phvul.009G071700.3	13	11	5	8	6	13	11	10	17	3	23	9	18	14	10	13	13	14	19	16	13	10	16	15		12.5	5.13971	0.411177	Housekeeping
Phvul.009G093800.1	63	61	32	49	31	58	91	62	104	23	62	27	56	89	84	68	80	73	112	104	77	59	100	63		67.8333	27.8931	0.411201	Housekeeping
Phvul.010G018500.1	12	13	6	10	7	9	18	8	10	5	13	7	10	17	14	15	19	13	21	17	20	9	14	11		12.4167	5.10653	0.411264	Housekeeping
Phvul.002G181800.2	17	18	8	18	9	12	29	18	23	8	29	14	23	33	19	25	21	19	37	26	21	17	25	29		20.75	8.53385	0.41127	Housekeeping
Phvul.009G139400.1	21	18	7	12	11	26	24	18	27	4	26	11	23	21	15	25	19	19	24	20	14	12	32	24		18.875	7.7638	0.411327	Housekeeping
Phvul.008G213700.2	65	77	72	69	46	143	110	75	137	27	135	51	112	147	101	124	127	128	143	89	73	52	90	108		95.875	39.4435	0.411406	Housekeeping
Phvul.003G262300.2	26	43	16	43	14	41	30	41	60	7	32	20	50	43	38	38	45	49	55	28	34	26	48	40		36.125	14.8625	0.411418	Housekeeping
Phvul.003G146600.1	23	43	31	30	21	31	51	55	23	13	35	19	22	44	30	37	45	30	55	33	28	14	41	49		33.4583	13.7669	0.411463	Housekeeping
Phvul.002G016300.1	117	163	83	110	72	165	198	154	227	20	126	59	108	130	154	197	142	161	155	158	225	171	212	221		147	60.4858	0.411468	Housekeeping
Phvul.002G186300.1	30	40	23	30	28	40	56	31	51	10	41	21	39	54	61	44	50	50	71	37	28	20	50	40		39.375	16.2019	0.411476	Housekeeping
Phvul.005G178700.1	32	34	16	36	20	46	57	33	48	8	30	13	37	46	54	56	50	51	45	43	31	25	36	39		36.9167	15.1907	0.411486	Housekeeping
Phvul.011G018900.1	36	40	40	21	26	36	24	27	23	7	39	12	25	21	18	21	22	23	26	40	52	39	33	26		28.2083	11.6079	0.411506	Housekeeping
Phvul.002G125300.1	98	111	81	66	56	121	157	123	200	22	190	77	167	148	135	168	163	156	110	105	106	74	114	136		120.167	49.4502	0.411514	Housekeeping
Phvul.006G019800.1	24	32	15	26	9	36	36	14	31	11	24	10	21	35	21	27	30	29	32	44	30	21	37	40		26.4583	10.8896	0.411575	Housekeeping
Phvul.003G146500.1	33	39	20	30	19	33	45	26	36	12	60	24	48	59	37	65	54	41	60	58	53	53	46	65		42.3333	17.4234	0.411575	Housekeeping
Phvul.003G073000.1	13	16	8	15	12	22	20	22	34	8	30	17	21	27	20	30	27	28	33	27	18	10	30	24		21.3333	8.78028	0.411576	Housekeeping
Phvul.011G138100.1	9	8	11	13	12	17	8	10	17	8	13	16	9	10	8	12	10	13	11	6	5	5	22	14		11.125	4.58003	0.411688	Housekeeping
Phvul.011G096000.1	49	33	17	40	19	38	37	29	62	11	55	26	53	43	29	35	36	35	43	62	61	61	61	42		40.7083	16.7629	0.411779	Housekeeping
Phvul.004G109000.2	47	36	26	33	17	35	43	60	63	12	66	37	71	48	87	42	39	40	58	55	46	39	44	52		45.6667	18.8053	0.411795	Housekeeping
Phvul.004G109000.4	47	36	26	33	17	35	43	60	63	12	66	37	71	48	87	42	39	40	58	55	46	39	44	52		45.6667	18.8053	0.411795	Housekeeping
Phvul.004G070300.1	10	10	6	12	5	12	15	13	14	2	17	7	17	18	15	19	14	12	14	12	8	7	13	17		12.0417	4.95883	0.411806	Housekeeping
Phvul.009G076600.1	52	86	30	66	28	90	79	42	109	23	61	34	83	81	56	68	73	71	96	71	72	59	122	84		68.1667	28.0729	0.411828	Housekeeping
Phvul.008G081700.2	14	12	8	13	9	18	13	6	19	4	22	15	23	20	19	13	14	17	20	17	7	8	19	18		14.5	5.9716	0.411834	Housekeeping
Phvul.005G129800.1	15	12	8	13	7	17	12	11	30	5	15	10	15	17	16	10	17	19	18	16	15	9	22	15		14.3333	5.90395	0.411904	Housekeeping
Phvul.009G196100.1	14	14	8	11	7	19	12	9	18	4	17	9	23	24	19	14	15	15	26	16	18	16	23	14		15.2083	6.26498	0.411944	Housekeeping
Phvul.009G204500.1	45	42	26	42	34	34	39	32	35	12	80	35	54	47	46	45	36	36	45	31	19	18	64	51		39.5	16.2761	0.412052	Housekeeping
Phvul.005G002900.3	18	7	9	14	8	11	8	22	15	4	22	15	27	17	13	10	14	15	14	17	16	14	16	12		14.0833	5.80316	0.412059	Housekeeping
Phvul.007G072900.1	19	32	10	19	12	33	37	21	39	9	22	15	25	34	32	28	34	33	40	30	26	13	39	28		26.25	10.8167	0.412063	Housekeeping
Phvul.009G012300.1	13	16	7	12	7	19	16	12	25	5	20	10	15	22	21	17	21	24	25	16	12	11	21	24		16.2917	6.71367	0.412092	Housekeeping
Phvul.007G079400.1	29	19	18	17	17	34	34	31	57	8	47	38	60	49	34	38	38	40	40	56	42	38	44	42		36.25	14.9388	0.412104	Housekeeping
Phvul.011G095100.1	103	150	147	133	116	117	173	127	85	31	170	70	105	207	189	201	165	119	302	170	183	156	137	138		145.583	59.9995	0.412132	Housekeeping
Phvul.008G155500.1	16	12	6	9	7	17	16	8	22	4	13	9	14	16	18	11	15	18	13	16	10	6	19	12		12.7917	5.27194	0.412138	Housekeeping
Phvul.006G137700.1	23	44	17	34	22	22	25	10	13	10	33	14	22	18	22	20	18	16	36	22	23	21	32	27		22.6667	9.34202	0.412148	Housekeeping
Phvul.003G279600.1	27	15	21	24	14	25	11	20	39	7	27	18	29	49	36	25	41	36	30	32	33	25	27	31		26.75	11.0254	0.412165	Housekeeping
Phvul.007G000700.1	11	19	8	14	7	13	19	13	24	3	17	10	22	30	15	25	21	21	20	21	20	19	19	16		16.9583	6.99118	0.412257	Housekeeping
Phvul.008G270400.2	12	16	7	13	6	14	7	9	19	7	16	7	17	13	9	5	15	16	12	12	9	6	18	14		11.625	4.79305	0.412305	Housekeeping
Phvul.003G095500.1	19	26	21	20	16	38	31	17	34	7	24	12	20	32	27	31	31	32	41	23	14	10	32	26		24.3333	10.0328	0.412306	Housekeeping
Phvul.002G181800.1	16	17	8	17	9	11	27	17	22	7	28	13	22	31	18	24	19	18	35	25	20	16	24	27		19.625	8.09156	0.412309	Housekeeping
Phvul.007G257900.1	9	8	5	7	3	6	18	13	14	3	14	10	12	15	14	12	14	14	15	17	10	11	12	13		11.2083	4.62133	0.412312	Housekeeping
Phvul.009G161400.1	17	10	7	8	7	9	9	10	15	4	15	9	12	17	10	12	14	16	8	13	8	5	20	14		11.2083	4.62133	0.412312	Housekeeping
Phvul.003G275100.1	24	26	12	17	14	33	25	22	40	9	29	19	30	29	28	18	34	39	38	28	22	14	47	32		26.2083	10.8077	0.412377	Housekeeping
Phvul.010G110600.1	61	67	62	68	69	88	95	132	90	13	87	49	141	63	78	70	63	78	49	142	108	111	86	102		82.1667	33.885	0.412394	Housekeeping
Phvul.008G213500.1	16	30	19	15	18	21	45	31	19	9	32	13	21	33	14	26	23	22	35	36	41	30	30	24		25.125	10.3615	0.412397	Housekeeping
Phvul.004G071200.2	29	31	17	34	14	32	56	42	59	11	34	20	33	59	38	38	51	47	61	47	45	35	36	36		37.7083	15.551	0.412402	Housekeeping
Phvul.006G049800.1	11	11	6	11	6	16	11	8	19	3	13	7	12	11	10	9	12	15	10	13	8	7	20	14		10.9583	4.51959	0.412434	Housekeeping
Phvul.011G187600.1	10	7	5	8	6	11	18	10	16	2	14	6	14	16	7	15	13	14	13	16	14	13	15	12		11.4583	4.72582	0.412435	Housekeeping
Phvul.009G035100.1	11	8	4	7	5	13	15	8	12	5	11	7	11	16	8	9	12	11	17	15	18	8	15	10		10.6667	4.39962	0.412464	Housekeeping
Phvul.007G182600.1	9	11	3	6	5	6	15	10	11	6	11	8	7	13	9	7	11	10	17	14	15	9	16	12		10.0417	4.14206	0.412487	Housekeeping
Phvul.008G059300.1	15	18	12	13	9	13	30	12	14	8	19	8	9	26	13	21	23	17	25	25	23	16	18	15		16.75	6.90966	0.412517	Housekeeping
Phvul.006G060500.2	14	14	5	10	6	10	16	8	18	6	15	10	14	18	17	11	17	17	27	18	18	15	22	16		14.25	5.87878	0.412546	Housekeeping
Phvul.005G178600.1	18	23	10	11	11	20	25	13	25	9	17	14	17	23	14	11	20	22	29	23	17	10	35	24		18.375	7.58222	0.412638	Housekeeping
Phvul.007G256600.1	152	176	128	113	90	157	246	296	188	44	345	216	311	238	158	295	224	158	336	269	234	231	266	272		214.292	88.4272	0.412649	Housekeeping
Phvul.001G140800.1	146	155	133	107	86	138	229	152	109	40	216	63	93	238	184	222	194	163	272	188	156	116	165	151		154.833	63.9035	0.412724	Housekeeping
Phvul.007G088900.1	9	12	5	8	5	9	9	9	16	5	15	8	11	14	16	11	14	16	20	12	10	7	17	16		11.4167	4.7124	0.412765	Housekeeping
Phvul.002G330000.1	11	28	11	19	17	21	22	12	24	7	14	7	14	19	20	16	16	16	21	12	8	6	22	20		15.9583	6.58736	0.412785	Housekeeping
Phvul.003G210400.1	28	36	13	26	13	35	41	19	31	10	30	13	23	36	20	26	34	33	45	40	46	34	48	29		29.5417	12.1993	0.412953	Housekeeping
Phvul.002G012700.1	19	30	19	28	14	25	34	26	49	8	28	16	25	47	27	33	44	39	43	34	27	16	29	27		28.625	11.822	0.412996	Housekeeping
Phvul.009G134000.1	19	14	10	13	9	21	17	14	38	5	22	16	26	23	16	17	20	27	19	26	18	15	26	22		18.875	7.79594	0.41303	Housekeeping
Phvul.003G127000.2	14	17	24	20	17	42	19	17	30	5	20	19	20	26	28	18	26	30	17	14	14	11	18	23		20.375	8.41665	0.413087	Housekeeping
Phvul.002G269100.1	178	203	114	98	103	209	252	172	167	37	171	50	123	193	172	180	224	237	151	262	304	158	228	186		173.833	71.8095	0.413094	Housekeeping
Phvul.010G078100.2	17	22	10	18	9	11	22	8	18	6	25	10	14	24	20	20	23	22	30	23	18	12	28	24		18.0833	7.4715	0.413171	Housekeeping
Phvul.005G052400.1	22	15	7	17	9	17	22	15	28	8	20	10	20	27	18	19	21	22	25	29	19	12	36	24		19.25	7.95362	0.413175	Housekeeping
Phvul.003G141100.1	18	22	9	16	13	23	29	13	29	7	19	7	16	22	17	22	22	22	26	32	26	18	36	19		20.125	8.31525	0.41318	Housekeeping
Phvul.007G176200.1	9	14	8	13	8	9	10	13	19	5	14	5	7	18	15	14	17	18	18	11	8	6	14	11		11.8333	4.88944	0.413192	Housekeeping
Phvul.004G051700.1	10	18	6	11	9	17	11	12	19	3	11	6	14	10	9	9	10	12	11	14	12	9	22	12		11.5417	4.769	0.413198	Housekeeping
Phvul.008G081400.1	23	15	28	12	17	21	14	8	24	7	18	7	17	30	20	22	23	22	24	26	11	8	21	23		18.375	7.5932	0.413235	Housekeeping
Phvul.002G179500.1	9	13	5	9	6	16	18	9	11	3	9	6	9	12	9	10	9	10	17	15	10	9	17	11		10.5	4.33897	0.413235	Housekeeping
Phvul.002G143500.1	16	22	12	18	9	13	18	8	12	3	20	8	17	24	19	23	22	17	31	18	18	13	19	22		16.75	6.9217	0.413236	Housekeeping
Phvul.007G252600.1	9	15	10	8	7	17	21	13	13	3	10	4	7	15	14	15	15	14	17	14	10	7	14	13		11.875	4.90748	0.413261	Housekeeping
Phvul.010G051900.1	12	19	11	17	6	28	25	17	19	1	17	8	15	18	11	18	19	18	12	20	20	14	17	15		15.7083	6.49307	0.413352	Housekeeping
Phvul.002G139900.1	15	14	7	9	8	19	23	10	19	8	15	9	13	25	17	13	17	17	26	22	25	15	25	16		16.125	6.66533	0.413354	Housekeeping
Phvul.007G088900.2	10	13	6	10	5	10	10	10	18	5	17	9	13	16	18	12	15	18	22	14	11	8	19	18		12.7917	5.28772	0.413372	Housekeeping
Phvul.002G023000.1	13	9	9	11	7	18	12	21	23	3	15	14	18	19	10	10	11	16	13	17	10	7	19	14		13.2917	5.49454	0.413383	Housekeeping
Phvul.008G105400.2	16	12	5	12	7	19	10	13	22	5	13	7	12	18	10	12	17	16	16	13	15	12	25	12		13.2917	5.49454	0.413383	Housekeeping
Phvul.002G237100.5	14	14	7	13	6	10	17	14	23	4	17	8	13	18	11	14	16	17	21	25	23	14	21	16		14.8333	6.13243	0.413422	Housekeeping
Phvul.001G201100.1	39	27	22	25	16	47	65	44	57	12	48	21	47	60	38	68	40	47	42	59	63	60	46	44		43.2083	17.8655	0.413474	Housekeeping
Phvul.004G169100.1	25	20	15	15	11	26	27	15	45	7	26	16	27	39	30	31	34	40	28	24	25	19	31	27		25.125	10.3896	0.413516	Housekeeping
Phvul.006G136100.1	20	17	11	13	7	17	18	9	17	5	22	8	15	27	18	19	18	19	26	29	20	15	28	20		17.4167	7.20255	0.413543	Housekeeping
Phvul.002G078800.1	34	35	18	31	16	40	48	40	64	10	42	21	45	63	60	56	57	61	47	45	33	30	50	50		41.5	17.1627	0.413558	Housekeeping
Phvul.002G071300.1	63	80	60	59	37	71	140	72	63	23	97	42	66	124	63	99	92	77	124	119	122	81	91	68		80.5417	33.3151	0.413638	Housekeeping
Phvul.003G077700.1	101	164	43	108	63	138	137	92	99	37	112	46	94	137	119	141	130	109	208	126	182	126	178	165		118.958	49.2113	0.413685	Housekeeping
Phvul.006G052000.2	30	23	13	27	14	25	34	41	54	11	37	20	38	53	39	37	46	47	58	41	52	45	44	36		36.0417	14.9108	0.413711	Housekeeping
Phvul.008G154000.1	22	14	15	18	11	24	20	23	18	7	34	16	24	37	16	31	24	26	34	12	16	14	26	27		21.2083	8.77439	0.413724	Housekeeping
Phvul.008G191300.1	108	80	40	63	54	81	132	111	150	38	134	47	100	141	86	100	114	128	163	131	105	65	156	146		103.042	42.634	0.413755	Housekeeping
Phvul.006G008800.1	28	32	18	18	13	41	39	22	32	7	24	11	19	35	23	32	31	34	34	37	51	36	36	26		28.2917	11.7071	0.413801	Housekeeping
Phvul.009G246000.1	11	14	7	16	9	18	12	8	22	4	14	5	11	13	11	11	13	16	10	12	10	5	18	13		11.7917	4.87955	0.413813	Housekeeping
Phvul.005G182700.1	22	38	17	28	18	34	35	16	26	5	22	9	17	34	21	28	27	28	37	21	39	20	40	25		25.2917	10.4663	0.413824	Housekeeping
Phvul.005G182700.2	22	38	17	28	18	34	35	16	26	5	22	9	17	34	21	28	27	28	37	21	39	20	40	25		25.2917	10.4663	0.413824	Housekeeping
Phvul.003G096900.1	10	17	9	15	10	15	9	4	18	4	17	11	14	12	16	13	12	14	20	10	6	6	19	15		12.3333	5.10457	0.413884	Housekeeping
Phvul.002G178200.2	13	12	7	11	7	11	17	11	25	4	12	10	15	16	11	12	16	20	12	15	9	8	20	11		12.7083	5.25991	0.413895	Housekeeping
Phvul.004G169300.1	12	19	12	15	12	12	8	11	15	4	16	11	19	11	8	10	12	14	8	10	8	6	16	24		12.2083	5.05404	0.413983	Housekeeping
Phvul.008G155500.2	16	12	6	9	7	18	16	8	22	4	13	9	14	16	18	11	15	18	13	16	10	6	19	12		12.8333	5.31288	0.41399	Housekeeping
Phvul.006G086500.2	17	15	8	8	8	16	21	10	22	7	15	8	12	17	13	11	16	17	18	26	22	16	26	13		15.0833	6.2458	0.414086	Housekeeping
Phvul.005G004100.2	21	29	15	20	17	34	41	27	49	6	24	12	24	30	26	25	30	39	36	33	24	16	37	27		26.75	11.0782	0.414139	Housekeeping
Phvul.009G050200.1	30	41	18	27	21	27	38	19	33	13	32	17	23	36	34	29	39	39	48	39	20	14	58	43		30.75	12.7349	0.414142	Housekeeping
Phvul.002G177400.2	155	178	95	212	144	304	234	159	283	27	157	87	184	222	242	204	284	302	270	157	226	102	199	223		193.75	80.2449	0.414167	Housekeeping
Phvul.005G160600.1	9	11	7	17	5	17	18	17	24	2	9	8	14	16	12	12	14	16	12	15	13	13	16	19		13.1667	5.45344	0.414185	Housekeeping
Phvul.004G083400.1	32	30	29	22	21	66	34	35	57	9	51	28	57	58	34	61	50	45	32	32	35	29	45	53		39.375	16.3095	0.41421	Housekeeping
Phvul.001G220900.1	10	14	6	11	12	12	17	14	14	3	12	5	10	22	15	14	15	15	25	18	13	9	17	15		13.25	5.48878	0.414247	Housekeeping
Phvul.008G168200.1	11	18	9	13	11	18	27	9	21	4	11	6	11	16	12	15	16	19	18	19	18	10	22	17		14.625	6.0586	0.414263	Housekeeping
Phvul.009G152000.1	17	33	25	25	9	33	26	21	35	6	28	10	24	34	27	31	40	40	38	20	26	13	26	31		25.75	10.6674	0.414268	Housekeeping
Phvul.007G002100.1	23	30	10	27	18	33	37	21	31	5	21	9	21	33	30	25	32	36	42	29	41	17	35	33		26.625	11.0306	0.414293	Housekeeping
Phvul.003G047600.2	35	33	20	25	22	57	48	39	71	7	45	27	59	54	51	54	49	55	47	40	24	29	50	50		41.2917	17.1072	0.414302	Housekeeping
Phvul.008G105400.1	15	11	5	12	7	18	10	13	22	5	13	6	12	18	10	11	17	16	16	13	14	12	24	12		13	5.38609	0.414315	Housekeeping
Phvul.007G149300.1	49	46	22	44	22	39	69	39	56	16	64	25	36	80	52	70	63	63	91	73	62	51	65	52		52.0417	21.5629	0.414338	Housekeeping
Phvul.003G232200.2	19	14	9	14	14	21	15	18	32	7	23	14	18	21	15	15	24	34	16	21	14	9	28	21		18.1667	7.52817	0.414395	Housekeeping
Phvul.008G258500.2	30	28	14	19	16	32	53	27	39	10	36	21	35	55	33	42	37	36	59	43	43	36	51	35		34.5833	14.3324	0.41443	Housekeeping
Phvul.003G275100.2	24	26	12	17	14	33	25	23	41	9	29	20	31	29	28	19	35	39	39	29	22	14	48	33		26.625	11.0343	0.414435	Housekeeping
Phvul.007G146700.1	28	25	12	21	10	22	39	39	32	7	43	19	35	36	25	30	39	33	45	44	42	43	46	28		30.9583	12.8307	0.41445	Housekeeping
Phvul.008G194500.1	17	15	6	12	6	14	21	14	22	5	19	12	16	23	24	16	22	22	25	31	23	14	21	22		17.5833	7.28766	0.414464	Housekeeping
Phvul.005G039800.1	14	15	8	11	7	23	23	14	30	5	21	10	18	25	17	25	19	23	16	27	17	16	24	18		17.75	7.35686	0.414471	Housekeeping
Phvul.009G115300.1	35	25	18	31	19	51	53	26	51	9	36	18	33	56	38	42	51	52	40	46	30	20	46	37		35.9583	14.9056	0.414524	Housekeeping
Phvul.002G332600.1	12	16	19	15	17	32	12	15	27	3	21	10	25	21	9	19	15	18	18	14	12	13	20	14		16.5417	6.8576	0.414565	Housekeeping
Phvul.001G197500.1	9	10	8	13	12	19	15	18	19	2	9	5	11	17	19	18	15	18	17	9	11	11	9	13		12.7917	5.30346	0.414603	Housekeeping
Phvul.009G169400.1	10	11	4	15	6	14	12	10	17	7	14	13	11	13	20	11	15	17	16	11	7	6	22	19		12.5417	5.2	0.414618	Housekeeping
Phvul.001G167400.3	35	25	19	33	17	54	30	27	67	10	41	23	49	60	52	44	50	53	41	39	35	30	42	40		38.1667	15.8269	0.414678	Housekeeping
Phvul.006G191100.1	16	18	6	13	9	18	26	12	26	5	15	7	13	20	13	14	17	19	20	21	17	12	26	16		15.7917	6.54905	0.414715	Housekeeping
Phvul.007G219900.1	125	306	167	196	181	183	207	74	117	40	147	64	113	157	130	163	133	116	213	160	145	117	195	125		148.917	61.766	0.414769	Housekeeping
Phvul.008G228200.1	15	21	8	11	8	16	22	16	17	5	17	7	14	24	14	15	20	20	26	24	24	13	28	20		16.875	7	0.414815	Housekeeping
Phvul.003G262300.3	28	46	17	46	15	44	32	44	65	7	34	21	53	45	41	41	48	53	59	30	37	28	53	43		38.75	16.0753	0.414848	Housekeeping
Phvul.003G127000.1	14	17	24	20	17	42	19	17	30	5	20	19	20	26	28	18	26	31	17	14	14	11	18	23		20.4167	8.47054	0.414883	Housekeeping
Phvul.003G206300.1	23	33	19	26	21	31	17	19	42	8	36	16	35	31	41	22	36	35	43	20	18	14	37	42		27.7083	11.4964	0.414907	Housekeeping
Phvul.003G262300.1	27	43	16	44	14	42	31	42	62	7	32	20	51	43	40	39	46	51	56	28	35	27	50	42		37	15.3518	0.414913	Housekeeping
Phvul.007G132100.1	27	42	15	16	15	22	37	32	20	10	46	19	29	29	21	31	34	30	49	47	45	38	36	36		30.25	12.5515	0.414925	Housekeeping
Phvul.003G007700.2	12	8	5	11	5	16	14	12	21	4	18	8	20	19	10	17	13	14	9	19	16	14	16	14		13.125	5.44671	0.414988	Housekeeping
Phvul.002G237100.2	14	14	7	13	6	9	17	14	22	4	17	8	12	18	11	15	16	17	21	25	23	14	21	16		14.75	6.12155	0.41502	Housekeeping
Phvul.001G032700.1	19	17	11	20	9	14	29	27	25	9	30	16	23	36	41	32	30	32	38	29	23	17	29	33		24.5417	10.1861	0.415053	Housekeeping
Phvul.007G026600.1	48	67	31	47	24	78	100	48	90	16	56	27	58	94	81	102	84	79	88	76	70	60	78	76		65.75	27.2998	0.415205	Housekeeping
Phvul.006G205100.1	25	30	17	20	9	22	40	36	45	8	51	27	55	44	35	41	43	48	43	47	41	30	47	47		35.4583	14.7238	0.415242	Housekeeping
Phvul.007G214400.1	13	13	6	11	6	11	16	15	20	4	18	12	15	25	18	19	21	19	29	17	17	13	20	20		15.75	6.54039	0.415263	Housekeeping
Phvul.008G287900.1	14	13	9	13	8	12	12	4	19	3	15	7	12	19	20	12	15	17	20	20	20	21	20	16		14.2083	5.90113	0.415329	Housekeeping
Phvul.009G141500.1	31	29	20	28	16	37	32	23	38	7	49	23	47	45	37	45	43	43	45	22	18	17	38	48		32.5417	13.5163	0.415353	Housekeeping
Phvul.009G020800.1	9	13	8	9	5	14	20	9	13	4	11	7	10	21	12	15	16	14	21	13	12	9	12	11		12	4.98431	0.415359	Housekeeping
Phvul.005G063700.2	12	12	7	14	7	11	10	13	19	5	24	11	20	21	20	13	20	16	25	10	15	14	14	22		14.7917	6.1441	0.415376	Housekeeping
Phvul.005G036300.1	11	16	5	10	6	10	17	11	17	4	13	7	9	14	17	12	14	15	20	14	13	8	22	17		12.5833	5.22749	0.41543	Housekeeping
Phvul.008G160200.1	165	219	177	214	135	202	245	185	264	55	358	135	248	341	268	361	258	225	358	198	107	109	215	230		219.667	91.2603	0.415449	Housekeeping
Phvul.002G178200.1	10	9	5	8	6	9	14	9	20	3	9	8	12	13	9	9	12	15	10	12	7	7	16	9		10.0417	4.17213	0.415482	Housekeeping
Phvul.003G223800.1	57	94	29	94	26	69	75	49	109	21	53	33	63	97	70	60	83	88	105	72	86	58	105	64		69.1667	28.7388	0.4155	Housekeeping
Phvul.002G071300.2	64	82	61	61	38	72	144	72	63	23	98	42	67	125	64	102	93	78	128	121	122	81	92	70		81.7917	33.9867	0.415527	Housekeeping
Phvul.007G026400.1	56	74	37	52	29	94	112	55	98	16	63	31	62	109	90	112	94	89	105	79	79	67	91	88		74.25	30.8538	0.41554	Housekeeping
Phvul.004G073900.1	12	10	3	7	4	13	14	9	17	3	9	8	11	13	9	9	13	14	14	15	14	9	18	13		10.875	4.51922	0.41556	Housekeeping
Phvul.007G068200.2	64	62	39	54	30	77	56	67	96	19	99	57	82	120	123	89	107	97	101	84	54	40	84	85		74.4167	30.9247	0.415562	Housekeeping
Phvul.002G148100.1	12	8	7	9	6	8	7	8	17	5	17	11	13	12	15	6	11	12	10	8	6	5	16	13		10.0833	4.19047	0.415583	Housekeeping
Phvul.003G249000.1	18	20	12	23	14	25	18	9	33	6	18	12	19	32	29	25	21	31	22	19	13	11	28	21		19.9583	8.29498	0.415615	Housekeeping
Phvul.004G051000.1	40	52	26	60	42	85	63	43	80	9	41	28	52	58	66	56	76	84	74	41	52	24	60	63		53.125	22.0851	0.415719	Housekeeping
Phvul.007G167400.1	12	9	7	9	6	15	13	8	22	4	15	10	17	21	16	15	19	20	19	16	10	9	16	15		13.4583	5.59702	0.415878	Housekeeping
Phvul.007G006700.1	10	11	9	11	8	14	19	15	18	4	15	6	11	20	19	19	19	17	22	11	10	7	11	14		13.3333	5.54527	0.415895	Housekeeping
Phvul.007G040300.1	63	146	86	80	106	58	86	47	45	28	124	36	48	85	51	76	58	53	86	96	96	82	97	86		75.7917	31.5255	0.415949	Housekeeping
Phvul.011G035700.2	44	43	23	39	33	82	60	50	104	13	66	23	60	68	37	65	58	63	53	56	70	55	55	51		52.9583	22.0297	0.415981	Housekeeping
Phvul.002G237100.7	14	14	7	12	6	9	17	14	22	4	17	8	13	18	11	14	16	17	21	25	23	14	21	16		14.7083	6.1191	0.416029	Housekeeping
Phvul.001G167400.1	34	25	18	32	16	53	30	26	65	10	40	23	48	59	52	44	50	52	40	39	35	29	41	39		37.5	15.6018	0.416048	Housekeeping
Phvul.003G201800.1	19	17	8	11	7	23	32	21	24	2	16	10	20	23	17	20	18	20	27	25	23	20	23	16		18.4167	7.66333	0.416109	Housekeeping
Phvul.008G002500.1	47	40	32	38	26	89	54	46	98	12	51	30	68	74	59	58	63	72	51	48	46	38	66	59		52.7083	21.9336	0.416132	Housekeeping
Phvul.006G142500.1	9	19	23	12	12	10	6	4	11	6	22	17	16	13	9	10	12	11	13	13	18	12	11	14		12.625	5.25452	0.4162	Housekeeping
Phvul.002G298100.1	41	64	50	64	43	68	111	52	60	9	81	34	53	108	74	115	85	76	101	90	70	56	75	60		68.3333	28.4473	0.416302	Housekeeping
Phvul.007G078500.1	21	23	9	16	8	20	26	14	26	4	17	7	15	23	24	22	20	21	32	26	22	17	31	19		19.2917	8.03181	0.416336	Housekeeping
Phvul.001G104500.1	23	28	11	17	12	30	35	26	50	5	31	11	28	34	34	34	32	35	41	29	31	26	36	29		27.8333	11.5885	0.416353	Housekeeping
Phvul.001G167400.2	35	25	18	33	17	54	30	27	67	10	41	23	49	60	52	44	50	53	41	39	35	30	42	40		38.125	15.8745	0.416381	Housekeeping
Phvul.008G258500.1	30	28	14	19	16	32	53	27	39	10	36	21	35	55	33	42	37	36	60	43	44	36	51	35		34.6667	14.4381	0.416485	Housekeeping
Phvul.003G041300.1	15	16	10	12	9	23	33	17	26	6	16	8	15	28	15	19	22	20	23	25	21	14	20	14		17.7917	7.41013	0.416494	Housekeeping
Phvul.010G097400.1	31	26	16	20	13	40	46	39	38	9	37	22	30	44	35	44	39	39	47	61	62	45	39	33		35.625	14.838	0.416506	Housekeeping
Phvul.001G084800.1	23	26	13	21	14	23	36	35	49	6	29	25	45	45	47	33	46	42	48	26	36	28	39	34		32.0417	13.3457	0.41651	Housekeeping
Phvul.007G015200.1	88	53	33	51	40	118	84	67	128	15	112	51	128	108	73	112	66	78	90	103	95	94	104	72		81.7917	34.0724	0.416575	Housekeeping
Phvul.001G076900.1	26	21	15	18	14	24	22	19	34	8	23	12	20	23	23	17	21	24	24	29	12	8	43	21		20.875	8.69617	0.416583	Housekeeping
Phvul.003G250900.1	33	32	20	25	15	20	45	29	28	11	50	20	26	55	44	47	46	38	62	45	40	33	33	41		34.9167	14.5462	0.416599	Housekeeping
Phvul.011G019000.2	21	26	15	16	10	35	41	34	39	5	26	19	39	39	33	48	39	34	27	35	32	24	23	25		28.5417	11.8919	0.41665	Housekeeping
Phvul.010G081500.1	47	46	27	43	26	67	70	63	100	10	47	28	55	71	56	56	67	80	59	54	48	32	67	46		52.7083	21.964	0.416708	Housekeeping
Phvul.003G262300.4	34	57	21	57	18	54	39	54	80	9	42	26	67	56	50	50	60	64	73	37	45	34	65	53		47.7083	19.8809	0.416717	Housekeeping
Phvul.006G110100.1	166	207	165	145	74	332	220	216	370	44	252	150	379	271	223	245	305	315	185	236	188	154	238	230		221.25	92.1995	0.416721	Housekeeping
Phvul.001G102200.1	12	11	6	9	6	12	17	12	17	5	12	8	10	22	15	14	20	20	23	17	18	10	16	18		13.75	5.73004	0.41673	Housekeeping
Phvul.006G100800.1	19	15	13	13	9	32	15	17	28	5	28	13	25	23	19	18	23	28	9	21	17	12	24	18		18.5	7.70973	0.416742	Housekeeping
Phvul.002G237100.3	14	14	7	12	6	10	17	14	22	4	17	8	13	18	11	14	16	17	21	26	23	14	21	16		14.7917	6.16441	0.416749	Housekeeping
Phvul.003G096900.2	13	20	12	20	14	23	11	6	23	7	22	16	18	15	19	17	15	18	24	11	8	7	29	20		16.1667	6.73993	0.416903	Housekeeping
Phvul.007G149100.1	20	30	19	35	26	44	37	14	35	6	26	7	23	26	26	43	37	38	23	31	25	19	32	21		26.7917	11.1711	0.416962	Housekeeping
Phvul.005G022200.1	12	10	5	8	4	9	16	13	18	4	14	6	13	17	14	17	18	15	20	17	15	10	18	15		12.8333	5.35195	0.417035	Housekeeping
Phvul.003G168600.1	25	24	14	15	11	22	27	15	37	9	23	12	20	24	17	18	18	23	25	32	19	15	42	20		21.125	8.8106	0.41707	Housekeeping
Phvul.011G019000.1	20	24	14	15	9	32	37	30	34	4	23	17	34	35	29	43	38	31	24	31	33	21	20	24		25.9167	10.8102	0.417113	Housekeeping
Phvul.006G193900.1	47	35	30	37	27	56	65	44	69	14	56	25	47	83	72	70	63	70	96	65	44	39	60	50		52.6667	21.9736	0.417221	Housekeeping
Phvul.009G136700.2	9	14	8	12	9	14	21	15	29	4	13	8	13	20	23	18	20	20	16	15	18	13	11	17		15	6.25833	0.417222	Housekeeping
Phvul.007G210600.1	44	49	29	37	30	58	48	30	66	13	43	22	40	69	53	50	68	78	62	41	30	24	68	56		46.1667	19.2629	0.417247	Housekeeping
Phvul.003G194200.1	15	12	9	13	8	15	16	11	29	6	15	13	16	21	13	10	18	25	14	19	14	9	25	20		15.25	6.36318	0.417257	Housekeeping
Phvul.003G135100.1	48	63	27	47	29	58	77	52	95	15	68	29	62	73	83	71	80	86	68	53	42	30	80	86		59.25	24.7257	0.417311	Housekeeping
Phvul.011G035700.1	46	44	24	40	34	84	61	51	108	13	70	24	63	70	39	67	61	66	54	58	73	56	56	53		54.7917	22.8655	0.417318	Housekeeping
Phvul.010G056600.1	11	21	11	13	8	16	23	12	15	4	22	8	11	15	14	18	20	16	26	22	15	8	14	11		14.75	6.15549	0.417321	Housekeeping
Phvul.005G080800.1	15	16	6	13	9	19	24	11	18	4	13	8	13	18	20	17	21	21	24	23	22	10	26	18		16.2083	6.76437	0.417339	Housekeeping
Phvul.001G185000.1	10	13	8	14	10	18	20	28	28	5	18	9	17	19	26	18	19	19	27	17	14	11	19	16		16.7917	7.00785	0.417341	Housekeeping
Phvul.005G180100.1	43	44	23	40	29	70	59	33	59	13	42	22	48	68	61	58	76	77	69	55	43	26	72	58		49.5	20.6622	0.417418	Housekeeping
Phvul.003G097500.1	47	28	21	27	25	60	46	22	52	11	59	27	48	54	28	45	36	39	41	43	34	24	69	51		39.0417	16.297	0.417427	Housekeeping
Phvul.003G047600.1	35	33	20	25	22	57	48	39	72	7	45	27	60	55	51	54	49	56	47	40	24	29	50	50		41.4583	17.3061	0.417433	Housekeeping
Phvul.009G114300.1	13	12	8	10	7	6	13	7	9	4	18	6	8	12	7	10	12	12	12	14	15	13	22	13		10.9583	4.57457	0.417451	Housekeeping
Phvul.001G180600.1	19	20	12	30	17	20	36	20	32	6	23	10	22	33	29	32	32	33	26	19	14	11	32	31		23.2917	9.72488	0.417526	Housekeeping
Phvul.009G185800.1	90	129	69	83	65	156	209	146	171	20	116	90	201	213	127	167	171	126	224	185	197	170	139	129		141.375	59.0286	0.417532	Housekeeping
Phvul.005G071900.1	41	35	20	24	17	26	44	25	40	12	38	18	38	30	16	25	28	30	37	38	25	21	63	31		30.0833	12.5609	0.417537	Housekeeping
Phvul.001G041300.1	18	15	13	12	11	26	17	31	37	6	21	13	28	26	13	18	20	26	11	20	24	17	23	21		19.4583	8.12773	0.417699	Housekeeping
Phvul.002G006600.1	36	45	16	33	18	44	38	39	52	10	36	13	39	43	52	42	65	63	45	43	34	23	53	50		38.8333	16.2212	0.417713	Housekeeping
Phvul.008G218200.2	31	55	44	39	28	32	35	22	23	7	17	9	17	31	23	23	30	27	35	28	28	21	32	26		27.625	11.5402	0.417746	Housekeeping
Phvul.008G072600.1	12	23	10	21	13	19	22	8	16	4	21	8	15	19	14	21	17	16	27	16	11	10	28	20		16.2917	6.80612	0.417767	Housekeeping
Phvul.010G059400.1	17	25	18	22	21	45	58	28	31	10	30	16	32	41	45	28	30	35	40	23	30	17	31	35		29.5	12.3245	0.41778	Housekeeping
Phvul.008G254900.1	14	16	7	13	6	10	13	9	15	5	21	8	17	13	8	10	12	15	13	20	9	7	21	16		12.4167	5.18748	0.417784	Housekeeping
Phvul.008G201400.2	14	22	9	15	12	14	24	14	20	6	15	6	9	17	17	18	20	24	22	16	12	9	29	22		16.0833	6.72111	0.417893	Housekeeping
Phvul.008G201400.1	14	22	9	15	11	14	23	14	19	6	15	6	9	17	17	18	20	24	22	16	12	9	29	22		15.9583	6.66908	0.417906	Housekeeping
Phvul.006G085000.1	21	37	48	30	37	31	27	17	22	5	26	16	34	21	15	27	22	26	17	10	34	26	27	29		25.2083	10.5357	0.417943	Housekeeping
Phvul.001G109900.1	21	15	7	14	9	24	26	20	29	4	14	8	17	24	29	18	23	26	23	25	19	13	24	19		18.7917	7.85536	0.418024	Housekeeping
Phvul.008G105400.3	16	12	5	12	7	19	10	13	23	5	13	7	12	18	10	12	17	17	17	14	15	12	25	12		13.4583	5.62672	0.418085	Housekeeping
Phvul.001G047000.1	48	54	40	26	34	23	44	34	15	18	60	19	27	31	20	23	29	23	37	37	48	19	43	44		33.1667	13.8675	0.418115	Housekeeping
Phvul.001G061300.1	48	42	37	45	28	63	41	24	79	20	82	43	77	103	70	72	75	86	90	70	53	42	65	68		59.2917	24.794	0.41817	Housekeeping
Phvul.003G202300.1	24	21	14	17	16	26	28	16	48	8	30	15	26	31	31	19	29	35	34	28	22	15	42	31		25.25	10.5605	0.418236	Housekeeping
Phvul.003G202300.2	24	21	14	17	16	26	28	16	48	8	30	15	26	31	31	19	29	35	34	28	22	15	42	31		25.25	10.5605	0.418236	Housekeeping
Phvul.011G015900.1	36	41	16	33	22	53	56	42	70	11	40	21	43	45	57	43	34	45	66	47	34	27	66	56		41.8333	17.5016	0.418365	Housekeeping
Phvul.007G107800.1	19	17	13	20	9	14	23	27	26	7	28	14	27	33	31	26	37	35	40	20	21	17	27	32		23.4583	9.81546	0.418421	Housekeeping
Phvul.007G001300.1	27	28	14	23	15	24	38	26	34	5	35	14	42	36	32	40	28	31	55	41	28	24	44	28		29.6667	12.4134	0.41843	Housekeeping
Phvul.002G002400.1	14	17	5	14	6	16	22	18	24	4	13	7	14	19	21	15	19	21	25	19	21	16	27	17		16.4167	6.8695	0.418447	Housekeeping
Phvul.005G150000.1	15	12	6	11	7	14	18	13	23	5	18	15	28	13	16	12	15	17	17	17	10	8	23	17		14.5833	6.10328	0.41851	Housekeeping
Phvul.004G168000.1	10	11	8	10	9	17	22	13	20	3	11	7	12	20	15	19	15	20	20	17	14	11	22	23		14.5417	6.08605	0.418525	Housekeeping
Phvul.006G085100.1	28	21	7	18	11	26	31	18	32	9	30	14	25	30	25	21	26	27	37	45	27	19	40	28		24.7917	10.3763	0.418538	Housekeeping
Phvul.010G125600.1	11	13	5	7	8	12	18	10	20	4	13	6	11	11	16	8	13	16	16	17	12	10	21	12		12.0833	5.058	0.418593	Housekeeping
Phvul.010G034800.1	13	12	14	16	13	23	14	12	23	10	21	19	13	19	17	19	16	18	16	8	5	4	30	16		15.4583	6.47225	0.41869	Housekeeping
Phvul.011G000300.1	19	44	32	30	14	34	33	32	39	6	40	20	29	47	40	62	41	38	37	28	32	20	24	53		33.0833	13.8542	0.418768	Housekeeping
Phvul.005G028500.1	13	13	6	10	7	13	21	11	19	4	12	5	11	19	13	16	15	15	21	22	20	12	19	14		13.7917	5.77552	0.418769	Housekeeping
Phvul.007G011200.1	42	59	34	40	24	41	95	42	52	8	45	20	32	56	44	74	54	56	59	56	47	53	62	40		47.2917	19.8053	0.418791	Housekeeping
Phvul.009G071700.1	13	11	5	8	5	12	10	10	17	3	23	9	18	14	10	13	13	14	19	15	13	10	16	14		12.2917	5.14782	0.418805	Housekeeping
Phvul.009G071700.4	13	11	5	8	5	12	10	10	17	3	23	9	18	14	10	13	13	14	19	15	13	10	16	14		12.2917	5.14782	0.418805	Housekeeping
Phvul.001G220300.1	12	10	4	8	4	7	15	12	19	5	18	10	15	20	14	15	16	16	21	16	13	12	18	18		13.25	5.54917	0.418806	Housekeeping
Phvul.005G016700.1	18	21	10	15	11	34	26	26	35	4	22	11	26	25	21	20	24	26	30	23	16	11	31	26		21.3333	8.93551	0.418852	Housekeeping
Phvul.008G159000.1	84	68	34	68	60	51	70	59	64	18	130	57	89	75	75	75	61	58	77	47	35	33	113	88		66.2083	27.734	0.418889	Housekeeping
Phvul.001G214700.1	23	24	9	21	11	30	33	15	28	11	26	9	21	35	22	23	28	28	38	35	29	19	44	25		24.4583	10.2474	0.418975	Housekeeping
Phvul.008G258500.3	30	27	14	18	15	31	52	26	39	10	36	21	35	54	33	41	36	35	59	43	43	36	51	34		34.125	14.2983	0.418996	Housekeeping
Phvul.003G266200.1	18	13	7	17	6	13	27	18	24	6	21	9	16	29	13	25	17	19	29	21	22	18	22	17		17.7917	7.45498	0.419015	Housekeeping
Phvul.004G050600.2	15	18	9	18	11	29	21	22	36	4	23	17	28	28	18	28	19	19	16	20	10	13	24	19		19.375	8.11891	0.41904	Housekeeping
Phvul.011G066700.1	27	12	9	12	5	14	18	30	25	8	30	19	28	33	24	27	27	26	27	32	22	17	27	31		22.0833	9.25563	0.419123	Housekeeping
Phvul.002G217300.1	10	11	4	10	4	8	14	7	12	3	16	7	12	14	9	15	12	11	17	16	11	9	17	16		11.0417	4.62781	0.419123	Housekeeping
Phvul.009G167100.1	18	17	11	18	9	20	15	24	43	7	23	19	30	31	32	21	27	31	29	19	18	16	29	26		22.2083	9.30824	0.419133	Housekeeping
Phvul.002G032600.1	67	67	53	52	37	61	114	61	50	21	106	35	57	109	61	122	84	73	124	90	97	72	75	79		73.625	30.8649	0.419218	Housekeeping
Phvul.005G004100.1	14	19	10	13	11	23	27	18	33	4	16	8	16	21	17	16	20	26	24	22	16	10	24	18		17.75	7.44133	0.41923	Housekeeping
Phvul.002G029300.1	139	163	78	106	82	191	110	134	252	44	163	76	205	178	163	106	192	213	236	145	147	107	258	172		152.5	63.9355	0.419249	Housekeeping
Phvul.009G009800.1	23	29	11	24	9	19	38	27	29	7	26	7	13	27	21	26	29	31	18	25	19	15	28	31		22.1667	9.2939	0.419274	Housekeeping
Phvul.007G007300.1	10	10	5	10	4	12	18	8	16	4	13	5	8	15	11	14	12	15	17	15	11	7	16	14		11.25	4.71699	0.419288	Housekeeping
Phvul.011G076500.1	19	17	13	16	11	36	16	11	27	9	29	13	20	16	18	17	25	20	16	26	13	19	12	9		17.8333	7.47953	0.419413	Housekeeping
Phvul.002G030600.1	17	16	8	18	10	9	20	13	15	6	24	7	13	24	16	21	26	18	28	29	22	15	20	17		17.1667	7.20023	0.419431	Housekeeping
Phvul.006G199400.1	58	72	20	92	52	84	69	36	97	15	63	26	58	69	56	67	78	92	48	57	46	39	89	58		60.0417	25.1841	0.419444	Housekeeping
Phvul.001G140500.1	20	22	11	16	10	26	34	20	34	6	27	12	30	35	28	31	32	30	46	28	23	20	33	29		25.125	10.5409	0.419537	Housekeeping
Phvul.004G007500.1	25	20	8	12	12	22	26	23	28	6	38	20	37	33	35	34	32	28	42	30	34	44	33	32		27.25	11.4334	0.419575	Housekeeping
Phvul.005G170700.1	13	11	10	11	7	15	5	13	21	3	22	11	25	14	11	10	15	15	13	18	12	13	16	13		13.2083	5.54316	0.419672	Housekeeping
Phvul.005G001300.2	96	98	28	62	34	101	102	81	133	31	89	45	95	119	69	87	121	123	149	126	110	89	159	101		93.6667	39.3128	0.419709	Housekeeping
Phvul.007G145500.1	23	9	10	11	7	25	15	16	29	4	22	14	27	27	22	15	17	16	17	21	15	14	19	17		17.1667	7.20602	0.419768	Housekeeping
Phvul.009G136700.1	8	12	7	11	8	12	19	13	25	3	12	7	11	17	20	15	17	17	14	12	16	11	9	15		12.9583	5.43967	0.419782	Housekeeping
Phvul.007G085400.1	42	30	21	31	19	34	27	17	38	12	42	9	23	42	31	35	33	38	47	28	29	18	59	39		31	13.0137	0.419797	Housekeeping
Phvul.005G016700.3	18	21	10	15	10	33	26	26	35	4	22	11	26	25	21	20	24	26	30	23	16	11	31	26		21.25	8.92095	0.419809	Housekeeping
Phvul.011G066000.1	29	43	17	33	18	36	44	38	46	7	37	12	31	42	39	40	46	36	58	33	26	15	52	34		33.8333	14.2072	0.419916	Housekeeping
Phvul.003G007700.1	11	7	5	11	4	16	13	12	21	4	18	8	19	18	10	16	12	14	9	18	15	14	15	13		12.625	5.30189	0.419951	Housekeeping
Phvul.011G000900.1	38	31	21	20	16	44	46	40	71	10	43	18	41	59	31	49	52	52	49	51	48	28	48	47		39.7083	16.6766	0.419978	Housekeeping
Phvul.009G079400.1	18	20	14	20	10	35	18	15	34	7	20	11	17	21	23	19	31	34	23	20	16	10	23	22		20.0417	8.41764	0.420007	Housekeeping
Phvul.007G068200.1	72	68	41	67	34	91	65	77	115	20	111	62	95	137	139	101	117	110	115	95	58	45	96	92		84.2917	35.4035	0.420012	Housekeeping
Phvul.010G038200.1	17	16	14	19	15	14	11	11	14	7	32	23	35	24	13	24	22	19	11	16	15	14	15	24		17.7083	7.43864	0.420064	Housekeeping
Phvul.005G063700.1	12	12	7	14	6	11	10	13	19	5	24	11	20	21	20	13	20	16	25	10	15	14	14	22		14.75	6.19597	0.420066	Housekeeping
Phvul.009G248900.2	20	11	10	15	8	20	20	19	29	6	33	16	38	26	24	25	18	21	20	19	14	18	22	19		19.625	8.24459	0.420107	Housekeeping
Phvul.006G162400.1	47	53	30	52	24	42	65	44	84	12	68	34	86	71	107	72	79	77	70	68	55	50	78	92		60.8333	25.5571	0.420117	Housekeeping
Phvul.005G113600.1	32	29	25	35	19	52	52	35	57	12	53	22	47	73	50	66	55	54	58	40	28	25	44	40		41.7917	17.5578	0.420127	Housekeeping
Phvul.009G180900.1	16	28	12	20	17	28	38	20	39	6	17	14	17	26	34	28	28	34	23	21	15	13	29	24		22.7917	9.57566	0.420139	Housekeeping
Phvul.002G234900.1	53	58	27	55	25	73	90	40	68	21	48	22	41	79	59	66	63	62	82	76	62	42	106	67		57.7083	24.247	0.420164	Housekeeping
Phvul.002G322600.1	12	25	6	19	12	12	17	7	10	4	14	7	11	10	17	11	10	10	15	14	10	9	16	14		12.1667	5.11306	0.420251	Housekeeping
Phvul.004G127600.1	18	14	10	11	8	26	34	12	23	7	19	11	23	24	16	20	20	17	30	31	24	18	22	23		19.2083	8.073	0.420286	Housekeeping
Phvul.003G265900.1	538	499	420	465	376	977	770	460	1134	99	828	264	616	883	593	940	693	778	628	827	554	517	605	575		626.625	263.371	0.420301	Housekeeping
Phvul.001G102900.1	22	31	17	26	14	39	35	22	61	6	31	21	45	31	28	31	25	33	29	30	25	30	47	31		29.5833	12.4365	0.420389	Housekeeping
Phvul.002G331300.1	29	34	17	26	18	47	41	14	42	7	25	14	31	46	33	43	36	37	55	32	38	33	49	46		33.0417	13.891	0.420409	Housekeeping
Phvul.003G041500.1	223	166	117	175	81	194	285	229	245	40	389	177	385	362	305	361	305	271	405	327	323	309	274	315		260.958	109.711	0.420416	Housekeeping
Phvul.008G257600.2	75	43	19	44	20	46	55	44	75	24	70	33	68	81	52	53	68	62	70	101	87	69	92	51		58.4167	24.5593	0.420416	Housekeeping
Phvul.007G262000.1	31	31	15	34	15	46	43	24	59	8	30	13	35	45	50	42	38	41	48	33	31	28	49	49		34.9167	14.6803	0.420437	Housekeeping
Phvul.001G078100.1	9	13	8	16	8	8	15	9	7	4	20	8	12	19	17	20	23	16	17	17	14	10	19	16		13.5417	5.69356	0.420448	Housekeeping
Phvul.006G197800.1	9	12	5	8	5	15	14	14	19	3	11	6	14	15	22	13	14	14	21	14	13	14	15	12		12.5833	5.29087	0.420467	Housekeeping
Phvul.002G126900.1	15	16	7	11	8	15	21	9	18	5	14	8	10	14	12	11	14	17	19	19	11	7	26	14		13.375	5.62494	0.420557	Housekeeping
Phvul.006G086500.1	18	15	8	8	8	16	21	10	23	7	15	8	12	17	13	11	16	17	18	26	22	16	27	13		15.2083	6.39661	0.420599	Housekeeping
Phvul.011G211500.1	26	38	20	37	17	24	30	44	36	6	31	21	37	22	16	24	21	29	9	25	21	22	26	45		26.125	10.9883	0.420606	Housekeeping
Phvul.010G159700.1	60	72	32	81	53	111	89	56	102	12	62	34	77	99	95	103	111	119	115	62	84	43	99	104		78.125	32.8608	0.420618	Housekeeping
Phvul.007G085400.2	49	34	24	36	22	40	31	20	45	14	50	11	26	49	36	40	38	45	55	33	34	21	68	46		36.125	15.1952	0.420628	Housekeeping
Phvul.010G161000.1	98	118	95	105	72	67	169	164	136	34	249	123	184	227	174	256	171	133	234	162	176	196	150	158		152.125	63.9925	0.420657	Housekeeping
Phvul.010G034800.2	13	12	14	16	13	24	14	12	23	10	21	19	13	19	17	19	16	18	16	8	5	4	30	17		15.5417	6.53784	0.420665	Housekeeping
Phvul.003G285500.1	9	12	12	12	16	19	14	5	12	1	7	7	13	11	12	20	11	9	11	6	9	12	14	12		11.0833	4.66262	0.420687	Housekeeping
Phvul.006G157700.1	14	17	7	17	11	17	9	25	23	3	20	12	28	14	29	13	16	17	27	17	15	18	20	21		17.0833	7.18795	0.420758	Housekeeping
Phvul.003G250300.1	13	16	8	18	10	24	23	13	24	3	12	7	16	19	20	16	24	24	23	13	17	8	18	21		16.25	6.8374	0.420763	Housekeeping
Phvul.005G085200.1	12	12	6	8	4	11	15	9	14	6	18	11	12	19	13	13	17	16	25	16	12	10	22	16		13.2083	5.55818	0.420808	Housekeeping
Phvul.002G237100.8	15	15	7	13	6	10	17	14	23	4	17	8	13	18	11	15	17	17	21	27	24	14	21	16		15.125	6.36475	0.42081	Housekeeping
Phvul.001G059200.1	11	11	6	13	5	14	12	11	21	2	14	5	11	16	13	13	14	16	11	12	7	7	15	10		11.25	4.73462	0.420855	Housekeeping
Phvul.003G181800.1	13	16	8	13	10	24	13	12	23	3	15	6	15	17	20	14	14	17	22	13	9	7	19	14		14.0417	5.90988	0.420882	Housekeeping
Phvul.003G100200.1	15	14	11	14	11	21	17	15	37	6	18	19	19	20	18	14	20	27	17	17	12	9	29	20		17.5	7.36546	0.420883	Housekeeping
Phvul.006G120300.1	12	11	10	13	9	20	15	17	32	4	18	12	24	20	16	15	21	25	14	15	12	10	16	17		15.75	6.62898	0.420887	Housekeeping
Phvul.007G048200.1	19	24	12	16	16	29	42	26	30	6	29	13	22	32	17	21	26	28	27	20	13	11	28	17		21.8333	9.19003	0.420917	Housekeeping
Phvul.005G016700.2	18	21	10	15	11	34	26	26	35	4	22	11	26	25	21	20	25	26	30	23	16	11	32	27		21.4583	9.03235	0.420925	Housekeeping
Phvul.001G117500.1	16	27	18	21	14	16	10	12	9	4	14	11	16	16	11	10	15	14	25	11	13	12	23	26		15.1667	6.38409	0.420929	Housekeeping
Phvul.008G257600.1	75	43	19	44	20	47	56	44	77	24	71	33	69	83	53	54	69	63	71	102	87	70	92	52		59.0833	24.8705	0.42094	Housekeeping
Phvul.003G089700.1	21	42	25	25	18	55	51	41	56	7	32	21	30	55	44	57	55	57	55	38	48	26	40	39		39.0833	16.4523	0.420953	Housekeeping
Phvul.005G001300.1	90	92	26	58	31	94	95	75	124	29	83	42	89	111	64	81	112	115	139	118	103	83	149	94		87.375	36.7835	0.420984	Housekeeping
Phvul.006G047600.1	257	293	150	202	120	394	466	231	412	57	285	95	230	400	255	413	373	379	345	385	365	279	370	261		292.375	123.097	0.421024	Housekeeping
Phvul.001G043300.1	67	74	33	51	41	58	109	57	84	15	99	41	94	109	57	116	98	105	135	89	99	74	97	97		79.125	33.3148	0.42104	Housekeeping
Phvul.008G135400.1	23	61	19	37	13	25	32	26	29	13	38	18	29	26	19	24	27	25	36	44	43	28	47	32		29.75	12.5269	0.421072	Housekeeping
Phvul.006G122800.1	91	92	39	76	44	54	121	72	75	26	166	79	110	125	93	128	103	101	147	143	92	80	142	143		97.5833	41.0901	0.421077	Housekeeping
Phvul.009G089900.1	69	50	62	62	41	108	58	50	130	20	139	78	145	117	93	89	85	108	80	71	70	71	83	112		82.9583	34.9331	0.421092	Housekeeping
Phvul.002G064800.1	17	22	13	14	9	18	35	23	26	12	26	16	23	41	25	31	37	26	43	28	41	38	28	31		25.9583	10.9313	0.421109	Housekeeping
Phvul.009G006700.1	74	172	188	143	129	136	108	68	71	27	110	40	69	107	78	113	112	115	88	97	103	67	76	91		99.25	41.7986	0.421145	Housekeeping
Phvul.008G291200.1	18	19	9	19	12	25	29	24	48	6	30	13	29	25	27	19	26	30	21	24	18	19	29	24		22.625	9.52855	0.421152	Housekeeping
Phvul.011G116900.1	44	30	13	25	15	38	52	36	68	8	33	19	46	49	33	39	36	41	36	48	50	38	54	37		37	15.5834	0.421174	Housekeeping
Phvul.003G106100.1	16	18	5	15	6	17	20	14	25	6	13	8	11	17	18	14	23	27	18	22	17	12	25	20		16.125	6.79534	0.421417	Housekeeping
Phvul.009G076800.1	55	94	33	63	27	78	81	56	110	19	57	33	82	70	57	65	72	79	100	72	72	54	130	79		68.25	28.7621	0.421423	Housekeeping
Phvul.002G204100.1	12	8	4	7	4	11	14	13	17	2	13	7	11	20	11	14	12	13	12	18	14	14	14	12		11.5417	4.86415	0.421443	Housekeeping
Phvul.002G204100.2	12	8	4	7	4	11	14	13	17	2	13	7	11	20	11	14	12	13	12	18	14	14	14	12		11.5417	4.86415	0.421443	Housekeeping
Phvul.005G072800.1	17	33	39	31	33	30	24	15	19	4	21	8	16	28	16	25	17	20	29	23	18	13	26	22		21.9583	9.25527	0.421492	Housekeeping
Phvul.005G076400.1	45	61	57	45	58	48	65	17	21	22	43	14	28	65	46	61	45	37	85	51	50	35	67	63		47.0417	19.8278	0.421494	Housekeeping
Phvul.011G086800.1	14	18	10	15	7	26	30	29	27	4	24	8	26	27	27	32	24	22	29	28	23	18	16	21		21.0417	8.86942	0.421517	Housekeeping
Phvul.011G023300.2	36	31	12	23	13	22	36	15	23	7	22	7	15	26	14	23	20	21	28	29	23	34	30	18		22	9.27506	0.421593	Housekeeping
Phvul.003G267800.1	15	13	11	14	7	11	17	10	12	6	27	9	15	24	15	18	22	17	31	19	22	20	19	22		16.5	6.95629	0.421593	Housekeeping
Phvul.001G225400.2	67	74	59	69	38	101	130	58	98	20	99	50	80	147	121	130	126	98	161	103	100	80	88	77		90.5833	38.1897	0.421598	Housekeeping
Phvul.001G214100.1	28	22	8	17	12	30	33	25	49	8	24	15	30	37	26	24	25	28	29	36	34	34	43	22		26.625	11.2253	0.421606	Housekeeping
Phvul.002G101600.1	82	69	50	62	34	92	85	85	128	21	141	56	126	148	79	125	111	118	115	88	62	55	97	104		88.875	37.4763	0.421675	Housekeeping
Phvul.002G121100.1	12	12	6	13	5	10	21	13	19	5	19	9	15	24	15	23	17	17	28	19	18	18	19	18		15.625	6.58913	0.421704	Housekeeping
Phvul.011G017800.1	17	14	11	13	8	18	25	16	23	5	24	12	21	32	20	29	27	24	28	17	14	11	23	28		19.1667	8.0829	0.421717	Housekeeping
Phvul.006G057100.2	150	138	58	110	66	144	192	99	232	37	161	60	144	189	155	172	180	167	232	192	186	141	264	157		151.083	63.7145	0.421718	Housekeeping
Phvul.006G057100.3	150	138	58	110	66	144	192	99	232	37	161	60	144	189	155	172	180	167	232	192	186	141	264	157		151.083	63.7145	0.421718	Housekeeping
Phvul.010G165900.1	12	11	7	11	8	17	12	10	26	4	15	12	14	14	20	9	13	18	14	12	8	7	19	15		12.8333	5.41387	0.42186	Housekeeping
Phvul.003G296700.1	57	87	56	69	53	80	130	43	60	21	89	29	57	110	81	121	88	79	120	99	58	46	87	83		75.125	31.7008	0.421975	Housekeeping
Phvul.003G083300.1	11	18	14	13	9	12	22	7	14	2	15	6	15	25	18	22	19	19	26	16	17	12	17	18		15.2917	6.45316	0.422005	Housekeeping
Phvul.002G065400.1	56	58	29	33	33	69	113	67	84	22	72	39	67	116	75	92	72	76	117	81	84	50	88	81		69.75	29.4371	0.422037	Housekeeping
Phvul.002G184900.1	56	47	31	40	24	46	84	43	63	18	92	45	77	104	47	96	70	60	97	81	64	64	85	77		62.9583	26.5724	0.422063	Housekeeping
Phvul.011G053100.1	14	11	7	14	6	10	11	8	18	4	13	6	12	15	16	15	17	21	20	22	17	11	20	20		13.6667	5.76859	0.422092	Housekeeping
Phvul.007G118500.1	27	35	36	43	37	48	17	34	43	8	38	12	26	28	46	24	30	35	30	22	15	11	39	41		30.2083	12.7508	0.422096	Housekeeping
Phvul.003G232200.1	19	14	9	14	14	21	15	18	33	7	23	14	18	21	15	15	24	35	16	21	14	9	28	21		18.25	7.70346	0.422108	Housekeeping
Phvul.003G229300.2	16	16	12	13	8	24	21	25	44	7	27	15	29	37	28	32	26	26	31	33	30	26	23	24		23.875	10.0785	0.422137	Housekeeping
Phvul.005G127400.1	10	10	5	10	5	12	11	11	24	5	18	13	19	16	12	12	14	16	22	13	11	9	17	16		12.9583	5.47022	0.422139	Housekeeping
Phvul.001G088100.2	12	12	5	9	5	12	8	10	22	5	13	8	15	14	18	10	18	18	15	10	10	9	18	13		12.0417	5.08331	0.422143	Housekeeping
Phvul.008G010800.2	10	7	5	8	3	9	12	10	18	3	9	6	10	18	10	13	13	15	12	10	13	10	12	9		10.2083	4.31084	0.422286	Housekeeping
Phvul.003G279700.1	12	7	11	9	5	11	4	6	13	4	10	6	13	19	16	13	16	17	15	11	10	9	11	13		10.875	4.59239	0.422288	Housekeeping
Phvul.009G115700.1	10	10	6	11	5	9	9	6	12	3	12	8	10	19	15	13	14	11	22	12	10	11	13	10		10.875	4.59239	0.422288	Housekeeping
Phvul.005G043900.1	10	8	5	7	4	10	14	10	11	4	13	7	11	20	15	13	15	12	15	18	12	6	13	13		11.0833	4.68046	0.422297	Housekeeping
Phvul.007G045100.1	54	37	17	26	17	44	66	45	67	17	55	28	37	66	48	54	54	60	59	62	38	33	78	71		47.2083	19.9368	0.422316	Housekeeping
Phvul.001G141900.3	24	34	15	21	12	28	45	16	33	9	22	11	21	33	30	31	33	32	42	38	37	25	48	30		27.9167	11.7898	0.422322	Housekeeping
Phvul.002G203400.1	31	41	12	26	23	35	60	44	55	12	27	21	32	53	27	35	51	44	56	53	60	29	42	37		37.75	15.9433	0.42234	Housekeeping
Phvul.001G225400.1	58	61	50	57	33	85	111	49	83	17	82	44	67	126	102	110	105	81	137	89	83	67	74	66		76.5417	32.3266	0.42234	Housekeeping
Phvul.007G092200.1	7	14	8	10	13	14	13	7	8	2	8	4	8	10	17	9	9	9	16	12	9	7	17	10		10.0417	4.24146	0.422386	Housekeeping
Phvul.005G113600.2	30	24	23	32	18	47	47	33	51	11	48	21	40	69	44	59	48	50	52	36	25	22	39	35		37.6667	15.9104	0.422399	Housekeeping
Phvul.007G008700.1	13	12	9	13	10	16	14	14	22	5	16	10	15	23	24	18	22	24	24	14	8	6	21	16		15.375	6.49538	0.422464	Housekeeping
Phvul.002G305800.1	40	39	10	28	16	47	65	31	55	14	46	25	46	51	28	40	43	51	56	65	59	61	62	41		42.4583	17.938	0.422486	Housekeeping
Phvul.008G090100.1	36	38	19	37	21	47	79	48	62	9	50	40	64	65	62	62	72	60	76	49	37	27	45	50		48.125	20.3327	0.422497	Housekeeping
Phvul.005G179500.2	9	12	10	12	7	11	16	10	13	2	19	5	9	19	11	20	16	15	22	12	11	10	13	15		12.4583	5.26371	0.422505	Housekeeping
Phvul.003G253500.1	9	9	6	9	6	13	17	12	19	5	18	8	14	18	14	20	19	18	23	19	13	8	18	14		13.7083	5.79281	0.422576	Housekeeping
Phvul.002G237100.4	15	15	7	13	6	10	17	14	23	4	17	8	13	18	11	15	17	17	22	27	24	14	21	16		15.1667	6.41015	0.422647	Housekeeping
Phvul.002G237100.6	15	15	7	13	6	10	17	14	23	4	17	8	13	18	11	15	17	17	22	27	24	14	21	16		15.1667	6.41015	0.422647	Housekeeping
Phvul.004G138700.1	100	258	100	163	65	215	264	152	210	29	180	71	151	163	177	206	270	259	154	174	197	126	168	176		167.833	70.9362	0.422659	Housekeeping
Phvul.010G108100.1	12	14	6	8	5	11	17	10	19	3	10	5	13	15	15	9	17	20	14	16	17	15	18	11		12.5	5.28362	0.42269	Housekeeping
Phvul.003G296700.2	57	87	56	69	53	80	131	43	60	21	89	29	57	110	81	121	88	79	120	99	58	46	87	83		75.1667	31.7775	0.42276	Housekeeping
Phvul.002G327300.1	27	25	8	18	14	26	42	29	24	8	35	22	44	36	21	27	26	25	43	44	25	29	45	25		27.8333	11.7669	0.422763	Housekeeping
Phvul.007G093100.1	20	22	13	19	15	25	28	16	45	6	19	16	22	27	27	18	22	30	24	19	14	12	36	25		21.6667	9.1606	0.422797	Housekeeping
Phvul.007G093100.2	20	22	13	19	15	25	28	16	45	6	19	16	22	27	27	18	22	30	24	19	14	12	36	25		21.6667	9.1606	0.422797	Housekeeping
Phvul.007G047200.1	12	15	11	12	7	24	20	23	29	3	20	10	21	27	15	30	20	24	13	21	18	16	17	18		17.75	7.50822	0.422998	Housekeeping
Phvul.011G205800.1	10	21	12	16	12	12	17	7	15	4	16	7	9	20	24	18	20	19	23	13	10	7	17	15		14.3333	6.0641	0.423077	Housekeeping
Phvul.008G086300.1	21	22	13	14	13	19	30	13	25	5	34	12	21	35	30	37	30	27	42	28	27	24	29	33		24.3333	10.2951	0.423088	Housekeeping
Phvul.002G237100.1	15	15	7	12	6	10	17	14	23	4	17	8	13	18	11	15	16	17	21	27	24	14	21	16		15.0417	6.36448	0.423124	Housekeeping
Phvul.009G100500.1	12	7	6	9	3	10	14	12	19	4	11	5	11	17	15	11	12	15	10	14	12	9	18	9		11.0417	4.67262	0.42318	Housekeeping
Phvul.007G233400.1	29	23	12	19	15	41	32	28	53	9	29	16	28	33	28	21	35	43	31	41	28	18	43	27		28.4167	12.0261	0.423205	Housekeeping
Phvul.006G044500.1	8	12	5	10	4	14	10	13	19	4	12	7	10	11	8	9	15	16	12	9	8	4	12	13		10.2083	4.32049	0.423232	Housekeeping
Phvul.005G092600.1	8	7	6	9	6	7	7	9	12	3	14	9	10	18	13	15	13	15	11	9	8	5	10	16		10	4.23281	0.423281	Housekeeping
Phvul.002G285700.2	27	41	26	34	22	21	40	15	20	11	48	28	43	36	24	28	35	26	66	44	42	29	51	45		33.4167	14.1448	0.423287	Housekeeping
Phvul.009G132800.1	16	23	7	12	8	13	18	14	27	4	16	9	14	17	22	15	21	23	19	18	14	9	27	21		16.125	6.82593	0.423314	Housekeeping
Phvul.009G008700.1	31	29	29	36	23	77	62	52	63	6	66	29	71	50	39	68	44	49	46	42	50	36	32	50		45	19.0547	0.423439	Housekeeping
Phvul.006G057100.1	107	98	41	78	47	103	138	71	165	26	115	43	103	135	110	124	127	117	166	138	134	101	190	113		107.917	45.701	0.423484	Housekeeping
Phvul.008G178700.1	28	34	16	31	13	33	41	40	50	6	32	18	45	35	47	39	55	57	39	35	30	21	37	53		34.7917	14.7337	0.423485	Housekeeping
Phvul.006G080300.1	55	68	34	51	26	60	114	43	62	19	64	29	59	89	69	95	81	68	110	97	95	77	81	69		67.2917	28.5029	0.423573	Housekeeping
Phvul.007G191200.1	27	32	32	30	27	45	44	30	52	9	34	23	45	65	69	46	57	52	40	25	25	21	43	38		37.9583	16.0781	0.423573	Housekeeping
Phvul.001G076900.2	25	20	13	17	14	24	22	19	31	7	21	11	19	22	23	17	20	23	24	29	11	8	42	20		20.0833	8.50745	0.423607	Housekeeping
Phvul.011G014600.1	23	23	13	17	9	21	40	19	36	7	29	14	26	29	30	23	26	24	31	40	28	16	40	37		25.0417	10.6085	0.423633	Housekeeping
Phvul.003G129300.1	16	16	7	13	6	10	15	4	12	5	19	11	18	19	15	19	17	15	17	17	15	14	20	29		14.5417	6.1609	0.423672	Housekeeping
Phvul.006G137200.1	15	18	12	17	8	9	11	10	9	5	18	13	22	14	6	11	15	17	17	22	12	8	25	19		13.875	5.87878	0.423696	Housekeeping
Phvul.003G204200.2	15	23	6	25	8	24	20	16	37	6	19	9	21	22	22	14	27	27	20	21	24	15	27	26		19.75	8.36899	0.423746	Housekeeping
Phvul.011G120200.1	18	19	7	19	9	23	27	15	31	6	19	7	16	24	23	23	25	24	25	24	14	11	31	18		19.0833	8.08661	0.423753	Housekeeping
Phvul.008G021400.1	12	13	7	15	7	17	21	9	21	4	14	5	13	20	18	20	20	16	24	19	13	10	21	14		14.7083	6.23378	0.423826	Housekeeping
Phvul.009G037400.1	93	86	81	57	46	121	119	64	94	29	142	71	114	195	132	178	148	118	187	120	117	105	101	135		110.542	46.8511	0.423832	Housekeeping
Phvul.002G126500.1	76	79	43	58	30	113	101	64	143	17	94	37	110	126	85	127	126	125	94	124	107	75	111	105		90.4167	38.3221	0.423839	Housekeeping
Phvul.002G205400.1	142	213	62	165	87	140	272	131	146	48	167	80	133	201	175	185	197	185	292	254	255	165	270	203		173.667	73.6119	0.423869	Housekeeping
Phvul.003G132200.1	63	92	113	85	87	128	79	50	39	17	78	23	39	94	50	102	56	54	87	92	69	66	72	72		71.125	30.1531	0.423945	Housekeeping
Phvul.001G173200.1	132	126	59	103	59	140	149	85	203	57	136	44	91	149	148	113	177	193	146	183	111	79	218	131		126.333	53.5611	0.423967	Housekeeping
Phvul.008G019300.1	20	13	8	11	6	12	19	12	18	8	23	13	17	26	14	18	20	23	20	24	13	11	32	22		16.7917	7.11993	0.424015	Housekeeping
Phvul.001G141900.4	24	34	15	21	13	29	46	16	34	9	22	11	21	34	30	31	33	32	43	38	37	26	49	30		28.25	11.9803	0.42408	Housekeeping
Phvul.011G065400.1	45	64	51	55	37	83	108	43	61	18	67	36	65	109	69	118	82	79	113	61	69	42	70	79		67.6667	28.6974	0.424099	Housekeeping
Phvul.011G139700.1	36	37	25	30	12	21	55	30	29	9	49	19	30	54	27	45	50	40	52	60	53	35	38	38		36.4167	15.4447	0.424112	Housekeeping
Phvul.008G183300.2	41	47	15	47	18	47	72	59	72	13	38	24	41	56	57	51	80	59	72	63	50	33	64	43		48.4167	20.5348	0.424126	Housekeeping
Phvul.001G118700.1	9	13	8	9	4	8	13	11	14	3	13	6	8	12	11	10	10	15	15	17	14	10	23	13		11.2083	4.75465	0.424206	Housekeeping
Phvul.002G105500.1	18	20	8	26	6	10	16	18	23	6	27	10	17	22	30	17	23	25	29	23	19	17	32	25		19.4583	8.2549	0.424235	Housekeeping
Phvul.011G023300.1	32	31	12	21	12	20	34	14	20	6	20	7	13	23	12	20	19	20	25	26	22	31	28	17		20.2083	8.57321	0.424242	Housekeeping
Phvul.002G313900.1	13	16	5	11	7	17	20	23	26	4	13	7	17	16	12	14	14	14	17	18	20	18	25	13		15	6.36396	0.424264	Housekeeping
Phvul.002G146800.1	11	11	4	8	5	17	18	12	21	3	11	7	17	13	9	11	12	13	14	15	17	13	19	13		12.25	5.1984	0.424359	Housekeeping
Phvul.003G235900.1	36	57	20	30	20	50	65	28	66	14	40	21	38	62	60	63	67	62	66	49	47	30	64	56		46.2917	19.6449	0.424373	Housekeeping
Phvul.007G191200.2	27	32	31	30	27	45	44	30	52	9	34	23	45	65	69	46	57	52	40	25	25	21	43	38		37.9167	16.0909	0.424375	Housekeeping
Phvul.011G205800.2	10	21	12	16	12	12	17	7	15	4	16	7	8	20	24	18	20	18	23	14	10	7	17	15		14.2917	6.06575	0.424426	Housekeeping
Phvul.002G095100.1	12	16	8	15	8	18	23	17	23	5	19	10	14	25	24	24	27	22	32	19	15	11	15	23		17.7083	7.51665	0.42447	Housekeeping
Phvul.005G146900.1	92	77	55	73	43	93	151	96	163	13	107	48	123	161	107	145	133	125	114	149	104	88	97	80		101.542	43.1075	0.424531	Housekeeping
Phvul.001G141900.2	18	26	11	16	10	22	35	12	26	7	17	8	17	26	23	24	25	24	33	29	29	20	37	23		21.5833	9.16297	0.424539	Housekeeping
Phvul.002G257300.1	30	49	46	47	54	71	30	23	40	6	37	19	41	33	28	26	33	37	33	28	29	19	34	31		34.3333	14.5759	0.424541	Housekeeping
Phvul.003G002000.1	37	33	15	31	18	41	38	20	47	14	39	19	33	53	25	39	45	61	27	39	21	16	42	36		32.875	13.9585	0.424593	Housekeeping
Phvul.003G009100.1	22	18	7	19	8	23	29	28	42	7	28	13	30	27	32	30	26	27	30	26	16	17	36	32		23.875	10.1403	0.424727	Housekeeping
Phvul.001G105600.1	18	35	32	27	25	25	31	12	24	5	33	10	19	26	21	27	24	20	31	16	8	10	24	19		21.75	9.23905	0.424784	Housekeeping
Phvul.003G204200.1	12	19	5	21	6	20	16	14	31	5	15	8	18	18	18	12	22	23	16	17	20	13	22	21		16.3333	6.93854	0.424809	Housekeeping
Phvul.009G053600.1	23	26	8	19	16	22	33	18	37	7	24	14	25	25	27	17	27	29	32	22	17	13	45	25		22.9583	9.75312	0.424818	Housekeeping
Phvul.007G199900.1	28	24	13	18	13	44	44	22	49	11	36	15	33	43	25	46	34	41	34	39	25	20	40	35		30.5	12.9599	0.424916	Housekeeping
Phvul.010G131300.1	17	18	7	15	10	21	29	20	19	6	22	11	18	31	22	24	22	24	41	29	19	18	28	25		20.6667	8.78294	0.424981	Housekeeping
Phvul.002G315300.1	19	15	6	16	8	10	17	14	25	7	28	12	21	24	20	17	21	23	34	22	19	18	31	24		18.7917	7.98686	0.425022	Housekeeping
Phvul.006G188200.1	46	50	19	34	21	73	57	44	84	16	54	29	62	64	50	34	59	67	76	59	53	36	89	57		51.375	21.836	0.425031	Housekeeping
Phvul.002G221300.1	57	48	41	45	47	34	36	26	38	8	58	14	29	44	15	34	28	35	33	71	45	48	55	33		38.4167	16.3307	0.425095	Housekeeping
Phvul.004G006900.1	11	11	6	7	4	11	12	6	13	4	14	7	13	20	11	16	13	12	21	12	12	10	17	14		11.5417	4.9068	0.425138	Housekeeping
Phvul.002G067300.1	17	29	16	26	8	23	29	18	46	4	25	10	26	30	24	34	23	27	24	33	24	25	32	16		23.7083	10.08	0.425168	Housekeeping
Phvul.011G014600.2	23	23	13	17	9	20	40	18	36	7	28	14	26	29	30	23	26	24	31	40	28	16	40	36		24.875	10.5764	0.425181	Housekeeping
Phvul.003G141100.2	17	19	7	15	12	22	28	12	28	7	18	7	15	21	16	21	19	20	26	30	25	18	35	18		19	8.07919	0.425221	Housekeeping
Phvul.007G121000.1	16	17	7	12	9	24	27	17	34	5	17	10	17	26	28	22	24	26	20	23	18	12	24	20		18.9583	8.06226	0.425262	Housekeeping
Phvul.011G216200.1	14	14	6	13	5	13	13	13	26	4	24	13	25	17	19	16	20	21	22	15	13	12	23	22		15.9583	6.78675	0.425279	Housekeeping
Phvul.011G216700.1	15	18	7	12	9	18	20	10	21	7	15	7	11	24	19	16	19	20	24	21	24	9	29	23		16.5833	7.0529	0.4253	Housekeeping
Phvul.006G086400.1	22	18	9	9	9	19	23	11	25	8	19	9	15	21	16	12	18	19	20	32	28	20	30	16		17.8333	7.58463	0.425307	Housekeeping
Phvul.008G168300.1	7	10	5	8	7	15	18	8	15	3	9	4	8	11	8	10	12	16	12	12	11	7	15	11		10.0833	4.28874	0.42533	Housekeeping
Phvul.008G183300.1	50	55	19	56	21	59	87	70	83	14	44	27	49	67	67	62	95	71	86	77	61	40	75	51		57.75	24.5664	0.425392	Housekeeping
Phvul.009G079400.3	8	14	9	13	6	20	10	8	17	3	10	6	9	13	13	12	16	19	13	11	7	6	11	12		11.0833	4.71593	0.425497	Housekeeping
Phvul.001G136400.1	55	52	44	32	48	55	41	13	21	17	68	32	58	73	39	57	44	43	72	87	69	48	76	73		50.7083	21.5768	0.425509	Housekeeping
Phvul.003G004000.1	46	54	19	51	21	73	54	45	108	14	55	28	65	57	65	55	70	71	79	56	65	36	72	61		55	23.4041	0.425528	Housekeeping
Phvul.002G190200.2	95	82	40	49	47	97	125	71	94	25	116	50	88	113	70	94	117	102	130	168	152	130	109	76		93.3333	39.7251	0.425626	Housekeeping
Phvul.009G118400.1	14	11	4	8	4	10	9	14	20	3	13	7	13	15	14	11	13	14	15	17	22	13	15	15		12.25	5.2144	0.425666	Housekeeping
Phvul.003G212000.1	18	16	7	13	9	31	18	16	38	4	18	11	24	25	26	20	23	25	25	25	22	19	22	22		19.875	8.4603	0.425675	Housekeeping
Phvul.001G141900.1	18	26	12	16	10	22	36	13	26	7	17	8	17	26	23	24	25	25	33	30	30	20	38	24		21.9167	9.32952	0.425682	Housekeeping
Phvul.002G190200.1	88	76	37	45	43	90	115	66	87	23	107	46	81	105	65	87	108	94	120	155	141	119	101	70		86.2083	36.6995	0.425708	Housekeeping
Phvul.001G086700.1	52	54	29	52	32	66	78	68	80	13	77	34	59	99	87	91	99	97	113	68	57	38	66	76		66.0417	28.1203	0.425796	Housekeeping
Phvul.007G083100.1	37	36	29	34	23	39	25	23	43	13	47	17	33	68	47	50	43	54	36	28	33	24	52	69		37.625	16.0243	0.425894	Housekeeping
Phvul.002G184500.1	16	22	11	25	12	18	36	20	33	7	20	8	15	31	34	25	34	33	38	20	29	25	27	25		23.5	10.0087	0.425901	Housekeeping
Phvul.007G014800.1	13	28	13	17	15	14	16	4	8	8	21	9	12	16	9	10	12	13	19	21	16	9	21	20		14.3333	6.10519	0.425943	Housekeeping
Phvul.009G194700.2	30	23	12	30	13	54	36	39	71	10	49	36	62	52	44	38	52	59	38	46	52	46	40	38		40.4167	17.2168	0.425982	Housekeeping
Phvul.011G028400.3	10	14	5	11	6	12	14	6	13	5	11	7	12	17	13	10	15	17	23	14	14	7	20	14		12.0833	5.14782	0.426026	Housekeeping
Phvul.002G129000.1	18	21	11	17	8	28	21	26	35	5	25	14	38	34	25	34	35	38	38	24	26	21	27	35		25.1667	10.7226	0.426062	Housekeeping
Phvul.002G198300.1	13	16	7	12	7	16	21	14	24	4	17	9	18	22	11	15	21	21	24	26	30	19	22	18		16.9583	7.22565	0.426082	Housekeeping
Phvul.010G064400.1	28	33	11	26	18	35	31	27	46	11	49	28	62	28	19	30	25	28	41	46	47	44	50	40		33.4583	14.2575	0.426127	Housekeeping
Phvul.006G109500.1	565	576	306	434	371	943	1186	515	948	148	650	253	724	902	547	947	757	671	737	937	1059	802	808	682		686.167	292.398	0.426133	Housekeeping
Phvul.004G050600.1	16	18	9	19	11	30	21	23	38	4	24	17	29	28	18	28	20	19	16	21	10	13	25	20		19.875	8.47014	0.426171	Housekeeping
Phvul.001G200600.1	11	10	3	7	5	11	17	10	10	3	14	6	14	12	8	12	10	8	17	15	14	11	18	13		10.7917	4.59964	0.426221	Housekeeping
Phvul.001G101200.1	40	101	33	47	43	36	67	30	37	20	43	23	28	52	41	44	55	47	70	45	61	37	74	52		46.9167	19.9989	0.426265	Housekeeping
Phvul.006G019000.2	26	38	11	28	10	41	43	38	53	6	34	15	43	32	36	29	34	42	43	36	35	24	54	45		33.1667	14.1382	0.426279	Housekeeping
Phvul.011G095600.1	28	31	27	34	13	31	37	44	65	9	57	42	82	61	39	54	43	40	43	39	36	36	41	41		40.5417	17.2842	0.426332	Housekeeping
Phvul.007G263200.1	42	57	33	42	23	94	86	48	76	11	50	30	74	87	64	80	80	72	87	67	53	35	69	54		58.9167	25.1215	0.42639	Housekeeping
Phvul.007G263200.2	40	53	32	40	22	88	80	45	74	10	47	28	71	83	59	74	75	68	83	64	50	33	65	51		55.625	23.7188	0.426406	Housekeeping
Phvul.011G032100.2	52	58	18	33	20	46	46	47	59	15	64	28	65	50	45	43	52	50	86	60	62	39	95	62		49.7917	21.2328	0.426434	Housekeeping
Phvul.011G040000.1	35	25	15	26	13	21	28	33	48	10	68	23	42	53	42	42	42	45	51	40	41	36	36	46		35.875	15.3	0.426481	Housekeeping
Phvul.004G019400.2	26	17	20	23	17	48	40	29	68	9	30	24	34	46	31	32	33	35	29	31	27	26	33	27		30.625	13.0639	0.426578	Housekeeping
Phvul.009G056600.1	18	16	7	12	9	20	18	15	33	5	23	9	25	23	16	21	19	18	17	20	11	11	24	25		17.2917	7.37677	0.426608	Housekeeping
Phvul.008G125400.1	13	16	8	17	6	12	9	8	16	4	10	9	12	10	4	6	11	13	5	11	9	7	17	14		10.2917	4.39052	0.426609	Housekeeping
Phvul.008G009300.1	11	12	6	10	6	16	17	10	19	3	16	8	16	24	15	19	21	20	24	17	23	21	17	18		15.375	6.55922	0.426616	Housekeeping
Phvul.004G019400.1	26	17	20	23	17	48	40	29	68	9	30	24	34	46	31	32	33	36	29	31	27	26	33	27		30.6667	13.0833	0.42663	Housekeeping
Phvul.004G019400.4	26	17	20	23	17	48	40	29	68	9	30	24	34	46	31	32	33	36	29	31	27	26	33	27		30.6667	13.0833	0.42663	Housekeeping
Phvul.001G117200.1	39	31	17	23	23	44	48	33	59	12	40	18	34	45	32	27	44	47	49	54	45	39	78	37		38.25	16.321	0.426694	Housekeeping
Phvul.006G062500.1	20	29	13	25	18	42	48	16	35	5	22	9	22	34	29	37	25	25	33	35	35	28	28	22		26.4583	11.2916	0.426769	Housekeeping
Phvul.008G019300.2	21	13	8	11	6	13	19	12	18	8	24	13	17	26	14	18	20	24	20	25	13	11	32	22		17	7.25557	0.426798	Housekeeping
Phvul.005G003400.1	10	19	8	19	7	18	18	24	21	3	13	8	12	16	24	17	18	21	26	10	14	12	20	22		15.8333	6.75771	0.426803	Housekeeping
Phvul.002G127300.1	20	23	11	25	16	36	27	17	36	4	18	10	21	25	28	23	33	37	33	20	22	11	30	30		23.1667	9.88804	0.426822	Housekeeping
Phvul.004G044600.1	19	23	7	13	10	14	27	19	23	8	32	16	24	21	22	17	21	21	36	34	23	14	36	23		20.9583	8.94576	0.426836	Housekeeping
Phvul.003G241600.1	181	247	126	205	161	457	387	256	285	24	209	97	265	270	294	313	258	227	224	257	207	146	238	318		235.5	100.543	0.426935	Housekeeping
Phvul.011G032100.1	52	57	18	33	20	46	46	47	59	15	64	28	65	50	45	43	52	50	86	60	61	38	95	62		49.6667	21.2048	0.426942	Housekeeping
Phvul.010G049100.2	12	13	5	9	7	12	21	17	20	5	11	7	12	17	15	14	21	22	21	19	23	11	20	14		14.5	6.19085	0.426955	Housekeeping
Phvul.002G226800.1	8	14	5	10	5	14	10	9	20	3	9	5	11	11	16	11	14	16	13	10	8	7	14	12		10.625	4.53689	0.427001	Housekeeping
Phvul.006G047800.1	23	33	30	33	25	26	20	13	19	6	25	14	47	28	46	32	24	19	37	28	16	17	35	38		26.4167	11.2801	0.427006	Housekeeping
Phvul.011G061700.1	34	36	17	29	23	50	31	32	64	12	40	19	42	37	35	22	38	47	50	39	27	19	65	39		35.2917	15.0729	0.427096	Housekeeping
Phvul.002G139100.1	8	8	4	7	4	8	11	10	20	3	11	8	13	14	9	9	13	13	14	14	15	8	10	10		10.1667	4.34243	0.427124	Housekeeping
Phvul.004G109000.1	22	16	11	15	8	17	20	29	32	6	30	18	36	23	42	20	17	19	26	27	23	18	22	24		21.7083	9.27218	0.427125	Housekeeping
Phvul.008G201300.1	10	10	3	11	6	10	11	9	20	4	13	6	10	15	7	10	12	13	13	16	7	7	16	12		10.4583	4.46729	0.427151	Housekeeping
Phvul.008G043300.1	51	57	42	49	29	58	75	39	56	13	79	30	51	99	85	97	82	73	115	67	60	51	57	74		62.0417	26.5017	0.42716	Housekeeping
Phvul.005G041100.1	17	26	13	15	13	32	30	38	46	5	26	30	48	44	30	32	40	37	31	25	32	19	23	34		28.5833	12.2102	0.42718	Housekeeping
Phvul.009G163400.3	44	31	16	29	15	36	59	35	47	12	48	21	35	48	36	39	48	50	57	66	63	50	73	49		41.9583	17.9247	0.427201	Housekeeping
Phvul.002G293100.1	24	33	8	33	17	26	32	24	38	12	27	16	23	35	35	25	43	40	47	36	26	14	53	40		29.4583	12.5848	0.427206	Housekeeping
Phvul.008G163900.1	16	28	26	22	18	19	29	15	31	5	18	13	25	28	26	31	28	29	26	56	26	21	20	23		24.125	10.3065	0.427211	Housekeeping
Phvul.008G002400.1	36	38	34	32	19	51	68	51	80	10	38	23	48	80	49	68	72	70	52	53	62	36	47	45		48.4167	20.6864	0.427258	Housekeeping
Phvul.003G264800.1	56	61	58	37	28	92	78	77	96	12	74	30	73	90	52	92	94	95	58	66	48	33	51	50		62.5417	26.7231	0.427285	Housekeeping
Phvul.009G167900.1	48	59	28	43	32	70	70	37	54	15	50	18	38	50	43	50	47	39	90	58	30	28	76	48		46.7083	19.9597	0.427327	Housekeeping
Phvul.008G082300.1	68	108	53	52	59	49	85	33	30	30	85	26	44	63	36	55	62	53	88	81	111	60	91	70		62.1667	26.5687	0.427378	Housekeeping
Phvul.001G110200.2	13	23	6	14	8	21	25	32	31	5	16	18	30	29	16	20	25	26	29	20	25	15	32	21		20.8333	8.90693	0.427532	Housekeeping
Phvul.007G219200.1	20	26	8	17	12	16	32	29	30	6	38	12	36	25	22	32	31	22	38	38	37	27	38	29		25.875	11.063	0.427556	Housekeeping
Phvul.008G079200.1	18	31	15	28	13	30	45	22	31	9	29	13	23	49	36	43	40	35	46	21	34	21	30	39		29.2083	12.4883	0.427558	Housekeeping
Phvul.001G128600.1	30	36	16	41	27	57	45	29	52	6	27	15	33	39	46	38	53	58	52	30	36	16	41	45		36.1667	15.4637	0.427568	Housekeeping
Phvul.010G060700.1	376	386	257	242	235	243	595	445	339	64	523	185	369	563	495	645	572	433	703	612	468	370	377	397		412.25	176.269	0.427578	Housekeeping
Phvul.009G163400.1	45	32	16	29	15	37	60	36	47	12	48	21	35	48	37	39	48	51	58	66	64	50	74	49		42.375	18.1193	0.427595	Housekeeping
Phvul.003G023500.1	22	21	21	23	19	28	12	12	38	5	22	15	34	20	14	15	19	24	9	29	19	17	20	33		20.4583	8.75062	0.427729	Housekeeping
Phvul.002G106500.1	21	15	9	15	8	28	22	20	35	5	24	14	29	34	35	26	30	33	32	29	21	16	24	32		23.2083	9.9269	0.42773	Housekeeping
Phvul.002G106600.2	104	74	50	68	40	63	123	30	60	22	86	34	65	96	58	87	73	70	107	115	80	65	130	77		74.0417	31.6701	0.427733	Housekeeping
Phvul.003G009100.2	23	19	7	20	8	24	30	29	44	7	28	14	31	28	33	31	27	27	31	26	16	17	37	33		24.5833	10.5159	0.427764	Housekeeping
Phvul.007G141700.2	43	32	15	30	17	34	73	32	45	15	55	24	41	69	41	56	44	44	66	63	57	45	65	53		44.125	18.8765	0.427797	Housekeeping
Phvul.001G148500.1	80	131	64	63	36	82	176	142	100	25	160	81	185	129	90	135	153	104	167	140	178	127	168	116		118	50.4814	0.427809	Housekeeping
Phvul.004G019400.3	26	17	20	23	17	48	40	29	68	9	30	24	34	47	31	32	33	36	29	31	27	26	33	27		30.7083	13.1375	0.427815	Housekeeping
Phvul.010G032700.1	12	14	6	10	5	10	19	13	20	5	19	9	17	20	15	19	19	19	27	19	14	12	24	22		15.375	6.57825	0.427853	Housekeeping
Phvul.004G012600.1	24	23	22	25	19	44	32	29	61	10	30	18	24	52	39	35	50	52	31	31	31	21	34	31		32	13.6916	0.427863	Housekeeping
Phvul.003G075500.1	10	12	6	8	7	7	18	11	12	5	16	7	10	19	13	13	15	15	23	15	10	8	19	16		12.2917	5.25991	0.427925	Housekeeping
Phvul.008G276000.1	18	36	18	23	20	17	18	14	19	9	27	11	20	27	21	18	23	21	48	19	28	13	33	28		22.0417	9.43257	0.427943	Housekeeping
Phvul.011G170200.1	14	18	10	17	16	32	16	9	22	3	16	9	29	25	12	21	12	14	19	24	18	15	18	16		16.875	7.22265	0.428009	Housekeeping
Phvul.011G040000.2	39	28	16	29	14	23	32	36	53	11	75	25	47	59	47	46	47	50	56	44	46	40	39	51		39.7083	16.9959	0.428018	Housekeeping
Phvul.008G183200.1	10	9	5	6	5	12	12	11	22	5	11	12	12	16	9	8	15	18	14	10	10	7	17	13		11.2083	4.79826	0.428098	Housekeeping
Phvul.006G216500.1	41	36	21	33	18	31	50	25	36	15	57	25	38	65	46	59	49	39	86	52	42	44	57	54		42.4583	18.178	0.428138	Housekeeping
Phvul.003G290800.1	58	47	25	32	25	55	98	49	61	18	63	33	66	95	68	73	78	66	106	78	57	44	71	62		59.5	25.476	0.428168	Housekeeping
Phvul.001G100700.2	12	10	5	8	5	13	11	8	21	3	11	6	12	12	9	13	10	13	9	17	9	6	14	11		10.3333	4.42455	0.428183	Housekeeping
Phvul.009G163400.2	45	32	16	29	15	37	60	36	47	12	49	21	35	48	37	40	49	51	58	67	64	51	74	50		42.625	18.2527	0.428215	Housekeeping
Phvul.005G003900.1	14	18	11	14	9	27	13	17	35	4	16	10	28	19	18	18	21	23	16	24	15	11	20	19		17.5	7.49444	0.428254	Housekeeping
Phvul.005G083200.1	24	13	13	22	12	34	23	20	53	10	41	22	38	35	24	32	29	39	20	40	29	27	32	24		27.3333	11.7057	0.428257	Housekeeping
Phvul.003G245800.1	11	17	7	13	6	10	16	11	17	5	23	15	16	22	18	16	21	20	29	14	12	10	22	23		15.5833	6.67383	0.428267	Housekeeping
Phvul.003G037600.1	25	13	17	16	14	25	19	27	46	6	31	19	38	38	23	26	25	28	23	26	17	15	21	17		23.125	9.9037	0.428268	Housekeeping
Phvul.003G038100.1	17	20	8	16	9	12	23	19	19	6	28	11	15	27	30	28	23	23	37	21	21	17	28	30		20.3333	8.70881	0.428302	Housekeeping
Phvul.006G210500.2	30	27	17	29	11	20	53	16	37	9	32	11	24	44	36	40	39	39	37	35	30	22	42	33		29.7083	12.725	0.428332	Housekeeping
Phvul.001G215500.2	57	80	52	59	51	60	55	35	27	12	71	27	63	31	18	32	30	34	42	62	64	48	75	55		47.5	20.347	0.428358	Housekeeping
Phvul.005G083200.2	31	17	18	28	16	44	30	26	69	13	54	28	50	46	31	41	39	52	26	52	38	35	42	32		35.75	15.3154	0.428401	Housekeeping
Phvul.003G290900.1	10	10	4	11	4	11	9	10	18	4	12	6	7	14	14	10	17	18	9	11	10	7	15	13		10.5833	4.53395	0.428404	Housekeeping
Phvul.009G194700.1	30	23	12	30	13	54	36	39	72	10	49	37	63	52	44	39	53	60	38	46	53	46	40	39		40.75	17.4579	0.428414	Housekeeping
Phvul.002G302400.2	22	21	11	21	11	30	37	18	33	5	20	8	20	37	26	29	27	29	37	26	18	18	31	21		23.1667	9.92589	0.428456	Housekeeping
Phvul.001G264200.1	10	21	17	15	16	18	11	8	15	3	10	6	10	13	9	11	12	12	9	23	11	10	9	8		11.9583	5.12445	0.428526	Housekeeping
Phvul.009G219000.1	10	14	3	14	6	13	17	11	20	2	10	6	12	16	19	15	14	16	21	15	12	10	17	13		12.75	5.46413	0.428559	Housekeeping
Phvul.002G307100.1	50	42	35	42	26	53	34	60	107	8	62	41	105	72	59	61	59	64	48	60	69	73	52	69		56.2917	24.1272	0.428611	Housekeeping
Phvul.001G158900.1	35	36	33	46	16	61	35	68	89	12	66	52	89	73	53	68	66	72	48	37	46	44	39	62		51.9167	22.2574	0.428713	Housekeeping
Phvul.006G154500.1	15	17	6	11	8	11	14	10	14	5	25	11	20	17	18	20	18	13	31	16	20	24	22	17		15.9583	6.84178	0.428728	Housekeeping
Phvul.009G158800.1	33	23	14	18	12	47	49	54	45	8	38	23	37	44	38	41	49	44	27	49	36	22	27	35		33.875	14.5233	0.428733	Housekeeping
Phvul.006G019000.1	25	36	11	27	9	40	41	36	52	6	33	15	43	32	35	28	33	41	42	34	33	23	53	43		32.125	13.774	0.428763	Housekeeping
Phvul.003G072600.1	23	26	16	23	16	41	43	35	45	7	29	16	33	53	52	46	48	48	48	31	27	24	41	39		33.75	14.4712	0.428777	Housekeeping
Phvul.001G111900.1	12	21	7	11	13	21	18	16	35	5	13	10	20	18	17	13	20	26	16	18	17	12	26	22		16.9583	7.27163	0.428794	Housekeeping
Phvul.008G217900.1	18	21	11	28	18	36	26	18	34	4	17	10	20	24	28	24	35	37	31	15	23	12	23	27		22.5	9.64797	0.428799	Housekeeping
Phvul.008G074700.1	26	37	14	37	25	47	50	27	42	7	25	14	25	44	38	32	48	48	57	29	37	16	44	37		33.5833	14.4028	0.428867	Housekeeping
Phvul.006G029300.1	49	55	23	34	28	47	74	41	63	14	56	24	44	66	56	43	63	63	86	58	50	28	94	58		50.7083	21.7499	0.428922	Housekeeping
Phvul.006G094900.1	18	18	8	21	9	21	30	19	30	4	20	9	15	25	30	29	29	29	33	17	23	14	26	22		20.7917	8.91852	0.428947	Housekeeping
Phvul.007G057200.1	10	20	11	11	8	18	17	12	8	2	16	4	10	14	11	14	13	11	24	15	12	9	17	13		12.5	5.3619	0.428952	Housekeeping
Phvul.009G166500.1	12	12	5	8	4	11	14	10	19	4	17	7	15	13	8	9	11	11	18	14	8	7	17	14		11.1667	4.79166	0.429104	Housekeeping
Phvul.009G119700.1	12	9	4	8	4	14	14	14	27	5	14	10	15	16	14	11	16	18	14	17	13	10	18	14		12.9583	5.56088	0.429135	Housekeeping
Phvul.010G130700.1	10	9	4	4	4	8	12	11	18	3	11	6	11	11	10	8	11	11	12	17	14	12	14	9		10	4.29146	0.429146	Housekeeping
Phvul.011G028900.1	75	51	28	39	25	58	49	45	71	24	103	47	87	70	39	47	60	65	74	96	111	65	89	61		61.625	26.4476	0.429169	Housekeeping
Phvul.002G190200.3	81	68	32	41	41	87	106	60	81	19	99	42	77	97	60	82	99	83	114	143	126	112	94	65		79.5417	34.1381	0.429185	Housekeeping
Phvul.003G204200.3	15	23	6	25	8	24	20	16	38	6	19	9	21	22	22	14	27	28	20	20	24	15	27	26		19.7917	8.4951	0.429226	Housekeeping
Phvul.002G307100.2	50	42	35	42	26	54	34	61	108	8	62	41	105	73	59	61	59	64	49	60	69	74	53	70		56.625	24.3069	0.42926	Housekeeping
Phvul.011G105100.1	128	159	96	178	86	198	241	140	240	23	208	107	275	291	203	381	238	191	265	248	208	218	210	179		196.292	84.263	0.429275	Housekeeping
Phvul.003G215700.1	15	30	13	17	8	21	39	24	34	7	26	10	21	35	31	37	34	32	33	22	23	17	24	29		24.25	10.4104	0.429295	Housekeeping
Phvul.004G054200.2	15	24	17	16	12	8	27	31	12	3	19	6	9	20	17	17	18	19	17	19	14	12	17	18		16.125	6.92291	0.429328	Housekeeping
Phvul.009G059500.1	23	40	19	29	18	32	33	12	20	6	20	9	17	23	19	24	19	19	30	27	14	10	30	31		21.8333	9.37408	0.429347	Housekeeping
Phvul.009G166500.2	12	12	5	8	4	11	14	10	19	4	17	7	15	13	8	9	11	12	18	14	8	7	17	15		11.25	4.83046	0.429374	Housekeeping
Phvul.001G157800.2	30	43	13	49	11	56	46	35	58	13	26	20	43	49	38	36	51	56	34	34	28	23	49	54		37.2917	16.013	0.429399	Housekeeping
Phvul.002G332800.1	25	46	43	35	24	35	34	34	60	8	40	24	66	33	19	29	29	38	14	51	44	50	28	33		35.0833	15.0657	0.429427	Housekeeping
Phvul.003G102400.1	33	26	13	22	10	25	47	19	41	10	30	14	22	38	24	31	35	42	39	49	38	28	41	25		29.25	12.5629	0.429501	Housekeeping
Phvul.001G026300.1	10	8	5	9	5	14	11	11	23	3	10	8	13	13	14	9	13	15	13	14	9	7	17	11		11.0417	4.74342	0.429592	Housekeeping
Phvul.010G102500.1	22	24	8	18	9	22	39	18	35	7	21	10	20	29	28	23	28	29	34	35	28	18	37	26		23.6667	10.1674	0.42961	Housekeeping
Phvul.006G121400.1	19	35	26	20	17	26	50	28	19	7	25	18	21	44	25	32	44	30	41	36	47	26	20	20		28.1667	12.1019	0.429654	Housekeeping
Phvul.010G149000.1	112	178	114	102	112	91	85	53	74	27	113	47	104	85	48	85	56	59	89	144	83	76	147	77		90.0417	38.6869	0.429655	Housekeeping
Phvul.003G152000.1	10	9	5	8	3	8	7	10	11	4	16	10	15	18	9	11	16	14	8	18	10	16	14	14		11	4.72652	0.429684	Housekeeping
Phvul.002G104200.1	15	24	11	13	12	18	35	16	27	6	30	10	18	19	14	20	19	22	29	24	11	11	25	23		18.8333	8.0928	0.429706	Housekeeping
Phvul.001G060900.1	14	10	9	13	8	13	15	38	26	9	27	19	16	25	19	19	21	27	23	17	18	14	26	24		18.75	8.05709	0.429711	Housekeeping
Phvul.010G049100.1	12	13	5	9	7	12	21	16	20	5	11	7	12	17	15	14	21	22	21	19	23	10	20	14		14.4167	6.19597	0.429778	Housekeeping
Phvul.007G017800.1	18	23	10	13	9	16	23	19	31	6	35	18	32	33	22	26	30	28	39	21	28	19	36	36		23.7917	10.2253	0.429785	Housekeeping
Phvul.004G091000.1	10	11	5	10	6	19	13	9	15	3	14	7	17	15	12	16	12	7	17	17	23	18	15	12		12.625	5.42617	0.429796	Housekeeping
Phvul.009G227200.1	11	12	4	9	5	15	13	11	23	3	14	9	18	18	11	12	15	17	18	15	11	8	19	13		12.6667	5.44426	0.42981	Housekeeping
Phvul.009G076900.1	131	164	123	92	123	277	178	138	81	32	189	78	152	196	181	253	159	105	244	120	115	108	158	170		148.625	63.8917	0.429885	Housekeeping
Phvul.001G157800.1	27	38	11	44	10	51	42	31	52	12	23	18	39	44	35	32	45	50	31	31	25	21	44	49		33.5417	14.4222	0.429979	Housekeeping
Phvul.008G153800.1	52	61	29	44	32	93	83	30	63	16	48	21	57	64	43	67	52	53	76	84	60	39	94	57		54.9167	23.6141	0.429999	Housekeeping
Phvul.003G025700.1	28	20	13	21	11	31	31	32	59	8	34	15	32	47	30	34	41	42	40	40	46	36	43	34		32	13.7614	0.430044	Housekeeping
Phvul.006G109900.1	9	14	5	8	7	10	14	7	12	5	14	7	9	11	7	11	10	10	21	16	13	10	20	17		11.125	4.7847	0.430085	Housekeeping
Phvul.009G046100.1	56	26	28	32	22	66	90	83	85	14	59	39	83	99	75	75	79	81	70	102	74	68	63	62		63.7917	27.4413	0.43017	Housekeeping
Phvul.005G073100.1	24	49	23	22	25	22	27	14	20	8	36	17	33	26	16	21	23	22	29	25	14	10	41	28		23.9583	10.3078	0.430237	Housekeeping
Phvul.009G007500.1	10	18	14	22	14	14	5	6	12	5	16	6	12	7	12	6	10	8	12	12	12	7	14	12		11.0833	4.76865	0.430254	Housekeeping
Phvul.007G237900.1	11	13	6	8	4	11	15	6	12	5	11	4	8	12	8	9	12	13	14	18	13	9	20	10		10.5	4.51774	0.430261	Housekeeping
Phvul.001G158900.2	35	36	33	46	16	61	35	68	90	12	66	52	89	74	53	68	66	72	48	37	46	44	39	62		52	22.3754	0.430297	Housekeeping
Phvul.005G139000.1	14	16	7	12	11	21	21	14	33	4	16	10	16	17	17	14	17	24	16	18	11	8	23	18		15.75	6.77815	0.430359	Housekeeping
Phvul.009G100600.1	26	26	10	20	12	34	25	15	43	7	24	15	26	27	20	22	23	31	38	37	26	22	45	23		24.875	10.7056	0.430376	Housekeeping
Phvul.005G073100.2	25	51	23	23	27	23	28	15	21	8	38	18	34	28	17	22	24	23	31	26	15	10	43	29		25.0833	10.7971	0.430448	Housekeeping
Phvul.002G312000.1	11	7	6	8	4	10	13	18	13	2	18	10	17	19	10	20	12	11	18	14	13	11	14	12		12.125	5.2192	0.430449	Housekeeping
Phvul.002G312000.2	11	7	6	8	4	10	13	18	13	2	18	10	17	19	10	20	12	11	18	14	13	11	14	12		12.125	5.2192	0.430449	Housekeeping
Phvul.008G039400.1	26	20	20	18	13	41	34	43	53	7	32	20	39	54	40	49	41	50	34	39	27	22	31	35		32.8333	14.1336	0.430466	Housekeeping
Phvul.006G180300.1	129	146	76	94	73	248	228	112	214	35	120	61	142	209	165	159	188	196	228	154	142	91	182	158		147.917	63.6776	0.430496	Housekeeping
Phvul.011G088000.1	10	9	5	8	5	7	11	9	15	4	17	11	12	16	11	11	15	15	21	9	9	8	15	18		11.2917	4.8621	0.430592	Housekeeping
Phvul.003G026500.1	28	30	10	31	12	43	35	34	71	8	36	19	46	37	38	39	42	44	48	35	43	27	44	39		34.9583	15.0529	0.430596	Housekeeping
Phvul.007G244500.1	31	26	13	15	11	20	38	26	24	6	32	9	17	33	20	26	31	34	33	43	23	21	32	21		24.375	10.496	0.430606	Housekeeping
Phvul.001G215500.1	46	68	44	49	44	51	45	29	22	11	59	21	52	26	15	27	24	28	35	52	52	40	62	45		39.4583	16.9934	0.430668	Housekeeping
Phvul.008G103200.1	52	42	20	45	18	56	70	40	64	18	71	23	45	82	44	57	67	75	82	92	78	72	77	53		55.9583	24.0997	0.430671	Housekeeping
Phvul.003G269300.3	12	16	7	15	7	21	27	33	26	4	16	10	22	23	21	19	21	22	23	19	14	11	23	22		18.0833	7.78824	0.430686	Housekeeping
Phvul.009G009100.1	12	13	3	13	8	6	12	5	12	4	17	9	12	14	16	10	16	12	20	13	9	9	20	15		11.6667	5.02494	0.430709	Housekeeping
Phvul.004G149200.1	17	15	8	15	8	23	16	13	36	6	21	13	21	25	29	21	27	30	25	20	17	15	31	23		19.7917	8.52447	0.43071	Housekeeping
Phvul.008G200300.1	23	13	10	13	12	17	14	8	18	7	30	12	18	20	9	13	15	18	16	17	11	7	28	15		15.1667	6.53248	0.430713	Housekeeping
Phvul.006G118600.1	33	38	11	29	18	31	48	31	53	7	49	15	37	47	46	45	40	40	58	43	30	31	65	49		37.25	16.0449	0.430737	Housekeeping
Phvul.002G262800.1	14	16	7	9	6	16	31	16	24	6	20	11	18	25	16	22	24	25	27	26	19	12	21	22		18.0417	7.77131	0.430743	Housekeeping
Phvul.005G060900.1	19	20	9	20	10	27	31	20	50	6	21	14	31	33	25	23	30	34	28	29	32	19	28	26		24.375	10.5	0.430769	Housekeeping
Phvul.003G226000.1	26	27	10	15	14	40	20	19	38	4	22	11	29	30	24	20	22	21	35	30	33	30	39	22		24.2083	10.4294	0.43082	Housekeeping
Phvul.006G210500.1	29	26	16	28	11	20	53	16	36	9	31	11	24	44	36	40	38	39	37	35	30	22	41	32		29.3333	12.6382	0.430847	Housekeeping
Phvul.001G000100.2	31	65	29	33	29	58	74	36	71	13	41	26	38	47	40	39	42	57	68	46	37	19	75	51		44.375	19.1202	0.430879	Housekeeping
Phvul.005G146900.2	71	58	38	53	32	72	118	78	128	11	85	38	97	124	84	116	98	91	90	119	79	69	77	64		78.75	33.9325	0.430889	Housekeeping
Phvul.006G042200.2	12	16	7	12	7	16	31	18	17	4	12	6	12	17	13	16	15	16	17	23	20	16	20	13		14.8333	6.39192	0.430916	Housekeeping
Phvul.010G163300.1	41	41	19	29	16	35	61	36	49	12	51	24	36	66	49	57	60	51	84	54	47	35	66	49		44.5	19.1758	0.430916	Housekeeping
Phvul.001G000100.1	23	49	22	25	22	43	55	27	53	10	31	19	28	35	30	29	32	43	52	34	28	14	56	38		33.25	14.3292	0.430954	Housekeeping
Phvul.003G261400.1	14	10	5	8	4	14	17	11	21	4	14	7	14	14	17	15	16	17	20	19	11	7	19	15		13.0417	5.62079	0.430987	Housekeeping
Phvul.003G269300.2	12	16	8	15	7	21	27	34	26	4	16	10	23	23	21	19	21	22	23	19	14	11	23	22		18.2083	7.84814	0.431019	Housekeeping
Phvul.011G187000.1	20	22	8	15	11	20	35	17	24	6	21	11	16	25	18	20	20	23	35	32	28	24	38	20		21.2083	9.14185	0.43105	Housekeeping
Phvul.003G261400.2	14	9	5	8	4	14	16	11	21	4	14	7	14	14	17	15	16	17	20	19	11	7	18	15		12.9167	5.56776	0.431053	Housekeeping
Phvul.010G094300.2	16	25	9	22	12	14	25	9	16	9	19	8	15	25	17	19	18	16	31	33	31	22	27	14		18.8333	8.1185	0.431071	Housekeeping
Phvul.009G117800.1	21	21	8	16	11	23	25	17	36	9	21	13	22	28	24	19	26	33	40	34	22	13	37	24		22.625	9.75329	0.431085	Housekeeping
Phvul.009G008500.1	13	12	5	8	6	14	15	11	22	4	11	5	12	14	12	11	15	17	14	16	13	7	22	12		12.125	5.22717	0.431107	Housekeeping
Phvul.010G053600.1	15	14	6	10	6	14	13	10	28	5	22	11	18	17	11	13	16	19	19	15	13	11	25	17		14.5	6.25113	0.431113	Housekeeping
Phvul.011G045000.1	2006	2009	660	1940	702	1405	2070	1430	2215	717	1986	1368	3493	3469	1488	1861	2721	2084	2428	2573	2866	2199	3338	2849		2078.21	895.981	0.431131	Housekeeping
Phvul.007G259300.1	37	41	28	31	30	58	68	23	44	16	39	17	34	47	22	47	42	37	44	78	62	39	64	34		40.9167	17.6411	0.431148	Housekeeping
Phvul.011G095000.2	15	34	17	21	18	28	16	10	13	4	20	6	13	17	18	24	16	14	17	18	13	11	26	21		17.0833	7.36546	0.431149	Housekeeping
Phvul.005G120000.1	12	8	6	15	8	17	10	11	21	3	17	9	19	15	13	12	16	19	17	10	6	6	16	12		12.4167	5.3535	0.431155	Housekeeping
Phvul.001G068300.1	11	15	7	9	5	18	20	16	26	3	21	13	29	25	14	15	21	20	20	24	19	17	23	17		17	7.32985	0.431168	Housekeeping
Phvul.009G046100.2	57	27	28	32	22	67	91	85	86	14	60	40	84	100	76	76	79	83	70	104	75	69	63	62		64.5833	27.8463	0.431169	Housekeeping
Phvul.001G081700.1	35	32	20	26	16	30	50	33	29	14	53	27	35	55	49	44	44	40	85	48	43	36	54	54		39.6667	17.1049	0.431215	Housekeeping
Phvul.005G035400.1	16	18	6	14	7	17	22	18	30	4	17	9	26	19	16	19	16	17	24	23	15	19	33	19		17.6667	7.6184	0.43123	Housekeeping
Phvul.007G073300.1	37	49	16	29	25	56	47	31	65	11	39	18	41	51	36	30	49	50	60	41	32	24	71	38		39.4167	17.0017	0.431332	Housekeeping
Phvul.002G110500.1	12	9	6	9	6	14	11	13	18	3	11	7	15	15	11	11	14	16	23	22	14	11	20	17		12.8333	5.53564	0.431349	Housekeeping
Phvul.001G044800.1	16	18	9	14	8	15	19	14	31	4	21	11	22	27	28	27	23	23	32	21	14	14	27	25		19.2917	8.32226	0.431391	Housekeeping
Phvul.002G045800.1	15	13	6	11	8	20	27	23	27	2	16	9	23	27	26	26	23	21	26	28	21	20	23	22		19.2917	8.32226	0.431391	Housekeeping
Phvul.001G110200.1	11	20	5	12	7	18	22	27	27	4	14	15	26	25	14	17	21	23	25	17	21	13	28	18		17.9167	7.72981	0.431431	Housekeeping
Phvul.007G019200.1	33	27	13	19	14	36	44	29	61	9	35	19	40	47	46	33	47	53	39	55	48	27	40	37		35.4583	15.2984	0.431446	Housekeeping
Phvul.003G124500.1	22	18	14	18	14	25	31	18	26	7	29	12	21	26	17	20	24	25	28	52	34	25	33	19		23.25	10.0321	0.431489	Housekeeping
Phvul.004G177400.1	498	449	314	259	306	344	756	598	436	109	747	220	405	678	588	800	688	549	830	866	642	516	476	465		522.458	225.462	0.431541	Housekeeping
Phvul.008G002400.2	34	36	32	30	18	48	65	49	77	10	37	22	45	78	47	66	69	68	51	51	61	35	44	44		46.5417	20.0867	0.431586	Housekeeping
Phvul.001G103000.1	23	27	13	24	11	34	28	19	55	5	27	14	36	25	20	24	23	31	24	32	30	30	38	27		25.8333	11.1505	0.431632	Housekeeping
Phvul.010G099500.1	18	16	19	15	13	23	11	8	20	5	18	9	14	20	10	17	14	19	9	12	5	4	21	19		14.125	6.09699	0.431646	Housekeeping
Phvul.011G099600.1	14	12	6	12	8	20	15	13	28	4	19	12	25	20	18	18	19	24	19	17	9	8	21	21		15.9167	6.87095	0.431683	Housekeeping
Phvul.011G095000.1	15	34	17	21	18	28	16	10	13	4	20	6	13	17	18	24	16	14	17	17	13	11	26	21		17.0417	7.35912	0.431831	Housekeeping
Phvul.007G047100.2	19	19	14	14	14	22	12	18	28	9	33	15	26	16	16	10	24	26	21	18	11	6	34	23		18.6667	8.06184	0.431885	Housekeeping
Phvul.005G010800.1	25	25	11	24	16	39	29	18	55	7	23	13	28	31	33	25	29	35	35	32	24	20	43	26		26.9167	11.625	0.431888	Housekeeping
Phvul.001G199500.1	18	18	8	11	11	19	26	10	22	5	21	9	19	23	20	18	16	16	33	30	24	24	31	18		18.75	8.09835	0.431912	Housekeeping
Phvul.005G068900.1	13	14	3	9	6	11	21	10	13	4	15	7	14	16	12	12	17	12	23	16	15	10	21	14		12.8333	5.54316	0.431935	Housekeeping
Phvul.010G074500.1	23	13	12	26	12	28	9	19	38	8	23	14	31	22	19	14	20	27	14	27	17	10	23	18		19.4583	8.40496	0.431946	Housekeeping
Phvul.009G079400.2	16	18	13	18	9	31	15	13	31	5	15	10	15	19	21	17	27	30	21	16	12	10	21	19		17.5833	7.59561	0.431978	Housekeeping
Phvul.004G007000.1	13	6	6	10	4	13	14	10	21	3	20	12	21	19	11	19	15	17	16	11	11	13	14	18		13.2083	5.70614	0.43201	Housekeeping
Phvul.008G039400.2	25	20	20	18	13	41	34	43	53	7	32	20	39	54	40	48	41	50	34	39	27	21	31	35		32.7083	14.1303	0.432011	Housekeeping
Phvul.006G006900.1	17	28	6	17	8	21	29	18	35	6	18	12	28	28	27	23	26	30	33	18	23	16	36	24		21.9583	9.48648	0.432022	Housekeeping
Phvul.002G045700.1	14	14	9	12	11	19	20	12	28	6	21	12	17	20	28	13	21	24	24	15	9	7	26	22		16.8333	7.27255	0.432033	Housekeeping
Phvul.003G089900.2	29	19	11	15	10	28	24	24	43	6	25	14	38	39	30	33	37	35	33	45	39	36	28	24		27.7083	11.9722	0.432079	Housekeeping
Phvul.006G048800.1	20	13	7	13	9	13	29	13	23	7	25	16	23	29	18	27	21	20	25	38	25	31	26	18		20.375	8.80379	0.432088	Housekeeping
Phvul.006G048800.3	20	13	7	13	9	13	29	13	23	7	25	16	23	29	18	27	21	20	25	38	25	31	26	18		20.375	8.80379	0.432088	Housekeeping
Phvul.007G115200.1	9	12	7	10	9	21	12	10	25	4	13	13	18	13	13	11	19	20	10	12	11	6	19	16		13.0417	5.6356	0.432123	Housekeeping
Phvul.011G205700.1	46	43	17	48	31	67	50	34	61	7	32	18	40	50	60	49	66	69	69	42	45	19	60	53		44.8333	19.3746	0.432146	Housekeeping
Phvul.006G132700.1	272	280	259	240	129	492	406	331	429	91	500	245	448	667	466	633	584	574	476	391	326	275	319	519		389.667	168.395	0.432152	Housekeeping
Phvul.001G167500.1	26	54	24	25	18	33	59	24	31	13	30	11	19	46	31	35	43	39	55	52	46	30	40	32		34	14.6938	0.432169	Housekeeping
Phvul.011G004200.1	25	42	38	33	25	47	31	23	42	6	30	13	27	54	36	49	44	45	19	35	23	13	23	37		31.6667	13.687	0.43222	Housekeeping
Phvul.009G004000.2	13	14	6	12	5	14	21	19	28	5	20	9	17	26	21	20	23	27	26	22	17	14	23	24		17.75	7.6729	0.432276	Housekeeping
Phvul.010G097700.2	33	31	20	24	13	31	64	22	38	16	34	15	22	47	26	42	43	41	47	58	48	35	50	34		34.75	15.0219	0.432284	Housekeeping
Phvul.009G160000.1	81	64	56	65	45	126	140	94	192	17	121	67	146	167	99	161	119	127	97	131	119	102	86	119		105.875	45.7711	0.432312	Housekeeping
Phvul.008G014000.1	20	14	16	15	16	21	35	21	27	6	33	12	23	23	23	27	23	28	6	30	15	11	15	30		20.4167	8.82704	0.432345	Housekeeping
Phvul.007G047100.3	19	19	14	14	13	22	12	18	27	9	33	15	26	16	16	10	24	26	21	18	11	6	34	23		18.5833	8.03472	0.432361	Housekeeping
Phvul.007G244500.2	29	25	12	14	10	18	36	25	22	5	30	8	17	31	19	25	29	31	31	40	22	21	31	20		22.9583	9.92673	0.43238	Housekeeping
Phvul.009G058200.1	46	44	17	31	19	49	62	38	71	14	62	23	48	55	45	61	52	51	88	67	53	55	86	48		49.375	21.3503	0.43241	Housekeeping
Phvul.009G207600.1	21	21	7	20	8	21	43	19	28	8	34	23	35	39	20	35	29	26	37	37	41	33	41	35		27.5417	11.9097	0.432423	Housekeeping
Phvul.008G149400.1	12	12	6	12	6	14	23	24	20	3	18	6	15	18	17	21	12	16	15	17	10	11	20	20		14.5	6.2711	0.432489	Housekeeping
Phvul.001G043900.1	9	17	12	14	8	27	26	23	36	4	21	12	23	21	26	26	23	23	16	15	31	22	14	19		19.5	8.43366	0.432496	Housekeeping
Phvul.002G066400.1	27	22	12	20	10	26	32	15	40	6	33	12	26	29	19	27	25	27	35	39	26	19	45	27		24.9583	10.7954	0.432536	Housekeeping
Phvul.002G066400.2	27	22	12	20	10	26	32	15	40	6	33	12	26	29	19	27	25	27	35	39	26	19	45	27		24.9583	10.7954	0.432536	Housekeeping
Phvul.002G066400.3	27	22	12	20	10	26	32	15	40	6	33	12	26	29	19	27	25	27	35	39	26	19	45	27		24.9583	10.7954	0.432536	Housekeeping
Phvul.004G088200.1	29	32	18	42	17	41	61	38	71	8	58	32	70	70	46	76	50	44	73	54	52	57	47	45		47.125	20.3864	0.432603	Housekeeping
Phvul.002G324500.1	10	12	5	8	7	13	11	9	21	5	10	8	11	11	11	7	14	19	14	11	9	6	20	14		11.0833	4.79479	0.432613	Housekeeping
Phvul.010G020700.1	14	9	7	11	5	17	13	15	27	4	15	6	16	24	21	16	17	20	19	17	15	12	17	13		14.5833	6.31137	0.432779	Housekeeping
Phvul.002G042300.1	52	37	22	30	21	66	42	55	73	11	67	41	91	60	30	47	36	40	44	69	62	65	69	51		49.2083	21.298	0.432814	Housekeeping
Phvul.003G148100.1	12	8	13	11	10	19	8	11	19	2	15	13	17	18	10	12	12	15	9	7	5	5	9	11		11.2917	4.88774	0.432863	Housekeeping
Phvul.006G002200.1	13	11	11	13	7	16	16	14	16	6	21	10	13	33	13	25	24	20	22	15	14	14	14	11		15.5	6.71019	0.432916	Housekeeping
Phvul.003G269800.1	47	53	22	51	24	69	52	54	104	12	51	22	58	69	66	61	73	79	76	51	46	31	74	58		54.2917	23.5041	0.432923	Housekeeping
Phvul.005G091500.1	43	37	18	25	18	43	40	29	55	9	41	21	46	40	27	31	40	42	39	63	61	46	73	36		38.4583	16.6506	0.432952	Housekeeping
Phvul.003G275500.1	16	14	14	15	10	29	18	17	42	6	21	16	27	31	21	20	25	32	19	18	15	13	24	21		20.1667	8.73155	0.43297	Housekeeping
Phvul.006G209900.1	104	101	71	85	53	155	175	112	211	39	220	114	243	253	133	219	179	207	187	145	141	135	153	199		151.417	65.5724	0.433059	Housekeeping
Phvul.003G290500.1	23	22	9	15	11	31	24	18	46	9	35	19	32	35	30	25	34	38	32	29	19	14	40	30		25.8333	11.1878	0.433076	Housekeeping
Phvul.001G064200.1	16	15	7	12	10	26	16	10	34	5	22	12	22	19	17	18	17	23	22	21	15	11	28	17		17.2917	7.48888	0.433092	Housekeeping
Phvul.006G062100.1	34	25	13	31	17	40	55	30	58	8	44	19	45	71	38	49	49	46	52	55	57	57	41	42		40.6667	17.6151	0.433157	Housekeeping
Phvul.001G264700.1	45	42	15	47	24	46	60	62	99	15	68	38	88	85	64	70	77	70	109	69	85	73	79	75		62.7083	27.1631	0.433166	Housekeeping
Phvul.008G061000.1	11	9	4	9	6	9	12	7	21	4	12	9	9	14	14	8	14	17	14	16	10	8	19	14		11.25	4.8734	0.433191	Housekeeping
Phvul.010G046600.1	16	22	8	17	10	18	37	16	21	8	19	9	18	29	16	26	23	22	38	28	22	16	28	22		20.375	8.82742	0.433248	Housekeeping
Phvul.003G138900.2	13	14	7	12	5	19	27	20	29	6	17	11	21	30	24	26	29	27	24	23	29	16	23	20		19.6667	8.52115	0.433279	Housekeeping
Phvul.009G182700.1	28	32	22	24	15	37	48	26	28	12	43	19	27	55	43	55	51	44	72	44	44	31	33	42		36.4583	15.7982	0.433322	Housekeeping
Phvul.001G248100.1	13	15	5	14	7	11	13	11	12	4	15	7	13	16	12	13	13	14	24	25	25	17	16	15		13.75	5.95819	0.433323	Housekeeping
Phvul.008G206300.1	11	9	5	6	5	12	16	10	18	5	15	9	13	16	8	12	14	17	16	17	11	7	21	19		12.1667	5.27352	0.43344	Housekeeping
Phvul.007G007400.1	7	9	4	6	5	13	11	12	17	2	12	7	12	16	14	14	16	16	15	10	8	7	11	13		10.7083	4.64148	0.433446	Housekeeping
Phvul.006G048800.2	20	13	7	13	9	13	29	13	23	7	25	16	23	29	18	28	21	20	25	38	26	31	26	18		20.4583	8.86886	0.433508	Housekeeping
Phvul.007G011500.1	40	35	21	31	19	60	55	34	54	12	48	18	37	50	49	49	44	43	65	50	19	14	40	33		38.3333	16.6183	0.43352	Housekeeping
Phvul.009G185500.1	14	21	15	19	15	35	19	12	31	5	11	10	16	26	24	18	20	24	21	14	13	10	24	13		17.9167	7.76745	0.433532	Housekeeping
Phvul.003G089900.1	29	19	11	15	10	28	24	25	44	6	25	14	38	39	30	33	37	35	33	45	40	36	28	24		27.8333	12.0676	0.433566	Housekeeping
Phvul.002G197500.1	105	116	66	95	68	182	241	219	272	36	167	149	247	273	213	222	195	199	215	189	144	110	136	191		168.75	73.1716	0.433609	Housekeeping
Phvul.003G206200.1	41	44	34	56	25	49	30	34	77	13	63	27	62	66	72	47	70	65	82	39	32	22	63	59		48.8333	21.1784	0.433688	Housekeeping
Phvul.010G060000.1	14	22	10	20	10	17	18	11	14	3	10	5	10	11	10	13	12	10	19	18	16	12	26	11		13.4167	5.81893	0.433709	Housekeeping
Phvul.001G030300.1	47	48	25	38	21	57	101	45	61	16	60	28	40	85	63	81	76	65	91	86	75	58	62	63		58	25.1557	0.433719	Housekeeping
Phvul.010G007000.1	12	9	7	11	5	13	20	15	23	6	23	16	23	29	17	26	24	22	18	24	16	12	15	18		16.8333	7.30114	0.433731	Housekeeping
Phvul.008G260400.1	38	35	40	23	33	49	40	26	24	10	55	23	55	26	15	26	27	24	28	63	54	48	47	41		35.4167	15.3623	0.433759	Housekeeping
Phvul.002G244100.1	8	11	6	12	5	8	12	7	12	5	17	7	9	15	10	13	13	14	20	10	6	4	14	14		10.5	4.55448	0.43376	Housekeeping
Phvul.003G051500.1	32	30	12	16	16	42	49	23	50	8	32	12	33	46	42	36	43	41	50	44	38	28	52	42		34.0417	14.7669	0.433788	Housekeeping
Phvul.006G021300.2	41	36	20	24	20	34	59	35	62	11	53	33	60	44	26	36	39	42	50	74	65	55	71	39		42.875	18.6026	0.43388	Housekeeping
Phvul.006G021300.3	41	36	20	24	20	34	59	35	62	11	53	33	60	44	26	36	39	42	50	74	65	55	71	39		42.875	18.6026	0.43388	Housekeeping
Phvul.003G098000.1	12	10	5	12	6	10	10	5	20	3	15	6	18	12	11	9	10	11	8	13	8	7	11	10		10.0833	4.37531	0.433915	Housekeeping
Phvul.010G139200.1	32	29	22	21	15	24	52	21	32	13	47	26	35	58	38	61	47	40	54	60	54	55	41	56		38.875	16.8714	0.43399	Housekeeping
Phvul.004G080900.1	68	79	37	61	38	96	159	86	120	17	83	41	121	118	90	133	104	102	155	114	108	80	115	84		92.0417	39.9498	0.434041	Housekeeping
Phvul.006G190900.1	114	66	62	60	54	123	86	86	106	17	87	51	116	160	134	194	132	125	70	115	127	107	115	76		99.2917	43.0994	0.434069	Housekeeping
Phvul.002G070500.1	277	224	153	207	110	242	485	341	363	74	437	174	351	555	415	505	413	376	568	367	445	385	372	442		345.042	149.799	0.434149	Housekeeping
Phvul.010G021800.1	8	10	5	10	4	14	18	10	14	3	10	5	10	15	11	12	13	13	18	9	8	5	11	13		10.375	4.50444	0.434163	Housekeeping
Phvul.003G069300.1	81	94	88	77	71	69	136	41	42	23	117	42	54	112	73	101	79	75	112	164	141	96	114	84		86.9167	37.7404	0.434214	Housekeeping
Phvul.001G030700.1	56	57	19	30	24	55	83	50	85	20	58	26	62	75	46	67	71	77	78	91	67	38	99	66		58.3333	25.3311	0.434248	Housekeeping
Phvul.009G067100.1	18	21	13	25	19	21	16	10	20	9	38	24	21	25	23	20	28	35	28	31	16	8	28	44		22.5417	9.78894	0.43426	Housekeeping
Phvul.009G063800.1	10	9	9	12	6	9	22	16	17	3	11	4	8	18	14	16	11	14	17	14	8	8	14	14		11.8333	5.13874	0.43426	Housekeeping
Phvul.003G138900.1	13	14	7	12	5	19	27	20	30	6	18	11	22	31	24	25	29	28	24	23	29	17	23	20		19.875	8.63095	0.434262	Housekeeping
Phvul.003G180200.1	387	554	280	614	434	861	631	413	762	67	373	214	478	562	655	550	755	823	724	363	507	217	536	611		515.458	223.866	0.434305	Housekeeping
Phvul.002G302400.1	18	17	9	17	9	23	30	15	27	4	17	7	16	31	21	25	23	24	32	21	14	15	27	18		19.1667	8.32666	0.434435	Housekeeping
Phvul.007G244200.1	41	45	31	33	23	87	72	58	74	11	76	35	87	58	36	52	42	42	66	73	69	50	89	78		55.3333	24.0387	0.434435	Housekeeping
Phvul.011G165300.1	29	40	38	32	20	58	38	38	80	7	40	35	63	70	44	76	54	65	35	35	45	35	36	57		44.5833	19.3714	0.434498	Housekeeping
Phvul.009G138000.1	14	20	8	16	7	31	24	11	25	6	13	9	17	23	17	21	22	24	22	17	14	7	22	18		17	7.38647	0.434498	Housekeeping
Phvul.006G191000.1	12	12	6	8	7	13	18	10	18	4	14	6	12	17	15	10	16	18	21	14	12	6	23	14		12.75	5.53986	0.434498	Housekeeping
Phvul.006G143600.1	33	27	13	17	15	44	49	64	59	7	43	23	49	51	53	32	50	57	44	46	48	38	44	56		40.0833	17.4168	0.434514	Housekeeping
Phvul.003G206200.2	52	56	43	72	32	63	39	44	99	17	81	35	80	84	93	59	89	82	106	49	40	29	81	76		62.5417	27.1761	0.434528	Housekeeping
Phvul.003G144800.1	12	10	6	10	6	15	24	14	21	3	15	7	12	22	19	20	16	17	16	18	11	9	18	18		14.125	6.13786	0.434539	Housekeeping
Phvul.003G144800.2	12	10	6	10	6	15	24	14	21	3	15	7	12	22	19	20	16	17	16	18	11	9	18	18		14.125	6.13786	0.434539	Housekeeping
Phvul.008G273100.1	23	22	17	23	13	36	39	22	41	5	24	11	27	40	20	36	31	36	32	29	17	10	31	27		25.5	11.0835	0.434646	Housekeeping
Phvul.007G270100.1	334	255	195	213	135	435	547	354	547	84	430	245	508	662	521	710	577	584	474	448	457	351	408	479		414.708	180.257	0.434659	Housekeeping
Phvul.009G138000.2	14	19	8	16	7	31	24	11	25	6	13	9	17	22	17	20	22	24	22	16	14	7	22	17		16.7917	7.29909	0.434685	Housekeeping
Phvul.008G206200.1	94	109	31	59	60	141	146	63	115	36	85	34	75	108	80	105	99	96	133	140	95	65	170	100		93.2917	40.5546	0.434707	Housekeeping
Phvul.001G248100.2	12	15	5	14	6	10	13	10	11	4	15	7	13	16	12	13	13	13	24	24	23	17	16	15		13.375	5.81435	0.434718	Housekeeping
Phvul.001G178300.1	11	14	7	9	11	12	15	5	10	5	11	10	8	9	7	11	9	9	17	13	18	10	25	11		11.125	4.83667	0.434756	Housekeeping
Phvul.006G219900.1	27	25	14	22	16	35	52	33	48	6	36	14	36	37	20	34	32	37	52	41	26	25	47	28		30.9583	13.4645	0.434924	Housekeeping
Phvul.002G086500.1	17	17	9	16	9	21	33	30	29	7	25	14	22	32	12	28	27	27	31	30	20	14	39	21		22.0833	9.60469	0.434929	Housekeeping
Phvul.003G133800.1	30	28	10	20	10	37	46	19	33	11	28	12	24	45	17	38	30	31	40	40	38	33	45	29		28.9167	12.5774	0.434952	Housekeeping
Phvul.001G080600.1	107	98	46	56	37	133	179	93	153	27	111	42	120	125	84	132	134	134	124	180	132	86	155	125		108.875	47.3587	0.434982	Housekeeping
Phvul.001G157800.3	29	38	12	48	11	54	43	32	56	11	25	18	42	46	37	33	48	54	33	33	27	22	46	51		35.375	15.388	0.434996	Housekeeping
Phvul.007G016200.1	65	58	29	30	26	92	85	58	113	12	83	45	123	98	90	87	79	87	89	76	65	52	92	92		71.9167	31.2843	0.435007	Housekeeping
Phvul.006G202400.1	12	16	10	11	8	18	26	13	16	4	17	5	10	22	17	19	23	24	20	17	13	7	14	18		15	6.52559	0.435039	Housekeeping
Phvul.007G141700.1	59	42	21	40	23	46	104	44	59	20	76	33	53	93	56	77	61	61	93	83	73	58	89	74		59.9167	26.0674	0.435061	Housekeeping
Phvul.007G114500.1	23	17	10	16	12	24	16	18	29	8	27	12	22	18	18	11	21	26	19	24	15	8	40	27		19.2083	8.35703	0.435073	Housekeeping
Phvul.002G121800.1	28	38	15	31	19	29	55	19	34	13	34	19	28	54	38	48	43	36	72	41	45	29	49	39		35.6667	15.5196	0.435128	Housekeeping
Phvul.002G106600.1	121	85	56	77	44	74	149	38	73	26	97	39	76	112	66	103	86	85	122	142	98	73	152	91		86.875	37.8076	0.435196	Housekeeping
Phvul.008G263400.1	53	39	36	35	36	47	45	70	39	10	77	26	52	67	46	54	47	56	59	106	47	30	42	38		48.2083	20.9812	0.435219	Housekeeping
Phvul.005G142200.2	146	214	83	187	89	196	244	173	290	36	157	65	170	215	257	223	271	279	307	173	172	120	296	243		191.917	83.5276	0.435228	Housekeeping
Phvul.001G044800.2	16	19	9	14	8	16	20	15	32	4	22	11	23	28	29	28	23	24	33	22	14	14	27	26		19.875	8.65024	0.435232	Housekeeping
Phvul.005G142200.1	146	214	83	186	89	196	244	173	290	36	157	65	169	215	257	223	270	279	307	173	172	120	296	242		191.75	83.4615	0.435262	Housekeeping
Phvul.001G114700.4	51	47	18	37	20	51	40	62	96	15	57	32	66	79	69	45	74	69	84	54	56	40	85	60		54.4583	23.7039	0.435267	Housekeeping
Phvul.006G130800.1	12	11	7	11	7	15	21	10	31	5	15	13	20	23	14	19	19	23	24	13	13	14	20	20		15.8333	6.89202	0.435286	Housekeeping
Phvul.009G248900.1	21	12	10	15	8	23	21	20	32	6	36	17	42	27	24	26	21	23	20	19	15	20	22	20		20.8333	9.06918	0.435321	Housekeeping
Phvul.006G042200.1	12	16	7	13	7	16	32	18	18	4	12	6	12	18	13	16	16	17	18	23	21	16	21	14		15.25	6.63877	0.43533	Housekeeping
Phvul.001G114700.2	34	30	12	24	13	33	26	40	63	9	37	21	43	51	44	30	48	45	55	35	36	26	54	39		35.3333	15.3838	0.435389	Housekeeping
Phvul.009G140500.1	10	10	5	10	5	8	17	8	13	4	17	6	12	14	7	16	12	11	14	12	5	5	15	12		10.3333	4.49926	0.435412	Housekeeping
Phvul.007G199400.1	82	69	23	45	29	72	94	73	110	18	94	43	101	102	86	71	93	92	138	111	126	83	130	79		81.8333	35.6325	0.435427	Housekeeping
Phvul.007G145000.1	18	30	30	30	21	17	14	32	44	7	22	16	30	28	26	17	41	46	13	17	20	23	27	34		25.125	10.9404	0.435441	Housekeeping
Phvul.009G261000.1	13	7	6	7	7	11	7	7	14	2	16	9	15	15	11	18	11	12	12	20	15	20	12	11		11.5833	5.04414	0.435465	Housekeeping
Phvul.010G138400.1	18	19	8	15	7	20	15	18	34	5	26	9	25	23	19	20	31	30	29	23	18	12	22	23		19.5417	8.51117	0.43554	Housekeeping
Phvul.007G000100.1	35	40	12	24	18	43	61	41	59	11	36	22	39	60	49	41	46	49	78	54	44	31	59	47		41.625	18.1303	0.435562	Housekeeping
Phvul.001G088100.1	12	11	5	9	4	12	8	10	22	5	13	8	15	14	18	9	18	18	14	10	10	8	18	13		11.8333	5.15493	0.435628	Housekeeping
Phvul.009G238300.2	29	16	20	25	14	28	38	26	32	11	49	18	33	60	26	51	39	33	39	39	21	21	31	41		30.8333	13.4319	0.43563	Housekeeping
Phvul.006G046700.1	125	102	140	108	100	259	98	82	139	27	157	79	175	158	120	165	120	111	52	120	104	94	130	215		124.167	54.0994	0.4357	Housekeeping
Phvul.004G101800.1	13	16	7	11	6	18	11	16	29	4	16	8	18	21	20	11	18	22	19	15	14	9	22	15		14.9583	6.51844	0.435773	Housekeeping
Phvul.001G178800.1	68	89	49	79	39	102	169	86	117	19	153	57	107	172	112	152	132	117	184	141	105	100	130	119		108.25	47.1743	0.43579	Housekeeping
Phvul.006G021300.1	33	30	16	20	17	29	49	29	51	9	44	27	50	36	22	30	33	35	43	62	54	46	60	33		35.75	15.5797	0.435795	Housekeeping
Phvul.003G181000.1	23	25	19	24	15	21	32	18	27	9	47	21	40	50	34	44	43	27	54	28	23	21	29	38		29.6667	12.9297	0.435832	Housekeeping
Phvul.008G078100.1	28	32	24	33	27	36	18	10	29	7	39	14	32	16	9	13	20	28	18	34	25	21	40	29		24.25	10.5693	0.435847	Housekeeping
Phvul.011G091100.1	11	10	6	9	5	20	15	17	23	3	15	6	15	16	13	11	15	16	15	16	10	7	19	16		12.875	5.6116	0.435852	Housekeeping
Phvul.010G122100.1	19	23	16	21	9	12	32	17	19	7	36	16	30	31	34	28	25	27	38	22	12	10	26	26		22.3333	9.7343	0.435864	Housekeeping
Phvul.002G098100.1	9	6	3	10	4	6	13	13	15	3	15	4	11	13	9	10	11	14	15	14	8	9	13	13		10.0417	4.37683	0.435867	Housekeeping
Phvul.004G141000.1	21	20	11	20	12	33	46	41	41	3	31	12	30	37	28	37	36	36	37	31	27	20	29	25		27.6667	12.0592	0.435873	Housekeeping
Phvul.002G248500.1	13	13	12	16	8	11	9	6	12	4	10	5	9	17	18	11	16	12	26	16	11	9	16	10		12.0833	5.26783	0.435958	Housekeeping
Phvul.003G154900.1	45	51	17	42	22	38	75	42	61	18	60	38	62	93	70	81	61	58	105	57	81	71	83	84		58.9583	25.7034	0.435959	Housekeeping
Phvul.003G061000.1	56	74	42	45	27	52	100	41	55	16	64	28	47	84	63	79	81	59	123	94	80	59	90	72		63.7917	27.8123	0.435986	Housekeeping
Phvul.003G030400.1	24	36	19	17	8	19	40	15	23	5	30	14	21	37	24	32	33	27	43	39	33	20	37	31		26.125	11.3905	0.436	Housekeeping
Phvul.007G262700.1	87	98	52	88	36	92	149	85	95	23	127	47	92	150	131	170	132	113	206	146	142	142	120	127		110.417	48.143	0.436012	Housekeeping
Phvul.008G287100.2	11	11	6	7	6	10	19	8	12	4	12	6	9	15	7	12	10	11	18	16	13	9	21	11		11	4.79653	0.436048	Housekeeping
Phvul.008G102200.1	10	8	4	8	5	12	11	9	18	6	11	12	11	19	12	13	16	16	12	8	5	4	15	13		10.75	4.68793	0.436086	Housekeeping
Phvul.005G170800.1	14	10	7	12	6	15	21	19	34	5	21	14	22	30	21	23	20	21	23	19	15	13	18	22		17.7083	7.72442	0.436203	Housekeeping
Phvul.007G047100.1	18	19	13	14	13	21	11	17	27	8	32	14	25	16	15	10	23	25	20	17	11	6	33	22		17.9167	7.81558	0.436219	Housekeeping
Phvul.011G210000.1	9	6	9	7	8	17	7	7	17	3	16	10	10	16	12	13	15	15	15	18	6	6	10	15		11.125	4.85386	0.436302	Housekeeping
Phvul.005G180200.1	11	9	5	6	6	17	12	8	23	3	11	9	16	13	19	10	15	15	12	11	12	10	17	14		11.8333	5.16301	0.436311	Housekeeping
Phvul.006G180100.2	21	13	12	8	8	14	16	20	16	4	26	9	21	17	11	13	18	18	11	33	17	15	21	17		15.7917	6.89009	0.436312	Housekeeping
Phvul.001G255600.1	19	17	11	16	11	14	22	10	15	5	23	7	12	26	18	24	16	17	36	25	15	14	23	18		17.25	7.52817	0.436416	Housekeeping
Phvul.006G072900.1	135	141	49	123	57	137	140	123	195	42	122	48	133	137	110	106	129	131	218	148	136	94	261	151		127.75	55.7613	0.436488	Housekeeping
Phvul.010G094300.1	15	25	9	22	12	14	25	9	16	9	19	7	15	25	17	19	18	16	31	33	31	22	27	14		18.75	8.18535	0.436552	Housekeeping
Phvul.011G030700.1	11	15	5	9	7	13	20	8	16	6	9	6	8	16	13	10	17	16	21	12	11	6	19	13		11.9583	5.22111	0.436609	Housekeeping
Phvul.001G114700.1	34	31	12	24	13	33	27	41	63	10	37	21	43	51	45	30	48	45	56	36	36	26	58	39		35.7917	15.6282	0.436643	Housekeeping
Phvul.009G127800.2	9	8	3	8	5	8	18	9	14	4	16	7	10	16	8	13	13	11	18	16	13	11	17	10		11.0417	4.82183	0.436694	Housekeeping
Phvul.006G215100.1	24	22	7	19	10	20	41	17	30	5	24	13	20	28	21	26	27	30	38	32	26	20	40	26		23.5833	10.2992	0.436715	Housekeeping
Phvul.004G054200.1	14	24	16	15	11	8	26	31	11	3	19	6	9	19	16	16	17	19	16	18	14	12	16	17		15.5417	6.78798	0.43676	Housekeeping
Phvul.005G005800.2	10	9	8	8	10	10	11	7	11	4	18	8	12	25	11	16	12	16	8	13	13	9	17	20		11.9167	5.20481	0.436767	Housekeeping
Phvul.006G045600.1	12	14	6	13	8	16	14	12	22	3	16	7	13	16	17	13	16	22	15	14	6	5	21	19		13.3333	5.8238	0.436785	Housekeeping
Phvul.003G269300.1	12	15	7	15	6	21	27	33	26	4	16	10	22	23	21	19	21	21	23	18	14	11	23	22		17.9167	7.82624	0.436813	Housekeeping
Phvul.007G020100.1	32	46	31	33	20	27	58	33	33	12	48	16	25	69	40	57	61	46	67	47	41	23	43	34		39.25	17.1457	0.436834	Housekeeping
Phvul.003G112600.1	11	16	6	11	6	7	16	8	7	5	10	6	6	11	7	10	15	8	12	18	14	7	16	7		10	4.36845	0.436845	Housekeeping
Phvul.008G214800.1	8	9	5	6	5	14	13	10	18	4	8	6	6	12	13	7	15	16	11	11	10	6	15	12		10	4.36845	0.436845	Housekeeping
Phvul.002G128900.1	9	11	11	13	17	23	13	9	13	1	9	5	17	11	18	15	11	13	10	10	8	7	9	11		11.4167	4.98732	0.436845	Housekeeping
Phvul.006G096500.1	37	40	21	36	18	36	78	49	59	8	52	28	66	76	54	82	66	59	85	59	58	45	53	57		50.9167	22.2436	0.436862	Housekeeping
Phvul.007G039900.1	24	24	13	24	11	20	33	24	37	8	34	14	24	40	38	40	43	41	51	32	23	19	36	40		28.875	12.6145	0.436867	Housekeeping
Phvul.008G232900.1	76	73	29	46	28	89	104	65	133	16	79	35	98	107	93	98	101	105	115	103	80	68	139	85		81.875	35.7689	0.436872	Housekeeping
Phvul.007G096700.1	8	18	6	14	6	19	22	15	18	2	9	5	11	17	15	16	19	14	21	13	19	13	14	11		13.5417	5.91608	0.43688	Housekeeping
Phvul.002G265600.1	167	234	135	270	179	413	265	181	330	28	166	98	216	240	281	236	326	351	305	159	219	97	225	263		224.333	98.0161	0.436922	Housekeeping
Phvul.008G242500.1	17	18	20	14	13	30	21	17	31	2	18	11	21	35	25	40	33	32	20	25	20	18	16	29		21.9167	9.57636	0.436944	Housekeeping
Phvul.001G114700.3	45	41	16	33	17	45	35	55	85	13	51	28	59	69	60	40	66	61	74	48	49	35	75	53		48.0417	20.9927	0.436969	Housekeeping
Phvul.011G028400.2	16	19	6	15	8	17	19	13	27	7	18	11	23	27	20	16	24	25	36	22	21	12	32	22		19	8.30301	0.437001	Housekeeping
Phvul.008G125700.2	10	20	9	10	11	26	20	12	20	3	14	7	16	16	17	17	24	20	26	16	15	6	19	22		15.6667	6.84641	0.437005	Housekeeping
Phvul.010G126300.1	15	10	5	8	6	6	11	13	18	5	15	9	21	19	10	10	12	13	15	18	14	10	23	15		12.5417	5.48088	0.437013	Housekeeping
Phvul.003G161700.1	13	14	6	11	7	18	16	9	14	3	13	8	10	12	6	8	11	12	8	21	8	5	15	12		10.8333	4.73462	0.437042	Housekeeping
Phvul.011G188500.1	44	54	26	39	26	43	84	30	61	15	52	14	34	60	42	56	53	56	73	67	46	39	88	54		48.1667	21.0541	0.437108	Housekeeping
Phvul.010G157700.1	40	31	23	23	22	53	44	35	77	10	39	25	55	65	47	50	61	70	47	49	33	26	63	52		43.3333	18.9429	0.437144	Housekeeping
Phvul.009G200700.1	15	10	9	15	7	18	18	22	28	5	23	18	27	30	23	21	30	28	18	17	14	8	16	20		18.3333	8.01561	0.437215	Housekeeping
Phvul.009G200700.2	15	10	9	15	7	18	18	22	28	5	23	18	27	30	23	21	30	28	18	17	14	8	16	20		18.3333	8.01561	0.437215	Housekeeping
Phvul.003G229300.1	13	13	10	11	7	19	17	21	38	5	22	12	25	30	23	30	22	22	26	28	24	22	19	19		19.9167	8.70976	0.43731	Housekeeping
Phvul.003G091000.1	228	321	308	165	139	223	422	254	222	59	409	161	219	432	329	466	515	328	511	407	504	310	304	326		315.083	137.802	0.437351	Housekeeping
Phvul.001G218200.1	17	19	7	16	8	18	35	21	27	5	22	10	19	27	41	25	30	28	30	22	25	22	24	26		21.8333	9.55022	0.437415	Housekeeping
Phvul.001G218200.2	17	19	7	16	8	18	35	21	27	5	22	10	19	27	41	25	30	28	30	22	25	22	24	26		21.8333	9.55022	0.437415	Housekeeping
Phvul.004G150800.1	15	9	10	6	7	7	24	13	16	2	12	18	23	18	14	20	21	16	16	24	18	17	14	12		14.6667	6.41561	0.437428	Housekeeping
Phvul.007G107900.1	13	15	12	17	12	20	16	17	20	4	18	10	11	25	22	21	24	29	18	9	7	6	16	22		16	6.99929	0.437455	Housekeeping
Phvul.008G290600.1	42	29	20	43	20	63	45	67	99	11	59	33	69	76	76	59	74	82	74	62	52	46	58	51		54.5833	23.8782	0.437463	Housekeeping
Phvul.005G069200.1	22	20	12	18	19	48	14	17	27	5	19	9	22	20	16	17	17	20	26	26	22	21	27	18		20.0833	8.78692	0.437523	Housekeeping
Phvul.011G084100.1	12	10	13	10	4	10	8	8	13	7	6	9	9	11	5	7	11	14	11	9	20	4	19	13		10.125	4.4302	0.437551	Housekeeping
Phvul.005G005800.1	10	9	8	8	10	10	11	7	11	4	18	8	12	25	11	16	12	16	8	12	13	9	17	20		11.875	5.19615	0.437571	Housekeeping
Phvul.008G264800.1	11	11	3	7	5	13	14	9	18	3	12	6	11	13	16	13	12	14	18	15	8	6	17	13		11.1667	4.88638	0.437586	Housekeeping
Phvul.003G279000.1	14	9	6	13	7	13	15	11	20	4	22	9	21	23	16	19	17	16	23	12	7	9	17	19		14.25	6.23645	0.437646	Housekeeping
Phvul.010G157700.2	40	31	23	23	22	53	44	35	77	10	38	25	55	65	47	50	61	70	47	49	33	26	63	52		43.2917	18.9497	0.437721	Housekeeping
Phvul.010G150900.1	31	39	24	29	21	60	73	21	58	10	57	22	42	69	44	74	50	61	55	54	35	40	52	54		44.7917	19.6065	0.437728	Housekeeping
Phvul.009G047900.1	48	37	20	27	14	31	61	25	35	15	52	21	40	55	38	46	42	42	78	64	59	44	60	40		41.4167	18.1298	0.437742	Housekeeping
Phvul.006G003200.1	20	22	19	21	11	23	32	24	29	8	32	18	29	48	39	46	44	40	49	28	25	18	24	29		28.25	12.367	0.437771	Housekeeping
Phvul.006G069800.1	58	45	19	35	23	83	63	50	108	12	47	25	59	62	72	49	62	72	66	68	64	44	77	59		55.0833	24.1149	0.437789	Housekeeping
Phvul.005G143000.1	14	30	13	32	20	34	29	9	25	3	27	13	28	21	21	35	17	26	18	19	17	16	12	18		20.7083	9.06605	0.437797	Housekeeping
Phvul.002G040000.2	13	9	4	7	5	13	16	8	21	3	11	6	16	13	11	13	13	16	12	18	10	8	15	14		11.4583	5.01664	0.437816	Housekeeping
Phvul.002G246900.1	39	46	20	28	17	21	67	27	38	8	41	14	30	49	25	51	37	37	48	50	43	30	47	29		35.0833	15.3615	0.437858	Housekeeping
Phvul.006G180100.1	20	11	11	7	7	13	14	18	15	4	24	9	19	15	11	12	16	17	11	31	15	14	19	15		14.5	6.35033	0.437954	Housekeeping
Phvul.009G174300.1	15	16	7	9	6	11	17	24	11	3	17	5	16	13	15	14	12	14	27	14	16	17	19	14		13.8333	6.05888	0.437991	Housekeeping
Phvul.002G247800.1	11	10	4	7	4	20	17	9	15	3	10	5	10	15	11	10	12	12	18	13	15	11	15	12		11.2083	4.90985	0.438054	Housekeeping
Phvul.001G026300.2	10	8	5	9	5	14	11	11	24	3	10	8	13	13	14	9	13	15	13	14	9	7	17	11		11.0833	4.85524	0.438067	Housekeeping
Phvul.009G238300.1	29	15	20	25	14	28	39	27	32	12	49	18	33	61	26	51	40	33	39	39	21	21	31	42		31.0417	13.5984	0.438069	Housekeeping
Phvul.007G245800.1	21	25	20	21	13	43	39	22	31	5	27	15	26	46	43	48	39	37	34	40	22	18	24	26		28.5417	12.5033	0.438073	Housekeeping
Phvul.003G273900.2	14	18	7	15	10	23	19	14	25	4	17	6	15	15	16	14	18	21	21	19	12	7	31	17		15.75	6.9	0.438095	Housekeeping
Phvul.007G245200.1	14	11	25	21	32	30	13	10	14	8	16	13	21	18	11	16	16	14	13	12	9	8	16	17		15.75	6.9	0.438095	Housekeeping
Phvul.006G003200.2	28	32	25	29	15	32	45	33	40	11	45	25	41	66	53	63	62	55	68	38	34	25	33	40		39.0833	17.1224	0.4381	Housekeeping
Phvul.003G057500.1	20	14	11	15	8	13	23	14	14	2	17	6	15	28	22	30	20	20	21	19	13	12	13	19		16.2083	7.10094	0.438104	Housekeeping
Phvul.004G069300.2	12	16	9	12	7	19	24	12	17	5	14	8	10	19	14	18	23	19	25	16	7	7	21	19		14.7083	6.44412	0.438127	Housekeeping
Phvul.004G152800.1	16	16	9	13	9	27	22	18	42	6	25	12	27	21	18	21	21	25	23	25	15	13	29	20		19.7083	8.63578	0.438179	Housekeeping
Phvul.002G246900.2	35	40	17	24	16	19	60	24	36	8	36	13	28	45	24	48	30	30	42	45	37	27	42	25		31.2917	13.7128	0.438224	Housekeeping
Phvul.007G160700.1	41	43	19	32	19	45	73	44	86	10	64	33	64	73	64	88	79	66	87	73	60	72	66	80		57.5417	25.2162	0.438225	Housekeeping
Phvul.005G075000.1	10	13	6	9	7	18	12	16	25	1	13	7	15	11	9	10	15	14	9	13	10	11	12	12		11.5833	5.07707	0.438308	Housekeeping
Phvul.008G059100.2	25	16	16	16	10	28	29	22	58	9	34	23	43	40	21	28	28	32	25	27	25	22	30	29		26.5	11.6157	0.438326	Housekeeping
Phvul.002G218900.1	25	21	9	21	10	21	35	21	34	7	28	12	25	36	27	31	33	33	51	32	26	23	43	31		26.4583	11.5974	0.438327	Housekeeping
Phvul.009G176200.1	17	28	14	15	12	26	21	7	14	5	10	6	11	15	10	15	16	17	22	18	23	12	25	14		15.5417	6.81249	0.438337	Housekeeping
Phvul.007G216100.1	12	20	11	26	10	23	12	10	22	4	16	8	18	18	11	14	15	18	16	12	8	6	22	22		14.75	6.46581	0.43836	Housekeeping
Phvul.003G273900.1	13	15	6	14	9	20	16	12	22	4	15	5	13	13	14	12	15	19	19	16	10	6	27	15		13.75	6.02771	0.438379	Housekeeping
Phvul.002G327100.1	98	106	37	71	44	83	153	93	127	40	122	79	150	190	136	139	142	130	238	139	156	97	154	155		119.958	52.5886	0.43839	Housekeeping
Phvul.002G133500.1	213	374	123	210	197	276	358	160	238	42	189	64	205	172	155	177	140	151	210	327	253	173	269	167		201.792	88.4692	0.438418	Housekeeping
Phvul.001G007900.1	10	13	6	12	8	20	14	11	26	4	10	8	13	19	17	12	17	20	18	12	9	7	17	13		13.1667	5.77264	0.438428	Housekeeping
Phvul.003G279000.2	14	9	6	13	7	13	14	11	20	4	22	9	21	23	16	19	17	16	23	12	7	9	17	19		14.2083	6.23084	0.438534	Housekeeping
Phvul.004G071300.1	17	20	11	16	9	18	37	30	33	5	22	11	23	41	28	33	31	26	34	29	35	28	20	20		24.0417	10.5432	0.43854	Housekeeping
Phvul.002G106100.1	318	357	211	263	188	433	671	450	826	61	513	265	551	639	643	806	475	445	562	534	570	540	532	481		472.25	207.102	0.438543	Housekeeping
Phvul.006G220300.1	28	25	15	18	10	17	50	26	30	6	24	14	27	33	27	34	33	32	44	40	46	34	43	33		28.7083	12.5899	0.438547	Housekeeping
Phvul.011G156600.1	9	10	10	12	8	18	10	11	25	3	16	5	12	13	18	11	15	19	13	10	9	7	15	11		12.0833	5.29937	0.438569	Housekeeping
Phvul.002G038000.1	14	15	6	13	7	25	21	10	27	4	15	6	19	19	13	16	15	19	15	25	24	17	23	16		16	7.01712	0.43857	Housekeeping
Phvul.006G209800.1	161	158	122	128	108	329	286	187	305	58	329	170	377	415	206	395	306	308	243	235	248	227	234	379		246.417	108.081	0.438611	Housekeeping
Phvul.003G000700.1	44	53	27	39	23	58	96	38	74	13	50	22	42	76	65	83	70	61	89	68	56	39	71	63		55	24.1247	0.43863	Housekeeping
Phvul.002G115300.1	59	50	30	46	31	83	99	72	116	13	66	33	78	116	99	95	100	96	114	76	65	54	78	79		72.8333	31.9517	0.438696	Housekeeping
Phvul.007G058000.1	41	32	22	34	25	67	62	38	71	10	52	20	55	85	48	74	49	58	55	44	36	36	56	37		46.125	20.2351	0.438702	Housekeeping
Phvul.007G250500.1	49	66	38	46	29	59	81	39	81	12	61	36	82	60	44	66	51	59	88	100	120	78	95	58		62.4167	27.3845	0.438737	Housekeeping
Phvul.001G015300.1	69	147	88	119	77	146	193	118	176	25	91	45	92	141	184	148	157	174	144	94	78	46	111	131		116.417	51.0827	0.438792	Housekeeping
Phvul.010G097700.1	33	32	19	24	14	30	66	23	40	16	33	15	25	47	29	46	44	41	50	60	47	35	56	34		35.7917	15.7053	0.438798	Housekeeping
Phvul.009G192800.1	71	58	26	43	31	87	60	86	143	17	72	43	88	98	86	58	97	103	72	79	65	46	90	85		71	31.1578	0.438842	Housekeeping
Phvul.010G024400.1	224	250	141	214	144	212	394	148	131	71	344	135	198	357	268	356	289	201	455	401	355	315	253	232		253.667	111.324	0.438858	Housekeeping
Phvul.007G107900.2	13	15	12	17	12	20	15	17	20	4	18	10	11	24	21	20	24	29	18	8	7	6	15	22		15.75	6.91207	0.438861	Housekeeping
Phvul.009G095400.1	99	141	95	97	64	165	305	281	205	37	260	143	203	300	209	261	229	224	285	156	276	182	200	255		194.667	85.4587	0.439	Housekeeping
Phvul.004G069300.3	12	16	9	12	7	19	25	12	17	5	14	8	10	19	14	18	22	19	25	16	7	7	21	19		14.7083	6.45704	0.439005	Housekeeping
Phvul.002G255500.1	10	11	11	12	11	25	10	11	22	6	13	12	12	12	13	10	13	15	11	8	4	4	19	13		12	5.26878	0.439065	Housekeeping
Phvul.008G191500.1	18	24	13	28	14	16	24	32	27	5	30	18	26	24	17	20	23	30	16	11	7	6	24	31		20.1667	8.85475	0.439079	Housekeeping
Phvul.008G163200.1	21	20	16	22	19	43	45	21	39	6	25	12	24	40	28	39	28	29	44	31	16	16	32	26		26.75	11.7463	0.439116	Housekeeping
Phvul.008G245800.2	28	31	7	28	9	29	34	25	33	11	37	11	31	41	30	36	32	35	58	39	37	25	52	37		30.6667	13.4663	0.439117	Housekeeping
Phvul.008G001700.1	11	11	7	12	6	16	14	12	25	3	17	10	20	27	18	24	23	23	20	16	14	13	14	17		15.5417	6.82471	0.439123	Housekeeping
Phvul.009G206600.1	12	8	7	10	6	15	10	8	23	4	18	9	19	18	8	12	13	13	10	14	8	7	15	13		11.6667	5.12348	0.439155	Housekeeping
Phvul.006G009600.1	10	11	7	13	6	12	18	9	15	5	10	9	9	16	9	15	13	12	23	9	10	7	23	11		11.75	5.1601	0.439158	Housekeeping
Phvul.007G169100.1	26	57	50	48	40	47	24	29	35	6	34	15	31	26	27	29	18	23	21	22	24	19	34	36		30.0417	13.1931	0.439159	Housekeeping
Phvul.009G160400.1	30	27	12	22	14	29	27	17	27	9	18	12	16	20	19	12	23	25	28	37	28	16	47	17		22.1667	9.73619	0.439226	Housekeeping
Phvul.006G191500.1	17	22	6	14	10	18	31	14	29	6	18	8	15	24	13	16	20	24	25	26	25	16	33	19		18.7083	8.21827	0.439284	Housekeeping
Phvul.009G168500.3	551	604	638	475	396	662	898	354	233	222	870	341	461	1049	409	879	660	437	1151	733	839	553	775	790		624.167	274.208	0.439319	Housekeeping
Phvul.004G065600.1	16	20	11	15	11	26	20	12	29	6	15	7	13	18	16	16	20	23	18	19	10	7	32	18		16.5833	7.28537	0.439319	Housekeeping
Phvul.008G196900.1	19	17	15	21	9	32	15	19	35	5	20	8	23	37	22	22	25	26	22	18	13	10	23	23		19.9583	8.76869	0.43935	Housekeeping
Phvul.009G215100.1	13	13	5	8	6	10	19	11	16	4	17	7	14	20	9	18	15	14	26	19	16	15	21	14		13.75	6.04152	0.439383	Housekeeping
Phvul.001G124500.1	33	25	18	24	15	45	46	39	67	6	40	28	70	56	37	59	36	42	43	40	31	32	46	44		38.4167	16.8803	0.4394	Housekeeping
Phvul.005G060600.1	7	12	9	14	7	15	11	9	19	4	10	7	11	16	16	15	20	21	8	8	9	6	10	12		11.5	5.05371	0.439453	Housekeeping
Phvul.002G103100.1	27	28	19	27	10	43	33	40	60	7	39	23	42	60	38	41	59	54	36	34	31	22	36	37		35.25	15.4911	0.439463	Housekeeping
Phvul.005G158100.1	15	16	6	16	8	23	20	17	38	6	18	11	18	19	15	13	22	26	18	22	28	17	29	19		18.3333	8.05709	0.439478	Housekeeping
Phvul.003G191100.1	24	37	18	33	17	10	36	33	13	6	47	15	21	30	37	34	39	39	43	25	36	47	45	35		30	13.1846	0.439486	Housekeeping
Phvul.005G169100.1	20	17	8	16	9	18	15	18	26	7	32	14	20	28	30	19	28	30	36	21	16	11	30	31		20.8333	9.15605	0.439491	Housekeeping
Phvul.006G157600.1	9	8	8	6	4	10	11	15	20	3	11	8	13	15	10	11	16	17	6	16	19	15	11	11		11.375	4.99933	0.439502	Housekeeping
Phvul.007G130600.1	174	155	60	108	64	187	259	123	231	54	172	84	180	221	133	213	172	195	260	291	272	200	291	168		177.792	78.1407	0.439507	Housekeeping
Phvul.008G251900.2	17	23	21	16	9	31	23	16	38	4	40	33	53	31	29	33	38	39	25	40	31	24	22	36		28	12.3062	0.439508	Housekeeping
Phvul.008G059100.1	25	16	16	16	10	28	29	21	58	9	34	23	43	40	21	28	28	32	25	27	25	22	30	29		26.4583	11.6297	0.439548	Housekeeping
Phvul.006G221500.1	14	18	9	16	11	27	15	13	33	5	18	10	19	21	24	18	22	32	20	12	13	10	23	23		17.75	7.80214	0.439557	Housekeeping
Phvul.002G255800.1	20	18	7	13	8	23	30	27	26	5	19	10	18	23	30	16	24	29	32	32	27	13	32	22		21	9.23165	0.439602	Housekeeping
Phvul.009G169500.1	16	16	7	23	7	20	16	16	32	5	24	10	20	19	29	13	19	23	25	28	16	15	32	27		19.0833	8.39007	0.439655	Housekeeping
Phvul.001G060500.2	133	182	65	138	70	147	249	108	140	49	136	54	113	194	122	153	177	153	253	223	225	156	260	144		151.833	66.7678	0.439744	Housekeeping
Phvul.008G251900.1	12	16	14	11	6	21	15	11	26	3	28	22	36	21	19	22	26	27	17	27	20	17	15	25		19.0417	8.37417	0.439781	Housekeeping
Phvul.004G069300.1	12	16	9	12	7	19	24	12	17	5	14	7	10	19	14	18	22	19	25	16	7	7	21	19		14.625	6.43221	0.439809	Housekeeping
Phvul.003G065200.1	14	15	11	15	13	21	12	12	26	7	17	9	17	15	11	8	17	18	16	13	8	6	31	14		14.4167	6.34219	0.43992	Housekeeping
Phvul.003G065200.2	14	15	11	15	13	21	12	12	26	7	17	9	17	15	11	8	17	18	16	13	8	6	31	14		14.4167	6.34219	0.43992	Housekeeping
Phvul.007G114500.2	23	17	10	16	12	25	16	18	30	8	27	13	22	19	18	11	21	26	19	24	15	8	41	28		19.4583	8.56213	0.440024	Housekeeping
Phvul.010G156800.1	14	18	6	18	6	17	25	14	22	4	13	6	12	23	26	20	17	17	31	21	21	19	24	19		17.2083	7.57254	0.440051	Housekeeping
Phvul.006G201400.1	15	14	8	10	8	21	26	19	31	7	17	9	17	31	21	21	26	27	28	20	15	11	26	22		18.75	8.25126	0.440067	Housekeeping
Phvul.002G064400.1	24	13	17	16	11	20	16	10	12	7	36	14	21	26	8	13	13	18	10	16	16	17	25	25		16.8333	7.40878	0.440125	Housekeeping
Phvul.001G005400.1	25	35	16	39	26	56	45	30	56	5	26	15	32	39	47	38	51	56	48	27	33	15	37	41		34.9167	15.368	0.440135	Housekeeping
Phvul.005G005800.3	9	8	7	7	9	9	10	7	10	3	16	7	11	23	11	15	11	15	8	11	12	9	16	18		10.9167	4.80555	0.440203	Housekeeping
Phvul.004G099800.1	12	25	19	15	25	25	12	9	10	8	21	11	19	16	5	14	9	11	11	14	24	18	20	27		15.8333	6.97017	0.440222	Housekeeping
Phvul.003G248000.1	8	11	8	11	7	19	15	15	27	3	10	7	13	19	12	19	15	19	12	14	12	9	14	11		12.9167	5.68624	0.440225	Housekeeping
Phvul.011G028400.1	10	13	4	11	6	11	13	6	12	4	10	6	12	16	12	9	14	16	22	14	13	6	19	14		11.375	5.00766	0.440234	Housekeeping
Phvul.001G238700.1	66	80	34	90	60	121	134	61	111	14	69	39	92	103	108	95	120	129	137	72	76	33	115	115		86.4167	38.0466	0.440269	Housekeeping
Phvul.008G055600.1	11	13	7	13	7	16	13	14	26	4	17	10	19	20	18	18	22	22	26	12	10	7	20	20		15.2083	6.69577	0.44027	Housekeeping
Phvul.008G245800.1	29	33	8	29	9	30	36	26	36	12	39	12	34	44	31	39	35	37	61	42	39	26	56	39		32.5833	14.3455	0.440271	Housekeeping
Phvul.002G202700.1	33	21	12	22	11	24	45	23	34	9	45	16	37	49	42	49	37	33	57	48	37	33	39	42		33.25	14.6399	0.440298	Housekeeping
Phvul.010G084000.1	10	15	5	12	6	15	19	10	20	4	12	6	10	15	21	13	15	16	21	16	10	8	22	17		13.25	5.83467	0.440352	Housekeeping
Phvul.009G117500.1	13	15	6	11	7	12	18	9	16	4	12	6	10	16	10	14	15	18	20	13	13	8	27	13		12.75	5.61456	0.440358	Housekeeping
Phvul.007G130600.2	173	154	59	107	63	185	258	122	228	54	171	83	177	219	132	212	171	193	259	288	270	198	290	167		176.375	77.6696	0.440366	Housekeeping
Phvul.002G010400.1	24	33	12	23	10	13	12	4	19	4	27	12	22	22	17	26	24	23	19	26	17	11	24	23		18.625	8.20224	0.440388	Housekeeping
Phvul.001G117700.1	12	26	22	23	14	18	9	10	10	3	14	10	18	13	10	9	13	12	20	10	12	12	20	24		14.3333	6.31321	0.440457	Housekeeping
Phvul.011G180700.1	13	13	7	10	10	15	24	10	15	6	12	8	14	16	10	15	15	13	22	20	16	13	32	14		14.2917	6.29497	0.440464	Housekeeping
Phvul.010G094700.1	36	25	29	18	21	11	27	9	11	16	45	17	23	38	27	33	29	26	37	40	29	25	50	44		27.75	12.2232	0.440476	Housekeeping
Phvul.002G115300.2	54	46	26	43	29	76	90	65	106	11	60	30	72	104	92	87	90	84	105	69	57	48	71	72		66.125	29.1306	0.440539	Housekeeping
Phvul.003G084100.1	16	12	6	16	9	17	14	21	34	3	17	13	32	21	12	15	18	19	20	23	23	24	21	17		17.625	7.76702	0.440682	Housekeeping
Phvul.001G250000.1	44	46	20	34	25	59	63	37	80	14	41	17	40	48	46	35	52	62	65	64	47	32	87	49		46.125	20.3276	0.440706	Housekeeping
Phvul.011G020000.1	93	113	55	140	93	192	151	97	178	15	86	52	109	133	156	131	182	195	169	86	118	53	125	144		119.417	52.6323	0.440745	Housekeeping
Phvul.001G032800.1	27	19	10	14	8	18	43	31	47	7	33	17	33	38	24	31	30	32	31	45	34	28	36	33		27.875	12.2858	0.440745	Housekeeping
Phvul.009G223600.1	18	17	26	28	14	38	16	13	32	6	30	21	35	39	26	33	32	34	24	12	14	10	22	29		23.7083	10.4494	0.440748	Housekeeping
Phvul.002G194900.1	21	26	13	25	11	19	21	23	29	9	28	15	18	16	11	9	16	24	14	36	26	14	40	21		20.2083	8.90693	0.440755	Housekeeping
Phvul.005G158100.2	15	16	6	16	8	23	20	17	38	6	18	11	18	19	15	13	22	26	18	22	28	16	29	19		18.2917	8.06267	0.440784	Housekeeping
Phvul.007G169100.2	29	65	56	55	45	54	27	34	40	7	39	17	35	30	31	33	20	26	24	25	27	21	40	42		34.25	15.0978	0.440811	Housekeeping
Phvul.006G047900.1	16	10	10	9	8	19	18	16	25	4	20	8	21	29	33	19	23	25	25	24	18	14	19	19		18	7.93473	0.440819	Housekeeping
Phvul.010G102900.1	11	11	7	8	4	14	15	22	21	3	17	10	20	18	12	11	12	13	16	26	21	16	17	15		14.1667	6.245	0.440823	Housekeeping
Phvul.008G287100.1	11	11	6	6	6	10	19	8	12	4	12	6	9	15	7	12	10	11	18	16	13	9	21	11		10.9583	4.83149	0.440897	Housekeeping
Phvul.008G215800.1	28	22	12	21	10	29	34	19	46	6	41	19	45	36	43	36	33	35	47	42	23	21	25	28		29.2083	12.8792	0.440942	Housekeeping
Phvul.001G066600.1	14	15	6	5	6	20	10	11	17	4	15	6	18	19	12	16	20	25	16	19	16	10	17	15		13.8333	6.1	0.440964	Housekeeping
Phvul.001G156100.1	15	15	6	12	4	14	18	15	22	7	16	6	14	21	10	15	18	21	22	22	15	5	23	13		14.5417	6.41275	0.440991	Housekeeping
Phvul.001G190000.1	56	50	20	50	19	66	103	54	88	15	66	28	65	88	51	78	78	92	85	103	105	76	80	81		66.5417	29.3461	0.441018	Housekeeping
Phvul.002G320900.1	41	48	27	34	21	55	85	79	82	12	59	26	55	77	85	68	93	80	83	66	61	37	48	69		57.9583	25.5635	0.441066	Housekeeping
Phvul.001G166600.1	16	14	5	9	8	13	19	16	21	4	13	8	13	24	24	18	22	19	30	23	22	18	19	13		16.2917	7.18726	0.441162	Housekeeping
Phvul.006G122000.1	126	127	136	100	88	235	284	159	227	22	209	141	322	285	221	345	212	204	169	197	202	174	123	228		189	83.3837	0.441184	Housekeeping
Phvul.009G145700.1	14	26	20	20	13	26	35	12	19	6	25	9	15	29	27	35	24	23	36	22	14	8	21	23		20.9167	9.22822	0.44119	Housekeeping
Phvul.006G187900.1	60	77	62	55	33	64	118	99	53	22	91	35	54	122	98	113	112	86	137	86	62	42	70	80		76.2917	33.6592	0.441191	Housekeeping
Phvul.009G249100.1	19	24	8	18	11	20	40	18	28	6	22	12	22	28	22	20	24	25	42	32	32	20	39	26		23.25	10.258	0.441205	Housekeeping
Phvul.009G013100.1	11	15	9	15	7	20	14	16	25	3	14	7	13	20	15	22	22	24	29	15	14	9	17	16		15.5	6.83935	0.441248	Housekeeping
Phvul.001G057100.2	14	19	14	13	8	12	29	16	14	8	36	17	28	21	9	23	17	17	15	14	15	10	23	17		17.0417	7.52152	0.441361	Housekeeping
Phvul.001G060500.1	126	172	62	130	66	141	238	102	133	46	128	52	106	185	117	145	167	145	241	211	214	150	248	136		144.208	63.6488	0.441367	Housekeeping
Phvul.004G065600.2	16	19	11	15	11	26	20	12	29	6	15	7	12	18	16	16	20	23	18	19	10	7	32	18		16.5	7.284	0.441455	Housekeeping
Phvul.001G247900.1	42	51	26	38	17	50	72	53	71	17	62	38	56	99	94	85	101	86	89	72	70	44	57	73		60.9583	26.9136	0.441509	Housekeeping
Phvul.007G151100.1	15	11	9	11	9	17	24	9	24	5	27	9	19	29	21	26	22	21	20	17	11	11	22	22		17.125	7.56131	0.441536	Housekeeping
Phvul.003G288900.1	27	37	11	27	20	23	55	20	34	14	41	14	29	53	36	40	41	40	58	50	44	25	50	54		35.125	15.5095	0.44155	Housekeeping
Phvul.009G235900.1	14	14	7	10	7	17	29	12	15	4	14	7	13	18	12	18	14	14	25	20	16	12	24	15		14.625	6.45807	0.441577	Housekeeping
Phvul.011G210000.2	10	6	9	7	9	19	7	8	18	3	17	11	11	17	13	14	16	16	16	19	7	6	10	16		11.875	5.24404	0.441604	Housekeeping
Phvul.007G263000.1	63	60	32	56	24	61	101	61	63	14	81	28	57	109	89	108	79	73	134	96	89	84	77	84		71.7917	31.7069	0.441651	Housekeeping
Phvul.001G260800.1	12	17	12	12	8	13	9	7	16	2	19	6	21	11	11	10	8	10	7	13	8	6	16	13		11.125	4.91359	0.441671	Housekeeping
Phvul.008G183600.1	20	23	13	25	12	31	38	23	41	7	23	15	19	38	39	39	43	39	31	22	20	15	22	25		25.9583	11.4671	0.441748	Housekeeping
Phvul.011G030700.2	11	16	5	10	7	13	21	9	17	6	9	6	9	17	14	11	17	17	22	12	11	6	20	13		12.4583	5.50364	0.441763	Housekeeping
Phvul.003G116600.1	23	34	9	22	13	29	42	16	31	7	21	11	22	30	24	28	28	29	44	33	26	18	46	28		25.5833	11.3029	0.441809	Housekeeping
Phvul.005G095500.1	259	231	149	144	100	239	396	208	269	100	432	162	222	461	269	463	402	379	361	418	343	172	288	332		283.292	125.163	0.441817	Housekeeping
Phvul.002G174800.1	10	9	3	6	4	7	12	9	12	5	13	8	10	16	10	10	12	11	21	17	14	9	17	13		10.75	4.74974	0.441836	Housekeeping
Phvul.007G133300.1	10	10	5	8	5	12	18	9	16	3	13	5	10	16	16	15	16	14	19	13	7	7	16	15		11.5833	5.11794	0.441837	Housekeeping
Phvul.003G230400.1	28	36	19	28	15	41	39	27	47	11	33	18	25	52	59	44	55	58	51	36	25	17	42	45		35.4583	15.6671	0.441844	Housekeeping
Phvul.007G265800.1	18	16	19	27	23	30	12	28	28	4	23	16	36	25	23	21	26	29	16	10	8	6	20	20		20.1667	8.91104	0.44187	Housekeeping
Phvul.010G149100.1	25	15	10	13	15	31	20	25	31	8	41	14	42	37	24	26	24	21	27	37	29	46	23	24		25.3333	11.1942	0.441876	Housekeeping
Phvul.009G166500.4	12	11	4	8	4	10	14	10	19	4	16	7	14	12	8	9	10	10	18	14	8	6	17	14		10.7917	4.76865	0.441882	Housekeeping
Phvul.001G193000.1	16	22	9	17	11	32	23	23	32	9	17	12	22	21	15	14	26	32	20	20	19	13	43	24		20.5	9.0587	0.441888	Housekeeping
Phvul.006G219700.1	56	31	14	27	17	24	37	19	43	12	64	28	49	48	37	43	36	40	55	63	56	57	64	51		40.4583	17.8785	0.441899	Housekeeping
Phvul.001G176500.1	31	25	10	26	11	37	47	37	61	6	32	14	35	57	49	39	46	46	45	43	44	35	41	39		35.6667	15.762	0.441925	Housekeeping
Phvul.003G185100.1	21	24	8	18	13	30	30	18	43	5	24	10	23	27	28	19	31	35	27	20	20	13	35	31		23.0417	10.183	0.441938	Housekeeping
Phvul.001G175600.1	18	29	8	19	12	24	29	21	37	9	21	11	18	31	15	19	21	27	35	36	32	12	38	28		22.9167	10.1283	0.441964	Housekeeping
Phvul.010G055900.2	7	14	4	11	5	10	15	6	9	3	9	6	13	9	16	14	9	9	18	13	11	6	16	11		10.1667	4.49333	0.441967	Housekeeping
Phvul.009G021100.1	19	28	18	13	8	32	37	26	27	5	25	10	27	35	30	45	37	31	46	31	25	18	29	32		26.4167	11.6758	0.441985	Housekeeping
Phvul.011G103700.1	13	13	8	10	10	19	23	22	27	3	11	6	12	13	9	11	14	17	11	19	14	13	18	13		13.7083	6.05998	0.442065	Housekeeping
Phvul.003G146100.1	15	23	10	18	11	18	27	13	24	5	29	10	20	30	27	36	24	24	34	21	14	13	31	31		21.1667	9.35735	0.44208	Housekeeping
Phvul.002G026500.1	35	34	17	25	12	36	53	63	75	8	44	29	49	65	66	59	56	63	49	48	58	36	49	68		45.7083	20.2079	0.442106	Housekeeping
Phvul.006G021800.1	719	503	457	495	288	878	1186	478	735	221	934	278	476	1203	623	1126	822	856	887	847	606	440	942	727		696.958	308.145	0.442128	Housekeeping
Phvul.007G166700.2	14	16	6	10	6	18	25	12	22	6	17	11	18	23	14	15	19	19	32	23	22	12	28	17		16.875	7.46101	0.442134	Housekeeping
Phvul.006G051000.1	9	15	4	15	6	15	18	15	27	2	16	7	15	19	22	20	19	22	17	14	17	24	20	23		15.875	7.0195	0.442173	Housekeeping
Phvul.001G114300.1	18	25	11	12	9	18	33	10	18	5	16	6	15	25	15	25	21	19	29	22	24	17	30	18		18.375	8.12855	0.44237	Housekeeping
Phvul.008G009100.1	37	53	20	57	36	71	67	38	69	8	35	20	43	55	61	51	71	75	84	37	49	22	63	56		49.0833	21.7147	0.442404	Housekeeping
Phvul.005G146800.1	9	8	5	9	5	15	11	10	21	4	13	6	12	16	17	12	16	19	18	13	10	6	14	15		11.8333	5.23514	0.442406	Housekeeping
Phvul.003G059400.1	21	23	9	22	12	28	29	20	38	8	24	9	18	36	29	24	35	34	41	23	20	11	33	22		23.7083	10.4892	0.442427	Housekeeping
Phvul.007G204000.2	162	166	115	129	104	293	215	134	259	41	168	79	197	281	248	232	283	303	191	154	119	88	242	231		184.75	81.7383	0.442427	Housekeeping
Phvul.003G273500.1	19	15	11	18	10	29	16	28	46	7	25	15	25	27	33	17	26	33	23	20	15	15	29	23		21.875	9.67815	0.44243	Housekeeping
Phvul.001G247900.2	43	52	26	40	18	51	75	55	73	17	63	39	58	101	98	88	104	89	92	74	72	46	59	76		62.875	27.8207	0.442476	Housekeeping
Phvul.005G004500.1	14	16	6	11	7	20	19	15	27	5	14	9	14	23	18	14	22	25	25	22	15	9	28	18		16.5	7.30114	0.442493	Housekeeping
Phvul.009G139300.1	15	17	8	9	8	21	33	16	25	5	29	13	23	31	17	31	23	22	33	28	33	22	27	26		21.4583	9.49561	0.442514	Housekeeping
Phvul.009G145500.1	10	8	4	8	4	14	18	14	20	2	12	5	10	17	10	14	15	15	15	16	12	10	13	12		11.5833	5.12608	0.442539	Housekeeping
Phvul.003G050200.1	78	40	34	44	27	82	49	50	122	15	105	39	106	99	77	76	87	87	67	114	94	69	82	94		72.375	32.0288	0.442539	Housekeeping
Phvul.003G228500.1	72	54	43	86	38	76	82	19	42	22	112	60	119	69	43	52	50	62	46	58	51	56	75	96		61.7917	27.3461	0.442553	Housekeeping
Phvul.001G170100.3	86	132	64	83	47	88	127	77	177	23	137	80	144	153	141	144	138	167	130	88	54	45	168	115		108.667	48.0908	0.442554	Housekeeping
Phvul.002G290500.1	37	20	14	19	11	33	38	41	47	8	65	25	44	53	38	44	46	52	33	57	50	36	32	34		36.5417	16.1733	0.4426	Housekeeping
Phvul.010G113800.1	15	18	9	23	15	31	23	16	29	2	14	8	18	21	25	21	29	31	27	14	19	8	20	23		19.125	8.46503	0.442616	Housekeeping
Phvul.009G026000.1	20	10	8	11	6	20	23	24	36	5	30	15	29	34	20	27	21	25	25	32	20	20	23	21		21.0417	9.31397	0.442644	Housekeeping
Phvul.006G048900.1	26	33	21	24	15	40	34	40	53	8	42	24	46	55	56	60	66	65	31	38	37	30	31	53		38.6667	17.1156	0.442645	Housekeeping
Phvul.007G035900.2	13	9	8	11	7	18	17	17	32	6	23	14	27	26	13	20	21	26	21	19	14	10	16	21		17.0417	7.54365	0.442659	Housekeeping
Phvul.006G187800.1	68	68	31	45	27	73	116	60	82	24	89	36	78	122	101	119	101	88	155	107	105	93	105	100		83.0417	36.7599	0.442669	Housekeeping
Phvul.008G125700.1	10	20	9	10	11	26	20	12	20	3	14	7	16	16	17	17	24	21	27	16	15	6	18	23		15.75	6.97209	0.442672	Housekeeping
Phvul.007G148600.1	73	61	63	63	30	101	122	105	160	17	115	55	125	150	111	163	154	147	84	113	100	95	73	95		98.9583	43.8064	0.442675	Housekeeping
Phvul.007G047100.4	21	22	16	16	16	26	13	20	32	9	38	16	31	19	18	11	27	30	23	21	13	7	39	27		21.2917	9.4255	0.442685	Housekeeping
Phvul.009G219800.1	19	18	7	9	7	21	31	25	28	5	19	12	21	29	21	19	23	26	34	28	24	16	36	24		20.9167	9.25977	0.442698	Housekeeping
Phvul.002G307600.1	351	477	328	358	231	551	549	517	713	77	650	289	533	933	749	910	694	783	628	486	549	395	368	813		538.833	238.554	0.442722	Housekeeping
Phvul.007G105200.1	12	10	5	11	5	6	19	12	13	4	18	10	12	22	17	18	16	14	26	18	13	13	19	15		13.6667	6.05062	0.442728	Housekeeping
Phvul.001G170100.2	88	133	65	83	47	88	128	78	178	23	138	81	145	154	142	146	139	169	131	89	54	45	169	116		109.542	48.504	0.442791	Housekeeping
Phvul.006G003200.3	19	20	19	19	10	23	31	22	29	7	31	17	28	48	37	43	41	39	45	24	25	17	23	27		26.8333	11.8823	0.44282	Housekeeping
Phvul.010G079500.1	9	12	9	13	6	10	22	13	14	5	21	9	15	25	18	25	18	16	31	16	17	14	19	17		15.5833	6.90097	0.442843	Housekeeping
Phvul.002G268000.1	55	57	14	28	20	56	46	42	68	17	50	21	46	54	43	34	60	63	77	72	65	44	93	56		49.2083	21.7931	0.442875	Housekeeping
Phvul.002G276200.1	11	10	13	12	10	21	10	11	28	2	11	9	19	16	14	12	13	16	10	10	9	8	11	12		12.4167	5.49939	0.442904	Housekeeping
Phvul.003G288900.2	32	44	13	32	23	27	65	24	40	16	48	16	35	63	42	47	49	48	68	59	52	29	59	63		41.4167	18.3468	0.442982	Housekeeping
Phvul.002G055200.1	13	17	6	13	10	28	14	12	25	4	19	11	17	12	7	11	13	16	14	15	12	10	24	15		14.0833	6.23912	0.443015	Housekeeping
Phvul.009G168100.1	30	25	10	24	15	24	25	23	43	10	35	14	24	25	28	19	28	35	41	38	26	20	58	28		27	11.9615	0.443017	Housekeeping
Phvul.005G161500.1	32	39	13	27	16	32	64	38	42	15	38	18	27	62	36	48	44	46	72	56	59	43	60	48		40.625	17.9977	0.44302	Housekeeping
Phvul.010G140500.1	12	17	5	9	7	11	19	10	14	6	14	10	15	18	13	13	16	15	28	21	28	15	18	12		14.4167	6.38801	0.443099	Housekeeping
Phvul.002G055200.2	13	17	6	13	10	28	14	12	25	4	19	11	17	12	7	11	13	17	14	15	12	10	24	15		14.125	6.25886	0.443105	Housekeeping
Phvul.009G198700.1	33	70	57	59	49	50	76	30	33	7	43	13	21	54	33	51	43	43	66	51	43	24	50	29		42.8333	18.9832	0.443186	Housekeeping
Phvul.006G168200.1	38	24	15	26	11	19	25	36	37	10	70	21	48	48	42	41	45	39	56	37	41	39	38	43		35.375	15.6803	0.443261	Housekeeping
Phvul.011G002400.1	44	39	39	29	21	91	54	36	81	10	77	40	106	82	49	76	68	66	51	70	61	53	49	70		56.75	25.158	0.443313	Housekeeping
Phvul.011G062200.1	22	20	8	20	7	31	37	24	44	9	24	18	32	42	35	28	41	37	35	25	22	14	36	28		26.625	11.8042	0.443352	Housekeeping
Phvul.003G157800.2	14	14	6	9	4	18	15	12	18	4	17	8	17	23	11	16	14	18	27	14	13	10	22	13		14.0417	6.22575	0.443377	Housekeeping
Phvul.003G230000.1	9	6	7	5	5	13	14	10	12	2	13	6	10	19	7	13	10	10	12	14	17	10	11	6		10.0417	4.45234	0.443387	Housekeeping
Phvul.005G085400.1	16	6	9	8	12	10	12	22	15	6	7	13	6	13	8	11	23	14	10	11	14	7	20	16		12.0417	5.33916	0.443391	Housekeeping
Phvul.007G040700.1	10	6	18	7	3	15	10	6	13	2	10	6	15	17	11	12	9	9	10	15	9	10	11	16		10.4167	4.6188	0.443405	Housekeeping
Phvul.005G016600.1	15	14	10	13	14	32	25	17	30	4	14	7	17	23	25	19	23	26	19	21	11	9	21	15		17.6667	7.83411	0.44344	Housekeeping
Phvul.005G016600.2	15	14	10	13	14	32	25	17	30	4	14	7	17	23	25	19	23	26	19	21	11	9	21	15		17.6667	7.83411	0.44344	Housekeeping
Phvul.003G031400.2	97	124	60	152	101	211	158	111	197	15	95	56	123	144	170	141	196	212	185	91	129	56	135	163		130.083	57.6984	0.44355	Housekeeping
Phvul.003G031400.3	97	124	60	152	101	211	158	111	197	15	95	56	123	144	170	141	196	212	185	91	129	56	135	163		130.083	57.6984	0.44355	Housekeeping
Phvul.002G054700.1	26	31	12	20	13	17	42	17	22	10	24	11	19	39	22	23	26	23	39	44	31	25	42	23		25.0417	11.1074	0.443555	Housekeeping
Phvul.006G150700.1	41	42	31	46	20	54	65	50	116	8	59	23	62	66	72	69	66	70	79	70	44	53	56	52		54.75	24.2866	0.443591	Housekeeping
Phvul.008G049800.1	15	15	7	9	7	22	30	13	15	5	18	8	18	23	15	23	22	15	27	28	23	17	20	14		17.0417	7.5602	0.44363	Housekeeping
Phvul.005G056600.1	12	12	4	11	5	8	14	8	16	4	13	5	10	19	8	14	16	15	19	8	13	7	16	11		11.1667	4.95412	0.443653	Housekeeping
Phvul.006G123700.1	14	11	8	12	6	23	17	14	35	5	15	9	17	22	21	18	16	23	17	19	17	11	18	14		15.9167	7.06234	0.443707	Housekeeping
Phvul.006G123700.2	14	11	8	12	6	23	17	14	35	5	15	9	17	22	21	18	16	23	17	19	17	11	18	14		15.9167	7.06234	0.443707	Housekeeping
Phvul.008G214700.1	73	47	26	43	26	78	76	47	115	17	103	49	128	89	84	100	64	59	99	87	70	100	108	75		73.4583	32.5974	0.443754	Housekeeping
Phvul.004G109400.1	77	69	32	64	21	68	122	68	105	23	88	32	62	121	103	117	117	122	114	104	77	58	110	120		83.0833	36.8695	0.443765	Housekeeping
Phvul.003G031400.1	97	124	60	152	101	211	158	110	197	15	95	56	123	144	170	141	196	212	185	91	129	56	135	163		130.042	57.7088	0.443772	Housekeeping
Phvul.001G193000.2	15	21	9	17	11	32	23	23	32	9	17	11	21	20	15	14	26	32	20	20	19	13	42	24		20.25	8.98647	0.443776	Housekeeping
Phvul.003G050200.2	78	40	34	44	27	82	49	50	122	14	105	39	106	99	77	76	87	87	67	114	94	69	82	94		72.3333	32.1002	0.443782	Housekeeping
Phvul.009G205900.1	18	18	7	12	7	13	29	13	25	6	20	18	25	21	15	18	19	22	28	25	19	16	40	22		19	8.43248	0.443815	Housekeeping
Phvul.002G321100.1	11	10	11	13	8	23	13	16	30	4	19	9	16	26	19	17	22	23	14	13	12	9	14	15		15.2917	6.78675	0.44382	Housekeeping
Phvul.004G097500.1	19	15	5	12	8	25	23	12	30	5	23	12	32	25	27	29	28	24	28	31	24	21	36	28		21.75	9.65367	0.443847	Housekeeping
Phvul.005G001800.1	33	23	11	21	9	31	30	35	47	5	40	16	53	50	23	49	37	41	38	38	39	33	36	29		31.9583	14.1854	0.443873	Housekeeping
Phvul.001G124200.1	23	14	10	13	8	28	26	21	39	5	22	17	40	32	21	34	24	25	21	20	16	17	27	25		22	9.76524	0.443875	Housekeeping
Phvul.004G071100.1	22	27	13	29	14	31	37	19	30	6	24	12	19	39	38	38	34	29	53	22	20	17	32	32		26.5417	11.7832	0.44395	Housekeeping
Phvul.010G048200.1	60	78	56	59	30	93	94	80	111	19	65	31	72	109	125	100	144	126	118	68	76	43	77	98		80.5	35.7404	0.44398	Housekeeping
Phvul.008G025800.1	15	20	5	15	8	18	24	12	25	4	14	7	15	24	18	18	18	20	27	22	19	12	32	20		17.1667	7.6219	0.443994	Housekeeping
Phvul.002G285700.1	16	23	13	18	13	12	24	8	12	6	27	16	26	21	14	16	19	15	40	27	24	18	31	27		19.4167	8.6211	0.444005	Housekeeping
Phvul.006G068000.1	61	53	35	38	35	105	110	58	105	12	69	30	88	99	80	105	97	96	68	90	58	38	77	86		70.5417	31.3216	0.444016	Housekeeping
Phvul.008G006800.1	15	16	4	11	6	23	23	11	22	8	18	12	19	25	10	19	18	21	30	24	22	11	29	19		17.3333	7.69675	0.444043	Housekeeping
Phvul.009G055200.1	24	44	18	41	29	50	38	25	49	5	26	17	31	35	52	39	51	58	50	23	27	14	45	45		34.8333	15.4679	0.444055	Housekeeping
Phvul.007G157000.1	11	13	8	13	9	22	15	8	28	3	14	7	18	18	20	16	19	16	12	13	10	7	14	15		13.7083	6.08742	0.444067	Housekeeping
Phvul.009G010300.1	10	7	4	8	4	7	9	11	17	3	13	9	8	18	13	12	15	15	21	14	12	12	12	15		11.2083	4.97728	0.44407	Housekeeping
Phvul.003G033100.1	37	46	16	25	17	43	44	44	63	4	39	18	30	52	43	54	48	65	51	32	42	29	65	57		40.1667	17.8374	0.444085	Housekeeping
Phvul.007G226700.1	11	17	7	11	7	13	10	4	17	5	12	7	10	9	7	8	10	12	13	12	9	6	23	12		10.5	4.66297	0.444093	Housekeeping
Phvul.001G042300.1	10	10	5	7	6	14	9	7	23	3	11	8	13	11	12	11	12	16	12	11	8	6	16	15		10.6667	4.73709	0.444102	Housekeeping
Phvul.006G182200.1	10	8	3	8	3	8	12	10	18	3	13	9	12	10	11	8	14	16	14	13	12	8	20	13		10.6667	4.73709	0.444102	Housekeeping
Phvul.005G057300.1	29	39	14	25	18	25	57	29	30	13	35	16	25	55	30	41	38	38	68	48	48	32	51	40		35.1667	15.6186	0.44413	Housekeeping
Phvul.007G247900.1	21	24	10	16	11	13	28	18	17	8	34	16	17	29	15	27	20	20	42	36	25	20	33	34		22.25	9.88214	0.444141	Housekeeping
Phvul.010G065500.1	28	31	26	35	18	22	24	24	37	7	45	20	20	43	57	54	37	38	33	28	20	15	21	39		30.0833	13.3614	0.444146	Housekeeping
Phvul.006G057000.1	105	94	39	71	46	93	123	47	132	27	105	36	90	115	88	104	97	93	152	135	109	87	191	91		94.5833	42.0159	0.444221	Housekeeping
Phvul.009G166500.3	12	11	4	8	4	10	14	10	18	3	15	6	14	12	8	8	10	10	17	13	7	6	16	14		10.4167	4.62781	0.44427	Housekeeping
Phvul.009G127800.1	9	8	3	7	5	8	18	9	14	4	16	6	9	16	8	13	13	10	18	15	12	11	16	10		10.75	4.77598	0.444277	Housekeeping
Phvul.002G045600.1	15	13	9	13	10	14	19	12	30	6	20	14	16	18	16	12	19	27	13	15	9	8	30	21		15.7917	7.01593	0.444281	Housekeeping
Phvul.003G285000.1	25	39	20	46	16	25	51	28	32	10	39	17	31	58	60	57	57	49	67	35	46	34	40	57		39.125	17.3831	0.444297	Housekeeping
Phvul.009G015000.1	85	45	39	43	26	95	66	62	135	21	97	51	109	94	63	63	70	77	67	138	105	87	106	80		76	33.7669	0.444302	Housekeeping
Phvul.006G009300.1	12	15	13	13	14	29	15	20	31	3	15	9	17	25	19	21	25	30	15	15	12	9	15	20		17.1667	7.62736	0.444312	Housekeeping
Phvul.007G168800.1	73	48	33	63	30	73	107	80	138	14	116	42	95	140	81	138	103	107	108	86	80	75	87	104		84.2083	37.4218	0.444395	Housekeeping
Phvul.010G000500.2	96	62	34	59	24	93	100	83	174	23	127	57	135	142	105	110	134	155	117	149	108	100	121	100		100.333	44.6026	0.444544	Housekeeping
Phvul.011G050400.1	65	58	30	54	36	81	135	132	117	18	86	46	106	140	109	109	109	106	104	101	79	53	108	136		88.25	39.2328	0.444564	Housekeeping
Phvul.006G106500.1	23	40	22	24	18	37	17	15	23	8	21	12	32	16	8	14	14	16	12	26	22	21	32	22		20.625	9.1697	0.444591	Housekeeping
Phvul.008G049900.1	51	44	24	50	22	46	88	43	71	11	71	39	66	93	67	82	64	61	120	69	57	48	73	57		59.0417	26.2531	0.444654	Housekeeping
Phvul.009G247900.1	31	63	23	34	17	21	48	25	25	11	35	12	15	33	34	36	43	38	43	45	47	20	50	36		32.7083	14.5459	0.444716	Housekeeping
Phvul.007G004900.3	14	11	6	11	6	18	14	12	24	8	18	10	13	20	15	15	19	23	20	18	8	7	28	22		15	6.67083	0.444722	Housekeeping
Phvul.007G265800.2	17	15	18	27	22	30	11	26	27	4	22	15	35	24	23	20	25	28	15	10	8	6	20	20		19.5	8.67237	0.444737	Housekeeping
Phvul.003G112500.1	26	18	10	10	8	21	30	24	30	6	29	12	30	28	16	21	20	25	29	40	36	30	39	25		23.4583	10.4328	0.444738	Housekeeping
Phvul.005G118200.1	25	22	10	16	11	18	22	18	32	9	53	22	32	24	30	19	29	37	20	38	23	18	27	28		24.2917	10.804	0.444762	Housekeeping
Phvul.002G262700.1	12	15	7	9	9	10	22	12	14	4	15	6	7	20	15	14	17	15	27	17	13	8	19	15		13.4167	5.96741	0.444776	Housekeeping
Phvul.002G262700.2	12	15	7	9	9	10	22	12	14	4	15	6	7	20	15	14	17	15	27	17	13	8	19	15		13.4167	5.96741	0.444776	Housekeeping
Phvul.007G251400.1	18	24	9	19	9	14	30	13	23	6	20	10	18	28	34	27	34	29	38	29	30	24	36	30		23	10.2303	0.444798	Housekeeping
Phvul.011G099700.1	24	26	11	20	13	31	42	22	42	5	26	11	30	49	41	37	39	35	46	31	27	20	37	31		29	12.8992	0.444801	Housekeeping
Phvul.007G122500.1	25	21	9	22	11	23	37	21	34	9	49	23	41	47	17	43	31	36	37	31	25	18	39	36		28.5417	12.6984	0.444908	Housekeeping
Phvul.002G302000.1	13	15	5	10	6	13	23	29	26	5	22	14	21	22	19	17	22	26	27	18	12	11	24	23		17.625	7.84177	0.444923	Housekeeping
Phvul.001G102900.2	28	35	20	33	17	50	44	27	83	8	39	27	63	40	36	39	31	40	36	40	32	42	59	40		37.875	16.852	0.444937	Housekeeping
Phvul.009G042900.2	54	59	17	34	24	80	75	66	86	13	59	26	63	51	52	54	44	58	83	76	71	67	112	56		57.5	25.5848	0.444953	Housekeeping
Phvul.001G230200.1	80	107	36	78	44	123	124	71	148	23	69	34	79	104	126	99	108	109	163	112	98	75	172	121		95.9583	42.6979	0.444963	Housekeeping
Phvul.003G116700.1	34	22	13	18	13	17	39	19	31	6	42	17	39	52	39	47	35	36	48	35	29	28	33	29		30.0417	13.3687	0.445007	Housekeeping
Phvul.007G219000.1	91	136	35	129	50	103	223	106	141	34	118	69	124	184	190	124	156	146	230	179	211	121	171	156		134.458	59.8393	0.44504	Housekeeping
Phvul.007G249600.1	13	16	5	10	7	15	25	12	21	4	12	7	14	16	10	14	14	16	23	19	16	11	26	15		14.2083	6.32376	0.445074	Housekeeping
Phvul.002G157900.1	9	9	6	10	5	22	8	10	19	2	9	8	14	14	15	8	14	15	9	10	12	8	12	11		10.7917	4.80347	0.445109	Housekeeping
Phvul.007G213400.1	20	17	10	15	9	12	15	9	12	7	20	7	10	19	9	16	13	13	18	29	11	13	29	15		14.5	6.45446	0.445135	Housekeeping
Phvul.010G000500.1	93	60	33	57	23	90	96	81	169	23	123	55	131	139	102	107	130	151	115	144	104	97	117	97		97.375	43.3466	0.445151	Housekeeping
Phvul.010G072400.2	20	13	9	15	6	21	15	19	29	6	16	9	31	26	30	28	25	26	28	16	16	11	20	24		19.125	8.51411	0.445182	Housekeeping
Phvul.010G151200.1	41	36	16	29	16	21	47	33	38	18	53	25	35	63	45	43	51	49	87	58	56	43	64	57		42.6667	18.9967	0.445234	Housekeeping
Phvul.009G254600.1	12	9	5	9	4	8	15	8	10	4	13	5	8	20	15	18	13	12	20	15	13	11	16	14		11.5417	5.13907	0.445262	Housekeeping
Phvul.001G253300.1	18	28	12	22	19	34	59	21	41	10	30	15	27	35	22	33	36	38	33	33	22	12	33	41		28.0833	12.5049	0.445279	Housekeeping
Phvul.007G160700.2	33	36	14	26	16	36	60	35	69	8	53	27	55	59	54	73	66	52	74	57	47	59	54	67		47.0833	20.9682	0.445343	Housekeeping
Phvul.005G001800.2	45	32	15	29	12	42	41	48	65	6	56	22	72	69	32	67	50	55	52	52	54	46	49	40		43.7917	19.5032	0.445362	Housekeeping
Phvul.007G004900.1	15	12	6	13	6	19	15	13	26	8	19	10	14	21	16	16	21	25	22	19	10	8	30	24		16.1667	7.20023	0.445375	Housekeeping
Phvul.007G004900.2	15	12	6	13	6	19	15	13	26	8	19	10	14	21	16	16	21	25	22	19	10	8	30	24		16.1667	7.20023	0.445375	Housekeeping
Phvul.002G128900.2	9	11	11	13	18	24	13	9	13	1	10	5	17	11	19	15	12	13	10	10	8	7	9	12		11.6667	5.19615	0.445384	Housekeeping
Phvul.006G053300.1	12	10	5	12	6	15	20	17	26	3	10	7	14	22	22	15	18	19	20	16	14	10	20	16		14.5417	6.4774	0.445437	Housekeeping
Phvul.005G023900.1	173	193	50	186	72	131	194	114	228	62	165	127	307	345	150	188	246	147	236	237	243	190	321	233		189.083	84.2324	0.445478	Housekeeping
Phvul.002G236200.1	9	11	4	10	3	12	17	10	11	3	12	4	8	17	7	11	13	10	16	15	17	11	12	8		10.4583	4.65904	0.445486	Housekeeping
Phvul.006G062900.2	21	19	9	20	9	28	21	31	45	5	20	9	22	30	31	23	26	27	30	19	20	14	25	19		21.7917	9.7079	0.445487	Housekeeping
Phvul.007G054800.2	12	15	16	13	9	19	9	14	28	7	19	12	26	19	24	11	20	20	14	9	7	5	17	21		15.25	6.79387	0.4455	Housekeeping
Phvul.009G023300.2	57	52	30	48	28	86	73	47	90	15	88	31	80	86	77	93	74	73	134	92	48	46	83	87		67.4167	30.0451	0.445663	Housekeeping
Phvul.004G052800.1	9	16	3	12	7	15	21	10	15	6	9	8	10	16	14	13	17	15	26	14	13	7	20	18		13.0833	5.83152	0.445722	Housekeeping
Phvul.009G020900.1	21	17	18	18	12	34	14	22	44	6	20	13	28	38	24	23	32	32	16	23	16	15	20	19		21.875	9.75107	0.445763	Housekeeping
Phvul.007G035900.1	13	9	7	11	7	18	16	17	32	6	23	14	27	26	13	20	20	25	21	18	14	10	16	21		16.8333	7.50378	0.445769	Housekeeping
Phvul.010G071700.1	19	22	7	13	7	23	45	29	33	10	22	19	32	40	31	31	30	29	48	33	32	24	35	22		26.5	11.8148	0.445842	Housekeeping
Phvul.002G286100.1	46	51	32	31	22	35	82	55	28	12	73	32	50	79	47	86	62	45	92	74	62	43	67	58		52.6667	23.4824	0.445868	Housekeeping
Phvul.007G247300.1	15	22	6	17	8	23	23	15	34	4	13	9	16	19	17	12	19	24	17	17	13	11	25	17		16.5	7.35799	0.445939	Housekeeping
Phvul.006G062900.1	21	19	9	20	9	28	21	31	45	5	20	9	22	31	31	23	27	28	30	20	20	14	25	19		21.9583	9.79337	0.445998	Housekeeping
Phvul.007G106500.1	120	237	107	124	93	128	284	95	133	45	165	51	85	209	207	199	210	174	247	192	158	89	199	188		155.792	69.4857	0.446017	Housekeeping
Phvul.003G008000.1	9	10	3	7	4	11	14	12	20	3	12	5	9	13	10	9	15	15	11	12	11	7	16	15		10.5417	4.70213	0.446052	Housekeeping
Phvul.007G174500.1	29	70	34	38	26	60	52	42	79	6	72	28	82	61	81	83	60	62	89	29	39	53	64	69		54.5	24.31	0.446055	Housekeeping
Phvul.009G048700.1	9	13	8	11	7	16	22	7	19	4	9	4	9	16	11	15	15	15	16	12	7	6	15	14		11.6667	5.20416	0.446071	Housekeeping
Phvul.005G172100.1	42	44	15	26	19	42	79	32	54	13	51	20	43	70	50	50	52	53	68	70	75	42	71	56		47.375	21.1328	0.446074	Housekeeping
Phvul.006G189300.1	62	84	31	75	26	90	98	50	99	18	69	23	43	103	89	87	95	102	127	79	65	43	95	79		72.1667	32.1941	0.446108	Housekeeping
Phvul.007G048400.1	9	17	5	9	4	17	17	12	14	4	12	4	11	17	11	14	15	14	18	20	10	7	20	14		12.2917	5.48483	0.446223	Housekeeping
Phvul.003G004200.1	11	13	3	6	3	12	14	13	18	3	11	7	18	14	8	11	16	15	13	18	20	15	17	13		12.1667	5.42924	0.446239	Housekeeping
Phvul.009G236400.1	82	94	64	147	64	197	145	154	214	12	110	55	181	166	205	210	122	98	181	127	111	128	137	125		130.375	58.1913	0.446338	Housekeeping
Phvul.003G285000.2	26	41	20	47	16	25	52	29	33	10	39	18	32	60	61	59	58	50	69	36	47	34	41	59		40.0833	17.8912	0.446349	Housekeeping
Phvul.011G032900.1	46	45	27	36	23	63	32	37	58	13	71	35	84	57	23	47	52	67	37	49	31	24	75	58		45.4167	20.2731	0.446381	Housekeeping
Phvul.006G049400.1	35	40	9	39	14	44	51	39	50	10	37	15	38	40	30	34	46	38	48	57	77	44	62	39		39	17.4095	0.446397	Housekeeping
Phvul.001G148300.1	15	25	45	22	36	37	22	12	25	4	19	9	19	32	25	27	22	23	22	20	18	12	20	22		22.2083	9.91514	0.44646	Housekeeping
Phvul.008G230300.1	10	10	4	8	4	6	20	12	16	4	13	7	11	19	10	13	17	15	18	17	15	11	17	10		11.9583	5.33948	0.446507	Housekeeping
Phvul.010G154800.1	51	36	32	34	22	33	69	33	38	13	85	25	35	78	57	76	60	54	63	50	50	29	37	47		46.125	20.5984	0.446577	Housekeeping
Phvul.007G197300.1	32	29	21	30	18	40	40	29	49	7	38	17	42	69	52	62	43	42	48	33	22	19	40	37		35.7917	15.9841	0.446586	Housekeeping
Phvul.003G099500.1	60	92	22	51	30	78	109	62	111	17	63	25	65	71	69	72	88	77	111	90	75	66	133	84		71.7083	32.0282	0.446646	Housekeeping
Phvul.011G030500.1	11	21	7	20	7	28	27	4	13	7	24	13	19	22	15	17	20	17	29	24	20	10	20	22		17.375	7.76058	0.446652	Housekeeping
Phvul.003G194700.1	17	14	8	11	9	15	12	11	19	7	22	13	20	15	9	9	12	16	13	13	10	7	32	14		13.6667	6.10546	0.446741	Housekeeping
Phvul.003G251600.1	76	107	73	92	55	139	136	100	190	17	114	113	250	191	157	161	158	155	166	105	98	71	115	130		123.708	55.267	0.446752	Housekeeping
Phvul.008G154800.5	9	6	9	10	10	13	11	7	18	2	9	4	9	19	12	13	16	15	12	10	6	5	11	10		10.25	4.57967	0.446797	Housekeeping
Phvul.004G141300.1	111	141	67	173	115	243	180	122	223	17	106	63	139	163	193	160	223	241	212	103	148	63	152	177		147.292	65.8154	0.446837	Housekeeping
Phvul.004G141300.2	111	141	67	173	115	243	180	122	223	17	106	63	139	163	193	160	223	241	212	103	148	63	152	177		147.292	65.8154	0.446837	Housekeeping
Phvul.006G190100.3	14	14	6	9	6	13	10	14	25	6	22	12	17	20	12	18	22	26	14	16	13	8	25	21		15.125	6.75845	0.44684	Housekeeping
[truncated: 1,123 more rows]
